# Supplementary material for: Linear motifs regulating protein secretion, sorting and autophagy in Leishmania parasites are diverged with respect to their host equivalents
Source: PLoS Comput Biol. 2024 Feb 16;20(2):e1011902. doi: 10.1371/journal.pcbi.1011902 (PMC10903960; doi:10.1371/journal.pcbi.1011902)
Supplement: S1 Table — (XLSX) [file pcbi.1011902.s001.xlsx]

## Sheet: Sheet1
	Leishmania species		SwissProt
Amino acid	Mean	Std. Dev.	Mean	Std. Dev.
G	0.0357808	0.0517808	0.0439487	0.0599084
A	0.193449	0.130881	0.122399	0.116407
V	0.173897	0.109549	0.111694	0.100081
L	0.269054	0.137503	0.322097	0.146209
I	0.0422942	0.0657774	0.0734759	0.0870454
M	0.0168776	0.037709	0.0201208	0.0446104
P	0.0302538	0.0439703	0.028322	0.0484479
F	0.041517	0.0642628	0.0732119	0.0860308
Y	0.00534894	0.0213005	0.00714165	0.0250905
W	0.0087343	0.0278203	0.0105015	0.0313352
S	0.0535691	0.0676241	0.066231	0.0733678
T	0.0484393	0.0602087	0.0444963	0.0618587
C	0.056156	0.065259	0.032604	0.0550601
N	0.0023426	0.0139166	0.00722367	0.0240871
Q	0.00316834	0.0151156	0.0128901	0.0320162
D	0.00311045	0.0155389	0.00379162	0.0170541
E	0.00296276	0.0142985	0.00550845	0.0202632
R	0.00467193	0.0178981	0.00522039	0.020582
K	0.000663944	0.00644087	0.00312154	0.0156604
H	0.00770897	0.0235195	0.00600097	0.0223925
