# Supplementary material for: Linear motifs regulating protein secretion, sorting and autophagy in Leishmania parasites are diverged with respect to their host equivalents
Source: PLoS Comput Biol. 2024 Feb 16;20(2):e1011902. doi: 10.1371/journal.pcbi.1011902 (PMC10903960; doi:10.1371/journal.pcbi.1011902)
Supplement: S2 Table — (XLSX) [file pcbi.1011902.s002.xlsx]

## Sheet: Sheet1
	Leishmania species		SwissProt
Amino acid	Mean	Std. Dev.	Mean	Std. Dev.
A	0.111	0.033	0.084	0.037
C	0.02	0.012	0.015	0.021
D	0.049	0.016	0.053	0.021
E	0.061	0.023	0.066	0.028
F	0.033	0.016	0.039	0.02
G	0.064	0.021	0.072	0.029
H	0.027	0.011	0.022	0.014
I	0.034	0.016	0.061	0.027
K	0.04	0.024	0.062	0.034
L	0.091	0.024	0.096	0.031
M	0.025	0.011	0.026	0.013
N	0.029	0.013	0.039	0.021
P	0.055	0.022	0.045	0.023
Q	0.04	0.016	0.038	0.02
R	0.071	0.023	0.058	0.031
S	0.082	0.027	0.063	0.026
T	0.059	0.016	0.053	0.019
V	0.072	0.019	0.071	0.024
W	0.011	0.008	0.011	0.011
Y	0.027	0.013	0.029	0.016
