# Supplementary material for: Linear motifs regulating protein secretion, sorting and autophagy in Leishmania parasites are diverged with respect to their host equivalents
Source: PLoS Comput Biol. 2024 Feb 16;20(2):e1011902. doi: 10.1371/journal.pcbi.1011902 (PMC10903960; doi:10.1371/journal.pcbi.1011902)
Supplement: S3 Table — (XLSX) [file pcbi.1011902.s003.xlsx]

## Sheet: Sheet1
signal_sacs2_sc.pdb	0.71
signal_arath_sc.pdb	0.7
signal_human_sc.pdb	0.69
signal_bodsa_sc.pdb	0.71
signal_trycr_sc.pdb	0.68
signal_trybr_sc.pdb	0.67
signal_lepsa_sc.pdb	0.71
signal_leiin_sc.pdb	0.68
signal_sacs2_lei.pdb	0.69
signal_arath_lei.pdb	0.72
signal_human_lei.pdb	0.7
signal_bodsa_lei.pdb	0.71
signal_trycr_lei.pdb	0.68
signal_trybr_lei.pdb	0.68
signal_lepsa_lei.pdb	0.7
signal_leiin_lei.pdb	0.69
LeiATG2pepATG8.pdb	0.76
LeiATG3ATG8.pdb	0.8
LeiATG41ATG8C.pdb	0.81
LeiATG42ATG8.pdb	0.83
