# Supplementary material for: Linear motifs regulating protein secretion, sorting and autophagy in Leishmania parasites are diverged with respect to their host equivalents
Source: PLoS Comput Biol. 2024 Feb 16;20(2):e1011902. doi: 10.1371/journal.pcbi.1011902 (PMC10903960; doi:10.1371/journal.pcbi.1011902)
Supplement: S4 Table — (XLSX) [file pcbi.1011902.s004.xlsx]

## Sheet: Sheet1
Energy (Kcal/mol)
SRP54	Signal peptide
	S. cerevisiae	L. infantum
S. solfataricus	-33.25	-17.68
A. thaliana	-41.67	-14.67
H. sapiens	-30.29	-12.04
B. saltans	-17.52	-30.58
T. cruzi	-18.64	-29.02
T. brucei	-22.85	-24.51
L. seymouri	-21.88	-38.62
L. infantum	-25.11	-33.13
