# Supplementary material for: Linear motifs regulating protein secretion, sorting and autophagy in Leishmania parasites are diverged with respect to their host equivalents
Source: PLoS Comput Biol. 2024 Feb 16;20(2):e1011902. doi: 10.1371/journal.pcbi.1011902 (PMC10903960; doi:10.1371/journal.pcbi.1011902)
Supplement: S5 Table — (XLSX) [file pcbi.1011902.s005.xlsx]

## Sheet: Sheet1
AC	signal
E9ACT6	MIKFNLKLMGLCLFGFLLSSYAYS
Q4Q662	MSHVPAVLWRMELWLCALFIYAAFTTA
Q4Q8E6	MTRKDNLTLMAVCLVSAILVVSAAA
Q4Q8L3	MCRTLLGIAVAFALVCCVVGPGAA
Q4QHG9	MSVDSSSTHRRRCVAARLVRLAAAGAAVTVAVGTAAAWAHA
Q4QHH0	MSVDSSSTHRRRCVAARLVRLAAAGAAVTVAVGTAAAWAHA
Q4QHH1	MSVDSSSTHRRRCVAARLVRLAAAGAAVTVAVGTAAAWAHA
Q4QHH2	MSVDSSSTHRRRCVAARLVRLAAAGAAVTVAVGTAAAWAHA
Q4QIV1	MLLPSLLLAYSSPIHITTGLAALLPTVLA
E9ACP0	MRAPLALLLLTIVVCLHTAAG
E9ACX9	MSQLRSSPCRGGGWRIGTLLVMIVCSVGAAS
E9ACY9	MSFRQAVASVLAVLVLFSLALTSTHA
E9ADS8	MANSSLLRVVLVALLLLGSVTVSA
E9ADT5	MALRAKSALCLVAVFALLLATTVSG
E9AE21	MSASTQHAHSHCSSNGGARPPLLLLLTLLVALQLLAAGATPASA
E9AEM7	MSFHRRRCTRQHPAVAAALLCAAAVLTFICVGVHS
E9AEM8	MALLHSIISTPRQHRHTALIAVSLLAVVLVFWGAGAHA
E9AEM9	MALLHSIISTPRQHRHTALIAVSLLAVVLVFWGAGAHA
E9AEN9	MPRQHHHHVGGAVSAAVHALAVAVAAFVICASAAA
E9AF06	MGRRGSTSGAAALTAALLVLVLVLSSTVNG
E9AF67	MPVVSSFVAAVLLGGAPILLDA
E9AFU8	MKPKCNVVLLAYALACFFITQASLA
Q4Q059	MQRSFLVFVLCALLFCVASA
Q4Q0K4	MNALDPTRAHTSVMMAASRVLGLLTVCLLCALCARVVAA
Q4Q0T6	MSRAAAGAAAGVAVMSLFSSALS
Q4Q1A1	MWQPPRLVMNRCKGSSTRPSVTPVLLLLLLVLCAPASA
Q4Q1F5	MLRCRAVSKLATLAALRFLTITPIPMPA
Q4Q1K6	MMSSSNRGARVHWSLQGIPRLLLLLAGFAVALQATTSAQA
Q4Q1V6	MDVLGAFSRWPRPLRSRRLLLLLLLYRVTLCLTLQTA
Q4Q1W2	MLRCTASALFKSLAVWGGGTMGSGIAQITAQA
Q4Q209	MADALPSALFIALAILFLFWGTVQT
Q4Q2C8	MLRAVALVCVAAVLLTCLPAAA
Q4Q2Y0	MWRGTASAVQLLGALLVVVCLVHTSLA
Q4Q3I6	MWCTSTQRLALLASLLWFVSGVQA
Q4Q4U2	MTIARSRRATVRRTCVLVLLLLCVALSSRA
Q4Q5M9	MTMMWRCRGFKLCAAIVLALMAVLLMSSASA
Q4Q5Q8	MTRLPRGRRCAAVVALLALFAVVLSHA
Q4Q5Y7	MLLFCQAAVGGVLAPVGNVVLPLLLLLLHSSSIIVTA
Q4Q601	MAQRAMLAAIVGVLVLCVYVVQA
Q4Q630	MARARFLQLLLVTLTLLSVAALPVSA
Q4Q6B8	MAQSHRRVVLIAVLAAAVLLLTLAAPVARA
Q4Q6E1	MAGRILIVLLAVALLAVAVA
Q4Q6F2	MKSTRVAAALPRDGGASRLLVALVLSACFSAVLSAALTTEVNA
Q4Q7B6	MAHLFFTGACAAAAALPISDR
Q4Q7R5	MARLHGPAVAALCLCALAVLYCPGVAA
Q4Q7S3	MVVIVLCWASSITYG
Q4Q7S7	MWPQERLMVLCTLLLLYMLFSAPLEL
Q4Q818	MGSAAVTRTHASQRPRGHQGMRSPPLLSLVALSVLHVLLTLIGVAHA
Q4Q8M3	MKTLPFCATLAIARLVLFVSVAGVVGG
Q4Q989	MGNGRMTRRLTGCTSLLCLASVTVQG
Q4Q9C8	MTRRLSVVLALVLVVFVLAGSCSS
Q4Q9Y3	MRGRRTTRVVAALLVLVWVAALVAEVPVHMAGA
Q4QBV4	MRQRGGSAFLTGFRRGNASTLAVPTVAVLLLMHVACGAAA
Q4QBX0	MLGALRKLFVLALVALLIASIVVA
Q4QC03	MKYQIASVVAAAAVLGGAAA
Q4QDB9	MARFSSLHSVLAAAATLLLLALCVVSVEA
Q4QDK4	MARRALAALLLLLCCLLARSEA
Q4QDT9	MSAMICSLLVLGWIAA
Q4QDZ7	MASFLSTTALLVALLVAMVPWACVPTVYA
Q4QE33	MRRSHMTPIMVALLLLLASVASS
Q4QEH9	MCADATHPRRACWCGAGGVAGCVRQQHAYRCSRLLAGVLLIVGALTLAVSTAPTAWA
Q4QEI0	MCADATHPRRACWCGAGGVAGCVRQQHAYRCSRLLAGVLLIVGALTLAVSTAPTAWA
Q4QEI1	MCADATHPRRACWCGAGGVAGCVRQQHAYRCSRLLAGVLLIVGALTLAVSTAPTAWA
Q4QEI3	MQIRPSLGGCLRHGGAGDHAARQMSRLRATKLLVSTAVACVLLCSAPWVLA
Q4QEL2	MCRMNIEATIKCACSVLLVLFLVFTHEAPKTTA
Q4QFE2	MTTAQLACTYAALILSASGKTDA
Q4QFJ5	MHFFVVCAYLAALCTVAAVLPATA
Q4QG16	MGLSSLLTLAALVCMLCMRAASA
Q4QGQ3	MAALAFSAPALRAAVVAMLLLLALPTQA
Q4QGW6	MRLKNTALCCAFAWSPAVLG
Q4QHF3	MGRCIRRVSALKAAAALLLALVAAAAVATTTARA
Q4QHK3	MSRVVLAFFAAVLFVVFLTAYEVGVGTA
Q4QHU2	MTVILVVCTVVFVLVLGSATVADG
Q4QI62	MATSRAALCAVAVVCVVLAAACAPARA
Q4QI64	MATSRAALCAVAVVCVVLAAACAPARA
Q4QI65	MATSRAALCAVAVVCVVLAAACAPARA
Q4QI66	MATSRAALCAVAVVCVVLAAACAPARA
Q4QI67	MATSRAALCAVAVVCVVLAAACAPARA
Q4QI68	MATSRAALCAVAVVCVVLAAACAPARA
Q4QIA3	MDVCWTVFYFVFLVCVGSVSS
Q4QIP4	MVNRFVHLHLFLPLILSFPFADT
Q4QIW4	MSRVVVVMALALCLAIAAVPA
Q4QJ67	MRAVAVVAVVLCALSFLNVAA
Q4QJ95	MPMATTGLAVSLLVVFLCGCACVSTAAA
Q9GRP8	MKPALHRALRQTPLFVLVVFVATLCLSHALA
Q9U0V4	MKLLHAVSRRRTLLCVAVVLLFLAVVMTFVHA
Q9XZX6	MTVLLALAICLAASTACA
E9ABZ0	MRCALVFVLVVAVLACFAPAMTHA
E9AC77	MRVCPLRRDVSLIVLLFGLTPTTFS
E9ACB7	MGVASVKRRGGFRRDEDRRLRLSRRCGATVAVVMVFLRLLSGTSPVAHA
E9ACB8	MVRVDPICAAIHFSPILVLLTVHCSSG
E9ACE9	MAASHCSVALGLTVLISHLFSPSLLSMA
E9ACQ0	MALSLFSLIGAAAVTLLLLVAAPSSA
E9ACY4	MARTLLFLLSILVLAAAATA
E9AD43	MPCVCSGAYTMSISSRHRYKRPLQRGLLSVCALALFVCVVFTHA
E9ADM3	MIARQRPTTVAALLLLLCLLASASLVDA
E9ADX8	MQPLMAYPGFFRLTAAARVALVALCLALAFLSVAAVA
E9AE05	MRYQRPPPPHGSITDAWRAVSLERFLALFCICTGVAAA
E9AE75	MNPAAVRMARGPVTPHRRLSGCTSALCCAIAIALFCALCCEVSA
E9AE81	MLRHSTSLRHSAIMAVMAVALLLMTSTARG
E9AEE9	MPHLRTLFRATAIGVVASALASAHYAQRAPALA
E9AEF4	MLRCLTCAFLTAALGVFFVQLGSDAAMAHA
E9AEH4	MAHPSQRRCSGGRHRATVMCALLAVIFVLGDLYDASARA
E9AEN0	MTLQQFSAQGARRTPKRQWQPAVPKLIIVAVTVLASFVSGTTAA
E9AEU4	MKLFFAAVLIAVFAVILVSA
E9AFA3	MNKGAVTTCRMSVVRNCLAWVGVFALLSLLFAGTVDA
E9AFV7	MFFWMVVALLVAIAIVMTPAGKLA
E9AFZ7	MHLFALPLLSLVAGLMLAVPGRG
Q25331	MAQCVRRLVLAATLAAAVALLLCTSSAPVARA
Q4Q0J6	MPCCSPPSHVAPTRPLVTTTLLLLVCVLAAALGCASA
Q4Q0L6	MLVSSPLPSAAARTVVALLFVMLGLAHGANG
Q4Q0P0	MGRRSGCVLWLAAAALAIFTLQLRSAVA
Q4Q0X3	MRRAGWCAVALTAAVVVGTRVSQALA
Q4Q151	MLQGLLCLLLLTTSAFA
Q4Q1F2	MRGTTSRLLFFCFLISHHLSTLPNTEA
Q4Q1G2	MACFARLGWAAVLAAVLIACAISIAHA
Q4Q1G4	MRRGIAFLYPCAVVVAVVVSAAVVLA
Q4Q1L6	MLGAQAVPSFLLALASSSSA
Q4Q1N5	MAICVGSRLGVVRALLVVAIVCGLRAAAVTA
Q4Q1P9	MPPSSSHSVVTLAAALLLAMFACSHSGHA
Q4Q1U9	MKRSIPLVVYVVVQFVAFLLVLAGTSA
Q4Q1W7	MVSFLRTFAVLCIIAGVLLQGGTA
Q4Q1X4	MLARFVCVFAIVAAFGLLSPVSA
Q4Q1X5	MARRGHASQPRRCWLGPLLIFFILLVSA
Q4Q210	MPGLGKFAFHVSFHLSRYFFAAVVAALLLLSLSGGSLA
Q4Q240	MEVVAPSALPSRDLFFFCSALCTLHIAPIVAMA
Q4Q262	MQQLQVSACVLLLALLCVTTVRS
Q4Q2H8	MRLGKQLPGSAQHMRAGRAPILVVAVVLLCATVFASA
Q4Q2I1	MRLPRALAVAALCFALCMLTTSVGG
Q4Q2I7	MPAFTLAQQCRFRHVLRCVCLIVLLGLSLGSSPTLVTA
Q4Q337	MKRSIPLVVYVVVQFVAFLLVLAGTSA
Q4Q477	MRRYRSWSAAPLLSALLMVALYSFALHSAAA
Q4Q576	MRIHSTFLLAPPQRHQRCCLLASVALLASLLLALPAVLA
Q4Q5U9	MGGSCMGLQSIILVCIVGPLIHG
Q4Q608	MWPALRRAALWGLWLALAVLCSSSGWVSRA
Q4Q609	MWPALRRAALWGLWLALAVLCSSSGWVSRA
Q4Q612	MRNHSLLLATGVLLRPPMALA
Q4Q699	MPKKIIGNLTSMACASGLSSLSQA
Q4Q6B6	MMPMLLLRGAMQRPRAALLAVALTLCLLLAPVRG
Q4Q6B7	MMPMLLLRGAMQRPRAALLAVALTLCLLLAPVRG
Q4Q6I0	MLPSSCSRIVVVAALLLLCGGARA
Q4Q6L7	MTAILILLLFRLSPTST
Q4Q6Q3	MFAPFYLTLCALFLIAVSRA
Q4Q6X5	MAALKVLLLLCLATLVATTCFA
Q4Q6Z8	MLQPCVPRLSAVLCVIAVLVLLGCVTTQA
Q4Q727	MSDFASGSGRRPRAAGPLLASGVLLLALLTVVCAPVNA
Q4Q7E5	MFCRSTGRAAAVAILAAVLCVSALSAPPAAA
Q4Q7F3	MPAFVGLRLPLTVLCLLVLSSALCVTEVLG
Q4Q7F4	MPAFVGLRLPLTVLCLLVLSSALCVTEVLG
Q4Q7J9	MRRLACLASATALSGISVAATA
Q4Q7Z3	MARRHRPLFYTVLASVIALLVVHGGAPAAA
Q4Q7Z7	MSFVVRSLLPHSMRQMCVLVAVTALLAVAHLPTPSRG
Q4Q8I1	MSGNSFHAFLRRLFLLLTPVMHA
Q4Q8S3	MISQCFYLAALITTAMTITTS
Q4Q934	MVFLMSASHTFADPLFFLSLAFINFTNG
Q4Q974	MSRFTIRRFVLQNIIAVAARCPSATVASA
Q4Q990	MLRSIVVAVLLLSSVCLEHMVQA
Q4Q9C6	MLRLTRLGLGAALLLVLVAVLSVSA
Q4Q9E6	MMVNEAPYLTNRVVALLMLTVFVLCLCADRLQC
Q4Q9Z9	MRALCVCVCVCVCMCVC
Q4QA48	MCAPTSVAGAVITLAAAVLLLLVGAAVEPANA
Q4QA64	MWGGLHFFVSIETLVSFCIPPSLC
Q4QAS9	MMRSITPRRCVALGLFGLLLVICLTHELAGMAALA
Q4QAX4	MSYSSLLAALILFFVSLGFANG
Q4QB35	MRQVLFLLLLAGLLLCMPALVTA
Q4QB79	MKTGQRRGWGCVVRPPQLLLRRFFALILLFLCMHAACA
Q4QBJ8	MKVCDLQIGRCYGALLLLFYVLLISCFA
Q4QBM6	MHRAALIPCLLSLAFLPVRA
Q4QBM9	MRSVCRYPALFLSLFLTLTVVLVPLRSC
Q4QC59	MLCTLIAAVLILVVAPPGAQA
Q4QC79	MMPPPLPHRRATRACALVAAVALVLVLPTSRA
Q4QCI4	MACLLLALCILPDPAAA
Q4QD05	MKRSPSRIRTAALLVALLALLGTTAVRA
Q4QD67	MLTVSGLMVGFAFA
Q4QD68	MARRNPFLFAIVVTILFVVCYGSALVA
Q4QDA1	MELQTQPRFCPPRPRPYAASLVWMCLACGQLAPCEA
Q4QDG4	MAKTTLLVCALLALVMCLAATAVSA
Q4QE09	MRVSRVARTGLRHVTCSVAGYALAFGATAAAAA
Q4QE59	MRPQRHRRRCTAMPSLTCWLHVFFILVSFGFPFVHC
Q4QEH5	MRALLPPRSVLDAPLFVVVAVMLLLHGAPARG
Q4QEL7	MCEICGSLCCCRPLHRPPSPLLLVLLSHLSLSLFLTSGSGA
Q4QFB1	MVSIYPPSSLILLVTLPCSA
Q4QFC8	MTLFLSAVLPVPMRLAPLLLGTLLLLAAAARA
Q4QFK1	MMVRSSSSSCCCWCYSRAVHTALVCSLLVVLCIGGPSAVCG
Q4QFK9	MTSCETNSSRRPAPLALGVVVSVALLLLGLCGVPAQA
Q4QFM7	MQRRVCGEWRWVTLSPDLLPLLLMVVMLFIFPRSDA
Q4QFQ6	MVVLLLPATCFSASLA
Q4QFS9	MFAVAAPLPAVQALLLTLLLCASA
Q4QFU1	MCACLSLWVWVCGAIINLSLS
Q4QG22	MRSCAALPLAALLVLLTLSGMAEVAQA
Q4QG23	MQLGGPAASHHVGGARHCRLVVLSVAVLLVVLFSHGVEHA
Q4QG50	MMMEVVVALRLLTIHVLAALLLVLWSLPLAEG
Q4QGI0	MAQCVRRLVLAATLAAAVALLLCTSSAPVARA
Q4QGI2	MAQCVRRLVLAATLAAAVALLLCTSSAPVARA
Q4QGI4	MAQCVRRLVLAATLAAAVALLLCTSSAPVARA
Q4QGI6	MAQCVRRLVLAATLAAAVALLLCTSSAPVARA
Q4QGI8	MAQCVRRLVLAATLAAAVALLLCTSSAPVARA
Q4QGJ0	MAQCVRRLVLAATLAAAVALLLCTSSAPVARA
Q4QGJ2	MAQCVRRLVLAATLAAAVALLLCTSSAPVARA
Q4QGJ4	MAQCVRRLVLAATLAAAVALLLCTSSAPVARA
Q4QGJ6	MAQCVRRLVLAATLAAAVALLLCTSSAPVARA
Q4QGJ7	MAQCVRRLVLAATLAAAVALLLCTSSAPVARA
Q4QGJ9	MAQCVRRLVLAATLAAAVALLLCTSSAPVARA
Q4QGK0	MAQCVRRLVLAATLAAAVALLLCTSSAPVARA
Q4QGK1	MAQCVRRLVLAATLAAAVALLLCTSSAPVARA
Q4QGK2	MAQCVRRLVLAATLAAAVALLLCTSSAPVARA
Q4QGK4	MAQCVRRLVLAATLAAAVALLLCTSSAPVARA
Q4QGK6	MAQCVRRLVLAATLAAAVALLLCTSSAPVARA
Q4QGK8	MAQCVRRLVLAATLAAAVALLLCTSSAPVARA
Q4QGL2	MAQCVRRLVLAATLAAAVALLLCTSSAPVARA
Q4QGL4	MAQCVRRLVLAATLAAAVALLLCTSSAPVARA
Q4QGL5	MAQCVRRLVLAATLAAAVALLLCTSSAPVARA
Q4QGL8	MAQCVRRLVLAATLAAAVALLLCTSSAPVARA
Q4QGM1	MAQCVRRLVLAATLAAAVALLLCTSSAPVARA
Q4QGM8	MSVCMCVCVFVCMMIATPSMLM
Q4QGX6	MSKSIAVIAAGAPAALVQA
Q4QHF2	MSQCAAVTTRRSPVLRARGPSPHPLVATALVALCIWLQHTAPAAA
Q4QHG1	MFPPPRLWLVGLWVFVAAGYCACTVA
Q4QHJ5	MTTICKLTVVAAVVAATVLLAATNATALA
Q4QHP2	MTRKVAAAAVLATAALLLLHTTFFASVAA
Q4QHR3	MLRRVPTLCALRQRAGVTAMAVVGGLSASTGSFA
Q4QI61	MATSRAALCAVAVVCVVLAAACAPARA
Q4QI84	MACRIGLLLYALLQFLAFLFVLVGTPIDM
Q4QIC3	MRPVTRSPLLVAAVVVAATLCLNG
Q4QIQ7	MRTRLCVRVCVCVCVALGTC
Q4QIT6	MFRMKSLKLLVVIGVSLALCSTLSLA
Q4QIX1	MLLVRKTLAVLLAVALLVVCAKA
Q4QJ90	MRYHCGFTAPVLLPVFLAAGGAHA
Q4QJ99	MQCTFLKLSSRRGSAFAASLLLLANSQNMRA
Q4QJB2	MATIRDAFTRVAALATMLALLCVVPTATA
Q9N852	MGPFAPRCCALALLCSVLVLAAVLVRA
Q9N853	MGPFAPRCCALALLCSVLVLAAVLVRA
Q9N856	MGPFAPRCCALALLCSVLVLAAVLVRA
Q9U1D7	MNLFWTLVVTVCAIFVLINLPDEDS
Q9U1E4	MRIRDIVIIGVAFVCSIICWS
Q9XTP3	MIPGSVRCGVILFLVAVAMMAAAA
Q9XZX8	MRSRAILIAVLVVACVALSPAAA
Q9XZY0	MSVKHLLMAAMLVAVACSVAMA
Q9XZY1	MPAFAFRSNPHKRGAAAVLLLLAIAVVATLTVSA
A4H4H8	MRAVAIVAVVLCALATLSIA
A4H5U9	MSRVAQHSSAASASVGERATLFLMTLFVVLGCSGAVQN
A4H626	MSRDRSVTARLMRLAAAGLVMAVGAAAVWAQA
A4H627	MSRDRSSTHRRRSVAARLMRLAAAGLVMAVGAAAVWVQA
A4H628	MPLDSSSTHRRRSVAARLVRLAAAGVAAALAVGTAAAWAHA
A4H630	MPLDSSSTPRRRSVAARLMRLAAAGLVMAVGAAAVWAQA
A4H631	MSRDRSSTHRRRSDAARLMRLAAAGLVMAVGAAAVWAQA
A4H633	MRLAAAGLVMAVGAAAVWAQA
A4H634	MPLDSSSTHRRRSDAARLMRLAAAGLVMAVGAAAWAQA
A4H635	MPLDSSSTHRRRSDAARLMRLAAAGLVMAVGAAAVWAQA
A4H637	MPRDSSSTPRRRSVAARLMRLAAAGLVMAVGAAAVWAQA
A4H638	MPLDSSSTHRRRSVAARLVRLAAAGVAAALAVGTAAAWAHA
A4H639	MPLDSSSTHRRRSVAARLVRLAAAGVAAALAVGTAAAWAHA
A4H640	MPLDSSSTHRRRSDAARLMRLAAAGLVMAVGAAAWAQA
A4H6D2	MSRDRSSTHRRRSDAARLMRLAAAGLVMAVGAAAVWAQA
A4H6D3	MSRDRSSTHRRRSVAARLMRLAAAGLVMAVGAAAVWVQA
A4H6D7	MSRDRSSTHRRRSVAARLMRLAAAGLVMAVGAAAVWVQA
A4H6D8	MSRDRSSTHRRRSVAARLMRLAAAGLVMAVGAAAVWVQA
A4H6D9	MSRDRSSTHRRRSVAARLMRLAAAGLVMAVGAAAVWVQA
A4H6E2	MSRDRSVTARLMRLAAAGLVMAVGAAAVWAQA
A4H6E6	MPLDSSSTHRRRSVAARLVRLAAAGVAAALAVGTAAAWAHA
A4H6N8	MRLKNTALCCAFAWSPAVLG
A4H6V5	MAAFAFHIPVLRAAVVAMLLLVALPTQA
A4H8K3	MEPRRELVLALCLAVVLHLSCLG
A4H8T2	MNIETVIKCAISALLVAFLVCTHE
A4H8V8	MHAGTPHPRRICGRGAGGVAGGLKRLHTYRRSPLLAAALLIVGALTLAVFTAPTAWA
A4H9F3	MTASHSKTALLVALLVATVPVTCLGTVDA
A4HBD6	MLRAVALVCVTAALLACLAAA
A4HC76	MSLSCAPRKVFLLTFVALLIASVALA
A4HC90	MQQRGRRGPVAGLLGRRSATRAVSAVAVLLLVSVSCGAAG
A4HFZ6	MVQFNLTLMGLCLAGFLLSSYAYS
A4HH83	MANSNVHRVVLVALLLLGSVTVSA
A4HHL1	MSSSMSGTGRGAMASPLRSFFALLRLLVLLSLGITSPTVHG
A4HHZ4	MTLLPRLAATALSLWFLAVLCCPGRA
A4HJA5	MGGITWIVSLAVALLGATAAA
A4HJI0	MSRVPVASWRLGLWLCVLFMYIAFATAAIA
A4HJP8	MTQRTMLAAVVGVLVLCVCLVQA
A4HLC1	MKCQIASVVAAVALFGSAAA
A4HM86	MALLPPVTSMSRPQRHAALIAVSLFSVVLLALGAAGAHA
A4HPI4	MLQTQQLMMNHCKGGSTHPSVTLLLLLLLLVPCAPVSA
A4HQL6	MKLLYVVFFVCTLLLCLTSA
A4H335	MRSSLAFALVVVVLGCLVPAMTHA
A4H340	MRRLLLLCTHPIGCCTTATVAAAP
A4H3C5	MPEVPVKRRDCFRPGEGQWFRMSRRSAAMMAAVVLFLLVGPSPPVNA
A4H3T9	MAPLAPRCCAPALLCAVLVLAAVLVRA
A4H3U0	MAPLAPRCCAPALLCAVLVLAAVLVRA
A4H3U1	MAPLAPRCCAPALLCAVLVLAAVLVRA
A4H3U2	MRCREALAAAVVVACMVIAPATA
A4H3U3	MAPHAAAWTAATVVAVLLCYSATGVCG
A4H3V1	MTAALVRRRVILLLVAVAMIAAAAVA
A4H3V9	MLAVCLAAAVCLAASVASA
A4H3Y2	MTSTRNKFLLALVALVLLATYAAA
A4H439	MTSTRNKFLLALVALVLLATYAAA
A4H440	MTSTRNKFLLALVALVLLATYAAA
A4H445	MTSTRNKFLLALVALVLLATYAAA
A4H446	MTSTRNKFLLALVALVLLATYAAA
A4H4D2	MATIISVLAAVAVLAAVLALACVAPTASA
A4H4F2	MEAARLAVIPLALFLCGCACASNA
A4H4G6	MGFSLLSIIGVAVVTLLLVVAAPSCA
A4H4Q2	MRSTAKAMVALCRTPLRMAGSVATGVFFGASMPAAQS
A4H4R8	MSLFRKAFAVVLAVAFVVLFAEA
A4H4S3	MTSLAVTARLLCFVIAAVPVVTA
A4H4T0	MRCTPHAQVAAVTLIAVALLLFVGGTADA
A4H4T3	MCAPAKAQPLWLFDCLLLLASNG
A4H4V1	MFRMKSLTLLMAIGAALVLCPALSLA
A4H509	MSIHSVLRRGCRSGQQRCSLLWRFSVTVLVLAILASVATQA
A4H532	MAPLHTLRAAALFCVLLITGVAC
A4H534	MPAQLFQRWCGALVRAASVALALALLVPAASG
A4H5C6	MAFAASACTRAPSRSRTAFTRLCLTALWCVLCMGMRRETMAVA
A4H5E4	MTVPRVLLCVVAAVCVLLAAAGVPARA
A4H5E5	MTVPRVLLCVVAAVCVLLAAAGVPARA
A4H5E6	MTVPRVLLCVVAAVCVLLAAAGVPARA
A4H5E7	MEGARQCGATRLPKRLLAALFAVTVLLEALDDTLPVAQA
A4H5H6	MVVLNLVLLLTVMERESAA
A4H5P0	MYTTQHSRCLNMAMLMVFVVCIFLLVGDVTRA
A4H5U0	MLRRLPTGWALRNHAGVTTMAVAGGLSANPSAFA
A4H604	MAFRELTALAAVVAVTAMWMATSATA
A4H654	MGRCVYRVSSAAATLLTVLIAAVTVAATTARA
A4H6H3	MKLFHAMSRRRTLLCVATVLLFLVVMMAFAHA
A4H6M9	MSKSIAIIAAGAPAALVQA
A4H6R3	MATGRQICTCICFYGFLLYCCPSISSP
A4H6Y8	MRCTRWLVLAAILAAAAVRA
A4H790	MHYGSTLRHAALLVLFGLLLLISVLHG
A4H792	MKAAVALRLPTAHPLVAFLLVLVAFHVA
A4H7B5	MKLPASLPLAVLLVLLTLSGLAEVAQA
A4H7C1	MSPYSFLTVVALAYVVCVSTA
A4H7L3	MVDLAASPRAVPALLFSLLLCVPACT
A4H7L6	MVFLRLSRVPALAIGLTLASPTFS
A4H7R3	MPLRVTTLALFFLFFLSFPSRQ
A4H7U5	MTSSSTNSSRRPAPLTLGVAVLVAALVLLSVCGVPAQA
A4H829	MTSSTSVVRPVPMRLGPLLLGVFSLLTAAALTRA
A4H8H3	MLCTRVLVLIFVLLLAACGVCAA
A4H8V6	MACWTLAATTCRRTCCVGAGAGLRLVALAVLAVVAAALSAAPPALA
A4H8W2	MVSSGPLPRMCRPSPPQSVLCCTFVAVIAAVLLLKGTPVCG
A4H8Y1	MPGWCMALPLPPPLHCLLSLFLFVCLSFS
A4H9B4	MLRSALSVILFSVLLLGSNVALS
A4H9B9	MKRNRFCAPTGRSIRLCITFAAYGLYLAAAFSATA
A4H9X4	MARRALVALLLFLLLARC
A4HA16	MAKAALLVGALLALVMCLAATAVSA
A4HA48	MNRFSTMRCVFAAVATLLLLLLTLCVVSVEA
A4HA92	MARRNPLLFAMVATVLFALCYCSTVIA
A4HAB7	MSKAALLVGALLALVMCLAATAVSA
A4HAE0	MRNQRAQCLALLANLLLFAAGAQA
A4HAF2	MRQSPSWPVRLPLPPVMLLILLTYAWTLPRAFS
A4HAG0	MCGEPMRTCERLALLVGIVTTTLLLLSTLGSMAAA
A4HAG1	MRTCERLALPVGIVTTTLLLLSTLGSMAAA
A4HAL2	MACISGFLFGILQFVAVLFITVGTPLA
A4HAN6	MSGNHLHAVQQRHRPIAVALLFLLSLLLFHPGLM
A4HAT2	MRLSTPSAVRLLGALLVIACFVHASVA
A4HAY9	MHLLARRRNALGVLLAFITVVLPWVMA
A4HB47	MCNVPCRAGIVMYCVLQLIAFLFLLVGTPTG
A4HB75	MSAVTDAQRCGFRLVLTCVYLIALLGISPRSS
A4HB83	MFSMTKFILATAITVAAVAFPGAAMEFAMA
A4HB85	MPAGRGLAVVVALVLLCTSVLSSA
A4HBM9	MAFLLLAFCVLPKPAAA
A4HBZ4	MVAPLSAALALGSPGLRGGSFNHTTISSRATTAACRAVLVAVLILMVAPSGAQG
A4HC73	MEEGGESYERIMKTPANTLLAAEPAQWPLQCSVDTRIHSFLLLIAGLVFSNGVHA
A4HCA8	MFTSHHRLLPLLTFLFPFPPYVQRP
A4HCJ2	MRNYVLRAVRCYSALLVSFSLLLVSFPVHC
A4HCL5	MGDIKVTFTFITSVAINCCEA
A4HCQ3	MMAPSRKTAPNAVPRQHRAAVLRAVAALMAAFLLLPLTSTTKA
A4HCV4	MPTAGGFKRFYSRTALLLLLLSPLTVIFFPSSPPGVTYA
A4HCV5	MKMHPRAGWSCAVQPPQSSLLQLLALVLMCLCTHITFVKA
A4HD64	MTPSSLLAVLVLFVTLGFVNG
A4HDE3	MPRAACPCVFMALAIVVLLVGGYSTGAHA
A4HDI2	MPACLPYYTGAMSFTLLHFLAWAFAFVATPTA
A4HDK1	MPPDRRPAATVGVAAALLWHLTVVCWLGWVPVTSA
A4HDP3	MSYLLLHSRRLWLPLVLYACYYSLSAYLNPVQA
A4HDP6	MQRSREKRTRCRRAGVWTASSAVVAVLCALLCSCCLA
A4HDY9	MLRIHQRVMWASTPVASAVLVLAAVLVLFPGSTAA
A4HE46	MLGPRTTRVVVALLVLAWVVTLLAEVPLVAA
A4HEC4	MRLQAFFLQLMLVLTLRGLLSYS
A4HEL8	MLGIETRGCILGAPLALLLGLPFVPVRR
A4HEQ1	MAVNEAPYLTNCVVLLLMLAVFALCLC
A4HES1	MNRQLSVLLVLVLVGFVAA
A4HES2	MRSPEKHTFARFALISVVAFAVTLLIAVPLSEA
A4HES3	MLRVTHLGLAAALLLLVFVAVLSVSA
A4HEV5	MAAMRWTAFAVALLCIVVIPVYA
A4HEW0	MAGNIVVAVLLLSTVCLAHVAQA
A4HFB2	MTAECFYLVALVTTAMTITMS
A4HFC6	MARSFVFLMSILVLATAATA
A4HFD1	MTTRQSLANMLAGLIIVSLTFTSTYA
A4HFF2	MKPTSRCLRRFAAGPLILSHFICRGPALSFSAHA
A4HFN1	MPHSPYHLCQSARLSIALLALSVSILTCADVLA
A4HG87	MGTHFLCAAFAFVQLVLFLSVAGIVNG
A4HGG7	MMRKDSLTLVGVCLVSVMLVLSAAA
A4HGI2	MVPRAQRTTRVSAPSSVMLWWSLAARTRSWILACILLCLLACRA
A4HGW8	MPAVLRSPLPRSVRRMAVLAAATALLAAVCLPAPARG
A4HGX2	MTRRHRPLFHMVLVLVVVLLVVHSSAPAAA
A4HH29	MARQRPMTTAALLLLLLFCLLTSAISVNA
A4HHD2	MACTRLFRLATAAHLTWYLALVLICVAAAA
A4HHH1	MKFIVTCLVSSVNSSLLA
A4HHH4	MPISTQGVHSRWGSGGDAWRPLLLLPILVVLHLFAVAATPANA
A4HHL3	MLSSLKVNPAAARMACGAATRHCRLSSWAKALSFAITLALFCALCCEVSA
A4HHL9	MLRRSMSLRYAATITLIAGIMLLIASPMHG
A4HHY3	MRRRQVHTAFSSVAATSRAVLCVVAVLLCWASSIAYG
A4HHY6	MKRALGLVCTLVQAAASA
A4HHY9	MATGRQICTCICFYGFLLYCCPSISSP
A4HI59	MRRFVCLSSAAAVSSLSVATAVA
A4HIA4	MFCCPTVRAVTPAFFAAVLCVWALATPSAA
A4HIB0	MQLMCWLVACTITCSLG
A4HIB1	MRLMLTFVHLTLDFTTSGKA
A4HIJ4	MHSSRGLCFLAALALVTLCALFVLPTTDAQA
A4HIK0	MEVVTVRTGWGRALLPASSVVLLALLMVMCSRANA
A4HIM8	MLPPRVPRLLAVLCLTVALALLCCEKTRA
A4HIQ4	MYSCICFYGFLLYLCPFISS
A4HIX5	MIAPFSLVLCALLLMVVGRA
A4HJ08	MFISSREPYSRSVQRRLLCVCAMALLCCVMLTDA
A4HJ91	MRPATATVLLRRHGDAFPLLVALALFACLAATPSAA
A4HJC7	MARSSFRVGLIALFAAAALLFTFAAPVARA
A4HJC8	MTPVMLLRSGAQRQRAALFVMTLTLCFLLLPVHG
A4HJP0	MLSASRREAFWAFLLTVALLSSTNG
A4HJP1	MADRSRTFALASGYFPLALA
A4HJQ4	MTALPGSFSLVFLFLLVGHPSTTVTM
A4HJQ5	MASMASLGISTGFTRASMPLIRCVSFATVLLLLLLCSRAQQA
A4HJR1	MTPFRRAARGGALAPVCNMAAALLLLLLLFCSPVTVTA
A4HJX1	MLRRLCCAFVAVALGAVVAVLGLCAPVAHG
A4HK08	MCAYALLSMMNRRFRGRHCAAVIATLALFGVLLSHA
A4HK28	MSNMQRGRGVKLCTALGLALMAVLLLSNVTAA
A4HKB2	MNNNNFCFMNSILQVLIFIPSFA
A4HKJ0	MRAPSTPLLAPLQRNQRHFLLAVIALLVNLFLASSLTLA
A4HKU2	MNLFRTLVVAICAIIILVNH
A4HKX5	MVSTVVCSHRAVVRCACALALLLVCVALNSNA
A4HKY5	MAFSLPSRAAAAALLLILTILIDCVLC
A4HLG7	MRHCRSWRAALLLSGLLVVVLHFFTLYSAAA
A4HLG9	MSGTEPQRHSPRGKKSGTLRSPRVHSCTTYAVVWALCLSLAVVNPAAYA
A4HLI3	MPRRSASVVPCLILLLQAPLIAS
A4HLK7	MKRDWTTVAVIAAVLLAAVAHA
A4HM00	MACSILLPFIMASIATTSTTAAS
A4HM85	MSSRSSRHTRQHSVLVAALLCVTLSMLASVGVHS
A4HM97	MPRQHCRHVGGTVSAAARALAVAVVVLALYAGVAAA
A4HME3	MKAFFITVLVAILAATLVSA
A4HMF5	MNPAMHCAPWRTLLLVLVILSATLCLSHAWA
A4HMJ6	MSSQTSRLVVLAIGVLLFMALDVKG
A4HMK6	MGLRVFTSLVAASAAKLLVLVVLLSCTVTG
A4HMR7	MPVVCSFTAAVLLSSAPVVVDA
A4HMU5	MEKVSIATARMSIVRCCFAWVGIFAFLSLLHSATA
A4HN48	MMRTSFASLMATLLALLSMSVAVSA
A4HND7	MKLKYRVVFLAAVLACLFEPLASLA
A4HNM3	MLQFLASACILFLVLLCVTTVRG
A4HNS6	MPRRGKNIFHAPFQFSRYWFIALVAVLLFLSLNGGSLA
A4HNW0	MVRGTNASQLRRCCLGLLLVLFILRVSA
A4HNW2	MRILVWLACVAAFGLLSLVAA
A4HP53	MVLFLRLRLGVVHALLIVAVVCSLHAASIVAG
A4HP84	MRPSSIRGARVHCCLRDFPRQLLLVAVFLLVLQAAKSAHA
A4HPB3	MCVTALVSVFGLGSA
A4HPC1	MRRGTSTFLYRCALMMAVVVSAAVVSA
A4HPC5	MACFARLGLATVLAAALIACAISSVYA
A4HPL4	MMRRLMSARGVLNCVSAVTPAIAFPRAS
A4HQ03	MSLLALNVCLISSAFDVVA
A4HQ21	MGSRLRSKMGRVCSAIIGVHFAMTSSLFLSSAFA
A4HQ37	MEWRSSCVLWLTATAFIILALELRGVVA
A4HQ60	MVGPPRLPSAAARALVTFLLFLGLVHLAYG
A4HQ70	MRNNPSSPLSLHPSALLLLLTGIPAAG
A4HQ73	MLASSAMMAALRVLALVVLCLLCGLCTRVEG
A4HQ81	MPCNPRSYVSSTQPLVTAALLLLVCVLAVATGCASA
A4HQG9	MASKLLRVLATALLVAAAVSVDA
E9AI27	MRRPTSLCALVRAASVALALALLVPAASG
E9AI78	MVSLWKTVSLLLTVLALVFSIVAHA
E9AI94	MRDLSSRGKTAVLLVALLALLGTKGVQA
E9AIG8	MAALSAAASLRTRAFLFFLLAFFSPSSHR
E9AJG4	MNTCAPVQLISAFLRALFFVVLHFAAC
E9AKP0	MRAVAVVAVVLCALSFLNVAA
E9AKZ1	MSRVVVMALVLCFAIEAVPAVTA
E9ALL2	MVLILGVTAQTALG
E9AMT3	MTVVPIVCTVAFVLVLVSATVAGG
E9AN23	MGRVVVAFFAAVLVVVFLTSYEVGVGTA
E9AN53	MPVDSSSTHRHRCVAARLVRLAAAGAAVTVAVGTAAAWAHA
E9AN54	MSVDSSSTHRNRCVAARLVRLAAAGAAVTVAVGTAAAWAHA
E9AN55	MSVDSSSTHRNRCVAARLVRLAAAGAAVTVAVGTAAAWAHA
E9AN56	MPVDSSSTHRHRCVAARLVRLAAAGAAVTVAVGTAAAWAHA
E9AN57	MPVDSSSTHRHRCVAARLVRLAAAGAAVTVAVGTAAAWAHA
E9ANQ5	MRLKNTALCCAFAWSPAVLG
E9ANW7	MAAFAFSAPALRAAVVAMLLLLALPTQA
E9APF6	MQSFAALPSAALLVLLTLSGIAEVARA
E9APQ9	MRACVCVCVLSLCLFRWPLPPPSA
E9AQ39	MTTAQLACTYAALILSASGKTDA
E9AQW6	MCRMNIEATVRCVCSVLLVVFLVFTHE
E9AQY2	MYADTTHPRRACWCGAGGVAGCVKQRHAYRCSRLLAGTLLIVGALTLAVSTAPTAWA
E9AQY4	MYADTTHPRRACWCGAGGVAGCVKQRHAYRCSRLLAGTLLIVGALTLAVSTAPTAWA
E9ARD7	MQIRPSLGGCLRHGGAGDHAARPMSRLRAAQLLVSTAVACVVLCCAPWALA
E9ARH3	MTSPTRCIATALIVFAFLVLTAAAAA
E9ARI2	MASSLSTTALLVALLVAMVPLACVPTVHA
E9ASP0	MDVLGAFSRWPRPLQSWWLLLLLLLYRVTLCLT
E9AT96	MWQPPRLVMNRCKGSSTHSPVTAVILLLLLLVLCAPVSA
E9AUD1	MQRSFLAFVLCALLFCVASA
E9AVH5	MKYQIAGVMAAATLFGGAAA
E9AVK9	MSGALRKLLVLAFAALLLASIVVADA
E9AVM5	MRQSEGCAFVAGYRRRRASMSAVPTVALLLLLLVAGNAAA
E9AW79	MKLFHAISRRRTLLCVAVVLLFLAVMMTFVRA
E9AY99	MSRFTIRRLVLQNIIAVAAHCPSTTIASA
E9AZC5	MVKFNLTLMGLCLVGFLLSSYAYS
E9AZL8	MSRTLLRITVTFVLVCSVVGVGAVQA
E9B0G8	MARLHRLAVAALCLCTLGVLYCPGVAA
E9B1S0	MAGRLLIVPLAVALLAVAVVA
E9B1Z1	MTQSHARARENAAPMRSRVPTAITAALLSLLVVAACLMTTTVSASP
E9B1Z9	MSHVPAALWRIALWLSALLIYAAFTTVA
E9B231	MARARFLQLLLVALTLLSIAALPVSA
E9B259	MAQRAMLAAIVGVLVLCVYLVQA
E9B2H7	MTMMRRCSGFKLCTAIGLALMVALLMSSASDA
E9B5K8	MIRAVALVCVAVMLLTCLPAAA
E9B700	MKLKCKVALLAYVLACLFVTQVSLA
E8NHD7	MATSRAALCAVAVVCVVLAAACAPARA
E8NHD8	MATSRAALCAVAVVCVVLAAACAPARA
E8NHE9	MAQPHRCVALIAALAAAVLLLALAAPAARA
E8NHG5	MLRRLACAFLTAALGVLVVLLGSDAPVAHA
E8NHG9	MAPPHSITSTPRQHRHAALIAVSLLSVVLVLWGAGAHA
E8NHH6	MATSRAALCAVAVVCVVLAAACAPARA
E8NHJ0	MATSRAALCAVAVVCVVLAAACAPARA
E8NHL2	MATSRAALCAVAVVCVVLAAACAPARA
E8NHM9	MLRCTSLLQLRVLCLTMLPDGGA
E8NHP8	MTPMMLLRGAVQRERAALLVVALTLCLLLPPVRG
E8NHQ6	MAQSHRCVALIAALAAAVLLLALAAPAARA
E9AJ87	MRCALVFVLVVAVLACFAPAMTHA
E9AJK5	MGVVSVKWRGGSRRDEDRRLRLSRRCGVTVAVVVVFLRLLSDTCPAAHA
E9AJK6	MVRVDPICTAIHFAPILVLLTVHCSSG
E9AJM2	MAVAKQPYYNCVERTLLVALCLQSFASEVTEG
E9AJT6	MLASSLLSITGATTA
E9AK00	MLVVACVALSPAAA
E9AK02	MNVTHLLMAAMLVAVACSVVMA
E9AK13	MRRGVILLLVAVAMMAAG
E9AK20	MCLAAGIVSAGMLLAPSDS
E9AKJ6	MANTRDALTRVAALATMLAVLCVVSTATA
E9AKL9	MRDHRGFTAHVALSIFLAAGGAQA
E9AKM8	MAFSLLSLIGVAAVALLLAVAAPSSA
E9AKY4	MSLVRKTLAVLLTVALLAACATA
E9AKZ8	MRRTQHAKITAVTLLAVALLLLLGGTAHTASA
E9AL18	MFRMKSLKLLVVIGVSLVLCSTLSLA
E9AL71	MGSRSASCRGCRGGQLRRSLLWSIAVAVVVLAILVSVATPPVLA
E9AL99	MAPRQQLRAAALFCVLLITGVVCVGVTGVDA
E9ALK4	MPRHSTSLRHPGIMAVMTVTLFLMASTARG
E9ALL0	MAAVMTARGPAPRHRRHSGYTSALCYAIVAALFCALCCEVRA
E9ALR2	MLGSTQHARSHCSRNGGAKPRMLLLLTLLVVLQLLAAGATPASA
E9ALS7	MRHQCRPPPHGGIAYAWRAISLERFLALFGICTGVAAASPVAS
E9ALZ5	MAFRTKSALCLVAVFVVLLATTVSA
E9AM02	MANSSLLRVVLVALLLLGSVTVSA
E9AM58	MMARQRLTTVVALLLLLCLLVSASA
E9AMC5	MRPVTRSPLLVAAAVVVATTLCLNS
E9AME0	MEAGRGYGAARQPKRLLTALSVAAALLAALGGAPLVAQA
E9AME9	MACRCSMILYALLQFLAFLFVLVATPIDM
E9AMH5	MATSRAALCAVAVVCVVLAAACAPARA
E9AMH6	MATSRAALCAVAVVCVVLAAACAPARA
E9AMH7	MATSRAALCAVAVVCVVLAAACAPARA
E9AMR2	MAGKGREWFPVWMSNLIISTVTA
E9AMX2	MPSAPQHNGAASVIVAERATRFLMSLFIVLSCSGALGHA
E9AMX3	MDLLRLYVEFFLLCVQPTVP
E9AMY5	MTRKVAVAAVLATAALLLLHTASLASVAAA
E9AN31	MTTIRKLTVVAAVVAATVLLVATSATA
E9AN72	MGRCIRRVSAAAAALLMALVAAAAVAPTTARA
E9AN73	MSHCAAVTTRRSPVLGARGPSPPLLFATAFVLLGILFQCATPAAA
E9ANP7	MSKSIAVIAAGAPAALVQA
E9ANV1	MVFTGHCAADVAPMCLVDRMKQRCRGRLPSLLMCAVLFAQLLLCSTSLPVAA
E9ANZ9	MAQCVRRLVLAAPLAAVVALLLCTSSAPVARA
E9AP02	MAQCVRRLVLAAPLAAVVALLLCTSSAPVARA
E9AP03	MAQCVRRLVLAAPLAAVVALLLCTSSAPVARA
E9AP04	MAQCVRRLVLAAPLAAVVALLLCTSSAPVARA
E9AP05	MAQCVRRLVLAAPLAAVVALLLCTSSAPVARA
E9AP07	MAQCVRRLVLAAPLAAVVALLLCTSSAPVARA
E9AP08	MAQCVRRLVLAAPLAAVVALLLCTSSAPVARA
E9APC8	MEAVVALRLLTIHILAALLLVLPSFPVA
E9APF5	MQLGGPAASHHVGGARHCRLVALSVAVLLVVLLSHGVEHA
E9APG2	MGLFSLLASAALVCVLCISAASA
E9APQ0	MFAVAEPFHAVQALLTLLLSVSAFTAVVVDA
E9APS2	MAAWTTSSSAASVRGHRRSGQVLLRVLEVVLVLALLLPATHSSA
E9APY1	MMLRSSNRIRSCRWRYIRAAHTALLCSLLVVMCIGGPSAVYG
E9APY7	MRLLVMCAFLAAFCTVAAVLPATA
E9AQ54	MTLFLSAALPVPMRLVPLLLGTLALLTAAAHVSA
E9AQY1	MQIRPSLGGCLRHGGAGDHAARPMSRLRAAQLLVSTAVACVVLCCAPWALA
E9AQY3	MYADTTHPRRACWCGAGGVAGCVKQRHAYRCSRLLAGTLLIVGALTLAVSTAPTAWA
E9AQY8	MRGPLPPQSVLCASFFVVVAAMLLLHGTPVRG
E9ARE6	MRRSPMAPIIFSLLLLVATVASS
E9ARF1	MNVRHFRASTVRSIRLCIMFAAYGAFLAATLG
E9ARP0	MICSLLILGWIAADGSTA
E9ARW8	MARRALAALLLLLCFLLARSEA
E9AS08	MVKPTLLVGAMLALVMCLAATTASA
E9AS09	MVKPTLLVGAMLALVMCLAATTASA
E9AS13	MNTMALLQMWTLVAVALCITVAQVASA
E9AS47	MARFSSLHSVLGAAATLLLLLTLCVVSVEA
E9AS65	MELQTQPRFCPPHPRPYTAPLVWVCLACGRLASYEA
E9AS96	MARRNPLLFAIVVTILFVVCYGSALIA
E9AS97	MLTASGLMVGFAFA
E9ASD4	MQQLQVSACVLLLALLCVTTVRG
E9ASG0	MYRQSIAGLALAAALAEIQP
E9ASI6	MPGLGKSVYHVLFHLSRYFCAAVVAALLLLALSGGSLA
E9ASI7	MVDGLSSALFTVLAIFFLFAGTVQT
E9ASM1	MVRVRNASQPLRCWLGLLLTFSILLVSA
E9ASM2	MLARLVCVVAIVAAVGLLSPVSA
E9ASM9	MVSFLRTFVVLCIIAGVLLQGGTA
E9ASW1	MAVCAGWRLGVVRALLAVAIVCSLRAAAVTTA
E9ASZ2	MMPSSNGSARVHWSLRSIPRLLLLFVGFAVALQTATSAHA
E9AT34	MLRGIGFLYRCVVVVVVAVVVSAAVVSA
E9AT36	MACFPRLGWGAVLAAVLIACGISIAHA
E9ATC6	MMRRLMPVRGVVSCVSAVAPTIAFPRVSHA
E9ATE6	MLQGLLCLLLLTTSAFA
E9ATS0	MSLLALNVCLISSSFDVVA
E9ATT4	MSLRRGSVSLNRTLVTTVLLLTLPLLLDLTRLPDSSA
E9ATV6	MGCRSGCILWLAAAALAVLTLQLHSAAA
E9ATY0	MLAPSPLPSAAARAAVALLFLMFGLAHIANG
E9ATZ2	MTTASRVLALATVCLLCVLCASVDA
E9ATZ9	MPCCSPSSHVAPTRPLVTTALLLLVCVVVAVVGCASA
E9AUG4	MASLWKTVSLLLTVVAVLCSISVGALS
E9AUH9	MRRSPARIRTVALLVALVALLGTTAVRA
E9AUQ6	MSAIILTLAALATAPPSRTP
E9AUZ8	MVLSTYPQRGPQQGSRSNGTAAVAAPLLATACLLLALCILPGPAAA
E9AVA1	MAPPPLRYRRATRACALVAAVALVLVLPFGRARA
E9AVB7	MHLPRCTFLRRQPSFGGCHAHPRSSVSSMPLFVLAVMLAICMAGSPFAVAHA
E9AVC1	MLYTLIAAVLIFAVASPGALA
E9AVQ2	MKTLSLRPLVLLVVCVAAVLALSASADPHA
E9AVQ3	MKTLSLRPLVLLVVCVAAVLALSASADPHA
E9AVY1	MKVCALRIGCWYGGLLLSFYLLLLSCPAHC
E9AW42	MMTPPRKKARSAVLRRHHASSLSAATTLVAVFLLLVARASDTQA
E9AW53	MKTQLMLVIVAAVVVLSCRLSSLVAA
E9AW99	MKTRTRSGWGGAVRLPQSLLLPSLALILMFLCVHTSCA
E9AWD7	MRQVLFLLLLAAPLLCVPALVTA
E9AWJ6	MSYSSLLAVFILFFASLGVANG
E9AWP2	MRSLTIGRCVALGLLGLLLVICLA
E9AWS8	MARSTCLCVLMALVLVNILAGGCSTGAYA
E9AX30	MPRGQETRLRCLDAVLWAASASVVVLLCALLCGCGLAGA
E9AXC4	MCAPTSVTGAVVMLAAAVLLLLVSAAVEPVYA
E9AXC5	MCRAALWACISVSSGTAAA
E9AXI9	MRGRRTTRVVAALLVLVWVAALVAEVPVHMVSA
E9AY27	MMVNEAPYLTNRMVLLLMLAVFVLCLCADRLQC
E9AY45	MTRQLSVVLTLALVLAVFVLAGSCNG
E9AY47	MLRLTRLGLVAALLLVFLAVLSVSA
E9AY83	MLRSIVVAILLLSTVCLEHVVQA
E9AYP9	MLPQCFYLAALITTAMTITTS
E9AYQ4	MPQSCSSPCWTSGWRIGTLLLMIVCAVGAAS
E9AYQ9	MVRALLLLLSILVLAAAATA
E9AYR4	MSFRQKVASVLAVLVLFSLAPTSTYA
E9AZK8	MKRLSFCGALAIAQLVLLVSVAGVVSG
E9AZT9	MTRKDSLTLMAVCLVSAILVVSAAA
E9B067	MGSAAVTRTHASRRPRGDHGVRSPPLLSLVRLSVLGVLLTLIGAAHA
E9B088	MPKPAVVHSLLPHSMRRVYVLVAVAALLAAVHLPTPSRG
E9B092	MARRHRPLFHTLLASVVVLLVVHGGAPAAA
E9B0D6	MDTQGLRAVSEYVARGHGSGVVLAWCAVSPAAFA
E9B0N3	MRRLACLASATAMSGLSVAATTANP
E9B0S4	MPAPVSLRLPLTALCLLVLSSALCVTEVLG
E9B0S5	MPAPVSLRLPLTALCLLVLSSALCVTEVLG
E9B0T3	MFCRLTDHAAAVAVLAAVLCVSALA
E9B133	MRSLRAICFLAAVSAVMLGALLALTSADA
E9B139	MGDLAFGNRRRPRAAGLLLASSVLLLAFLTVVCAPVSA
E9B167	MLQTCVPRLCAVLCVMAVLVLLGCGTARA
E9B189	MAALKVLLLLCLATLVATTCFA
E9B195	MGPMSAVDFTCIVSVVLYSFSETAG
E9B1F9	MIAPFSLALCALLLIAVSRA
E9B1J8	MLRCTSLLQLRVLCLTMLPDGGA
E9B1Q9	MKRHGALLSVSVLVLLLDALVATVAVPASA
E9B1U3	MAQSHRCVALIAALAAAVLLLALAAPAARA
E9B1U5	MLRRLACAFLTAALGILVVLLGSDAPVAHA
E9B1U6	MTPMMLLRGAVQRERAALLVVALTLCLLLPPVRG
E9B1W3	MPKKIIGNLTSMACASGLSSLSQA
E9B246	MTHVSSCKLVCFNTVVAGLIVFLTLYTVSA
E9B252	MWPALRRAAFWGLWLTFAVLCSSSGWA
E9B255	MNAILALCLCLCLSRGSRS
E9B272	MLPFRRAACGGVLAPVCNVVLPLLLLLLHSSSIIVTA
E9B2E8	MTRLPRGRRCAAVVALLALFAVVLSHA
E9B2Y0	MRTHSTLLLALLQRHQRCCLLAVAALLVSLLLASPVTLA
E9B372	MRIRDLVIIGVSFVCSIICWS
E9B380	MNLFGTLVVTLCAIFLLINLPDEDS
E9B3B3	MTVTHSRRAAVRCTCILALLLVCVALSSRA
E9B3C3	MAFSLRSRAAAAVLQLIFTILIGCVLCSGSATVEG
E9B3U7	MKRYRSWGAAPLLPVLLMVMLHSFALHSAAA
E9B4F7	MAPLSAVAFFLLVVIGVCLG
E9B4J0	MWCTSTQRLALLASLLWFVSGVQA
E9B4K6	MCRFQSRRVRLAPLPLMLLILLACTSVLPRALA
E9B4L4	MRGAHIRTCARLAALVGLAALFLLATQGPVAA
E9B4Q5	MPSASTFSVLALCLLLVTLRACA
E9B4U0	MSADPLRAMQRCRRTTTTAALLFLLSALLFHRGPVDS
E9B506	MCRSTASAVQLLGAVVVVACLVHTSLA
E9B555	MLLFSAGQGRMRLQLPFMSGRRSAATLSLLQLLLALVLALAAFQATA
E9B5E6	MPAVTLAQQCRFRHVLTCVCLIVLLGLLLGSSPTLVTA
E9B5F2	MRRLTALAVAALCFAICVCTTSVG
E9B5T5	MSFLSRRCTRQHPAIAAALLCVALLAFVCVGVRS
E9B5U5	MSRQHHLHAGGTVSAAVRALTVAVAVLVICAGAAAA
E9B5Z1	MSVSLLVKRRPRRATVLLVLASLTLLLVSAARC
E9B600	MKLFFAAVLIAVFAVTLVSA
E9B612	MKLAMHRAPWRTPLLVVVVLAATLCLSHALA
E9B662	MGRRSFKSLAATSTAALLVLVLMLSSSVNG
E9B6F8	MDKDPVTTSRGSVVRTCLAWASAFALLSLLHSGAAGA
E9B6Q5	MMRTSSAVMTTLAVTATLLAMLSVSVAVSA
E9B710	MFFWVVAALLVAIAIVVTPAGKLA
E9B750	MHVFALVLLSLVTGLMLA
A4HSQ3	MRVVAVLAVVLCALSFLNVAA
A4HSS9	MSQLLPCLFLAFLLSPTDT
A4HT77	MAWRARVCVLRVGLLCTCLPPLAP
A4HUC4	MSRVFVAFFAAVLFVVFLTAYEVGVGTA
A4HUF6	MSVDSSSTHRHRSVAARLVRLAAAGAAVIAAVGTAAAWAHA
A4HUF8	MSVDSSSTHRTRSVAARLVRLAAAGAAVIAAVGTAAAWAHA
A4HUF9	MSVDSSSTHRHRSVAARLVRLAAAGAAVIAAVGTAAAWAHA
A4HV22	MRLKNTALCCAFAWSPAVLG
A4HWD9	MTTAQLACTYAALILSASGKTDA
A4HX51	MCRMNIEVTIKCACSVLLVLFLVFTHETPKPTA
A4HX84	MQIRPSLGGCLRHGGAGDHAARRLSRLRAAKVFVPTAVVCVLLCCAPWVMA
A4HX85	MYADATHPRRACWCGAGGVSGCVRQRHAYRCSRLLAGVLLIVGALTLAVSTVPAAWA
A4HXS0	MASSLSTTALLVALFVTMVPWACVRTVYA
A4HZI5	MKYQIASVVAAAALFGGAAA
A4I0B5	MKLLHAVSRRRTLLCVAVVLLFLAVMMTLVRA
A4I2Q9	MFHSLYRLCQCAKLSFTILVLSVCILPCVDVLARA
A4I315	MIKFNLKLMGLCLVGFLLSSYAYS
A4I571	MTRLHRLAVAVLCLCALAVFYCPGVAA
A4I6X5	MSHVPAVLWRMELWLNALFIYAAFTTVA
A4I765	MAQRAMLAAVVGVLVLCVYVVQA
A4IAK1	MGAVALLFLLLVADPGFV
A4IAU8	MSFLWRRCTRQQPAIAAALLCASLLMLVCVGVRS
A4ICD5	MQRSFLAFVVCAILFCVASA
A4ICL4	MDVLGAFSRWPRPLQSRWLLLLLLLYRVTLCLT
E9AHH5	MRRTLLGIAVAFALVCCVVGAGAA
E9AHU1	MTLQHLLAQGARRTPKRQWHPAVPGLMIVAVTVLASFVSGVTA
Q6LA77	MSVDSSSTHRHRSVAARLVRLAAAGAAVIAAVGTAAAWAHA
A0A381M9M8	MGPFAPRCCALALLCAVVVLAAVLVRA
A0A6L0WJ22	MATSRAALCAVAVVCVVLAAACAPARA
A4HRC3	MRCALVFVLVAAALACFAPAMTHA
A4HRN9	MGVVPVKRRGGFRRDEDRRLRLSRRCGATVAVVMVFLRLFSHTSPAAHA
A4HRP0	MVRADPICTAIHFAPILVLLTVHCSSG
A4HRY1	MRAPLALLLLAIVVCRHIAAGNA
A4HS13	MRCREILIAVLAVTCVALSPAVA
A4HS15	MSVKHLLMAAVLAAVACSVVMA
A4HS16	MSAFDFRSSPHKRGAAAVLLLFAIAAVAPLTVSA
A4HS26	MIAGSVRRGVILLLVAVAVATMAAAAVA
A4HS33	MAVLLALAMCLAASIASA
A4HSL2	MAIIRDALIRVAALATMLALLCVVSTATA
A4HSN4	MRYHRGLTAHVALSVFLGAGGAQA
A4HSZ7	MSLVRKTLAVLLAIALLAVCAKA
A4HT04	MSRVVVMALALSFAMAAALA
A4HT10	MRCTHHAKTTAVPLLAVALLLLLGGAAHTAAA
A4HT61	MFRMKSLKLLVVIGLSLALCSTFSLA
A4HTI2	MRTCITHRLHSCSPPLAAASALLLGVVCA
A4HTP0	MATSRAALCAVAVVCVVLAAACAPARA
A4HU03	MTVALIVCSVVFVLVLGSATVAG
A4HU09	MLRAALRPSCVLHAAFLSSFSSA
A4HU34	MLHRVPTLWALRQRAGVTAMAVFGGLSANTGQFACQA
A4HU43	MSSAPQHNGAASVIVAERATRFFMALFIILGYSGALQHA
A4HU56	MTRKVAAAAVLATAALLLLHTASFASVAAA
A4HUD1	MPTIRNLTAVAAVVAATVLLVATSATAQA
A4HUG6	MFPPPRLWLVVLWIFVAAGHCACMA
A4HUH4	MGRCIRRVSSAAAAALLIALAAAAAVATTTARA
A4HUH5	MSRCAAVTTRRWPVRRARGPSPHQLFAAALAVLCILLHRPAAA
A4HUM0	MPHFVHAFFLFTAIAVMGQA
A4HV12	MSKSIAVIAAGAPAALVQA
A4HVB0	MALCVRRLVLAATLAAAVALLLCTSSAPVVRA
A4HVN2	MEAVVALRLLTIHILAALLLVLPSFPLA
A4HVQ9	MQLSRPAAPHHVGGARHCRLVVLSVAVLLVVLLSHGVEHA
A4HVR0	MKSCVALPLAALLVLLTLSGIAEVAQA
A4HVR6	MGLSSLLTSAALVCMLCINAASA
A4HVY6	MCACLFVWVWVCDA
A4HVZ7	MAPCARCTIQQRPCTFLALLLAAIVGLPSSS
A4HVZ8	MFVVAAPLRAVQALLLTLLLCAPAFT
A4HW21	MLALLLPATCSSASLA
A4HW50	MQRRVRGEWRWATLSPHLLPLLLMVVMLFLFPRSDA
A4HW79	MMARSSSSSISRCRWCYSRAAHRALLCSLLVVLLIGGPSAVFG
A4HW85	MRFLVVRVFLAAFCTVAAVLPATA
A4HWF5	MTLFLSAVLPVPMRLAPLLLGTLLLLTAAARA
A4HWG7	MRYLLFFFNALIPATAAA
A4HX88	MYADATHPRRACWCGAGGVSGCVRQRHAYRCSRLLAGVLLIVGALTLAVSTVPAAWA
A4HXA9	MHAPLSPGSVLGAPFFVVAAMLLLHGVPVRG
A4HXN5	MRRSHMAPIVFALLLLVTTVASA
A4HXP0	MNARHSRASAVRSIRLCILFAAYGVFLAATLG
A4HY78	MAKTALLVGALLALVMCLAATAVSA
A4HY79	MAKTALLVGALLALVMCLAATAVSA
A4HY82	MNTTALVQMWALVAVALSITAAQVASA
A4HYB4	MTRFSSLHSVLATAATLLLTLCVLSVEA
A4HYD2	MELQTQPRFCPPRPRPYAASLVWMCLACGQLAPYEA
A4HYH2	MARRNPFFFAIVVTILFVVCYGSALIA
A4HYK3	MLRRLGSTLLCSVTLANG
A4HYN5	MKRSPSRIRTAALLVALLALLGTTAVRA
A4HYW4	MAVQVPPRYSLLLLVTAVMTRGAKG
A4HZ93	MCTHASMALVAAVALVLVLPVSRA
A4HZB8	MACLLLALCILPDPAAA
A4HZD4	MLCTLIAAVLILVVAPPGAQA
A4HZQ3	MSGALRKLFVLAFVALLIASIVVA
A4HZR9	MRQRERGAFLASFRRGNGSTSAVKTVALLLLILVACGAAA
A4HZU7	MKIRSVRPLVVLLVCVAAVLALSASA
A4I008	MKVCALRIGRCYGALLLLFYLLLISCLARC
A4I0D5	MFTNVLLKHLYSRAALLLLLSLLASILSPSSVPGITHVYA
A4I0D6	MKTCQRRGWGCAVRPPQLLLLRFLALILLFLCVHAACA
A4I0H5	MRQVLFLLLLAALLLCVPAPVTA
A4I0J5	MTRRTSLIAPLSSTCALLPTTAHA
A4I0M9	MPYSPLFAALILFVVSLGFANG
A4I0P2	MRSLTTRRCVALGLLGLLLVICLRHEPAGVTA
A4I0Y0	MPRRHSLTATAAAAAAVLWPLAVVCWLGWVPATSA
A4I174	MWGGLHFFVSIETLVSFSIPTSLCH
A4I190	MCTPTSVAGAVITLAAAALLLLGGAAVEPANA
A4I1D0	MKRLSSHHAIVCGAASAIAAVAAASA
A4I1F2	MRGRHITRVVAALLVLVWVAAFVAEVPVHMAGA
A4I1Y1	MVNEAPYLTNRVVALLMLAVFVLCLCADRLQC
A4I200	MLRLTRLGLGAALLLVLFVVLSVSA
A4I233	MLRSIVVAVLLLSTVCLEHVVRA
A4I249	MSRSTIRRFVLQNIIAVAAHCPSTAIA
A4I2J4	MISQCFYLAALITTAMTITTS
A4I2J8	MSQSRSLPCRASGWRIGTMLVMIVCAVGAAS
A4I2K3	MARTLLFLLSILVIAAAATA
A4I364	MPFRQAVAPMLAVLVFSLGLTSTYA
A4I3A0	MALPFCAALAIAQLVIFVSVAGVVSG
A4I3G3	MNANSPHTFLCRPFLLLTSVMHA
A4I3J9	MTRKDNLTLMAVCLVSAMLVMSAAAA
A4I3Z8	MPAVVRSLLPHSMRQMCVLVTVTALLAVAHLPTPSRG
A4I402	MARRHRPLFHTLLASVVVLLVVHGGAPA
A4I474	MMARQRPTTVATLLLLLCLLASASSVDA
A4I4C9	MANSSLLRVVLVALLLLGSVTVSA
A4I4D6	MALRAKSALCLVAVFAVLLATTVSG
A4I4H7	MAYPGFFRLTAAARVALMALCLALALICVAAVA
A4I4K8	MRYQRRPPPHSSIAGAWRTISMERLLALFGICAGVAAA
A4I4M3	MSVSTQHARSHCSSNAGARPPLLLLLTLLVVLQLLAAGATPASA
A4I4N2	MVVCSIFFLLFLSMLPLPPLSRR
A4I4S2	MNTATVMMARGPVTPQRRLSRCTSALCCAIAIALFCALCCEVSA
A4I4S8	MPRHSTSLHHSAIMTVMAVALLSMASTARG
A4I526	MRPQERLTVLCTLLLLYVLFSAPVEL
A4I5B2	MKLFSYQSSVCGTLVLALCLLYCVLA
A4I5D5	MRRLACLASATALSGLSVAATA
A4I5I0	MPALVGLRLPLTVLCLLVLSSALCVTEA
A4I5I8	MLCCSAGRAAAVAVLAAILCVSVLAALPASAEA
A4I5M8	MWAAAATKNSQHLCLSTLRLAFALLMCVCDRQG
A4I5U4	MSDLASGSSRRPRAAGPLLAAGILLLALLTVMCAPVSA
A4I5X3	MLQPCVPQLSAALCVMAVVVLLGCVTAQA
A4I662	MATLKVLLLLCLATLVATTCFA
A4I6A4	MIAPFSLALCALFFIAVSRA
A4I6E8	MLRCTALVQLRVLCLTMLPDGGA
A4I6H7	MPHSSCSRIVVVAALLLLCGSARA
A4I6N3	MAVYVFSLFFFSRLFFLCWCLSPDITA
A4I6N6	MKRHGALLSVSVLVLLVAALVATAAAPASA
A4I6P8	MAGRILIVPLAVALLAVAVA
A4I6S2	MTQLHRRVALIAVLAAAVLLTLAAPVARA
A4I6S3	MLRRLACAFLTAALGVFFVLLGSDAAMA
A4I6S4	MMPVLLRRGVMQRPRAALLVVALTLCLLLSPVRG
A4I6W7	MTQFHARARGNVAPMRSRVTTGITAALLSLLVIAACFVATAVSA
A4I711	MWPALRRAAFWGSWLAVAVLCGSSGWVSR
A4I736	MARARFLQLLLVTLTLLSTAALPVSA
A4I759	MPVSVRGLHRVAGLVVACMILVITATAAA
A4I778	MLPFHRAARGVMLAPVGNAVLPLLLLLLHSSSIIVTA
A4I7J1	MTRLPRGRRCAAVVALLALFAVVLSHA
A4I7M8	MTMMRRCRGFKLCTAIGLALMAVLLMSSASA
A4I822	MQRHSTFLLAPPQRHQQCCLLALVALLAILLLASPTVLA
A4I8B3	MRIRDIVIIGVAFVCSIICWS
A4I8C1	MNLFGTLAVTLCAIFVLIILPDEDS
A4I8F5	MTILHSRRAAVRCACMLVLVLLCVALSSRA
A4I8G2	MLRACGITAFLTPLPPLASPSTPSAGG
A4I8X8	MRRYRSWGTAPLLSTLLMVVLHSFALHSAAA
A4I9H7	MASFFTDITLIVLAFIEASG
A4I9J2	MWCTTTQRLALLASLLWLVSGVQA
A4I9L6	MRGAHVRTCARLTALVGVAALFLLATQGPVAAA
A4I9R4	MGCISGIIFGILQFVALLFIAVGTPLAMY
A4I9S9	MSADHLRVMQRCCRTTTTAALLFLLSALLFHHCPVDS
A4I9Z2	MCRSTPSAVQLLGALFAVACLVHTSLA
A4IA41	MLLFSAGQGRMRLTLPFMSGRRAAATLSLLQLLLVLVLALAAFQATA
A4IAC3	MPAVTLAQQCRFRHVLRCACLIVLLGLSLGSSPTLVTA
A4IAC9	MRLPKALAVAALCFALCVCTASVGG
A4IAD3	MRLGKQVPGSARHMRAGRAPFLVVALVLLCATVFASA
A4IAI4	MLRAIPLVCVAAVLLTCLPVAA
A4IAM2	MGCKFTFLVYAILQLIAFLSVLIG
A4IAQ6	MRRLFAASVTAIVAASSAAA
A4IAV0	MALLHSIISTPRPHRHAALIAVSLLSVVLVFWGADAHA
A4IB15	MKLFFAAVLIAVFAVTLVSA
A4IB27	MHRTPRRTPLLVLVVFVATLCLSHALA
A4IB85	MARRGSTSLAAASTAALLVLVLSSTVNG
A4IC10	MKLKCKVAFLAYVLACLFIAQASLA
A4IC18	MFFWMVVALLVAIAIVVTPAGKLA
A4IC42	MHLFALLLLLLSLVIGLMLA
A4ICA2	MASKLIRVLAAALLVAAAVSVDA
A4ICA5	MASKLIRVLAAALLVAAAVSVDA
A4ICG3	MRRGIAFLYRCAVVVAVVVSAAVVLA
A4ICG5	MACFARLGWTAALAAVLIACAISIAHA
A4ICM5	MASFLRTFAILCIIAGVLLQGSTA
A4ICN2	MFARFVCVAAIVAALGLLSPISA
A4ICN3	MVRRRHVAQPRRGWLGILLIFSILLVSAEG
A4ICX1	MQQLQVSACVLLLALLCVTTVRG
A4ID32	MLQGLLCVLLLTTSAFA
A4IDA6	MWQSPQLVMNRCKGISTHPSVTPVLLLLLLVLCAPVSA
A4IDG0	MAACAGLRLGVVRVLLVVAIVCGLRAAVVTA
A4IDI9	MMSSSNGGARAHWSRRGIPQLLLLLVGFAVALQAATPAQA
A4IDU3	MGCRSSCMLWLAVAALAVLTLQLRSAAA
A4IDV9	MLVSSPLPSAAARAAVALLFLMLGLAHRANG
A4IDX1	MMAASRVLVLVTVCLLCALCARVVA
A4IDX9	MPCCSPPSHVAPTRPLVTSALLLLVCVLAAALGCASA
D1GJ51	MALCVRRLVLAATLAAVVALLLCTSSAPVARA
E9AG36	MAPLTQRCCGVSASSAIRSSPLAARTRSFIRFCIVLLLLACHAACA
E9AG65	MAFSLFSLIGTAAVALLLVVAAPSSA
E9AG75	MAPRQQLRAAALFGVLLITGVACVGVTGAHA
E9AG80	MRPVTRSPLLVATVVVAATLCLSGDNVILSLSSGVRLARA
E9AGC7	MAAFAFSAHALLAAVIAMLLLLALPTQA
E9AGE5	MKEAIKLSLCMVVPSIFQVYA
E9AGG2	MALCVRRLVLAATLAAAVALLLCTSSAPVVRA
E9AGG5	MALCVRRLVLAATLAAVVALLLCTSSAPVARA
E9AGG7	MALCVRRLVLAATLAAAVALLLCTSSAPVARA
E9AGG9	MALCVRRLVLAATLAAAVALLLCTSSAPVVRA
E9AGH0	MALCVRRLVLAATLAAVVALLLCTSSAPVARA
E9AGI8	MLHLTSEPQKKKGPAVPECSRFLLGLALLLTIISDGAMN
E9AGR9	MARRALAALLVVLCFLLARSEA
E9AGZ2	MCPVPHQGLQRNRSPRVSTARMLQRALLLVALLCSFSLMTAVVT
E9AGZ3	MCPVPHQGLQRNRSPRVSTARMLQRALLLVALLCSFSLMTAVVT
E9AHS1	MAHPSKRRRGGGRHRATVMCALLAVIFVLGGLYGAPVRA
E9AHU3	MPRQHHHLHVGGTVSAAVRALAVAVAALVISAGAAA
E9AHW4	MDKGAVTTCRMSVVRNCLVWVCVFALLLHAGTVGA
A0A3Q8IHJ2	MFHSLYRLCQCAKLSFTILVLSVCILPCVDVLARA
A0A3Q8I8N3	MSVDSSSTHRHRSVAARLVRLAAAGAAVIAAVGTAAAWAHA
A0A3Q8I8P8	MSVDSSSTHRHRSVAARLVRLAAAGAAVIAAVGTAAAWAHA
A0A3Q8I8S6	MSVDSSSTHRHRSVAARLVRLAAAGAAVIAAVGTAAAWAHA
A0A3Q8I8S9	MSVDSSSTHRHRSVAARLVRLAAAGAAVIAAVGTAAAWAHA
A0A3Q8I9B4	MALCARRLVLAATLAAVVALLLCTSSAPVARA
A0A3Q8I9D9	MALCARRLVLAATLAAVVALLLCTSSAPVARA
A0A3Q8IA63	MTTAQLACTYAALILSASGKTDA
A0A3Q8IAZ8	MSVDSSSTHRHRSVAARLVRLAAAGAAVIAAVGTAAAWAHA
A0A3Q8IBF6	MAAFAFSAHALLAAVIAMLLLLALPTQA
A0A3Q8IC35	MSVDSSSTHRHRSVAARLVRLAAAGAAVIAAVGTAAAWAHA
A0A3Q8IC44	MSVDSSSTHRHRSVAARLVRLAAAGAAVIAAVGTAAAWAHA
A0A3Q8IEU2	MAGRILIVPLAVALLAVAVA
A0A3Q8IFH4	MARARFLQLLLVTLTLLSTAALPVSA
A0A3Q8IH61	MSVDSSSTHRHRSVAARLVRLAAAGAAVIAAVGTAAAWAHA
A0A3Q8IIN4	MSHVPAVLWRMELWLNALFIYAAFTTVA
A0A3Q8IJ48	MDVLGAFSRWPRPLQSRWLLLLLLLYRVTLCLT
A0A3Q8IJB0	MYADATHPRRACWCGAGGVSGCVRQRHAYRCSRLLAGVLLIVGALTLAVSTVPAAWA
A0A3Q8IL77	MLLFSAGQGRMRLTLPFISGRRAAATLSLLQLLLVLVLALAAFQATA
A0A3Q8IS34	MQRSFLAFVVCAILFCVASA
A0A3S5H569	MRAPLALLLLAIVVCRHIAAGNA
A0A3S5H5N2	MRFVAVLAVVLCALSFLNVAA
A0A3S5H684	MATSRAALCAVAVVCVVLAAACAPARA
A0A3S5H6G0	MSVDSSSTHRHRSVAARLVRLAAAGAAVIAAVGTAAAWAHA
A0A3S5H6J7	MRLKNTALCCAFAWSPAVLG
A0A3S5H6Z8	MYADATHPRRACWCGAGGVSGCVRQRHAYRCSRLLAGVLLIVGALTLAVSTVPAAWA
A0A3S5H728	MASSLSTTALLVALFVTMVPWACVRTVYA
A0A3S5H7A6	MRQRERGAFLASFRRGNGSTSAVKTVALLLLILVACGAAA
A0A3S7WR18	MSRVFVAFFAAVLFVVFLTAYDVGVGTA
A0A3S7WR43	MSVDSSSTHRHRSVAARLVRLAAAGAAVIAAVGTAAAWAHA
A0A3S7WR46	MSVDSSSTHRHRSVAARLVRLAAAGAAVIAAVGTAAAWAHA
A0A3S7WR60	MSVDSSSTHRHRSVAARLVRLAAAGAAVIAAVGTAAAWAHA
A0A3S7WU69	MCRMNIEVTIKCACSVLLVLFLVFTHETPKPTA
A0A3S7WU91	MVCSTVVATTRRGTGCVGVSDGVSCRVHKRTLEALRVSAWRCGLRLVALAVLAVVAASLCTAPAAWA
A0A3S7WU95	MYADATHPRRACWCGAGGVSGCVRQRHAYRCSRLLAGVLLIVGALTLAVSTVPAAWA
A0A3S7WWZ6	MSGALRKLFVLAFVALLIASIVVA
A0A3S7WX01	MKYQIASVVAAAALFGGAAA
A0A3S7X0Y5	MIKFNLKLMGLCLVGFLLSSYAYS
A0A3S7X192	MRRTLLGIAVTFALVCCVVGAGAA
A0A3S7X306	MTRLHRLAVAVLCLCALAVFYCPGVAA
A0A3S7X4V0	MAQRAMLAAVVGVLVLCVYVVQA
A0A3S7X8I3	MLRAIPLVCVAAVLLTCLPVAA
A0A3S7X8R4	MSFLWRRCTRQQPAIAAALLCASLLMLVCVGVRS
A0A3S7XB85	MWQSPQLVINRCKGISTHPSVTPVLLLLLLVLCAPVSA
A0A3Q8I7H5	MLRAALRPSCVLHAAFLSSFSSA
A0A3Q8I815	MSKSIAVIAAGAPAALVQA
A0A3Q8I8K7	MTVALIVCSVVFVLVLGSATVAG
A0A3Q8I8Q8	MGRCIRRVSSAAAAALLIALAAAAAVATTTARA
A0A3Q8I9A6	MALCVRRLVLAATLAAVVALLLCTSSAPVARA
A0A3Q8I9D0	MALCVRRLVLAATLAAVVALLPCTSSAPVARA
A0A3Q8I9L2	MPARSHICFLLCVFAIAASALA
A0A3Q8IA80	MNTTALVQMWALVAVALSITAAQVASA
A0A3Q8IAS7	MHAPLSPGSVLGAPFFVVAAMLLLHGVPVRG
A0A3Q8IB78	MAKTALLVGALLALVMCLAATAVSA
A0A3Q8IB91	MRSLTTRRCVALGLLGLLLVICLRHEPAGVTA
A0A3Q8IBA6	MMARQRPTTVATLLLLLCLLASASSVDA
A0A3Q8IBB4	MKVCALRIGRCYGALLLLFYLLLISCLARC
A0A3Q8IBG2	MAYPGFFRLTAAARVALMALCLALALICVAAVA
A0A3Q8IBH3	MKRSPSRIRTAALLVALLALLGTTAVRA
A0A3Q8IBT4	MGLSSLLTSAALVCMLCINAASA
A0A3Q8IC12	MLCTLIAAVLILVVAPPGAQA
A0A3Q8IC27	MCTHASMALVAAVALVLVLPVSRA
A0A3Q8IC43	MRFLVVRVFLAAFCTVAAVLPATA
A0A3Q8IC60	MCPVPHQGLQRNRSPRGSTARMLQRALLLVALLCSFSLMTAVVT
A0A3Q8IC81	MKIRSVRPLVVLLVCVAAVLALSASA
A0A3Q8ICI9	MKLLHAVSRRRTLLCVAVVLLFLAVMMTLVRA
A0A3Q8ICS7	MVNEAPYLTNRVVALLMLAVFVLCLCADRLQC
A0A3Q8ICT2	MSRSTIRRFVLQNIIAVAAHCPSTAIA
A0A3Q8ID33	MCACLFVWVWVCDA
A0A3Q8IDC0	MCTPTSVAGAVITLAAAALLLLGGAAVEPANA
A0A3Q8IDJ8	MLRLTRLGLGAALLLVLFVVLSVSA
A0A3Q8IDK9	MANSSLLRVVLVALLLLGSVTVSA
A0A3Q8IDR5	MTLPFCAALAIAQLVLFVSVAGVVSG
A0A3Q8IER7	MNANSPHTFLCRPFLLLTSVMHA
A0A3Q8IEW3	MPALVGLRLPLTVLCLLVLSSALCVTEA
A0A3Q8IF84	MTRLPRGRRCAAVVALLALFAVVLSHA
A0A3Q8IFC2	MLRRLACAFLTAALGVFFVLLGSDAAMA
A0A3Q8IFE2	MRYQRRPPPHSSIAGAWRTISLERLLALFGICAGAAAA
A0A3Q8IFH2	MKIRSVRPLVVLLVCVAAVLALSASA
A0A3Q8IFP0	MNLFGTLAVTLCAIFVLIILPDEDS
A0A3Q8IFR8	MWRALRRVAFWGSWLAVAVLCGSSGWVSR
A0A3Q8IG67	MPKKIIGNLTSMACASGLSSLSQA
A0A3Q8IG97	MPHSSCSRIVVVAALLLLCGSARA
A0A3Q8IGI5	MKRLSNHHAIVCGAASAIAAVAAASA
A0A3Q8IGK2	MTMMRRCRGFKLYTAIGLALMAVLLMSSASA
A0A3Q8IGK5	MLPFRRAARGVMLAPVGNVVLPLLLLLLHSSSIIVTA
A0A3Q8IH37	MAHPAKRRRGGGRHRATVMCALLAVIFVLGGLYGAPVRA
A0A3Q8IHC1	MISQCFYLAALITTAMTITTS
A0A3Q8IHD5	MPFRQAVASMLAVLVFSLGLTSTYA
A0A3Q8IHH9	MRLPKALAVAALCFALCVCTASVGG
A0A3Q8IHQ4	MRRYRSWGTAPLLSTLLMVVLHSFALHSAAA
A0A3Q8IHT3	MRLGKQVPGSARHMRAGRAPILVAALVLLCATVFA
A0A3Q8IIJ9	MMPVLLRRGVMQRPRAALLVVALTLCLLLSPVRG
A0A3Q8IIT9	MVRRRHVAQPRRCWLGILLIFSILLVSAEG
A0A3Q8IJ06	MRRLFAASVTAIVAASSAAA
A0A3Q8IJ75	MMAASRVLVLVTVCLLCALCARVVA
A0A3Q8IJ94	MAACAGLRLGVVRVLLVVAIVCGLRAAVVTA
A0A3Q8IJF0	MASKLIRVLAAALLVAAAVSVDA
A0A3Q8IJG3	MASKLIRVLAAALLVAAAVSVDA
A0A3Q8IJL4	MLQGLLCVLLLTTSAFA
A0A3Q8IJY0	MASFLRTFAILCIIAGVLLQGSTA
A0A3Q8IK15	MTQLHRRVALIAVLAAAVLLTLAAPVARA
A0A3Q8IK81	MASKLIRVLAAALLVAAAVSVDA
A0A3Q8IKA8	MASKLIRVLAAALLVAAAVSVDA
A0A3Q8IL31	MCRSTPSAVQLLGALFAVACLVHTSLA
A0A3Q8ILC1	MRATVFVLIATLVATVCFA
A0A3Q8ILG5	MSSLRKLVPATAIAVAAMALPAAA
A0A3Q8ILH2	MCPVPHQGLQRNRSPRGSTARMLQRALLLVALLCSFSLMTAVVT
A0A3Q8ILZ1	MASKLIRVLAAALLVAAAVSVDA
A0A3Q8IM39	MFTNVLLKHLYSRAALLLLLSLLASILSPSSVPGITHVYA
A0A3Q8IMB7	MTRRTSLIAPLSSTCALLPTTAHA
A0A3Q8IMM0	MHAGPTRTTFSFFIHRQLRSLCVFWLLTFTTPVSG
A0A3Q8IN72	MQQLQVSACVLLLALLCVTTVRG
A0A3Q8INF1	MFARFVCVAAIVAALRLLSPISA
A0A3Q8IR23	MACFARLGWTAALAAVLIACAISIAHA
A0A3Q8IRP6	MLVSSPLPSAAARAAVALLFLMLGLAHRANG
A0A3Q8ISP6	MTQFHARARGNVAPMRSRVTTGITAALLSLLVIAACFVATAVSA
A0A3Q8IVL2	MFFWMVVALLVAIAIVVTPAGKLA
A0A3S5H4S6	MRCALVFVLVAAALACLAPAMTHA
A0A3S5H4Y8	MLVSCITIMYLLCTLQFLIVEP
A0A3S5H500	MGVVPVKRRGGFRRDEDRRLRLSRRCGATVAVVMVFLRLFSHTSPAAHA
A0A3S5H501	MVRADPICTAIHFAPILVLLTVHCSSG
A0A3S5H581	MGPFAPRCCALALLCAVVVLAAVLVRA
A0A3S5H583	MGPFAPRCCALALLCAVVVLAAVLVRA
A0A3S5H584	MRCREILIAVLAVTCVALSPAVA
A0A3S5H585	MSVKHLLMAAVLAAVACSVVMA
A0A3S5H586	MSAFDFRSSPHKRGAAAVLLLFAIAAVAPLTVSA
A0A3S5H595	MIAGSVRRGVILLLVAVVVATMAAAAVA
A0A3S5H5M2	MRYHRGLTAHVALSVFLGAGGAQA
A0A3S5H603	MAPRQQLRAAALFGVLLITGVACVGVTGVHA
A0A3S5H682	MATSRAALCAVAVVCVVLAAACAPARA
A0A3S5H683	MATSRAALCAVAVVCVVLAAACAPARA
A0A3S5H685	MATSRAALCAVAVVCVVLAAACAPARA
A0A3S5H6E3	MASTLNKFLLVLVALVVLATHAAA
A0A3S5H6E7	MTRKVAAAAVLATAALLLLHTASFASVAAA
A0A3S5H6G2	MFPPPRLWLVVLWIFVAAGHCACMA
A0A3S5H6L9	MALCARRLVLAATLAAVVALLLCTSSAPVARA
A0A3S5H6M3	MALCARRLVLAATLAAVVALLPCTSSAPVARA
A0A3S5H6M4	MALCVRRLVLAATLAAVVALLPCTSSAPLVRA
A0A3S5H6P8	MQLSRPAAPHHVGGARHCRLVVLSVAVLLVVLLSHGVEHA
A0A3S5H722	MRRSHMAPIVFALLLLVTTVASA
A0A3S5H738	MSAIRTLIAAVALAAIFFVSPAAA
A0A3S5H764	MTRFSSLHSVLATAATLLLTLCVLSVEA
A0A3S5H7A7	MKIRSVRPLVVLLVCVAAVLALSASA
A0A3S5H7C0	MKTCQRRGWGCAVRPPQLLLLRFLALILLFLCVHAACA
A0A3S5H7D3	MPRRHSLTATAAAAAAVLWPLAVVCWLGWVPATSA
A0A3S5H7H1	MSQSRSFPCRASGWRIGTMLVMIVCAVGAAS
A0A3S5H7H6	MRVTKFVLLCLAAALLSVVIA
A0A3S5H7L7	MNTATVMMARGPVTPHRRLSRCTSALCCAIAIALFCALCCEVSA
A0A3S5H7W2	MGCISGIIFGILQFVALLFIAVGTPLAMY
A0A3S5H808	MKLKCKVAFLAYVLACLFIAQASLA
A0A3S5H827	MRRGIAFLYRCVVVVAVVVSAAVVLA
A0A3S7WNP1	MAVLLALAMCLAASIASA
A0A3S7WP69	MAIIRDALIRVAALATMLALLCVVSTATA
A0A3S7WPB2	MAFSLFSLIGTAAVALLLVVAAPSSA
A0A3S7WPQ4	MFRMKSLKLLVVIGLSLALCSTFSLA
A0A3S7WQ71	MRTCITHRLHSCSPPLAAASALLLGVVCA
A0A3S7WQ91	MRPVTRSPLLVATVVVAATLCLSGDNVILSLPSGVRLARA
A0A3S7WQD0	MATSRAALCAVAVVCVVLAAACAPARA
A0A3S7WQT7	MLHRVPTLWALRQRAGVTAMAVFGGLSANTGQFACQA
A0A3S7WR08	MPTIRKLTAVAAVVAATVLLVATSATAQA
A0A3S7WR66	MSRCAAVTTRRWPVRRARGPSPHQLFAAALAVLCILLHRPAAA
A0A3S7WRU5	MAPMRHGAADAAPMCLADRMKQRYRCPLSPLLMCTVLFAQLLLCSTSLPVAA
A0A3S7WS66	MALCVRRLVLAATLAAVVALLPCTSSAPLVRA
A0A3S7WS83	MLHLTSEPQKKKGPAVPECSRFLLGLALLLTIISDGAMN
A0A3S7WSM6	MKSCVALPLAALLVLLTLSGIAEVAQA
A0A3S7WSN2	MEAVVALRLLTIHILAALLLVLPSFPLA
A0A3S7WSX8	MFVVAAPLRAVQALLLTLLLCAPAFT
A0A3S7WT04	MLALLLPATCSSASLA
A0A3S7WT47	MQRRVRGEWRWATLSPHLLPLLLMVVMLFLFPRSDA
A0A3S7WTD0	MMARSSSSSISRCRWCYSRAAHRALLCSLLVVLLIGGPSAVFG
A0A3S7WTK4	MTLFLSAVLPVPMRLAPLLLGTLLLLTAAARA
A0A3S7WUR9	MNARHSRASAVRSIRLCILFAAYGVFLAATLG
A0A3S7WVA0	MARRALAALLVVLCFLLARSEA
A0A3S7WVB2	MAKTALLVGALLALVMCLAATAVSA
A0A3S7WVJ5	MELQTQPRFCPPRPRPYAASLVWMCLACGQLAPYEA
A0A3S7WVR3	MLRRLGSTLLCSVTLANG
A0A3S7WWC8	MACLLLALCILPDPAAA
A0A3S7WX43	MCPVPHQGLQRNRSPRGSTARMLQRALLLVALLCSFSLMTAVVT
A0A3S7WX44	MKIRSVRPLVVLLVCVAAVLALSASA
A0A3S7WXS1	MFRIAVRRWCIFLLSCLSVHVHG
A0A3S7WXU0	MRQVLFLLLLAALLLCVPAPVTA
A0A3S7WXY4	MRRNTFLADVAPAALLVCFLCGVVLNTAA
A0A3S7WY17	MPYSPLFAALILFVVSLGFANG
A0A3S7WYG5	MHPQLLSCDLFLWQLLLLCTACALRGWFA
A0A3S7WYT7	MCRAALWACISVSSGTAAA
A0A3S7WYY7	MWGGLHFFVSIETLVSFSIPTSLC
A0A3S7WZ33	MRGRHITRVVAALLVLVWVAAFVAEVPVHMAGA
A0A3S7WZU9	MLRSIVVAVLLLSTVCLEHVVRA
A0A3S7X0B8	MARTLLFLLSILVIAAAATA
A0A3S7X1F5	MTRKDNLTLMAVCLVSAMLVVSAAAA
A0A3S7X1V5	MARRHCPLFHTLLASVVVLLVVHGGAPA
A0A3S7X1W4	MPAVVRSLLPHSMRQMCVLVTVTALLAVAHLPTPSRG
A0A3S7X2L7	MSVSTQHARSHCSSNAGARPPLLLLLLTLLVVLQLLAAGATP
A0A3S7X2S5	MPRHSTSLHHSAIMTVMAVALLSMASTARG
A0A3S7X2Y7	MASKLLLALTLLLAIAMLVSA
A0A3S7X320	MRPQERLTVLCTLLLLYVLFSAPVEL
A0A3S7X383	MKLFSYQSSVCGTLVLALCLLYCVLA
A0A3S7X3A6	MPALVGLRLPLTVLCLLVLSSALCVTEA
A0A3S7X3C2	MLCCSAGRAAAVAVLAAILCVSVLAAPPASA
A0A3S7X3E5	MRRLACLASATALSGLSVAATA
A0A3S7X3Q6	MLQPCVPQLSAALCVMAVVVLLGCVTAQA
A0A3S7X3S9	MATLKVLLLLCLATLVATTCFA
A0A3S7X3V1	MSDLASGSSRRPRAAGPLLASGILLLALLTVMCAPVSA
A0A3S7X408	MIAPFSLALCALFFIAVSRA
A0A3S7X466	MLRCTALVQLRVLCLTMLPDGGA
A0A3S7X4J4	MMPVLLRRGVMQRPRAALLVVALTLCLLLSPVRG
A0A3S7X4J9	MQTRSIQPRLLISVLLLCLPVCALG
A0A3S7X4W3	MPVSVRGLHRVAGLVVACMILVITATAAA
A0A3S7X5Q1	MRRHSTFLLAPPQRHQQCCLLALVALLAILLLASPTVLA
A0A3S7X605	MTILHSRRAAVRCACMLVLVLLCVALSSRA
A0A3S7X607	MRIRDIVIIGVAFVCSIICWS
A0A3S7X7A3	MASVFTDITLIVLAFIEASG
A0A3S7X7B6	MWCTTTQRLALLASLLWLVSGVQA
A0A3S7X7R5	MSADHLRVMQRCCRTTTTAALLFLLSALLFHHCPVDS
A0A3S7X8C0	MPAVTLAQQCRFRHVLRCACLIVLLGLSLGSSPTLVTA
A0A3S7X8T3	MPRQHHHLHVGGTVSAAVRALAVAVAALVISAGAAA
A0A3S7X8Z2	MKLFFAAVLIAVFAVTLVSA
A0A3S7X8Z9	MHRTPRRTPLLVLVVFVATLCLSHALA
A0A3S7X951	MARRGSTSLAAASTAALLVLVLSSTVNG
A0A3S7X9E7	MDKGAVTTCRMSVVRNCLVWVCVFALLLHAGTVGA
A0A3S7XA33	MHLFALLLLLSLVIGLMLA
A0A3S7XAW3	MMSSSNGGARAHWSRRGIPQLLLLLVGFAVALQAATPAQA
A0A3S7XBS9	MGCRSSCMLWLAVAALAVLTLQLRSAAA
A0A3S7XC03	MPCCSPPSHVAPTRPLVTSALLLLVCVLAAALGCASA
A0A3S7XC60	MASKLIRVLAAALLVAAAVSVDA
A0A3S7XC62	MASKLIRVLAAALLVAAAVSVDA
A0A451EJP9	MSPLTQRCCGVSASSAIRPSPLAARTRSFIRFCIVLLLLACHAACA
A0A451EJW1	MGPFAPRCCALALLCAVVVLAAVLVRA
A0A451EJW4	MGPFAPRCCALALLCAVVVLAAVLVRA
Q8I7Z7	MSLVRKTLAVLLAVALLAVCAKA
Q9BIE1	MARRNPFFFAIVVTILFVVCYGSALIA
Q9GQM5	MALRAKSALCLVAVFAVLLATTVSG
