# Supplementary material for: Linear motifs regulating protein secretion, sorting and autophagy in Leishmania parasites are diverged with respect to their host equivalents
Source: PLoS Comput Biol. 2024 Feb 16;20(2):e1011902. doi: 10.1371/journal.pcbi.1011902 (PMC10903960; doi:10.1371/journal.pcbi.1011902)
Supplement: S6 Table — (XLSX) [file pcbi.1011902.s006.xlsx]

## Sheet: Sheet1
protein	reference	Gap score (1-ratio_of_gaps)	identity_in_signal	signal_peptide
A0A381MTA7_LEIIN	Q4Q1U9_LEIMA	1.0	0.6071428571428571	MKYNIPVILYVVLQFVAFFFVLVGTPSD
A0A381MTB8_LEIIN	Q4Q1U9_LEIMA	1.0	0.7142857142857143	MAYNITVIVYVVVQFVAFLLVLAGTPLD
A0A381MTC7_LEIIN	Q4Q1U9_LEIMA	1.0	0.6428571428571429	MKYNIPLILYVVLQLVAFILLLAGTPSD
A0A381MTN2_LEIIN	A4IAM2_LEIIN	1.0	1.0	MGCKFTFLVYAILQLIAFLSVLIGT
A0A381MVY0_LEIIN	Q4Q1U9_LEIMA	1.0	0.6071428571428571	MKYNIPVILYVVLQFVAFFFVLVGTPID
A0A3Q8I8J4_LEIDO	E9AMR2_LEIMU	1.0	0.9166666666666666	MAGKGREWFPVWMSNYLISTVTAS
A0A3Q8IA27_LEIDO	A4HWG7_LEIIN	1.0	1.0	MNGKDGNSLPSRVAATASGSFSITSLTDDSSRTLATRQDARRRSFLDLDDDVFNYVCSYVPVNDLLRNVAVASHDTRRRVSANHALWQQLWMRYLLFFFNALIPATAAAA
A0A3Q8IAU7_LEIDO	A4HCL5_LEIBR	1.0	0.6363636363636364	MADVKVTFAFVTPRSINCCAAA
A0A3Q8IAY4_LEIDO	Q4QE09_LEIMA	1.0	0.9117647058823529	MRVSGVARTGLRHVTCSVAGHALAFGATAAVAAS
A0A3Q8IB65_LEIDO	Q4Q818_LEIMA	1.0	0.8541666666666666	MGSAAVTRTHASRSPRGHHGMRSLPLLSLVVLSVLHVLLILIGVTHAA
A0A3Q8IBS3_LEIDO	Q4Q6L7_LEIMA	0.6111111111111112	0.0	MSQDQLNDEAQWTEIEEEAPQERETPNTPDQAEDCNEAAPAEEQAEDCNEAAPAEEQAEDCNESEPAEEQAEGAADGPDQRQDLGSEEKPEPPFEETQQAEECPEDVVPLEASETQEHETPGAEEAYEGERAEHLAQKSHSPQYYLADSEPQVIPQQAYEEEAPQEYPKEIGNNYDAPQHAYEVVAPDNAHARSMPAPHAAAAAT
A0A3Q8ICG4_LEIDO	E9AW53_LEIMU	1.0	0.8148148148148148	MKAQLMLVIVAAGAVLSCCLSGLVAAS
A0A3Q8ICK3_LEIDO	E9AD43_LEIMA	0.9777777777777777	0.9111111111111111	MPCVCSGPYMSISSRHRYKRPLQRGLLSVCALALFVCVVFSYAS
A0A3Q8ID16_LEIDO	A4HDI2_LEIBR	0.9696969696969697	0.3939393939393939	MGLLPPFVGALLFTVIQFLVLLFVVIATPISQ
A0A3Q8ID41_LEIDO	A4H7L6_LEIBR	1.0	0.72	MIGSCLCSSPSVAGALAVAVGAHTGTGVTEDGGADEGHGGSNWLSLAAASSVTSAACALTWLLTVFLPLSRVPALAIGLTVSRPAFSG
A0A3Q8ID46_LEIDO	A4HDP3_LEIBR	1.0	0.9411764705882353	MFHFGLRGRLVAMSAASVAAPLNITARRLLFSSGNASSSSAASVTGTRRSSAGAARAPLSSSFTSAPSAGRHKAVKSMLPPAASAAADSIHKFSDDKAEASAYVCGADDVPSYSSASHMSYLMLHSRRLWLPLVLYACYYALSAYLNPVQAG
A0A3Q8IE85_LEIDO	Q4QI84_LEIMA	1.0	0.7333333333333333	MACSIGMVLYVILQLIAFLLVLVGTPIDMF
A0A3Q8IEB5_LEIDO	A4HPL4_LEIBR	0.3448275862068966	0.1724137931034483	MMRRALSGAV
A0A3Q8IEC2_LEIDO	Q4Q1U9_LEIMA	1.0	0.6785714285714286	MKYGIPLILYVVLQFVAFLLLLVGTPLD
A0A3Q8IEI1_LEIDO	A4IAM2_LEIIN	1.0	1.0	MGCKFTFLVYAILQLIAFLSVLIGT
A0A3Q8IEP2_LEIDO	E9B0D6_LEIMU	1.0	0.8	MDTQGICAISEYVARGHDSGVVWAWCAASPAAFAA
A0A3Q8IF65_LEIDO	Q4QI84_LEIMA	1.0	0.5666666666666667	MALKLGVIIYVVLQFIAFLCVLIGTGVDMF
A0A3Q8IF83_LEIDO	E9B4K6_LEIMU	1.0	0.8529411764705882	MCRPPSRRVRLAPLPLMLLILLACVSVLPRAFTL
A0A3Q8IFB9_LEIDO	A4HB47_LEIBR	1.0	0.5625	MSHSFCRVGIAIYCILQLIAFIFILAGTLIDQ
A0A3Q8IFF1_LEIDO	A4HHH1_LEIBR	1.0	0.9473684210526315	MKFTVTCLVSSVNSSLLAE
A0A3Q8IFH7_LEIDO	Q4Q1U9_LEIMA	1.0	0.6428571428571429	MKYNIPLILYVVLQLVAFILLLAGTPSD
A0A3Q8IFI3_LEIDO	E9B246_LEIMU	1.0	0.6774193548387096	MTQLYLYRLVGFTTVVAGLIVFLTLYTVSTL
A0A3Q8IFI8_LEIDO	E9AME9_LEIMU	1.0	0.26666666666666666	MGFEALRGRMDVALSMLCSCIVFMFLVTSAPISQF
A0A3Q8IFJ2_LEIDO	A4HJQ5_LEIBR	0.9302325581395349	0.5348837209302325	MTDPHTSTGFARTPMLLISCAPLAAVLLLLLLCSAAGQAR
A0A3Q8IFM1_LEIDO	Q4Q7S3_LEIMA	1.0	0.875	MGRREVPTRLPAAPATLRAALCVVVVVLCWASSITYGF
A0A3Q8IFS8_LEIDO	E9B3C3_LEIMU	1.0	0.8333333333333334	MAFSLRSRAAAAVLPLILTILVGCVQCSGSATVGAH
A0A3Q8IG26_LEIDO	Q4Q1L6_LEIMA	1.0	0.7619047619047619	MLGAQSAPSFLPASALSSSAP
A0A3Q8IG80_LEIDO	Q4QIA3_LEIMA	1.0	0.3181818181818182	MEPPLHATLHTEAWASCSKEPRAETLPRLYANKQNVPRASKRAAWLDFLCRVDILWSILFFALLATVGICSAV
A0A3Q8IGG6_LEIDO	Q4Q0X3_LEIMA	1.0	0.7407407407407407	MRRAGWRAVTPTAAVVGSTRVPQALAL
A0A3Q8IGS5_LEIDO	A4I6E8_LEIIN	1.0	0.5416666666666666	MVRRLAIPLPPFFFFPFTMLPFARVMRKAASATPPLPPPPPRVLVLTMIPNGGAL
A0A3Q8IH65_LEIDO	Q4Q1U9_LEIMA	1.0	0.7142857142857143	MAYNITVIVYVVVQFVAFLLVLAGTPLD
A0A3Q8IHN2_LEIDO	A4IAM2_LEIIN	1.0	0.96	MGCKFNFLVYAILQLIAFLSVLIGT
A0A3Q8IHR6_LEIDO	A4HLI3_LEIBR	1.0	0.5833333333333334	MQSAPRTSAPVVHRFGLLRQAPPIAIR
A0A3Q8IHW7_LEIDO	Q4QI84_LEIMA	1.0	0.7333333333333333	MACDIGMFLYAILQFIAFLFVLVATPFSMF
A0A3Q8IHZ6_LEIDO	Q4QI84_LEIMA	1.0	0.5	MQYVASTVFYAVIQFIAFLLVVVGTPLDVF
A0A3Q8II19_LEIDO	A4HZI5_LEIIN	1.0	0.14285714285714285	MPVFGTKMLGAGCTLAVAGAAVAYGVDPANMDA
A0A3Q8IIH1_LEIDO	Q4Q1U9_LEIMA	1.0	0.6785714285714286	MAYNITVIVYVVVQFVAFLLVLVGTPLD
A0A3Q8IIK0_LEIDO	A4HCJ2_LEIBR	0.25806451612903225	0.06451612903225806	MASPRKVDLFVARAYSRKGVQSGLFFWIVLALVFAGTFVVSKIPLGLYTPTVGFQQGKHREPPKQSIPPTPTTPAGRG
A0A3Q8IIS3_LEIDO	Q4Q612_LEIMA	1.0	0.7727272727272727	MRSYSPLLTTGVLLRPTMALAG
A0A3Q8IIZ2_LEIDO	A4H8H3_LEIBR	1.0	0.3333333333333333	MLWCRFILLILMVLFTGCIIASIL
A0A3Q8IJE7_LEIDO	Q4Q1F5_LEIMA	1.0	0.9310344827586207	MLRRRAVSKLATPAALRFLTITPIPMPAL
A0A3Q8IJW1_LEIDO	E9ATT4_LEIMU	1.0	0.9210526315789473	MSLLRGSVSINRTLVTIVLLLTLPLLLDLTRLPDSSAA
A0A3Q8IKI2_LEIDO	Q4Q1P9_LEIMA	1.0	0.9333333333333333	MPPRSSHAVVTLAAALLLAMFACSHSGHAL
A0A3Q8IKN0_LEIDO	E9AUQ6_LEIMU	1.0	0.7142857142857143	MSAITITPAAPATTPPTRTPA
A0A3Q8IKT7_LEIDO	Q4Q1F2_LEIMA	1.0	0.8214285714285714	MRGATSCLLFFCFLLSHHHLSTLPNKVAA
A0A3Q8IL03_LEIDO	Q4Q1U9_LEIMA	1.0	0.6071428571428571	MKYNIPVILYVVLQFVAFFFVLVGTPLD
A0A3Q8ILN7_LEIDO	A4HQ70_LEIBR	1.0	0.75	MAQAPSSPLSPRPSALLFLVTGIPAAGK
A0A3Q8IMR4_LEIDO	A4HDI2_LEIBR	1.0	0.8787878787878788	MPACLAYYTGAMCFTIIHFLAWAFAFVATPTAQ
A0A3Q8INC1_LEIDO	Q4Q209_LEIMA	1.0	0.8846153846153846	MTDALSSAVFIALAILFLFWGTVQTL
A0A3Q8IPJ6_LEIDO	E9ATS0_LEIMU	1.0	1.0	MSLLALNVCLISSSFDVVAL
A0A3Q8IQN1_LEIDO	Q4Q1W2_LEIMA	1.0	0.9696969696969697	MLRCTASALFKSLAVWGGGTMGSGIAQITAQAG
A0A3Q8IUK8_LEIDO	Q4Q1U9_LEIMA	1.0	0.5714285714285714	MAPSVPLILYVVLQFVAFLLLLVGMPIE
A0A3Q8IUR5_LEIDO	A4IAM2_LEIIN	1.0	1.0	MGCKFTFLVYAILQLIAFLSVLIGT
A0A3S5H587_LEIDO	A4H3U3_LEIBR	1.0	0.7142857142857143	MAPHAAVLAVATVVAVLLGYGTRGVCGY
A0A3S5H5A5_LEIDO	Q4Q6L7_LEIMA	0.8888888888888888	0.1111111111111111	MSYPPTEADVISNDSLFSDSVEFDAAEKPIAAEDVHGFAEAKEQPLGHDDRGLPTDDAVMHAGSRYPEEEPAGPPPPVTNAFMKPRKTATKPPREWVPVNLQVPEEDQEDEFDIGTAQKPVYESPETPAA
A0A3S5H5L3_LEIDO	Q4QJ99_LEIMA	1.0	0.875	MQCTFLKLSSRRGSAFATSLFLHASSQNMRAA
A0A3S5H5L7_LEIDO	Q4QJ95_LEIMA	1.0	0.8275862068965517	MLCRAGKKNPICLFGLLVGLCSSYPTEPTASLRRFILNAFPFFVYLPVSLAGEVSTSRHFLVIFGTAQRAHFFHSRSVSSLVQRRSEMATANRVTTIPMATTRLAVSLLTLFLCGCACVSNAAAA
A0A3S5H5P9_LEIDO	A4HSS9_LEIIN	1.0	0.9	MSQLLPRLFPAFLLSPTDTL
A0A3S5H5T1_LEIDO	A4H4Q2_LEIBR	1.0	0.631578947368421	MRTTLKGMMTRCTAPLRNAKSADLGTFFGASMPAAQSA
A0A3S5H5U6_LEIDO	A4HT10_LEIIN	1.0	1.0	MPAYGACGRASLTQTHIHGAPPPPHTHKKKSVVSRHFTTTGRGERLRICVSSARHASTSVTRMRCTHHAKTTAVPLLAVALLLLLGGAAHTAAAA
A0A3S5H5X5_LEIDO	Q4QIQ7_LEIMA	0.7142857142857143	0.5238095238095238	MSVCVCVCVVRGTCS
A0A3S5H5Y6_LEIDO	E9AL71_LEIMU	1.0	0.8	MQLKCSPCLLRAVHEDQKTPSFPSHIFFSRCVGLCGVAMGSRSVSRRGCRGSQLRCSLLCSIAAAVAVLAILASVATQPVLAE
A0A3S5H661_LEIDO	E9AME0_LEIMU	1.0	0.825	MEAGHGCRAARQPKRLLTALFVAAALLAAFGGALLVAQAE
A0A3S5H662_LEIDO	A4IAM2_LEIIN	1.0	0.6	MACKLGVIIYVVLQFIAFFSVLIGT
A0A3S5H663_LEIDO	A4IAM2_LEIIN	1.0	0.6	MACKLGVIIYVVLQFIAFFSVLIGT
A0A3S5H665_LEIDO	A4IAM2_LEIIN	1.0	0.6	MACKLGVIIYVVLQFIAFFSVLIGT
A0A3S5H666_LEIDO	Q4QI84_LEIMA	1.0	0.7666666666666667	MAYPVGIILYAILQFIAFLFVLVGTPIDMF
A0A3S5H667_LEIDO	A4IAM2_LEIIN	1.0	0.6	MACKLGVIIYVVLQFIAFFSVLIGT
A0A3S5H6D6_LEIDO	A4H5P0_LEIBR	0.9393939393939394	0.5454545454545454	MAQQARRLSMAALMAFVVYVLLLAGGVTRAA
A0A3S5H6X1_LEIDO	A4H8H3_LEIBR	1.0	0.4166666666666667	MKCCRVFVFMLLMLFTACATCSIL
A0A3S5H727_LEIDO	E9ARH3_LEIMU	0.962962962962963	0.7407407407407407	MTFPTRCTATTLLVVVLVLTASSCLSDAYAAVMNAAAAAAS
A0A3S5H773_LEIDO	E9AS97_LEIMU	1.0	0.9333333333333333	MLTASGLMVGFAFVA
A0A3S5H779_LEIDO	A4HC73_LEIBR	0.8214285714285714	0.32142857142857145	MSEGASKPLPAAERVRWRLVHPADGQIHSLLLLIAAVIFCNGIRGD
A0A3S5H7D2_LEIDO	Q4QI84_LEIMA	0.9666666666666667	0.4666666666666667	MGTLRTFIGVIIAAVLQLAVFLFVIVATPISQ
A0A3S5H7D5_LEIDO	A4HDP3_LEIBR	0.9117647058823529	0.08823529411764706	MFRHVSMFEGEHVYHYGRHTFTIMRDSVVMGIIPAGCILGYIVTHMPSGPVIPFEVQC
A0A3S5H7L2_LEIDO	Q4QI84_LEIMA	1.0	0.5666666666666667	MYSHIGVLIYVILQFLALLCLVVATPFDMF
A0A3S5H7M1_LEIDO	E9AEE9_LEIMA	1.0	0.7352941176470589	MPPLYALFRETASAVVGSALASAHYAQRASALTS
A0A3S5H7N0_LEIDO	Q4Q7B6_LEIMA	1.0	0.9090909090909091	MAHLFFTGACAAAAVLPTSDRE
A0A3S5H7Q0_LEIDO	A0A3Q8IG67_LEIDO	1.0	1.0	MHSTRRILRQRAVLVTGARTPFVKSFGALMKADTLELASASVAGLLNKTSLDPRDIDHIVWGNVVLQGSAHNCAREIVIDLNMPKKIIGNLTSMACASGLSSLSQAC
A0A3S5H7V9_LEIDO	E9AME9_LEIMU	1.0	0.7	MSFRINTVLYAILQFIAFLLVLVATPIDMF
A0A3S5H7W6_LEIDO	Q4Q1U9_LEIMA	1.0	0.6071428571428571	MSPFPLSTSYCYFRQKKYNVSLVVYVVLQFFAFLFVLVGTPSD
A0A3S5H803_LEIDO	E9B6Q5_LEIMU	0.967741935483871	0.7741935483870968	MMRTSAVVTTLAVTAALLALLSVSVAVSAV
A0A3S7WPN2_LEIDO	A4H4T3_LEIBR	1.0	0.5833333333333334	MLVSEKAQPLRLFNCLLLHAHKDD
A0A3S7WQ05_LEIDO	A4H534_LEIBR	1.0	0.6363636363636364	MSARGFPRRCCALVCVASAALALALLIPAACGF
A0A3S7WQ06_LEIDO	A4H534_LEIBR	0.9393939393939394	0.5151515151515151	MERRTSARRALVCVASAALALALLIPAACGF
A0A3S7WQ86_LEIDO	Q4QIA3_LEIMA	1.0	0.8636363636363636	MPRHSRHSMGLTLLAAPRATPPMKAAAGVSPMKTPAAHEQEVPMHPPEGRHQPLSSRCSSSPAWLRKVKHVGTAARNVLCRLDICWAVFYFVFLVCVGSVSSS
A0A3S7WQ87_LEIDO	A4H5C6_LEIBR	0.2727272727272727	0.13636363636363635	MTTPWATMVVAQ
A0A3S7WQA0_LEIDO	A4IAM2_LEIIN	1.0	0.6	MACKLGVIIYVVLQFIAFFSVLIGT
A0A3S7WQA8_LEIDO	Q4QI84_LEIMA	1.0	0.8333333333333334	MTYRIGMLLYALLQFFAFLLVLVGTPIDMF
A0A3S7WQC1_LEIDO	Q4QI84_LEIMA	1.0	0.7666666666666667	MACRIGMILYVIFQFLAFFLVLVGTPIDMF
A0A3S7WQU4_LEIDO	E9AMX3_LEIMU	1.0	1.0	MDLLRLYVEFFLLCVQPTVPC
A0A3S7WQW1_LEIDO	A4HU43_LEIIN	1.0	0.975	MSSAPQHNGAASVIVAERATRFFMALFIILGYSRALQHAD
A0A3S7WSK3_LEIDO	A4H790_LEIBR	1.0	0.7142857142857143	MYYDSRLRHAALLVLFGLLLIIAALYDN
A0A3S7WT67_LEIDO	Q4QFK9_LEIMA	1.0	0.9210526315789473	MTSCERNSSRRPAPLALGVVVSVALVLLGVCGVPAQAA
A0A3S7WTG8_LEIDO	Q4QFB1_LEIMA	1.0	0.09523809523809523	MHADIICFLFHDVYIPLPPSFSWSPFLVLL
A0A3S7WTU4_LEIDO	A4H8H3_LEIBR	1.0	0.7083333333333334	MLLTRIVVLIFAIVLVACGVCAAL
A0A3S7WU54_LEIDO	Q4QEL7_LEIMA	1.0	0.8809523809523809	MCAICGSLCCCRPLHLPPSPLLLVVLSHLSLSLSLTSGSGTM
A0A3S7WU94_LEIDO	A4HX84_LEIIN	1.0	0.9807692307692307	MQIRPSLGGCLRHGGAGDHAARRLSRLRAAKVFVPTAVVCVVLCCAPWVMAE
A0A3S7WUS2_LEIDO	A4HXP0_LEIIN	0.7272727272727273	0.12121212121212122	MPMQPPFATAAKSSSPWLLALALWLLDHVAIEA
A0A3S7WV71_LEIDO	Q4QDT9_LEIMA	1.0	0.9411764705882353	MRRRVVDTEGGAVHVSGSAPTWRGRRSRRAFFSLLLLSIALSAMICSLLVLGWIAAD
A0A3S7WVR1_LEIDO	E9AUG4_LEIMU	1.0	0.8571428571428571	MASLWKTVPLLLTVLALLCSISVGAVSQ
A0A3S7WW13_LEIDO	A4HYW4_LEIIN	1.0	0.11538461538461539	MGAAAFRFSGTGGRGRRHPSRRSTRASPSTSPTRRAAPRPREAPGTGGSRSTQPLAFLANHTSRSILDYPSSASSFLSPSLTSSSSQEAVAASEASGATRARSPDGRSGSPAIQSSVASDSSNDQRCKGPF
A0A3S7WW18_LEIDO	A4HYW4_LEIIN	0.34615384615384615	0.038461538461538464	MSHNGTAGEWRELGEEQPTLSSKPQDAAMNTYATKEAY
A0A3S7WWM3_LEIDO	E9AVB7_LEIMU	1.0	0.7735849056603774	MRLPRCTFLRRQSSCGGCRARPRTCVSSMPLFVLAAMLTVCMAGSLFAVVHAK
A0A3S7WX22_LEIDO	A4HC73_LEIBR	0.8035714285714286	0.4642857142857143	MKDRAKRPLTAELVPWRLLCSVDTHVHAFLLLIAATIFSNGVRLG
A0A3S7WXM3_LEIDO	E9AW42_LEIMU	1.0	0.7777777777777778	MMAPQRKEARSAVPRSHHASSLSAATTLVAVFLVLLLLATCASVTQAL
A0A3S7WY78_LEIDO	E9AWS8_LEIMU	1.0	0.8333333333333334	MPRPACLCVLIALVLVNILAGGCSTGAQAF
A0A3S7WYI6_LEIDO	E9AX30_LEIMU	1.0	0.825	MQRGQERRLQCRDAVLWTARASVVVLLCALLGGCGLAGAA
A0A3S7WZP2_LEIDO	Q4Q9C8_LEIMA	1.0	0.92	MNRRLSVVLALALVVFVLAGSCSSE
A0A3S7WZQ5_LEIDO	Q4Q989_LEIMA	1.0	0.8518518518518519	MYRTLVRLSSPTTVGNGRMTRRLTGCTSLLCLASATVRVG
A0A3S7X0C2_LEIDO	A4HSS9_LEIIN	0.7	0.15	MESRGRVLGAVRTL
A0A3S7X2E6_LEIDO	Q4QI84_LEIMA	1.0	0.5666666666666667	MYSHIGVLIYVILQFLALLCLVVATPFDMF
A0A3S7X2T7_LEIDO	E9ALL2_LEIMU	1.0	0.8	MLLILGVTAQRTLGK
A0A3S7X330_LEIDO	A4HHY6_LEIBR	1.0	0.631578947368421	MLSLSPGTLSRLLHMKLALRHVCILLQAAALVA
A0A3S7X357_LEIDO	A4I9R4_LEIIN	1.0	0.36666666666666664	MANKKSFYNQEYSKHVGAVILFIVSFVTATFTVCGTPLGMLM
A0A3S7X381_LEIDO	E9AME9_LEIMU	1.0	0.26666666666666666	MGFEALRGRMDVALSMLCSCIVFMFLVTSAPISQF
A0A3S7X3W0_LEIDO	E9B195_LEIMU	1.0	0.8076923076923077	MELMPAADFTCIVNVVLYSFSETAGT
A0A3S7X430_LEIDO	Q4Q6L7_LEIMA	1.0	0.3333333333333333	MPAATAEPQPFEFPPGYVMPLPTRPSKMDEDTLHPVRVPTPLPDLLPRSMK
A0A3S7X438_LEIDO	Q4Q6L7_LEIMA	0.8333333333333334	0.1111111111111111	MDGNIIRPVCDEDSVTDAMLEEFLRPPSSFALTDTAGDMLTASTLGSAARGPAPCTPAAACTSALGAGSSSTFKSSHDSEVNQIGVGAFEGSVVHCASHLVGASPALPAELSHSDITSDDSGDFAFLTSNVRDADVYDLIRHYMLYCKQQEKELEDLEAECARLEAEQQHLYGAAIAADMTRKSLHMSAANSLSPPNSNE
A0A3S7X453_LEIDO	Q4QI84_LEIMA	1.0	0.5666666666666667	MALKLGVIIYVVLQFIAFLCVLIGTGVDMF
A0A3S7X460_LEIDO	Q4Q6L7_LEIMA	1.0	0.8333333333333334	MGTRRRRTIFCAASLLVVVVSLWPRQYRFLCLLFRFHGSVRIRHGITAILILLLFRLSPAPTQ
A0A3S7X463_LEIDO	Q4Q6L7_LEIMA	0.8333333333333334	0.05555555555555555	MSATKAAITESSSNLAAASVVPEERPETRQYGLTDSLHISPANRMAAEKLVAFVQAVSDPEVLHVIYDYLEEHEKAVPRYCLATKACRELLERKEEMLMACLSTSGGAHESSQPSAVGARRPRSVSVPQLVDSPDK
A0A3S7X470_LEIDO	Q4Q6L7_LEIMA	0.4444444444444444	0.0	MGCCNSKETKKPKEVKVPQAEAQSAKVSSETASVE
A0A3S7X472_LEIDO	Q4QI84_LEIMA	1.0	0.5	MALKLGVIIYVVLQFIALLCVMIGTGVDMF
A0A3S7X4D1_LEIDO	A4HJ91_LEIBR	1.0	0.21621621621621623	MTRRSDLSCGLQGRQCRCHCSSASDIRCCCPLVVSFFFALPWPLHICASLSAPAERRLLRVRVISAGTSLRCIYMSVRQTGDSTSPTHLSPGLWRPFFEVLSIPPPPPTHTHTNQKMKRRGALLSVSVLVLLVGALVATAAAPASAI
A0A3S7X4G7_LEIDO	Q4Q6F2_LEIMA	1.0	0.8863636363636364	MKSTRVAAALLRDGGVSRLLVALVLSACFSAVLSVALITEINAG
A0A3S7X4L0_LEIDO	Q4QIA3_LEIMA	1.0	0.2727272727272727	MRLQSSRLSSGATAPKQLHRDAPSPGRPVKTRMRCRFAVLKYFLLRVDVSVSIVYLLVLLCVAVPIVV
A0A3S7X4U4_LEIDO	Q4Q612_LEIMA	0.8181818181818181	0.09090909090909091	MFVRRRGFSLVTLALPRSLSDAMTPIKLSRLSCSSETGPSPPS
A0A3S7X4W8_LEIDO	Q4Q612_LEIMA	0.8636363636363636	0.18181818181818182	MHRKFLLGHLLPRCTLALV
A0A3S7X510_LEIDO	Q4Q5U9_LEIMA	1.0	0.875	MGGSCMGLQSIIVVRIVGPLIYGM
A0A3S7X515_LEIDO	Q4QE09_LEIMA	0.32352941176470584	0.11764705882352941	MLRLSRRLLGAA
A0A3S7X5G6_LEIDO	A4HKB2_LEIBR	1.0	0.8333333333333334	MNNSNFCFMNSMLQALMFIPSFAQ
A0A3S7X6Q5_LEIDO	A4HLG9_LEIBR	0.24	0.1	MVVVAHPAVCAA
A0A3S7X746_LEIDO	A4HM00_LEIBR	0.5833333333333333	0.375	MPSVAVTSTAAAAV
A0A3S7X786_LEIDO	E9B4F7_LEIMU	1.0	0.8095238095238095	MRFATLRVTPLPAVAFFLLVVIGVCFGE
A0A3S7X7E5_LEIDO	Q4QI84_LEIMA	1.0	0.6333333333333333	MPTLTSLYQNVRSRVERAEWRVTGLVYAILQFIAFFFVLVATPIDMF
A0A3S7X7F2_LEIDO	A4HAF2_LEIBR	1.0	0.17647058823529413	MHAQNLFKAVGALLVAYLLFVYTNRDGIEPPRRAEGYYYVANETQQLLDEARKEAARVMAALTAAQQTGGQAAASALLRYGVALKDGDEGLASTIEYAHQYQQLAAA
A0A3S7X7M4_LEIDO	Q4QI84_LEIMA	1.0	0.5	MQYVASTVFYAVIQFIAFLLVVVGTPLDVF
A0A3S7X7U1_LEIDO	Q4Q1U9_LEIMA	1.0	0.7142857142857143	MSALPLSPLYVHIGQKKYNVSLVVYVVVQFVAFLLVLVGTPLD
A0A3S7X7U4_LEIDO	Q4QI84_LEIMA	1.0	0.6	MSDTVCVHVQRQQISPCQALAHLRSRLAPRQFSGAVSAPPSSTHPMASLSCLCRSFCSHVEKTCSSVTVLLYVILQFIAFLLVLVATPIDMF
A0A3S7X7W2_LEIDO	Q4Q1U9_LEIMA	1.0	0.5	MSGLPFPSLRCLPAVPLDYKRTLILYVVLQFVAFILLLVGTPLD
A0A3S7X7Y0_LEIDO	Q4Q1U9_LEIMA	1.0	0.6428571428571429	MKYGITLILYVVLQFVAFLLLLVGTPLD
A0A3S7X824_LEIDO	A4HAY9_LEIBR	1.0	0.6785714285714286	MHLLERRPSASGVLLAFAVVVLTWVAAA
A0A3S7X8E8_LEIDO	A0A3Q8ILG5_LEIDO	1.0	1.0	MSSLRKLVPATAIAVAAMALPAAAT
A0A3S7X8K2_LEIDO	A4IAK1_LEIIN	1.0	1.0	MNADTAPLSLEWGGKRGRRTICGFNVASDCVGGLVLLIGIPALVVAHLAAVVLTPLFAASHDGNTLLLEVLLELFLCMGAVALLFLLLVADPGFVE
A0A3S7X8W8_LEIDO	E9B5Z1_LEIMU	1.0	0.7941176470588235	MSASLFAKRRPRRATVLLVVASLALLFVSAACCA
A0A3S7X9B2_LEIDO	E9AF67_LEIMA	1.0	0.9130434782608695	MPVVSSFVAAVLLGGAPILVDTV
A0A3S7XAF9_LEIDO	Q4Q210_LEIMA	1.0	0.8205128205128205	MPELGKPVFHVSFHLSRFFLAAVVAALLLFFLSGGSLAG
A0A3S7XAY1_LEIDO	A4HPB3_LEIBR	1.0	0.5625	MNLARLVSAFGLHSAR
A0A3S7XBB9_LEIDO	E9ATC6_LEIMU	1.0	0.9032258064516129	MMRRLVPVRGVVSCVSAVAPTSAFPRASHAA
A0A3S7XBP0_LEIDO	Q4Q0T6_LEIMA	1.0	0.875	MSRAAAGTAAGVAVMGLFSPALST
A0A3S7XBV9_LEIDO	A4HQ21_LEIBR	0.8	0.5142857142857142	MGTRLHFTVGRVCLAMSSSLFLCSAVLH
A0A451EJ64_LEIDO	A4H340_LEIBR	1.0	0.52	MRRLPLLCRRTSGCCGATASGSGSSSAAALAAVAAPSV
A0A451EJJ5_LEIDO	E9AJM2_LEIMU	1.0	0.8787878787878788	MALAKQPYYDCVERTLLAALCLQSFASDVTEGC
A0A451EJK8_LEIDO	E9ACE9_LEIMA	1.0	0.6551724137931034	MFLLCFGQCLPLILSLKQFSRLHSEKKKQKLPQCLWPSCLFLLTFSPFLLSIIPFVAFLPMINGILVAAPHCSVALGSKFLIYHFLSPLLLSMED
A0A451EJQ4_LEIDO	E9AJT6_LEIMU	1.0	1.0	MLASSLLSITGATTAA
A0A451EJW6_LEIDO	E9AK00_LEIMU	0.8	0.3333333333333333	MHSARGGSLAVAAVAVCLAVLATVGTCVFDSQEIGGSSFTFAGWSSASKEESYQSCTLTEKAFRIQGAASSLSDDATLPGGILRFSTLRVSNGYIVVEKYFPRNTNITIKDASGTVAAGMPFIDANTAIFSDQLSIVVTDSTLSWAAARSGQSMVRAPFTIQLSSSLFVLGSTVAQASSVVEVTGPSSISQKSALAVDYAKCTGCAQGLVYFTDFVRVWDRSLLRVSHSSVKGAAGKPLIGIAQRAGASLAVENSLFVVENVSSPTSNLIDAPVSM
A4H3C4_LEIBR	A4HRP0_LEIIN	0.9642857142857143	0.75	MRIDPICTAIRFAPVLVLLNVHCSGGR
A4H3F1_LEIBR	E9AJM2_LEIMU	1.0	0.8181818181818182	MAGEKQLYYDCVERTLLVALCLQSFASDVAEGC
A4H3L1_LEIBR	E9AQ39_LEIMU	1.0	0.6666666666666666	MTTETLACTYAALMLSDAGLPTSAE
A4H3R2_LEIBR	E9AEE9_LEIMA	1.0	0.47058823529411764	MPPLSLFLRATAAAVVGNAVTPSQYALCAPAFSS
A4H3T7_LEIBR	A4H3T9_LEIBR	1.0	1.0	MCRSAIRSPPPLSPPLSLSLSSPHPSGGAATRACTCAEQHWQLRPLPPRLSPTPSLSAMAPLAPRCCAPALLCAVLVLAAVLVRAE
A4H3T8_LEIBR	A4H3T9_LEIBR	1.0	1.0	MRIKKKKAMREAEKQRSRGTGTFTFDRYMITNTQEVLPQKQGNTREDAYLSAMAPLAPRCCAPALLCAVLVLAAVLVRAE
A4H3W4_LEIBR	A4HYW4_LEIIN	0.7307692307692308	0.15384615384615385	MSYPPTETGVLSNDSLFSDSVNFDAA
A4H4E8_LEIBR	Q4QJ99_LEIMA	1.0	0.6875	MQCTFLKLSARRGGAFAPSLFLHADSQQVRVS
A4H4Q0_LEIBR	A4H4Q2_LEIBR	1.0	1.0	MRLSTQRRGGRPSTPPPSSRLLHLRKQHTTPFSLPLTRPEVFLGLPVSSFAALLLSTREAAQHISPPSPRRHRRLSPPFCRSAATCRARASAARNMRSTAKAMVALCRTPLRMAGSVATGVFFGASMPAAQSA
A4H595_LEIBR	E9AME9_LEIMU	1.0	0.5333333333333333	MSFASTVRCVLAKVKWNVPILIYAIVQFIAFLLVLVATPIDMY
A4H596_LEIBR	Q4Q1U9_LEIMA	1.0	0.5714285714285714	MKWSVPILIYAIVQFIAFLLVLVATPID
A4H597_LEIBR	Q4Q1U9_LEIMA	1.0	0.5357142857142857	MSFASTVRCVLAKVKWSVPILIYAIVQFIAFLLVLVATPID
A4H5C7_LEIBR	A4H5C6_LEIBR	0.8863636363636364	0.2727272727272727	MMSFPLYHPKMSSATKPTLRSKLALWCALCWRVSSAARAAVPRSFTLS
A4H5D1_LEIBR	Q4Q1U9_LEIMA	1.0	0.6785714285714286	MAWSIGLLIYVVVQFVAFLLVLVATPID
A4H5D2_LEIBR	Q4QI84_LEIMA	1.0	0.5666666666666667	MECGVGVLVYAILQFIAFMFLLSGSLVDMF
A4H5G0_LEIBR	Q4QI84_LEIMA	1.0	0.7333333333333333	MEFTLALLLYAVLQLIAFLFVLVGTPIDMF
A4H5G4_LEIBR	Q4QI84_LEIMA	1.0	0.6333333333333333	MEWNLMLLLYAVLQFIAFLLVLVATPLEMF
A4H5G6_LEIBR	E9AME9_LEIMU	1.0	0.5333333333333333	MKWNPPLIAYAIIQLIAFFFVLLATPIDMY
A4H5G7_LEIBR	Q4QI84_LEIMA	1.0	0.5666666666666667	MEWNIPILLYAIVQVIAFVLVLFGTPIDMY
A4H5G9_LEIBR	Q4QI84_LEIMA	1.0	0.7333333333333333	MACTVTLLVYVLLQFIAFLCVLVGTPLDMF
A4H5H0_LEIBR	Q4QI84_LEIMA	1.0	0.7333333333333333	MACTVTLLVYVLLQFIAFLCVLVGTPLDMF
A4H5H1_LEIBR	Q4QI84_LEIMA	1.0	0.6333333333333333	MEFTLALLLYVIVQFIAFLCVLMGTPIDMF
A4H5H2_LEIBR	Q4QI84_LEIMA	1.0	0.6666666666666666	MEFTVTLLLYAIFQFIAFLFVLVATPLDMF
A4H5H3_LEIBR	Q4QI84_LEIMA	1.0	0.6	MEWNLMLLLYAALQIIAFLLVLVATPLEMF
A4H5N7_LEIBR	A4HU09_LEIIN	1.0	0.8333333333333334	MLRALLRPSYVLRAAFLSSSSSSSFSAA
A4H5R3_LEIBR	A4HU03_LEIIN	1.0	0.5	MASFLPPQRQLSHISRRQPGWIPPSATAGKTALLILFAAAFFLALGSATAAEG
A4H5Z8_LEIBR	Q4QHK3_LEIMA	1.0	0.5517241379310345	MAVVGGFTAGKPLRGMGRIVLGLFAVMLVAFVITAYQVGVSTAN
A4H646_LEIBR	A4HUG6_LEIIN	1.0	0.6153846153846154	MPPLPRLCLGVLWIVFAVGSCACTVA
A4H6C8_LEIBR	E9AME9_LEIMU	1.0	0.6666666666666666	MACNVAAVLYAIFQFIAFIFVLVATPLDMF
A4H6D1_LEIBR	A4H6D8_LEIBR	1.0	0.925	MDVSQRGGRRARAPAPWPAVVRFLLATSQRVTLSPAQHASAGRPRLRHSPSSDTRPIRGWKGQPEGVGPRLLLVAAARPWGAREAAACGAPRPCFPLGPSAPHSFSALPPPRYLVHAARTTTVHLPLSLRSAPPPLHTLARTRSTTGTASMSRDRSSTPRRRSDAARLMRLAAAGLVMAVGAAAVWAQAA
A4H6D5_LEIBR	A4H6D9_LEIBR	1.0	0.975	MRQQGALAYGTRRPPTRALFGAEKGSQRAWGRGVRGTSPPLPSRALRPSLFLRLPPSLPPPLPPSSSPDSLAHSVSIPTPAHPHAHTIRRTQAFILTPPSTLPPAHVLAGVTGPLARTRGTASMSRDRSSTHRRRSVAARLMRLAAAGLVMAVGAAAVWAQAA
A4H6E0_LEIBR	A4H6D8_LEIBR	1.0	1.0	MRQQGALAYGTRRPPTRAPFGAEKGSQRTWGRGVRGTSPPLPSRALRPSLFLRLPPSPPPSLPCPSPSPDSLAHPVSIPTPAHPHAHTIRRTQAFILTPPPTLPPAHVLAGVTGPLARTRSTAGTASMSRDRSSTHRRRSVAARLMRLAAAGLVMAVGAAAVWVQAA
A4H6E1_LEIBR	A4H6D3_LEIBR	1.0	0.975	MSRDRSSTHRRRSVAARLMWLAAAGLVMAVGAAAVWVQAA
A4H6E3_LEIBR	A4H633_LEIBR	1.0	0.9545454545454546	MHTHTAAHKPSSSLPLPLCHPHACWPASLAPWHAPARLMRLAAAGLVMAVVAAAVWAQAA
A4H6T9_LEIBR	E9ANV1_LEIMU	0.9811320754716981	0.6037735849056604	MVFLGHCAGHVAHVCLLGITRRLWRRLPRLLMCAVLLALLLLCSTTALVAAI
A4H706_LEIBR	A0A3S7WS83_LEIDO	1.0	0.825	MLHLASEPQRKKGPAVPEYSRFLFGLALLLTILSDSSMNS
A4H7B4_LEIBR	A4HVQ9_LEIIN	1.0	0.5853658536585366	MAVQLDGAVAPHHMDGARRRRPITLSVAMLLLVLLSYGVEYVQ
A4H7D7_LEIBR	Q4Q337_LEIMA	1.0	0.5714285714285714	MKWSVLILIYVVVQFVAFMFVLVATPID
A4H7N2_LEIBR	E9APS2_LEIMU	1.0	0.5555555555555556	MTALATSSSAVSVRRQRGHGRVSLRALEAALLLALLLLGACSSVA
A4H7R2_LEIBR	Q4QFM7_LEIMA	1.0	0.4864864864864865	MGALVPLTQAPSQVCVRSPHILQRRVCRRWEWLTPLPLLLPLLLAVVVLLSSLSDASI
A4H7V9_LEIBR	Q4QFJ5_LEIMA	0.31999999999999995	0.28	MVLPATAL
A4H840_LEIBR	A4HWG7_LEIIN	1.0	0.6842105263157895	MHSTEGGHPLLPKAATTADDSSCTLAARKAARPHSLLDLDDDVFNYICSYVPVDDLLRNVAAASHDTRRRTSASNALWQQLWMRYLLLFYNSLIPPTTTAA
A4H8H5_LEIBR	A4H8H3_LEIBR	1.0	0.5	MTCCRVLVFMLLLLFTACAVCSIV
A4H8H6_LEIBR	A4H8H3_LEIBR	1.0	0.4166666666666667	MLSYRIIVLLLVITFTACMTCSIL
A4H8U6_LEIBR	Q4QEI3_LEIMA	1.0	0.5384615384615384	MYIRPLHSGCRRCGGAGDHAARLASQWRTAALLVTAAFTSVLFFSPSWVQAG
A4H934_LEIBR	Q4Q7B6_LEIMA	1.0	0.5909090909090909	MSEMMQHHFFTGTGEAAATAMPPSDRG
A4H9D7_LEIBR	Q4QE09_LEIMA	1.0	0.5882352941176471	MHVSRVAFIGLRRVTCLVGGHRLSFSDPAAVALS
A4H9E0_LEIBR	E9ARH3_LEIMU	1.0	0.5185185185185185	MASTPRYNVTRLLAFVLLVLAASSCVSDKYAAALTAAAATAS
A4H9E8_LEIBR	Q4Q1U9_LEIMA	1.0	0.6071428571428571	MAKFSSEKSEKTSVTDPETTEKHSTDSDLQVSLVKGRIGLIVYVVVQFFAFFFVLFGTPID
A4H9E9_LEIBR	Q4QI84_LEIMA	1.0	0.6	MTWNLALLLYLILQFFAFFFVLVATPLDVF
A4H9L0_LEIBR	E9ARP0_LEIMU	1.0	0.5263157894736842	MRRRVVDSEGPKGHVGAAAPIWRSRQSRRTFLAVLLLPIALLAVGCLLLILSWNADNGSTLA
A4HA19_LEIBR	E9AS13_LEIMU	0.8928571428571429	0.42857142857142855	MGLPLPATLAASVVAITVAKVVGAA
A4HAJ3_LEIBR	E9B4Q5_LEIMU	1.0	0.3333333333333333	MSSRCSLSPFMRFLSLSPPSLLLGHLAAAHF
A4HAJ4_LEIBR	Q4QI84_LEIMA	1.0	0.7	MSSVFVDKAEKPEKASVTVIGTADDCFSFFGLSSSKLKDRIGLLVYLTVQFFAFLFVLFGTPIDMF
A4HAJ5_LEIBR	E9AME9_LEIMU	1.0	0.6	MKWRGCFVAYAILQAMAFLLVLVATPIDMY
A4HAJ6_LEIBR	E9AME9_LEIMU	1.0	0.5333333333333333	MSFASTVRCVLAKVKWNVPILIYAIVQFIAFLLVLVATPIDMY
A4HAM2_LEIBR	Q4Q1U9_LEIMA	1.0	0.6785714285714286	MEWTIPLLVYVVVQFIAFLLVLVATPLD
A4HAM4_LEIBR	Q4Q1U9_LEIMA	1.0	0.6785714285714286	MEWTIPLLVYVVVQFIAFLLVLVATPLD
A4HAR1_LEIBR	Q4QI84_LEIMA	1.0	0.7	MEFNIALLLYAVLQFIAFFFVLVATPLDMF
A4HAY2_LEIBR	A4IA41_LEIIN	0.7291666666666667	0.4791666666666667	MRLKLPITSGRRAAVVLSLLQLILVLIVAHAAVGS
A4HAZ8_LEIBR	Q4QI84_LEIMA	1.0	0.6	MELNTVFVVYAALQFIAFVFVVVGTPIDMF
A4HB00_LEIBR	Q4QI84_LEIMA	1.0	0.6666666666666666	MEFNIALLVYAVVQFFAFLFVLVATPLDMF
A4HB02_LEIBR	Q4QI84_LEIMA	1.0	0.6666666666666666	MELNMALLVYAVVQFFAFLFVLVATPIDMF
A4HB81_LEIBR	A0A3Q8IHH9_LEIDO	1.0	0.6538461538461539	MGLSAASAVAALCFALCVGITTVGGI
A4HBF2_LEIBR	A4IAK1_LEIIN	1.0	0.7368421052631579	MESDSAPLSWAWDRRRRRSIFGFNVASDCLGGLALLIGIPVLVAVHLATVVLTPHSTASQECKTLRLKVFVELLLCLSAEVLLFLLLVADPGFVD
A4HBI1_LEIBR	A4HYK3_LEIIN	1.0	0.8947368421052632	MLRRLGSTLLCSVTLDNGA
A4HBI3_LEIBR	A4HC73_LEIBR	0.8214285714285714	0.32142857142857145	MSDKVRKGVPAAENIPWRLVYPVDVQIHSFMLLMAAIIFSNGILGD
A4HBJ0_LEIBR	Q4Q337_LEIMA	1.0	0.6071428571428571	MEWSVGIAVYAVVQFIAFLLVLVGTPID
A4HBJ1_LEIBR	Q4Q1U9_LEIMA	1.0	0.6785714285714286	MEWTIPLLVYVVVQFIAFLLVLVATPLD
A4HBJ2_LEIBR	Q4Q337_LEIMA	1.0	0.6071428571428571	MKRSVPILIYAIVQFIAFFLVLVGTPLD
A4HBX3_LEIBR	E9AVA1_LEIMU	1.0	0.6285714285714286	MTPPLLRYRRTTRACGLVAAVVLLSALLYSGTRAV
A4HBY8_LEIBR	E9AVB7_LEIMU	1.0	0.5849056603773585	MHLPGRASSLRRQPSFGGHPARPHSALSSFPLLLLIIMLGGGIVGPLFAVVHAK
A4HCZ0_LEIBR	Q4QB35_LEIMA	1.0	0.5	MYPSMPLSADDAYMLLHFCFLALFLILSYSLACVHTPFPLSTCSRLPSVRHTPREEGRNPGRMFFSRAFCFRDSALTPTIFPVGTTMQLVLVLLLLLLCMPEFVTAA
A4HD09_LEIBR	A4I0J5_LEIIN	1.0	0.48	MAGRSSLIASSSLTVALPSMRAQAM
A4HDA2_LEIBR	A0A3Q8ILH2_LEIDO	1.0	0.4444444444444444	MGAATHPVADGGLQRHRSFRCRALPVLQRVVLRVLLVLSAFLLTTWRTT
A4HDI3_LEIBR	Q4QI84_LEIMA	0.9666666666666667	0.5	MRVCVYHIGIRYPHPTSPYFFSSTRYTEITPTRRHELSLFFHHPPPHPTPHSINPIHIPKDTSQPPHITMSALHPLIGAIISIALQFLVFLFVLVATPISQ
A4HDI4_LEIBR	Q4QI84_LEIMA	0.9666666666666667	0.43333333333333335	MGLLPPFVGALLFSAIQFLVLLFVVIATPISQ
A4HDL3_LEIBR	A4HDI2_LEIBR	0.9696969696969697	0.36363636363636365	MGLLPPFVGALLFSAIQFLVLLFVVIATPISQ
A4HDL4_LEIBR	Q4QI84_LEIMA	0.9666666666666667	0.43333333333333335	MGLLPPFVGALLFSAIQFLVLLFVVIATPISQ
A4HDP2_LEIBR	A4HDP3_LEIBR	0.9117647058823529	0.058823529411764705	MATSGDAVAATTARGSGAAPQRTKLRTARPSPRSISHVKQKPLFPGMFRHVSMFEGEHVYHYGRHTFVIMCDSMAMCIIPAGCILGYVITHMPSLPVISFEVQC
A4HDX8_LEIBR	A4I174_LEIIN	1.0	0.8461538461538461	MWGGLEFFVSIEVLVSFSIPPSLCRD
A4HDZ0_LEIBR	A0A3S7WYT7_LEIDO	1.0	0.8	MCRAALWASISVSPGTLATD
A4HE24_LEIBR	A4I1D0_LEIIN	1.0	0.48148148148148145	MKHLSSPHTISCIVARVTTAIAASRTR
A4HEU5_LEIBR	A4HGG7_LEIBR	0.5384615384615384	0.07692307692307693	MHRHVFCRSIALLQMSSPSMSGMPPGMAVPGVNSSAGPSSGLPNRPGKTVSYQNAIKMEAERRRKLEEDTRNRYY
A4HEW1_LEIBR	Q4Q989_LEIMA	1.0	0.5185185185185185	MRRIPSHTRAAKDMYRTLVRLSSLPTIADGCMARCLTGGTSPLCFASIAASGG
A4HEX5_LEIBR	Q4Q974_LEIMA	1.0	0.8666666666666667	MLSTRPFCIVLLRETMSRLTMRRFVLQNIIAVAARCPSTTVASAV
A4HF04_LEIBR	Q4QDT9_LEIMA	0.9411764705882353	0.29411764705882354	MRPLVLSRGIAPPCRAPPWKPQQRKQLSSLASVLFLLGVLCLLAASLIAAA
A4HFL1_LEIBR	E9ATC6_LEIMU	0.3548387096774194	0.16129032258064516	MMRRALSGVIA
A4HGG2_LEIBR	E9AVH5_LEIMU	1.0	0.14285714285714285	MPLPGTQIFSAGGMLAVAVAAIAYGIEPANVDA
A4HH45_LEIBR	E9AVY1_LEIMU	0.5806451612903225	0.12903225806451613	MSLRRSVERFMSRAYSRKGVASGLLFWTVLALVLAGTFVVSNIPLGLYTPTIGFQDRKHRVPPPQSIPSTPRIPAGDG
A4HH90_LEIBR	E9ALZ5_LEIMU	1.0	0.5384615384615384	MRCYTKFLLLVAVVLVVLLATTLSTL
A4HHF8_LEIBR	E9ALS7_LEIMU	1.0	0.5227272727272727	MPHQRRLVLHGNIAWVWRAILLERSLRFLGTCAAVSAAPLVALA
A4HHV6_LEIBR	E9B0D6_LEIMU	1.0	0.6285714285714286	MDKQGISDVSEYVAQSNSIGVVWAWCAAAPAAFVS
A4HHX6_LEIBR	A0A3S7X320_LEIDO	1.0	0.7777777777777778	MRPEERLTVLCALLLLYALFSVPLEFL
A4HI36_LEIBR	A4I5B2_LEIIN	1.0	0.5555555555555556	MNPLSGLLFCWRRCLNLFPHPLLFFCGSWYGSLYAMRFSYRHRVCCTSVLTLCLLCYALAA
A4HI41_LEIBR	E9AME9_LEIMU	1.0	0.26666666666666666	MGFEALHGRMDVALNMLCSCTVFMFLVTSAPISQF
A4HI43_LEIBR	A4I9R4_LEIIN	1.0	0.4	MAKKSFYDQEYRKHSGAVMMLIASFVALVFSTCGTPLGMLM
A4HI96_LEIBR	E9B0S5_LEIMU	1.0	0.6774193548387096	MPASVSLRLCLRVRYLLVLISALCAVGVLGW
A4HIP9_LEIBR	Q4Q6X5_LEIMA	1.0	0.6521739130434783	MPALRVVLSLCLVALVATTCCSQ
A4HIQ9_LEIBR	E9B195_LEIMU	0.8846153846153846	0.7307692307692307	MSAVDFTCVVNAVLYSFSESAGT
A4HIR7_LEIBR	E9AVY1_LEIMU	0.6774193548387097	0.16129032258064516	MRGKTSHHVFSPAKAQSLRFSTDQTSSFLPLITRGCVDSYSSAAAFRNGKRTISLWRKSPPLLLSAALIIVALTV
A4HJ14_LEIBR	Q4Q6L7_LEIMA	0.9444444444444444	0.0	MSVAMAEQQPPEFPPGYVMPLPSRPSKMDEDALHPVRVPTPLPDLLPRSMKDIQKMRNLQSDGDAAKKYVPPRRDLPPPYVNDDECDEFEDKTIDTTILNMSE
A4HJ21_LEIBR	Q4Q6L7_LEIMA	0.5555555555555556	0.05555555555555555	MVEPHRKFRLDAESVASLRAVVAANSKKQQRLEERLARCHEQAARRSVLEQRLESLHTRIGELREMARPVALPPLSEDATASSNPILPVPF
A4HJ22_LEIBR	Q4Q6L7_LEIMA	0.7222222222222222	0.2222222222222222	MDGSVILPTCGEDVVTDAMLDEYLEQSASPFSSSDSVGEMLAAITAGSAAPAQAHGLSATSLTSTLGASFLPTFKNFHSNSGRPIDLEVSSKGVRRPASHRVSTSLALQGNLSASEITSDDSGDFAFLTSDVCDADAYDLIRHYILYCKQQEKELEELEEECARLEAEQQHLYGAAIAAAMTRGISQASATNTLSPSNSNG
A4HJ26_LEIBR	E9B1J8_LEIMU	1.0	0.9166666666666666	MLRCTSLAHLRVLCLTMLPDGGAL
A4HJE3_LEIBR	A0A3Q8IG67_LEIDO	1.0	0.88	MHSTRHVLRQRAVFVTGVRTPFVKSFGALMKADTLQLASASVAGLLNKTSLDPNEIDHIVWGNVVLQGNAHNCAREIVIDLNLPKKITGNLTSMACASGLSSLAQAC
A4HJG2_LEIBR	Q4QIA3_LEIMA	1.0	0.4090909090909091	MEPSLSATLLTTAQVPCSEGPRAETCPPLYAHTQNPPRAAKRAAYCDFVCRVDILWTILFFVLLLSVGLCTSV
A4HJG7_LEIBR	Q4QIA3_LEIMA	1.0	0.4090909090909091	MEPSLNATLLTTAQVPCSEGSRAETCPPLYAHTQNPPRAAKRAAYCDFVCRVDILWTILFFVLLFSVGLCTSV
A4HJI2_LEIBR	Q4Q662_LEIMA	1.0	0.6428571428571429	MSRVPVASWRLGLWLCVLFMYIAFATAAIASSALKVDSNAADE
A4HJL3_LEIBR	E9B231_LEIMU	1.0	0.5925925925925926	MAQRAPRLPMALLALAVLCIAALPVSAW
A4HJN0_LEIBR	E9B246_LEIMU	0.967741935483871	0.22580645161290322	MSIAITLERRMPQLHSCASLCVTTLLVSLMMLLAFPLFTS
A4HJN3_LEIBR	Q4Q612_LEIMA	1.0	0.5909090909090909	MRRYSSLRPTGVLLRPPLIPVG
A4HJN4_LEIBR	Q4Q612_LEIMA	0.9545454545454546	0.22727272727272727	MLWWCEAPFLVRKWVRMYRRLLPGPPRPRCMAAPM
A4HJN8_LEIBR	Q4Q612_LEIMA	0.8636363636363636	0.13636363636363635	MYRRLLPGPPRPRCMVASM
A4HJN9_LEIBR	Q4Q989_LEIMA	0.7037037037037037	0.1111111111111111	MLVCRRGYSLVTFPRPGSLSAAVASIQLSRAPCSSAASPSSPS
A4HJP2_LEIBR	A4I759_LEIIN	1.0	0.3	MTPFSARALSMITSIFLVTFILSFILTAGAV
A4HKT4_LEIBR	A4I8B3_LEIIN	1.0	0.9090909090909091	MRIRDIIIIGVAFVCIIICWSQ
A4HKY3_LEIBR	A4I8G2_LEIIN	1.0	0.7142857142857143	MLRACGITAFLTPSPPLTLSSTPCSDGA
A4HLE0_LEIBR	A4I6E8_LEIIN	1.0	0.5416666666666666	MLRFAGVLCRAASATPLPPPPPPRLLVLTMIPNGGAL
A4HLZ5_LEIBR	E9AHS1_LEIIN	1.0	0.55	MVHPSQRGRSDGRYRTTVLCAFLALALILAALGCTPVRAQ
A4HM25_LEIBR	E9B4F7_LEIMU	1.0	0.6190476190476191	MRYATHRPAGMRSRVTPLSAVALVLLIVLGACSGE
A4HM44_LEIBR	A0A3Q8IJ06_LEIDO	1.0	0.7142857142857143	MRRLFAVSATAAVAARSAVAK
A4HM88_LEIBR	A4HM85_LEIBR	1.0	0.2857142857142857	MTYPQLAAQVARRSLQRQWQPEISVWVLLAFTVLALFVSVATASPPLLNTQSPAVL
A4HNE6_LEIBR	A0A3Q8IVL2_LEIDO	1.0	0.96	MFFWMVVALLVAIAIVVTPVGKLAA
A4HNQ1_LEIBR	E9ASG0_LEIMU	1.0	0.9523809523809523	MYRESIAGLALAAALAEIQPA
A4HNS7_LEIBR	Q4Q209_LEIMA	1.0	0.5	MSDTASAVSPIVLSVLFLLWGTMQTL
A4HNW9_LEIBR	Q4Q1W7_LEIMA	0.96	0.64	MPFLRTFTVFCIIAGVLLQSCAAL
A4HNX4_LEIBR	Q4Q1W2_LEIMA	1.0	0.8484848484848485	MFRCTPSALFKSLAVWGGGTMGGGIAQVTAQAG
A4HNY0_LEIBR	Q4Q1V6_LEIMA	1.0	0.7368421052631579	MDVLTVFSLWPRPLRSWRVLTVLLLYRIALCLTLRTAE
A4HP39_LEIBR	Q4Q1P9_LEIMA	1.0	0.7666666666666667	MPRRSSRSLVTLAAALLLVIFACSHSGRAL
A4HP74_LEIBR	Q4Q1L6_LEIMA	0.9047619047619048	0.3333333333333333	MPGTQSAAPFTSASTSSLW
A4HPD2_LEIBR	Q4Q1F5_LEIMA	1.0	0.7241379310344828	MFCCRAFPKVAALTALRFFTITPIPMPAL
A4HPV8_LEIBR	Q4Q0X3_LEIMA	1.0	0.5555555555555556	MRRAGLCTVARTTCAVGSALVDQALLS
A4HPZ4_LEIBR	Q4Q0T6_LEIMA	1.0	0.8333333333333334	MNRAAPGAAAGVAVVDLFSSALST
A4HQ17_LEIBR	E9ATT4_LEIMU	1.0	0.7105263157894737	MAFLRGTASINCTLVSIILLLSLPLLLDLTRLPDSSAA
A4HRC7_LEIIN	A4H340_LEIBR	1.0	0.52	MRRLPLLCRRTSGCCGATASGSGSSSAAALAAVAAPLV
A4HRQ5_LEIIN	E9AJM2_LEIMU	1.0	0.8787878787878788	MALAKQPYYDCVERTLLAALCLQSFASDVTEGC
A4HS14_LEIIN	E9AK00_LEIMU	0.8	0.3333333333333333	MHSARGGSLAVAAVAVCLAVLAMVGTCVFDSQEIGGSSFTFAGWSSASKEESYQSCTLTEKAFRIQGAASSLSDDATLPGGILRFSTLRVSNGYIVVEKYFPRNTNITIKDASGTVAAGMPFIDANTAIFSDQLSIVVTDSTLSWAAARSGQSMVRAPFTIQLSSSLFVLGSTVAQASSVVEVTGPSSISQKSALAVDYAKCTGCAQGLVYFTDFVRVWDRSLLRVSHSSVKGAAGKPLIGIAQRAGASLAVENSLFVVENVSSPTSNLIDAPVSM
A4HS17_LEIIN	A4H3U3_LEIBR	1.0	0.6785714285714286	MTPHAAVLAVATVVAVLLGYGTRGVCGY
A4HS39_LEIIN	Q4Q6L7_LEIMA	0.9444444444444444	0.1111111111111111	MSYPPTEADVISNDSLFSDSVEFDAAEKPIAAEDVHGFAEAKEQPLGHDDRGLPTDDAVMHAGSRYPEEEPAGPPPP
A4HSM5_LEIIN	Q4QJ99_LEIMA	1.0	0.875	MQCTFLKLSSRRGSAFATSLFLHASSQNMRAA
A4HSM9_LEIIN	Q4QJ95_LEIMA	1.0	0.8275862068965517	MATANRVTTIPMATTRLAVSLLTLFLCGCACVSNAAAA
A4HSY0_LEIIN	A4H4Q2_LEIBR	1.0	0.631578947368421	MRTTLKGMMTRCTAPLRNAKSADLGTFFGASMPAAQSA
A4HT12_LEIIN	A4H4T3_LEIBR	1.0	0.5833333333333334	MLVSEKAQPLRLFNCLLLHAHKDD
A4HT78_LEIIN	A4HT77_LEIIN	0.92	0.28	MTVRSSPTANLYLTYLLLSCPICTS
A4HTB0_LEIIN	A4H534_LEIBR	1.0	0.6363636363636364	MSARGFPRRCCALVCVASAALALALLIPAACGF
A4HTE7_LEIIN	A4H534_LEIBR	0.9393939393939394	0.5151515151515151	MERRTSARRALVCVASAALALALLIPAACGF
A4HTK6_LEIIN	A4H5C6_LEIBR	0.2727272727272727	0.13636363636363635	MTTPWATMVVAQ
A4HTK9_LEIIN	E9AME0_LEIMU	1.0	0.85	MEAGHGCGAARQPKRLLTALFVAAALLAAFGGALLVAQAE
A4HTL4_LEIIN	Q4QIA3_LEIMA	1.0	0.8636363636363636	MPRHSRHSMGLTLLAAPRATPPMKAAAGVSPMKTPAAHEQEVPMHPPEGRHQPLSSRCSSSPAWLRKVKHVGTAARNVLCRLDICWAVFYFVFLVCVGSVSSS
A4HTM3_LEIIN	Q4QI84_LEIMA	1.0	0.8333333333333334	MACRIGMILYVIFQFLAFLFVLVGTPIDMF
A4HTM4_LEIIN	Q4QI84_LEIMA	1.0	0.8666666666666667	MTYRIGMLLYALLQFFAFLFVLVGTPIDMF
A4HTM5_LEIIN	Q4QI84_LEIMA	1.0	0.8333333333333334	MACRIGMILYVISQFLAFLFVLVGTPIDMF
A4HTX9_LEIIN	A4H5P0_LEIBR	0.9393939393939394	0.5454545454545454	MAQQARRLSMAALMAFVVYVLLLAGGVTRAA
A4HTY2_LEIIN	E9AMR2_LEIMU	1.0	0.875	MLPYAMARRGKHSSTSSEETQVHAEAGADASARLPAAAPTLRQRRAKADDASAAHSSSAAAAASGAPAPANTNTSAAAGPSSHPTVASSPSCVILFGFGLIGAFFLSILISFLLVQLYVVDGPDVQRTFVHLEMAGKGREWFPVWMSNFLISIVTAS
A4HU44_LEIIN	E9AMX3_LEIMU	1.0	1.0	MDLLRLYVEFFLLCVQPTVPC
A4HUG0_LEIIN	Q6LA77_LEIIN	1.0	1.0	MKTAGTQRVSAAAAVALAHTRARARKPIGHITVRPCTDIPPSQRRGYRRLTEPHTHLPPTQLHIPSVSRPFSCSTLHTHSGAYTTPTTSSSFRSPSPPPPLAPSLAFSLSPPSPDPPTHPIPLHPPLPRPHARAHRRAQALALALALALATTPHCPQRPRACRAMSVDSSSTHRHRSVAARLVRLAAAGAAVIAAVGTAAAWAHAG
A4HVN0_LEIIN	A4H790_LEIBR	1.0	0.7142857142857143	MYYDSRLRHAALLVLFGLLLIIAALYDN
A4HW01_LEIIN	A4H7L6_LEIBR	1.0	0.68	MIGSGLCSSPSVAGALAVAVGAHTGTGVTEDGGADEGHGGSNWLSLAAASSVASAACALKWLLTVFLPLSRVPALAIGLTVSRPAFAG
A4HW71_LEIIN	Q4QFK9_LEIMA	1.0	0.9210526315789473	MTSCERNSSRRPAPLALGVVVSVALVLLGVCGVPAQAA
A4HWH1_LEIIN	Q4QFB1_LEIMA	1.0	0.09523809523809523	MHADIICFLFHDVYIPLPPSFSWSPFLVLL
A4HWU5_LEIIN	A4H8H3_LEIBR	1.0	0.7083333333333334	MLLTRIVVLIFAIVLVACGVCAAL
A4HWU7_LEIIN	A4H8H3_LEIBR	1.0	0.4166666666666667	MKCCRVFVFMLLMLFTACATCSIL
A4HWU8_LEIIN	A4H8H3_LEIBR	1.0	0.3333333333333333	MLWCRFILLILMVLFTGCIIASIL
A4HWX6_LEIIN	A4H8K3_LEIBR	1.0	0.5	MVQRSALLQLACLVAVLHSSCLSA
A4HX46_LEIIN	Q4QEL7_LEIMA	1.0	0.8809523809523809	MCAICGSLCCCRPLHLPPSPLLLVVLSHLSLSLSLTSGSGTM
A4HXN9_LEIIN	A4H9B9_LEIBR	0.5555555555555556	0.1388888888888889	MPMQPPFATAAKSSSPWLLALALWLLDHVSIEATAS
A4HXQ8_LEIIN	Q4QE09_LEIMA	1.0	0.9117647058823529	MRVSGVARTGLRHVTCSVAGHALAFGATAAVAAS
A4HXR1_LEIIN	E9ARH3_LEIMU	0.962962962962963	0.7407407407407407	MTFPTRCTATTLLVVVLVLTASSCLSDAYAAVMNAAAAAAS
A4HXX7_LEIIN	Q4QDT9_LEIMA	1.0	0.9411764705882353	MRRRVVDTEGGAVHVSGSAPTWRGRRSRRAFFSLLLLSIALSAMICSLLVLGWIAAD
A4HYH3_LEIIN	E9AS97_LEIMU	1.0	0.9333333333333333	MLTASGLMVGFAFVA
A4HYK6_LEIIN	A4HC73_LEIBR	0.8214285714285714	0.32142857142857145	MSEGASKPLPAAERVRWRLVHPADGQIHSLLLLIAAVIFCNGIRGD
A4HYL5_LEIIN	E9AUG4_LEIMU	1.0	0.8571428571428571	MASLWKTVPLLLTVLALLCSISVGAVSQ
A4HYN0_LEIIN	A4HYW4_LEIIN	0.34615384615384615	0.038461538461538464	MSHNGTAGEWRELGEEQPTLSSKPQDAAMNTYATKEAY
A4HYV9_LEIIN	E9AUQ6_LEIMU	1.0	0.7142857142857143	MSAIIITPVAPATTPPTRTPA
A4HYW1_LEIIN	A4HYW4_LEIIN	0.8461538461538461	0.19230769230769232	MSQDQLNDEAQWTEIEEEAPQERETPNTPDQAEDCNEAAPAEEQAEDCNEAAPAEEQAEDCNEAAPAEEQAEDCSEAAPAEEQAEDCNEAAPAEEQAEDCNEAAPAEEQAEDCNEAAPAEEQAEDCNEAAPAEEQAEDCNEAAPAEEQAEDCNEAAPVEEQAEDCNESEPAEEQAEGAADGPDQRQDLGSEEKPEPPFEETQQAEECPEDVVPLEASETQEHETPGAEEA
A4HZD0_LEIIN	E9AVB7_LEIMU	1.0	0.7735849056603774	MRLPRCTFLRRQSSCGGCRARPRTCVSSMPLFVLAAMLTVCMAGSLFAVVHAK
A4HZP9_LEIIN	A4HC73_LEIBR	0.8035714285714286	0.44642857142857145	MKDRAKRPLTAELVPWRLLCSADTHVHAFLLLIAATIFSNGVRLG
A4I039_LEIIN	A4HCL5_LEIBR	1.0	0.6363636363636364	MADVKVTFAFVTPRSINCCAAA
A4I078_LEIIN	E9AW42_LEIMU	1.0	0.8	MMAPQRKEARSAMPRSHHASSLSAATTLVAVFLVFLLLAACASVTQAL
A4I089_LEIIN	E9AW53_LEIMU	1.0	0.8148148148148148	MKAQLMLVIVAAGAVLSCCLSGLVAAS
A4I0C6_LEIIN	A0A3S7WXS1_LEIDO	1.0	1.0	MLEAPRHARSFHTAVSLCTLVCGTSVMSVAHRCRAQCSTRLCCVDCTLDCYPKHVDLLNPVCPPFSSSLARMFRIAVRRWCIFLLSCLSVHVHGH
A4I0V5_LEIIN	A0A3S7WYG5_LEIDO	1.0	1.0	MCLVQERRRSRHCDGNALHFARLPALLRVALASPSAHMQGLSQGMHPQLLSCDLFLWQLLLLCTACALRGWFAD
A4I0W3_LEIIN	A4HDI2_LEIBR	1.0	0.8484848484848485	MPACLAYYTGAMCFTIIHFFAWAFAFVATPTAQ
A4I0W4_LEIIN	Q4QI84_LEIMA	0.9666666666666667	0.43333333333333335	MGTLRTFIGVIIAAVLQLAVFLFVIVATPISQ
A4I0W5_LEIIN	A4HDI2_LEIBR	0.9696969696969697	0.3939393939393939	MGLLPPFVGALLFTVIQFLVLLFVVIATPISQ
A4I1Z8_LEIIN	Q4Q9C8_LEIMA	1.0	0.92	MNRRLSVVLALALVVFVLAGSCSSE
A4I234_LEIIN	Q4Q989_LEIMA	1.0	0.8888888888888888	MYRTLVRLSSPTTVGNGRMTRRLTGCTSLLCLASATVQVG
A4I2P6_LEIIN	A4HPL4_LEIBR	0.3448275862068966	0.1724137931034483	MMRRALSGAV
A4I3J4_LEIIN	A4HZI5_LEIIN	1.0	0.14285714285714285	MPVFGTKMLGAGCMLAVAGAAVAYGVDPANMDA
A4I3X7_LEIIN	Q4Q818_LEIMA	1.0	0.8541666666666666	MGSAAVTRTHASRSPRGHHGMRSLPLLSLVVLSVLHVLLILIGVTHAA
A4I498_LEIIN	A4HCJ2_LEIBR	0.25806451612903225	0.06451612903225806	MASPRKVDLFVARAYSRKGVQSGLFFWTVLALVFAGTFVVSKIPLGLYTPTVGFQQGKHREPPKQSIPPTPTTPAGRG
A4I4J2_LEIIN	Q4QI84_LEIMA	1.0	0.5666666666666667	MYSHIGVLIYVILQFLALLCLVVATPFDMF
A4I4J3_LEIIN	Q4QI84_LEIMA	1.0	0.5666666666666667	MRVHTQRQQTSLCQDSTLFRSHTPPTLAPRLPPRQLCRAISTPCAIASPAHLRLTSLTFVCREIRKMAFKLALVVYVVLQFLAFFSLLVGIPLDMF
A4I4M0_LEIIN	A4HHH1_LEIBR	1.0	0.9473684210526315	MKFTVTCLVSSVNSSLLAE
A4I4N4_LEIIN	A4I4N2_LEIIN	0.9583333333333334	0.25	MACACFSCLCRHHLPFFSSFHSL
A4I4S1_LEIIN	E9ALL2_LEIMU	1.0	0.8	MLLILGVTAQRTLGK
A4I4Y1_LEIIN	E9AEE9_LEIMA	1.0	0.7647058823529411	MPPLYALFRATASAVVGSALASAHYAQRASALTS
A4I506_LEIIN	E9B0D6_LEIMU	1.0	0.8	MDTQGICAISEYVARGHDSGVVWAWCAASPAAFAA
A4I563_LEIIN	Q4Q7S3_LEIMA	1.0	0.875	MGRREVPTRLPAAPATLRAALCVVVVVLCWASSITYGF
A4I566_LEIIN	A4HHY6_LEIBR	1.0	0.5789473684210527	MLSLSPGNLSRLLHMRLALRHVCILLQAAALVA
A4I5B8_LEIIN	E9AME9_LEIMU	1.0	0.26666666666666666	MGFEALRGRMDVALSMLCSCIVFMFLVTSAPISQF
A4I5B9_LEIIN	A4I9R4_LEIIN	1.0	0.36666666666666664	MANKKSFYNQEYSKHVGAVILFIVSFVTATFTVCGTPLGMLM
A4I5K5_LEIIN	Q4Q7B6_LEIMA	1.0	0.9090909090909091	MAHLFFTGACAAAAVLPTSDRE
A4I604_LEIIN	E9B195_LEIMU	1.0	0.7692307692307693	MELMPAADCTCIVNVVLYSFSETAGT
A4I6E4_LEIIN	Q4Q6L7_LEIMA	0.5555555555555556	0.0	MGCCNSKETKKPKEVKVPQPEAQSAKVSSETASVEEQRKIEFRVASAVEDLRA
A4I6E5_LEIIN	Q4QI84_LEIMA	1.0	0.5	MALKLGVIIYVVLQFIALLCVMIGTGVDMF
A4I6E6_LEIIN	Q4Q6L7_LEIMA	1.0	0.8333333333333334	MGTRRRRTIFCAASLLVVVVSLWPRQYRFLCLLFRFHGSVRIRHGITAILILLLFRLSPAPTQ
A4I6F0_LEIIN	Q4Q6L7_LEIMA	0.8333333333333334	0.1111111111111111	MDGNIIRPVCDEDSVTDAMLEEFLRPPSSFGLTDTAGDMLTASTLGSAARGPAPCTPAAACTSALGAGSSSTFKSSHDSEVNQIGVGGFEGSVVHCASHLVGASPALPAELSHSDITSDDSGDFAFLTSNVRDADVYDLIRHYMLYCKQQEKELEDLEAECARLEAEQQHLYGAAIAADMTRKSLHMSAANSLSPPNSNE
A4I6K4_LEIIN	Q4Q6L7_LEIMA	1.0	0.3333333333333333	MPAATAEPQPFEFPPGYVMPLPTRPSKMDEDTLHPVRVPTPLPDLLPRSMK
A4I6K5_LEIIN	Q4Q6L7_LEIMA	0.8333333333333334	0.05555555555555555	MSATKAAITESSSNLAAASVVSEERPETRQYGLTDSLHISPANRMAAEKLVAFVQAVSDPEVLHVIYDYLEEHEKAVPRYCLATKACRELLERKEEMLMACLFTSGGAHESSQHSAVGARRPRSVSVPQLVDSPDK
A4I6N5_LEIIN	Q4Q6F2_LEIMA	1.0	0.8863636363636364	MKSTRVAAALLRDGGVSRLLVALVLSACFSAVLSVALITEINAG
A4I6U1_LEIIN	A0A3Q8IG67_LEIDO	1.0	1.0	MHSTRHILRQRAVLVTGARTPFVKSFGALMKADTLELASASVAGLLNKTSLDPRDIDHIVWGNVVLQGSAHNCAREIVIDLNMPKKIIGNLTSMACASGLSSLSQAC
A4I6V7_LEIIN	Q4QIA3_LEIMA	1.0	0.3181818181818182	METPLHATLHTEAWASCSKEPRAETLPRLYANKQNVPRASKRAAWLDFLCRVDILWSILFFALLATVGICSAV
A4I6V8_LEIIN	Q4QIA3_LEIMA	1.0	0.2727272727272727	MRLQSSRLSSGATAPKQLHRDVPSPGRPVKTRMRCRFAVLKYFLLRVDVSVSIVYLLVLLCVAVPIVV
A4I712_LEIIN	A4HJP1_LEIBR	1.0	0.38095238095238093	MSSYNYSYTLEKGYFPLHLQY
A4I752_LEIIN	E9B246_LEIMU	1.0	0.6774193548387096	MTQLYLYRLVGFTTVVAGLIVFLTLYTVSTL
A4I756_LEIIN	Q4Q612_LEIMA	1.0	0.7727272727272727	MRSYSPLLTTGVLLRPTMALAG
A4I757_LEIIN	Q4Q612_LEIMA	0.8636363636363636	0.18181818181818182	MHRKFLLGHLLPRCTLALV
A4I758_LEIIN	Q4Q612_LEIMA	0.8181818181818181	0.09090909090909091	MFVRRRGFSLVTLALPRSLSDAMSPIKLSRSSCSSETGPSPPS
A4I771_LEIIN	A4HJQ5_LEIBR	0.9302325581395349	0.5116279069767442	MTDPHTSTGLARTPMLLISCAPLAAVLLLLLLCSAAGQAR
A4I7B4_LEIIN	Q4Q5U9_LEIMA	1.0	0.875	MGGSCMGLQSIIVVRIVGPLIYGM
A4I7B6_LEIIN	Q4QE09_LEIMA	0.32352941176470584	0.08823529411764706	MLRLSRRLLGAV
A4I7U2_LEIIN	A4HKB2_LEIBR	1.0	0.8333333333333334	MGGPPGSQVAQKKPNRPRHKKQEGVSENGASAKGATTLASSNGCGVTAMQAAASPSPFQPPRQPNVYTDCAPLRELYDQVRLSECGLHGISVRGGAGRPRRREEKGRPFTLQQSFSELPYPRGIMNNSNFCFMNSMLQALMFIPSFAQ
A4I8G4_LEIIN	E9B3C3_LEIMU	1.0	0.8333333333333334	MAFSLRSRAAAAVLPLILTILVGCVQCSGSATVGAH
A4I8U9_LEIIN	A4I6E8_LEIIN	1.0	0.5416666666666666	MVRRLAIPLPPFFFFPFTMLPFARVMRKAASATPPLPPPPPRVLVLTMIPNGGAL
A4I8X9_LEIIN	A4HLG9_LEIBR	0.24	0.1	MVVVAHPAVCAA
A4I8Z3_LEIIN	A4HLI3_LEIBR	1.0	0.5833333333333334	MQSAPRTSAPVVHRFGLLRQAPPIAIR
A4I9F9_LEIIN	E9B4F7_LEIMU	1.0	0.8095238095238095	MRFATLRVTPLPAVAFFLLVVIGVCFGE
A4I9K8_LEIIN	E9B4K6_LEIMU	1.0	0.8529411764705882	MCRPPSRRVRLAPLPLMLLILLACVSVLPRAFTL
A4I9K9_LEIIN	A4HAF2_LEIBR	1.0	0.17647058823529413	MHAQNLFKAVGALLVAYLLFVYTNRDGIEPPRRAEGYYYVANETQQLLDEARKEAARVMAALTAAQQTGGQAAASALLRYGVALKDGDEGLASTIEYVHQYQQLAAA
A4I9R5_LEIIN	A4HB47_LEIBR	1.0	0.5625	MSHSFCRVGIAIYCILQLIAFIFILAGTLIDQ
A4I9R7_LEIIN	Q4QI84_LEIMA	1.0	0.7333333333333333	MACSIGMVLYVILQLIAFFFVLVGTPIDMF
A4I9W8_LEIIN	Q4QI84_LEIMA	1.0	0.6	MSDTVCVNVQRQQISPCQALAHLRSRLAPRQFSSAVSAPPSSTHPMASLSCLCRSFCSHVEKTCSSVTVLLYVILQFIAFLLVLVATPIDMF
A4I9X0_LEIIN	Q4Q1U9_LEIMA	1.0	0.5	MSGLPFPSLRCLPAVPLDYKRTLILYVVLQFVAFILLLVGTPLD
A4IA49_LEIIN	A4HAY9_LEIBR	1.0	0.6785714285714286	MHLLERRPSASGVLLAFAVVVLTWVAAA
A4IA59_LEIIN	A4IAM2_LEIIN	1.0	1.0	MHAYICICVYLCVRVRCQEALLGSLPFAALRPPLQLCRAISTPLWFALLCTSASPFSAFRREVSKMGCKFTFLVYAILQLIAFLSVLIGT
A4IAD0_LEIIN	A0A3Q8ILG5_LEIDO	1.0	1.0	MSSLRKLVPATAIAVAAMALPAAAT
A4IAL7_LEIIN	Q4QI84_LEIMA	1.0	0.6666666666666666	MSFRINTVLYAILQFIAFLFVLVATPLSMF
A4IAM1_LEIIN	A4IAM2_LEIIN	1.0	1.0	MGCKFTFLVYAILQLIAFLSVLIGT
A4IAW1_LEIIN	Q9XTP3_LEIMA	1.0	0.12	MFTNDTLFENYMTLRTGGVVDDPCTTTFCRVYTVCAMLYATHDNINSCVRSQIPSSSSSSEPIDSSDSAPSPTPGP
A4IBN1_LEIIN	A0A3Q8IMM0_LEIDO	1.0	0.9722222222222222	MHAGPTRTTFSFFIHRQLRSLCVFRLLTFTTPVSGG
A4IBR6_LEIIN	E9B6Q5_LEIMU	0.967741935483871	0.7741935483870968	MMRTSAVVTTLAVTAALLALLSVSVAVSAV
A4ICF3_LEIIN	A4HPB3_LEIBR	1.0	0.5625	MNLARLVSAFGLHSAR
A4ICH2_LEIIN	Q4Q1F5_LEIMA	1.0	0.896551724137931	MLRRRAVSKVATPAALRFLTITPIPMPAL
A4ICH5_LEIIN	Q4Q1F2_LEIMA	1.0	0.8214285714285714	MRGATSCLLFFCFLLSHHHLSTLPNKVAA
A4ICM0_LEIIN	Q4Q1W2_LEIMA	1.0	0.9696969696969697	MLRCTASALFKSLAVWGGGTMGSGIAQITAQAG
A4ICR7_LEIIN	Q4Q209_LEIMA	1.0	0.8846153846153846	MTDALSSAVFIALAILFLFWGTVQTL
A4ICR8_LEIIN	Q4Q210_LEIMA	0.7692307692307692	0.5128205128205128	MYRFTFLGFFFAAVVAALLLFFLSGGSLAG
A4ID50_LEIIN	E9ATC6_LEIMU	1.0	0.9032258064516129	MMRRLVPVRGVVSCVSAVAPTSAFPRASHAA
A4IDE6_LEIIN	Q4Q1P9_LEIMA	1.0	0.9333333333333333	MPPRSSHAVVTLAAALLLAMFACSHSGHAL
A4IDH9_LEIIN	Q4Q1L6_LEIMA	1.0	0.7619047619047619	MLGAQSAPSFLPASALSSSAP
A4IDM0_LEIIN	Q4Q0X3_LEIMA	1.0	0.7777777777777778	MRRAGWRAVTPTAAVVGSTRVSQALAL
A4IDQ5_LEIIN	Q4Q0T6_LEIMA	1.0	0.875	MSRAAAGTAAGVAVMGLFSPALST
A4IDR4_LEIIN	E9ATS0_LEIMU	1.0	1.0	MSLLALNVCLISSSFDVVAL
A4IDS3_LEIIN	E9ATT4_LEIMU	1.0	0.9210526315789473	MSLLRGSVSINRTLVTIVLLLTLPLLLDLTRLPDSSAA
A4IDS8_LEIIN	A4HQ21_LEIBR	1.0	0.6571428571428571	MGTRLHFTVGRVCLAIVGVHLAMSSSLFLCSAVLH
A4IDW8_LEIIN	A4HQ70_LEIBR	1.0	0.75	MAQAPSSPLSPRPSALLFLVTGIPAAGK
E8NHC3_LEIIN	A4IAM2_LEIIN	1.0	0.6	MACKLGVIIYVVLQFIAFFSVLIGT
E8NHD3_LEIIN	Q4QI84_LEIMA	1.0	0.5666666666666667	MYSHIGVLIYVILQFLALLCLVVATPFDMF
E8NHD9_LEIMU	Q4Q1U9_LEIMA	1.0	0.5	MAYSVPLILYVIIQFAAFLLVAGGYPSG
E8NHE0_LEIMU	Q4Q1U9_LEIMA	1.0	0.4642857142857143	MALFQDPSSRWCLLAPMTYSVLLLVYVILQFIAFFFVLVATPIE
E8NHF4_LEIMU	A4IAM2_LEIIN	1.0	0.52	MAVKLGVIIYVVLQLIAFVFVMIGT
E8NHF5_LEIMU	Q4Q337_LEIMA	1.0	0.4642857142857143	MAYSVPLILYVIIQLAALLLLLVGTPIE
E8NHF7_LEIMU	Q4QI84_LEIMA	1.0	0.6333333333333333	MACSVVVILYVAFQFVAFLLVLVGTPLDMF
E8NHG2_LEIMU	A4IAM2_LEIIN	1.0	0.52	MAVNLGVIVYVVLQLIAFVFVMIGT
E8NHG6_LEIMU	Q4Q6L7_LEIMA	0.4444444444444444	0.0	MGCCNSKETKQPKAVEERQPKAPSAKAISDTVSAE
E8NHG7_LEIMU	Q4Q6L7_LEIMA	0.7222222222222222	0.2777777777777778	MPMDGSAIHPICDEDFVTDAMLEEFLRPPSSFTLSDTTCDMLTASTLGSAARGPTPCIPAAVCTSALGIVPSSSFKTSHGSEGHHIGVEGSEGRVVHCASHLVSTSAALPVELSHSDITSDDSGDFAFLTSDVRDANAYDVIRHYILYCKQQEQELEDLEAECAQLEAEQQHLYGAAIAAEMTRISSHMSAANALSPPNSNE
E8NHG8_LEIMU	Q4Q6L7_LEIMA	1.0	0.2777777777777778	MLHIREWAHAGGGQTSVRRYDSLAWHLCGLDGIAYCVLCFVCTGLFAYVTAALRSISSASSAPPPPHTSTQ
E8NHH5_LEIMU	A4IAM2_LEIIN	1.0	0.52	MAVNLGVIVYVVLQLIAFVFVMIGT
E8NHH9_LEIMU	Q4Q337_LEIMA	1.0	0.6071428571428571	MAHSVPLILYVIIQFAAFLLVLAGTPSG
E8NHI3_LEIMU	A4IAM2_LEIIN	1.0	0.56	MAVKLGVIVYVVLQLIAFVFVMIGT
E8NHI5_LEIMU	Q4QI84_LEIMA	1.0	0.6	MAYNVLLLVYVILQFIAFLLVLVATPMEMF
E8NHJ1_LEIMU	E8NHH6_LEIMU	1.0	1.0	PCTVVDCSRRPAQTLVATTSSSPLYTRHCRSVRAVASAFHLLSPRSVHCFLLFPSLPASAMATSRAALCAVAVVCVVLAAACAPARAI
E8NHJ6_LEIMU	A4H8V6_LEIBR	1.0	0.8297872340425532	MACWTVAATTCRVTRCVGVSDGVSCRRHKRALEALRVSAWRRGLRLVALAVLAVVAAALCAAPPALAA
E8NHK7_LEIMU	Q4QI84_LEIMA	1.0	0.5	MAAKLGVIIYVVLQLIAFVFVIMGTLFDMF
E8NHK9_LEIMU	Q4QI84_LEIMA	1.0	0.6	MTYSVLLLVYVILQFIAFFFVLVATPIEMF
E8NHL3_LEIMU	E9AMH6_LEIMU	1.0	1.0	MHRCCVRLPAPALLPVMTSLPLLHSPRPHLPCTVVDCSRRPAQTLVATTSSSPLYTRHCRSVRAVASAFHLLSPRSVHCFLLFPSLPASAMATSRAALCAVAVVCVVLAAACAPARAI
E8NHL7_LEIMU	Q4QI84_LEIMA	1.0	0.6333333333333333	MKYNTFLLLYVALQFVAFLLVLVATPLDMF
E8NHL9_LEIMU	Q4QI84_LEIMA	1.0	0.6	MTYSVLLLVYVILQFIAFFFVLVATPIEMF
E8NHM0_LEIMU	Q4Q337_LEIMA	1.0	0.4642857142857143	MAYSVPLILYVIIQLAALLLLLVGTPIE
E8NHM1_LEIMU	A4IAM2_LEIIN	1.0	0.56	MAVKLGVIVYVVLQLIAFVCVMIGT
E8NHM3_LEIMU	A4IAM2_LEIIN	1.0	0.52	MAVKLGVIIYVVLQLIAFVFVMIGT
E8NHM5_LEIMU	A4IAM2_LEIIN	1.0	0.52	MAVNLGVIVYVVLQLIAFVFVMIGT
E8NHM6_LEIMU	Q4QI84_LEIMA	1.0	0.6	MTYSVLLLVYVILQFIAFFFVLVATPIEMF
E8NHN5_LEIMU	Q4QJ95_LEIMA	1.0	0.7586206896551724	MRVAATHGCKGLLSEKHRFVCLVCSFVSARPARPILLRLPCRFIVNAFPLFVYLSVSLLGGGLTVVSLLALLGTAQRAHFFHSRCASSLMQRRSEITRAERVTAMAMAATRLAASLLALFLCGCACVSNAAAA
E8NHP0_LEIMU	Q4QI84_LEIMA	1.0	0.5666666666666667	MPAFNLASLRSCLLGAVADNVLLLVYIILQFIAFFFVLVATPIEIF
E8NHQ0_LEIMU	A4IAM2_LEIIN	1.0	0.52	MAVNLGVIVYVVLQLIAFVFVMIGT
E8NHQ1_LEIMU	A4IAM2_LEIIN	1.0	0.56	MAVKLGVIVYVVLQLIAFVCVMIGT
E8NHR7_LEIMU	Q4Q1U9_LEIMA	1.0	0.6071428571428571	MAYSVPLILYVIIQFAAFLLVLAGTPSG
E8NHR8_LEIMU	Q4Q1U9_LEIMA	1.0	0.6071428571428571	MAYSVPLILYVIIQFAAFLLVLAGTPSG
E8NHS2_LEIMU	A4IAM2_LEIIN	1.0	0.52	MAVNLGVIVYVVLQLIAFVFVMIGT
E9ABZ5_LEIMA	A4H340_LEIBR	1.0	0.44	MRRLPLFCRRPSRCCGATASGSGSSSAAVLAASAAPSV
E9ACJ2_LEIMA	E9AG36_LEIIN	1.0	0.8936170212765957	MFLRFDCRFRGCGGCACRSTGACRTAQSITAAFSLFRTSMHRCSSMAPLTQRCCGVSASSAIRSSSWEARTRSFVLFCIVLLLLACHAACAA
E9ACJ8_LEIMA	E9AJT6_LEIMU	1.0	0.875	MLESSLLSITGATAAA
E9AD65_LEIMA	E9ATC6_LEIMU	0.3870967741935484	0.16129032258064516	MMRRALSGVVAV
E9AD85_LEIMA	A4I2Q9_LEIIN	1.0	0.8888888888888888	MRHSLYRLCQCAKLSFTILVLAVSILSCVDVLARAQ
E9ADP5_LEIMA	E9AVY1_LEIMU	0.8387096774193549	0.16129032258064516	MAPPRKIDLFVARAYSRKGVQSGLFFWTVLALVFAGTFVVSKIPLGLYTPTVGFQQGKHREPPKQSIPPTPTTPAGRG
E9AE18_LEIMA	A4HHH1_LEIBR	1.0	0.9473684210526315	MKFTVTCLVSSVNSSLLAE
E9AE73_LEIMA	E9ALL2_LEIMU	1.0	0.8	MLLILGPTAQTTLGK
E9AEF0_LEIMA	E9ACE9_LEIMA	0.6896551724137931	0.13793103448275862	MRENACLLFSTPVSLYTFRSDEKSLARFLLRLQGQLSSYSCALTRVVNGFSCCKACLRCLLRFASTGEMDHVTDAVQHAHQSLLLTEDYRISGSKGFRLLAAFSYDPLALALCS
E9AEH7_LEIMA	A0A3Q8ILG5_LEIDO	1.0	0.64	MPSMRKLVPATASEIAAIVSPASAT
E9AEI2_LEIMA	A4IAQ6_LEIIN	1.0	0.8095238095238095	MRRLFDASATAVVAASSAAAK
E9AFK1_LEIMA	E9B6Q5_LEIMU	1.0	0.8064516129032258	MTRTSSSAVVTTLAVTATLLALLSVSVAVSAV
E9AG21_LEIIN	E9ACE9_LEIMA	1.0	0.6206896551724138	MINGILVAAPQCSVALGSKFLIYHFLSPLLLSMED
E9AG42_LEIIN	E9AJT6_LEIMU	1.0	1.0	MLPSRGLLQRGTLAATAARWASSPSSSVARRSPRDTSATTSRQPTHNLCPPSSAAEKREADAGEGATAPSPAAHAAAEKDVDEVERLLTVTATRAAPASPTPSTQTPTPMLASSLLSITGATTAA
E9AG81_LEIIN	A4IAM2_LEIIN	1.0	0.6	MACKLGVIIYVVLQFIAFFSVLIGT
E9AG82_LEIIN	Q4QI84_LEIMA	1.0	0.5666666666666667	MACKLGVIIYVVLQFIAFFSVLIGTGVDMF
E9AG83_LEIIN	Q4QI84_LEIMA	1.0	0.7666666666666667	MAYPVGIILYAILQFIAFLFVLVGTPIDMF
E9AG85_LEIIN	Q4QI84_LEIMA	1.0	0.5666666666666667	MACKLGVIIYVVLQFIAFFSVLIGTGVDMF
E9AGB3_LEIIN	A0A3S7WRU5_LEIDO	1.0	0.9811320754716981	MAPMRHGAADAAPMCLADRMKQRYRCPLSALLMCTVLFAQLLLCSTSLPVAAD
E9AH88_LEIIN	A4HDP3_LEIBR	0.9117647058823529	0.08823529411764706	MASPPSAPSAPSAVSKAASDDIVAATTASGSGEAAQRVKLRSARPSPRSISHVKQKPLFPGMFRHVSMFEGEHVYHYGRHTFTIMRDSAVMGIIPAGCILGYIVTHMPSGPVIPFEVQC
E9AH89_LEIIN	A4HDP3_LEIBR	1.0	0.9411764705882353	MFHFGLRGRLVAMSAASVAAPLNITARRLLFSSGNASSSSAASVTGTRRSSAGAARAPLSSSFTSAPSAGRHKAVKSMLPPAASAAADSIHKFSDNKAEASAYVCGADDVPSYSSASHMSYLMLHSRRLWLPLVLYACYYALSAYLNPVQAG
E9AH92_LEIIN	E9AX30_LEIMU	1.0	0.8	MQRGQERRLQCRDAVLWTARASVVVLLCALLGGCGLAGVA
E9AHD6_LEIIN	E9AD43_LEIMA	0.9777777777777777	0.9111111111111111	MPCVCSGPYMSISSRHRYKRPLQRGLLSVCALALFVCVVFSYAS
E9AHI9_LEIIN	Q4QI84_LEIMA	1.0	0.5666666666666667	MYSHIGVLIYVILQFLALLCLVVATPFDMF
E9AHT2_LEIIN	Q4Q1U9_LEIMA	1.0	0.5357142857142857	MQYIASTVFYAVIQFIAFLLVLVGTPLD
E9AI48_LEIBR	E9AQ39_LEIMU	1.0	0.875	MATAQLACTYAALILSESGKADAD
E9AIH1_LEIBR	A4HYW4_LEIIN	0.23076923076923073	0.0	MSQAGERGEWQENCEEQFTLFSRPQDAEMTTYASKQSETPAPEEY
E9AIP2_LEIBR	A4HIQ4_LEIBR	0.5714285714285714	0.14285714285714285	MCDRLCTIMFPD
E9AJ92_LEIMU	A4H340_LEIBR	1.0	0.6	MRRLPRLCTRLIGCCGATASGSSSSSGSAAVLAAVAAPSA
E9AJT0_LEIMU	E9AG36_LEIIN	1.0	0.851063829787234	MEPLTQRCCGVSASSARRSSSSSLAAARTRLFIPFCSVLLLLACHAACAA
E9AJZ9_LEIMU	A0A3S5H583_LEIDO	1.0	0.8214285714285714	MRAHYRRPPPPPPHLPCLYLSAHPPAPLSPPPIPLASLPRHHHRHPYDSAAGHACTCAEDDHPLRPLPPPDTLLPLHSPSFSLPTPLHAMAPLAPRCCAQALLCAVLVLGAVLVRAE
E9AK01_LEIMU	E9AK00_LEIMU	0.8	0.26666666666666666	MHSSRRGSLAVAAVAVCVAVLATVGTCVFDSQEIGGSSFTFVGWSSASKEESYQSCTLTGKVFRIQGAASALSDDATLPGGILRFSSLLVSNGYIVVDKYFPQNTNITIKDASGTVAAGMPFVDAGTAIYSDQLSIVVTDSTLSWAAERSGQSMVRAPFTIQLSSSLFVLGSTVAQASSVVEVTGPSSISQKSALAVDYAKCTGCAQGLVHFTDFVRVWDRSLLRISHSTVKGAAGKPLIGIAQGAGPRMTVESSLFLVENVSSPTSNLIGAAVSM
E9AK03_LEIMU	Q9XZY1_LEIMA	0.9714285714285714	0.7428571428571429	MLTERVPVRGSASVHEHAHASSHSLAFHRQPYPPSPEHYLTHPQHGHRRTSFLFPSTRIMPVFALRSSHHKRGIAAVLLLAIVVAVTLTVSAQ
E9AK04_LEIMU	A4H3U3_LEIBR	1.0	0.6785714285714286	MTPHAAASAVATVVVVLLGYGTTEVCGY
E9AK26_LEIMU	Q4Q6L7_LEIMA	0.7777777777777778	0.05555555555555555	MRAGSQYPEEEPAGPPPPPVMNAFMKPRKTATKPPREWVPVNLQVPEEDPEDEFDIATAQKPVYE
E9AKK9_LEIMU	Q4QJ99_LEIMA	1.0	0.8125	MQCTLLKLSSRRGSAFATTLFLHANSQNMGAA
E9AKL4_LEIMU	Q4QJ95_LEIMA	1.0	0.7586206896551724	MQRRSEITRAERVTAMAMAATRLAASLLALFLCGCACVSNAAAA
E9AKW6_LEIMU	A4H4Q2_LEIBR	1.0	0.5789473684210527	MRTTLKGMMTRCTAPLRKAKSADSDTFFGASMPAALSA
E9AL00_LEIMU	A4H4T3_LEIBR	1.0	0.5	MLVSERAQPLRLFNCLLLRAHQDN
E9AL60_LEIMU	Q4QIP4_LEIMA	0.9166666666666666	0.6666666666666666	MVNWFVHHLLPFVLSFPFAETQ
E9ALA0_LEIMU	A4H534_LEIBR	1.0	0.5757575757575758	MFSPPLMPDRGFRRWCRALVCVTSAALALALLILAACDC
E9ALD7_LEIMU	E9AEE9_LEIMA	1.0	0.7352941176470589	MPPFSTLLRATATGVIGCALAFAHYAQRAPALAS
E9ALR5_LEIMU	A4HHH1_LEIBR	1.0	0.9473684210526315	MKFTVTCLVSSVNSSLLAE
E9ALV3_LEIMU	A0A3Q8IBG2_LEIDO	1.0	0.8823529411764706	MAYHGFFRLTAAAWVALMALCLSVALICVAAVAA
E9AM35_LEIMU	A4HCJ2_LEIBR	0.32258064516129037	0.03225806451612903	MASPRKVDVFVARAYSRKGVQSGLFFWTVLALVLAGTFVVSKIPLGLYTPTVGFQQSKHREPPKQIIPPAPSTPAGRG
E9AMD7_LEIMU	A4H5C6_LEIBR	0.2727272727272727	0.13636363636363635	MTTPSATMVVAQ
E9AME5_LEIMU	Q4QIA3_LEIMA	1.0	0.9090909090909091	MNAATGGSPMKTLTAQEQEVPMHPPVGHHQPLSSRCSSSPEWLRKAKRVGTAARNVLCRIDVCWTVFYFVFLVCVGSISSS
E9AMF1_LEIMU	A4IAM2_LEIIN	1.0	0.48	MAAKLGVIIYVVLQLIAFVCVIMGT
E9AMF2_LEIMU	Q4QI84_LEIMA	1.0	0.4666666666666667	MAVNLGVIVYVVLQLIAFVCVMIGTGVDMF
E9AMF3_LEIMU	A4IAM2_LEIIN	1.0	0.56	MAVKLGVIVYVVLQLIAFVFVMIGT
E9AMF4_LEIMU	A4IAM2_LEIIN	1.0	0.56	MNVDATHLCMCCQGSPSLSPACTPRPPRPLCCAVSTPRPCASPFVLCASASPLSALRCAVSKMAVKLGVIVYVVLQLIAFVCVMIGT
E9AMF5_LEIMU	A4IAM2_LEIIN	1.0	0.52	MAVKLGVIVYVVLQLIAFVLLMIGT
E9AMF8_LEIMU	E9AME9_LEIMU	1.0	0.8	MACNISMTLYVISQFLAFLFVLVATPIDMF
E9AMF9_LEIMU	E9AME9_LEIMU	1.0	0.8	MACRFGMVLYVISQFLAFLFVLVATPIDMF
E9AMQ9_LEIMU	A4H5P0_LEIBR	0.9393939393939394	0.3939393939393939	MAQQVRRVTVAVRMAFIVCALLLAGGVARAT
E9AMT9_LEIMU	A4HU09_LEIIN	1.0	0.9166666666666666	MLRAALRPSCVLHAALLSSSSSSSAA
E9AMW3_LEIMU	Q4QHR3_LEIMA	1.0	0.8285714285714286	MLRRVSTLCALRQRAGVTAMAVAGGLSANTSPFAS
E9AN64_LEIMU	Q4QHG1_LEIMA	1.0	0.7037037037037037	MFPPPRLWLAVLWISAAAGYCAWTVSA
E9AP26_LEIMU	A0A3S7WS83_LEIDO	0.975	0.925	MLHLTSEPQKKGPAVPEYSRFLLGVALLLTIISDGAMNS
E9APC6_LEIMU	A4H790_LEIBR	1.0	0.6428571428571429	MYYDSRLRHTALLALFGLLLIIAILYDN
E9APN8_LEIMU	Q4QFU1_LEIMA	1.0	0.5454545454545454	MLPLHRITGGFSFPLSSSCSCPCARVCVGVCVCGAITSTSLSL
E9APP9_LEIMU	A4HVZ7_LEIIN	1.0	0.8125	MRTRESPPLGAQVPLEPTPSPSVSPSHPPPAFILSLLAFPLCVSVCSGRGPSVEEAQATVARVHFCVHPEQQQNNTYFPLFAGDFVRSRVNREVAASDRMAPCARCTIQQRPCAFLALLLAAVVCISSSSFS
E9APQ3_LEIMU	A4H7L6_LEIBR	1.0	0.72	MATYHAATCHACERRSDEWAPPRVAPLPPPLRECLVSCSPCSRLFAHDQVNLSYPIKDASATAWNVLDLALALSRHDHTSVVATADATCASGGTVDGDQEAFCSRCSRQYAPACCCSSLLQIDPAELCGLFCGSTSRDGTVLRHPLAAGPLLANAPVFARCIRLRCILFDVVLHDGAGNSNMIDSGLCSSPSVTGALAVAVCAHTGAGVTEDGGVDEGHGSSNWLSLSTASSVASTACALTWLVKVFLPLSQVPALAIGLTLTRPAFSG
E9APV4_LEIMU	A0A3S7WT47_LEIDO	1.0	0.7837837837837838	MDGLVAPAQAPSQGCARASRTAQRRLCGEWRWAALSPRLLPLLLMVVMLFLFLHSAAS
E9APX2_LEIMU	Q4QFK9_LEIMA	1.0	0.8421052631578947	MTSCATDSSRRPAPLALGVVVSVALVLLSVCGVPTQAA
E9AQ68_LEIMU	A4HWG7_LEIIN	1.0	0.7368421052631579	MNGKDGHSLPSRAAATASDSTTAALTDDSSYTVATRQSARRRSFLDLDDDIFNYVCSYVPVKDLLHSVAVASHDTRRRVAANHGLWQQLWMRYLLFFCNALVPTEAAAP
E9AQK5_LEIMU	A4H8H3_LEIBR	1.0	0.6666666666666666	MLLTRIVVLIFAILLVACGVGATL
E9AQK7_LEIMU	A4H8H3_LEIBR	1.0	0.4166666666666667	MKCCRVFVFMLLMLFTACVTCSIL
E9AQK8_LEIMU	A4H8H3_LEIBR	1.0	0.4166666666666667	MRCCRLILLLLMLLFTGCIVAAIL
E9AQN8_LEIMU	A4H8K3_LEIBR	1.0	0.375	MVQRSSLVQLACLVAALYSSCVST
E9AQW1_LEIMU	Q4QEL7_LEIMA	1.0	0.8333333333333334	MCVICGSLCCYRPLHRPPSPLLLVVLSHLSLSPSLTNGSGTM
E9AQY0_LEIMU	A0A3S7WU91_LEIDO	1.0	0.8088235294117647	MACWTVAATTCRVTRCVGVSDGVSCRRHKRALEALRVSAWRRGLRLVALAVLAVVAAALCAAPPALAA
E9ARF0_LEIMU	A4H9B9_LEIBR	0.75	0.1388888888888889	MPLPFVTAAKSTSPWLLSLALGLLGHAAIEAAAIEAA
E9ARH0_LEIMU	Q4QE09_LEIMA	1.0	0.7647058823529411	MRVSRVARAGLRHATCAVVGHALASGATAAVATS
E9ASN4_LEIMU	Q4Q1W2_LEIMA	1.0	0.9696969696969697	MLRCTPSALFKSLAVWGGGTMGSGIAQITAQAA
E9ASP7_LEIMU	Q4QI84_LEIMA	1.0	0.6333333333333333	MPAFNLASLRSCLLGAVADNVLLLVYIILQFIAFFFVLVATPIDMF
E9ASU7_LEIMU	Q4Q1P9_LEIMA	1.0	0.7	MSPRTSRSLVTLGAGLLLVMFACSHSCHAL
E9ASY2_LEIMU	Q4Q1L6_LEIMA	1.0	0.7619047619047619	MLGAQSAPSFLPASASRSSAP
E9AT24_LEIMU	A4HPB3_LEIBR	1.0	0.5	MNMARLVSAFGLHAAR
E9AT43_LEIMU	Q4Q1F5_LEIMA	1.0	0.896551724137931	MFRCRAASKLATLATLRFLTITPIPMPAL
E9AT46_LEIMU	Q4Q1F2_LEIMA	0.8214285714285714	0.5714285714285714	MPTFFFCFLLSHHHLSTLPTKEAA
E9ATM5_LEIMU	Q4Q0X3_LEIMA	1.0	0.8148148148148148	MRRAGWLAVAPIAAVVGGTRVSQVLAS
E9ATR1_LEIMU	Q4Q0T6_LEIMA	1.0	0.9583333333333334	MSRAAAGAAAGVAVMGLFSSALST
E9ATT9_LEIMU	A4HQ21_LEIBR	1.0	0.7428571428571429	MGTRLHFTVGRVCSAIIGVHLAMSSSLFLCSAFLH
E9ATY9_LEIMU	A4HQ70_LEIBR	1.0	0.7857142857142857	MAHAPSSPLSPHPSALLFLVTGIPAAGK
E9AUF3_LEIMU	A4HYK3_LEIIN	1.0	0.8947368421052632	MLRRLGSTLFCSVTLTNGT
E9AUF5_LEIMU	A4HC73_LEIBR	0.8214285714285714	0.30357142857142855	MPEGGGKPLPSAGRVCWRLVYPADVQIHSLLLLIAAALFRNGIHGD
E9AUQ7_LEIMU	Q4Q6L7_LEIMA	0.5	0.0	MSQDQHNDEAHWTEIEEEAPQEGEVPDVPDQAEDCNEGAPGEEQGEDCNEGSPAEEQAEDCNEGAPAEELAEDCNEGAPAEELAEDCNEGAPAEEQAEGAADGPDQCQDLEGEEKPELPCEETQQGEQFTEEVVSVEALETQEHGAPAPEEAYEGECAEDFAQEFHCLQYYSGDSEAQVVPQQAFEEEAPQEYPKETDNNYDAPQHAHEVVGPGSAHARSMPAPHAAAA
E9AVK5_LEIMU	A4HC73_LEIBR	0.8035714285714286	0.5	MKAPAKRPLAAELAPWRLLCAADTRVHAILLLIAATVFSNGVCVG
E9AVQ1_LEIMU	A0A3S7WX43_LEIDO	1.0	0.7777777777777778	MCPASHQGLQRSRSPRLSTARVLQWVLLLVVLLCSFSLMAAVVTA
E9AVV0_LEIMU	Q4QBM9_LEIMA	0.9655172413793104	0.4827586206896552	MSGITLSSFSPPLHLTLSVVLVPLRSCA
E9AW02_LEIMU	A4HCL5_LEIBR	1.0	0.8181818181818182	MGDVKVTFAFVTSRAINCCEAA
E9AWF6_LEIMU	A0A3Q8IMB7_LEIDO	1.0	0.84	MTGRTSLVAPLSSTCALVSTTAHAG
E9AWW7_LEIMU	A4HDI2_LEIBR	1.0	0.8181818181818182	MPACLAYYTGAMAFAIIHFFAWAFAFVATPTAQ
E9AWW8_LEIMU	E9AME9_LEIMU	0.9666666666666667	0.5	MGALCTFTGIIIAAVLQLAAFLCVLVATPISQ
E9AWW9_LEIMU	A4HDI2_LEIBR	0.9696969696969697	0.42424242424242425	MGLLPPFIGALLFTAIQFLVLLFVVIATPIAQ
E9AWX0_LEIMU	A4HDI2_LEIBR	1.0	0.8181818181818182	MPACLAYYTGAMAFAIIHFFAWAFAFVATPTAQ
E9AX26_LEIMU	A4HDP3_LEIBR	0.9117647058823529	0.11764705882352941	MFRHVSMFEGEHVYHYGRHTFTIMRESATLGIMPAGCILGYIVTHMSSLPVIPFEVQC
E9AX27_LEIMU	A4HDP3_LEIBR	1.0	0.9411764705882353	MFHFGVRGRLVAMSAVSAAAPLNITARRLLSSSGNASSSSAASVTGTSMSPAGTTRAPPSSSSTFTSAGRHKGVKSMSSPPATSAAVGSIHKFSDDKTEASAYVCDADNVPSYSTASHMSYLMLHSRRLWLPLVLYACYYALSAYLNPVQAG
E9AXA8_LEIMU	Q4QA64_LEIMA	1.0	0.92	MWGGLDFFVSIETLVSFAIPPSLCH
E9AXG7_LEIMU	A4I1D0_LEIIN	0.8148148148148149	0.7777777777777778	MKRLSSHHAIVCGAASAAASTR
E9AY46_LEIMU	A4HES2_LEIBR	1.0	0.5	MLSRKARAFARLALILAVTFITAVLIAIPLLEAR
E9AY84_LEIMU	Q4Q989_LEIMA	1.0	0.8518518518518519	MYRTLVRLSSPTTTGNSRVTRRLTGCTSLLCLASATVQGG
E9AYC8_LEIMU	Q4QDT9_LEIMA	0.8235294117647058	0.17647058823529413	MWLSVASRVVVLRCGAPPEQLHKLRVFLASVLFLFGGLCLVTAS
E9AYW7_LEIMU	E9AD43_LEIMA	1.0	0.7777777777777778	MRCVCSDPYTMFFSSRHRYRRLLQRGLLSVCALALLVSVVFTYAS
E9AYZ0_LEIMU	E9ATC6_LEIMU	0.3548387096774194	0.16129032258064516	MMRRALSGVVA
E9AZ09_LEIMU	A4I2Q9_LEIIN	1.0	0.8333333333333334	MCHSLYRLRQCVKLSFTILVLSVGVLSCVDVLARAQ
E9AZT4_LEIMU	A4HZI5_LEIIN	1.0	0.19047619047619047	MSVFGARMFGAGCMLAVAGAAVAYGVDPASVDA
E9B0F6_LEIMU	A0A3S7X320_LEIDO	1.0	0.8518518518518519	MRPQERLTVLCTLLLLLVYMLFSAPLEFL
E9B0G0_LEIMU	Q4Q7S3_LEIMA	1.0	0.8125	MTNPHAPTPAQRTRSVMGRRKVLTCLPAATTMLRAALCVVVVVLCWASSITYGL
E9B0G3_LEIMU	A4HHY6_LEIBR	1.0	0.5263157894736842	MALSLPPSCAGGVCSRTLLLPPGSLPRLLHMKLVLRRVCVLLQAAALVG
E9B0K8_LEIMU	A4I5B2_LEIIN	1.0	0.8148148148148148	MKLFSYRNRVCGTLVLALCLLSCALAA
E9B0L4_LEIMU	E9AME9_LEIMU	1.0	0.26666666666666666	MGFEALRGRMDVALSMLCSCIVFMFLVTSAPISQF
E9B0L5_LEIMU	E9AME9_LEIMU	1.0	0.26666666666666666	MGFEALRGRMDVALSMLCSCIVFMFLVTSAPISQF
E9B0L6_LEIMU	A4I9R4_LEIIN	1.0	0.3333333333333333	MANKKSFYNQEYRQHVGAVILFIVSFLTTVFTVCGTPLGMLM
E9B0V0_LEIMU	Q4Q7B6_LEIMA	1.0	0.9090909090909091	MAHLFFTGAGAAAAALPISDRD
E9B1A3_LEIMU	A4I008_LEIIN	0.32258064516129037	0.03225806451612903	MILLWKKSLSLLLSAALIIAAFAV
E9B1J0_LEIMU	Q4Q6L7_LEIMA	0.6111111111111112	0.05555555555555555	MPVATAEPQPFEFPPGYVMPLPTRPSKMDEDALHPVRVPTPLPDLLPRNMKDIQKMRNLQSDGDTAKKYVPPRRDLPPPYVNDDECDEFEDKTIDTTILNMSE
E9B1J1_LEIMU	Q4Q6L7_LEIMA	1.0	0.05555555555555555	MSGTKAAITESSASLAADSVVPEERPETRQYGLTDNLHISPANRMAAEKLVAFVCAVSDPEVLHVIYDYLEEHQKAVPRYRLATKACRELLERKEE
E9B1J3_LEIMU	A4IAM2_LEIIN	1.0	0.52	MAVKLGVIIYVVLQLIAFVFVMIGT
E9B1J4_LEIMU	A4IAM2_LEIIN	1.0	0.56	MAVKLGVIVYVVLQLIAFVFVMIGT
E9B1J5_LEIMU	A4IAM2_LEIIN	1.0	0.56	MAVKLGVIVYVVLQLIAFVFVMIGT
E9B1Q8_LEIMU	Q4Q6F2_LEIMA	1.0	0.7727272727272727	MKSTNVAAALLRSGGVSRLLVALVGCACFAAVLSAALITEIGAG
E9B1W4_LEIMU	E9B1W3_LEIMU	1.0	1.0	MHSTRHALRQRAVLVTGARTPFVKSFGTLMKADTLDLGSASVAGLLKKTSLDPKEIDHIVWGNVVLQGSAHNCAREIVIDLNMPKKIIGNLTSMACASGLSSLSQAC
E9B1Y1_LEIMU	Q4QIA3_LEIMA	1.0	0.36363636363636365	MEPPLTATPHTKMRASCSEKSRAETPPRLYVRKQNRPRAAWFDFLCRVDILWAILFFALLAIVGTCSSV
E9B1Y2_LEIMU	Q4QIA3_LEIMA	1.0	0.2727272727272727	MHLQSSRPSSGVAAPKQLHRGMPSPGRPAKTRMRCRLAVLKGFLLRVDVSLSIAYLLILLCVAVPVVV
E9B249_LEIMU	Q4Q612_LEIMA	1.0	0.8181818181818182	MRNYSPLLASGVLLRSPMALAG
E9B250_LEIMU	Q4Q612_LEIMA	0.7727272727272727	0.18181818181818182	MRRRFPVGHLLPRCMLASV
E9B251_LEIMU	Q4Q612_LEIMA	1.0	0.09090909090909091	MFLRRRSFSLVTVPPPRSPSCAMTPIKVSRSSCSSATGSTPPS
E9B253_LEIMU	A0A3S7X4W3_LEIDO	1.0	0.7	MHPASYRRANVFCGLRKNDTMPIRLRGPHRVMTLVVASLILFITATAAAA
E9B2Q0_LEIMU	A4HKB2_LEIBR	1.0	0.7916666666666666	MNNSNFCFMNSMLQALMFIPPFAQ
E9B3R8_LEIMU	A4I6E8_LEIIN	1.0	0.5	MRHFTGVLRKAASATPPSLPPPPRLLVLTMIPNGGAL
E9B3U8_LEIMU	A4HLG9_LEIBR	0.24	0.14	MVVVANPAVYAA
E9B3W2_LEIMU	A4HLI3_LEIBR	1.0	0.5	MHSAPRTSAPVVHRLSLPRQTRLIVIR
E9B4L9_LEIMU	Q4QI84_LEIMA	1.0	0.7	MLLRISMLAYVVLQFIAFFFVLVGTPIDMF
E9B4R7_LEIMU	Q4QI84_LEIMA	1.0	0.6666666666666666	MAYNINILIYVALQFIAFVFVLVATPIDMF
E9B4R8_LEIMU	Q4QI84_LEIMA	1.0	0.6666666666666666	MAYNINILIYVVLQFIAFVFVLVATPIDMF
E9B4R9_LEIMU	A4HB47_LEIBR	1.0	0.59375	MDRPCCRVGFSMYCVLQVIAFIFILVGTLVDQ
E9B4S0_LEIMU	A4I9R4_LEIIN	1.0	0.9	MGCVSGIIFGVLQFVALLFIAVGTPLAMYI
E9B4Y3_LEIMU	Q4QI84_LEIMA	1.0	0.6	MALFQDPSSRWCLNAPMTYSVLLLVYVILQFIAFFFVLVATPIEMF
E9B563_LEIMU	A4HAY9_LEIBR	1.0	0.6428571428571429	MAHGDMHILERRQSASGVLLAFAVVVLTWVAAA
E9B5F3_LEIMU	A4HB83_LEIBR	0.7741935483870968	0.3870967741935484	MPSMLNLVPATAIAVGAIALPAAA
E9B5F4_LEIMU	A0A3Q8ILG5_LEIDO	0.48	0.24	MPSMLNLVPAVE
E9B5F5_LEIMU	A4HB83_LEIBR	0.7741935483870968	0.3870967741935484	MPSMLNLVPATAIAVGAIALPAAA
E9B5F7_LEIMU	A4IAD3_LEIIN	1.0	0.8421052631578947	MRLGKQLPGRVREMRAGRAPILVVALVLLCATVFVSAG
E9B5M5_LEIMU	A4IAK1_LEIIN	1.0	0.8947368421052632	MNADTAPLSWEWGSKRGRRTICGFNVASDYLGGLVLLIGIPALVVAHLAVVVLSPLFTASHDGNTLLLEVFLELFLCISAVALLFLLLVADPGFVE
E9B5P3_LEIMU	A0A3Q8IJ06_LEIDO	1.0	0.8571428571428571	MRRLFAASGTSVVAASSAAAR
O60994_LEIDO	A4H8K3_LEIBR	1.0	0.5	MVQRSALLQLACLVAVLHSSCLSA
Q19R45_LEIMA	E9AJM2_LEIMU	1.0	0.8181818181818182	MRGGPSAHRARTRRYAFLPHTNRRGVRRMTVAKQPYYDCVERTLLVALCLPSFAFDVTQGC
Q4Q0K7_LEIMA	A4HQ70_LEIBR	1.0	0.7857142857142857	MAQAPSSPLSPHPSALLFLVTGIPAAGK
Q4Q0Q7_LEIMA	A4HQ21_LEIBR	1.0	0.6571428571428571	MGTRLHFTVGRVCRAIIGVHLAMSSSFFLCSAALH
Q4Q0R2_LEIMA	E9ATT4_LEIMU	1.0	0.7894736842105263	MSFLRGSASINRTLITVVLLLTLTLLLDLRRLPDSSAA
Q4Q0S7_LEIMA	E9ATS0_LEIMU	1.0	0.95	MSLLALNVCLVSSSFDVVAL
Q4Q1H4_LEIMA	A4HPB3_LEIBR	1.0	0.5625	MNVARLVSAFGLHSGR
Q4Q2B1_LEIMA	A4IAK1_LEIIN	1.0	1.0	MNADTAPLSWEWGGKRGRRTICGFNVAGDCLGGLVLLIGIPALVVAHLAAVVLTPLFTASHDGNTLLLEVLLELFLCMGAVALLFLLLVADPGFVE
Q4Q2I0_LEIMA	A0A3Q8ILG5_LEIDO	1.0	0.6	MPSMSKLVPATASEIAAIVSPASAT
Q4Q2S2_LEIMA	A4HAY9_LEIBR	1.0	0.6785714285714286	MTYGDMHLLERRPSASGVLLAFAVVVLTWVAAA
Q4Q2T0_LEIMA	A4IA41_LEIIN	1.0	0.9166666666666666	MMLFSAGQSRMRLKLPFMSGRRAAATLSLLQLLLALVLALAAFQATAA
Q4Q305_LEIMA	Q4Q1U9_LEIMA	1.0	0.8214285714285714	MKCSIPLVVYVVVQFVAFLLVLVGTPLE
Q4Q309_LEIMA	Q4Q337_LEIMA	1.0	0.7857142857142857	MAYSVPFVVYVVVQFVAFLLVLAGTPLD
Q4Q313_LEIMA	Q4Q1U9_LEIMA	1.0	0.8214285714285714	MKCSIPLVVYVVVQFVAFLLVLVGTPLE
Q4Q317_LEIMA	Q4Q1U9_LEIMA	1.0	0.8928571428571429	MKRSIPLVVYVVVQFVAFLLVLVGTPLD
Q4Q325_LEIMA	Q4Q337_LEIMA	1.0	0.8214285714285714	MKCSIPLVVYVVVQFVAFLLVLVGTPLE
Q4Q327_LEIMA	Q4Q1U9_LEIMA	1.0	0.7857142857142857	MAYSIPLVVYVVVQFVALLLVLVGTPVD
Q4Q329_LEIMA	Q4Q1U9_LEIMA	1.0	0.8214285714285714	MKCSIPLVVYVVVQFVAFLLVLVGTPLE
Q4Q333_LEIMA	Q4Q1U9_LEIMA	1.0	0.8214285714285714	MKCSIPLVVYVVVQFVAFLLVLVGTPLE
Q4Q335_LEIMA	Q4Q1U9_LEIMA	1.0	0.8571428571428571	MKCSIPLVVYVVVQFVAFLLVLVGTPLD
Q4Q339_LEIMA	Q4Q1U9_LEIMA	1.0	0.8214285714285714	MKCSIPLVVYVVVQFVAFLLVLVGTPLE
Q4Q341_LEIMA	Q4Q1U9_LEIMA	1.0	0.8928571428571429	MKRSIPLVVYVVVQFVAFLLVLVGTPLD
Q4Q386_LEIMA	A4I9S9_LEIIN	1.0	0.8157894736842105	MSADHLRVMRRCRRTTTTAALLFFLSVLLFHHRPVNGS
Q4Q397_LEIMA	E9AME9_LEIMU	1.0	0.6666666666666666	MNGTVCVHVQQQRQQTSPCQALTHFRSRLTPRQLCRAVSTALPLFLPCTSALPLPAVGVVDLPKMALRISIIVYVVLQFIAFFFVLVGTPLDMF
Q4Q3A7_LEIMA	A4I9R4_LEIIN	1.0	0.8666666666666667	MGCISGIVFGVLQFVAILFVAVGTPLAMYM
Q4Q3A8_LEIMA	A4HB47_LEIBR	1.0	0.59375	MSHSFCRVGIAIYCLLQLIAFIFILVGTLIDQ
Q4Q3A9_LEIMA	E9AME9_LEIMU	1.0	0.6666666666666666	MALRISIIVYVVLQFIAFFFVLVGTPLDMF
Q4Q3F7_LEIMA	E9AME9_LEIMU	1.0	0.7	MALRISMIVYVVLQFIAFFFVLVGTPLDMF
Q4Q3G9_LEIMA	A4HAF2_LEIBR	1.0	0.11764705882352941	MPAQSLLKAVGALLVAYLLFVYTNRDGIEPPRRAKGYYYVTNETQQLLDEARKEAARVMAAQRTGGQAAAGALLRYGVALKDGDEGLASTIEYVHQYQHLAAA
Q4Q3H0_LEIMA	E9B4K6_LEIMU	1.0	0.7647058823529411	MCRSPSRPVRLAPLSLMMLILLACASVLPRAIAQ
Q4Q3L8_LEIMA	E9B4F7_LEIMU	1.0	0.8095238095238095	MRFATLRVTPLSAVAVFLLVVIGVCFGE
Q4Q462_LEIMA	A4HLI3_LEIBR	1.0	0.625	MQIAPRTSAPVVHRFGLLRQAPLIAIR
Q4Q476_LEIMA	A4HLG9_LEIBR	0.24	0.1	MVVAANPAVGAA
Q4Q4A6_LEIMA	A4I6E8_LEIIN	0.875	0.5	MVAAAVVETKYRIRHTLLCAHALRLRRLAITLPLFVAFPFTMLHFARVLRKAASAVPPRLLVLTMIPNGGAL
Q4Q4T2_LEIMA	E9B3C3_LEIMU	1.0	0.75	MAFLLRSRVAAAVLPLILTILVGCVLYSGSATVGAR
Q4Q5F7_LEIMA	A4HKB2_LEIBR	1.0	0.8333333333333334	MNNSNFCFMNSMLQALMFIPSFAQ
Q4Q5U7_LEIMA	Q4QE09_LEIMA	0.32352941176470584	0.11764705882352941	MLRLSRRFLGAA
Q4Q5Z4_LEIMA	A4HJQ5_LEIBR	1.0	0.6046511627906976	MWGAAGECVMRVSVHGSRLTPELRHLSRVLLHPFLFLHSRLVHLPLCGFLTLSQRHRHPLPAPQMCLRLGLCSSLSLSLSVLRVSVTVTHAHRLASPSLAQPRVRLRCLCVHPRPPRPSLPPASPKKEEVCALRPEEKEPRDSSELYAIGPLTDLRTSTGFTRAPMPLIRCASLTAVLLLLLLCSADGQAR
Q4Q605_LEIMA	E9B255_LEIMU	1.0	0.5	MNASLTPRLSLSLSLSLGFRAG
Q4Q607_LEIMA	A0A3S7X4W3_LEIDO	1.0	0.8	MHPASLRLANAFRGLLKHGTMPVSIRGLHHVARAVVACLILVVTATAAAA
Q4Q610_LEIMA	Q4Q612_LEIMA	0.9545454545454546	0.0	MFVRRRGCSLVTLPLPRSLSGTMTPIKLSRLCCASGTGLSPPS
Q4Q611_LEIMA	Q4Q612_LEIMA	0.8636363636363636	0.18181818181818182	MHRRFILGHVLPRCMLALA
Q4Q615_LEIMA	E9B246_LEIMU	0.935483870967742	0.6451612903225806	MTQLPKLVCFTTVVAGLIVLLTLYTVSTL
Q4Q670_LEIMA	A4I6W7_LEIIN	1.0	0.8	MHASLQFFQLLPRSQRTPMMRFHARARGNAAPMRSRVSTAITAALLSLLVVAACLVTTTVSAT
Q4Q678_LEIMA	Q4QIA3_LEIMA	1.0	0.22727272727272727	MHLQNSRLSSGATAPKQLHRDMPSPGRPVKRMRCRLAVLKGYLLRVDVFLCIIDLLVLLCVAVPIVF
Q4Q679_LEIMA	Q4QIA3_LEIMA	1.0	0.3181818181818182	MEPPLHATLHAKPRASCSKEPRAETLPRLCARQQNVHRTSKRAAWLDFLCRVDILWAILFFALLATVGICSAV
Q4Q698_LEIMA	Q4Q699_LEIMA	1.0	1.0	MHSTRHALRQRAVLVTGARTPFVKSFGALMKADTLDLASASVAGLLNKTSLDPRDIDHIVWGNVVLQGSAHNCAREIVIDLNMPKKIIGNLTSMACASGLSSLSQAC
Q4Q6L5_LEIMA	A4I6E8_LEIIN	1.0	1.0	MFFSDLSIPLCFCLTCHTCSYPRPRRRTTPRYVSAARVTVIVRGWHLWGGGAPRTEHHAAPLYRQTQASFSAPDHRSILAPLRGCHSAKMLRCTALVQLRVLCLTMLPDGGAL
Q4Q6L8_LEIMA	A4IAM2_LEIIN	1.0	0.56	MALKLGIIIYAILQFIALLCVMIGT
Q4Q6L9_LEIMA	Q4Q6L7_LEIMA	0.4444444444444444	0.0	MGCCNSKETKKPKEEVLQREAQYAKVSSETDSVE
Q4Q6M0_LEIMA	Q4Q6L7_LEIMA	0.7222222222222222	0.2777777777777778	MDGNAIRSICDEDVVTDAMLEEFLHPSSSLALTDTVGDMLTASTLGSAVRGPVPCILAAAGTSALGAGSSSTFKDLHSSEVNQIGVEGTEGSVVHCASHLVGTSLVLPVELSHSHITSDDSGDFAFFTSDVRDADAYDLIRHYVLYCKQQEKELEDLEAECARLEAEQQHLYSAAIAADMTRSMHLSAADSLSPTNSNE
Q4Q6M3_LEIMA	Q4Q6L7_LEIMA	0.6666666666666667	0.05555555555555555	MSVTKAAITESSSNLAVASSVPEERPETRQYGLTDSLHISPANRMAAEKLVAFVRAVSDPEVLHVIYDYLEEHQKAMPRYRLATKACRELLERKEEMLMACLSPSGGAHESTQHSAVGARRSRGVSVPQLVDSPDR
Q4Q6M4_LEIMA	Q4Q6L7_LEIMA	1.0	0.3333333333333333	MYVCITSALLSPSLATAALDGCCFVLAISPSPSLHEVHPLPDTDTHTHTHTPPLFTRITPLSSPIKQQHDKMPAATAEPQPFEFPPGYVMPLPTRPSKMDEDTLHPVRVPTPLPDLLPRSMK
Q4Q6V8_LEIMA	A0A3S7WVR3_LEIDO	0.8421052631578947	0.15789473684210525	MMYTGEIENGQMHGRGCLIYPNKEKYEGDWVYGKRHGHGVYTYADGS
Q4Q7L6_LEIMA	A4I9R4_LEIIN	1.0	0.43333333333333335	MANKKSFYNQEYSKHVGAVILFIVSFVAMTFTVCGTPLGMLM
Q4Q7L7_LEIMA	E9AME9_LEIMU	1.0	0.26666666666666666	MGFEALRGRMDVALSMLCSCIVFMFLVTSAPISQF
Q4Q7L8_LEIMA	E9AME9_LEIMU	1.0	0.26666666666666666	MGFEALRGRMDVALSMLCSCIVFMFLVTSAPISQF
Q4Q7M4_LEIMA	A4I5B2_LEIIN	1.0	0.7777777777777778	MKLFSYQNRLCSTLVLALCLLSCALAA
Q4Q7S0_LEIMA	A4HHY6_LEIBR	1.0	0.5263157894736842	MLSLSPGSLPRLLQMKLALRHVCILLRAAALVS
Q4Q7U4_LEIMA	E9B0D6_LEIMU	1.0	0.8857142857142857	MDTQGIRAVSEYVARGHGSGIVWAWCAASPAAFAS
Q4Q8F0_LEIMA	A4HZI5_LEIIN	1.0	0.23809523809523808	MPVFGARMVGAGCMLAVAGAAVAYGVDPANMDA
Q4Q9C7_LEIMA	A4HES2_LEIBR	1.0	0.47058823529411764	MASRKMCTFARLVPIFAVTFITAALIAIPLLEAR
Q4QA05_LEIMA	A4I1D0_LEIIN	0.8518518518518519	0.7777777777777778	MKRLSSHHAIVCGAASATAASTR
Q4QA47_LEIMA	A0A3S7WYT7_LEIDO	1.0	0.9	MCRAAFWACSSVSSGTAAAD
Q4QAE6_LEIMA	E9AX30_LEIMU	1.0	0.85	MQRGQERRLRCRDAVSWSARASVVVLLCALLCGCGLAGAA
Q4QAE9_LEIMA	A4HDP3_LEIBR	1.0	0.9117647058823529	MLHFGLRGRLVAMSAVSAAAPLNITARRLLTSSGNASSSAASATSTSRSSAGTARASPSSSFASTPSVGRHKAVKSMSSPSAASAAADSIHKLSDDKAEASAYVCSADDVPSYSSASHMGYLMLHSRRLWLPLVLYACYYTLSAYLNPVQAG
Q4QAF0_LEIMA	A4HDP3_LEIBR	0.9117647058823529	0.08823529411764706	MFHHVSMFEGEHVYHYGRHTFTIMRDSAAMGMIPAGCILGYIVTHISSSLVIPFEVQC
Q4QAK0_LEIMA	A4H4H8_LEIBR	1.0	0.047619047619047616	MIALEFPLPPSTSLFLSVFVIDNRYSAFPESEEIRLVVLPEPQLTMPPRKAIAKMKSHSAE
Q4QAK4_LEIMA	A4HDI2_LEIBR	1.0	0.8484848484848485	MPACLAYYTGAMCFTIIHFLAWAFALVATPTAQ
Q4QAK5_LEIMA	A4HDI2_LEIBR	0.9696969696969697	0.3333333333333333	MGLLPPFVGALLFTVIQFLVLLFVVISVPISQ
Q4QAK6_LEIMA	A4HB47_LEIBR	1.0	0.40625	MGTLRTFIGVTIAAVLQLAVFLFVIVATPISQ
Q4QAK7_LEIMA	A4HDI2_LEIBR	1.0	0.7878787878787878	MPACLAYYTGAMCFTIIQFFAWAFALVATPTAQ
Q4QAL5_LEIMA	A0A3S7WYG5_LEIDO	1.0	0.8	MHPQLPSRALFLCQPLLRCTACALRGWFAD
Q4QAP6_LEIMA	E9AWS8_LEIMU	1.0	0.7666666666666667	MPRPASLCVLIALVLVNILSGGCSTGAQAF
Q4QB16_LEIMA	A0A3Q8IMB7_LEIDO	1.0	0.84	MTRRASVIAPLSSTCALLSTTAPAG
Q4QB88_LEIMA	A0A3S7WXS1_LEIDO	1.0	0.875	MMRGFIKEPPAIHMKCLLRPMHMKDRRKGSIHAQSGGRMYTPRLHVPGVCVCAFLSPRTSMHAGSTLSWAFFPYCRFSLHLRVSHLCGERCASLPGSMQHSSLLCRLHPRLLPEARQSSQPSMLPLSPSLALMFRIAMWRWCIFLLSCLSVHAHGH
Q4QBC4_LEIMA	E9AW53_LEIMU	1.0	0.7407407407407407	MKAQLVLVIVAAGAVLSCCLSGLVAAT
Q4QBD6_LEIMA	E9AW42_LEIMU	1.0	0.8	MMAPQRKEARNAVPRSHHASSLSAATTLIAVFLLLVACASVTQAL
Q4QBH4_LEIMA	A4HCL5_LEIBR	1.0	0.6363636363636364	MDDVKVTFAFVTSSSIKCCAAA
Q4QBR2_LEIMA	E9AGZ3_LEIIN	1.0	0.8666666666666667	MCPVSHQGLQRNRSPHVSTARVLQRVLLLVVLLYSFSLMTAVVTT
Q4QBS8_LEIMA	E9AGZ3_LEIIN	1.0	0.8666666666666667	MCPVSHQGLQRNRSPHVSTARVLQRVLLLVVLLYSFSLMTAVVTT
Q4QBX4_LEIMA	A4HC73_LEIBR	0.8035714285714286	0.48214285714285715	MKGPAKYPLAAKLAPWRLLCSADTYMHAFLLLIAAAIFSNGVRLG
Q4QC63_LEIMA	E9AVB7_LEIMU	1.0	0.7169811320754716	MRLPRCTFLRRQPNLSGCRARPPTSVSSMSLFVLAVILAVCVAGSLFTVVHAK
Q4QCS8_LEIMA	A4HYW4_LEIIN	0.34615384615384615	0.0	MSHNGTAGEWRELGEEQPTLSSKPQDAAMNTYVTKEAD
Q4QCS9_LEIMA	Q4Q6L7_LEIMA	0.7777777777777778	0.0	MSQDQLNDEGRWTEIEEEAPQEQETPDAPDQAEDCNEAAPTEEQAEDCNEAAPTEEQAEDCNEAAPTEEQAEDCNEAAPTEEQAEDCNEAAPIEAQAEDCNEAAPTEAQAEDCNEAAPTEEQAEDCNEAAPTEAQADGAADGPVQCQDLGDEEQPQPPSEKTQQAEECPEDVVPLEASETQEHETPGADEADEGERAEYLAQEPHSPQYYLAGSEAQVVPQQAYEEEAPQKYPEETGNNYDAPQHAYEVVAPDNAHAPSMPAPHAAAAAAATPPSAIVKPRTRNVK
Q4QD20_LEIMA	E9AUG4_LEIMU	1.0	0.8928571428571429	MASLWKTVSLLLTVLALLCSISVGAVSQ
Q4QD29_LEIMA	A4HC73_LEIBR	0.8214285714285714	0.32142857142857145	MSEGASKPLPAAECVRWRLVYPADGQIHSLLLLIAAVIFHNGIRGD
Q4QD31_LEIMA	A4HYK3_LEIIN	1.0	0.9473684210526315	MLRRLGSTLFCSVTLANGT
Q4QD45_LEIMA	E9ACE9_LEIMA	1.0	0.20689655172413793	MLHHRHTLPESLFHVSYEPSTSSSTFVTEAPTPIDDVVAVTSQRGDSPLSSCD
Q4QDG0_LEIMA	E9AS13_LEIMU	1.0	0.8214285714285714	MSAMALLQMWTLVAVVLSITVAQVVSAA
Q4QDG5_LEIMA	Q4QDG4_LEIMA	1.0	1.0	MVCPFSCPPLPAPSLNSSHLSLPKKQRLTARAHTPTHKMAKTTLLVCALLALVMCLAATAVSAQ
Q4QE06_LEIMA	E9ARH3_LEIMU	1.0	0.8148148148148148	MTSPTRFTATALLVVALLVLTASSCFPDAYAAIRTAVAAAAS
Q4QE28_LEIMA	A0A3S7WUR9_LEIDO	1.0	0.8787878787878788	MHVWHSRASAVRSIRLCIMFAAYGVFLAATLGA
Q4QE29_LEIMA	E9B555_LEIMU	0.5625	0.10416666666666667	MPMQPPFFTAAKSSSPWLLALALGLLDHVAIEA
Q4QEI2_LEIMA	A0A3S7WU91_LEIDO	1.0	0.7794117647058824	MACWTVVATTCWGTGCVGVSDRVSYRGHKRTLEALRVSAWRRGLRLVAVSVLAVVAAALCAALPVWAA
Q4QEU0_LEIMA	A4H8K3_LEIBR	1.0	0.5	MVQRSALVRLACLVAVLYSSCLSA
Q4QEX0_LEIMA	A4H8H3_LEIBR	1.0	0.375	MRCCRFLLLILMVLFTGCIIASIL
Q4QEX1_LEIMA	A4H8H3_LEIBR	1.0	0.4166666666666667	MKCCRVFVFVLLMLFTACATCSIL
Q4QEX3_LEIMA	A4H8H3_LEIBR	1.0	0.7916666666666666	MLLTRVVVLIFAILLVACGVCAAL
Q4QFB5_LEIMA	A4HWG7_LEIIN	0.8421052631578947	0.8421052631578947	MNGKDGHSLPSRDAATASGSFSTTSLTDDSSQTLATRQDARRRSFLDLDDDVFNYVCSYVPVNDLLHNVAVASHDTRRRVSANHALWQQLWMRYLLFFFNALIPATA
Q4QFS6_LEIMA	A4H7L6_LEIBR	1.0	0.6	MIDSGLCLSPSVEGALAVAVGAHTGAGVTENGGADEGHGGSRYLSLAAASSVASAACALTWLLTVFLPRPQVPALAIGLTLSRPAFAG
Q4QG52_LEIMA	A4H790_LEIBR	1.0	0.6785714285714286	MYYGSRVRHAALLVIFGLLVIIAVLYDN
Q4QGG3_LEIMA	A0A3S7WS83_LEIDO	0.975	0.95	MLHLTSEPQKKGPAVPECSRFLLGVALLLTIISDGAMNS
Q4QGR9_LEIMA	A0A3S7WRU5_LEIDO	1.0	0.8679245283018868	MVYRTLVASMAPTRHCAASVAPMCLADRMKQRCRCRLSPLLMCAVLFAQLLLCSTSLPVAAD
Q4QHQ3_LEIMA	E9AMX3_LEIMU	1.0	1.0	MDLLRLYVEFFLLCVQPTVPC
Q4QHQ4_LEIMA	A4HU43_LEIIN	1.0	0.8	MSSAPQHNGAASVIVAERVTHFLMTLLVILGCSGALQYAD
Q4QHT6_LEIMA	A4HU09_LEIIN	1.0	0.9166666666666666	MLRAALRPSCVLHAALLSSSSSAA
Q4QHW3_LEIMA	E9AMR2_LEIMU	1.0	0.9166666666666666	MAGKGREWFPVWMSNFLISTVTAS
Q4QHW6_LEIMA	A4H5P0_LEIBR	0.9393939393939394	0.5454545454545454	MAQRARRLSMAVLMAFVVCVLLFAGGVTRAA
Q4QI36_LEIMA	A4H5H6_LEIBR	0.4	0.15	MGKESTVP
Q4QI85_LEIMA	Q4QI84_LEIMA	1.0	0.8666666666666667	MACRINLLLYVISQFLAFLFVLVGTPIDMF
Q4QI86_LEIMA	Q4QI84_LEIMA	1.0	0.8666666666666667	MACRINLLLYVISQFLAFLFVLVGTPIDMF
Q4QI87_LEIMA	Q4QI84_LEIMA	1.0	0.8666666666666667	MACRIGMLLYVISQFLAFLFVLVGTPIDMF
Q4QI88_LEIMA	Q4QI84_LEIMA	1.0	0.8666666666666667	MACRIGLLLYVISQLLAFLFVLVGTPIDMF
Q4QI92_LEIMA	Q4QI84_LEIMA	1.0	0.5333333333333333	MACKLGVAIYVVLQLIAFVAVMVGTGVDMF
Q4QI93_LEIMA	Q4QI84_LEIMA	1.0	0.5333333333333333	MACKLGVAIYVVLQLIAFVAVMVGTGVDMF
Q4QI95_LEIMA	Q4QI84_LEIMA	1.0	0.5333333333333333	MACKLGVAIYVVLQLIAFVAVMVGTGVDMF
Q4QI97_LEIMA	Q4QI84_LEIMA	1.0	0.5333333333333333	MACKLGVAIYVVLQLIAFVAVMVGTGVDMF
Q4QIA0_LEIMA	Q4QI84_LEIMA	1.0	0.5333333333333333	MACKLGVAIYVVLQLIAFVAVMVGTGVDMF
Q4QIA1_LEIMA	Q4QI84_LEIMA	1.0	0.5333333333333333	MACKLGVAIYVVLQLIAFVAVMVGTGVDMF
Q4QIA9_LEIMA	E9AME0_LEIMU	1.0	0.7	MEAGHGCGAARQRKGPLSVLFVAAALLATLGGALLFAQAN
Q4QIB2_LEIMA	A4H5C6_LEIBR	0.2727272727272727	0.13636363636363635	MTTPSAMMAVAQ
Q4QID8_LEIMA	A0A3S7WQ71_LEIDO	0.9666666666666667	0.5333333333333333	MRTCITHRLHSCSPLLSRRCVDFYSESSA
Q4QIK3_LEIMA	A4H534_LEIBR	1.0	0.6060606060606061	MPARGFRWLCRALVCMTSAALALALLIPAACGF
Q4QIK4_LEIMA	A4H534_LEIBR	0.9393939393939394	0.45454545454545453	MEGRTSARCALVCMTSAALALALLIPAACGF
Q4QIK5_LEIMA	A0A3S5H603_LEIDO	1.0	0.9375	MAPRHQLRAAALFGVLLITGVACVGVTGVDAS
Q4QIV5_LEIMA	A4H4T3_LEIBR	1.0	0.5	MLVSERAQPVRLFNCLLLRAHKDD
Q4QIV7_LEIMA	A4HT10_LEIIN	1.0	0.8484848484848485	MYTARPKSVTSCHFTTTGTGERLHICVSSTRRASTSVPRMRRTYHTKTTAVPLLAVALLLLLLLLGGTAHSAAAA
Q4QIY9_LEIMA	A4H4Q2_LEIBR	1.0	0.631578947368421	MRTTLKGMMTRCTAPLRNAKSADLGTFFGASMPAAQSA
Q4QJ41_LEIMA	A4HSS9_LEIIN	1.0	0.9	MSQLLPRLFLAFLFSPTDTL
Q66VY6_LEIMA	A4I736_LEIIN	1.0	0.4444444444444444	MAYAVRTAALYVAVVLVLLCAVALPSVAW
Q9U0T9_LEIMA	Q4Q6L7_LEIMA	0.8888888888888888	0.1111111111111111	MSYPPTEVDVISNDSLFSDSVEFDAAEKPIAAEDVHGVADPNDQPLGHDDRGLPTDDAVMRAGSGYPEEEPAGPPPVTNAFMKPRKTATKPPREWVPVNLQVPEEDPEDEFDIGTAQKPVYESPETPAA
Q9XZX9_LEIMA	E9AK00_LEIMU	0.8	0.3333333333333333	MRSSRGGSLAVVAVAVCLAVLAAIGTCVFDSQEIGGSSFTFVGWSSASKEESYQGCTLTGKAFRIQGAASSLSDDATLPGGILRFSSLLVSNGYIVVDKYFPRNTNITIKDASGTVAAGMPFIDANTAIYSDQLSIVVTDSTLSWAAARSGQSMVRAPFTIQLSSSLFVLGSTVTQASSVVEVVGPSSISQKSALAVDYAKCTGCAQGLVHFTDFVRVWDRSLLRVSHSSVKGATGKPLIGIAQSAGASLAVENSLFVVENVSSPTSNLIDAAVRM
Q9XZY2_LEIMA	A4H3U3_LEIBR	1.0	0.7142857142857143	MTPHAAVLTVATVVAVLLGYGTKGVCGY
