# Supplementary material for: Linear motifs regulating protein secretion, sorting and autophagy in Leishmania parasites are diverged with respect to their host equivalents
Source: PLoS Comput Biol. 2024 Feb 16;20(2):e1011902. doi: 10.1371/journal.pcbi.1011902 (PMC10903960; doi:10.1371/journal.pcbi.1011902)
Supplement: S7 Table — (XLSX) [file pcbi.1011902.s007.xlsx]

## Sheet: Sheet1
AC	Set
A0A381MTA7	STRICT_EXT
A0A381MTB8	STRICT_EXT
A0A381MTC7	STRICT_EXT
A0A381MTN2	STRICT_EXT
A0A381MVY0	STRICT_EXT
A0A3Q8IA27	STRICT_EXT
A0A3Q8IAU7	STRICT_EXT
A0A3Q8IAY4	STRICT_EXT
A0A3Q8ICG4	STRICT_EXT
A0A3Q8ICK3	STRICT_EXT
A0A3Q8ID41	STRICT_EXT
A0A3Q8ID46	STRICT_EXT
A0A3Q8IEC2	STRICT_EXT
A0A3Q8IEI1	STRICT_EXT
A0A3Q8IEP2	STRICT_EXT
A0A3Q8IF65	STRICT_EXT
A0A3Q8IF83	STRICT_EXT
A0A3Q8IFB9	STRICT_EXT
A0A3Q8IFF1	STRICT_EXT
A0A3Q8IFH7	STRICT_EXT
A0A3Q8IFI3	STRICT_EXT
A0A3Q8IFM1	STRICT_EXT
A0A3Q8IGG6	STRICT_EXT
A0A3Q8IGS5	STRICT_EXT
A0A3Q8IH65	STRICT_EXT
A0A3Q8IHN2	STRICT_EXT
A0A3Q8IHR6	STRICT_EXT
A0A3Q8IHW7	STRICT_EXT
A0A3Q8IIH1	STRICT_EXT
A0A3Q8IJE7	STRICT_EXT
A0A3Q8IJW1	STRICT_EXT
A0A3Q8IKN0	STRICT_EXT
A0A3Q8IKT7	STRICT_EXT
A0A3Q8IL03	STRICT_EXT
A0A3Q8ILN7	STRICT_EXT
A0A3Q8IMR4	STRICT_EXT
A0A3Q8IPJ6	STRICT_EXT
A0A3Q8IUK8	STRICT_EXT
A0A3Q8IUR5	STRICT_EXT
A0A3S5H587	STRICT_EXT
A0A3S5H5L3	STRICT_EXT
A0A3S5H5L7	STRICT_EXT
A0A3S5H5Y6	STRICT_EXT
A0A3S5H661	STRICT_EXT
A0A3S5H662	STRICT_EXT
A0A3S5H665	STRICT_EXT
A0A3S5H667	STRICT_EXT
A0A3S5H727	STRICT_EXT
A0A3S5H773	STRICT_EXT
A0A3S5H7L2	STRICT_EXT
A0A3S5H7M1	STRICT_EXT
A0A3S5H7N0	STRICT_EXT
A0A3S5H7V9	STRICT_EXT
A0A3S5H803	STRICT_EXT
A0A3S7WPN2	STRICT_EXT
A0A3S7WQ86	STRICT_EXT
A0A3S7WQA0	STRICT_EXT
A0A3S7WQA8	STRICT_EXT
A0A3S7WQC1	STRICT_EXT
A0A3S7WQU4	STRICT_EXT
A0A3S7WQW1	STRICT_EXT
A0A3S7WSK3	STRICT_EXT
A0A3S7WTU4	STRICT_EXT
A0A3S7WV71	STRICT_EXT
A0A3S7WVR1	STRICT_EXT
A0A3S7WWM3	STRICT_EXT
A0A3S7WY78	STRICT_EXT
A0A3S7WYI6	STRICT_EXT
A0A3S7WZP2	STRICT_EXT
A0A3S7WZQ5	STRICT_EXT
A0A3S7X2T7	STRICT_EXT
A0A3S7X3W0	STRICT_EXT
A0A3S7X453	STRICT_EXT
A0A3S7X460	STRICT_EXT
A0A3S7X4G7	STRICT_EXT
A0A3S7X510	STRICT_EXT
A0A3S7X5G6	STRICT_EXT
A0A3S7X786	STRICT_EXT
A0A3S7X7E5	STRICT_EXT
A0A3S7X7U1	STRICT_EXT
A0A3S7X7U4	STRICT_EXT
A0A3S7X7Y0	STRICT_EXT
A0A3S7X824	STRICT_EXT
A0A3S7X8K2	STRICT_EXT
A0A3S7X8W8	STRICT_EXT
A0A3S7X9B2	STRICT_EXT
A0A3S7XAF9	STRICT_EXT
A0A3S7XAY1	STRICT_EXT
A0A3S7XBB9	STRICT_EXT
A0A3S7XBP0	STRICT_EXT
A0A451EJ64	STRICT_EXT
A0A451EJK8	STRICT_EXT
A0A451EJQ4	STRICT_EXT
A4H3C4	STRICT_EXT
A4H3F1	STRICT_EXT
A4H3T7	STRICT_EXT
A4H3T8	STRICT_EXT
A4H4E8	STRICT_EXT
A4H4Q0	STRICT_EXT
A4H595	STRICT_EXT
A4H596	STRICT_EXT
A4H597	STRICT_EXT
A4H5D2	STRICT_EXT
A4H5G0	STRICT_EXT
A4H5G4	STRICT_EXT
A4H5G6	STRICT_EXT
A4H5G9	STRICT_EXT
A4H5H0	STRICT_EXT
A4H5H2	STRICT_EXT
A4H5H3	STRICT_EXT
A4H5N7	STRICT_EXT
A4H5Z8	STRICT_EXT
A4H646	STRICT_EXT
A4H6C8	STRICT_EXT
A4H6D1	STRICT_EXT
A4H6D5	STRICT_EXT
A4H6E1	STRICT_EXT
A4H6E3	STRICT_EXT
A4H6T9	STRICT_EXT
A4H706	STRICT_EXT
A4H7B4	STRICT_EXT
A4H7D7	STRICT_EXT
A4H7N2	STRICT_EXT
A4H840	STRICT_EXT
A4H8U6	STRICT_EXT
A4H934	STRICT_EXT
A4H9D7	STRICT_EXT
A4H9E8	STRICT_EXT
A4H9E9	STRICT_EXT
A4H9L0	STRICT_EXT
A4HAJ4	STRICT_EXT
A4HAJ5	STRICT_EXT
A4HAJ6	STRICT_EXT
A4HAM2	STRICT_EXT
A4HAR1	STRICT_EXT
A4HAZ8	STRICT_EXT
A4HB02	STRICT_EXT
A4HB81	STRICT_EXT
A4HBF2	STRICT_EXT
A4HBI1	STRICT_EXT
A4HBJ0	STRICT_EXT
A4HBJ1	STRICT_EXT
A4HBJ2	STRICT_EXT
A4HBX3	STRICT_EXT
A4HBY8	STRICT_EXT
A4HDX8	STRICT_EXT
A4HDZ0	STRICT_EXT
A4HEW1	STRICT_EXT
A4HEX5	STRICT_EXT
A4HH90	STRICT_EXT
A4HHF8	STRICT_EXT
A4HHX6	STRICT_EXT
A4HI36	STRICT_EXT
A4HI96	STRICT_EXT
A4HIQ9	STRICT_EXT
A4HJ26	STRICT_EXT
A4HJE3	STRICT_EXT
A4HJL3	STRICT_EXT
A4HJN3	STRICT_EXT
A4HKT4	STRICT_EXT
A4HKY3	STRICT_EXT
A4HLE0	STRICT_EXT
A4HM25	STRICT_EXT
A4HM44	STRICT_EXT
A4HNE6	STRICT_EXT
A4HNQ1	STRICT_EXT
A4HNY0	STRICT_EXT
A4HP39	STRICT_EXT
A4HPD2	STRICT_EXT
A4HPZ4	STRICT_EXT
A4HQ17	STRICT_EXT
A4HRC7	STRICT_EXT
A4HRQ5	STRICT_EXT
A4HS17	STRICT_EXT
A4HSM9	STRICT_EXT
A4HSY0	STRICT_EXT
A4HT12	STRICT_EXT
A4HTB0	STRICT_EXT
A4HTK9	STRICT_EXT
A4HTL4	STRICT_EXT
A4HTM4	STRICT_EXT
A4HTM5	STRICT_EXT
A4HTY2	STRICT_EXT
A4HU44	STRICT_EXT
A4HUG0	STRICT_EXT
A4HVN0	STRICT_EXT
A4HW71	STRICT_EXT
A4HWU5	STRICT_EXT
A4HXQ8	STRICT_EXT
A4HXR1	STRICT_EXT
A4HXX7	STRICT_EXT
A4HYH3	STRICT_EXT
A4HYL5	STRICT_EXT
A4HYV9	STRICT_EXT
A4HZD0	STRICT_EXT
A4I039	STRICT_EXT
A4I078	STRICT_EXT
A4I089	STRICT_EXT
A4I0C6	STRICT_EXT
A4I0V5	STRICT_EXT
A4I0W3	STRICT_EXT
A4I234	STRICT_EXT
A4I3X7	STRICT_EXT
A4I4J2	STRICT_EXT
A4I4M0	STRICT_EXT
A4I506	STRICT_EXT
A4I563	STRICT_EXT
A4I566	STRICT_EXT
A4I5K5	STRICT_EXT
A4I604	STRICT_EXT
A4I6E6	STRICT_EXT
A4I6U1	STRICT_EXT
A4I752	STRICT_EXT
A4I7U2	STRICT_EXT
A4I8G4	STRICT_EXT
A4I8U9	STRICT_EXT
A4I9F9	STRICT_EXT
A4I9K8	STRICT_EXT
A4I9R5	STRICT_EXT
A4I9R7	STRICT_EXT
A4I9W8	STRICT_EXT
A4IA49	STRICT_EXT
A4IA59	STRICT_EXT
A4IAD0	STRICT_EXT
A4IAL7	STRICT_EXT
A4IAM1	STRICT_EXT
A4ICF3	STRICT_EXT
A4ICH2	STRICT_EXT
A4ICH5	STRICT_EXT
A4ICM0	STRICT_EXT
A4ID50	STRICT_EXT
A4IDE6	STRICT_EXT
A4IDH9	STRICT_EXT
A4IDM0	STRICT_EXT
A4IDQ5	STRICT_EXT
A4IDS3	STRICT_EXT
E8NHC3	STRICT_EXT
E8NHF4	STRICT_EXT
E8NHF7	STRICT_EXT
E8NHH5	STRICT_EXT
E8NHH9	STRICT_EXT
E8NHI3	STRICT_EXT
E8NHI5	STRICT_EXT
E8NHJ1	STRICT_EXT
E8NHJ6	STRICT_EXT
E8NHK9	STRICT_EXT
E8NHL3	STRICT_EXT
E8NHL7	STRICT_EXT
E8NHM1	STRICT_EXT
E8NHM3	STRICT_EXT
E8NHM5	STRICT_EXT
E8NHM6	STRICT_EXT
E8NHN5	STRICT_EXT
E8NHP0	STRICT_EXT
E8NHQ0	STRICT_EXT
E8NHQ1	STRICT_EXT
E8NHR7	STRICT_EXT
E8NHR8	STRICT_EXT
E8NHS2	STRICT_EXT
E9ACJ2	STRICT_EXT
E9ACJ8	STRICT_EXT
E9AD85	STRICT_EXT
E9AE73	STRICT_EXT
E9AEI2	STRICT_EXT
E9AFK1	STRICT_EXT
E9AG21	STRICT_EXT
E9AG42	STRICT_EXT
E9AG81	STRICT_EXT
E9AG83	STRICT_EXT
E9AG85	STRICT_EXT
E9AGB3	STRICT_EXT
E9AH89	STRICT_EXT
E9AH92	STRICT_EXT
E9AHD6	STRICT_EXT
E9AHI9	STRICT_EXT
E9AHT2	STRICT_EXT
E9AI48	STRICT_EXT
E9AJ92	STRICT_EXT
E9AJT0	STRICT_EXT
E9AK03	STRICT_EXT
E9AK04	STRICT_EXT
E9AKK9	STRICT_EXT
E9AKL4	STRICT_EXT
E9AKW6	STRICT_EXT
E9AL60	STRICT_EXT
E9ALA0	STRICT_EXT
E9ALD7	STRICT_EXT
E9ALR5	STRICT_EXT
E9ALV3	STRICT_EXT
E9AME5	STRICT_EXT
E9AMF3	STRICT_EXT
E9AMF4	STRICT_EXT
E9AMF5	STRICT_EXT
E9AMF8	STRICT_EXT
E9AMF9	STRICT_EXT
E9AMT9	STRICT_EXT
E9AMW3	STRICT_EXT
E9AP26	STRICT_EXT
E9APC6	STRICT_EXT
E9APN8	STRICT_EXT
E9APQ3	STRICT_EXT
E9APV4	STRICT_EXT
E9APX2	STRICT_EXT
E9AQW1	STRICT_EXT
E9AQY0	STRICT_EXT
E9ARH0	STRICT_EXT
E9ASN4	STRICT_EXT
E9ASP7	STRICT_EXT
E9ASU7	STRICT_EXT
E9ASY2	STRICT_EXT
E9AT43	STRICT_EXT
E9ATM5	STRICT_EXT
E9ATT9	STRICT_EXT
E9AVQ1	STRICT_EXT
E9AW02	STRICT_EXT
E9AWX0	STRICT_EXT
E9AXG7	STRICT_EXT
E9AY84	STRICT_EXT
E9B0F6	STRICT_EXT
E9B0G0	STRICT_EXT
E9B0G3	STRICT_EXT
E9B0K8	STRICT_EXT
E9B0V0	STRICT_EXT
E9B1J5	STRICT_EXT
E9B1Q8	STRICT_EXT
E9B1W4	STRICT_EXT
E9B249	STRICT_EXT
E9B253	STRICT_EXT
E9B4R7	STRICT_EXT
E9B4R8	STRICT_EXT
E9B4R9	STRICT_EXT
E9B4S0	STRICT_EXT
E9B4Y3	STRICT_EXT
E9B563	STRICT_EXT
E9B5F7	STRICT_EXT
E9B5M5	STRICT_EXT
E9B5P3	STRICT_EXT
Q19R45	STRICT_EXT
Q4Q0K7	STRICT_EXT
Q4Q0Q7	STRICT_EXT
Q4Q0R2	STRICT_EXT
Q4Q0S7	STRICT_EXT
Q4Q1H4	STRICT_EXT
Q4Q2B1	STRICT_EXT
Q4Q2I0	STRICT_EXT
Q4Q2S2	STRICT_EXT
Q4Q305	STRICT_EXT
Q4Q309	STRICT_EXT
Q4Q313	STRICT_EXT
Q4Q317	STRICT_EXT
Q4Q325	STRICT_EXT
Q4Q327	STRICT_EXT
Q4Q329	STRICT_EXT
Q4Q333	STRICT_EXT
Q4Q335	STRICT_EXT
Q4Q341	STRICT_EXT
Q4Q386	STRICT_EXT
Q4Q397	STRICT_EXT
Q4Q3A7	STRICT_EXT
Q4Q3A8	STRICT_EXT
Q4Q3A9	STRICT_EXT
Q4Q3F7	STRICT_EXT
Q4Q3H0	STRICT_EXT
Q4Q3L8	STRICT_EXT
Q4Q462	STRICT_EXT
Q4Q4T2	STRICT_EXT
Q4Q5F7	STRICT_EXT
Q4Q5Z4	STRICT_EXT
Q4Q607	STRICT_EXT
Q4Q698	STRICT_EXT
Q4Q6L5	STRICT_EXT
Q4Q6L8	STRICT_EXT
Q4Q7M4	STRICT_EXT
Q4Q7U4	STRICT_EXT
Q4QA05	STRICT_EXT
Q4QA47	STRICT_EXT
Q4QAE6	STRICT_EXT
Q4QAE9	STRICT_EXT
Q4QAK4	STRICT_EXT
Q4QAK7	STRICT_EXT
Q4QAL5	STRICT_EXT
Q4QAP6	STRICT_EXT
Q4QB16	STRICT_EXT
Q4QB88	STRICT_EXT
Q4QBC4	STRICT_EXT
Q4QBD6	STRICT_EXT
Q4QBR2	STRICT_EXT
Q4QD20	STRICT_EXT
Q4QDG0	STRICT_EXT
Q4QDG5	STRICT_EXT
Q4QEI2	STRICT_EXT
Q4QEX3	STRICT_EXT
Q4QFB5	STRICT_EXT
Q4QGR9	STRICT_EXT
Q4QHQ3	STRICT_EXT
Q4QHT6	STRICT_EXT
Q4QHW3	STRICT_EXT
Q4QI86	STRICT_EXT
Q4QI87	STRICT_EXT
Q4QI88	STRICT_EXT
Q4QI92	STRICT_EXT
Q4QI93	STRICT_EXT
Q4QI95	STRICT_EXT
Q4QI97	STRICT_EXT
Q4QIA0	STRICT_EXT
Q4QIA1	STRICT_EXT
Q4QIK3	STRICT_EXT
Q4QIK5	STRICT_EXT
Q4QIY9	STRICT_EXT
Q4QJ41	STRICT_EXT
Q9XZY2	STRICT_EXT
A0A381M9M8	SP6
A0A3Q8I7H5	SP6
A0A3Q8I815	SP6
A0A3Q8I8K7	SP6
A0A3Q8I8N3	SP6
A0A3Q8I8P8	SP6
A0A3Q8I8Q8	SP6
A0A3Q8I8S6	SP6
A0A3Q8I8S9	SP6
A0A3Q8I9A6	SP6
A0A3Q8I9B4	SP6
A0A3Q8I9D0	SP6
A0A3Q8I9D9	SP6
A0A3Q8I9L2	SP6
A0A3Q8IA63	SP6
A0A3Q8IA80	SP6
A0A3Q8IAS7	SP6
A0A3Q8IAZ8	SP6
A0A3Q8IB78	SP6
A0A3Q8IB91	SP6
A0A3Q8IBA6	SP6
A0A3Q8IBB4	SP6
A0A3Q8IBF6	SP6
A0A3Q8IBG2	SP6
A0A3Q8IBH3	SP6
A0A3Q8IBT4	SP6
A0A3Q8IC12	SP6
A0A3Q8IC27	SP6
A0A3Q8IC35	SP6
A0A3Q8IC43	SP6
A0A3Q8IC44	SP6
A0A3Q8IC60	SP6
A0A3Q8ICI9	SP6
A0A3Q8ICS7	SP6
A0A3Q8ICT2	SP6
A0A3Q8ID33	SP6
A0A3Q8IDC0	SP6
A0A3Q8IDJ8	SP6
A0A3Q8IDK9	SP6
A0A3Q8IER7	SP6
A0A3Q8IEU2	SP6
A0A3Q8IEW3	SP6
A0A3Q8IF84	SP6
A0A3Q8IFC2	SP6
A0A3Q8IFE2	SP6
A0A3Q8IFH2	SP6
A0A3Q8IFH4	SP6
A0A3Q8IFR8	SP6
A0A3Q8IG67	SP6
A0A3Q8IGI5	SP6
A0A3Q8IGK2	SP6
A0A3Q8IGK5	SP6
A0A3Q8IH37	SP6
A0A3Q8IH61	SP6
A0A3Q8IHC1	SP6
A0A3Q8IHD5	SP6
A0A3Q8IHJ2	SP6
A0A3Q8IHQ4	SP6
A0A3Q8IHT3	SP6
A0A3Q8IIJ9	SP6
A0A3Q8IIN4	SP6
A0A3Q8IIT9	SP6
A0A3Q8IJ06	SP6
A0A3Q8IJ48	SP6
A0A3Q8IJ75	SP6
A0A3Q8IJ94	SP6
A0A3Q8IJB0	SP6
A0A3Q8IJF0	SP6
A0A3Q8IJG3	SP6
A0A3Q8IJY0	SP6
A0A3Q8IK15	SP6
A0A3Q8IK81	SP6
A0A3Q8IKA8	SP6
A0A3Q8IL31	SP6
A0A3Q8IL77	SP6
A0A3Q8ILC1	SP6
A0A3Q8ILG5	SP6
A0A3Q8ILH2	SP6
A0A3Q8ILZ1	SP6
A0A3Q8IM39	SP6
A0A3Q8IMB7	SP6
A0A3Q8IMM0	SP6
A0A3Q8IN72	SP6
A0A3Q8INF1	SP6
A0A3Q8IR23	SP6
A0A3Q8IRP6	SP6
A0A3Q8IS34	SP6
A0A3Q8ISP6	SP6
A0A3Q8IVL2	SP6
A0A3S5H4S6	SP6
A0A3S5H4Y8	SP6
A0A3S5H500	SP6
A0A3S5H501	SP6
A0A3S5H569	SP6
A0A3S5H581	SP6
A0A3S5H583	SP6
A0A3S5H584	SP6
A0A3S5H586	SP6
A0A3S5H595	SP6
A0A3S5H5M2	SP6
A0A3S5H5N2	SP6
A0A3S5H603	SP6
A0A3S5H682	SP6
A0A3S5H683	SP6
A0A3S5H684	SP6
A0A3S5H685	SP6
A0A3S5H6E3	SP6
A0A3S5H6E7	SP6
A0A3S5H6G0	SP6
A0A3S5H6G2	SP6
A0A3S5H6J7	SP6
A0A3S5H6L9	SP6
A0A3S5H6M4	SP6
A0A3S5H6P8	SP6
A0A3S5H6Z8	SP6
A0A3S5H722	SP6
A0A3S5H728	SP6
A0A3S5H738	SP6
A0A3S5H7A6	SP6
A0A3S5H7A7	SP6
A0A3S5H7C0	SP6
A0A3S5H7D3	SP6
A0A3S5H7H1	SP6
A0A3S5H7H6	SP6
A0A3S5H7L7	SP6
A0A3S5H7W2	SP6
A0A3S5H808	SP6
A0A3S5H827	SP6
A0A3S7WNP1	SP6
A0A3S7WP69	SP6
A0A3S7WPB2	SP6
A0A3S7WPQ4	SP6
A0A3S7WQ71	SP6
A0A3S7WQ91	SP6
A0A3S7WQD0	SP6
A0A3S7WQT7	SP6
A0A3S7WR08	SP6
A0A3S7WR18	SP6
A0A3S7WR43	SP6
A0A3S7WR46	SP6
A0A3S7WR60	SP6
A0A3S7WR66	SP6
A0A3S7WRU5	SP6
A0A3S7WS66	SP6
A0A3S7WS83	SP6
A0A3S7WSM6	SP6
A0A3S7WSN2	SP6
A0A3S7WSX8	SP6
A0A3S7WT04	SP6
A0A3S7WT47	SP6
A0A3S7WTD0	SP6
A0A3S7WTK4	SP6
A0A3S7WU69	SP6
A0A3S7WU91	SP6
A0A3S7WU95	SP6
A0A3S7WUR9	SP6
A0A3S7WVA0	SP6
A0A3S7WVB2	SP6
A0A3S7WVJ5	SP6
A0A3S7WVR3	SP6
A0A3S7WWC8	SP6
A0A3S7WWZ6	SP6
A0A3S7WX01	SP6
A0A3S7WX43	SP6
A0A3S7WX44	SP6
A0A3S7WXS1	SP6
A0A3S7WXY4	SP6
A0A3S7WY17	SP6
A0A3S7WYG5	SP6
A0A3S7WYY7	SP6
A0A3S7WZ33	SP6
A0A3S7WZU9	SP6
A0A3S7X0B8	SP6
A0A3S7X0Y5	SP6
A0A3S7X192	SP6
A0A3S7X1F5	SP6
A0A3S7X1V5	SP6
A0A3S7X1W4	SP6
A0A3S7X2L7	SP6
A0A3S7X2S5	SP6
A0A3S7X2Y7	SP6
A0A3S7X306	SP6
A0A3S7X320	SP6
A0A3S7X383	SP6
A0A3S7X3A6	SP6
A0A3S7X3E5	SP6
A0A3S7X3Q6	SP6
A0A3S7X3S9	SP6
A0A3S7X3V1	SP6
A0A3S7X408	SP6
A0A3S7X466	SP6
A0A3S7X4J4	SP6
A0A3S7X4J9	SP6
A0A3S7X4V0	SP6
A0A3S7X4W3	SP6
A0A3S7X5Q1	SP6
A0A3S7X605	SP6
A0A3S7X607	SP6
A0A3S7X7A3	SP6
A0A3S7X7B6	SP6
A0A3S7X7R5	SP6
A0A3S7X8C0	SP6
A0A3S7X8I3	SP6
A0A3S7X8R4	SP6
A0A3S7X8T3	SP6
A0A3S7X8Z2	SP6
A0A3S7X8Z9	SP6
A0A3S7X951	SP6
A0A3S7X9E7	SP6
A0A3S7XA33	SP6
A0A3S7XAW3	SP6
A0A3S7XB85	SP6
A0A3S7XC03	SP6
A0A3S7XC60	SP6
A0A3S7XC62	SP6
A0A451EJP9	SP6
A0A451EJW1	SP6
A0A451EJW4	SP6
A4H335	SP6
A4H340	SP6
A4H3C5	SP6
A4H3T9	SP6
A4H3U0	SP6
A4H3U1	SP6
A4H3U2	SP6
A4H3U3	SP6
A4H3V1	SP6
A4H3V9	SP6
A4H3Y2	SP6
A4H439	SP6
A4H440	SP6
A4H445	SP6
A4H446	SP6
A4H4D2	SP6
A4H4F2	SP6
A4H4G6	SP6
A4H4H8	SP6
A4H4Q2	SP6
A4H4R8	SP6
A4H4T0	SP6
A4H4T3	SP6
A4H4V1	SP6
A4H509	SP6
A4H532	SP6
A4H534	SP6
A4H5C6	SP6
A4H5E4	SP6
A4H5E5	SP6
A4H5E6	SP6
A4H5E7	SP6
A4H5H6	SP6
A4H5P0	SP6
A4H5U0	SP6
A4H5U9	SP6
A4H627	SP6
A4H628	SP6
A4H630	SP6
A4H631	SP6
A4H633	SP6
A4H634	SP6
A4H635	SP6
A4H637	SP6
A4H638	SP6
A4H639	SP6
A4H640	SP6
A4H654	SP6
A4H6D2	SP6
A4H6D3	SP6
A4H6D7	SP6
A4H6D9	SP6
A4H6E6	SP6
A4H6H3	SP6
A4H6M9	SP6
A4H6N8	SP6
A4H6R3	SP6
A4H6V5	SP6
A4H6Y8	SP6
A4H790	SP6
A4H792	SP6
A4H7B5	SP6
A4H7C1	SP6
A4H7L3	SP6
A4H7L6	SP6
A4H7R3	SP6
A4H7U5	SP6
A4H829	SP6
A4H8H3	SP6
A4H8K3	SP6
A4H8V6	SP6
A4H8V8	SP6
A4H8W2	SP6
A4H9B4	SP6
A4H9B9	SP6
A4H9F3	SP6
A4H9X4	SP6
A4HA48	SP6
A4HAB7	SP6
A4HAE0	SP6
A4HAF2	SP6
A4HAG0	SP6
A4HAL2	SP6
A4HAN6	SP6
A4HAT2	SP6
A4HAY9	SP6
A4HB47	SP6
A4HB75	SP6
A4HB83	SP6
A4HB85	SP6
A4HBD6	SP6
A4HBM9	SP6
A4HBZ4	SP6
A4HC73	SP6
A4HC76	SP6
A4HC90	SP6
A4HCA8	SP6
A4HCJ2	SP6
A4HCL5	SP6
A4HCQ3	SP6
A4HCV4	SP6
A4HCV5	SP6
A4HD64	SP6
A4HDE3	SP6
A4HDI2	SP6
A4HDK1	SP6
A4HDP3	SP6
A4HDP6	SP6
A4HDY9	SP6
A4HE46	SP6
A4HEL8	SP6
A4HEQ1	SP6
A4HES1	SP6
A4HES2	SP6
A4HES3	SP6
A4HEV5	SP6
A4HEW0	SP6
A4HFB2	SP6
A4HFC6	SP6
A4HFD1	SP6
A4HFF2	SP6
A4HFN1	SP6
A4HFZ6	SP6
A4HG87	SP6
A4HGG7	SP6
A4HGI2	SP6
A4HGW8	SP6
A4HH29	SP6
A4HH83	SP6
A4HHD2	SP6
A4HHH1	SP6
A4HHH4	SP6
A4HHL1	SP6
A4HHL3	SP6
A4HHY3	SP6
A4HHY6	SP6
A4HHY9	SP6
A4HI59	SP6
A4HIA4	SP6
A4HIB0	SP6
A4HIB1	SP6
A4HIJ4	SP6
A4HIK0	SP6
A4HIQ4	SP6
A4HIX5	SP6
A4HJ08	SP6
A4HJ91	SP6
A4HJA5	SP6
A4HJC7	SP6
A4HJC8	SP6
A4HJI0	SP6
A4HJP0	SP6
A4HJP1	SP6
A4HJP8	SP6
A4HJQ4	SP6
A4HJQ5	SP6
A4HJR1	SP6
A4HJX1	SP6
A4HK08	SP6
A4HK28	SP6
A4HKB2	SP6
A4HKJ0	SP6
A4HKU2	SP6
A4HKX5	SP6
A4HKY5	SP6
A4HLC1	SP6
A4HLG7	SP6
A4HLG9	SP6
A4HLI3	SP6
A4HLK7	SP6
A4HM00	SP6
A4HM85	SP6
A4HM97	SP6
A4HME3	SP6
A4HMF5	SP6
A4HMK6	SP6
A4HMR7	SP6
A4HMU5	SP6
A4HN48	SP6
A4HND7	SP6
A4HNM3	SP6
A4HNW0	SP6
A4HNW2	SP6
A4HP53	SP6
A4HP84	SP6
A4HPB3	SP6
A4HPC1	SP6
A4HPC5	SP6
A4HPI4	SP6
A4HQ03	SP6
A4HQ21	SP6
A4HQ37	SP6
A4HQ60	SP6
A4HQ70	SP6
A4HQ73	SP6
A4HQ81	SP6
A4HRN9	SP6
A4HRP0	SP6
A4HRY1	SP6
A4HS13	SP6
A4HS15	SP6
A4HS16	SP6
A4HS26	SP6
A4HS33	SP6
A4HSL2	SP6
A4HSN4	SP6
A4HSQ3	SP6
A4HSS9	SP6
A4HSZ7	SP6
A4HT10	SP6
A4HT61	SP6
A4HT77	SP6
A4HTI2	SP6
A4HTP0	SP6
A4HU03	SP6
A4HU09	SP6
A4HU34	SP6
A4HU43	SP6
A4HU56	SP6
A4HUC4	SP6
A4HUD1	SP6
A4HUF6	SP6
A4HUG6	SP6
A4HUH4	SP6
A4HUH5	SP6
A4HUM0	SP6
A4HV12	SP6
A4HV22	SP6
A4HVB0	SP6
A4HVN2	SP6
A4HVQ9	SP6
A4HVR0	SP6
A4HVR6	SP6
A4HVY6	SP6
A4HVZ7	SP6
A4HVZ8	SP6
A4HW21	SP6
A4HW50	SP6
A4HW79	SP6
A4HW85	SP6
A4HWD9	SP6
A4HWG7	SP6
A4HX51	SP6
A4HX88	SP6
A4HXA9	SP6
A4HXN5	SP6
A4HXP0	SP6
A4HXS0	SP6
A4HY78	SP6
A4HY79	SP6
A4HY82	SP6
A4HYB4	SP6
A4HYH2	SP6
A4HYK3	SP6
A4HYN5	SP6
A4HZ93	SP6
A4HZB8	SP6
A4HZD4	SP6
A4HZI5	SP6
A4HZQ3	SP6
A4HZR9	SP6
A4HZU7	SP6
A4I008	SP6
A4I0B5	SP6
A4I0D5	SP6
A4I0D6	SP6
A4I0H5	SP6
A4I0J5	SP6
A4I0M9	SP6
A4I174	SP6
A4I190	SP6
A4I1D0	SP6
A4I1F2	SP6
A4I1Y1	SP6
A4I200	SP6
A4I233	SP6
A4I2J4	SP6
A4I2J8	SP6
A4I2K3	SP6
A4I2Q9	SP6
A4I315	SP6
A4I364	SP6
A4I3A0	SP6
A4I3G3	SP6
A4I3J9	SP6
A4I3Z8	SP6
A4I474	SP6
A4I4C9	SP6
A4I4D6	SP6
A4I4H7	SP6
A4I4K8	SP6
A4I4M3	SP6
A4I4N2	SP6
A4I4S2	SP6
A4I4S8	SP6
A4I526	SP6
A4I5D5	SP6
A4I5I0	SP6
A4I5M8	SP6
A4I5U4	SP6
A4I5X3	SP6
A4I662	SP6
A4I6A4	SP6
A4I6E8	SP6
A4I6H7	SP6
A4I6N3	SP6
A4I6S2	SP6
A4I6S3	SP6
A4I6S4	SP6
A4I711	SP6
A4I736	SP6
A4I759	SP6
A4I765	SP6
A4I778	SP6
A4I7J1	SP6
A4I7M8	SP6
A4I822	SP6
A4I8B3	SP6
A4I8C1	SP6
A4I8F5	SP6
A4I8G2	SP6
A4I8X8	SP6
A4I9H7	SP6
A4I9J2	SP6
A4I9R4	SP6
A4I9S9	SP6
A4I9Z2	SP6
A4IA41	SP6
A4IAC3	SP6
A4IAD3	SP6
A4IAI4	SP6
A4IAK1	SP6
A4IAM2	SP6
A4IAU8	SP6
A4IAV0	SP6
A4IB15	SP6
A4IB27	SP6
A4IB85	SP6
A4IC10	SP6
A4IC18	SP6
A4IC42	SP6
A4ICA2	SP6
A4ICA5	SP6
A4ICD5	SP6
A4ICG3	SP6
A4ICL4	SP6
A4ICM5	SP6
A4ICN2	SP6
A4ICN3	SP6
A4ICX1	SP6
A4ID32	SP6
A4IDA6	SP6
A4IDG0	SP6
A4IDI9	SP6
A4IDU3	SP6
A4IDV9	SP6
A4IDX1	SP6
A4IDX9	SP6
D1GJ51	SP6
E8NHD7	SP6
E8NHD8	SP6
E8NHE9	SP6
E8NHG5	SP6
E8NHG9	SP6
E8NHL2	SP6
E8NHM9	SP6
E8NHP8	SP6
E8NHQ6	SP6
E9ABZ0	SP6
E9AC77	SP6
E9ACB7	SP6
E9ACB8	SP6
E9ACE9	SP6
E9ACP0	SP6
E9ACQ0	SP6
E9ACT6	SP6
E9ACX9	SP6
E9ACY4	SP6
E9ACY9	SP6
E9AD43	SP6
E9ADM3	SP6
E9ADS8	SP6
E9ADX8	SP6
E9AE05	SP6
E9AE21	SP6
E9AE75	SP6
E9AE81	SP6
E9AEE9	SP6
E9AEF4	SP6
E9AEH4	SP6
E9AEM7	SP6
E9AEM8	SP6
E9AEM9	SP6
E9AEN0	SP6
E9AEN9	SP6
E9AEU4	SP6
E9AF06	SP6
E9AF67	SP6
E9AFA3	SP6
E9AFU8	SP6
E9AFV7	SP6
E9AG36	SP6
E9AG65	SP6
E9AG80	SP6
E9AGC7	SP6
E9AGE5	SP6
E9AGG7	SP6
E9AGG9	SP6
E9AGH0	SP6
E9AGI8	SP6
E9AGR9	SP6
E9AGZ3	SP6
E9AHH5	SP6
E9AHS1	SP6
E9AHU1	SP6
E9AHU3	SP6
E9AHW4	SP6
E9AI27	SP6
E9AI78	SP6
E9AI94	SP6
E9AIG8	SP6
E9AJ87	SP6
E9AJG4	SP6
E9AJK5	SP6
E9AJK6	SP6
E9AJM2	SP6
E9AJT6	SP6
E9AK00	SP6
E9AK02	SP6
E9AK13	SP6
E9AK20	SP6
E9AKJ6	SP6
E9AKL9	SP6
E9AKM8	SP6
E9AKP0	SP6
E9AKY4	SP6
E9AKZ1	SP6
E9AKZ8	SP6
E9AL71	SP6
E9ALL0	SP6
E9ALL2	SP6
E9ALR2	SP6
E9ALS7	SP6
E9ALZ5	SP6
E9AM02	SP6
E9AM58	SP6
E9AMC5	SP6
E9AME9	SP6
E9AMH5	SP6
E9AMH6	SP6
E9AMH7	SP6
E9AMR2	SP6
E9AMT3	SP6
E9AMX2	SP6
E9AMX3	SP6
E9AMY5	SP6
E9AN23	SP6
E9AN31	SP6
E9AN53	SP6
E9AN54	SP6
E9AN55	SP6
E9AN56	SP6
E9AN57	SP6
E9AN72	SP6
E9AN73	SP6
E9ANP7	SP6
E9ANV1	SP6
E9ANW7	SP6
E9ANZ9	SP6
E9AP02	SP6
E9AP03	SP6
E9AP04	SP6
E9AP07	SP6
E9AP08	SP6
E9APC8	SP6
E9APF5	SP6
E9APF6	SP6
E9APQ0	SP6
E9APQ9	SP6
E9APS2	SP6
E9APY1	SP6
E9APY7	SP6
E9AQ39	SP6
E9AQ54	SP6
E9AQW6	SP6
E9AQY1	SP6
E9AQY2	SP6
E9AQY3	SP6
E9AQY4	SP6
E9AQY8	SP6
E9ARD7	SP6
E9ARE6	SP6
E9ARF1	SP6
E9ARH3	SP6
E9ARP0	SP6
E9ARW8	SP6
E9AS09	SP6
E9AS13	SP6
E9AS47	SP6
E9AS65	SP6
E9AS96	SP6
E9AS97	SP6
E9ASD4	SP6
E9ASG0	SP6
E9ASI6	SP6
E9ASI7	SP6
E9ASM1	SP6
E9ASM2	SP6
E9ASP0	SP6
E9ASW1	SP6
E9ASZ2	SP6
E9AT36	SP6
E9AT96	SP6
E9ATC6	SP6
E9ATE6	SP6
E9ATT4	SP6
E9ATY0	SP6
E9ATZ2	SP6
E9ATZ9	SP6
E9AUD1	SP6
E9AUG4	SP6
E9AUH9	SP6
E9AUQ6	SP6
E9AUZ8	SP6
E9AVA1	SP6
E9AVB7	SP6
E9AVC1	SP6
E9AVH5	SP6
E9AVK9	SP6
E9AVQ2	SP6
E9AVQ3	SP6
E9AVY1	SP6
E9AW42	SP6
E9AW53	SP6
E9AW79	SP6
E9AW99	SP6
E9AWD7	SP6
E9AWJ6	SP6
E9AWP2	SP6
E9AX30	SP6
E9AXC4	SP6
E9AXC5	SP6
E9AXI9	SP6
E9AY27	SP6
E9AY45	SP6
E9AY47	SP6
E9AY83	SP6
E9AY99	SP6
E9AYP9	SP6
E9AYQ4	SP6
E9AYQ9	SP6
E9AYR4	SP6
E9AZC5	SP6
E9AZK8	SP6
E9AZL8	SP6
E9AZT9	SP6
E9B067	SP6
E9B088	SP6
E9B0D6	SP6
E9B0G8	SP6
E9B0N3	SP6
E9B0S5	SP6
E9B0T3	SP6
E9B133	SP6
E9B139	SP6
E9B167	SP6
E9B189	SP6
E9B195	SP6
E9B1F9	SP6
E9B1J8	SP6
E9B1Q9	SP6
E9B1S0	SP6
E9B1U3	SP6
E9B1U5	SP6
E9B1U6	SP6
E9B1W3	SP6
E9B1Z1	SP6
E9B1Z9	SP6
E9B231	SP6
E9B246	SP6
E9B252	SP6
E9B255	SP6
E9B259	SP6
E9B272	SP6
E9B2E8	SP6
E9B2H7	SP6
E9B2Y0	SP6
E9B372	SP6
E9B380	SP6
E9B3B3	SP6
E9B3C3	SP6
E9B3U7	SP6
E9B4F7	SP6
E9B4J0	SP6
E9B4L4	SP6
E9B4U0	SP6
E9B506	SP6
E9B555	SP6
E9B5E6	SP6
E9B5F2	SP6
E9B5K8	SP6
E9B5T5	SP6
E9B5U5	SP6
E9B5Z1	SP6
E9B600	SP6
E9B612	SP6
E9B662	SP6
E9B6F8	SP6
E9B6Q5	SP6
E9B700	SP6
E9B710	SP6
E9B750	SP6
Q25331	SP6
Q4Q059	SP6
Q4Q0K4	SP6
Q4Q0L6	SP6
Q4Q0P0	SP6
Q4Q0T6	SP6
Q4Q0X3	SP6
Q4Q1A1	SP6
Q4Q1F2	SP6
Q4Q1F5	SP6
Q4Q1G2	SP6
Q4Q1K6	SP6
Q4Q1L6	SP6
Q4Q1N5	SP6
Q4Q1P9	SP6
Q4Q1U9	SP6
Q4Q1V6	SP6
Q4Q1W2	SP6
Q4Q1W7	SP6
Q4Q1X5	SP6
Q4Q209	SP6
Q4Q210	SP6
Q4Q240	SP6
Q4Q262	SP6
Q4Q2C8	SP6
Q4Q2H8	SP6
Q4Q2I1	SP6
Q4Q2I7	SP6
Q4Q2Y0	SP6
Q4Q337	SP6
Q4Q3I6	SP6
Q4Q477	SP6
Q4Q4U2	SP6
Q4Q576	SP6
Q4Q5M9	SP6
Q4Q5Q8	SP6
Q4Q5U9	SP6
Q4Q5Y7	SP6
Q4Q601	SP6
Q4Q608	SP6
Q4Q609	SP6
Q4Q612	SP6
Q4Q630	SP6
Q4Q662	SP6
Q4Q699	SP6
Q4Q6B6	SP6
Q4Q6B7	SP6
Q4Q6B8	SP6
Q4Q6E1	SP6
Q4Q6F2	SP6
Q4Q6I0	SP6
Q4Q6L7	SP6
Q4Q6Q3	SP6
Q4Q6Z8	SP6
Q4Q727	SP6
Q4Q7B6	SP6
Q4Q7E5	SP6
Q4Q7F4	SP6
Q4Q7J9	SP6
Q4Q7R5	SP6
Q4Q7S3	SP6
Q4Q7S7	SP6
Q4Q7Z3	SP6
Q4Q7Z7	SP6
Q4Q818	SP6
Q4Q8E6	SP6
Q4Q8I1	SP6
Q4Q8L3	SP6
Q4Q8M3	SP6
Q4Q8S3	SP6
Q4Q934	SP6
Q4Q974	SP6
Q4Q989	SP6
Q4Q990	SP6
Q4Q9C6	SP6
Q4Q9C8	SP6
Q4Q9E6	SP6
Q4Q9Z9	SP6
Q4QA48	SP6
Q4QA64	SP6
Q4QAS9	SP6
Q4QB35	SP6
Q4QBJ8	SP6
Q4QBM6	SP6
Q4QBM9	SP6
Q4QBX0	SP6
Q4QC03	SP6
Q4QC59	SP6
Q4QC79	SP6
Q4QCI4	SP6
Q4QD05	SP6
Q4QD67	SP6
Q4QD68	SP6
Q4QDA1	SP6
Q4QDB9	SP6
Q4QDG4	SP6
Q4QDK4	SP6
Q4QDT9	SP6
Q4QDZ7	SP6
Q4QE09	SP6
Q4QE33	SP6
Q4QE59	SP6
Q4QEH5	SP6
Q4QEI0	SP6
Q4QEI1	SP6
Q4QEI3	SP6
Q4QEL2	SP6
Q4QEL7	SP6
Q4QFB1	SP6
Q4QFC8	SP6
Q4QFE2	SP6
Q4QFJ5	SP6
Q4QFK1	SP6
Q4QFK9	SP6
Q4QFM7	SP6
Q4QFQ6	SP6
Q4QFS9	SP6
Q4QFU1	SP6
Q4QG16	SP6
Q4QG22	SP6
Q4QG23	SP6
Q4QG50	SP6
Q4QGI0	SP6
Q4QGI2	SP6
Q4QGI4	SP6
Q4QGI6	SP6
Q4QGI8	SP6
Q4QGJ0	SP6
Q4QGJ2	SP6
Q4QGJ4	SP6
Q4QGJ6	SP6
Q4QGJ7	SP6
Q4QGJ9	SP6
Q4QGK0	SP6
Q4QGK1	SP6
Q4QGK4	SP6
Q4QGK6	SP6
Q4QGK8	SP6
Q4QGL2	SP6
Q4QGL4	SP6
Q4QGL5	SP6
Q4QGL8	SP6
Q4QGM1	SP6
Q4QGM8	SP6
Q4QGQ3	SP6
Q4QGW6	SP6
Q4QGX6	SP6
Q4QHF2	SP6
Q4QHF3	SP6
Q4QHG1	SP6
Q4QHG9	SP6
Q4QHH0	SP6
Q4QHH1	SP6
Q4QHH2	SP6
Q4QHJ5	SP6
Q4QHK3	SP6
Q4QHR3	SP6
Q4QHU2	SP6
Q4QI61	SP6
Q4QI62	SP6
Q4QI64	SP6
Q4QI65	SP6
Q4QI66	SP6
Q4QI67	SP6
Q4QI68	SP6
Q4QI84	SP6
Q4QIA3	SP6
Q4QIC3	SP6
Q4QIP4	SP6
Q4QIQ7	SP6
Q4QIT6	SP6
Q4QIV1	SP6
Q4QIW4	SP6
Q4QIX1	SP6
Q4QJ67	SP6
Q4QJ90	SP6
Q4QJ95	SP6
Q4QJ99	SP6
Q4QJB2	SP6
Q6LA77	SP6
Q8I7Z7	SP6
Q9BIE1	SP6
Q9GQM5	SP6
Q9GRP8	SP6
Q9N852	SP6
Q9N853	SP6
Q9N856	SP6
Q9U0V4	SP6
Q9U1D7	SP6
Q9U1E4	SP6
Q9XZX6	SP6
Q9XZX8	SP6
Q9XZY0	SP6
Q9XZY1	SP6
E9ABZ3	NO_SP
E9AC03	NO_SP
E9AC07	NO_SP
E9AC08	NO_SP
E9AC12	NO_SP
E9AC20	NO_SP
E9AC22	NO_SP
E9AC26	NO_SP
E9AC27	NO_SP
E9AC30	NO_SP
E9AC39	NO_SP
E9AC40	NO_SP
E9AC43	NO_SP
E9AC45	NO_SP
E9AC47	NO_SP
E9AC48	NO_SP
E9AC49	NO_SP
E9AC50	NO_SP
E9AC51	NO_SP
E9AC53	NO_SP
E9AC54	NO_SP
E9AC55	NO_SP
E9AC57	NO_SP
E9AC63	NO_SP
E9AC66	NO_SP
E9AC70	NO_SP
E9AC71	NO_SP
E9AC74	NO_SP
E9AC78	NO_SP
E9AC79	NO_SP
E9AC80	NO_SP
E9AC85	NO_SP
E9AC87	NO_SP
E9AC89	NO_SP
E9AC91	NO_SP
E9AC92	NO_SP
E9AC93	NO_SP
E9AC97	NO_SP
E9ACA0	NO_SP
E9ACA1	NO_SP
E9ACA2	NO_SP
E9ACA5	NO_SP
E9ACA6	NO_SP
E9ACA8	NO_SP
E9ACB2	NO_SP
E9ACC2	NO_SP
E9ACC3	NO_SP
E9ACC4	NO_SP
E9ACC5	NO_SP
E9ACC7	NO_SP
E9ACC9	NO_SP
E9ACD0	NO_SP
E9ACD1	NO_SP
E9ACD3	NO_SP
E9ACD5	NO_SP
E9ACD6	NO_SP
E9ACD9	NO_SP
E9ACE0	NO_SP
E9ACE1	NO_SP
E9ACE5	NO_SP
E9ACE7	NO_SP
E9ACE8	NO_SP
E9ACF1	NO_SP
E9ACF7	NO_SP
E9ACF8	NO_SP
E9ACG0	NO_SP
E9ACG1	NO_SP
E9ACG3	NO_SP
E9ACG7	NO_SP
E9ACG9	NO_SP
E9ACH4	NO_SP
E9ACH5	NO_SP
E9ACH8	NO_SP
E9ACI0	NO_SP
E9ACI3	NO_SP
E9ACI4	NO_SP
E9ACI5	NO_SP
E9ACI6	NO_SP
E9ACI8	NO_SP
E9ACJ7	NO_SP
E9ACJ9	NO_SP
E9ACK5	NO_SP
E9ACK9	NO_SP
E9ACL0	NO_SP
E9ACL1	NO_SP
E9ACL2	NO_SP
E9ACL3	NO_SP
E9ACL4	NO_SP
E9ACL6	NO_SP
E9ACL7	NO_SP
E9ACM0	NO_SP
E9ACM1	NO_SP
E9ACM3	NO_SP
E9ACM6	NO_SP
E9ACM8	NO_SP
E9ACN0	NO_SP
E9ACN2	NO_SP
E9ACN4	NO_SP
E9ACN6	NO_SP
E9ACP2	NO_SP
E9ACP3	NO_SP
E9ACP5	NO_SP
E9ACP7	NO_SP
E9ACP8	NO_SP
E9ACQ1	NO_SP
E9ACQ5	NO_SP
E9ACQ7	NO_SP
E9ACR0	NO_SP
E9ACR2	NO_SP
E9ACS2	NO_SP
E9ACS4	NO_SP
E9ACT2	NO_SP
E9ACT3	NO_SP
E9ACT5	NO_SP
E9ACU1	NO_SP
E9ACU3	NO_SP
E9ACU4	NO_SP
E9ACU7	NO_SP
E9ACU8	NO_SP
E9ACV2	NO_SP
E9ACV3	NO_SP
E9ACV5	NO_SP
E9ACV6	NO_SP
E9ACV9	NO_SP
E9ACW0	NO_SP
E9ACW1	NO_SP
E9ACW4	NO_SP
E9ACW7	NO_SP
E9ACW8	NO_SP
E9ACW9	NO_SP
E9ACX0	NO_SP
E9ACX1	NO_SP
E9ACX2	NO_SP
E9ACX6	NO_SP
E9ACY0	NO_SP
E9ACY2	NO_SP
E9ACY5	NO_SP
E9ACY8	NO_SP
E9ACZ0	NO_SP
E9ACZ2	NO_SP
E9ACZ4	NO_SP
E9ACZ5	NO_SP
E9ACZ6	NO_SP
E9ACZ7	NO_SP
E9AD00	NO_SP
E9AD04	NO_SP
E9AD09	NO_SP
E9AD10	NO_SP
E9AD12	NO_SP
E9AD13	NO_SP
E9AD22	NO_SP
E9AD25	NO_SP
E9AD26	NO_SP
E9AD27	NO_SP
E9AD28	NO_SP
E9AD32	NO_SP
E9AD34	NO_SP
E9AD35	NO_SP
E9AD40	NO_SP
E9AD41	NO_SP
E9AD42	NO_SP
E9AD44	NO_SP
E9AD45	NO_SP
E9AD50	NO_SP
E9AD52	NO_SP
E9AD56	NO_SP
E9AD57	NO_SP
E9AD61	NO_SP
E9AD62	NO_SP
E9AD64	NO_SP
E9AD66	NO_SP
E9AD67	NO_SP
E9AD68	NO_SP
E9AD70	NO_SP
E9AD72	NO_SP
E9AD73	NO_SP
E9AD76	NO_SP
E9AD77	NO_SP
E9AD78	NO_SP
E9AD79	NO_SP
E9AD82	NO_SP
E9AD83	NO_SP
E9AD84	NO_SP
E9AD88	NO_SP
E9AD89	NO_SP
E9AD91	NO_SP
E9AD93	NO_SP
E9AD94	NO_SP
E9AD95	NO_SP
E9AD96	NO_SP
E9AD97	NO_SP
E9ADA0	NO_SP
E9ADA3	NO_SP
E9ADA8	NO_SP
E9ADB2	NO_SP
E9ADB7	NO_SP
E9ADB9	NO_SP
E9ADC1	NO_SP
E9ADC2	NO_SP
E9ADC7	NO_SP
E9ADD0	NO_SP
E9ADD3	NO_SP
E9ADD4	NO_SP
E9ADD5	NO_SP
E9ADD6	NO_SP
E9ADE2	NO_SP
E9ADE6	NO_SP
E9ADF0	NO_SP
E9ADF1	NO_SP
E9ADF2	NO_SP
E9ADF3	NO_SP
E9ADF6	NO_SP
E9ADG0	NO_SP
E9ADG3	NO_SP
E9ADG4	NO_SP
E9ADG6	NO_SP
E9ADG8	NO_SP
E9ADH4	NO_SP
E9ADH6	NO_SP
E9ADI0	NO_SP
E9ADI1	NO_SP
E9ADI3	NO_SP
E9ADI5	NO_SP
E9ADI8	NO_SP
E9ADI9	NO_SP
E9ADJ1	NO_SP
E9ADJ2	NO_SP
E9ADJ3	NO_SP
E9ADJ4	NO_SP
E9ADJ7	NO_SP
E9ADJ9	NO_SP
E9ADK0	NO_SP
E9ADK4	NO_SP
E9ADK5	NO_SP
E9ADK6	NO_SP
E9ADK7	NO_SP
E9ADL1	NO_SP
E9ADL3	NO_SP
E9ADL4	NO_SP
E9ADL5	NO_SP
E9ADL6	NO_SP
E9ADL7	NO_SP
E9ADL9	NO_SP
E9ADM2	NO_SP
E9ADM4	NO_SP
E9ADM6	NO_SP
E9ADN2	NO_SP
E9ADN8	NO_SP
E9ADN9	NO_SP
E9ADP0	NO_SP
E9ADP2	NO_SP
E9ADP3	NO_SP
E9ADP4	NO_SP
E9ADP8	NO_SP
E9ADQ0	NO_SP
E9ADQ2	NO_SP
E9ADQ4	NO_SP
E9ADQ5	NO_SP
E9ADQ8	NO_SP
E9ADQ9	NO_SP
E9ADR0	NO_SP
E9ADR9	NO_SP
E9ADS0	NO_SP
E9ADS1	NO_SP
E9ADS7	NO_SP
E9ADS9	NO_SP
E9ADT0	NO_SP
E9ADT1	NO_SP
E9ADT3	NO_SP
E9ADT4	NO_SP
E9ADT6	NO_SP
E9ADT8	NO_SP
E9ADU0	NO_SP
E9ADU1	NO_SP
E9ADU2	NO_SP
E9ADU9	NO_SP
E9ADV3	NO_SP
E9ADV7	NO_SP
E9ADW1	NO_SP
E9ADW2	NO_SP
E9ADW3	NO_SP
E9ADW4	NO_SP
E9ADW8	NO_SP
E9ADX2	NO_SP
E9ADX7	NO_SP
E9ADY2	NO_SP
E9ADY3	NO_SP
E9ADY4	NO_SP
E9ADY5	NO_SP
E9ADY6	NO_SP
E9ADZ0	NO_SP
E9ADZ4	NO_SP
E9ADZ5	NO_SP
E9ADZ7	NO_SP
E9ADZ8	NO_SP
E9AE00	NO_SP
E9AE02	NO_SP
E9AE04	NO_SP
E9AE06	NO_SP
E9AE07	NO_SP
E9AE08	NO_SP
E9AE14	NO_SP
E9AE15	NO_SP
E9AE16	NO_SP
E9AE25	NO_SP
E9AE27	NO_SP
E9AE28	NO_SP
E9AE31	NO_SP
E9AE33	NO_SP
E9AE43	NO_SP
E9AE45	NO_SP
E9AE50	NO_SP
E9AE52	NO_SP
E9AE53	NO_SP
E9AE54	NO_SP
E9AE57	NO_SP
E9AE58	NO_SP
E9AE60	NO_SP
E9AE61	NO_SP
E9AE64	NO_SP
E9AE66	NO_SP
E9AE67	NO_SP
E9AE68	NO_SP
E9AE71	NO_SP
E9AE72	NO_SP
E9AE74	NO_SP
E9AE80	NO_SP
E9AE83	NO_SP
E9AE86	NO_SP
E9AE87	NO_SP
E9AE88	NO_SP
E9AE92	NO_SP
E9AE96	NO_SP
E9AE97	NO_SP
E9AEA0	NO_SP
E9AEA1	NO_SP
E9AEA5	NO_SP
E9AEA6	NO_SP
E9AEB0	NO_SP
E9AEB1	NO_SP
E9AEB3	NO_SP
E9AEB5	NO_SP
E9AEB6	NO_SP
E9AEC4	NO_SP
E9AEC8	NO_SP
E9AEC9	NO_SP
E9AED5	NO_SP
E9AEE0	NO_SP
E9AEE4	NO_SP
E9AEE5	NO_SP
E9AEE6	NO_SP
E9AEE8	NO_SP
E9AEH0	NO_SP
E9AEH5	NO_SP
E9AEH9	NO_SP
E9AEI1	NO_SP
E9AEI3	NO_SP
E9AEI8	NO_SP
E9AEJ3	NO_SP
E9AEJ5	NO_SP
E9AEJ7	NO_SP
E9AEJ9	NO_SP
E9AEK5	NO_SP
E9AEK6	NO_SP
E9AEK9	NO_SP
E9AEL2	NO_SP
E9AEL5	NO_SP
E9AEL6	NO_SP
E9AEM0	NO_SP
E9AEM3	NO_SP
E9AEN1	NO_SP
E9AEN3	NO_SP
E9AEN4	NO_SP
E9AEP1	NO_SP
E9AEP3	NO_SP
E9AEP9	NO_SP
E9AEQ2	NO_SP
E9AEQ5	NO_SP
E9AEQ6	NO_SP
E9AER6	NO_SP
E9AES0	NO_SP
E9AES2	NO_SP
E9AES3	NO_SP
E9AET2	NO_SP
E9AET6	NO_SP
E9AET9	NO_SP
E9AEV8	NO_SP
E9AEV9	NO_SP
E9AEW2	NO_SP
E9AEW3	NO_SP
E9AEW8	NO_SP
E9AEW9	NO_SP
E9AEX0	NO_SP
E9AEX2	NO_SP
E9AEX5	NO_SP
E9AEX6	NO_SP
E9AEX8	NO_SP
E9AEY0	NO_SP
E9AEY4	NO_SP
E9AEY5	NO_SP
E9AEZ1	NO_SP
E9AEZ2	NO_SP
E9AEZ7	NO_SP
E9AF01	NO_SP
E9AF02	NO_SP
E9AF09	NO_SP
E9AF10	NO_SP
E9AF13	NO_SP
E9AF14	NO_SP
E9AF16	NO_SP
E9AF18	NO_SP
E9AF19	NO_SP
E9AF23	NO_SP
E9AF24	NO_SP
E9AF28	NO_SP
E9AF33	NO_SP
E9AF37	NO_SP
E9AF38	NO_SP
E9AF40	NO_SP
E9AF44	NO_SP
E9AF47	NO_SP
E9AF51	NO_SP
E9AF55	NO_SP
E9AF56	NO_SP
E9AF57	NO_SP
E9AF60	NO_SP
E9AF62	NO_SP
E9AF63	NO_SP
E9AF66	NO_SP
E9AF83	NO_SP
E9AF84	NO_SP
E9AF87	NO_SP
E9AF89	NO_SP
E9AF92	NO_SP
E9AF93	NO_SP
E9AF98	NO_SP
E9AFA0	NO_SP
E9AFA1	NO_SP
E9AFA2	NO_SP
E9AFA8	NO_SP
E9AFB2	NO_SP
E9AFB3	NO_SP
E9AFB7	NO_SP
E9AFB8	NO_SP
E9AFC0	NO_SP
E9AFC2	NO_SP
E9AFD1	NO_SP
E9AFD2	NO_SP
E9AFD3	NO_SP
E9AFD6	NO_SP
E9AFD7	NO_SP
E9AFD9	NO_SP
E9AFE4	NO_SP
E9AFE5	NO_SP
E9AFF0	NO_SP
E9AFF4	NO_SP
E9AFF9	NO_SP
E9AFG1	NO_SP
E9AFG3	NO_SP
E9AFG4	NO_SP
E9AFG7	NO_SP
E9AFH0	NO_SP
E9AFH1	NO_SP
E9AFH4	NO_SP
E9AFH7	NO_SP
E9AFH8	NO_SP
E9AFH9	NO_SP
E9AFI0	NO_SP
E9AFI2	NO_SP
E9AFI5	NO_SP
E9AFI8	NO_SP
E9AFI9	NO_SP
E9AFJ0	NO_SP
E9AFJ5	NO_SP
E9AFK6	NO_SP
E9AFK8	NO_SP
E9AFL1	NO_SP
E9AFL3	NO_SP
E9AFL4	NO_SP
E9AFL8	NO_SP
E9AFL9	NO_SP
E9AFM0	NO_SP
E9AFM1	NO_SP
E9AFM8	NO_SP
E9AFN0	NO_SP
E9AFN1	NO_SP
E9AFN8	NO_SP
E9AFN9	NO_SP
E9AFP0	NO_SP
E9AFP2	NO_SP
E9AFP3	NO_SP
E9AFP5	NO_SP
E9AFP7	NO_SP
E9AFP9	NO_SP
E9AFQ7	NO_SP
E9AFR4	NO_SP
E9AFR5	NO_SP
E9AFR6	NO_SP
E9AFS1	NO_SP
E9AFS4	NO_SP
E9AFS6	NO_SP
E9AFS7	NO_SP
E9AFT0	NO_SP
E9AFT2	NO_SP
E9AFT3	NO_SP
E9AFT4	NO_SP
E9AFT5	NO_SP
E9AFT8	NO_SP
E9AFU1	NO_SP
E9AFU2	NO_SP
E9AFU4	NO_SP
E9AFU6	NO_SP
E9AFU9	NO_SP
E9AFV0	NO_SP
E9AFV2	NO_SP
E9AFV4	NO_SP
E9AFV5	NO_SP
E9AFV8	NO_SP
E9AFV9	NO_SP
E9AFW1	NO_SP
E9AFW2	NO_SP
E9AFW3	NO_SP
E9AFX2	NO_SP
E9AFX3	NO_SP
E9AFX4	NO_SP
E9AFX5	NO_SP
E9AFX8	NO_SP
E9AFY0	NO_SP
E9AFY2	NO_SP
E9AFY3	NO_SP
E9AFY6	NO_SP
E9AFY7	NO_SP
E9AFZ4	NO_SP
E9AFZ5	NO_SP
E9AFZ8	NO_SP
E9AG00	NO_SP
E9AG01	NO_SP
E9AG04	NO_SP
E9AG05	NO_SP
E9AG07	NO_SP
E9AG12	NO_SP
E9AG15	NO_SP
E9AG16	NO_SP
O02614	NO_SP
O61128	NO_SP
O97000	NO_SP
O97001	NO_SP
O97004	NO_SP
O97006	NO_SP
O97008	NO_SP
O97196	NO_SP
O97199	NO_SP
O97202	NO_SP
O97203	NO_SP
O97204	NO_SP
O97206	NO_SP
O97209	NO_SP
O97210	NO_SP
O97211	NO_SP
O97212	NO_SP
O97214	NO_SP
O97218	NO_SP
P07382	NO_SP
P90552	NO_SP
[truncated: 3,357 more rows]
