# Supplementary material for: Linear motifs regulating protein secretion, sorting and autophagy in Leishmania parasites are diverged with respect to their host equivalents
Source: PLoS Comput Biol. 2024 Feb 16;20(2):e1011902. doi: 10.1371/journal.pcbi.1011902 (PMC10903960; doi:10.1371/journal.pcbi.1011902)
Supplement: S8 Table — (XLSX) [file pcbi.1011902.s008.xlsx]

## Sheet: Sheet1
AC	Set
A4HJI2	STRICT_EXT
Q4Q7S0	STRICT_EXT
A4HTM3	STRICT_EXT
A4H3L1	STRICT_EXT
A4I6N5	STRICT_EXT
A0A3S5H663	STRICT_EXT
A0A3Q8IKI2	STRICT_EXT
E9B4L9	STRICT_EXT
A0A3S5H5U6	STRICT_EXT
E9ATR1	STRICT_EXT
Q4QBH4	STRICT_EXT
E9B1J4	STRICT_EXT
A4I1Z8	STRICT_EXT
A4HPV8	STRICT_EXT
E9AWW7	STRICT_EXT
E8NHD3	STRICT_EXT
A4HLZ5	STRICT_EXT
E8NHG2	STRICT_EXT
A0A3S5H666	STRICT_EXT
A0A3S7WT67	STRICT_EXT
Q4QIA9	STRICT_EXT
A0A3Q8IB65	STRICT_EXT
A4IBN1	STRICT_EXT
E9ATY9	STRICT_EXT
A4HIP9	STRICT_EXT
A4I4Y1	STRICT_EXT
E8NHL9	STRICT_EXT
E9AG82	STRICT_EXT
A4H5D1	STRICT_EXT
E9B2Q0	STRICT_EXT
Q4QD31	STRICT_EXT
Q4QIV7	STRICT_EXT
A0A3S7X2E6	STRICT_EXT
Q4QI85	STRICT_EXT
A0A3S5H5T1	STRICT_EXT
A4HB00	STRICT_EXT
A4I7B4	STRICT_EXT
A4H5G7	STRICT_EXT
E9AQ68	STRICT_EXT
E9AZ09	STRICT_EXT
A4HAM4	STRICT_EXT
Q4QE28	STRICT_EXT
A0A451EJJ5	STRICT_EXT
A0A3S7WXM3	STRICT_EXT
A4I756	STRICT_EXT
A4HNX4	STRICT_EXT
A0A3Q8IIS3	STRICT_EXT
A4IBR6	STRICT_EXT
Q4QGG3	STRICT_EXT
A0A3S7WU94	STRICT_EXT
Q4Q670	STRICT_EXT
E9AEH7	STRICT_EXT
A0A3S7WQ05	STRICT_EXT
A0A3S5H7Q0	STRICT_EXT
A4I8Z3	STRICT_EXT
A0A3S5H7W6	STRICT_EXT
Q4QG52	STRICT_EXT
Q4QBS8	STRICT_EXT
A0A3Q8IFS8	STRICT_EXT
E9AQK5	STRICT_EXT
E9B1J3	STRICT_EXT
A0A3S5H5P9	STRICT_EXT
Q4Q339	STRICT_EXT
Q4QHQ4	STRICT_EXT
A0A3S7WU54	STRICT_EXT
E9AX27	STRICT_EXT
E9AE18	STRICT_EXT
A0A3Q8INC1	STRICT_EXT
Q4QC63	STRICT_EXT
A4ICR7	STRICT_EXT
Q4Q615	STRICT_EXT
A4HX46	STRICT_EXT
E9AXA8	STRICT_EXT
A0A3S7X8E8	STRICT_EXT
E9AWF6	STRICT_EXT
A0A3S7X330	STRICT_EXT
E9AJZ9	STRICT_EXT
A4H6E0	STRICT_EXT
A0A3Q8IE85	STRICT_EXT
Q4QFS6	STRICT_EXT
A4I4S1	STRICT_EXT
A4IDR4	STRICT_EXT
A0A3Q8IQN1	STRICT_EXT
E9AUF3	STRICT_EXT
A4HHV6	STRICT_EXT
Q4QE06	STRICT_EXT
E9APP9	STRICT_EXT
A4H5H1	STRICT_EXT
Q4Q2T0	STRICT_EXT
A4IDW8	STRICT_EXT
E9AN64	STRICT_EXT
A0A3Q8I8J4	STRICT_EXT
A4HW01	STRICT_EXT
A4H9E0	STRICT_EXT
A0A3Q8IG26	STRICT_EXT
A4I4J3	STRICT_EXT
A4HSM5	STRICT_EXT
A4HNW9	STRICT_EXT
E9AYW7	STRICT_EXT
A4IDS8	STRICT_EXT
A4HT04	SP6
A4HM86	SP6
Q4Q151	SP6
A0A6L0WJ22	SP6
Q4Q1X4	SP6
A0A3Q8IJL4	SP6
A4HUF9	SP6
A4I5I8	SP6
A4I0Y0	SP6
E9APG2	SP6
E8NHH6	SP6
Q4QEH9	SP6
A4I6X5	SP6
A0A3Q8IFP0	SP6
E9AP05	SP6
A0A3Q8IC81	SP6
A4I6N6	SP6
A0A3Q8IG97	SP6
A4HYD2	SP6
A4HNS6	SP6
A4HEC4	SP6
Q4Q0J6	SP6
A4HQL6	SP6
A4ICG5	SP6
Q4Q9Y3	SP6
E9AG75	SP6
A4H626	SP6
A4H6E2	SP6
A4I0P2	SP6
E9AME0	SP6
E9ALK4	SP6
E9ATV6	SP6
E9ARI2	SP6
E9ASM9	SP6
E9ANQ5	SP6
A4I6W7	SP6
A4I6P8	SP6
A0A3S7XBS9	SP6
Q9XTP3	SP6
Q4QGK2	SP6
E9AFZ7	SP6
E9AGG2	SP6
A4H8T2	SP6
E9AWS8	SP6
Q4Q7F3	SP6
A4I9L6	SP6
E9B0S4	SP6
A4HMJ6	SP6
A4H4S3	SP6
A4HHL9	SP6
A4I5B2	SP6
E9B4Q5	SP6
A4HA92	SP6
A4I571	SP6
A4HUF8	SP6
A4H604	SP6
A4HX84	SP6
A4HQG9	SP6
E9AGG5	SP6
A4I249	SP6
E9AS08	SP6
Q4Q1G4	SP6
A4HAG1	SP6
A4HIM8	SP6
A0A3Q8IDR5	SP6
A4HWF5	SP6
Q4QB79	SP6
Q4QHP2	SP6
A4HYW4	SP6
E9B092	SP6
A0A3S5H585	SP6
A4HX85	SP6
A0A3S5H764	SP6
A4HHZ4	SP6
Q4Q6X5	SP6
A4HPL4	SP6
E9ATS0	SP6
A4H6D8	SP6
Q4QAX4	SP6
A4HRC3	SP6
A0A3S7WXU0	SP6
E9AVM5	SP6
E9AGZ2	SP6
E9B4K6	SP6
A4HA16	SP6
A4H8Y1	SP6
A0A3S5H6M3	SP6
E9AT34	SP6
Q4QBV4	SP6
E9AL99	SP6
A4HGX2	SP6
A4IAC9	SP6
E8NHJ0	SP6
E9AL18	SP6
A0A3S7X3C2	SP6
A0A3Q8IHH9	SP6
A4I402	SP6
A4IAQ6	SP6
A0A3S7WYT7	SP6
E9ADT5	SP6
Q4QFY3	NO_SP
E9AF85	NO_SP
Q4Q1D6	NO_SP
E9ACG2	NO_SP
Q4Q4U7	NO_SP
Q4Q0M8	NO_SP
Q4Q3G4	NO_SP
Q4Q9U2	NO_SP
Q4Q1Z7	NO_SP
E9AF32	NO_SP
Q4Q410	NO_SP
Q4Q7B2	NO_SP
Q4Q5M6	NO_SP
Q4Q967	NO_SP
E9AD14	NO_SP
E9AEI6	NO_SP
Q4Q6P1	NO_SP
Q4Q0B7	NO_SP
Q4Q5K9	NO_SP
E9AE63	NO_SP
Q4Q236	NO_SP
Q4QJ78	NO_SP
Q4QEH4	NO_SP
Q4Q3H1	NO_SP
Q4QDK9	NO_SP
Q4FXN1	NO_SP
Q4Q3C2	NO_SP
Q4Q6S3	NO_SP
Q4Q1T0	NO_SP
Q4QAR0	NO_SP
Q4Q9F3	NO_SP
Q4QD01	NO_SP
Q4Q452	NO_SP
Q4Q4R6	NO_SP
Q4Q3E7	NO_SP
Q4QFK2	NO_SP
Q4Q7C4	NO_SP
Q4Q975	NO_SP
Q4Q6P0	NO_SP
E9AFF2	NO_SP
Q4QF52	NO_SP
Q4Q4M2	NO_SP
Q4Q1N0	NO_SP
Q4Q5A7	NO_SP
Q4Q7M9	NO_SP
Q4QIN4	NO_SP
Q4Q374	NO_SP
Q4Q6V6	NO_SP
Q4Q0B0	NO_SP
Q4Q6F1	NO_SP
Q4QF25	NO_SP
Q4Q6S8	NO_SP
Q4QCZ3	NO_SP
Q4Q9Q8	NO_SP
Q4QDN8	NO_SP
E9ACE2	NO_SP
Q4Q7H5	NO_SP
Q4Q235	NO_SP
Q4Q894	NO_SP
E9AET7	NO_SP
Q4Q5W7	NO_SP
Q4Q614	NO_SP
Q4Q268	NO_SP
Q4Q7I7	NO_SP
E9ACR6	NO_SP
Q4Q9A0	NO_SP
Q4QFL8	NO_SP
E9AED0	NO_SP
Q4Q862	NO_SP
E9ACF5	NO_SP
Q4QGV8	NO_SP
Q4QBY3	NO_SP
E9ACG6	NO_SP
Q4QJ20	NO_SP
Q4Q2J3	NO_SP
Q4QDK3	NO_SP
E9AFB4	NO_SP
Q4Q6N2	NO_SP
Q4Q0H5	NO_SP
O97200	NO_SP
Q4Q163	NO_SP
Q4Q3F6	NO_SP
Q4Q8Z0	NO_SP
Q4QCG8	NO_SP
E9AE98	NO_SP
Q4Q0X5	NO_SP
Q4Q2R8	NO_SP
E9AC82	NO_SP
Q4Q6T2	NO_SP
Q4Q977	NO_SP
Q4Q1K2	NO_SP
Q4Q395	NO_SP
E9AD36	NO_SP
P25204	NO_SP
Q4Q3S4	NO_SP
Q4Q1V7	NO_SP
E9AFH5	NO_SP
Q4Q5F6	NO_SP
Q4QIU7	NO_SP
Q4QGN2	NO_SP
Q4QC30	MEMBRANE
A4H957	MEMBRANE
A4HW14	MEMBRANE
A4HA75	MEMBRANE
A4I707	MEMBRANE
A4I4M5	MEMBRANE
A0A3S7XBG4	MEMBRANE
A0A3S7WWY8	MEMBRANE
Q9BHG2	MEMBRANE
A4HNJ7	MEMBRANE
A4HB93	MEMBRANE
A4I7S9	MEMBRANE
E9AHV8	MEMBRANE
A4HT54	MEMBRANE
Q4QB08	MEMBRANE
A0A3S7X9W6	MEMBRANE
A4HC06	MEMBRANE
A4IBK2	MEMBRANE
A0A3S7X379	MEMBRANE
E9B3C5	MEMBRANE
A4HL17	MEMBRANE
E9B062	MEMBRANE
A0A3S7X0F7	MEMBRANE
A4HNJ6	MEMBRANE
A4HAG5	MEMBRANE
A4H8U8	MEMBRANE
A4H5K8	MEMBRANE
A4HMS5	MEMBRANE
A4IAG6	MEMBRANE
A4HG65	MEMBRANE
Q4Q689	MEMBRANE
A4IAM6	MEMBRANE
E8NHE1	MEMBRANE
E9ATP4	MEMBRANE
A4HA80	MEMBRANE
A4H4I9	MEMBRANE
A4HXZ9	MEMBRANE
Q4Q2I2	MEMBRANE
E9AGU5	MEMBRANE
A0A3Q8IGM8	MEMBRANE
A4HSQ2	MEMBRANE
E9B6H9	MEMBRANE
A4HA79	MEMBRANE
A4HMS7	MEMBRANE
E9B158	MEMBRANE
Q4QAX1	MEMBRANE
Q4Q571	MEMBRANE
E9AEZ0	MEMBRANE
Q4QEN1	MEMBRANE
A0A3Q8IPQ3	MEMBRANE
E9B316	MEMBRANE
E9ARR4	MEMBRANE
A0A3S7X4X5	MEMBRANE
E9AC28	MEMBRANE
A4HU07	MEMBRANE
E9AS28	MEMBRANE
A4H4X8	MEMBRANE
Q4QAR5	MEMBRANE
E9B1A3	MEMBRANE
A4HFI0	MEMBRANE
Q9BIR6	MEMBRANE
Q4Q2W8	MEMBRANE
Q4QE89	MEMBRANE
A4HIN1	MEMBRANE
E9B0I0	MEMBRANE
A4HM34	MEMBRANE
A4H5P5	MEMBRANE
Q4Q381	MEMBRANE
A0A3S7X6X6	MEMBRANE
E9AE11	MEMBRANE
A4ICM2	MEMBRANE
E9AV02	MEMBRANE
Q4QFR8	MEMBRANE
E9B5I2	MEMBRANE
E9AXS0	MEMBRANE
A4HJ87	MEMBRANE
A0A3Q8IDZ2	MEMBRANE
E9AY16	MEMBRANE
A0A3S7X2U0	MEMBRANE
A0A3Q8IM89	MEMBRANE
A0A3S7X267	MEMBRANE
A4H7M1	MEMBRANE
Q4QEG0	MEMBRANE
Q4QD76	MEMBRANE
E9AJL6	MEMBRANE
E8NHR3	MEMBRANE
A4HUT9	MEMBRANE
E9AFU0	MEMBRANE
E9AD31	MEMBRANE
A0A3S7WRG0	MEMBRANE
A0A3Q8IHP8	MEMBRANE
E9B6I1	MEMBRANE
A0A3S7XA27	MEMBRANE
A4HUX5	MEMBRANE
A0A3S7X132	MEMBRANE
A4HWF6	MEMBRANE
E9AKM3	MEMBRANE
E8NHM7	MEMBRANE
A4I612	MEMBRANE
A4HAD2	MEMBRANE
