# Supplementary material for: Linear motifs regulating protein secretion, sorting and autophagy in Leishmania parasites are diverged with respect to their host equivalents
Source: PLoS Comput Biol. 2024 Feb 16;20(2):e1011902. doi: 10.1371/journal.pcbi.1011902 (PMC10903960; doi:10.1371/journal.pcbi.1011902)
Supplement: S9 Table — (XLSX) [file pcbi.1011902.s009.xlsx]

## Sheet: Sheet1
AC	manual
Q4Q630	OK
Q4Q4U2	OK
E9ACP0	OK
Q4Q2C8	OK
Q4Q6B8	OK
Q4Q1K6	OK
Q4Q059	OK
Q4Q2Y0	OK
E9ACY9	OK
Q4Q5U8	OK
E9ADT5	OK
Q4Q5Y7	OK
Q4Q1A1	OK
Q4QHG9	OK
Q4QHH0	OK
Q4QHH1	OK
Q4QHH2	OK
E9ADS8	OK
Q4Q8L3	OK
E9AF06	OK
Q4Q8E6	OK
E9AEM7	OK
E9AEM8	OK
E9AEM9	OK
E9AE21	OK
Q4Q6F2	OK
Q4Q3I6	OK
Q4Q0K4	OK
E9AEN9	OK
Q4Q6E1	OK
E9AF67	OK
E9ACX9	OK
E9AFU8	OK
Q4Q5Q8	OK
Q4Q6Q9	OK
Q4Q601	OK
Q4Q662	OK
Q4QFQ9	OK
E9AE73	OK
E9AFG4	Problem: Cyto/TM
Q4QJC7	Problem:Anchor
Q4Q7B6	Problem:Cytoplasmic
E9AE18	Problem:Cytoplasmic
Q4Q6R1	Problem:Cytoplasmic
Q4Q2B5	Problem:Cytoplasmic
Q4Q4T1	Problem:Cytoplasmic
E9AC62	Problem:Cytoplasmic
Q4Q4D8	Problem:Cytoplasmic
E9ADK8	Problem:Cytoplasmic
Q4Q6L1	Problem:Cytoplasmic
E9AFI6	Problem:Cytoplasmic
Q4Q3J3	Problem:Cytoplasmic
E9AC34	Problem:Cytoplasmic
Q4Q5X0	Problem:Cytoplasmic
Q4Q6W5	Problem:Cytoplasmic
Q4Q3B1	Problem:Cytoplasmic
Q4Q3U6	Problem:Cytoplasmic
Q4Q0X8	Problem:Cytoplasmic
E9AF57	Problem:Folded
Q4QH08	Problem:Folded
E9ADW5	Problem:Folded
E9ABZ9	Problem:Folded
Q4Q7X6	Problem:Folded
Q4Q0Z3	Problem:Folded
Q4Q3N1	Problem:Nuclear
Q4Q4J6	Problem:Nuclear
Q4Q540	Problem:Nuclear
Q4Q1V6	Problem:TM
Q4Q7Q3	Problem:TM
E9AF74	Problem:TM
Q4QF26	Problem:TM
Q4Q209	Problem:TM
E9AET8	Problem:TM
E9ADR7	Problem:TM
Q4QGS7	Problem:TM
E9AFC6	Problem:TM
Q4Q1F5	Problem:Transit
E9AD06	Problem:Transit
Q4Q7J6	Problem:Transit
Q4Q190	Problem:Transit
E9AD84	Problem:Transit
Q4Q079	Problem:Transit
Q4Q452	Problem:Transit
Q4Q7K0	Problem:Transit
Q4Q219	Problem:Transit
Q4Q1Y8	Problem:Transit
Q4Q1W2	Problem:Transit
Q4Q3K6	Problem:Wrong_Met
