# Supplementary material for: Linear motifs regulating protein secretion, sorting and autophagy in Leishmania parasites are diverged with respect to their host equivalents
Source: PLoS Comput Biol. 2024 Feb 16;20(2):e1011902. doi: 10.1371/journal.pcbi.1011902 (PMC10903960; doi:10.1371/journal.pcbi.1011902)
Supplement: S10 Table — (XLSX) [file pcbi.1011902.s010.xlsx]

## Sheet: Sheet1
	TP	FP	FN	TN	SENS	SPEC	BACC	MCC	AUC
Benchmark set 1	186	13	14	187	0.93	0.94	0.93	0.86	95
Benchmark set 2	38	18	1	32	0.97	0.64	0.81	0.63	93
