# Supplementary material for: Linear motifs regulating protein secretion, sorting and autophagy in Leishmania parasites are diverged with respect to their host equivalents
Source: PLoS Comput Biol. 2024 Feb 16;20(2):e1011902. doi: 10.1371/journal.pcbi.1011902 (PMC10903960; doi:10.1371/journal.pcbi.1011902)
Supplement: S11 Table — (XLSX) [file pcbi.1011902.s011.xlsx]

## Sheet: Sheet1
UniProt AC	SignalP6 Training set	LeiSig
A0A023PZB3	OTHER	SIGNAL
A0A023W140	SIGNAL	SIGNAL
A0A023W145	SIGNAL	SIGNAL
A0A024B7I0	OTHER	OTHER
A0A068FIK2	OTHER	OTHER
A0A075TMP0	OTHER	OTHER
A0A075TRB3	OTHER	OTHER
A0A075TRC0	OTHER	OTHER
A0A075TXZ1	OTHER	OTHER
A0A075TXZ8	OTHER	OTHER
A0A078CGE6	OTHER	OTHER
A0A086T5L8	OTHER	OTHER
A0A087WPF7	OTHER	OTHER
A0A096MJY4	OTHER	OTHER
A0A0A1I6E7	SIGNAL	SIGNAL
A0A0A1I6N9	SIGNAL	SIGNAL
A0A0A6YY25	OTHER	OTHER
A0A0D1CVS5	OTHER	OTHER
A0A0D1DWQ2	SIGNAL	SIGNAL
A0A0F7YYX3	SIGNAL	SIGNAL
A0A0F7YZQ7	SIGNAL	SIGNAL
A0A0G2K047	OTHER	SIGNAL
A0A0G2K0D3	OTHER	OTHER
A0A0H2ZFV1	OTHER	SIGNAL
A0A0H3JTL0	OTHER	SIGNAL
A0A0H3K686	SIGNAL	SIGNAL
A0A0H3MBK5	OTHER	SIGNAL
A0A0H3MBL5	OTHER	SIGNAL
A0A0H5BMX5	OTHER	OTHER
A0A0K0QSV4	OTHER	OTHER
A0A0K3AUE4	OTHER	OTHER
A0A0K8P8E7	OTHER	SIGNAL
A0A0K9RDW0	OTHER	OTHER
A0A0M3U1B0	OTHER	OTHER
A0A0N7KIY3	OTHER	SIGNAL
A0A0N7KJT8	OTHER	OTHER
A0A0P0WQ90	OTHER	OTHER
A0A0P0X0C0	OTHER	OTHER
A0A0P0X9Z7	OTHER	OTHER
A0A0P0XB70	OTHER	OTHER
A0A0R0IHP4	OTHER	OTHER
A0A0R4I951	SIGNAL	SIGNAL
A0A0U1RRE5	OTHER	OTHER
A0A0U2UYC4	OTHER	OTHER
A0A0U2X0E4	OTHER	OTHER
A0A0X9SHN5	OTHER	SIGNAL
A0A120KVR5	OTHER	SIGNAL
A0A120KVR8	OTHER	OTHER
A0A120KVW2	OTHER	OTHER
A0A140G945	OTHER	OTHER
A0A140LI88	OTHER	OTHER
A0A140N571	OTHER	OTHER
A0A140N755	OTHER	OTHER
A0A140N7N4	OTHER	OTHER
A0A140N7W8	OTHER	OTHER
A0A140NCY0	OTHER	OTHER
A0A145P7T2	OTHER	OTHER
A0A160PB22	SIGNAL	SIGNAL
A0A161CFW5	OTHER	OTHER
A0A163UT06	OTHER	OTHER
A0A178U9Y5	OTHER	OTHER
A0A178VBJ0	OTHER	OTHER
A0A178VEK7	OTHER	OTHER
A0A1B1FHP3	OTHER	OTHER
A0A1B1WAJ0	OTHER	OTHER
A0A1D5PRR9	OTHER	OTHER
A0A1D6IEG9	OTHER	OTHER
A0A1D6KL43	OTHER	OTHER
A0A1D6LTV0	OTHER	OTHER
A0A1L6K371	SIGNAL	SIGNAL
A0A1L8FZ84	OTHER	OTHER
A0A1P8ASY1	OTHER	OTHER
A0A1S6EK91	SIGNAL	SIGNAL
A0A1S6EK92	SIGNAL	SIGNAL
A0A1W2VMZ5	OTHER	SIGNAL
A0A1W6EVM7	SIGNAL	SIGNAL
A0A1W6EVN2	SIGNAL	SIGNAL
A0A1W6EVN4	SIGNAL	OTHER
A0A291P0C1	SIGNAL	SIGNAL
A0A2I4E5L6	SIGNAL	SIGNAL
A0A2I8B352	SIGNAL	SIGNAL
A0A2I8B353	SIGNAL	SIGNAL
A0A2K3DZC4	OTHER	OTHER
A0A2K8FQU5	OTHER	OTHER
A0A2P1GIW2	OTHER	OTHER
A0A2P1GIW3	OTHER	OTHER
A0A2R6PN00	OTHER	OTHER
A0A2R6QE26	OTHER	OTHER
A0A2R6S148	OTHER	OTHER
A0A369NIV7	OTHER	SIGNAL
A0A386CAB9	OTHER	OTHER
A0A396IUP1	OTHER	OTHER
A0A3B6KF13	OTHER	OTHER
A0A3B6MPP5	OTHER	OTHER
A0A4Z3	OTHER	OTHER
A0A5C2A2T2	SIGNAL	SIGNAL
A0A5K7RLP0	OTHER	OTHER
A0A8M2	OTHER	OTHER
A0AAR7	OTHER	OTHER
A0AT29	SIGNAL	SIGNAL
A0AT32	SIGNAL	SIGNAL
A0AVI4	OTHER	SIGNAL
A0AVK6	OTHER	OTHER
A0AVX7	OTHER	OTHER
A0CDD4	OTHER	OTHER
A0JN39	OTHER	OTHER
A0JNT9	OTHER	SIGNAL
A0JNW5	OTHER	OTHER
A0JP82	OTHER	OTHER
A0JPL0	OTHER	OTHER
A0KB90	OTHER	SIGNAL
A0KIM1	OTHER	SIGNAL
A0KJ50	OTHER	SIGNAL
A0KT86	OTHER	SIGNAL
A0KUU2	OTHER	SIGNAL
A0KV43	OTHER	SIGNAL
A0M6E0	OTHER	SIGNAL
A0MES8	OTHER	OTHER
A0P8X0	SIGNAL	SIGNAL
A0PA72	OTHER	SIGNAL
A0PA81	OTHER	SIGNAL
A0PJK1	OTHER	OTHER
A0PJY2	OTHER	OTHER
A0PRE9	OTHER	SIGNAL
A0Q491	OTHER	SIGNAL
A0Q6X4	OTHER	SIGNAL
A0QNH4	OTHER	OTHER
A0QNH6	OTHER	OTHER
A0QNI5	OTHER	OTHER
A0QR29	SIGNAL	SIGNAL
A0QVQ8	OTHER	OTHER
A0QXD9	OTHER	SIGNAL
A0QYB3	OTHER	SIGNAL
A0QYB5	OTHER	SIGNAL
A0QZ12	OTHER	OTHER
A0QZ13	OTHER	OTHER
A0R006	OTHER	OTHER
A0R1E8	OTHER	SIGNAL
A0SPI0	SIGNAL	OTHER
A0SVK0	OTHER	OTHER
A1A4I9	OTHER	OTHER
A1A519	OTHER	OTHER
A1A5Q0	OTHER	OTHER
A1A6H3	OTHER	OTHER
A1A6K6	OTHER	OTHER
A1A8R6	OTHER	SIGNAL
A1AAB6	OTHER	SIGNAL
A1AB32	OTHER	SIGNAL
A1ACB6	OTHER	SIGNAL
A1AD59	OTHER	SIGNAL
A1AFE9	OTHER	SIGNAL
A1AG68	OTHER	SIGNAL
A1AIS9	OTHER	OTHER
A1BQQ5	SIGNAL	SIGNAL
A1C3L9	OTHER	OTHER
A1DPK7	OTHER	OTHER
A1IKL2	SIGNAL	SIGNAL
A1IPF8	OTHER	SIGNAL
A1ITU2	OTHER	SIGNAL
A1JME2	OTHER	SIGNAL
A1JPV7	OTHER	SIGNAL
A1JQ26	OTHER	SIGNAL
A1JRU9	OTHER	SIGNAL
A1KNP6	OTHER	SIGNAL
A1KSQ9	OTHER	SIGNAL
A1KVQ6	OTHER	SIGNAL
A1KWH9	OTHER	SIGNAL
A1L020	OTHER	OTHER
A1L167	OTHER	OTHER
A1L188	OTHER	OTHER
A1L1K8	OTHER	OTHER
A1L4W5	OTHER	OTHER
A1L4Y1	OTHER	OTHER
A1R848	OTHER	SIGNAL
A1RHR2	OTHER	SIGNAL
A1RI61	OTHER	SIGNAL
A1RNE3	OTHER	SIGNAL
A1S4U5	OTHER	OTHER
A1S811	OTHER	SIGNAL
A1SV87	OTHER	SIGNAL
A1SVX3	OTHER	SIGNAL
A1U3J1	OTHER	SIGNAL
A1UTU3	OTHER	SIGNAL
A1VG76	OTHER	SIGNAL
A1VY92	OTHER	SIGNAL
A1VZ42	OTHER	OTHER
A1WVQ5	OTHER	SIGNAL
A1X158	SIGNAL	SIGNAL
A1X159	SIGNAL	SIGNAL
A1XBS5	OTHER	OTHER
A1XGB4	OTHER	OTHER
A1XRN2	SIGNAL	SIGNAL
A1Y9I9	OTHER	OTHER
A1YKT1	OTHER	OTHER
A1Z1Q3	OTHER	OTHER
A1Z6J5	OTHER	OTHER
A1Z6L1	OTHER	OTHER
A1Z6M6	OTHER	OTHER
A1Z7A6	OTHER	OTHER
A1Z7A8	OTHER	OTHER
A1Z7Z9	OTHER	OTHER
A1Z8D0	OTHER	OTHER
A1Z8P9	OTHER	OTHER
A1Z9G2	OTHER	OTHER
A1Z9L3	OTHER	OTHER
A1Z9P3	OTHER	OTHER
A1Z9X0	OTHER	OTHER
A1ZA47	OTHER	OTHER
A1ZAY1	OTHER	OTHER
A2A3N6	OTHER	OTHER
A2A761	OTHER	OTHER
A2A870	OTHER	OTHER
A2A884	OTHER	OTHER
A2A9C3	OTHER	OTHER
A2A9R3	OTHER	OTHER
A2AAJ9	OTHER	OTHER
A2ABU4	OTHER	OTHER
A2AEP0	SIGNAL	SIGNAL
A2AG06	OTHER	SIGNAL
A2AIL4	OTHER	OTHER
A2AIV2	OTHER	OTHER
A2AJB7	SIGNAL	SIGNAL
A2AKK5	OTHER	OTHER
A2AKX3	OTHER	OTHER
A2AM29	OTHER	OTHER
A2AMM0	OTHER	OTHER
A2APC3	OTHER	OTHER
A2APF3	OTHER	OTHER
A2AQ25	OTHER	OTHER
A2AS55	OTHER	OTHER
A2ASQ1	OTHER	OTHER
A2AU37	OTHER	OTHER
A2AUU0	OTHER	OTHER
A2AVQ5	OTHER	OTHER
A2BE28	OTHER	OTHER
A2CKF6	SIGNAL	SIGNAL
A2CKF7	SIGNAL	SIGNAL
A2Q5W1	OTHER	OTHER
A2RMJ9	OTHER	OTHER
A2RQG7	OTHER	OTHER
A2RVJ8	OTHER	OTHER
A2RVV7	OTHER	OTHER
A2T2X4	OTHER	OTHER
A2VBC4	SIGNAL	SIGNAL
A2VCW5	OTHER	OTHER
A2VD13	OTHER	OTHER
A2XFC1	OTHER	OTHER
A2XKG2	OTHER	OTHER
A2YH60	OTHER	OTHER
A2ZDX9	OTHER	OTHER
A3AHG5	OTHER	OTHER
A3AWH5	OTHER	OTHER
A3AZ88	OTHER	OTHER
A3CWV0	OTHER	OTHER
A3D0F9	OTHER	SIGNAL
A3DH67	SIGNAL	SIGNAL
A3KGV1	OTHER	OTHER
A3KMH1	OTHER	SIGNAL
A3N0D9	OTHER	SIGNAL
A3N339	OTHER	SIGNAL
A3N3C8	OTHER	OTHER
A3QCH2	OTHER	SIGNAL
A3QH32	OTHER	SIGNAL
A3R064	OTHER	OTHER
A3RF67	SIGNAL	SIGNAL
A3RJ36	SIGNAL	SIGNAL
A4F267	OTHER	OTHER
A4FVP2	OTHER	OTHER
A4FVR1	OTHER	OTHER
A4G0R9	OTHER	SIGNAL
A4G6A8	OTHER	SIGNAL
A4GSN8	OTHER	OTHER
A4IKU2	OTHER	SIGNAL
A4IZZ3	OTHER	SIGNAL
A4JIJ2	OTHER	SIGNAL
A4L691	OTHER	OTHER
A4LBC0	OTHER	SIGNAL
A4PES0	OTHER	OTHER
A4Q9E8	OTHER	OTHER
A4Q9F0	OTHER	OTHER
A4Q9F4	OTHER	OTHER
A4QD57	SIGNAL	SIGNAL
A4QDY7	OTHER	SIGNAL
A4QFQ3	SIGNAL	SIGNAL
A4QI82	OTHER	SIGNAL
A4SNZ5	OTHER	SIGNAL
A4SPG7	OTHER	SIGNAL
A4TI58	OTHER	SIGNAL
A4TJN9	OTHER	SIGNAL
A4TMK8	OTHER	SIGNAL
A4TNZ8	OTHER	SIGNAL
A4VBF0	SIGNAL	SIGNAL
A4VJ11	OTHER	SIGNAL
A4VJD4	OTHER	SIGNAL
A4W485	OTHER	SIGNAL
A4W9B9	OTHER	OTHER
A4WBC8	OTHER	SIGNAL
A4WBE8	OTHER	SIGNAL
A4WEA0	OTHER	SIGNAL
A4WEW2	OTHER	SIGNAL
A4XR58	OTHER	SIGNAL
A4XXV1	OTHER	SIGNAL
A4Y3J6	OTHER	SIGNAL
A4Y8C8	OTHER	SIGNAL
A4Z6H1	OTHER	OTHER
A5A3E0	OTHER	OTHER
A5A630	OTHER	OTHER
A5D6W6	OTHER	OTHER
A5D8V7	OTHER	OTHER
A5EWR9	OTHER	OTHER
A5EZX9	OTHER	SIGNAL
A5F120	OTHER	SIGNAL
A5F372	OTHER	SIGNAL
A5F378	OTHER	SIGNAL
A5F398	OTHER	SIGNAL
A5F5Y3	OTHER	SIGNAL
A5F7A4	SIGNAL	SIGNAL
A5F987	OTHER	SIGNAL
A5GZW8	OTHER	SIGNAL
A5HAK0	SIGNAL	SIGNAL
A5I7R3	OTHER	SIGNAL
A5IBC0	OTHER	SIGNAL
A5IUN6	OTHER	SIGNAL
A5LGM7	OTHER	OTHER
A5N4J2	OTHER	SIGNAL
A5TZU0	OTHER	OTHER
A5U127	OTHER	OTHER
A5U493	OTHER	SIGNAL
A5U7B6	OTHER	OTHER
A5UCK1	OTHER	SIGNAL
A5UDW4	OTHER	SIGNAL
A5UHR5	OTHER	SIGNAL
A5UJ22	OTHER	SIGNAL
A5VYG2	OTHER	SIGNAL
A5VZA8	SIGNAL	SIGNAL
A5W0G8	OTHER	SIGNAL
A5W4E3	OTHER	OTHER
A5WWC6	OTHER	OTHER
A5YKK6	OTHER	OTHER
A5YVF1	OTHER	OTHER
A6BLW4	OTHER	OTHER
A6H687	OTHER	OTHER
A6H8H2	OTHER	OTHER
A6L3B5	OTHER	SIGNAL
A6LFT2	OTHER	SIGNAL
A6MEY4	SIGNAL	SIGNAL
A6NC51	OTHER	OTHER
A6ND36	OTHER	OTHER
A6NFN3	OTHER	OTHER
A6NH11	OTHER	OTHER
A6NHX0	OTHER	OTHER
A6NJ78	OTHER	OTHER
A6NK58	OTHER	OTHER
A6NK89	OTHER	OTHER
A6NLJ0	OTHER	OTHER
A6P6V9	SIGNAL	SIGNAL
A6QG34	OTHER	SIGNAL
A6QI23	OTHER	SIGNAL
A6QIT4	OTHER	SIGNAL
A6QPQ5	OTHER	OTHER
A6TAP1	OTHER	SIGNAL
A6TDX1	OTHER	SIGNAL
A6TEG6	OTHER	SIGNAL
A6TP80	OTHER	OTHER
A6U2U4	OTHER	SIGNAL
A6U3H6	OTHER	SIGNAL
A6U641	OTHER	SIGNAL
A6URZ5	SIGNAL	SIGNAL
A6V924	OTHER	SIGNAL
A6V9B2	OTHER	SIGNAL
A6VC64	OTHER	SIGNAL
A6VHR6	OTHER	SIGNAL
A6VKA3	OTHER	SIGNAL
A6VQE0	OTHER	OTHER
A6VR21	OTHER	SIGNAL
A6W1C5	OTHER	SIGNAL
A6WQJ8	OTHER	SIGNAL
A6WQN7	OTHER	SIGNAL
A6WSF2	OTHER	SIGNAL
A6X8Z9	OTHER	OTHER
A6X982	OTHER	OTHER
A6XMY0	SIGNAL	SIGNAL
A6YSL1	OTHER	OTHER
A6ZJ71	OTHER	OTHER
A7E2U8	OTHER	OTHER
A7FDZ0	OTHER	SIGNAL
A7FEX3	OTHER	SIGNAL
A7FG75	OTHER	SIGNAL
A7FIG3	OTHER	SIGNAL
A7FKW1	OTHER	SIGNAL
A7FPK5	OTHER	SIGNAL
A7GJD2	OTHER	SIGNAL
A7H4D7	OTHER	OTHER
A7L036	SIGNAL	SIGNAL
A7LXT3	OTHER	SIGNAL
A7LXT4	OTHER	SIGNAL
A7LXT7	OTHER	SIGNAL
A7LXW1	OTHER	SIGNAL
A7M7C7	OTHER	OTHER
A7MAS3	OTHER	OTHER
A7MLE5	OTHER	SIGNAL
A7MLX9	OTHER	SIGNAL
A7MNQ9	OTHER	SIGNAL
A7MY80	OTHER	SIGNAL
A7N7J3	OTHER	SIGNAL
A7TUE1	OTHER	OTHER
A7UL74	OTHER	OTHER
A7VJC2	OTHER	OTHER
A7VK00	OTHER	OTHER
A7VLV1	OTHER	OTHER
A7VLV2	OTHER	OTHER
A7VN13	SIGNAL	SIGNAL
A7VN14	SIGNAL	SIGNAL
A7X153	OTHER	SIGNAL
A7X3U8	OTHER	SIGNAL
A7X4S6	OTHER	SIGNAL
A7XN92	OTHER	OTHER
A7Y7W2	OTHER	OTHER
A7Y7X5	OTHER	OTHER
A7ZJ30	OTHER	SIGNAL
A7ZKI4	OTHER	SIGNAL
A7ZKY3	OTHER	SIGNAL
A7ZLL8	OTHER	SIGNAL
A7ZN92	OTHER	SIGNAL
A7ZP28	OTHER	SIGNAL
A7ZR89	OTHER	SIGNAL
A7ZXR7	OTHER	SIGNAL
A7ZZ37	OTHER	SIGNAL
A7ZZE5	OTHER	SIGNAL
A7ZZY2	OTHER	SIGNAL
A8A1H0	OTHER	SIGNAL
A8A268	OTHER	SIGNAL
A8A4A6	OTHER	SIGNAL
A8ABZ0	SIGNAL	OTHER
A8AE11	OTHER	SIGNAL
A8AFS5	OTHER	SIGNAL
A8AG00	OTHER	SIGNAL
A8AHW5	OTHER	SIGNAL
A8AI45	OTHER	SIGNAL
A8API2	OTHER	SIGNAL
A8ASG6	OTHER	OTHER
A8AYJ0	OTHER	SIGNAL
A8BFN4	OTHER	OTHER
A8CG78	SIGNAL	SIGNAL
A8CG82	SIGNAL	SIGNAL
A8CG86	SIGNAL	SIGNAL
A8CG89	SIGNAL	SIGNAL
A8CG90	SIGNAL	SIGNAL
A8CL69	SIGNAL	SIGNAL
A8CVF3	OTHER	OTHER
A8D8P8	OTHER	OTHER
A8DYP0	OTHER	OTHER
A8E2V8	SIGNAL	SIGNAL
A8EVM5	OTHER	OTHER
A8FKF9	OTHER	SIGNAL
A8FLB7	OTHER	OTHER
A8FM78	OTHER	SIGNAL
A8FW15	OTHER	SIGNAL
A8GDA1	OTHER	SIGNAL
A8GHJ4	OTHER	SIGNAL
A8GJ50	OTHER	SIGNAL
A8GJZ0	OTHER	SIGNAL
A8GK68	OTHER	SIGNAL
A8HN58	OTHER	OTHER
A8I4E9	OTHER	OTHER
A8IF44	OTHER	OTHER
A8IH47	OTHER	OTHER
A8IRK7	OTHER	OTHER
A8ITB0	OTHER	SIGNAL
A8IVX2	OTHER	OTHER
A8IXB8	OTHER	OTHER
A8J637	OTHER	OTHER
A8J6X7	OTHER	OTHER
A8J8F6	OTHER	OTHER
A8JAM0	OTHER	OTHER
A8JUV0	OTHER	OTHER
A8K830	OTHER	OTHER
A8K8P3	OTHER	OTHER
A8MR65	OTHER	OTHER
A8MT69	OTHER	OTHER
A8MTJ3	OTHER	OTHER
A8MTZ0	OTHER	OTHER
A8MU46	OTHER	OTHER
A8MYU2	OTHER	OTHER
A8MZ59	OTHER	OTHER
A8N031	OTHER	OTHER
A8QL52	SIGNAL	SIGNAL
A8QL58	SIGNAL	SIGNAL
A8WFJ9	OTHER	OTHER
A8Y7P1	SIGNAL	SIGNAL
A8YY10	OTHER	SIGNAL
A9A677	OTHER	OTHER
A9C3R9	OTHER	OTHER
A9JRD8	OTHER	OTHER
A9KF01	OTHER	SIGNAL
A9KWR9	OTHER	SIGNAL
A9L2D6	OTHER	SIGNAL
A9LLI7	OTHER	OTHER
A9LLI8	OTHER	OTHER
A9LNK9	OTHER	OTHER
A9M2L5	OTHER	SIGNAL
A9M492	OTHER	SIGNAL
A9MDR7	OTHER	SIGNAL
A9MJZ6	OTHER	SIGNAL
A9MNV7	OTHER	SIGNAL
A9MP99	OTHER	SIGNAL
A9MQR3	OTHER	SIGNAL
A9MVX1	OTHER	SIGNAL
A9MW01	OTHER	SIGNAL
A9MZX2	OTHER	SIGNAL
A9N4R0	OTHER	SIGNAL
A9N5G2	OTHER	SIGNAL
A9N876	OTHER	SIGNAL
A9NAS3	OTHER	SIGNAL
A9Q0M7	SIGNAL	OTHER
A9Q751	OTHER	OTHER
A9QM73	OTHER	OTHER
A9QM74	OTHER	OTHER
A9QZ10	OTHER	SIGNAL
A9QZL3	OTHER	SIGNAL
A9R1Q6	OTHER	SIGNAL
A9R6R2	OTHER	SIGNAL
A9R6X4	OTHER	SIGNAL
A9R6Z1	OTHER	SIGNAL
A9T142	OTHER	OTHER
A9UHW6	OTHER	OTHER
A9VEV6	OTHER	OTHER
A9WXL7	OTHER	SIGNAL
A9XE60	SIGNAL	SIGNAL
A9XMT3	OTHER	OTHER
A9Y0K8	OTHER	OTHER
A9Y0K9	OTHER	OTHER
A9YTQ3	OTHER	OTHER
A9ZSY0	OTHER	OTHER
A9ZSY2	OTHER	OTHER
A9ZSY3	OTHER	OTHER
A9ZSZ2	OTHER	OTHER
B0B815	SIGNAL	SIGNAL
B0B816	OTHER	SIGNAL
B0BMY1	OTHER	OTHER
B0BNN3	OTHER	OTHER
B0BP58	OTHER	SIGNAL
B0BR79	OTHER	SIGNAL
B0BSH0	OTHER	SIGNAL
B0BT06	OTHER	OTHER
B0DOB4	OTHER	OTHER
B0EXJ8	OTHER	OTHER
B0F481	OTHER	OTHER
B0F9W3	OTHER	OTHER
B0FHH8	SIGNAL	SIGNAL
B0G0Y8	OTHER	OTHER
B0JFB8	SIGNAL	SIGNAL
B0KND8	OTHER	SIGNAL
B0KR09	OTHER	SIGNAL
B0KZ40	OTHER	OTHER
B0KZK1	SIGNAL	SIGNAL
B0M1H3	OTHER	OTHER
B0R2U4	OTHER	OTHER
B0R2Z3	OTHER	OTHER
B0R5M0	OTHER	OTHER
B0R5Y3	OTHER	SIGNAL
B0R6I5	OTHER	SIGNAL
B0R6J9	OTHER	OTHER
B0R9Z1	OTHER	OTHER
B0RT13	OTHER	SIGNAL
B0RUA2	OTHER	SIGNAL
B0RZ46	OTHER	SIGNAL
B0SVB3	OTHER	SIGNAL
B0U613	OTHER	OTHER
B0UTT2	OTHER	SIGNAL
B0UUL6	OTHER	OTHER
B0UVZ0	OTHER	OTHER
B0UWE6	OTHER	SIGNAL
B0XRV0	SIGNAL	SIGNAL
B0XTT5	OTHER	OTHER
B0YLW7	OTHER	OTHER
B0YLW8	OTHER	OTHER
B1AIC4	OTHER	SIGNAL
B1AUS7	OTHER	OTHER
B1AWL2	OTHER	OTHER
B1B534	OTHER	OTHER
B1GT61	SIGNAL	SIGNAL
B1IBE1	OTHER	SIGNAL
B1IGZ5	OTHER	SIGNAL
B1ISK6	OTHER	SIGNAL
B1IU84	OTHER	SIGNAL
B1IU99	OTHER	SIGNAL
B1IY66	OTHER	SIGNAL
B1IYG7	OTHER	SIGNAL
B1IZU1	OTHER	SIGNAL
B1JCC5	OTHER	SIGNAL
B1JEP9	OTHER	SIGNAL
B1JGA6	OTHER	SIGNAL
B1JM87	OTHER	SIGNAL
B1JSJ0	OTHER	SIGNAL
B1KD83	OTHER	SIGNAL
B1KDU5	OTHER	SIGNAL
B1KTE0	OTHER	SIGNAL
B1LDH3	OTHER	SIGNAL
B1LH91	OTHER	SIGNAL
B1LHX3	OTHER	SIGNAL
B1LKV2	OTHER	SIGNAL
B1LL90	OTHER	SIGNAL
B1LQN8	OTHER	SIGNAL
B1P0S1	SIGNAL	SIGNAL
B1W5J7	OTHER	OTHER
B1X8A2	OTHER	SIGNAL
B1X9J2	OTHER	SIGNAL
B1XAN4	OTHER	SIGNAL
B1XAQ0	OTHER	SIGNAL
B1XDD6	OTHER	SIGNAL
B1XF50	OTHER	SIGNAL
B1XFC3	OTHER	SIGNAL
B1XGX5	OTHER	SIGNAL
B1XT70	OTHER	SIGNAL
B1YFV8	OTHER	OTHER
B1YPA0	OTHER	SIGNAL
B2AGU0	OTHER	SIGNAL
B2AI82	OTHER	SIGNAL
B2BRQ5	SIGNAL	SIGNAL
B2C6R6	OTHER	OTHER
B2D6M2	OTHER	SIGNAL
B2D6P4	OTHER	OTHER
B2FDA8	OTHER	OTHER
B2FNJ0	SIGNAL	SIGNAL
B2FQV2	OTHER	SIGNAL
B2FU50	OTHER	SIGNAL
B2G331	SIGNAL	SIGNAL
B2GUZ5	OTHER	OTHER
B2GV50	OTHER	OTHER
B2HSU5	OTHER	OTHER
B2HSU9	OTHER	OTHER
B2IPD4	OTHER	SIGNAL
B2K0V2	OTHER	SIGNAL
B2K2Y8	OTHER	SIGNAL
B2K885	OTHER	SIGNAL
B2K970	OTHER	SIGNAL
B2KNH9	SIGNAL	SIGNAL
B2LXS7	OTHER	OTHER
B2RH54	OTHER	SIGNAL
B2RH57	OTHER	SIGNAL
B2RH58	OTHER	SIGNAL
B2RH59	OTHER	SIGNAL
B2RHG2	OTHER	SIGNAL
B2RHG4	OTHER	SIGNAL
B2RIT0	SIGNAL	SIGNAL
B2RKV3	SIGNAL	SIGNAL
B2RUZ4	OTHER	OTHER
B2RX14	OTHER	OTHER
B2RX88	OTHER	OTHER
B2RXF5	OTHER	OTHER
B2RY04	OTHER	OTHER
B2RYG6	OTHER	OTHER
B2SQN8	OTHER	SIGNAL
B2TU78	OTHER	SIGNAL
B2TV30	OTHER	SIGNAL
B2TWL4	OTHER	SIGNAL
B2TZV7	OTHER	SIGNAL
B2U143	OTHER	SIGNAL
B2U178	OTHER	SIGNAL
B2U541	OTHER	SIGNAL
B2UBL7	OTHER	SIGNAL
B2UER8	OTHER	SIGNAL
B2US63	OTHER	OTHER
B2VDC8	OTHER	SIGNAL
B2VEI1	OTHER	SIGNAL
B2VGX7	OTHER	SIGNAL
B3A003	SIGNAL	SIGNAL
B3A0M2	OTHER	OTHER
B3DMA2	OTHER	OTHER
B3DPP6	OTHER	SIGNAL
B3EAV2	OTHER	SIGNAL
B3EWF7	OTHER	SIGNAL
B3EWY1	SIGNAL	SIGNAL
B3G515	OTHER	OTHER
B3GYW8	OTHER	SIGNAL
B3GZ85	OTHER	OTHER
B3H1B8	OTHER	SIGNAL
B3H4X8	OTHER	OTHER
B3H5A8	OTHER	OTHER
B3H5K9	OTHER	OTHER
B3H615	OTHER	OTHER
B3LF48	OTHER	OTHER
B3PWV0	OTHER	SIGNAL
B3QIW5	OTHER	SIGNAL
B3R8B4	OTHER	SIGNAL
B3STN5	SIGNAL	SIGNAL
B3STN7	SIGNAL	SIGNAL
B3U538	OTHER	SIGNAL
B3Y963	OTHER	OTHER
B4E8L3	OTHER	SIGNAL
B4F8Z1	OTHER	OTHER
B4FNK8	OTHER	OTHER
B4FSG1	OTHER	SIGNAL
B4FUP5	OTHER	OTHER
B4RV30	OTHER	SIGNAL
B4SIL5	OTHER	SIGNAL
B4SRN1	OTHER	SIGNAL
B4SUG5	OTHER	SIGNAL
B4SUN2	OTHER	SIGNAL
B4SYK6	OTHER	SIGNAL
B4SYT3	OTHER	SIGNAL
B4T5D8	OTHER	SIGNAL
B4TAT3	OTHER	SIGNAL
B4TB50	OTHER	SIGNAL
B4THT3	OTHER	SIGNAL
B4TJV1	OTHER	SIGNAL
B4TKA7	OTHER	SIGNAL
B4TPE6	OTHER	SIGNAL
B4TPX4	OTHER	SIGNAL
B4TVG8	OTHER	SIGNAL
B4TX85	OTHER	SIGNAL
B4TXU5	OTHER	SIGNAL
B4XT64	OTHER	OTHER
B5BBA9	OTHER	SIGNAL
B5BCE7	OTHER	SIGNAL
B5BDZ4	OTHER	SIGNAL
B5BGT1	OTHER	SIGNAL
B5BI54	OTHER	SIGNAL
B5BI73	OTHER	SIGNAL
B5BJ86	OTHER	SIGNAL
B5BUZ8	OTHER	OTHER
B5DEL3	OTHER	SIGNAL
B5DF11	OTHER	OTHER
B5DF91	OTHER	OTHER
B5DFN2	OTHER	OTHER
B5EYU5	OTHER	SIGNAL
B5EZ88	OTHER	SIGNAL
B5F4H3	OTHER	SIGNAL
B5F6E4	OTHER	SIGNAL
B5F7N7	OTHER	SIGNAL
B5FGS5	OTHER	SIGNAL
B5FGW1	OTHER	SIGNAL
B5FHQ2	OTHER	SIGNAL
B5FIV5	OTHER	SIGNAL
B5FMP3	OTHER	SIGNAL
B5FNQ2	OTHER	SIGNAL
B5FU16	OTHER	SIGNAL
B5KM66	OTHER	OTHER
B5LYJ9	SIGNAL	SIGNAL
B5LZ79	SIGNAL	SIGNAL
B5QVP8	OTHER	SIGNAL
B5QXY5	OTHER	SIGNAL
B5R1C0	OTHER	SIGNAL
B5R233	OTHER	SIGNAL
B5R2X1	OTHER	SIGNAL
B5R3J7	OTHER	SIGNAL
B5R535	OTHER	SIGNAL
B5R7Z5	OTHER	SIGNAL
B5R901	OTHER	SIGNAL
B5R922	OTHER	SIGNAL
B5RA57	OTHER	SIGNAL
B5RBC1	OTHER	SIGNAL
B5RC85	OTHER	SIGNAL
B5REX5	OTHER	SIGNAL
B5U6Y4	SIGNAL	SIGNAL
B5U6Z2	SIGNAL	SIGNAL
B5X0I6	OTHER	OTHER
B5X582	OTHER	OTHER
B5XP00	OTHER	SIGNAL
B5XRA9	OTHER	OTHER
B5XU88	OTHER	SIGNAL
B5XW49	OTHER	SIGNAL
B5XWS2	OTHER	SIGNAL
B5YIX2	OTHER	SIGNAL
B5YQG2	OTHER	SIGNAL
B5YQJ3	OTHER	SIGNAL
B5YSJ7	OTHER	SIGNAL
B5YVU9	OTHER	SIGNAL
B5YWZ7	OTHER	SIGNAL
B5YXL7	OTHER	SIGNAL
B5YXM7	OTHER	SIGNAL
B5Z9Z9	OTHER	OTHER
B6CAM1	OTHER	OTHER
B6E107	OTHER	OTHER
B6EU02	OTHER	OTHER
B6H2G9	OTHER	OTHER
B6H3B2	OTHER	OTHER
B6H9U8	OTHER	OTHER
B6HJ92	OTHER	OTHER
B6HQ74	OTHER	OTHER
B6I116	OTHER	SIGNAL
B6I152	OTHER	SIGNAL
B6I1A4	OTHER	SIGNAL
B6I7A0	OTHER	SIGNAL
B6I9F5	OTHER	SIGNAL
B6I9S4	OTHER	SIGNAL
B6IAG9	OTHER	SIGNAL
B6IB19	OTHER	SIGNAL
B6J319	OTHER	SIGNAL
B6J9C8	OTHER	SIGNAL
B6JKG3	OTHER	OTHER
B6TRH4	OTHER	SIGNAL
B6TTV8	OTHER	SIGNAL
B6UFC7	OTHER	SIGNAL
B6UV92	OTHER	OTHER
B6V8E6	OTHER	OTHER
B6VQ60	OTHER	OTHER
B6VQA1	OTHER	OTHER
B7F8P5	OTHER	OTHER
B7FAL5	OTHER	OTHER
B7FAS6	OTHER	OTHER
B7FDP2	SIGNAL	SIGNAL
B7IZU3	OTHER	SIGNAL
B7J1T8	OTHER	OTHER
B7JAQ0	SIGNAL	SIGNAL
B7L5D7	OTHER	SIGNAL
B7L8Y8	OTHER	SIGNAL
B7L9I5	OTHER	SIGNAL
B7LAM9	OTHER	SIGNAL
B7LFM1	OTHER	SIGNAL
B7LG13	OTHER	SIGNAL
B7LGV3	OTHER	SIGNAL
B7LGX0	OTHER	SIGNAL
B7LJU7	OTHER	SIGNAL
B7LLH2	OTHER	SIGNAL
B7LPT3	OTHER	SIGNAL
B7LRM8	OTHER	SIGNAL
B7LSI1	OTHER	SIGNAL
B7LSJ1	OTHER	SIGNAL
B7LT58	OTHER	SIGNAL
B7LXA7	OTHER	SIGNAL
B7LXC4	OTHER	SIGNAL
B7LYZ3	OTHER	SIGNAL
B7LZX7	OTHER	SIGNAL
B7M3A9	OTHER	SIGNAL
B7M5G8	OTHER	SIGNAL
B7M5P6	OTHER	SIGNAL
B7M955	OTHER	SIGNAL
B7M9T8	OTHER	SIGNAL
B7MCM4	OTHER	SIGNAL
B7MFB8	OTHER	SIGNAL
B7MFR4	OTHER	SIGNAL
B7MJ67	OTHER	SIGNAL
B7MK90	OTHER	SIGNAL
B7MKB1	OTHER	SIGNAL
B7MN10	OTHER	SIGNAL
B7MRS8	OTHER	SIGNAL
B7MTL0	OTHER	SIGNAL
B7MTX1	OTHER	SIGNAL
B7MTZ3	OTHER	SIGNAL
B7MV31	OTHER	SIGNAL
B7MWF7	OTHER	SIGNAL
B7MXN6	OTHER	SIGNAL
B7MZB8	OTHER	SIGNAL
B7N3Z9	OTHER	SIGNAL
B7N420	OTHER	SIGNAL
B7N5G7	OTHER	SIGNAL
B7N7L9	OTHER	SIGNAL
B7N9P7	OTHER	SIGNAL
B7NB35	OTHER	SIGNAL
B7NBW2	OTHER	SIGNAL
B7NDE9	OTHER	SIGNAL
B7NI32	OTHER	SIGNAL
B7NL55	OTHER	SIGNAL
B7NM00	OTHER	SIGNAL
B7NN18	OTHER	SIGNAL
B7NRB1	OTHER	SIGNAL
B7NUQ4	OTHER	SIGNAL
B7NUV4	OTHER	SIGNAL
B7NUX5	OTHER	SIGNAL
B7SNV8	SIGNAL	SIGNAL
B7SXM5	OTHER	OTHER
B7U179	OTHER	OTHER
B7UFL9	OTHER	SIGNAL
B7UI10	OTHER	SIGNAL
B7UKT1	OTHER	SIGNAL
B7UP93	OTHER	SIGNAL
B7UQ77	OTHER	SIGNAL
B7UQ97	OTHER	SIGNAL
B7URH4	OTHER	SIGNAL
B7URS4	OTHER	SIGNAL
B7USY1	OTHER	SIGNAL
B7UX15	OTHER	SIGNAL
B7UXA6	OTHER	SIGNAL
B7V0L4	OTHER	SIGNAL
B7VIM1	OTHER	SIGNAL
B7VRL0	OTHER	SIGNAL
B7XDF1	OTHER	SIGNAL
B7Z0I7	OTHER	OTHER
B7ZFT1	OTHER	OTHER
B8AL97	SIGNAL	SIGNAL
B8AVJ9	OTHER	OTHER
B8AW64	OTHER	OTHER
B8BDQ4	OTHER	OTHER
B8D7N1	OTHER	SIGNAL
B8D9C9	OTHER	SIGNAL
B8E817	OTHER	SIGNAL
B8E9X5	OTHER	SIGNAL
B8F4Z1	OTHER	SIGNAL
B8F6F0	OTHER	SIGNAL
B8F845	OTHER	SIGNAL
B8F891	OTHER	SIGNAL
B8GW30	OTHER	OTHER
B8GYI7	OTHER	OTHER
B8GZ28	OTHER	OTHER
B8H482	OTHER	OTHER
B8JLQ9	SIGNAL	SIGNAL
B8M9H9	SIGNAL	SIGNAL
B8XA40	OTHER	OTHER
B8XA41	OTHER	OTHER
B8Y6I0	OTHER	OTHER
B8YIE8	OTHER	OTHER
B8ZPD9	OTHER	SIGNAL
B9DFA8	OTHER	OTHER
B9DFI7	OTHER	OTHER
B9DFZ0	OTHER	OTHER
B9DGI8	OTHER	OTHER
B9DGU7	OTHER	OTHER
B9DY54	OTHER	SIGNAL
B9EJG8	OTHER	OTHER
B9F1C0	OTHER	OTHER
B9FJ61	OTHER	OTHER
B9G5N1	OTHER	OTHER
B9JRQ0	OTHER	SIGNAL
B9KDD4	OTHER	OTHER
B9TSP7	OTHER	OTHER
B9V5F5	OTHER	OTHER
B9VRJ2	OTHER	OTHER
B9W4V4	OTHER	SIGNAL
B9XXL6	OTHER	OTHER
B9XZG7	OTHER	OTHER
C0H9B6	SIGNAL	SIGNAL
C0HJM9	SIGNAL	SIGNAL
C0HJQ4	SIGNAL	SIGNAL
C0HK27	SIGNAL	SIGNAL
C0HKC2	SIGNAL	SIGNAL
C0HKC3	SIGNAL	SIGNAL
C0HKG0	SIGNAL	SIGNAL
C0HKG1	SIGNAL	SIGNAL
C0HKM3	SIGNAL	SIGNAL
C0HL38	SIGNAL	SIGNAL
C0HL64	SIGNAL	SIGNAL
C0HL65	SIGNAL	SIGNAL
C0HL82	SIGNAL	SIGNAL
C0HLA0	SIGNAL	SIGNAL
C0HLL2	SIGNAL	OTHER
C0K3N1	SIGNAL	SIGNAL
C0PW77	OTHER	SIGNAL
C0Q0P2	OTHER	SIGNAL
C0Q334	OTHER	SIGNAL
C0Q358	OTHER	SIGNAL
C0Q4W6	OTHER	SIGNAL
C0QY54	OTHER	SIGNAL
C0RKA1	OTHER	SIGNAL
C0RWW9	OTHER	OTHER
C0SP80	OTHER	SIGNAL
C0SP86	OTHER	OTHER
C0SP99	OTHER	SIGNAL
C0SPB6	OTHER	OTHER
C1AFY9	OTHER	SIGNAL
C1B1D9	OTHER	SIGNAL
C1C6V8	OTHER	SIGNAL
C1CDX6	OTHER	SIGNAL
C1CK62	OTHER	SIGNAL
C1CRR9	OTHER	SIGNAL
C1CTN0	OTHER	SIGNAL
C1FNE4	OTHER	SIGNAL
C1IC47	SIGNAL	SIGNAL
C1IC48	SIGNAL	SIGNAL
C1IC49	SIGNAL	SIGNAL
C1IC50	SIGNAL	SIGNAL
C1IC53	SIGNAL	SIGNAL
C1K5M2	OTHER	OTHER
C2R3K4	OTHER	OTHER
C3KDR8	OTHER	SIGNAL
C3KW94	OTHER	SIGNAL
C3LS71	OTHER	SIGNAL
C3LVU3	OTHER	SIGNAL
C3MB06	OTHER	SIGNAL
C3MG28	OTHER	SIGNAL
C3NVZ3	OTHER	SIGNAL
C4IX13	OTHER	OTHER
C4LBL3	OTHER	SIGNAL
C4LY96	OTHER	OTHER
C4NZN9	SIGNAL	SIGNAL
C4P6S0	OTHER	OTHER
C4PRC2	OTHER	SIGNAL
C4QM85	OTHER	OTHER
C4ZQP1	OTHER	SIGNAL
C4ZS19	OTHER	SIGNAL
C4ZSQ4	OTHER	SIGNAL
C4ZTN4	OTHER	SIGNAL
C4ZTQ0	OTHER	SIGNAL
C4ZU48	OTHER	SIGNAL
C4ZVG4	OTHER	SIGNAL
C4ZWC8	OTHER	SIGNAL
C4ZWZ7	OTHER	SIGNAL
C5A0N2	OTHER	SIGNAL
C5B7B9	OTHER	SIGNAL
C5BCE9	OTHER	SIGNAL
C5C7X8	OTHER	OTHER
C5C7X9	OTHER	OTHER
C5D6L9	OTHER	SIGNAL
C5H429	OTHER	OTHER
C5J887	SIGNAL	SIGNAL
C5W716	OTHER	OTHER
C6AK71	OTHER	SIGNAL
C6BGE7	OTHER	SIGNAL
C6C2D6	OTHER	SIGNAL
C6CMD7	OTHER	SIGNAL
C6DHY3	OTHER	SIGNAL
C6DK59	OTHER	SIGNAL
C6DKS0	OTHER	SIGNAL
C6EH62	OTHER	SIGNAL
C6JUP3	SIGNAL	SIGNAL
C6KIE6	OTHER	OTHER
C6XZB6	SIGNAL	SIGNAL
C6Y4C2	OTHER	OTHER
C6Y4C5	OTHER	OTHER
C6Y4C9	OTHER	OTHER
C6Y4D3	OTHER	OTHER
C7AE94	OTHER	OTHER
C7AJA4	OTHER	OTHER
C7B178	OTHER	OTHER
C7B247	SIGNAL	SIGNAL
C7BGW7	OTHER	SIGNAL
C7F6X3	SIGNAL	SIGNAL
C7G1H4	SIGNAL	OTHER
C7G3K3	SIGNAL	SIGNAL
C7IVR4	OTHER	OTHER
C7J2Z1	OTHER	OTHER
C7NWW8	OTHER	SIGNAL
C7R5S3	OTHER	SIGNAL
C7RCP6	OTHER	OTHER
C8KI33	OTHER	OTHER
C8V4D4	OTHER	OTHER
C8VP82	OTHER	OTHER
C8VQG9	OTHER	OTHER
C8VSZ2	OTHER	OTHER
C8VTV4	OTHER	OTHER
C8WLC6	OTHER	SIGNAL
C9JE40	OTHER	OTHER
C9JRZ8	OTHER	OTHER
C9K4X8	SIGNAL	SIGNAL
C9X4J8	SIGNAL	SIGNAL
C9X4J9	SIGNAL	SIGNAL
C9X4K1	SIGNAL	SIGNAL
C9X4K4	SIGNAL	SIGNAL
C9X4K7	SIGNAL	SIGNAL
D0EL35	OTHER	OTHER
D0FUE8	OTHER	SIGNAL
D0JWX6	OTHER	SIGNAL
D0M814	OTHER	SIGNAL
D0PX88	OTHER	OTHER
D0Q0Y7	OTHER	OTHER
D0QMC3	OTHER	OTHER
D0RMU8	OTHER	OTHER
D0UGJ0	SIGNAL	SIGNAL
D0VWR5	OTHER	OTHER
D0VWU4	OTHER	OTHER
D0VYS2	OTHER	OTHER
D0Z8F8	OTHER	SIGNAL
D0ZWT5	OTHER	SIGNAL
D1MGU0	SIGNAL	SIGNAL
D1MGU1	SIGNAL	SIGNAL
D2A869	OTHER	SIGNAL
D2D3B2	OTHER	OTHER
D2EAC2	OTHER	OTHER
D2K8N5	OTHER	OTHER
D2T3S6	OTHER	SIGNAL
D2TN57	OTHER	OTHER
D2TN58	OTHER	OTHER
D2WL32	OTHER	OTHER
D2XV59	OTHER	OTHER
D2Z0P2	OTHER	OTHER
D2Z0P3	OTHER	OTHER
D2Z0P5	OTHER	SIGNAL
D2Z0P9	OTHER	OTHER
D2ZZC1	OTHER	OTHER
D3GDK4	SIGNAL	SIGNAL
D3GKW6	OTHER	OTHER
D3GV53	OTHER	OTHER
D3IUT5	OTHER	OTHER
D3J162	OTHER	OTHER
D3JXM1	SIGNAL	SIGNAL
D3QL74	OTHER	OTHER
D3VCR0	OTHER	SIGNAL
D3W0D1	OTHER	OTHER
D3YN49	OTHER	OTHER
D3YWJ0	OTHER	OTHER
D3Z3K2	OTHER	OTHER
D3Z7H4	OTHER	SIGNAL
D3Z7P3	OTHER	OTHER
D3ZD32	OTHER	OTHER
D3ZEY4	OTHER	OTHER
D3ZGB1	OTHER	OTHER
D3ZGX1	OTHER	OTHER
D3ZKB9	OTHER	OTHER
D3ZKT0	OTHER	OTHER
D3ZNT6	OTHER	OTHER
D3ZQJ0	OTHER	OTHER
D3ZR10	OTHER	OTHER
D3ZSC8	OTHER	OTHER
D3ZUQ0	OTHER	OTHER
D3ZXW3	OTHER	OTHER
D4A693	OTHER	OTHER
D4A702	OTHER	OTHER
D4A770	OTHER	OTHER
D4A7T3	OTHER	OTHER
D4ACN8	OTHER	OTHER
D4AE59	OTHER	OTHER
D4AEP3	OTHER	OTHER
D4GC59	OTHER	SIGNAL
D4GNT6	OTHER	SIGNAL
D4GPN3	OTHER	SIGNAL
D4GPW5	OTHER	OTHER
D4GPW9	OTHER	SIGNAL
D4GQ16	OTHER	SIGNAL
D4GQN4	OTHER	OTHER
D4GQN5	OTHER	OTHER
D4GQN6	OTHER	OTHER
D4GSY9	OTHER	OTHER
D4GTK4	OTHER	OTHER
D4GW40	OTHER	OTHER
D4GYG5	OTHER	OTHER
D4GYH0	OTHER	OTHER
D4GYW6	OTHER	OTHER
D4P3R7	OTHER	OTHER
D5ANZ3	OTHER	OTHER
D5ARY9	OTHER	OTHER
D5D1H3	OTHER	SIGNAL
D5JBW8	OTHER	OTHER
D5LXJ0	OTHER	OTHER
D5MCN2	OTHER	OTHER
D6PVB4	OTHER	OTHER
D6PVB5	OTHER	OTHER
D6R8X8	OTHER	OTHER
D6RGH6	OTHER	SIGNAL
D6VTK4	OTHER	OTHER
D7A6E5	SIGNAL	SIGNAL
D7GXG1	OTHER	OTHER
D7UQM5	OTHER	OTHER
D7URM0	OTHER	OTHER
D9IA43	OTHER	OTHER
D9IA44	OTHER	SIGNAL
D9IA45	OTHER	OTHER
D9N164	OTHER	OTHER
E0D877	SIGNAL	SIGNAL
E0SHN8	OTHER	SIGNAL
E0SI60	OTHER	SIGNAL
E0X9C7	OTHER	OTHER
E0XKJ8	SIGNAL	SIGNAL
E0XKJ9	SIGNAL	SIGNAL
E1B328	OTHER	OTHER
E1BSW7	OTHER	OTHER
E1BTG2	OTHER	OTHER
E1BUG7	OTHER	OTHER
E1V7W0	OTHER	OTHER
E1V7W1	OTHER	OTHER
E1VAU8	OTHER	OTHER
E1VBK1	SIGNAL	SIGNAL
E1WAE4	OTHER	SIGNAL
E1XUJ2	SIGNAL	SIGNAL
E2DQZ5	SIGNAL	SIGNAL
E2DQZ6	SIGNAL	SIGNAL
E3DK69	OTHER	SIGNAL
E3PJ88	OTHER	SIGNAL
E3PPC4	SIGNAL	SIGNAL
E3SCZ8	OTHER	OTHER
E3VNM4	OTHER	OTHER
E3W9M2	SIGNAL	SIGNAL
E4P9W4	OTHER	SIGNAL
E4PKG3	OTHER	SIGNAL
E4QEX4	OTHER	OTHER
E5FYH0	OTHER	OTHER
E5L8F7	OTHER	OTHER
E5QVT2	OTHER	OTHER
E5RQA1	OTHER	OTHER
E6Y8S8	SIGNAL	SIGNAL
E7BLC7	SIGNAL	SIGNAL
E7CLP2	SIGNAL	SIGNAL
E7D082	SIGNAL	SIGNAL
E7DDH2	OTHER	SIGNAL
E7EZF3	OTHER	OTHER
E7FDB3	OTHER	OTHER
E7FHC4	OTHER	OTHER
E7FHF8	OTHER	OTHER
E7FHN9	OTHER	OTHER
E7FHP1	OTHER	OTHER
E7FHU4	OTHER	OTHER
E7FHW8	OTHER	OTHER
E7FI44	OTHER	OTHER
E7FI45	OTHER	OTHER
E8QGV2	OTHER	OTHER
E8XEH9	OTHER	OTHER
E8XH69	OTHER	SIGNAL
E8XH70	OTHER	SIGNAL
E8XP36	OTHER	OTHER
E9AE57	OTHER	OTHER
E9AGH7	OTHER	OTHER
E9K9Z1	SIGNAL	SIGNAL
E9P8D2	OTHER	OTHER
E9P974	OTHER	SIGNAL
E9PT87	OTHER	OTHER
E9PW05	OTHER	OTHER
E9PYI1	OTHER	OTHER
E9PYL2	OTHER	OTHER
E9Q394	OTHER	OTHER
E9Q4F7	OTHER	OTHER
E9Q4Z2	OTHER	OTHER
E9Q5F9	OTHER	OTHER
E9Q5G7	OTHER	OTHER
E9Q6W4	OTHER	OTHER
E9Q784	OTHER	OTHER
E9Q7G0	OTHER	SIGNAL
E9Q8T2	OTHER	OTHER
E9QAG8	OTHER	OTHER
E9QAU8	OTHER	SIGNAL
E9QI36	OTHER	OTHER
F0JAI6	OTHER	OTHER
F0T376	OTHER	OTHER
F0UZ12	SIGNAL	SIGNAL
F1AWB0	SIGNAL	SIGNAL
F1C7I4	OTHER	OTHER
F1CGT6	SIGNAL	SIGNAL
F1LM93	OTHER	OTHER
F1LQ48	OTHER	OTHER
F1LTR1	OTHER	OTHER
F1LYQ8	OTHER	OTHER
F1M7Y5	OTHER	OTHER
F1MA98	OTHER	OTHER
F1NPG5	OTHER	OTHER
F1NSM7	SIGNAL	SIGNAL
F1P065	OTHER	OTHER
F1QGH7	OTHER	OTHER
F1QN48	OTHER	OTHER
F1R2J1	OTHER	OTHER
F1R5H6	OTHER	OTHER
F1RRV3	SIGNAL	SIGNAL
F1SZ41	OTHER	SIGNAL
F1SZ42	OTHER	SIGNAL
F1SZ44	OTHER	SIGNAL
F2JXJ2	OTHER	OTHER
F2QVG4	OTHER	OTHER
F2QXM5	SIGNAL	SIGNAL
F2Z461	OTHER	OTHER
F2Z6D2	OTHER	OTHER
F3Y5P4	OTHER	OTHER
F4HDA7	OTHER	SIGNAL
F4HPR5	OTHER	OTHER
F4HQA1	OTHER	OTHER
F4HQD4	OTHER	OTHER
F4HRI2	OTHER	OTHER
F4HRT5	OTHER	OTHER
F4HRV8	OTHER	OTHER
F4HT77	OTHER	OTHER
F4HU58	OTHER	OTHER
F4HUK6	OTHER	OTHER
F4HVZ5	OTHER	OTHER
F4HWF9	OTHER	OTHER
F4HWY6	OTHER	OTHER
F4HX80	OTHER	OTHER
F4HXL0	OTHER	OTHER
F4HXU3	OTHER	OTHER
F4HYD7	OTHER	OTHER
F4HYF3	OTHER	OTHER
F4HZG9	OTHER	OTHER
F4I1T7	OTHER	OTHER
F4I2J8	OTHER	OTHER
F4I3Z5	OTHER	OTHER
F4I443	OTHER	OTHER
F4I460	OTHER	OTHER
F4I5N6	OTHER	OTHER
F4I6G4	OTHER	OTHER
F4I6M4	OTHER	OTHER
F4I700	OTHER	OTHER
F4I718	OTHER	OTHER
F4I7I0	OTHER	OTHER
F4IAT8	OTHER	SIGNAL
F4IAW1	OTHER	SIGNAL
F4ICK8	OTHER	OTHER
F4IDB2	OTHER	OTHER
F4IDQ6	OTHER	OTHER
F4IE66	OTHER	OTHER
F4IF36	OTHER	OTHER
F4IF99	OTHER	OTHER
F4IFD0	OTHER	OTHER
F4IHL3	OTHER	OTHER
F4IHY7	OTHER	OTHER
F4IIS5	OTHER	OTHER
F4IIU4	OTHER	OTHER
F4IK01	OTHER	OTHER
F4IMQ0	OTHER	OTHER
F4IN23	OTHER	OTHER
F4IN78	OTHER	OTHER
F4IPE3	OTHER	OTHER
F4IPY2	OTHER	OTHER
F4IRB4	OTHER	OTHER
F4IRQ5	OTHER	OTHER
F4IRR2	OTHER	OTHER
F4IS91	OTHER	OTHER
F4ISV6	OTHER	OTHER
F4IUX6	OTHER	OTHER
F4IUY8	OTHER	OTHER
F4IV16	OTHER	OTHER
F4IVV0	OTHER	OTHER
F4IW10	OTHER	OTHER
F4IXE7	OTHER	OTHER
F4IY62	OTHER	OTHER
F4IZM8	OTHER	OTHER
F4J117	OTHER	OTHER
F4J264	OTHER	OTHER
F4J2K2	OTHER	SIGNAL
F4J2U9	OTHER	OTHER
F4J3R7	OTHER	OTHER
F4J3T8	OTHER	OTHER
F4J7T2	OTHER	OTHER
F4J7T3	OTHER	OTHER
F4J8D3	OTHER	OTHER
F4J8G7	OTHER	OTHER
F4J8K6	OTHER	OTHER
F4JAA5	OTHER	OTHER
F4JAU2	OTHER	SIGNAL
F4JCB2	OTHER	OTHER
F4JCU0	OTHER	OTHER
F4JCX9	OTHER	OTHER
F4JEP5	OTHER	OTHER
F4JEX5	OTHER	OTHER
F4JGZ1	OTHER	OTHER
F4JHA2	OTHER	OTHER
F4JHH5	OTHER	OTHER
F4JI44	OTHER	OTHER
F4JJ23	OTHER	OTHER
F4JKB6	OTHER	SIGNAL
F4JL28	OTHER	OTHER
F4JLC1	OTHER	OTHER
F4JN26	OTHER	OTHER
F4JP46	OTHER	OTHER
F4JP48	OTHER	OTHER
F4JP52	OTHER	OTHER
F4JRB0	OTHER	OTHER
F4JRR5	OTHER	OTHER
F4JRS4	OTHER	OTHER
F4JTJ2	OTHER	OTHER
F4JTN2	OTHER	OTHER
F4JTP5	OTHER	OTHER
F4JTS8	OTHER	OTHER
F4JU69	OTHER	OTHER
F4JVH1	OTHER	SIGNAL
F4JVI3	OTHER	OTHER
F4JW68	OTHER	OTHER
F4JW79	OTHER	OTHER
F4JWB3	OTHER	OTHER
F4JWT7	OTHER	OTHER
F4JY37	OTHER	OTHER
F4JYE9	OTHER	OTHER
F4JZC2	OTHER	OTHER
F4K128	OTHER	OTHER
F4K1J4	OTHER	OTHER
F4K1R2	OTHER	OTHER
F4K2A1	OTHER	OTHER
F4K2E9	OTHER	OTHER
F4K2R6	OTHER	OTHER
F4K3G5	OTHER	OTHER
F4K410	OTHER	OTHER
F4K494	OTHER	OTHER
F4K495	OTHER	OTHER
F4K4E3	OTHER	OTHER
F4K5J1	OTHER	OTHER
F4K933	OTHER	OTHER
F4KAF2	OTHER	OTHER
F4KBW6	OTHER	OTHER
F4KCE9	OTHER	OTHER
F4KDA5	OTHER	OTHER
F4KDD7	OTHER	OTHER
F4KDN0	OTHER	OTHER
F4KE63	OTHER	OTHER
F4KEA4	OTHER	OTHER
F4KEV7	OTHER	OTHER
F4KEY9	OTHER	OTHER
F4KFB3	OTHER	OTHER
F4KFT7	OTHER	OTHER
F4KGQ0	OTHER	OTHER
F4KH86	OTHER	OTHER
F4KHI3	OTHER	OTHER
F4LAC2	OTHER	SIGNAL
F5CPD3	SIGNAL	SIGNAL
F5CPD5	SIGNAL	SIGNAL
F5CPD6	SIGNAL	SIGNAL
F5CPD8	SIGNAL	SIGNAL
F5CPE0	SIGNAL	SIGNAL
F5CPE2	SIGNAL	SIGNAL
F5CPE3	SIGNAL	SIGNAL
F5CPE4	SIGNAL	SIGNAL
F5L478	OTHER	OTHER
F5ZAY7	OTHER	SIGNAL
F6YCR7	OTHER	OTHER
F6ZDS4	OTHER	OTHER
F7BJB9	OTHER	OTHER
F7J1C8	SIGNAL	SIGNAL
F8QN53	SIGNAL	SIGNAL
F8S0Y4	SIGNAL	SIGNAL
F8S0Z5	SIGNAL	SIGNAL
F8VPN2	OTHER	OTHER
F8WLE0	OTHER	OTHER
F8WQK8	SIGNAL	SIGNAL
F9W301	OTHER	OTHER
G1CWH1	SIGNAL	SIGNAL
G1CWH3	SIGNAL	SIGNAL
G1CWH5	SIGNAL	SIGNAL
G1CWH6	SIGNAL	SIGNAL
G1CWH8	SIGNAL	SIGNAL
G1UBD1	SIGNAL	SIGNAL
G2K449	OTHER	OTHER
G2TRL1	OTHER	OTHER
G2TRN4	OTHER	OTHER
G2XKQ0	OTHER	OTHER
G3CEP7	OTHER	OTHER
G3KIM6	OTHER	OTHER
G3KIM7	OTHER	OTHER
G3KIM8	OTHER	OTHER
G3MYZ3	SIGNAL	SIGNAL
G3UYX5	OTHER	OTHER
G3V6S8	OTHER	OTHER
G3V8Y7	OTHER	OTHER
G3X982	OTHER	OTHER
G3XD12	OTHER	OTHER
G3XDA8	SIGNAL	SIGNAL
G3XKQ9	OTHER	SIGNAL
G3YHA8	OTHER	OTHER
G4LTX4	OTHER	OTHER
G4N7S6	OTHER	OTHER
G4SLH0	OTHER	OTHER
G4SW86	OTHER	OTHER
G4V4F9	SIGNAL	SIGNAL
G5EBK1	OTHER	SIGNAL
G5EBU4	OTHER	OTHER
G5EBV0	OTHER	OTHER
G5EBY0	OTHER	OTHER
G5EBZ4	OTHER	OTHER
G5EC24	OTHER	OTHER
G5EC68	SIGNAL	SIGNAL
G5ECC7	OTHER	OTHER
G5ECG0	OTHER	OTHER
G5ECG2	OTHER	OTHER
G5ECH7	OTHER	OTHER
G5ECN5	OTHER	OTHER
G5ECQ3	OTHER	OTHER
G5ECT8	OTHER	OTHER
G5ECU7	OTHER	OTHER
G5ECW5	OTHER	OTHER
G5ED29	OTHER	OTHER
G5ED35	SIGNAL	SIGNAL
G5ED41	OTHER	OTHER
G5ED47	OTHER	OTHER
G5ED68	OTHER	OTHER
G5EDB2	OTHER	OTHER
G5EDN3	OTHER	OTHER
G5EDN6	OTHER	OTHER
G5EDP2	OTHER	OTHER
G5EDR3	OTHER	OTHER
G5EDT1	OTHER	OTHER
G5EDT6	OTHER	OTHER
G5EDW1	OTHER	OTHER
G5EDW7	OTHER	OTHER
G5EDY0	OTHER	OTHER
G5EDZ2	OTHER	OTHER
G5EE01	OTHER	OTHER
G5EE86	OTHER	OTHER
G5EEG7	OTHER	OTHER
G5EEH9	OTHER	OTHER
G5EEK3	OTHER	OTHER
G5EEM5	OTHER	OTHER
G5EEN4	OTHER	OTHER
G5EEV2	OTHER	OTHER
G5EEW6	OTHER	OTHER
G5EFF1	OTHER	OTHER
G5EFF5	OTHER	OTHER
G5EFL0	OTHER	OTHER
G5EFM9	OTHER	OTHER
G5EFV3	OTHER	OTHER
G5EFZ3	OTHER	OTHER
G5EG14	OTHER	OTHER
G5EG17	OTHER	OTHER
G5EG51	OTHER	OTHER
G5EG86	OTHER	OTHER
G5EGA3	OTHER	OTHER
G5EGA9	OTHER	OTHER
G5EGD2	OTHER	OTHER
G5EGE9	OTHER	OTHER
G5EGK6	OTHER	OTHER
G5EGK8	OTHER	OTHER
G5EGM3	OTHER	OTHER
G5EGQ3	OTHER	OTHER
G5EGQ5	OTHER	OTHER
G5EGU2	OTHER	OTHER
G8B839	OTHER	OTHER
G8GJ94	OTHER	OTHER
G8GJ96	OTHER	OTHER
G8JZS6	OTHER	SIGNAL
G8QMC2	OTHER	SIGNAL
G8XQX1	SIGNAL	SIGNAL
G8YXZ9	SIGNAL	SIGNAL
G8YYA6	SIGNAL	SIGNAL
G9I930	SIGNAL	SIGNAL
G9M8X1	SIGNAL	SIGNAL
H0UZ81	OTHER	OTHER
H2KYH4	OTHER	OTHER
H2KYU6	OTHER	OTHER
H2L008	OTHER	OTHER
H2L099	OTHER	OTHER
H2L0H5	OTHER	OTHER
H2QII6	OTHER	OTHER
H3K2Y6	OTHER	OTHER
H6D7E6	OTHER	OTHER
H6LGM6	OTHER	OTHER
H6LGM7	OTHER	OTHER
H6LGM8	OTHER	OTHER
H6TFZ4	OTHER	OTHER
H6U1I8	SIGNAL	SIGNAL
H8EZH5	OTHER	SIGNAL
H9BFW7	OTHER	OTHER
H9G301	OTHER	OTHER
H9L451	OTHER	SIGNAL
H9TB17	OTHER	OTHER
I0IUP3	OTHER	OTHER
I0IUP4	OTHER	OTHER
I1JIC4	OTHER	OTHER
I1LPE9	OTHER	OTHER
I1RAW4	OTHER	OTHER
I1S2J8	OTHER	OTHER
I1S4T3	OTHER	OTHER
I1SB12	SIGNAL	SIGNAL
I2C090	SIGNAL	SIGNAL
I3L5V6	OTHER	OTHER
I3LGZ3	SIGNAL	SIGNAL
I3R794	OTHER	SIGNAL
I4DST8	OTHER	OTHER
I6LAD1	OTHER	OTHER
I6PL68	OTHER	OTHER
I6RA76	SIGNAL	SIGNAL
I6RU32	SIGNAL	SIGNAL
I6S7G5	SIGNAL	SIGNAL
I6WU39	OTHER	OTHER
I6XEI5	OTHER	SIGNAL
I6Y9J2	OTHER	SIGNAL
I7ICN3	SIGNAL	SIGNAL
I7JUQ0	SIGNAL	SIGNAL
J7H670	SIGNAL	SIGNAL
J9N5P9	OTHER	OTHER
J9VE33	OTHER	OTHER
J9VT33	OTHER	OTHER
J9W7B2	OTHER	SIGNAL
K4B6C9	OTHER	OTHER
K4CA50	OTHER	OTHER
K4CWS6	OTHER	OTHER
K4D3U9	OTHER	OTHER
K4D3V7	OTHER	OTHER
K4D422	OTHER	OTHER
K4DF01	OTHER	OTHER
K4PW38	OTHER	OTHER
K7MTW9	OTHER	OTHER
K7NAJ3	OTHER	OTHER
K7QHS5	OTHER	OTHER
K7U9N8	OTHER	OTHER
K7UTH7	OTHER	OTHER
K7W9N9	OTHER	OTHER
K7WCI9	OTHER	OTHER
K7WIZ6	OTHER	OTHER
K7WQ45	OTHER	OTHER
K7X479	OTHER	OTHER
K9MCH1	SIGNAL	SIGNAL
L0DSL2	SIGNAL	SIGNAL
L0PQS5	OTHER	OTHER
L0R8F8	OTHER	OTHER
L7N1X6	OTHER	OTHER
L7P9J4	OTHER	SIGNAL
L7VIN3	SIGNAL	SIGNAL
L8B068	OTHER	OTHER
M0R7Z9	OTHER	OTHER
M0RCP6	OTHER	OTHER
M1V4Y8	OTHER	OTHER
M4GGS2	OTHER	OTHER
M9NE38	OTHER	OTHER
O00092	SIGNAL	SIGNAL
O00100	SIGNAL	SIGNAL
O00105	SIGNAL	SIGNAL
O00124	OTHER	OTHER
O00148	OTHER	OTHER
O00154	OTHER	SIGNAL
O00165	OTHER	OTHER
O00180	OTHER	OTHER
O00182	OTHER	OTHER
O00186	OTHER	OTHER
O00204	OTHER	OTHER
O00206	SIGNAL	SIGNAL
O00214	OTHER	OTHER
O00217	OTHER	SIGNAL
O00255	OTHER	OTHER
O00257	OTHER	OTHER
O00258	OTHER	OTHER
O00300	SIGNAL	SIGNAL
O00308	OTHER	OTHER
O00327	OTHER	OTHER
O00329	OTHER	OTHER
O00358	OTHER	OTHER
O00401	OTHER	OTHER
O00408	OTHER	OTHER
O00421	OTHER	OTHER
O00422	OTHER	OTHER
O00423	OTHER	OTHER
O00443	OTHER	OTHER
O00444	OTHER	OTHER
O00463	OTHER	OTHER
O00471	OTHER	OTHER
O00483	OTHER	OTHER
O00488	OTHER	OTHER
O00499	OTHER	OTHER
O00559	OTHER	OTHER
O00560	OTHER	OTHER
O00566	OTHER	OTHER
O00567	OTHER	OTHER
O00571	OTHER	OTHER
O00602	SIGNAL	SIGNAL
O00625	OTHER	OTHER
O00626	SIGNAL	SIGNAL
O00743	OTHER	OTHER
O00746	OTHER	OTHER
O00750	OTHER	OTHER
O00763	OTHER	OTHER
O00764	OTHER	OTHER
O00841	OTHER	OTHER
O01352	OTHER	OTHER
O01367	OTHER	OTHER
O01422	OTHER	OTHER
O01501	OTHER	OTHER
O01510	OTHER	OTHER
O01583	OTHER	OTHER
O01634	OTHER	OTHER
O01683	OTHER	OTHER
O01700	OTHER	OTHER
O01737	OTHER	OTHER
O01761	OTHER	OTHER
O01775	OTHER	OTHER
O01789	OTHER	OTHER
O01798	OTHER	OTHER
O01803	OTHER	OTHER
O01811	OTHER	OTHER
O01822	OTHER	OTHER
O01840	OTHER	OTHER
O02039	OTHER	OTHER
O02073	OTHER	OTHER
O02101	OTHER	OTHER
O02217	OTHER	OTHER
O02219	OTHER	OTHER
O02274	OTHER	OTHER
O02324	OTHER	OTHER
O02326	OTHER	OTHER
O02351	OTHER	OTHER
O02696	OTHER	OTHER
O02751	OTHER	OTHER
O02773	OTHER	OTHER
O02839	SIGNAL	SIGNAL
O03042	OTHER	OTHER
O04005	OTHER	OTHER
O04130	OTHER	OTHER
O04193	OTHER	OTHER
O04196	OTHER	OTHER
O04211	OTHER	OTHER
O04259	OTHER	OTHER
O04294	OTHER	OTHER
O04308	OTHER	OTHER
O04314	OTHER	OTHER
O04350	OTHER	OTHER
O04375	OTHER	OTHER
O04376	OTHER	OTHER
O04479	OTHER	OTHER
O04482	OTHER	OTHER
O04492	OTHER	OTHER
O04630	OTHER	OTHER
O04681	OTHER	OTHER
O04682	OTHER	OTHER
O04714	OTHER	OTHER
O04847	OTHER	OTHER
O04862	OTHER	OTHER
O04921	OTHER	OTHER
O04951	OTHER	OTHER
O04983	OTHER	OTHER
O05111	OTHER	SIGNAL
O05410	OTHER	SIGNAL
O05465	SIGNAL	SIGNAL
O05515	OTHER	OTHER
O05516	OTHER	OTHER
O05524	OTHER	OTHER
O05542	SIGNAL	SIGNAL
O05703	OTHER	SIGNAL
O06522	OTHER	OTHER
O06644	OTHER	OTHER
O06925	OTHER	OTHER
O06974	OTHER	OTHER
O07003	OTHER	SIGNAL
O07091	OTHER	OTHER
O07116	OTHER	OTHER
O07634	OTHER	SIGNAL
O07750	OTHER	SIGNAL
O07921	SIGNAL	SIGNAL
O08452	SIGNAL	SIGNAL
O08498	SIGNAL	SIGNAL
O08523	SIGNAL	SIGNAL
O08560	OTHER	OTHER
O08583	OTHER	OTHER
O08586	OTHER	OTHER
O08587	OTHER	OTHER
O08590	OTHER	OTHER
O08608	OTHER	OTHER
O08648	OTHER	OTHER
O08674	OTHER	OTHER
O08691	OTHER	OTHER
O08697	OTHER	OTHER
O08750	OTHER	OTHER
O08759	OTHER	OTHER
O08774	OTHER	SIGNAL
O08781	OTHER	OTHER
O08785	OTHER	OTHER
O08795	SIGNAL	SIGNAL
O08808	OTHER	OTHER
O08816	OTHER	OTHER
O08837	OTHER	OTHER
O08858	OTHER	OTHER
O08876	OTHER	OTHER
O08890	OTHER	OTHER
O08900	OTHER	OTHER
O08969	OTHER	OTHER
O09049	SIGNAL	SIGNAL
O09053	OTHER	OTHER
O09106	OTHER	OTHER
O09112	OTHER	OTHER
O09117	OTHER	OTHER
O09165	SIGNAL	SIGNAL
O13024	OTHER	OTHER
O13046	OTHER	OTHER
O13089	OTHER	OTHER
O13286	OTHER	OTHER
O13290	OTHER	OTHER
O13326	OTHER	OTHER
O13329	OTHER	OTHER
O13351	OTHER	OTHER
O13370	OTHER	OTHER
O13426	OTHER	OTHER
O13472	OTHER	OTHER
O13512	OTHER	OTHER
O13516	OTHER	OTHER
O13525	OTHER	SIGNAL
O13539	OTHER	OTHER
O13547	SIGNAL	SIGNAL
O13563	OTHER	OTHER
O13577	OTHER	OTHER
O13601	OTHER	OTHER
O13610	OTHER	OTHER
O13620	OTHER	OTHER
O13629	OTHER	OTHER
O13641	OTHER	OTHER
O13642	OTHER	OTHER
O13648	OTHER	OTHER
O13650	OTHER	OTHER
O13651	OTHER	OTHER
O13652	OTHER	OTHER
O13658	OTHER	OTHER
O13671	OTHER	OTHER
O13674	OTHER	OTHER
O13684	OTHER	OTHER
O13688	OTHER	OTHER
O13698	OTHER	OTHER
O13702	OTHER	OTHER
O13704	OTHER	SIGNAL
O13706	OTHER	OTHER
O13710	OTHER	OTHER
O13713	OTHER	OTHER
O13715	OTHER	OTHER
O13722	OTHER	OTHER
O13725	OTHER	OTHER
O13726	OTHER	OTHER
O13727	OTHER	OTHER
O13728	OTHER	OTHER
O13729	OTHER	OTHER
O13736	OTHER	OTHER
O13747	OTHER	OTHER
O13750	OTHER	OTHER
O13754	OTHER	OTHER
O13755	OTHER	OTHER
O13757	OTHER	OTHER
O13758	OTHER	OTHER
O13762	OTHER	OTHER
O13764	OTHER	OTHER
O13768	OTHER	OTHER
O13769	OTHER	OTHER
O13775	OTHER	OTHER
O13781	OTHER	SIGNAL
O13788	OTHER	OTHER
O13790	OTHER	OTHER
O13792	OTHER	OTHER
O13794	OTHER	OTHER
O13795	OTHER	OTHER
O13796	OTHER	OTHER
O13797	OTHER	OTHER
O13799	OTHER	OTHER
O13801	OTHER	OTHER
O13802	OTHER	OTHER
O13803	OTHER	OTHER
O13807	OTHER	OTHER
O13816	OTHER	OTHER
O13819	OTHER	OTHER
O13821	OTHER	OTHER
O13822	OTHER	OTHER
O13824	OTHER	OTHER
O13826	OTHER	OTHER
O13828	OTHER	OTHER
O13837	OTHER	OTHER
O13839	OTHER	OTHER
O13848	OTHER	OTHER
O13850	OTHER	OTHER
O13852	OTHER	OTHER
O13856	OTHER	OTHER
O13862	OTHER	OTHER
O13864	OTHER	OTHER
O13865	OTHER	OTHER
O13871	OTHER	OTHER
O13874	OTHER	OTHER
O13878	OTHER	OTHER
O13881	OTHER	OTHER
O13894	OTHER	OTHER
O13895	OTHER	OTHER
O13897	OTHER	OTHER
O13899	OTHER	OTHER
O13900	OTHER	OTHER
O13905	OTHER	OTHER
O13907	OTHER	OTHER
O13908	OTHER	OTHER
O13911	OTHER	OTHER
O13919	OTHER	OTHER
O13921	OTHER	OTHER
O13926	OTHER	OTHER
O13935	OTHER	OTHER
O13936	OTHER	OTHER
O13943	OTHER	OTHER
O13944	OTHER	OTHER
O13945	OTHER	OTHER
O13953	OTHER	OTHER
O13956	OTHER	OTHER
O13963	OTHER	OTHER
O13966	OTHER	OTHER
O13968	OTHER	OTHER
O13970	OTHER	OTHER
O13971	OTHER	OTHER
O13974	OTHER	OTHER
O13982	OTHER	OTHER
O13983	OTHER	OTHER
O13985	OTHER	OTHER
O13986	OTHER	OTHER
O13992	OTHER	OTHER
O13996	OTHER	OTHER
O13998	OTHER	OTHER
O14000	OTHER	OTHER
O14008	OTHER	OTHER
O14012	OTHER	OTHER
O14015	OTHER	OTHER
O14016	OTHER	OTHER
O14021	OTHER	OTHER
O14023	OTHER	OTHER
O14030	OTHER	OTHER
O14032	OTHER	OTHER
O14033	OTHER	OTHER
O14034	OTHER	OTHER
O14040	OTHER	OTHER
O14041	OTHER	OTHER
O14043	OTHER	OTHER
O14044	OTHER	OTHER
O14047	OTHER	OTHER
O14056	OTHER	OTHER
O14061	OTHER	OTHER
O14063	OTHER	OTHER
O14072	OTHER	OTHER
O14077	OTHER	OTHER
O14079	OTHER	OTHER
O14082	OTHER	OTHER
O14085	OTHER	OTHER
O14088	OTHER	OTHER
O14089	OTHER	OTHER
O14095	OTHER	OTHER
O14096	OTHER	OTHER
O14097	OTHER	OTHER
O14098	OTHER	OTHER
O14106	OTHER	OTHER
O14114	OTHER	OTHER
O14122	OTHER	OTHER
O14125	OTHER	OTHER
O14130	OTHER	OTHER
O14131	OTHER	OTHER
O14133	OTHER	OTHER
O14134	OTHER	OTHER
O14135	OTHER	OTHER
O14139	OTHER	OTHER
O14141	OTHER	OTHER
O14145	OTHER	OTHER
O14146	OTHER	OTHER
O14147	OTHER	OTHER
O14158	OTHER	OTHER
O14160	OTHER	OTHER
O14161	OTHER	OTHER
O14172	OTHER	SIGNAL
O14174	OTHER	OTHER
O14177	OTHER	OTHER
O14179	OTHER	OTHER
O14182	OTHER	OTHER
O14183	OTHER	OTHER
O14185	OTHER	OTHER
O14189	OTHER	OTHER
O14192	OTHER	OTHER
O14207	OTHER	OTHER
O14211	OTHER	OTHER
O14220	OTHER	OTHER
O14223	OTHER	OTHER
O14227	OTHER	OTHER
O14228	OTHER	OTHER
O14230	OTHER	OTHER
O14232	OTHER	OTHER
O14235	OTHER	OTHER
O14236	OTHER	OTHER
O14242	OTHER	OTHER
O14246	OTHER	OTHER
O14250	OTHER	OTHER
O14253	OTHER	OTHER
O14254	OTHER	OTHER
O14259	OTHER	OTHER
O14262	OTHER	OTHER
O14263	OTHER	OTHER
O14275	OTHER	OTHER
O14276	OTHER	OTHER
O14279	OTHER	OTHER
O14284	OTHER	OTHER
O14285	OTHER	OTHER
O14291	OTHER	OTHER
O14297	OTHER	OTHER
O14305	OTHER	OTHER
O14306	OTHER	OTHER
O14307	OTHER	OTHER
O14310	OTHER	OTHER
O14311	OTHER	OTHER
O14313	OTHER	OTHER
O14317	OTHER	SIGNAL
O14318	OTHER	OTHER
O14321	OTHER	OTHER
O14323	OTHER	OTHER
O14325	OTHER	OTHER
O14328	OTHER	OTHER
O14338	OTHER	OTHER
O14341	OTHER	OTHER
O14343	OTHER	OTHER
O14344	OTHER	OTHER
O14348	OTHER	OTHER
O14354	OTHER	OTHER
O14356	OTHER	OTHER
O14359	OTHER	OTHER
O14368	OTHER	OTHER
O14370	OTHER	OTHER
O14412	SIGNAL	SIGNAL
O14455	OTHER	OTHER
O14464	OTHER	OTHER
O14467	OTHER	OTHER
O14468	OTHER	OTHER
O14470	OTHER	OTHER
O14492	OTHER	OTHER
O14523	OTHER	OTHER
O14558	OTHER	OTHER
O14561	OTHER	OTHER
O14618	OTHER	OTHER
O14625	SIGNAL	SIGNAL
O14682	OTHER	OTHER
O14684	OTHER	OTHER
O14727	OTHER	OTHER
O14730	OTHER	OTHER
O14744	OTHER	OTHER
O14746	OTHER	OTHER
O14763	SIGNAL	SIGNAL
O14773	SIGNAL	SIGNAL
O14776	OTHER	OTHER
O14786	SIGNAL	SIGNAL
O14791	SIGNAL	SIGNAL
O14798	SIGNAL	SIGNAL
O14817	OTHER	OTHER
O14832	OTHER	SIGNAL
O14843	OTHER	OTHER
O14867	OTHER	OTHER
O14896	OTHER	OTHER
O14901	OTHER	OTHER
O14920	OTHER	OTHER
O14924	OTHER	SIGNAL
O14948	OTHER	OTHER
O14965	OTHER	OTHER
O14979	OTHER	OTHER
O15014	OTHER	OTHER
O15027	OTHER	OTHER
O15033	OTHER	OTHER
O15055	OTHER	OTHER
O15056	OTHER	OTHER
O15068	OTHER	OTHER
O15078	OTHER	OTHER
O15083	OTHER	OTHER
[truncated: 18,291 more rows]
