# Supplementary material for: Linear motifs regulating protein secretion, sorting and autophagy in Leishmania parasites are diverged with respect to their host equivalents
Source: PLoS Comput Biol. 2024 Feb 16;20(2):e1011902. doi: 10.1371/journal.pcbi.1011902 (PMC10903960; doi:10.1371/journal.pcbi.1011902)
Supplement: S12 Table — (XLSX) [file pcbi.1011902.s012.xlsx]

## Sheet: Sheet1
AC	Probability
Q4Q0L6	0.99823
A0A3S7X1V5	0.998221
A4HMF5	0.998211
E8NHE9	0.998209
E8NHQ6	0.998208
E9B1U3	0.998208
Q4Q6W1	0.998207
Q4Q6B8	0.998204
Q4QEH5	0.998199
A0A3Q8IHQ4	0.998196
A4I8X8	0.998196
A0A3Q8IRP6	0.998189
A4IDV9	0.998189
A4HT10	0.998188
E9ALK4	0.998188
Q4QFC8	0.998173
E9B6F8	0.998173
A0A3S7X8Z9	0.998167
A4IB27	0.998167
Q4QA48	0.998167
E9AP02	0.998165
E9AP03	0.998165
E9AP07	0.998165
Q4Q0P0	0.998165
E9B612	0.998164
A0A3S7WQ06	0.998158
A4HTE7	0.998158
A0A3S5H581	0.998157
A0A3S5H583	0.998157
A0A451EJW1	0.998157
A0A451EJW4	0.998157
Q9N852	0.998156
Q9N853	0.998156
Q9N856	0.998156
E9ATY0	0.998155
Q4QGL8	0.998151
A4HLG7	0.998149
Q4QGI6	0.998147
E9B167	0.998147
A4HAT2	0.998147
E9AP05	0.998146
E9AP08	0.998146
A0A3S7XBS9	0.998145
A4IDU3	0.998145
A0A381M9M8	0.998144
A4HHZ4	0.998143
Q9GRP8	0.998143
A4I402	0.998142
Q4QGK2	0.998141
Q4QGK8	0.998141
Q4QGL2	0.998141
E9ATV6	0.99814
A0A3S7WTK4	0.99814
A4HWF5	0.99814
E9B252	0.99814
Q4Q214	0.998139
E9AE81	0.998136
E9ANZ9	0.998134
E9AP04	0.998134
Q4Q662	0.998134
A0A3S7WSX8	0.998133
A4HVZ8	0.998133
A4HAG1	0.998132
E9AVK9	0.998132
A4H5E4	0.99813
A4H5E5	0.99813
A4H5E6	0.99813
E9AKZ8	0.998129
A4HJR1	0.998128
A4H790	0.998128
E9B4K6	0.998128
Q4QGI2	0.998128
Q4QGI4	0.998128
Q4QGM1	0.998128
A0A3Q8IDC0	0.998126
A4I190	0.998126
E9AS47	0.998125
A4H4T0	0.998123
A0A3S7X9E7	0.998122
E9AHW4	0.998122
Q4QDB9	0.99812
A4H3U1	0.998119
A4H9F3	0.998119
Q4QGJ6	0.998118
Q4QGJ9	0.998118
Q4QGK0	0.998118
A0A3S7X306	0.998117
A4I571	0.998117
E9AVA1	0.998117
Q25331	0.998114
Q4Q7M4	0.998114
Q4QGJ2	0.998114
Q4QGJ4	0.998114
Q4QGJ7	0.998114
Q4QGK4	0.998114
Q4QGK6	0.998114
Q4QGL4	0.998114
A0A3S7X3U9	0.998114
A4I612	0.998114
A4H3T9	0.998113
A4HQ60	0.998113
A4HCJ2	0.998112
E9AMQ9	0.99811
A0A3S5H7D3	0.998109
A4I0Y0	0.998109
A4I4D6	0.998107
E9B1A3	0.998107
Q9GQM5	0.998107
Q4QD68	0.998106
A4HJ91	0.998106
Q4QGK1	0.998105
E9B6Q5	0.998105
A4HHD2	0.998104
A0A3Q8IKI2	0.998103
A4IDE6	0.998103
E9B092	0.998103
A0A3Q8IIJ9	0.9981
A0A3S7X4J4	0.9981
A4I6S4	0.9981
Q4QGI0	0.9981
Q4QGI8	0.9981
Q4QGJ0	0.9981
Q4QGL5	0.998099
A0A3S5H6P8	0.998099
A4HVQ9	0.998099
A0A3S7X786	0.998098
A4HJL3	0.998098
A4HJC7	0.998098
E9AQY8	0.998094
E9AFK1	0.998093
E9B3C5	0.998093
A4HDE3	0.998093
A4HNW0	0.998093
A0A3S7WY78	0.998092
A4HGX2	0.998092
A4HFN1	0.998092
E9ADT5	0.998091
E9AS96	0.998091
A4I9F9	0.998091
Q4QFS9	0.99809
A4HA22	0.998088
E9AZ09	0.998088
A4I3J9	0.998087
A0A3Q8IL31	0.998087
A4I9Z2	0.998087
Q4Q477	0.998086
Q4Q7F3	0.998086
Q4Q7F4	0.998086
A0A3S7X1F5	0.998086
Q4Q1N5	0.998085
Q4Q6B6	0.998085
Q4Q6B7	0.998085
A4HGW8	0.998084
Q4Q630	0.998084
E8NHD7	0.998084
E8NHD8	0.998084
E8NHH6	0.998084
E8NHJ0	0.998084
E8NHL2	0.998084
E9AMH5	0.998084
E9AMH6	0.998084
E9AMH7	0.998084
A0A3Q8IK15	0.998083
A4H3U0	0.998083
E9AFA3	0.998082
A4I4S8	0.998081
E9B4L4	0.99808
A4HGG7	0.998079
Q4QI61	0.998079
Q4QI62	0.998079
Q4QI64	0.998079
Q4QI65	0.998079
Q4QI66	0.998079
Q4QI67	0.998079
Q4QI68	0.998079
E9B3U7	0.998078
A4HQ73	0.998078
E9B231	0.998077
A4H3U3	0.998077
E9AX30	0.998076
A0A3S7X1W1	0.998076
A4I3Y0	0.998076
Q4Q6Z8	0.998075
A0A3S7X383	0.998075
A4I5B2	0.998075
A4H654	0.998074
A0A3Q8I9B4	0.998073
A0A3Q8I9D9	0.998073
A0A3S5H6L9	0.998073
A0A3S5H682	0.998071
A0A3S5H683	0.998071
A0A3S5H684	0.998071
A0A3S5H685	0.998071
A0A3S7WQD0	0.998071
A0A6L0WJ22	0.998071
A4HTP0	0.998071
Q4QAP6	0.998071
A0A3S5H764	0.998069
A4HYB4	0.998069
A0A3S7X2S5	0.998069
A0A3S7X3A6	0.998069
E9B1Z9	0.998069
A0A3Q8IFH4	0.998068
A4I736	0.998068
A4HC76	0.998068
A0A3Q8I9L2	0.998067
Q4QGQ3	0.998066
E8NHP8	0.998065
E9ASW1	0.998065
E9B1U6	0.998065
E9B506	0.998064
A4HHL9	0.998064
A4HY85	0.998064
A0A3Q8IFS8	0.998063
A4I8G4	0.998063
A4HIK0	0.998063
A0A3S7WSM6	0.998062
A4HVR0	0.998062
A0A3S7WZ33	0.998062
A4I1F2	0.998062
Q4Q7R5	0.998062
A4H7X2	0.998062
E9AD85	0.998061
E9B662	0.998061
Q4QJB2	0.99806
Q4Q3L8	0.99806
A4H534	0.99806
Q4QDZ7	0.998057
Q4QHW6	0.998056
A4I9L6	0.998055
Q4Q8M3	0.998053
E9B0G8	0.998052
E9AVY1	0.998051
Q4QG22	0.998051
E9AI27	0.998051
A0A3S7X4W3	0.998051
A4I759	0.998051
Q4Q3H0	0.998051
A0A3Q8IBH3	0.99805
A4HYN5	0.99805
A0A3Q8IBF6	0.99805
E9AGC7	0.99805
A0A3S5H6J7	0.99805
A0A3S5H727	0.99805
A4HV22	0.99805
A4HXR1	0.99805
E9ANQ5	0.99805
Q4QGW6	0.99805
A0A3Q8IBA6	0.99805
A4I474	0.99805
E9ARI2	0.998049
A4I6S2	0.998047
A4HQ37	0.998047
A4H792	0.998047
A4HH83	0.998046
Q66VY6	0.998046
A0A3Q8IAS7	0.998046
A4HXA9	0.998046
E9AWS8	0.998044
E9AXC4	0.998043
A4HP39	0.998043
Q4Q2Y0	0.998042
Q4QC79	0.998042
A4HJC8	0.998042
E9AS16	0.998041
A0A3Q8IEW3	0.998041
A4H6N8	0.998041
A4I5I0	0.998041
A0A3Q8I8Q8	0.998041
A4HUH4	0.998041
E9ADX8	0.99804
Q4QJ95	0.99804
A4H8K3	0.99804
Q4QHF3	0.99804
A0A3S7X3S9	0.998039
A4I662	0.998039
A4HVB0	0.998038
A4HHX3	0.998037
A4HG87	0.998037
A0A3S5H803	0.998037
A4IBR6	0.998037
E9AUH9	0.998037
A4ICR8	0.998036
A0A3S5H6M4	0.998035
A0A3S7WS66	0.998035
Q4QB35	0.998035
E9AGG7	0.998035
A4HE46	0.998034
A0A3S7WVR1	0.998032
A4HGV0	0.998032
A4HYL5	0.998032
E9AYR4	0.998029
A0A3Q8IJ94	0.998029
A4IDG0	0.998029
A0A3Q8IJ75	0.998028
A4IDX1	0.998028
E9ANW7	0.998028
E9AGG2	0.998028
E9AKJ6	0.998027
Q4Q7Z3	0.998027
E9APF6	0.998027
A4HH29	0.998026
E9ARW8	0.998024
E9AQ54	0.998024
A0A3S7WVA0	0.998024
A4HDY9	0.998023
A0A3S5H7C0	0.998023
A4I0D6	0.998023
E9AT36	0.998022
A0A3S5H7H6	0.998022
E9AN72	0.998022
A0A3S7X3Q6	0.998021
A4I5X3	0.998021
E9B2E8	0.99802
E9B0K8	0.99802
E9AXI9	0.99802
A0A3S5H808	0.998019
A4IC10	0.998019
E9B3C3	0.998019
A4I364	0.998019
A0A3Q8IF83	0.998019
A4I9K8	0.998019
Q4Q727	0.998017
A4HIA4	0.998016
E9ATT4	0.998016
A0A3S5H6M3	0.998015
A4HPC1	0.998015
D1GJ51	0.998014
E9B700	0.998014
A4HAY9	0.998012
A4HIM8	0.998012
A4I5I8	0.998012
E9ADM3	0.998011
E9ARH0	0.998011
A4H7B5	0.99801
Q4Q6X5	0.99801
E9AJC8	0.99801
A0A3Q8IHD5	0.998009
E9AGG9	0.998009
E9ASU7	0.998008
Q4QIK4	0.998007
A4IAV0	0.998007
A0A451EJ97	0.998007
A4HKX5	0.998006
Q4Q8L3	0.998006
Q4QD05	0.998005
A0A3Q8IHJ2	0.998005
A4I2Q9	0.998005
A4HJ08	0.998004
A4H7U5	0.998002
A4H6E2	0.998001
Q4QIK3	0.998001
E9AWD7	0.998001
A4HAY2	0.998
Q4Q6I0	0.998
A4HEW0	0.997999
A0A3Q8I9D0	0.997999
A0A3S7WSN2	0.997998
A4HVN2	0.997998
A4HN48	0.997997
A4H6V5	0.997995
Q4Q608	0.997995
Q4Q609	0.997995
A0A3Q8IF84	0.997994
A4I7J1	0.997994
A0A3Q8INF1	0.997994
E9B088	0.997994
A4H6H3	0.997994
A4HHY3	0.997993
E9APQ0	0.997993
E9B189	0.997993
A4HFD1	0.997993
Q4Q7E5	0.997993
A0A3S7WUS2	0.997993
E9AI94	0.997992
E9B0T3	0.997991
A0A3Q8IBG2	0.997991
A4I4H7	0.997991
E9B2Y0	0.99799
E9AT34	0.99799
E9AL99	0.997989
Q4Q815	0.997989
E9AEM8	0.997989
E9AEM9	0.997989
E9AFZ7	0.997989
A0A3Q8IIN4	0.997988
A4I6X5	0.997988
A0A3S7WXU0	0.997988
A4I0H5	0.997988
E9AF06	0.997987
A4H4G6	0.997985
A4HJX1	0.997985
A4HKY5	0.997985
A0A3Q8IFC2	0.997984
A4I6S3	0.997984
E9ARH3	0.997984
A4HND7	0.997983
A4I5U4	0.997983
Q4QD20	0.997982
A0A3S7X3C2	0.997981
A0A3S7WQ05	0.997981
A4HTB0	0.997981
A4HB75	0.997981
A0A3S7WP69	0.997977
A4HSL2	0.997977
E9B0S5	0.997977
A0A3Q8IG97	0.997975
A4I6H7	0.997975
E9ATZ2	0.997975
A0A3Q8IIT9	0.997973
A4HM97	0.997972
E9AGR9	0.997972
A0A3S5H569	0.997971
A4HRY1	0.997971
A4HSM9	0.99797
E9B133	0.99797
Q4Q5Q8	0.99797
A0A3Q8IC27	0.997969
A4HZ93	0.997969
A4HA48	0.997969
E9B0S4	0.997968
Q4QBM9	0.997968
Q4Q7Z7	0.997968
A4HIJ4	0.997967
E9ASM9	0.997967
A4HMK6	0.997967
E9B1U5	0.997966
A0A3S7X3V1	0.997966
E9AUG4	0.997966
A4I7M8	0.997965
E9AJ87	0.997963
E9AEH4	0.997962
Q4Q1P9	0.997962
Q4Q5M9	0.997962
E9ACY9	0.997961
E9AC31	0.997961
E9APF5	0.99796
E9B139	0.99796
Q4Q9Y3	0.997959
E9B070	0.997958
A4HJP0	0.997957
A4H5U9	0.997957
Q4QE29	0.997956
E9ACP0	0.997955
Q4QG23	0.997953
A0A3Q8IDK9	0.997952
A4I4C9	0.997952
E9ADS8	0.997952
E9AM02	0.997952
A0A3S5H827	0.997952
E9AY83	0.997951
A4H626	0.99795
Q4Q4T2	0.997949
A0A3S7X824	0.997949
A0A3Q8IGK2	0.997949
A0A3S7XAW3	0.997946
A4IDI9	0.997946
A0A3S7XAF9	0.997945
E8NHG5	0.997945
A4HP53	0.997944
E9AZT9	0.997944
Q4Q6Q3	0.997943
A4ICG3	0.997943
Q4QHP2	0.997941
A0A3S7X605	0.99794
A4I8F5	0.99794
E9AG75	0.997937
Q4Q990	0.997937
Q4Q576	0.997936
A4H335	0.997935
A0A3S7WZU9	0.997935
A4I233	0.997935
A4HM86	0.997935
E9AI78	0.997934
Q4QIC3	0.997933
Q4Q1K6	0.997933
E9ABZ0	0.997932
E9B5E6	0.997932
E9B2H7	0.997931
A4HAE0	0.997931
Q4Q1A1	0.997931
A4H7K7	0.99793
Q9XZX8	0.997927
A4HDK1	0.997926
Q4Q2I7	0.997926
E9AME0	0.997926
A0A3S7X4J9	0.997925
Q4Q6F2	0.997924
E9B750	0.997922
Q4Q611	0.997922
Q4QFK9	0.997922
A0A3S7X8C0	0.997922
A4IAC3	0.997922
A0A3S5H722	0.997921
A4HXN5	0.997921
A0A3Q8IFR8	0.997921
A0A3S5H6E7	0.99792
E9ASZ2	0.99792
A4I711	0.99792
Q9U0V4	0.997919
A0A3Q8IN72	0.997918
A4ICX1	0.997918
A0A3S5H603	0.997916
A0A3Q8IC43	0.997915
A4HW85	0.997915
A4HQL6	0.997915
Q4Q2I1	0.997915
E9AN23	0.997914
A4HU56	0.997914
A0A3S7WYI6	0.997911
A0A3S5H584	0.99791
A4HS13	0.99791
A4ICN3	0.997908
E9AK04	0.997907
E9AMY5	0.997906
Q4QDG4	0.997905
A4HXN9	0.997905
E9AGH0	0.997904
A4H8H3	0.997904
E9APC8	0.997902
A0A3S5H6D6	0.997902
A4HTX9	0.997902
E9AGG5	0.997902
A4H829	0.9979
E9AVQ2	0.9979
E9AVQ3	0.9979
Q4Q1W7	0.997899
A4H604	0.997899
A0A3S7WY17	0.997899
A4H532	0.997899
A4I0M9	0.997899
A0A3S5H586	0.997898
A0A3S7X8I3	0.997898
A4HS16	0.997898
A4IAI4	0.997898
E9AEF4	0.997898
A4HES3	0.997897
Q9XZY1	0.997897
A0A3S7X1W4	0.997897
A4I3Z8	0.997897
E9ASD4	0.997897
A4HRC3	0.997896
E9AG80	0.997895
E9AY45	0.997894
Q4Q1G4	0.997892
A4H4F2	0.997891
A4HFC6	0.997891
E9B3B3	0.997891
A4HLI3	0.99789
A0A3S5H4S6	0.997889
E9APX2	0.997889
A0A3S7WWZ6	0.997888
A4HZQ3	0.997888
Q4QAS9	0.997888
Q4QE06	0.997887
A4ICN2	0.997887
Q4Q8E6	0.997886
A0A3Q8IR23	0.997885
A4ICG5	0.997885
E9B1Q9	0.997885
A0A3S7X951	0.997885
A4IB85	0.997885
E9B5K8	0.997884
A4HK28	0.997883
A4H9B4	0.997883
A0A3Q8IFM1	0.997882
A4I563	0.997882
Q4QDK4	0.997881
A4H5E7	0.997881
A0A3Q8IC81	0.997881
A0A3Q8IFH2	0.997881
A0A3S5H7A7	0.997881
A0A3S7WX44	0.997881
A4HZU7	0.997881
A4HUD1	0.99788
E8NHG9	0.997878
A0A3Q8IDR5	0.997877
Q4QIK5	0.997877
E9AW79	0.997877
Q4Q1G2	0.997877
E9AFU8	0.997876
E9ALV3	0.997875
E9AMC5	0.997875
Q4QFJ5	0.997875
A4HS17	0.997875
A0A3Q8IH37	0.997875
A4HAG0	0.997874
A0A3Q8IB78	0.997873
A0A3S7WVB2	0.997873
A4HY78	0.997873
A4HY79	0.997873
A4HB85	0.997872
A0A3S7X7B6	0.997871
A4I9J2	0.997871
Q4QBC4	0.997871
A4I6N6	0.99787
A0A3S7X5Q1	0.99787
A0A3Q8IA80	0.997869
A4HY82	0.997869
A4HJP8	0.997869
A0A3Q8ICI9	0.997868
A4I0B5	0.997868
A4HAN6	0.997865
A0A3S7WT67	0.997864
A4HW71	0.997864
E9AWP2	0.997864
E9AY47	0.997862
E9AS08	0.997862
E9AS09	0.997862
E9AZK8	0.997858
A0A3S7WXY4	0.997857
A0A3Q8ICG4	0.997855
A4I089	0.997855
Q4Q1X4	0.997855
A4HLK7	0.997854
E9ALZ5	0.997854
E9AKM8	0.997854
A4I2J8	0.997853
Q4Q3I6	0.997852
A0A3Q8IDJ8	0.997852
A4I200	0.997852
Q9XZY2	0.997851
Q4QHG1	0.99785
A4H4V1	0.99785
A4HBX3	0.997849
A0A3S5H771	0.997849
A4HYG6	0.997849
A0A3S5H728	0.997849
A4HXS0	0.997849
A0A3Q8I9A6	0.997849
A0A3Q8IM39	0.997848
A4H7L6	0.997848
A4I0D5	0.997848
E9AT96	0.997846
E9ACX9	0.997846
E9AN31	0.997846
A0A3S7X8T3	0.997846
E9AHU3	0.997846
A0A3S5H595	0.997844
A4HA92	0.997843
Q4QHJ5	0.997843
A4HJI0	0.997843
A4HJI2	0.997843
E9B5F2	0.997842
A4H7L3	0.997842
E9AHS1	0.997839
E9B502	0.997837
Q4Q262	0.997836
A4HA85	0.997835
A0A3S7WQ91	0.997835
A0A3Q8IB91	0.997834
A4I0P2	0.997834
A4IAD3	0.997833
A0A3S7WR18	0.997832
E9ACQ0	0.997831
E9AM58	0.997827
A0A3S7WR08	0.997824
A4H366	0.997824
Q4Q4U2	0.997823
Q4QAE6	0.997823
A4HAB7	0.997822
Q4QHR3	0.997821
E9AS13	0.99782
A4H3U2	0.99782
E9AQU5	0.99782
E9B1F9	0.99782
Q4Q9C6	0.997819
A0A3S5H738	0.997818
A4I822	0.997817
A4HPC5	0.997817
A0A3Q8IJF0	0.997816
A0A3Q8IJG3	0.997816
A0A3Q8IK81	0.997816
A0A3Q8IKA8	0.997816
A0A3Q8ILZ1	0.997816
A0A3S7XC60	0.997816
A0A3S7XC62	0.997816
A4ICA2	0.997816
A4ICA5	0.997816
E9APY7	0.997816
E9B5U5	0.997815
Q4QEL2	0.997815
A0A3S5H7H1	0.997814
A4HIX5	0.997811
E9AQW6	0.99781
A0A3Q8IJY0	0.997809
A4ICM5	0.997809
A0A3S7X2Y7	0.997807
E9ALR2	0.997807
A0A3Q8IHT3	0.997804
A4HM85	0.997801
E9AZL8	0.997801
A0A3S5H587	0.997801
E9AI74	0.997798
A0A3Q8IHH9	0.997797
A4IAC9	0.997797
A0A3S7WPB2	0.997796
E9AG65	0.997796
E9AIR8	0.997796
Q4QBX0	0.997794
A4HC90	0.997794
Q4QIT6	0.997793
A0A3S5H5N2	0.997793
A0A3S7X4W8	0.997793
E9AWJ6	0.997793
A4HYH2	0.997792
Q9BIE1	0.997792
A4HP84	0.99779
Q4QEU0	0.997789
A4H4D2	0.997788
Q4Q059	0.997788
A0A3Q8IHH1	0.997787
A0A3S7X320	0.997786
A4I526	0.997786
A0A3Q8IMB7	0.997784
Q4Q8I1	0.997784
A4IA49	0.997782
A4HES1	0.997782
Q4Q1F2	0.997779
A4I3A0	0.997779
A0A3S7WPQ4	0.997778
A4HT61	0.997778
E9AW53	0.997776
A4HUM0	0.997775
A4HEV5	0.997775
A4HMU5	0.997775
E9AEL2	0.997772
A4HES2	0.997771
A4HHY6	0.997771
A0A3S5H6E3	0.997771
A4HCQ3	0.997768
Q4Q2C8	0.997767
Q4QIW4	0.997766
E9AL18	0.997766
E9ARE6	0.997765
Q4QDG0	0.997764
A0A3S7WT47	0.997763
A4HW50	0.997763
E9AC77	0.997762
A0A3Q8IKT7	0.997761
A4ICH5	0.997761
A4I771	0.997759
Q4Q0X3	0.997759
A0A3Q8IFJ2	0.997758
A4I0J5	0.997758
Q4QGG3	0.997755
A4HSQ3	0.997754
E9AHH5	0.997752
A4HIP9	0.99775
A4HQG9	0.997749
A4H340	0.997748
A0A3S7X192	0.997745
A4HS26	0.99774
A4H3V1	0.997737
Q9XZX9	0.997737
A4HA16	0.997733
E9AMT3	0.997733
E9ARF0	0.997729
A0A3Q8IJ48	0.997727
A4ICL4	0.997727
Q4Q601	0.997726
Q4QE33	0.997726
E9AEE9	0.997724
A4HUC4	0.997723
A4HHL1	0.997722
E9APY1	0.99772
E9B259	0.997716
E9ASM1	0.997714
A0A3S7X0B8	0.997714
A4I2K3	0.997714
A4IDA6	0.997713
Q4QJD6	0.997706
Q4QIX1	0.997705
A4HJQ4	0.997705
E9ASM2	0.997705
A0A3S7X8E8	0.997703
A4IAD0	0.997703
Q4QAX4	0.997701
A0A3S7X4V0	0.997698
A4I765	0.997698
E9AK01	0.997698
A0A3S7WV57	0.997696
E9ASP0	0.997696
Q4Q2Y4	0.997694
A0A3S7XB85	0.997693
A0A3S7WYG5	0.997691
E9B4U0	0.99769
E9ACY4	0.997689
A0A3Q8IJW1	0.997688
A4IDS3	0.997688
E9AH92	0.997686
A4HAF2	0.997686
A4HKB2	0.997686
E9B5T5	0.997685
A0A3S7X408	0.997683
A4I6A4	0.997683
E9AVC1	0.997683
A4I757	0.99768
E9AXQ5	0.99768
A4HT04	0.997678
E9AUD1	0.997676
A4HDP6	0.997673
Q4QHU2	0.997672
A4HPL4	0.997669
E9AVQ1	0.997668
A4I4M3	0.997666
A4HHH4	0.997666
A0A3S7WSK3	0.997663
A4HVN0	0.997663
Q4QHK3	0.997663
Q4QJ67	0.997662
E9AEM7	0.997656
A4HKJ0	0.997655
Q4QE09	0.997654
Q4Q4T0	0.997654
Q4Q9Y8	0.997652
A4H628	0.99765
A4H638	0.99765
A4H639	0.99765
A4H6E6	0.99765
A4H4S3	0.997648
A0A451EJW6	0.997648
E9AYQ4	0.997647
A0A3S7X7R5	0.997644
A4I9S9	0.997644
A0A3S7XA33	0.997642
Q4Q2H8	0.997642
A4HWG7	0.99764
A4H4H8	0.997638
E9ATM5	0.997638
A0A3Q8ILG5	0.997633
E9AMX2	0.997633
A0A3S5H661	0.997631
A0A3S7X0Y5	0.99763
A4I315	0.99763
A0A3S7WXS1	0.997628
A4H8V6	0.997628
A0A3Q8IBE1	0.997627
A0A3S7WS83	0.997627
E9AGI8	0.997627
A0A3Q8IAY4	0.997623
A4HXQ8	0.997623
Q8I7Z7	0.997623
Q4Q1V6	0.997622
A0A3S7XBB9	0.99762
A4ID50	0.99762
A4H5H2	0.997617
A4HA19	0.997617
Q4Q386	0.997614
A4HNT0	0.997612
E9AKZ1	0.99761
A0A3S5H585	0.997608
A4HS15	0.997608
E9AQA0	0.997608
A4HSZ7	0.997607
E9B0N6	0.997604
A0A3S7X8R4	0.997602
A4IAU8	0.997602
A4HAS8	0.997599
A4HNW2	0.997596
A4HTK9	0.997594
A0A3S7X2L7	0.997594
Q4Q2S2	0.99759
Q4Q1X5	0.997587
Q4QG50	0.997585
A4HB81	0.997585
Q4Q6E1	0.997584
Q4QFH1	0.997584
E9ACT6	0.997583
E9APG2	0.997583
E9AYQ9	0.997582
A4HG34	0.997582
A4HS14	0.997579
A4HWX6	0.997578
O60994	0.997578
A4HMR7	0.997575
E9AP26	0.997574
A0A3Q8IS34	0.997574
A4ICD5	0.997574
Q4QG16	0.997572
A0A3S7X466	0.997572
A4I6E8	0.997572
A4HBD6	0.99757
E9ALA0	0.997568
Q4QGS7	0.997566
A0A3Q8IBT4	0.997563
A4HVR6	0.997563
E9B4J0	0.99756
E9AKL4	0.997557
A0A3Q8IUK8	0.997556
E9B1S0	0.997555
A4HCK1	0.997555
A4H9D7	0.997553
A4HNM3	0.997553
A4HU03	0.997551
E9B246	0.997547
A0A3Q8ISP6	0.997546
A4I6W7	0.997546
Q4Q0K4	0.997544
E9B563	0.997538
A4H439	0.997537
A4HKU2	0.997536
A0A3Q8INC5	0.997535
A4I9Y8	0.997535
E9B5Z1	0.997533
A4H6Y8	0.997528
E9AF67	0.997527
A0A3Q8ILC1	0.997515
E9AZC5	0.997514
E9ACE9	0.997513
A0A3Q8I8K7	0.997513
E9ASI6	0.99751
E9AYP9	0.997509
A0A3S5H6T7	0.997504
A4HWB0	0.997504
E9AQ10	0.997504
E9APS2	0.997503
A4I778	0.997503
A4HEC4	0.997501
A4H630	0.997487
E9B0F8	0.997486
E9AGZ2	0.997484
E9AGZ3	0.997484
E9B710	0.997484
A4HFB2	0.997481
A0A3Q8IRQ2	0.997477
A4I561	0.997477
A0A3S5H6G2	0.997474
E9AH60	0.997472
Q4QBD6	0.997472
A0A3Q8IBC6	0.997472
E9AHI2	0.997472
A4H9X4	0.99747
Q4QEX3	0.99747
A4HI59	0.997469
A0A3S7X9B2	0.997464
A4HG04	0.997463
A4H637	0.997462
A4HNW9	0.997461
E9B4R8	0.997461
A4H6C8	0.997459
A4H8H5	0.997458
A4H4R8	0.997458
A4H634	0.997457
A0A3S7WU69	0.997453
A4HX51	0.997453
Q4QD75	0.997453
A4IAK1	0.99745
A4H5G4	0.997444
A4H7R3	0.997437
A0A3S5H5M2	0.997437
A4HSN4	0.997437
A4H3R2	0.997436
E9AW42	0.997433
A0A3S5H6X1	0.997431
A4HWU7	0.997431
A4HB02	0.997427
A0A3S7X3E5	0.997421
A4I5D5	0.997421
Q4Q8S3	0.99742
Q4QBR2	0.997419
Q4QBS8	0.997419
A4IDS8	0.997414
E9AN53	0.997413
E9AN56	0.997413
E9AN57	0.997413
A0A3Q8IHC1	0.997413
A4I2J4	0.997413
E9B250	0.997411
E9B4C4	0.997411
E9AKP0	0.997411
A0A3Q8IHW7	0.997405
E9AUZ8	0.997404
A4H5D2	0.997398
Q4Q1F5	0.997397
A4H5D1	0.997396
Q4Q309	0.997382
E9AN55	0.997381
Q4Q7J9	0.997375
A4H5P0	0.997375
A0A3S5H666	0.997374
E9AG83	0.997374
E9AN54	0.997368
E9B380	0.99736
E9B272	0.997358
A0A3Q8IGK5	0.997357
A4H640	0.997354
Q4QI87	0.997354
E9AIJ3	0.997353
A0A3Q8IBE5	0.997352
E9AGA5	0.997352
E9AXC5	0.997351
E9ATC6	0.997349
E9B0N3	0.997345
Q4Q8U5	0.997343
E9B4F7	0.997341
E9B0F6	0.99734
E9AL71	0.997339
A4HLC1	0.997339
A4HPI4	0.997338
A0A3S5H7V9	0.997338
A0A3Q8IA63	0.997337
A4HWD9	0.997337
E9AQ39	0.997337
Q4QFE2	0.997337
A4H8Z0	0.997337
A4HIW9	0.997336
A0A3Q8IVL2	0.997334
A4IC18	0.997334
E9AMF8	0.997332
A0A3S7WQC1	0.997332
A4HDF2	0.997329
A0A3Q8IC60	0.997328
A0A3Q8ILH2	0.997328
A0A3S7WX43	0.997328
A4HJ53	0.997328
E9B0M6	0.997328
A4HTM3	0.997328
Q4QC59	0.997326
E9B1Z1	0.99732
A0A3Q8IBB4	0.99732
A4I008	0.99732
Q4Q313	0.997316
Q4Q339	0.997316
A4HYD2	0.997312
A4HLZ5	0.997312
A0A3S7WXM3	0.997307
A0A3Q8IEU2	0.997306
E9AME3	0.997304
A4HUF8	0.997302
E9ANU3	0.997302
A4HB83	0.9973
A4H4Q2	0.997299
Q4QIA5	0.997298
A0A3S5H4Y8	0.997292
Q4QEX1	0.99729
A4HZD4	0.997286
A4HBJ1	0.997285
A4HD64	0.997285
A0A451EJH9	0.997283
A0A3Q8IJL4	0.997282
A4ID32	0.997282
E9AIG8	0.997278
Q4QCQ1	0.997276
Q4Q335	0.997271
A4HNY0	0.997269
Q4Q151	0.997267
A0A3Q8I7H5	0.997264
A4HU09	0.997264
A4HAM2	0.997263
A4HAM4	0.997263
Q4QHG9	0.997258
Q4QHH0	0.997258
Q4QHH1	0.997258
Q4QHH2	0.997258
E9AEN9	0.997255
E9AZT2	0.997253
A4HIB1	0.997249
A4H3Y2	0.997247
A4H440	0.997247
A4H445	0.997247
A4H446	0.997247
A4HDX8	0.997243
A0A3S5H672	0.997242
A4HTN0	0.997242
Q9XZY0	0.997238
A0A3Q8IC12	0.997233
A4HB00	0.997232
A0A3Q8IFE2	0.997229
E9AE21	0.997228
E9AUT2	0.997226
A4H5H1	0.997225
A0A3S7WTD0	0.997224
A4HW79	0.997224
A4HPR2	0.997221
E8NHM6	0.997219
A4HNK1	0.997218
A4HNQ1	0.997218
Q4Q0R2	0.997211
A0A3S7X8W8	0.997205
E9AEN0	0.997198
E9ATE6	0.997195
A0A3Q8IER7	0.997193
A4I3G3	0.997193
A4HSX1	0.997192
A0A3Q8I8N3	0.997191
A0A3Q8I8P8	0.997191
A0A3Q8I8S6	0.997191
A0A3Q8I8S9	0.997191
A0A3Q8IAZ8	0.997191
A0A3Q8IC35	0.997191
A0A3Q8IC44	0.997191
A0A3Q8IH61	0.997191
A0A3S5H6G0	0.997191
A0A3S7WR43	0.997191
A0A3S7WR46	0.997191
A0A3S7WR60	0.997191
A4HUF6	0.997191
A4HUF9	0.997191
Q6LA77	0.997191
E9B5F7	0.997189
A0A3S7X4G7	0.997186
A4I6N5	0.997186
E8NHH5	0.997185
E8NHS2	0.997185
A0A3S7WTK6	0.997179
Q4QIP4	0.997175
E8NHL7	0.997175
A4H3F1	0.997158
A0A3Q8IEC2	0.997157
A0A3S7WPI6	0.997157
E9AK13	0.997157
E9AY99	0.997154
E9AHT2	0.997151
A4H9E9	0.997149
A4HTM5	0.997146
A4I6P8	0.997145
E9AT43	0.997145
A0A3Q8IL03	0.997139
A0A3Q8IFP0	0.997137
A4I8C1	0.997137
Q4Q9C8	0.997127
E9AN73	0.997126
A4HQ81	0.997122
E9AKY4	0.99712
A0A3S5H7W2	0.997118
A4I9R4	0.997118
A4HAZ8	0.99711
A4HNS6	0.997109
Q4QB79	0.997108
E9AK02	0.997107
A0A3Q8IIG5	0.997104
A4IAB9	0.997104
A4H509	0.997104
A0A3S7X472	0.997101
A4I6E5	0.997101
A4HFF2	0.997093
A4HSS9	0.997088
E9ADD9	0.997088
E8NHQ0	0.997086
A0A3S7WVJ5	0.997086
A4I078	0.997084
A0A3S5H6Y8	0.997082
A0A3Q8IIL4	0.997078
E9B4L9	0.997076
A4IAL7	0.997074
A4HH90	0.997073
A4H631	0.997073
A4HBJ0	0.997073
A4HJ26	0.997071
E9AKL9	0.997069
E9AHU1	0.997069
A0A3S7X607	0.997066
A4I8B3	0.997066
Q9U1E4	0.997066
Q4Q3A7	0.997059
A0A3S7WRW4	0.997058
A4HV53	0.997058
A0A3S7XBP0	0.997051
A4IDQ5	0.997051
A0A3S5H662	0.99705
A0A3S5H663	0.99705
A0A3S5H665	0.99705
A0A3S5H667	0.99705
A0A3S7WQA0	0.99705
Q4Q6L8	0.997041
Q4Q305	0.997039
Q4Q333	0.997034
A0A3Q8IIH1	0.997034
A4I1D0	0.997034
A4HTM4	0.997027
E8NHF7	0.997027
A4H5H3	0.997026
E9AFV7	0.997025
E9B1Q8	0.997024
A0A381MVY0	0.997016
A4H627	0.997004
A4H6D3	0.997004
A4H6D7	0.997004
A4H6D8	0.997004
A4H6D9	0.997004
Q4QB16	0.997001
Q4Q325	0.996995
Q4Q329	0.996995
A4HFZ6	0.996994
E8NHC3	0.996991
E9AG81	0.996991
E9AG82	0.996991
E9AG85	0.996991
Q4QJ90	0.99699
A0A3Q8IBY4	0.996988
A4HUG6	0.996986
Q4Q612	0.996983
E9B195	0.996983
A0A3S5H4T0	0.996978
A4HRD1	0.996978
Q4Q3F7	0.996977
Q4Q2K3	0.996975
E9AIW2	0.996973
E8NHI5	0.996973
A4HXK3	0.99697
Q4Q210	0.996969
E8NHL9	0.996968
E9B4S0	0.996967
E8NHK9	0.996967
A0A3S5H713	0.996967
E8NHI3	0.996966
A0A3S7WZP2	0.996964
A4I1Z8	0.996964
A0A3S5H5J0	0.99696
A4HM25	0.996959
A4IA41	0.996954
A0A3S7X7Y0	0.996953
Q4QHZ1	0.996952
A0A3S7WUM8	0.99695
Q4Q8R9	0.996946
A0A3S7WQA8	0.99694
Q4QI85	0.996934
Q4QI86	0.996934
Q4Q0W9	0.996931
Q4QI88	0.996928
A0A3S7WUR9	0.996924
A4HXP0	0.996924
A4HIQ4	0.996923
Q4QHQ3	0.996921
Q4QI84	0.99692
A4HAW1	0.996917
A4H6E1	0.996909
A0A3Q8IBW7	0.996905
A0A3Q8IHZ6	0.996904
A0A3S7X7M4	0.996904
Q4QFM7	0.996903
A0A381MTN2	0.996903
A0A3Q8IUR5	0.996903
A0A3S7WYT7	0.996899
Q4QDA1	0.996899
A0A3Q8IH65	0.996893
A4H3C5	0.996892
A0A451EJJ5	0.996891
A4HRQ5	0.996891
A0A3Q8IFB9	0.99689
A4I9R5	0.99689
E9AJG4	0.99689
E9ACB7	0.996888
Q4Q240	0.996888
Q4QDD5	0.996887
E8NHM9	0.996886
Q4Q1U9	0.996886
Q4Q337	0.996886
E9B4R7	0.996878
Q4QE28	0.996875
E9B1J8	0.996872
Q4QE79	0.996856
A4HKT4	0.996853
Q4QAE4	0.996853
E8NHG2	0.996852
A0A3Q8IE85	0.99685
Q9U1D7	0.996849
E9AJK5	0.996847
E9B6Y4	0.996842
Q4QHT6	0.996842
Q4Q7Z9	0.99684
A4H7D7	0.996835
A4HJP2	0.996831
A0A3Q8IVJ8	0.99683
A4IBX4	0.99683
Q4QA64	0.996828
A4H6D1	0.996827
Q4Q341	0.99682
E9ACE5	0.99682
A4HDZ0	0.996818
A4H596	0.996818
A4H6D2	0.996816
A0A381MTB8	0.996815
A0A3S7WQT7	0.996814
A4HU34	0.996814
E9AMW3	0.996812
A4H635	0.996811
A0A3Q8IQN1	0.996808
A4ICM0	0.996808
Q4Q2T0	0.996801
A0A3Q8IL77	0.996798
A4H5G0	0.996788
A4I9R7	0.996782
E9B600	0.996774
Q4Q317	0.996769
E9AMF3	0.996767
A4HLF2	0.996766
A4H5G6	0.996762
A0A3S7WNU5	0.99676
A4H3V9	0.996758
Q4Q6L7	0.996753
Q4QBV4	0.996753
E9B372	0.996746
E9AY46	0.996744
A4HAL2	0.996743
E9B1S1	0.996741
A4H7N2	0.996738
A4HSI8	0.996729
A4HCU6	0.996728
E9ASI7	0.996726
Q4Q615	0.996725
A4I5D8	0.996725
A0A3Q8IEI1	0.996725
A4HDP8	0.99672
A4IC42	0.996718
E9AMX3	0.996716
A4H8T2	0.996711
Q4Q5Y7	0.99671
A0A3S7X4D3	0.99671
A4I6P9	0.99671
A4IAM2	0.996709
A0A3S7WWN2	0.996708
A4HZD6	0.996708
A4HI96	0.996705
E9AE22	0.996694
E9B067	0.996691
Q4Q1W2	0.996689
Q4Q3A8	0.996686
A0A3S5H7L2	0.996683
A0A3S7X2E6	0.996683
A4HB47	0.996681
Q4Q818	0.996673
A0A3S7X083	0.99667
A4I2H3	0.99667
A4HBJ2	0.996666
Q4Q7S5	0.996663
A0A3Q8IF65	0.996661
A0A3S7X453	0.996661
A4HJ43	0.99666
A4HCV4	0.996656
Q4QHF2	0.996656
A4HMW0	0.996647
E9B3P9	0.996644
E9AMF9	0.996637
A4H5C5	0.996631
A4HAR1	0.996629
Q4Q0Q7	0.996626
A4HQ17	0.996622
A4HPJ5	0.996621
A4HND8	0.996619
A4H965	0.996618
E9B4R9	0.996616
A4I798	0.996615
E9AW99	0.996615
E9AGE5	0.996606
Q4QFK1	0.996603
A0A3S7X8Z2	0.996597
A4IB15	0.996597
Q4Q9E6	0.996595
A4HCV5	0.996594
Q4Q5U0	0.996593
A4I249	0.996576
E8NHR8	0.996576
A0A3S5H500	0.996574
A4HRN9	0.996574
E9ASG0	0.996571
E9AK66	0.996567
A4HXI9	0.996557
Q4Q8S9	0.996556
A4I4J2	0.996554
E8NHD3	0.996554
E9AHI9	0.996554
Q4Q704	0.996548
E9AQK7	0.996548
E9B1J3	0.996545
E9B1J4	0.996544
E9AVK5	0.996541
E9AMF2	0.996538
A0A3Q8IHN2	0.996535
A4H633	0.996518
E9AY27	0.996517
A0A3S7WX01	0.996512
A4HZI5	0.996512
A4HLG9	0.996501
A4H756	0.996499
A4HEL8	0.996482
A0A3S7X6F1	0.996481
A4I8P7	0.996481
A4HHH1	0.996476
Q4Q9R6	0.996471
A0A3Q8ICS7	0.996458
A4I1Y1	0.996458
A4HDI2	0.996445
Q4Q3A9	0.996444
A4HD36	0.996437
Q4Q607	0.996421
E8NHF5	0.996412
E8NHM0	0.996412
E9ALL0	0.996407
E9AQX5	0.996406
A4HAJ5	0.996382
A0A3S5H7A6	0.996371
A4HZR9	0.996371
A4H390	0.99637
Q4QCD5	0.99637
A4HPZ4	0.996364
E9ATS0	0.996361
A4HK08	0.996347
A0A3S7X377	0.996345
Q4Q327	0.996343
A0A3S7WYY7	0.996305
E9AUQ6	0.9963
Q4QIA9	0.996277
E9B555	0.996276
E9ARV0	0.996274
E9AN79	0.996266
E9B293	0.996241
A4HUT4	0.996226
E9AMF5	0.996218
E9B0Q1	0.996216
A4HFN4	0.996215
A0A3Q8IB65	0.996213
A4I3X7	0.996213
A0A3Q8IPJ6	0.996205
A4IDR4	0.996205
A0A3S7X3W0	0.996201
A0A3S7X7W2	0.996193
A4I9X0	0.996193
Q4QD27	0.996192
A4IAM1	0.996187
Q4QIZ8	0.996183
A4H5G9	0.996179
A4H5H0	0.996179
A4HU43	0.996179
A0A3Q8IRW3	0.996179
A4I5F3	0.996179
Q4QAX9	0.996176
E9AJK6	0.996168
Q4Q0S7	0.996166
E9B253	0.996158
E9AKP5	0.996157
A0A3Q8IJ06	0.996153
A4IAQ6	0.996153
A0A3S5H501	0.996151
A4HRP0	0.996151
Q9N857	0.99614
A4HM00	0.99613
A0A3S7WR74	0.996126
A4HUI1	0.996126
Q4Q7J6	0.99612
E8NHE0	0.996119
A4H985	0.996114
E9ANG8	0.996104
Q6XFB5	0.99609
A4HQ03	0.996089
Q4QAI5	0.996084
E8NHM3	0.996083
A4HDZ3	0.996077
A4HME3	0.996056
Q4QAK7	0.996054
Q9XZX6	0.996054
A0A3S7WYW1	0.996053
A4I146	0.996053
A0A3S7WQ71	0.996052
A4HTI2	0.996052
Q4QIW1	0.996029
A4HJP7	0.996029
E9AVB7	0.996024
A4H706	0.996018
A0A3Q8I7V7	0.996017
A4H8G1	0.996017
A4HJA5	0.996016
E9B249	0.995985
E9B255	0.995961
E9ARP0	0.995957
Q4QJ99	0.995954
A4I566	0.995945
E9AEU4	0.995928
E9APQ9	0.995887
A0A3S7X4K2	0.995884
A4H7D0	0.995883
E9AKQ1	0.995879
A0A3Q8IGI5	0.995868
A4H8H8	0.995856
A4HBM9	0.995856
Q4QF16	0.995843
A4H7C1	0.995841
Q4QDT9	0.995821
Q4QCI4	0.995818
A4HJT2	0.995812
A0A3S7WVR3	0.995807
A4HYK3	0.995807
E9B161	0.995804
A0A3Q8IG89	0.995802
A4HNE6	0.995802
E9AVM5	0.995798
E9B4Y3	0.995793
A0A3Q8IDX3	0.995791
A4I2D2	0.995791
E8NHF4	0.99578
A0A3S7WWC8	0.995778
A4HQ21	0.995776
Q4QGM8	0.995767
Q4QG52	0.995766
A0A3S7WNP1	0.995759
A4HS33	0.995759
E9AJM2	0.995759
A0A3Q8IG13	0.995735
A0A3S7WQU4	0.995722
A4HU44	0.995722
A4HBV0	0.99572
E8NHH8	0.995703
E8NHR7	0.995703
E9AVS4	0.995702
A0A3Q8ICT2	0.995695
E9AME9	0.995691
E9AFI9	0.995688
E9AJJ8	0.995686
A0A3S7X7E5	0.995678
E9B1J5	0.99565
A0A3S7WP79	0.995646
A4HSM2	0.995638
Q4Q602	0.995618
Q4Q8Y8	0.995615
A4HFA3	0.995611
A4HWJ9	0.995609
A4HV71	0.995608
E8NHK7	0.995598
E9AVN4	0.995593
E9ACB8	0.995587
A4H595	0.995579
A4HAJ6	0.995579
A0A3S5H7L7	0.995572
A4H597	0.995566
A4H598	0.995548
A0A3S5H698	0.995546
E9AG91	0.995546
A0A3S7X7U1	0.995544
A0A3S7X330	0.99553
A0A3S5H7W6	0.995528
E9AI48	0.995522
E9ASN4	0.995521
E9AI35	0.995517
A4HJQ5	0.99551
A4HK40	0.995487
E8NHP0	0.995485
A4HZB8	0.995479
Q4QJ72	0.995438
Q4QEN3	0.995425
Q4QFB1	0.995403
E9AKV7	0.995399
A4I4K8	0.995399
E9AQY1	0.995392
E9ARD7	0.995392
A4H9E5	0.995349
A4HQ70	0.995348
E9B6W4	0.995344
A4IB51	0.995332
A4I8G2	0.995322
A4I604	0.995311
E9AE75	0.995309
Q4Q5A4	0.995308
A4H9A7	0.995295
E9AFC3	0.995287
A4HSF6	0.99528
Q4Q7S3	0.995278
A4H5R3	0.995256
Q4QC03	0.99523
Q4QFQ6	0.995224
E9AMF1	0.995218
E9AFR1	0.995216
A0A3Q8IIS3	0.995196
A4I756	0.995196
Q4QFU1	0.995178
E9AD43	0.995122
A4H457	0.995109
A4I5W7	0.995095
A4I174	0.995077
A4H4I3	0.995068
Q4Q0J6	0.995062
A0A3Q8IDS4	0.995058
A0A3S7WR66	0.995053
A4HUH5	0.995053
Q4QHE6	0.995023
A4H395	0.994901
E9ASZ9	0.994894
A4HEQ1	0.994873
A4H9B9	0.994871
A0A3Q8ID16	0.994868
A4I0W5	0.994868
A4H646	0.994851
A0A3S7XC03	0.994819
A4IDX9	0.994819
Q9XTP3	0.994817
E9AWZ2	0.994814
A0A3S7X096	0.994797
A4I2I3	0.994797
A0A3Q8IFF1	0.99479
A4I4M0	0.99479
E9AE18	0.99479
E9ALR5	0.99479
A4H785	0.994787
A4HKY3	0.994733
A4I4S2	0.994729
A0A3Q8ID33	0.994725
A4HVY6	0.994725
E9ASP7	0.994707
E9AXZ9	0.99468
E9B5U2	0.994661
Q4QJ08	0.99465
E9ATE8	0.994639
A4HPD2	0.994621
E9APC6	0.994609
Q4QJ18	0.994606
Q4QHQ4	0.994564
Q4QAN7	0.994551
A0A3Q8IG72	0.994545
A4I7Z1	0.994545
A0A3Q8IEA8	0.994533
A4I4C3	0.994533
Q4QBJ8	0.994521
A0A381MP32	0.994471
A0A3S5H516	0.994471
A0A3S7X129	0.994471
E9ARF1	0.994463
Q4Q1J9	0.994409
E9ATR1	0.994407
A4H4T4	0.994396
A0A3Q8IJE7	0.994389
E9AJ92	0.994383
E9AQW9	0.994372
Q4Q2U4	0.994355
Q4QEI2	0.994349
A4HIB0	0.994347
Q4QEI3	0.994346
A4HT77	0.994341
A0A3S7WY35	0.99427
A4I852	0.994254
A4H8M0	0.994164
E8NHH9	0.994158
Q4Q989	0.994156
Q4Q7S7	0.99415
A4HBZ4	0.99412
A4I0W3	0.994102
E9AQ38	0.994093
A0A3Q8IDW7	0.99407
A4I2I5	0.99407
A4I8G6	0.994053
E9AQY2	0.994047
E9AQY3	0.994047
E9AQY4	0.994047
A4HNX4	0.994044
A0A3Q8ICK3	0.99402
E9AHD6	0.99402
E9AN65	0.993993
A0A3Q8IAU7	0.993964
A4I039	0.993964
A4HSJ9	0.993961
A4H871	0.993949
A0A3Q8IW00	0.993933
A4IDJ6	0.993933
A0A3Q8IMM0	0.993908
A4HDE5	0.993906
E9ABZ9	0.993906
A4IAD7	0.993899
A0A3S7WYL0	0.993838
A4I0Z4	0.993838
E9AV55	0.99381
A4HBD8	0.993795
E9AGW5	0.99375
E9APY8	0.99373
E9AT46	0.993728
E9AYW7	0.993702
E9ANP7	0.993699
A4H5H6	0.993658
A4H8V8	0.993634
A4HHL3	0.993633
A4HPB3	0.993627
E9ATA4	0.99362
A0A3Q8ID18	0.99355
A4I131	0.99355
A4HFA6	0.99355
A0A3S7WYB1	0.993549
A4I0V3	0.993549
A4H5U0	0.993491
E9B4Q5	0.993462
A0A3S7X5G6	0.993442
E9AE05	0.993441
Q4QAL5	0.993366
A4HM73	0.993331
A0A3S5H5N5	0.993308
A4HSQ8	0.993308
E9AK24	0.993303
A4HIQ9	0.993299
Q4QCI7	0.993221
E9AQN2	0.993218
E9AN64	0.993215
A0A3S7WQC8	0.993209
Q4Q974	0.993206
A4HX84	0.993172
A0A3S5H773	0.993171
A4HYH3	0.993171
E9AF74	0.993124
A4ICH2	0.993108
E8NHM5	0.993105
Q4QBY1	0.993096
E9B1U9	0.993087
E8NHM1	0.993059
E8NHQ1	0.993059
A0A3Q8IJB0	0.993052
A0A3S5H6Z8	0.993052
A0A3S7WU95	0.993052
A4HX85	0.993052
A4HX88	0.993052
A4H3C4	0.993026
A4HP91	0.993022
E9AYC8	0.993001
A4H8W2	0.992994
A4HCG4	0.992983
E9ACJ8	0.992918
A4HVZ7	0.992892
E9B6P4	0.992891
Q4QIV1	0.992878
Q4Q7B6	0.992804
A4H6E8	0.992774
A0A3Q8IJJ2	0.992772
A4IBI1	0.992772
E9AFB7	0.992772
E9B6H2	0.992772
A4IE15	0.992747
A0A381MTC7	0.992729
A0A3Q8IFH7	0.992729
A0A3S7WYX1	0.992728
A4I197	0.992728
E9AG36	0.992718
Q4Q1L6	0.992699
A4H325	0.992694
Q4QEH9	0.992675
Q4QEI0	0.992675
Q4QEI1	0.992675
E9AF83	0.992675
A0A3Q8IHJ5	0.992651
E9B3N3	0.99265
A0A3S5H7N0	0.992628
A4I5K5	0.992628
Q4Q9W8	0.992551
A4I7R6	0.992521
Q4Q8W8	0.992498
E9AS65	0.992488
Q4QE01	0.992473
A4I4N2	0.992453
E9B4T7	0.992436
E9ASQ7	0.992416
E9ANV1	0.992385
A0A3S7WT04	0.992381
A4HW21	0.992381
A0A3Q8IKR0	0.992352
A4IE64	0.992352
Q4QIQ7	0.992331
E9B470	0.99233
E9B1F3	0.992311
E9AW41	0.992197
Q4QJI5	0.992123
E9AKV0	0.992108
E9B5S3	0.992092
E9B3L0	0.992065
A4H973	0.992042
Q4Q1S0	0.992039
Q4QJ62	0.991998
E9AS01	0.99199
E8NHE4	0.991963
E8NHN4	0.991963
E9ASB7	0.991963
A0A3Q8IME4	0.991923
A4IBD7	0.991923
A4HC14	0.99192
E9AK20	0.991905
A4HBF2	0.991902
A0A3S7X7Z3	0.991897
Q4QHJ6	0.991884
A4HF04	0.991882
A4HZM6	0.991866
Q4Q158	0.991813
A0A3Q8IFT0	0.991777
A4I5I6	0.991777
E9B0T1	0.991777
Q4Q4W7	0.991696
A0A451EJP9	0.991686
A0A3S7WV71	0.991679
A4HXX7	0.991679
E9B6E8	0.99163
A0A3S7WWM3	0.991622
A4HZD0	0.991622
E9AWW7	0.991617
E9AWX0	0.991617
A4HIM2	0.991586
A0A3Q8IR86	0.991488
A4ID71	0.991488
E9AI97	0.99141
A0A3Q8ILA3	0.991365
A4H7B4	0.991338
Q4QCC6	0.991336
E9ALD6	0.991274
A4HM44	0.991223
A4HLL3	0.99122
A0A3S7WU94	0.991211
A0A3Q8IFN4	0.99112
E9ATZ9	0.99111
A4H6R3	0.991098
A4HHY9	0.991098
E9AYP5	0.991084
A4H8U6	0.991026
Q4Q5U8	0.990972
E9AEE0	0.990959
E9AJT6	0.990958
Q4QI92	0.990932
Q4QI93	0.990932
Q4QI95	0.990932
Q4QI97	0.990932
A0A3S7WZA0	0.990901
A4I1M1	0.990901
Q4QFE5	0.990899
Q4Q0T6	0.990895
A0A3Q8IG67	0.990893
Q4Q699	0.990893
A4H8H6	0.990875
E9B0G0	0.990866
A4H6T9	0.990857
A0A3S7X7A3	0.990818
A0A3S7X2T7	0.990767
A4I4S1	0.990767
A4I9H7	0.990747
A0A3Q8IMR4	0.990718
A4IA33	0.990648
Q4QGY5	0.99064
Q4QAK4	0.990616
Q4QD67	0.990603
A4I262	0.990498
A0A3Q8I9X5	0.990483
A4HXR6	0.990483
A4HLJ0	0.990385
A4HCE3	0.990352
Q4Q462	0.990275
A4HGI2	0.990259
Q4Q1Z6	0.990163
A0A3Q8IGA4	0.990117
A4H584	0.99011
Q4Q6M4	0.990108
A4HPV8	0.9901
A4H3A4	0.990065
A4H4B9	0.990038
A0A3Q8IKN2	0.990035
A4I7K8	0.990035
A4HPX0	0.99
E9AMT9	0.989965
Q4QA39	0.989927
E9AMN4	0.989912
A4HJ27	0.989867
Q4Q8S7	0.989849
A4H8A7	0.989838
Q4QD32	0.989675
Q4QAK5	0.989636
A0A3Q8ICC2	0.989617
E9AGM1	0.989617
E9B1W3	0.989595
A4H5U2	0.989589
E9AQB1	0.989539
Q4QF62	0.989539
A4H6U7	0.989532
E9AQM3	0.989523
E9AC57	0.989502
E9AQN8	0.989469
A4H4R4	0.989466
E9AK75	0.989435
A4HLX7	0.989388
E9ARY7	0.989362
E9AX68	0.989357
E9ALS7	0.989287
E9AGN3	0.989172
Q4QJ41	0.989154
A0A451EJQ4	0.989151
Q4QD31	0.989129
E9AKK9	0.989126
A0A3S5H6X2	0.989109
A4HWV0	0.989109
E9AGS9	0.989078
E9ACN1	0.989027
A0A3S7WYD1	0.988981
A4I0T5	0.988981
A4HPN0	0.988903
A0A3S7X896	0.988815
E9AUY1	0.98875
A4HJN3	0.988727
A4I4Y1	0.988707
Q4Q5F7	0.988619
Q4Q9C7	0.988613
A0A3Q8IHZ3	0.988591
E9B6H4	0.988584
E9ALL2	0.988528
A0A3S5H5K0	0.988522
A0A3Q8IEN4	0.988475
E9AGB3	0.988457
A0A381MTA7	0.988433
A0A3Q8IHE6	0.988399
A0A3S7WUN9	0.988349
Q4QBM6	0.988332
Q4QAZ4	0.988321
A0A3Q8IIS7	0.988277
Q4QE55	0.988271
A0A3Q8IBT1	0.98827
A4HZL3	0.98827
E9B5B6	0.988238
A4HM88	0.988207
A0A3S5H7G3	0.988203
A4I283	0.988203
A0A3S7WNT3	0.988104
Q4QGP8	0.988069
A4H373	0.988058
A4HQ93	0.987985
A4IA38	0.98783
A4H4J8	0.987795
Q4Q7C4	0.987772
A0A3S7X4A5	0.987717
A4I6M3	0.987717
E9ACF1	0.987715
E9AXA8	0.987695
A4HGF9	0.987497
Q4Q452	0.987474
Q4QE65	0.987389
Q4Q9Z9	0.987366
E9AS97	0.987312
E9AWM3	0.987296
E9AK00	0.987292
E9ASG1	0.987221
A0A3S5H578	0.987187
A4HS08	0.987187
E9AKN5	0.98717
E9B4Y6	0.987148
A4HG75	0.987117
A4I0M4	0.987113
O97218	0.98711
E9B275	0.987089
A4HL35	0.986955
A4HXL2	0.986953
A0A3Q8ICB4	0.986848
E9AWW8	0.986833
A0A3S5H6U2	0.986799
E9AJT2	0.98677
A0A3S7WUJ9	0.986706
E9B0V0	0.986669
E9APV4	0.986619
A4HV12	0.986566
A0A3Q8ID75	0.986529
A4HF68	0.986507
A4H9T6	0.986326
Q4Q5U9	0.986308
A0A3S7WTU4	0.986295
A4HWU5	0.986295
A4HBY8	0.986246
E9AL60	0.986243
A0A3Q8IFK2	0.986049
A4I786	0.986049
Q4Q5X7	0.986049
E9AMX8	0.986024
E9B5M5	0.986014
E9ATZ1	0.985973
A0A3Q8IC86	0.985961
A4HZQ6	0.985961
E9AM08	0.985919
Q4QIA0	0.985913
Q4QIA1	0.985913
E9AKF5	0.985874
Q4QEV7	0.98583
A0A3S7X8K2	0.98583
Q4QCG0	0.985797
A0A3Q8IF47	0.985796
A4HJW1	0.985776
E9APQ5	0.985749
A0A3S7XC16	0.985705
Q4QDM3	0.985705
Q4QGU3	0.9857
A4H884	0.985639
A4H9L0	0.985623
Q4QB40	0.985491
A4H4P3	0.985395
A4IAW4	0.985259
Q4Q2B1	0.985252
E9B281	0.985216
A4I0C6	0.985151
Q4QBE3	0.985094
Q4QD02	0.985007
A4H6M9	0.984965
Q4QEL7	0.984917
E9B1L5	0.984906
E9AW92	0.984882
A4HKU7	0.984837
Q4QBS5	0.984787
A4HWD7	0.984747
Q4QBI8	0.984745
E9ANP8	0.984694
A4H9E0	0.98468
E9AKW7	0.984671
A4HC45	0.984643
A0A3Q8IEX3	0.984628
A4I8Z3	0.984607
A0A3Q8IFP2	0.984583
A0A3S7XC28	0.984536
Q4Q0A7	0.984508
[truncated: 1,559 more rows]
