# Supplementary material for: Linear motifs regulating protein secretion, sorting and autophagy in Leishmania parasites are diverged with respect to their host equivalents
Source: PLoS Comput Biol. 2024 Feb 16;20(2):e1011902. doi: 10.1371/journal.pcbi.1011902 (PMC10903960; doi:10.1371/journal.pcbi.1011902)
Supplement: S13 Table — (XLSX) [file pcbi.1011902.s013.xlsx]

## Sheet: Sheet1
	Sequences	SignalP6	extension	LeiSig
Leishmania major	8038	239	80	740
Leishmania braziliensis	8084	221	79	670
Leishmania mexicana	8044	221	82	725
Leishmania infantum	8045	210	82	685
Leishmania donovani	8326	233	88	738
