# Supplementary material for: Linear motifs regulating protein secretion, sorting and autophagy in Leishmania parasites are diverged with respect to their host equivalents
Source: PLoS Comput Biol. 2024 Feb 16;20(2):e1011902. doi: 10.1371/journal.pcbi.1011902 (PMC10903960; doi:10.1371/journal.pcbi.1011902)
Supplement: S14 Table — (XLSX) [file pcbi.1011902.s014.xlsx]

## Sheet: Sheet1
				IDs_with_KDEL
	Protein_family_name	Homo_sapiens	Saccharomyces_cerevisiae	Schizosaccharomyces_pombe	Arabidopsis_thaliana	Giardia_intestinalis	Trypanosoma_brucei_brucei	Trypanosoma_cruzi	Leishmania_infantum	Bodo_saltans	Leptomonas_seymouri
	Heat shock protein 70 (BIP Family)	P11021 (BIP_HUMAN: EEDTAEKDEL)	P16474 (BIP_YEAST: DGDYFEHDEL)	P36604 (BIP_SCHPO: DYFDDEADEL)	Q9LKR3 (BIP1_ARATH: EEEDESHDEL)	A8B431 (A8B431_GIAIC: EYDYAEKDEL)	Q384Q5 (Q384Q5_TRYB2: GDKPQPMDDL)	Q4D620 (Q4D620_TRYCC: DERPEPMDDL)	A4I3J9 (A4I3J9_LEIIN: AEEADAMDDL)	A0A0S4JK39 (A0A0S4JK39_BODSA: GDEPESVDDL)	A0A0N1I1E4 (A0A0N1I1E4_LEPSE: GEEPDPMDDL)
					Q39043 (BIP2_ARATH: EEEDESHDEL)					A0A0S4IPK6 (A0A0S4IPK6_BODSA: ADATESMDDL)
					Q8H1B3 (BIP3_ARATH: DDDGDDHDEL)
	Heat shock protein 70 (HYOU1 family)	Q9Y4L1 (HYOU1_HUMAN: QKRPLKNDEL)	P36016 (LHS1_YEAST: SEEDILHDEL)	Q10061 (LHS1_SCHPO: QQEIDDSDEL)	F4JMJ1 (HSP7R_ARATH: AKEEESHDEL)	A0A644F4P9 (A0A644F4P9_GIAIC: EYDYAEKDEL)	Q38E16 (Q38E16_TRYB2: GSDDAVKGDL)	Q4CS27 (Q4CS27_TRYCC: ESSDDDRGDL)	A4IC10 (A4IC10_LEIIN: DSADDNEGDL)	A0A0S4JJU2 (A0A0S4JJU2_BODSA: ANPEVPQEEL)	A0A0N1PEF0 (A0A0N1PEF0_LEPSE: ERDIGDEGDL)
	Heat shock protein 70					A8BD15 (A8BD15_GIAIC: NATSTKKEEL)		Q4E4F4 (Q4E4F4_TRYCC: ESSDDDRGDL)		A0A0S4J970 (A0A0S4J970_BODSA: HTDSAVEGDL)
	Heat shock protein 70									A0A0S4IUZ2 (A0A0S4IUZ2_BODSA: ADSGASRDEL)
	Heat shock protein 90 (Endoplasmin)	P14625 (ENPL_HUMAN: KESTAEKDEL)		O94625 (SPJ1_SCHPO: EKYDNEFDEL)	Q9STX5 (ENPL_ARATH: QQEENTKDEL)	A8BK58 (A8BK58_GIAIC: SNSTAFKDEL)	Q57W94 (Q57W94_TRYB2: KSTGANAGDL)	Q4DW89 (Q4DW89_TRYCC: TKTEDDAGDL)	A4I4C9 (A4I4C9_LEIIN: EAETDGEGDL)	A0A0S4KLS2 (A0A0S4KLS2_BODSA: ADADDDKEEL)	A0A0N1PDZ0 (A0A0N1PDZ0_LEPSE: ATVKDEDGDL)
	Heat shock protein 22				Q38806 (HSP22_ARATH: KISSSESKEL)
	Calreticulin	P27797 (CALR_HUMAN: DVPGQAKDEL)	[Yeast homologs lack KDEL]	[S pombe homologs lack KDEL]	O04151 (CALR1_ARATH: EETDAAHDEL)		Q584K4 (Q584K4_TRYB2: KKKKEDKSDL)	Q4DDX3 (Q4DDX3_TRYCC: EKGDGDKEDL)	A4I765 (A4I765_LEIIN: EGDSEDKEDL)	A0A0S4KMN1 (A0A0S4KMN1_BODSA: AKADESKEEL)	A0A0N1IJA0 (A0A0N1IJA0_LEPSE: EEEGEGEEDL)
	Calreticulin	Q96L12 (CALR3_HUMAN: FNQFHRRNEL)			Q38858 (CALR2_ARATH: EKDATAHDEL)		Q57YU3 (Q57YU3_TRYB2: KKKKEDKSDL)	Q4CPZ0 (Q4CPZ0_TRYCC: EKGDGDKEDL)
	Calreticulin				O04153 (CALR3_ARATH: DYMDDYHDEL)
	Nucleotide exchange factor SIL1	[Human homologs lack KDEL]	Q08199 (SIL1_YEAST: HRIKNFRDEL)
	DnaJ-family Co-chaperone	Q8IXB1 (DJC10_HUMAN: NQGKRNKDEL)	P25303 (SCJ1_YEAST: SGQNMLKDEL)	[S pombe homologs lack signal]					[L infantum homologs lack KDEL]
	Protein disulfide-isomerase (Thioredoxin)	O95994 (AGR2_HUMAN: KALKLLKTEL)	P17967 (PDI_YEAST: DEEDAIHDEL)	Q10057 (PDI1_SCHPO: AVEDEMADEL)	Q9XI01 (PDI11_ARATH: ETTEEVKDEL)	A8B3I4 (A8B3I4_GIAIC: VVRPDGDKEL)	Q38AE1 (Q38AE1_TRYB2: NESNVDKQDL)	Q4E3F7 (Q4E3F7_TRYCC: EEKNGDDDDL)	A4ICD5 (A4ICD5_LEIIN: PSGNSDEEDL)	A0A0S4KL52 (A0A0S4KL52_BODSA: ELPSEDRAEL)	A0A0N0P805 (A0A0N0P805_LEPSE: APTDDQDKDL)
	Protein disulfide-isomerase (Thioredoxin)	Q8TD06 (AGR3_HUMAN: KALRLIQSEL)	P32474 (EUG1_YEAST: STEDTVHDEL)		Q9SRG3 (PDI12_ARATH: TEETAAKDEL)	A8B2S0 (A8B2S0_GIAIC: TLKDDLKREL)	Q57UD4 (Q57UD4_TRYB2: MDAKVDFDEL)			A0A0S4JQ42 (A0A0S4JQ42_BODSA: IAGVEEIGEL)
	Protein disulfide-isomerase (Thioredoxin)	Q96DN0 (ERP27_HUMAN: SEGKTPKVEL)	Q12404 (MPD1_YEAST: SSSGNKHDEL)		Q8VX13 (PDI13_ARATH: IEGDSSKDEL)	A8B2Y9 (A8B2Y9_GIAIC: KKTKNDKKEL)				A0A0S4JAW3 (A0A0S4JAW3_BODSA: DGDISDEEEL)
	Protein disulfide-isomerase (Thioredoxin)	P30040 (ERP29_HUMAN: QKKGAEKEEL)	Q99316 (MPD2_YEAST: LEDTSSHDEL)		Q9FF55 (PDI14_ARATH: SSQSDSKDEL)	A0A644F383 (A0A644F383_GIAIC: KKTKNDKKEL)				A0A0S4JA54 (A0A0S4JA54_BODSA: PARHGSSIEL)
	Protein disulfide-isomerase (Thioredoxin)	Q9BS26 (ERP44_HUMAN: YTLLRDRDEL)			A3KPF5 (PDI15_ARATH: PKNGSAKDEL)
	Protein disulfide-isomerase (Thioredoxin)	P07237 (PDIA1_HUMAN: DDQKAVKDEL)			Q66GQ3 (PDI16_ARATH: WKDQSGKDEL)
	Protein disulfide-isomerase (Thioredoxin)	Q13087 (PDIA2_HUMAN: NSTMGSKEEL)			Q9MAU6 (PDI22_ARATH: EASTESKDDL)
	Protein disulfide-isomerase (Thioredoxin)	P30101 (PDIA3_HUMAN: KKKKKAQEDL)			O48773 (PDI23_ARATH: DDAVGSKDEL)
	Protein disulfide-isomerase (Thioredoxin)	P13667 (PDIA4_HUMAN: TKLSRTKEEL)			Q8GYD1 (PDI51_ARATH: EKAQLEDKEL)
	Protein disulfide-isomerase (Thioredoxin)	Q14554 (PDIA5_HUMAN: ERLGKKKEEL)
	Protein disulfide-isomerase (Thioredoxin)	Q15084 (PDIA6_HUMAN: ELDDLGKDEL)
	Protein disulfide-isomerase (Thioredoxin)	Q8N807 (PDILT_HUMAN: KKKPKVKEEL)
	Protein disulfide-isomerase (Thioredoxin)	Q8NBS9 (TXND5_HUMAN: FVLSQAKDEL)
	Protein disulfide-isomerase (Thioredoxin)	O95881 (TXD12_HUMAN: FRKKHLEDEL)
	Peptidyl-prolyl-cis-trans-isomerase (Cyclophilin)	P26885 (FKBP2_HUMAN: LLKIERRTEL)	P35176 (CYPD_YEAST: EASEAAHDEL)	O94273 (PPIB_SCHPO: NVEDDGTDEL)	Q38935 (FK151_ARATH: SSEAKSKNEL)		Q387V4 (Q387V4_TRYB2: LKGYAGKGDL)	Q4D932 (Q4D932_TRYCC: RKAEEDREDM)	A4HYB4 (A4HYB4_LEIIN: KAAPVDYTDL)	A0A0S4IVC1 (A0A0S4IVC1_BODSA: PKEAVEDDEF)	A0A0N1II12 (A0A0N1II12_LEPSE: KSVLAYDTDM)
	Peptidyl-prolyl-cis-trans-isomerase (Cyclophilin)	O95302 (FKBP9_HUMAN: KDQEAKHDEL)			Q38936 (FK152_ARATH: DDEGYGNDEL)					A0A0S4J6L6 (A0A0S4J6L6_BODSA: ERPSSLEDGM)
	Peptidyl-prolyl-cis-trans-isomerase (Cyclophilin)	Q96AY3 (FKB10_HUMAN: EDEERVHEEL)								A0A0S4J924 (A0A0S4J924_BODSA: VKIAVEEGEW)
	Peptidyl-prolyl-cis-trans-isomerase (Cyclophilin)	Q9NWM8 (FKB14_HUMAN: REFTYKHDEL)
	OS-9 family lectins	[Human homologs lack KDEL]	Q99220 (OS9_YEAST: AGVFIEHDEL)	[S pombe homologs lack KDEL]
	Glycosyltransferase 8 (UGGT)	Q9NYU2 (UGGG1_HUMAN: REGPQKREEL)		Q09140 (UGGG_SCHPO: KDNNSSPDEL)	Q0WL80 (UGGG_ARATH: EQDLESKAEL)			[T cruzi homologs lack KDEL]		[B saltans homologs lack KDEL]
	Glycosyltransferase 8 (UGGT)	Q9NYU1 (UGGG2_HUMAN: QDTILTHDEL)
	Glycosyltransferase 15 (OMH)			O42944 (OMH2_SCHPO: NLTNEDYDEL)
	Glycosyltransferase 24 (killer toxin resistance)		P22023 (KRE5_YEAST: DNAAPLHDEL)
	Glycosyltransferase 25 (COGALT)	Q8NBJ5 (GT251_HUMAN: PLDSAARDEL)
	Glycosyltransferase 25 (COGALT)	Q8IYK4 (GT252_HUMAN: LDTVPSRDEL)
	Glycosyltransferase 25 (COGALT)	Q5T4B2 (GT253_HUMAN: SLQPQPRDEL)
	Glycosyltransferase 31 (Fringe)	Q6Y288 (B3GLT_HUMAN: ETQKGFREEL)	[No close yeast homolog exists]	[S pombe homologs lack KDEL]	[Arabidopsis homologs lack KDEL]					A0A0S4J5W2 (A0A0S4J5W2_BODSA: CCRKEVPEEW)
	Glycosyltransferase 49 (LARGE)	[Human homologs lack KDEL]	[No close fungal homologs exist]	[No close fungal homologs exist]	[No close plant homologs exist]					A0A0S4JJ40 (A0A0S4JJ40_BODSA: PPEEDDDDEL)
	Glycosyltransferase 61 (EOGT)	Q5NDL2 (EOGT_HUMAN: WPFKKKHDEL)	[No close yeast homolog exists]	[No close S pombe homolog exists]	[Arabidopsis homologs lack KDEL]					A0A0S4JTT3 (A0A0S4JTT3_BODSA: SPAVADRDEL)
	Glycosyltransferase 65 (POFUT)	Q9H488 (OFUT1_HUMAN: DRPPKLRDEF)
	Glycosyltransferase 90 (POGLUT)	Q8NBL1 (PGLT1_HUMAN: IIPKMLKTEL)
	Glycosyltransferase 90 (POGLUT)	Q6UW63 (PLGT2_HUMAN: CHRKKTKDEL)
	Glycosyltransferase 90 (POGLUT)	Q7Z4H8 (PLGT3_HUMAN: HRKKPSREEL)
	Glycosyl hydrolase 1 (beta-glucosidase)				Q9SE50 (BGL18_ARATH: FPTSKLREEL)
	Glycosyl hydrolase 1 (beta-glucosidase)				Q9LIF9 (BGL19_ARATH: SKSSKLHEEL)
	Glycosyl hydrolase 1 (beta-glucosidase)				Q84WV2 (BGL20_ARATH: IEHEFEHDEL)
	Glycosyl hydrolase 1 (beta-glucosidase)				Q9C525 (BGL21_ARATH: RPSALKRDEL)
	Glycosyl hydrolase 1 (beta-glucosidase)				Q9C8Y9 (BGL22_ARATH: RPSALKKDEL)
	Glycosyl hydrolase 1 (beta-glucosidase)				Q9SR37 (BGL23_ARATH: RPSALKKDEL)
	Glycosyl hydrolase 1 (beta-glucosidase)				Q9LKR7 (BGL24_ARATH: RPSAIKKDEL)
					O82772 (BGL25_ARATH: KVDSDSRKEL)
	Glycoside hydrolase 18 (Chitinase)	[Human homologs lack KDEL]	[Yeast homologs lack KDEL]		[Arabidopsis homologs lack KDEL]		[No T brucei homologs exist]	[No T cruzi homologs exist]	A4HWX6 (A4HWX6_LEIIN: SPDVAEDGDL)	A0A0S4J833 (A0A0S4J833_BODSA: PSLKEPRDEL)	A0A0N0P753 (A0A0N0P753_LEPSE: LAKDDAEADL)
	Glycosyl hydrolase 47 (EDEM)	Q9BZQ6 (EDEM3_HUMAN: AFEMMEKDEL)
	Glucosidase beta-subunit	P14314 (GLU2B_HUMAN: APTEDDHDEL)		Q9USH8 (GLU2B_SCHPO: EDKESSVDEL)	Q9FM96 (PSL4_ARATH: QDKPQNHDEL)			[T cruzi homologs lack KDEL]
	Ca2+ binding CREC family (EF-hand)	O43852 (CALU_HUMAN: GEALVRHDEF)
	Ca2+ binding CREC family (EF-hand)	Q15293 (RCN1_HUMAN: EDLTKNHDEL)
	Ca2+ binding CREC family (EF-hand)	Q14257 (RCN2_HUMAN: HDDYFYHDEL)
	Ca2+ binding CREC family (EF-hand)	Q96D15 (RCN3_HUMAN: EDLTRHHDEL)
	Canopy family (Saposin B) co-chaperones	Q9Y2B0 (CNPY2_HUMAN: HALHISHDEL)
	Canopy family (Saposin B) co-chaperones	Q9BT09 (CNPY3_HUMAN: PLTHSPPDEL)
	MESD family co-chaperones	Q14696 (MESD_HUMAN: NRAGNKREDL)
	MZB co-chaperone (PACAP)	Q8WU39 (MZB1_HUMAN: EKVSATREEL)
	MIR domain protein	Q9HCN8 (SDF2L_HUMAN: VEPSAGHDEL)
	Type-B carboxylesterase / lipase (CES)	O00748 (EST2_HUMAN: EEPEERHTEL)
	Type-B carboxylesterase / lipase (CES)	Q6UWW8 (EST3_HUMAN: QKNRKAQEDL)
	FAD-dependent oxidoreductase 2 (FOXRED)	Q8IWF2 (FXRD2_HUMAN: QSVDSNKEEL)
	Histidine (inositol) acid phosphatase	Q9UNW1 (MINP1_HUMAN: ARANSTSDEL)
	Prolyl-3-hydroxylase	Q32P28 (P3H1_HUMAN: GSESKPKDEL)
	Prolyl-3-hydroxylase	Q8IVL5 (P3H2_HUMAN: ELNINPKDEL)
	Prolyl-3-hydroxylase	Q8IVL6 (P3H3_HUMAN: GRAPRVREEL)
	Serine protease inhibitor (SERPIN)	P50454 (SERPH_HUMAN: PKGDKMRDEL)
	Sulfatase-modifying factor (SUMF)	Q8NBJ7 (SUMF2_HUMAN: ADAGRPPGEL)
	Peptidase C1 (CEP)				Q9FGR9 (CEP1_ARATH: LSLDSLKDEL)
	Peptidase C1 (CEP)				Q9STL4 (CEP2_ARATH: PKDGDVKDEL)
	Peptidase C1 (CEP)				Q9STL5 (CEP3_ARATH: VVRDDVKDEL)
	Peptidase M20 (ILL)				P54969 (ILL1_ARATH: GSVSGFHDEL)
	Peptidase M20 (ILL)				P54970 (ILL2_ARATH: GSVSGFHEEL)
	Peptidase M20 (ILL)				O04373 (ILL4_ARATH: LNKSNKKDEL)
	Peptidase M20 (ILL)				Q9SWX9 (ILL5_ARATH: SSSSPNKDEL)
	Peptidase M20 (ILL)				P54968 (ILR1_ARATH: SHEEEVKSEL)
	Phospholipase A2 (PLA2)				Q8GZB4 (PLA2B_ARATH: QLGNDMKTEL)
	Auxin-binding ER protein (ERABP)				P33487 (ABP1_ARATH: CIQESQKDEL)
	WD repeat SEC12 family (uniquely fungal / TM)	[Human homologs lack KDEL]	P25365 (SED4_YEAST: VNYAGLHDEL)
	SEC20 family (uniquely fungal / TM)	[Human homologs lack KDEL]	P28791 (SEC20_YEAST: VDRIVSHDEL)
	Metamonad-unique-01					A8BDW9 (A8BDW9_GIAIC: VYHRATKDEL)
	Metamonad-unique-02 (Membralin luminal domain)					A8BHD9 (A8BHD9_GIAIC: SHPPADQDEL)
	Canopy (Saponin B)	Q9Y2B0 (CNPY2_HUMAN: HALHISHDEL)	[No fungal homologs exist]	[No fungal homologs exist]	Q680L3 (Q680L3_ARATH: DEEDDDADEL)	[No metamonad homologs exist]	[No close kinetoplastid homologs exist]	[No close kinetoplastid homologs exist]	[No close kinetoplastid homologs exist]	[No close kinetoplastid homologs exist]	[No close kinetoplastid homologs exist]
		Q9BT09 (CNPY3_HUMAN: PLTHSPPDEL)
		Q8N129 (CNPY4_HUMAN: SHPKLDREDL)
	Canopy architecture / Saponin B (CARSAB)	[No close animal homologs exist]	[No close fungal homologs exist]	[No close fungal homologs exist]	[No close plant homologs exist]	[No close metamonad homologs exist]	Q381R4 (Q381R4_TRYB2: KDSVFMNFDL)	Q4CZ44 (Q4CZ44_TRYCC: GGLESIGIDL)	A4I822 (A4I822_LEIIN: AAEDRTDGDL)	[B saltans homologs lack KDEL]	A0A0N1PCJ7 (A0A0N1PCJ7_LEPSE: AQGEVDGGDL)
								Q4D5S5 (Q4D5S5_TRYCC: GGLESIGIDL)
	Sensitive to salt 1 / Saponin B (SES1 / SESSAB)	[No close human homologs exist]			Q9SU93 (Q9SU93_ARATH: KKPKSGKSEL)		Q38A59 (Q38A59_TRYB2: GDSAEVNPDL)	Q4CTW1 (Q4CTW1_TRYCC: ENLNLEDEDF)	A4IDX9 (A4IDX9_LEIIN: PSAPSDADDL)	A0A0S4IVP5 (A0A0S4IVP5_BODSA: EYPTELGEDL)	A0A0N0P915 (A0A0N0P915_LEPSE: MGGGGDEDDL)
								Q4CWS6 (Q4CWS6_TRYCC: ENLNLEDEDF)
	MANF (ARMET)	P55145 (MANF_HUMAN: PKAASARTDL)	[No close yeast homolog exists]	[No close S pombe homolog exists]	[No close Arabidopsis homologs exist]	[No metamonad homologs exist]	Q57VE7 (Q57VE7_TRYB2: YEVLDGRGDL)	Q4D5D6 (Q4D5D6_TRYCC: YEFIDQRDDL)	A4IB15 (A4IB15_LEIIN: YEIIDGRDDL)	A0A0S4IZ22 (A0A0S4IZ22_BODSA: SNSKSLHDEL)	A0A0N1HYS8 (A0A0N1HYS8_LEPSE: YEIIDTRDDL)
								Q4CP18 (Q4CP18_TRYCC: YEFIDQRDDL)
	ER glutationylspermidine amidase (ERGA)						Q57ZC4 (Q57ZC4_TRYB2: LEDASFFGDL)	Q4CUZ5 (Q4CUZ5_TRYCC: IFEDEDGGDL)	A4I1M7 (A4I1M7_LEIIN: ALDMDNDGDL)	[B saltans homologs lack KDEL]	A0A0N1I309 (A0A0N1I309_LEPSE: ETLNNDGGDL)
								Q4D7T1 (Q4D7T1_TRYCC: IFEDEDGGDL)
	Leishmaniid-specific small ER protein (LESSER)	[No close animal homologs exist]	[No close fungal homologs exist]	[No close fungal homologs exist]	[No close plant homologs exist]	[No close metamonad homologs exist]	[T brucei homologs lack KDEL]	[T cruzi homologs lack KDEL]	A4ICM5 (A4ICM5_LEIIN: RMDSDAAADL)	[B saltans homologs lack KDEL]	A0A0N0P5R1 (A0A0N0P5R1_LEPSE: RRQMDDADDL)
	Essential for viability in ER (EVER)	[No close animal homologs exist]	[No close fungal homologs exist]	[No close fungal homologs exist]	[No close plant homologs exist]	[No close metamonad homologs exist]	Q38CG9 (Q38CG9_TRYB2: GQLTGSRGDL)	Q4E1T8 (Q4E1T8_TRYCC: VKERNGYEDL)	A4HZD4 (A4HZD4_LEIIN: EKAADEAGDL)	A0A0S4IMV9 (A0A0S4IMV9_BODSA: THAPAKVEEL)	[Not yet in UniProt: Lsey_0289_0030-1: DKAGDDKDDL]
								Q4DB70 (Q4DB70_TRYCC: VKERNGYEEL)		A0A0S4IJV6 (A0A0S4IJV6_BODSA: THAPAKVEEL)
	ER implicated Kinetoplastid ATPase (ERIKA)	[Human homologs / Torsins lack KDEL]	[Yeast homologs lack KDEL]	[S pombe homologs lack KDEL]	[Arabidopsis homologs lack KDEL]	[Giardia homologs lack KDEL]	Q382P2 (Q382P2_TRYB2: GADPHSMNDL)	Q4D6G4 (Q4D6G4_TRYCC: KHASTLNEDL)	A4HU03 (A4HU03_LEIIN: DGDGEERSDL)	A0A0S4KNW8 (A0A0S4KNW8_BODSA: RDADDAMSDL)	A0A0N1PFB4 (A0A0N1PFB4_LEPSE: APGEGAGGDL)
								Q4D903 (Q4D903_TRYCC: KHASTFNGDL)
	Shewanella-like phosphatase	[No close animal homologs exist]	[No close yeast homolog exists]	[S pombe homologs lack KDEL]	[Arabidopsis homologs lack KDEL]	[No close metamonad homologs exist]	Q583S8 (Q583S8_TRYB2: KGKNDVLDDL)	Q4DFK9 (Q4DFK9_TRYCC: NPPEDTDYEL)	A4I008 (A4I008_LEIIN: DEENDIFDDL)	A0A0S4JBT9 (A0A0S4JBT9_BODSA: QQEVVARDEL)	A0A0N1P9R1 (A0A0N1P9R1_LEPSE: FFSYDDDGDL)
								Q4DQ38 (Q4DQ38_TRYCC: NPPEDTDYEL)
