# Supplementary material for: Linear motifs regulating protein secretion, sorting and autophagy in Leishmania parasites are diverged with respect to their host equivalents
Source: PLoS Comput Biol. 2024 Feb 16;20(2):e1011902. doi: 10.1371/journal.pcbi.1011902 (PMC10903960; doi:10.1371/journal.pcbi.1011902)
Supplement: S15 Table — (XLSX) [file pcbi.1011902.s015.xlsx]

## Sheet: Sheet1
	Protein_family_name	Porcisia_hertigi	Phytomonas_Hart1	Phytomonas_EM1	Strigomonas_culicis	Angomonas_deanei	Trypanosoma_vivax	Trypanosoma_theileri	Trypanosoma_conorhini	Neobodo_designis	Perkinsela_sp	Eutreptiella_gymnastica	Naegleria_gruberi
	Heat shock protein 70 (BIP Family)			W6KN92_9TRYP (TGDVDPMDDL)	S9U467_9TRYP (SEAAEPMDDL)	A0A7G2CL24_9TRYP (DAEAEPMDDL)	F9WRV9_TRYVY (GEKPQPMDDL)	A0A1X0NYK3_9TRYP (frameshifted)	A0A422P6Q7_9TRYP (EGQPEPMDDL)		A0A0L1KCY6_9EUGL (GYQSETMEDL)	A0A7S4LGC8_9EUGL (EDEEPVDDEL)	D2V3N4_NAEGR (YSNKHSHDEL)
					S9W3A0_9TRYP (SEAAEPMDDL)							A0A7S1IUH1_9EUGL (EDEEPVDDEL)	D2VYB2_NAEGR (NTADAQHDEL)
					S9UEQ0_9TRYP (SEAAEPMDDL)							A0A7S1IVG8_9EUGL (EDEEPVDDEL)	D2VAK2_NAEGR (PISDSPKDEL)
												A0A7S4GGM1_9EUGL (EAADDGGDEL)
												A0A7S1NCE6_9EUGL (EESADGGDEL)
	Heat shock protein 70 (HYOU1 family)	A0A836L3C8_9TRYP (SSDHTDEGDL)	W6L691_9TRYP (NNDIEDAGDL)	W6KS28_9TRYP (INYTKDPEDL)	S9TX72_9TRYP (AATSEGEEDL)	A0A7G2C9U8_9TRYP (EPDETLEGDL)	G0U2V7_TRYVY (SRDDASKGDL)	A0A1X0P4V9_9TRYP (SDDDAVKGDL)	A0A422N0X0_9TRYP (EATGDDRGDL)	A0A7S1PTK4_NEODS (frag)	A0A0L1KXM1_9EUGL (ENAPNDPEEL)	A0A7S1NPA9_9EUGL (PKPSNSGGEL)	D2UXT5_NAEGR (QEETEKKDEL) (frag)
					S9UBL2_9TRYP (AATSEGEEDL)							A0A7S1J2M0_9EUGL (QETNDANDEL)
	Heat shock protein 90 (Endoplasmin)	A0A836I580_9TRYP (EASNEGEGDL)	W6L2N2_9TRYP (EENSEDNEDL)	W6KEQ6_9TRYP (KESPETNDDL)	S9U4L8_9TRYP (EAEEEETEDL)	A0A7G2C3S2_9TRYP (DVDDDGLGDL)	G0TT31_TRYVY (GTPKTGAGDL)	A0A1X0P079_9TRYP (DAAAQDAGDL)	A0A422PWD8_9TRYP (AAKDDGADDL)	A0A7S1R3S1_NEODS (AEDEKPSEDL)	A0A0L1KBS8_9EUGL (SDYEAPQEDL)	A0A7S4FXZ6_9EUGL (no motif)	D2UZG9_NAEGR (KPEPVEKDEL)
											A0A0L1KHT0_9EUGL (NSNADQHVEL)
	Calreticulin	A0A836L487_9TRYP (DKGANDEEDL)			S9W2Z8_9TRYP (GDEDEENTDL)		G0TUY1_TRYVY (AKKEKESGDL)	A0A1X0NIG9_9TRYP (KEADEDKGDL)	A0A3R7NR70_9TRYP (ADADGDKEDL)	A0A7S1LCP4_NEODS (DADEEDKEDL)	A0A0L1KKI2_9EUGL (EYAEEEEKEL)	A0A7S4FT20_9EUGL (EEEDDKKDEL)	D2V0Z9_NAEGR (EEKKADHDEL)
												A0A7S1ISB3_9EUGL (DEEDDKKDEL)
	Protein disulfide-isomerase (Thioredoxin)	A0A836I5V0_9TRYP (SANADNEGDL)	W6LA81_9TRYP (TNEDTEDGDL)	W6KQG4_9TRYP (KQEDLEGGDL)	S9V6G7_9TRYP (APSSDDSVDL)	A0A7G2CFK3_9TRYP (KADAGDNADL)	G0U7A7_TRYVY (DKSEGEKGDL)	A0A1X0NMX9_9TRYP (VRSDEDRGDL)	A0A422Q717_9TRYP (EDENGQEGDL)	A0A7S1LKL4_NEODS (frag)	A0A0L1KR16_9EUGL (KTEVNERDEV)	A0A7S1J202_9EUGL (DEDEDEDDEL)	D2VCZ2_NAEGR (AVFTEKKDEL)
					S9VLI6_9TRYP (APSSDDSADL)							A0A7S4FNS0_9EUGL (YYPEEGHDEL)	D2VLM6_NAEGR (QAFKSLKDEL)
												A0A7S4CAN9_9EUGL (SGVDDELDEL) (frag)
												A0A7S1I813_9EUGL (APSDPAKDEL) (frag)
	Peptidyl-prolyl-cis-trans-isomerase (Cyclophilin)	A0A836I992_9TRYP (KTPRVDYTDL)		W6L575_9TRYP (frag)	S9UXF5_9TRYP (KTAPVNDDDL)	A0A7G2CH91_9TRYP (no motif)	G0U4T8_TRYVY (KEASGNKADL)	A0A1X0P7N1_9TRYP (QAATEDKGDM)	A0A3R7NGG2_9TRYP (REAEEERGDM)	A0A7S1LN17_NEODS (EKLGKAYADL)
	Fringe glycosyltransferase									A0A7S1PYS1_NEODS (no motif)		A0A7S1J4T1_9EUGL (frag)
										A0A7S1Q387_NEODS (no motif)
	Glycosyltransferase 49 (LARGE)											A0A7S1HTA7_9EUGL(frag)
	Glycosyltransferase 61 (EOGT)									A0A7S1MSW9_NEODS (frag)		A0A7S4FJP0_9EUGL (frag)	D2VMT2_NAEGR (no motif)
	Glycoside hydrolase 18 (Chitinase)	A0A836ITD1_9TRYP (SAEAAEDGDL)			S9TUR0_9TRYP (EADYEELSDL)	A0A7G2CNI0_9TRYP (KKDINEEGDL)				A0A7S1W5Q8_NEODS (frag)		A0A7S1NSM8_9EUGL (KGKNEPTDEL)
	Canopy architecture / Saponin B (CARSAB)	A0A836I174_9TRYP (DAGDHTNDDL)	W6LBA8_9TRYP (SHVYDEDKDL)	W6KPB1_9TRYP (SDVNSDTKDL)	S9UAW3_9TRYP (RFLDAEDEEL)	A0A7G2CDK9_9TRYP (ADGKEDEGDL) (frag)	G0U936_TRYVY (PVPINLNMDL)	A0A1X0NUB5_9TRYP (DDDDEEDMDL)	A0A3R7K0H2_9TRYP (GDTGERGMDL)	A0A7S1LR89_NEODS (TAPPSTTPDL)		A0A7S4G7I4_9EUGL (PPPSKAGGEL)
										A0A7S1QJ09_NEODS (KAYDERKAEL)		A0A7S1NPP6_9EUGL (HNPDKTADEL)
	Sensitive to salt 1 / Saponin B (SES1 / SESSAB)	A0A836I8Z2_9TRYP (SSSPTDADDL)	W6L871_9TRYP (HISDEEDGDM)	W6KQI8_9TRYP (RVANEEHGDM)	S9W4D1_9TRYP (FHMTDDESDL)	S9UQQ8_9TRYP (YNTDTLEEDL)	G0U7J6_TRYVY (AGADGVEGDL)	A0A1X0P0S9_9TRYP (EDSMIMDDDL)	A0A422PSY9_9TRYP (EDVGTGESDL)	A0A7S1L3T8_NEODS (frag)		A0A7S4G039_9EUGL (YSRDDMDEMM)
					S9UY66_9TRYP (FHMTDDESDL) (frag)					A0A7S1L3L1_NEODS (frag)
	MANF (ARMET)	A0A836HJ56_9TRYP (YEIIDGRDDL)	W6LEJ9_9TRYP (FEVLGDHNEL)	W6KRN5_9TRYP (YEVLSHRSDL)	S9UQX2_9TRYP (YEILDDASDL)	S9WF29_9TRYP (YDIIDDAADL)	G0TVA3_TRYVY (YEILDKRDDL)	A0A1X0NHR2_9TRYP (YDFLELRDDL)	A0A3R7N5F9_9TRYP (YELLDRRDDL)	A0A7S1Q5A8_NEODS (KDKALDKDEL)	A0A0L1KUF0_9EUGL (EILEQMKSEL)	A0A7S1HYM3_9EUGL (GGGKRRRDEL)
					S9UU37_9TRYP (YEILDDASDL)
	ER glutationylspermidine amidase (ERGA)	A0A836I4R6_9TRYP (ALHTEDNGDL)	W6LCP8_9TRYP (PYEDYMNEDL)	W6KQ81_9TRYP (KSLYESGDDL)	S9UZF8_9TRYP (no motif)	S9UNH8_9TRYP (no motif)	G0TSJ8_TRYVY (VINTEQSGDL)	A0A1X0NY88_9TRYP (KRDDMDEGDL)	A0A3R7LGJ5_9TRYP (NLEDDDAGDL)	A0A7S1QI48_NEODS (no motif)
								A0A1X0NYK9_9TRYP (KRDDMDEGDL)
	Leishmaniid-specific small ER protein (LESSER)		W6L100_9TRYP (no motif)	W6KEN1_9TRYP (no motif)	S9TGZ6_9TRYP (no motif)	A0A7G2C2Y3_9TRYP (no motif)		A0A1X0P821_9TRYP (no motif)	A0A3R7KQP7_9TRYP (no motif)	A0A7S1MIV5_NEODS (no motif)
								A0A1X0P888_9TRYP (no motif)
	Essential for viability in ER (EVER)	A0A836IPW0_9TRYP (EQVIGEAADL)	W6L778_9TRYP (TATESNDGDL)	W6KMZ9_9TRYP (PKEGNMIGDL)	S9UXK6_9TRYP (fused gene)	A0A7G2CSE2_9TRYP (fused gene)	G0U566_TRYVY (MTADERRGDL)	A0A1X0NHQ9_9TRYP (VKEFNREDDL)	A0A3R7N2P8_9TRYP (VGERKGSADL)	A0A7S1PZ27_NEODS (AVATVNADDL)		A0A7S4CJ96_9EUGL (RPQAQSSDEL)
	ER implicated Kinetoplastid ATPase (ERIKA)	A0A836LJB0_9TRYP (DGDREECSDL)	W6KYL9_9TRYP (GWNNGYGGDL) (frag)	W6KQS0_9TRYP (EGGKGKGADL)	S9VXS8_9TRYP (GAWGEVEGDL)	A0A7G2CLT7_9TRYP (no motif)	G0U8G9_TRYVY (TNSRVPLGDL)	A0A1X0NMJ2_9TRYP (EERHVINDDF)	A0A422ND04_9TRYP (IGPYTLNGDL)	A0A7S1MQ60_NEODS (frag)	A0A0L1L0A3_9EUGL (no motif)	A0A7S1I7P2_9EUGL (frag)
	Shewanella-like phosphatase	A0A836IGL2_9TRYP (TKENDMYSDL)	W6L9U9_9TRYP (no motif)	W6KM50_9TRYP (no motif)	S9TRI1_9TRYP (frag)	A0A7G2CNN0_9TRYP (LNADADNDDL) (frag)	G0TW97_TRYVY (PQASEMIDDL)	A0A1X0NU01_9TRYP (RDQEETLGDL)	A0A3R7MVL3_9TRYP (VPTEDLVGDL)	A0A7S1LLA1_NEODS (frag)	A0A0L1KLM3_9EUGL (frag)	A0A7S4GCW0_9EUGL (no motif)	D2VNZ0_NAEGR (frag)
							F9WRW7_TRYVY (YGPQTLEEGL)
	Green field	Homologous protein with KDEL motif found (might be fragmentary, but with intact C-terminus)
	Yellow field	Homologous protein found, but either incomplete, changed or lacks motif due to other reasons
	Red field	No evolutionarily properly homologous protein detected (either not evolved, deleted or simply not annotated yet)
