# Supplementary material for: Linear motifs regulating protein secretion, sorting and autophagy in Leishmania parasites are diverged with respect to their host equivalents
Source: PLoS Comput Biol. 2024 Feb 16;20(2):e1011902. doi: 10.1371/journal.pcbi.1011902 (PMC10903960; doi:10.1371/journal.pcbi.1011902)
Supplement: S16 Table — (XLSX) [file pcbi.1011902.s016.xlsx]

## Sheet: Sheet1
AC	Sequence	secondary	acc	plddt/iupred	conservation	deeploc	signal	species
A0A3Q8I7K7	STQNKLDEDL	0.5	0.8421751346892481	48.78	0	Cytoplasm	no	LEIDO
A0A3Q8I8K7	DGDGEERSDL	0	0.8886010362694301	46.785	0	Endoplasmic reticulum	yes	LEIDO
A0A3Q8I8L6	NPHDDIFCDL	0	0.9300518134715026	37.5	0	Cytoplasm	no	LEIDO
A0A3Q8IAT9	MDDKDDPLDL	0	0.9015544041450777	43.515	0	Mitochondrion	no	LEIDO
A0A3Q8IAU3	RKAERRRLDL	0.5	0.8652849740932642	56.125	0	Nucleus	no	LEIDO
A0A3Q8IBB4	DEENDIFDDL	0	0.8548062794834119	33.925	0.0769231	Extracellular	yes	LEIDO
A0A3Q8IC12	EKAADEAGDL	0	0.9170984455958548	33.39	0	Extracellular	yes	LEIDO
A0A3Q8ICV2	PGSGGTFADL	0	0.8989637305699482	32.89	0	Cytoplasm	no	LEIDO
A0A3Q8IDB5	TRHICVVHDL	0	0.7642487046632125	25.105	0.166667	Cytoplasm|Mitochondrion	no	LEIDO
A0A3Q8IDK9	EAETDGEGDL	0	0.9222797927461139	37.065	0.272727	Endoplasmic reticulum	yes	LEIDO
A0A3Q8IEI2	YEMNEDDDDL	0	0.9170984455958548	45.235	0.181818	Mitochondrion	no	LEIDO
A0A3Q8IFB6	SLRAGGGDDL	0	0.8989637305699482	34.61	1	Mitochondrion	no	LEIDO
A0A3Q8IFB8	AEYEPEEIDL	0	0.9300518134715026	62.315	0.214286	Cytoplasm	no	LEIDO
A0A3Q8IFJ7	GLPQNMLTDL	0.5	0.47933905601526045	45.83	0	Cytoplasm	no	LEIDO
A0A3Q8IH12	KFRIELKQDL	0	0.9300518134715026	32.83	0.555556	Plastid	no	LEIDO
A0A3Q8IHR2	RGDPVPFEDL	0.75	0.29938390946820304	91.215	0	Cytoplasm	no	LEIDO
A0A3Q8IHZ4	EAVKNFLDDL	0.5	0.8084834892893047	71.565	0.142857	Cytoplasm|Golgi apparatus	no	LEIDO
A0A3Q8II60	KNRAKKYRDL	0	0.8239373082772665	47.39	0	Mitochondrion	no	LEIDO
A0A3Q8IJ31	ARRASQPLDL	0	0.8886010362694301	39.69	0	Cytoplasm	no	LEIDO
A0A3Q8IJ64	TELNEFLEDL	0	0.9119170984455959	56.565	0.0909091	Cytoplasm|Nucleus	no	LEIDO
A0A3Q8IJY0	RMDSDAAADL	0	0.9041450777202072	39.0	0.142857	Extracellular	yes	LEIDO
A0A3Q8IK90	QRCEPIALDL	0	0.9222797927461139	46.375	0.482759	Cell membrane|Lysosome/Vacuole	no	LEIDO
A0A3Q8IS34	PSGNSDEEDL	0	0.8782383419689119	38.83	0	Endoplasmic reticulum	yes	LEIDO
A0A3Q8ITD1	KRLLEMSQDL	0	0.766839378238342	51.39	0	Nucleus	no	LEIDO
A0A3S5H5U4	GRPCDVRKDL	0	0.8937823834196892	30.634999999999998	0.222222	Cytoplasm	no	LEIDO
A0A3S5H764	KAAPVDYTDL	0	0.672595571365968	58.11	0	Endoplasmic reticulum	yes	LEIDO
A0A3S5H7F9	PGLRWNGDDL	0	0.8850694712963679	33.8	0	Cytoplasm	no	LEIDO
A0A3S5H7I7	DMLAGDAYDL	0.25	0.6173794241229087	35.485	0	Cytoplasm|Nucleus	no	LEIDO
A0A3S5H7K0	IVIDGVVTDL	0.5	0.8267342046245456	56.97	0.166667	Nucleus	no	LEIDO
A0A3S5H7R6	TELVKSCGDL	0.25	0.5106462506122238	51.97	0	Endoplasmic reticulum	no	LEIDO
A0A3S5H7X2	VLSLQALADL	0.5	0.8601036269430051	42.519999999999996	0	Cytoplasm	no	LEIDO
A0A3S5H808	DSADDNEGDL	0	0.9145077720207253	32.735	0	Endoplasmic reticulum	yes	LEIDO
A0A3S7WPX1	LLYSSLLRDL	0.5	0.7730518392493491	58.095	0	Cytoplasm|Nucleus	no	LEIDO
A0A3S7WQV7	VVIDSDDDDL	0	0.8678756476683938	40.535	0	Nucleus	no	LEIDO
A0A3S7WSC2	HDAYAALEDL	0.5	0.7790451885649472	43.92	0.7	Cytoplasm|Lysosome/Vacuole	no	LEIDO
A0A3S7WTU1	AAKVDEIVDL	0	0.8523316062176165	33.625	0.4	Nucleus	no	LEIDO
A0A3S7WUM9	GRIGISLDDL	0	0.9093264248704663	41.545	0	Cytoplasm|Nucleus	no	LEIDO
A0A3S7WUV0	FEKEVFFSDL	0.5	0.7013249813110612	47.67	0.1	Cytoplasm	no	LEIDO
A0A3S7WZA9	ALDMDNDGDL	0	0.9093264248704663	39.480000000000004	0.03125	Endoplasmic reticulum	no	LEIDO
A0A3S7X0J6	LFRKDASWDL	0.5	0.8393782383419689	54.455	0.545455	Cytoplasm|Lysosome/Vacuole	no	LEIDO
A0A3S7X1F5	AEEADAMDDL	0	0.753434898048617	34.519999999999996	0	Endoplasmic reticulum	yes	LEIDO
A0A3S7X462	NLTAEFRDDL	0	0.854922279792746	35.2	0	Endoplasmic reticulum	no	LEIDO
A0A3S7X4V0	EGDSEDKEDL	0	0.8860103626943006	43.845	0.0909091	Extracellular|Endoplasmic reticulum	yes	LEIDO
A0A3S7X5M7	GGSHYVNSDL	0	0.35599206042327225	39.67	0	Cytoplasm|Peroxisome	no	LEIDO
A0A3S7X5Q1	AAEDRTDGDL	0	0.9196891191709844	36.61	0	Extracellular|Endoplasmic reticulum	yes	LEIDO
A0A3S7X6A3	GGVTLAQLDL	0.25	0.650735957518109	85.03	0	Cytoplasm	no	LEIDO
A0A3S7X8Z2	YEIIDGRDDL	0	0.8860103626943006	35.435	0	Extracellular	yes	LEIDO
A0A3S7XC03	PSAPSDADDL	0	0.9041450777202072	39.39	0	Endoplasmic reticulum	yes	LEIDO
A4H515	LLYSSMLRDL	0.5	0.8477689273838064	54.735	0	Cytoplasm|Nucleus	no	LEIBR
A4H5R3	NEGEEEPSDL	0	0.927461139896373	41.985	0	Extracellular	yes	LEIBR
A4H5U4	KFHIELKQDL	0	0.9300518134715026	33.625	0.555556	Mitochondrion	no	LEIBR
A4H5X2	STQNELDEDL	0	0.8782383419689119	46.095	0	Cytoplasm	no	LEIBR
A4H6K3	DPKDAQRSDL	0	0.9145077720207253	42.675	0	Mitochondrion	no	LEIBR
A4H760	EAVKNFLDDL	0.5	0.8162555100146933	71.03	0	Cytoplasm|Golgi apparatus	no	LEIBR
A4H7B8	NPHDDIFCDL	0	0.9145077720207253	38.03	0	Cytoplasm|Golgi apparatus	no	LEIBR
A4H8K3	SSDVAEDGDL	0	0.8409120202098317	34.805	0.857143	Extracellular	yes	LEIBR
A4H8P8	RRKLRSTGDL	0	0.9196891191709844	26.08	0.571429	Mitochondrion	no	LEIBR
A4H977	GRIGISLDDL	0	0.883419689119171	42.09	0	Cytoplasm|Nucleus	no	LEIBR
A4H9G3	LEKEIFFSDL	0.5	0.6221483257288687	47.935	0.1	Cytoplasm	no	LEIBR
A4HA48	KTEPLDYADL	0.75	0.7410099760266027	53.205	0	Endoplasmic reticulum	yes	LEIBR
A4HBZ4	VKPAVEAGDL	0	0.9196891191709844	34.595	0	Extracellular	yes	LEIBR
A4HCB8	ELDVFAVSDL	0.25	0.5907509086690899	60.815	0.125	Cytoplasm	no	LEIBR
A4HCJ2	SVEKDTYDDL	0	0.8756476683937824	33.265	0.0588235	Endoplasmic reticulum	yes	LEIBR
A4HEJ1	TLDMENDGDL	0	0.9222797927461139	40.735	0.0454545	Endoplasmic reticulum	yes	LEIBR
A4HET4	PGLRWNGDDL	0.5	0.69698141417266	42.39	0	Mitochondrion	no	LEIBR
A4HG78	DMMAGGAYDL	0.75	0.4439976284381203	61.515	0	Cytoplasm	no	LEIBR
A4HGG7	SEPTDAMDDL	0	0.5930966927022916	35.39	0	Endoplasmic reticulum	yes	LEIBR
A4HGV1	VVIEGVVTDL	0.5	0.7961616786533653	56.655	0.166667	Nucleus	no	LEIBR
A4HH83	TTGADSDGDL	0	0.9222797927461139	38.05	0.272727	Endoplasmic reticulum	yes	LEIBR
A4HHG8	QKALTSANDL	0.5	0.8523316062176165	56.065	0	Cytoplasm	no	LEIBR
A4HHS7	DDGEAAEWDL	0	0.9067357512953368	27.835	0.777778	Mitochondrion	no	LEIBR
A4HJ39	SPSAELSEDL	0	0.8860103626943006	43.465	0	Golgi apparatus	no	LEIBR
A4HJJ6	TVNMFECCDL	0	0.9352331606217616	24.955	0	Cytoplasm	no	LEIBR
A4HJK1	KENLQLLEDL	0	0.927461139896373	38.14	0	Cytoplasm	no	LEIBR
A4HJP3	SRTDFHQLDL	0	0.9119170984455959	34.535	0.8	Cytoplasm	no	LEIBR
A4HJP8	GNQDSNNEDL	0	0.8393782383419689	46.685	0.0909091	Extracellular|Endoplasmic reticulum	yes	LEIBR
A4HK50	AEYEPEEIDL	0	0.9170984455958548	61.985	0.166667	Cytoplasm|Nucleus	no	LEIBR
A4HKF7	ASQVCEVVDL	0	0.8626943005181347	30.855000000000004	1	Cytoplasm	no	LEIBR
A4HKH1	GGPRYTNSDL	0	0.46014744928208695	42.485	0	Cytoplasm|Peroxisome	no	LEIBR
A4HKK3	KRLLEMSQDL	0	0.7720207253886011	53.44	0	Nucleus	no	LEIBR
A4HKL0	GLPQNMLTDL	0.5	0.5125022555615704	42.42	0	Cytoplasm|Nucleus	no	LEIBR
A4HKS8	RIIMRLSSDL	0.5	0.6866058309488825	57.435	0	Endoplasmic reticulum	no	LEIBR
A4HL25	GGVTLAQLDL	0.25	0.6464826128425232	84.0	0	Cytoplasm	no	LEIBR
A4HLP1	TCLRLQNRDL	0	0.491003531564973	72.28	0.0909091	Cytoplasm|Nucleus	no	LEIBR
A4HME3	YDIIGEHADL	0	0.9015544041450777	35.065	0	Extracellular	yes	LEIBR
A4HND7	SSDDYNEDDL	0	0.9507772020725389	29.785	0	Endoplasmic reticulum	yes	LEIBR
A4HNW9	RMDSDGTADL	0	0.8704663212435233	36.47	0.142857	Extracellular	yes	LEIBR
A4HNX3	HSGNEDEGDL	0	0.9300518134715026	35.235	0	Cytoplasm|Endoplasmic reticulum	no	LEIBR
A4HQ55	RSRSESKGDL	0.5	0.8989637305699482	42.66	0.636364	Mitochondrion	no	LEIBR
A4HQ57	TELNEFLEDL	0.5	0.9119170984455959	55.215	0.0909091	Nucleus	no	LEIBR
A4HQ81	SSNPSDAEDL	0	0.9093264248704663	35.75	0	Extracellular|Endoplasmic reticulum	yes	LEIBR
A4HQL6	SSGSSDEGDL	0	0.8911917098445596	39.92	0	Endoplasmic reticulum	yes	LEIBR
A4HSW4	RQATAVMEDL	0.5	0.8302528806743485	41.705	0.833333	Nucleus	no	LEIIN
A4HTE9	LLYSSLLRDL	0.5	0.8476658159977315	62.14	0	Cytoplasm|Nucleus	no	LEIIN
A4HTK1	SPFFSNVLDL	0	0.7612198076972649	40.825	0	Cell membrane	no	LEIIN
A4HU03	DGDGEERSDL	0	0.8730569948186528	50.295	0	Endoplasmic reticulum	yes	LEIIN
A4HU38	KFRIELKQDL	0	0.9093264248704663	31.85	0.555556	Mitochondrion	no	LEIIN
A4HU67	STQNKLDEDL	0.5	0.8652849740932642	49.345	0	Cytoplasm	no	LEIIN
A4HVJ9	EAVKNFLDDL	0.5	0.7568762405588637	75.955	0.142857	Cytoplasm|Golgi apparatus	no	LEIIN
A4HVR3	NPHDDIFCDL	0.25	0.9145077720207253	39.95	0	Cytoplasm	no	LEIIN
A4HWT9	AAKVDEIVDL	0	0.8756476683937824	33.82	0.4	Nucleus	no	LEIIN
A4HWX6	SPDVAEDGDL	0	0.9170984455958548	46.3	0.857143	Extracellular	yes	LEIIN
A4HXT0	FEKEVFFSDL	0	0.7273348284484313	46.7	0.1	Cytoplasm	no	LEIIN
A4HYB4	KAAPVDYTDL	0	0.685445827855541	66.735	0	Endoplasmic reticulum	yes	LEIIN
A4HZ72	RKAERRRLDL	0.5	0.86020673832908	71.44	0	Nucleus	no	LEIIN
A4HZD4	EKAADEAGDL	0	0.9067357512953368	31.83	0	Extracellular	yes	LEIIN
A4I008	DEENDIFDDL	0	0.7486659964426572	33.105000000000004	0.0769231	Extracellular	yes	LEIIN
A4I016	MDDKDDPLDL	0	0.9326424870466321	44.095	0	Mitochondrion	no	LEIIN
A4I0U9	PGSGGTFADL	0	0.8471502590673575	37.97	0	Cytoplasm	no	LEIIN
A4I1I0	SLRAGGGDDL	0	0.8704663212435233	32.1	1	Mitochondrion	no	LEIIN
A4I1M7	ALDMDNDGDL	0	0.9352331606217616	36.625	0.03125	Endoplasmic reticulum	no	LEIIN
A4I210	PGLRWNGDDL	0	0.8478720387698813	36.36	0	Cytoplasm	no	LEIIN
A4I237	LPLSPPPHDL	0	0.9300518134715026	31.525	0.2	Golgi apparatus	no	LEIIN
A4I2P5	LFRKDASWDL	0.75	0.8186528497409327	61.879999999999995	0.545455	Cytoplasm|Lysosome/Vacuole	no	LEIIN
A4I3C2	DMLAGDAYDL	0.5	0.6232954398989509	41.93	0	Cytoplasm|Nucleus	no	LEIIN
A4I3J9	AEEADAMDDL	0	0.8626943005181347	36.504999999999995	0	Endoplasmic reticulum	yes	LEIIN
A4I3Y1	IVIDGVVTDL	0.5	0.854922279792746	59.915000000000006	0.166667	Nucleus	no	LEIIN
A4I4C9	EAETDGEGDL	0	0.9378238341968912	42.76	0.272727	Endoplasmic reticulum	yes	LEIIN
A4I4P7	YEMNEDDDDL	0	0.9170984455958548	50.325	0.181818	Mitochondrion	no	LEIIN
A4I591	RGDPVPFEDL	0.75	0.302283917201557	92.775	0	Cytoplasm	no	LEIIN
A4I6F4	NLNAEFRDDL	0	0.8886010362694301	36.614999999999995	0	Endoplasmic reticulum	no	LEIIN
A4I765	EGDSEDKEDL	0	0.8937823834196892	40.959999999999994	0.0909091	Extracellular|Endoplasmic reticulum	yes	LEIIN
A4I7L2	AEYEPEEIDL	0	0.8911917098445596	62.705	0.214286	Cytoplasm|Nucleus	no	LEIIN
A4I7P0	ARRASQPLDL	0	0.9145077720207253	46.29	0	Cytoplasm	no	LEIIN
A4I7Q9	TELVKSCGDL	0.25	0.44131673240017527	57.865	0	Endoplasmic reticulum	no	LEIIN
A4I7Z8	GGSHYVNSDL	0.75	0.2411517541824556	44.36	0	Cytoplasm|Peroxisome	no	LEIIN
A4I822	AAEDRTDGDL	0	0.9170984455958548	30.07	0	Extracellular|Endoplasmic reticulum	yes	LEIIN
A4I835	KRLLEMSQDL	0.75	0.7823834196891192	72.225	0	Nucleus	no	LEIIN
A4I843	GLPQNMLTDL	0.75	0.6678395586832676	48.095	0	Cytoplasm	no	LEIIN
A4IA53	VLSLQALADL	0.5	0.836993787538989	53.095	0	Cytoplasm	no	LEIIN
A4IAD8	MAEVNKIYDL	0.5	0.8341840022684506	76.05000000000001	0	Cytoplasm	no	LEIIN
A4IAM4	KNRAKKYRDL	0	0.7862114298971464	43.19	0	Mitochondrion	no	LEIIN
A4IB15	YEIIDGRDDL	0.5	0.8886010362694301	36.03	0	Extracellular	yes	LEIIN
A4IC10	DSADDNEGDL	0	0.9093264248704663	31.4	0	Endoplasmic reticulum	yes	LEIIN
A4ICD5	PSGNSDEEDL	0	0.8782383419689119	37.89	0	Endoplasmic reticulum	yes	LEIIN
A4ICM1	RGSDEDQDDL	0	0.8808290155440415	45.535	0	Cytoplasm|Endoplasmic reticulum	no	LEIIN
A4ICM5	RMDSDAAADL	0	0.9119170984455959	43.239999999999995	0.142857	Extracellular	yes	LEIIN
A4IDV6	TELNEFLEDL	0.5	0.8617534091202022	57.905	0.0909091	Cytoplasm|Nucleus	no	LEIIN
A4IDX9	PSAPSDADDL	0	0.9196891191709844	42.665	0	Endoplasmic reticulum	yes	LEIIN
E8NHL2	QFGITKFFDL	0	0.30638259479803054	97.905	0	Extracellular	yes	LEIMU
E9ACQ8	VVIDSDDDDL	0	0.9041450777202072	49.13	0	Nucleus	no	LEIMA
E9AD46	TRHICVVHDL	0	0.9015544041450777	25.625	0.166667	Cytoplasm|Mitochondrion	no	LEIMA
E9AD68	LFRKDASWDL	0.5	0.8393782383419689	55.295	0.545455	Cytoplasm|Lysosome/Vacuole	no	LEIMA
E9ADS8	KAEAVDEGDL	0	0.927461139896373	36.44	0.272727	Endoplasmic reticulum	yes	LEIMA
E9AEU4	YEIIDGRDDL	0.5	0.8860103626943006	37.705	0	Extracellular	yes	LEIMA
E9AFU8	DSADDNEDDL	0	0.8782383419689119	33.61	0	Endoplasmic reticulum	yes	LEIMA
E9AG70	GRPCDVRKDL	0	0.9300518134715026	31.66	0.222222	Cytoplasm	no	LEIIN
E9AG96	VVIDSDDDDL	0	0.9352331606217616	44.425	0	Nucleus	no	LEIIN
E9AGC1	HRAAAADGDL	0	0.8860103626943006	49.605000000000004	0	Cytoplasm	no	LEIIN
E9AGJ5	HDAYAALEDL	0.5	0.7496068878405898	50.835	0.7	Cytoplasm|Lysosome/Vacuole	no	LEIIN
E9AGQ1	GRIGISLDDL	0	0.8863196968525249	47.695	0	Cytoplasm|Nucleus	no	LEIIN
E9AHE0	TRHICVVHDL	0	0.9093264248704663	25.475	0.166667	Cytoplasm|Mitochondrion	no	LEIIN
E9AIN3	HDAYATLEDL	0.5	0.7394504163122213	43.56	0.7	Cytoplasm	no	LEIBR
E9AJG9	EVARAAQLDL	0.75	0.8343000025777847	82.375	1	Cytoplasm	no	LEIMU
E9AL77	LLYSSLLRDL	0.5	0.8580285102982497	48.655	0	Cytoplasm|Nucleus	no	LEIMU
E9AM02	EAETGGEDDL	0	0.8704663212435233	37.205	0.272727	Endoplasmic reticulum	yes	LEIMU
E9AMC4	FFMLTSTQDL	0	0.8813445724744156	45.935	0	Endoplasmic reticulum	no	LEIMU
E9AMT3	DRDGEERGDL	0	0.8575129533678756	46.875	0	Extracellular	yes	LEIMU
E9AMW7	KFRIELKQDL	0	0.8782383419689119	36.14	0.555556	Mitochondrion	no	LEIMU
E9AMY3	VVIDSDDDDL	0	0.9170984455958548	49.235	0	Nucleus	no	LEIMU
E9AMZ7	STQNNLDEDL	0.25	0.8886010362694301	42.81	0	Cytoplasm	no	LEIMU
E9AN99	QALSKTYADL	0.75	0.365091640244374	90.44	0	Cytoplasm	no	LEIMU
E9AP32	HDAYAALEDL	0.5	0.7740700641868379	45.36	0.7	Cytoplasm|Lysosome/Vacuole	no	LEIMU
E9AP95	EAVKNFLDDL	0.5	0.8062021498723997	63.11	0.142857	Cytoplasm|Golgi apparatus	no	LEIMU
E9APF9	NPHDDIFCDL	0	0.9248704663212435	37.78	0	Cytoplasm	no	LEIMU
E9AQ49	RSGNGSKADL	0	0.8523316062176165	42.595	0	Cytoplasm	no	LEIMU
E9AQH4	SASAPRRLDL	-	-	-	0.833333	Lysosome/Vacuole	no	LEIMU
E9AQJ8	AVTVVEIFDL	0	0.8911917098445596	31.205000000000002	0.4	Nucleus	no	LEIMU
E9AQN8	SPDVAEDRDL	0	0.8782383419689119	37.455	0.857143	Extracellular	yes	LEIMU
E9ARA5	GRIGISLDDL	0	0.9093264248704663	43.735	0	Cytoplasm|Nucleus	no	LEIMU
E9ARJ2	FEKEVFFSDL	0	0.6703400097955816	47.705	0.1	Cytoplasm	no	LEIMU
E9AS47	KTAPVDYTDL	0	0.9041450777202072	38.94	0	Endoplasmic reticulum	yes	LEIMU
E9ASM9	RMDSDAAADL	0	0.8963730569948187	38.08	0.125	Extracellular	yes	LEIMU
E9ASN3	SSGHEDEDDL	0	0.9119170984455959	34.64	0	Cytoplasm|Endoplasmic reticulum	no	LEIMU
E9ATX7	TELNEFLEDL	0.25	0.9041450777202072	54.61	0.0909091	Cytoplasm|Nucleus	no	LEIMU
E9ATZ9	PSAPSDADDL	0	0.9015544041450777	41.61	0	Endoplasmic reticulum	yes	LEIMU
E9AUD1	PSDKSDEEDL	0	0.9015544041450777	39.94	0	Endoplasmic reticulum	yes	LEIMU
E9AVC1	AKAGDEAGDL	0	0.9170984455958548	35.095	0	Extracellular	yes	LEIMU
E9AVY1	DEENDIFDDL	0	0.8860103626943006	33.955	0.037037	Extracellular	yes	LEIMU
E9AVY9	FMDGDDPLDL	0	0.9145077720207253	44.685	0	Mitochondrion	no	LEIMU
E9AXL5	SLGAGEGDDL	0	0.8756476683937824	33.019999999999996	1	Mitochondrion	no	LEIMU
E9AXR1	ALDMDNDGDL	0	0.9067357512953368	38.980000000000004	0.0294118	Endoplasmic reticulum	no	LEIMU
E9AY58	PGLRWNGDDL	0	0.9170984455958548	31.384999999999998	0	Cytoplasm	no	LEIMU
E9AZJ8	DMLAGDAYDL	0.75	0.5936509164024437	44.625	0	Cytoplasm	no	LEIMU
E9AZT9	AEEADAMDDL	0.5	0.46550924135797694	40.33	0	Endoplasmic reticulum	yes	LEIMU
E9B071	IVIDGVVTDL	0.5	0.8499471554146367	58.16	0.166667	Nucleus	no	LEIMU
E9B088	AHVEPLRQDL	0	0.8911917098445596	29.884999999999998	0.324324	Lysosome/Vacuole	yes	LEIMU
E9B0I8	RGDLVPFEDL	0.75	0.2971025700512979	90.155	0	Cytoplasm	no	LEIMU
E9B1L1	SLPAEFWGDL	0	0.9145077720207253	35.925	0	Golgi apparatus	no	LEIMU
E9B259	EGDSKDDEDL	0	0.8782383419689119	41.265	0.0909091	Endoplasmic reticulum	yes	LEIMU
E9B2J3	AEYEPEEIDL	0	0.9222797927461139	59.605000000000004	0.214286	Cytoplasm|Nucleus	no	LEIMU
E9B2J7	ARRASQQLDL	0	0.9145077720207253	41.875	0	Cytoplasm	no	LEIMU
E9B2W0	GGSHHVNSDL	0	0.2852963163457325	41.435	0	Cytoplasm|Peroxisome	no	LEIMU
E9B2Y0	AAEDRTDGDL	0	0.9300518134715026	34.69	0	Extracellular|Endoplasmic reticulum	yes	LEIMU
E9B2Z3	KRLLEMSQDL	0	0.7616580310880829	53.06	0	Nucleus	no	LEIMU
E9B301	GLPQNMLTDL	0.5	0.4217255690459619	42.685	0	Cytoplasm|Nucleus	no	LEIMU
E9B3G6	GGVTLAQLDL	0.25	0.6326012424922023	82.0	0	Cytoplasm	no	LEIMU
E9B4Z7	KNRAKMYRDL	0	0.8167839558683267	44.59	0	Mitochondrion	no	LEIMU
E9B600	YEIIDGRADL	0.5	0.8886010362694301	33.78	0	Extracellular	yes	LEIMU
E9B700	DSADDSEGDL	0	0.9196891191709844	33.315	0	Endoplasmic reticulum	yes	LEIMU
O60994	SPDVAEDGDL	-	-	48165	0.857143	Extracellular	yes	LEIDO
Q4Q059	PSGNSEEEDL	0	0.9015544041450777	39.72	0	Endoplasmic reticulum	yes	LEIMA
Q4Q0J6	PSAPSDADDL	0	0.8886010362694301	40.125	0	Endoplasmic reticulum	yes	LEIMA
Q4Q0L9	TELNEFLEDL	0	0.9145077720207253	50.14	0.0909091	Cytoplasm|Nucleus	no	LEIMA
Q4Q1W3	RSGDEDKDDL	0	0.9145077720207253	37.644999999999996	0	Cytoplasm|Endoplasmic reticulum	no	LEIMA
Q4Q1W7	RIDSDAAADL	0	0.9041450777202072	39.144999999999996	0.142857	Extracellular	yes	LEIMA
Q4Q2R8	VLSLQALVDL	0	0.8423813574613976	39.015	0	Cytoplasm	no	LEIMA
Q4Q2Y9	KNRAKRYRDL	0.5	0.8341968911917099	42.81	0	Mitochondrion	no	LEIMA
Q4Q4N4	GGVALAQLDL	0.25	0.6258603356275617	85.44	0	Cytoplasm	no	LEIMA
Q4Q555	GLPQNMLTDL	0.5	0.4475291934111824	41.375	0	Cytoplasm|Nucleus	no	LEIMA
Q4Q563	KRLLVMSRDL	0	0.7383419689119171	54.015	0	Nucleus	no	LEIMA
Q4Q576	AAEDRTDGDL	0	0.9222797927461139	34.075	0	Extracellular|Endoplasmic reticulum	yes	LEIMA
Q4Q596	GGAHYVNSDL	0	0.29504034232980175	42.5	0	Cytoplasm|Peroxisome	no	LEIMA
Q4Q5L3	AEYEPEEIDL	0	0.927461139896373	61.685	0.214286	Cytoplasm	no	LEIMA
Q4Q5Z0	LKAIENIRDL	0.5	0.8704663212435233	32.375	0	Cytoplasm	no	LEIMA
Q4Q601	EDKSEGEEDL	0	0.9119170984455959	43.765	0.0909091	Extracellular|Endoplasmic reticulum	yes	LEIMA
Q4Q7P3	RGDLVPFEDL	0.75	0.29959013224035264	90.28	0	Cytoplasm	no	LEIMA
Q4Q7Z7	VPDQRLRPDL	0	0.8005181347150259	29.15	0.352941	Lysosome/Vacuole	yes	LEIMA
Q4Q814	IVIDGVVTDL	0.5	0.8782383419689119	60.2	0.166667	Nucleus	no	LEIMA
Q4Q8E6	AEEADAMDDL	0	0.698192972959039	35.545	0	Extracellular	yes	LEIMA
Q4Q8N3	DMLAGDAYDL	0.75	0.43538782770087386	42.81	0	Cytoplasm|Nucleus	no	LEIMA
Q4Q9R0	ALNMDNDGDL	0	0.927461139896373	40.5	0.0294118	Endoplasmic reticulum	no	LEIMA
Q4Q9V7	SSRAGGGDDL	0	0.8704663212435233	33.83	1	Mitochondrion	no	LEIMA
Q4QBJ0	VDDNDDPLDL	0	0.9119170984455959	43.72	0	Mitochondrion	yes	LEIMA
Q4QBJ8	SDENDIFDDL	0	0.8678756476683938	34.11	0.0769231	Extracellular	yes	LEIMA
Q4QC59	ENAADETGDL	0	0.9145077720207253	31.810000000000002	0	Extracellular	yes	LEIMA
Q4QDB9	KAAPVDYTDL	0	0.6724924599798934	57.185	0	Endoplasmic reticulum	yes	LEIMA
Q4QDY7	FERDVFFSDL	0	0.8847601371381435	44.58	0.1	Cytoplasm	no	LEIMA
Q4QE58	GRIGISLDDL	0	0.8937823834196892	42.5	0	Cytoplasm|Nucleus	no	LEIMA
Q4QEU0	SPDVAEDGDL	0	0.9041450777202072	45.125	0.857143	Extracellular	yes	LEIMA
Q4QEX9	AVKVDEIFDL	0	0.854922279792746	36.53	0.4	Nucleus	no	LEIMA
Q4QG19	NPHDDIFCDL	0	0.9430051813471503	35.685	0	Cytoplasm|Golgi apparatus	no	LEIMA
Q4QG83	EAVKNFLDDL	0.5	0.8160492872425438	77.31	0.142857	Cytoplasm|Golgi apparatus	no	LEIMA
Q4QGF6	HDAYAALEDL	0.5	0.8470342587580233	36.78	0.7	Cytoplasm|Lysosome/Vacuole	no	LEIMA
Q4QHN0	STQNKLDEDL	0.5	0.854922279792746	47.595	0	Cytoplasm	no	LEIMA
Q4QHQ9	KFHIELKQDL	0	0.9145077720207253	35.045	0.555556	Mitochondrion	no	LEIMA
Q4QHU2	DRDGEERGDL	0	0.8989637305699482	51.31	0	Extracellular	yes	LEIMA
Q4QIM7	LLYSSLLRDL	0.5	0.8349186708942335	53.435	0	Cytoplasm|Nucleus	no	LEIMA
Q4QJ67	PVKIVASGDL	0.75	0.5686721831258217	93.565	0	Extracellular	yes	LEIMA
Q66VY6	QPCEPIALDL	0	0.9145077720207253	44.015	0.5	Cell membrane|Lysosome/Vacuole	yes	LEIMA
Q9BHF0	DLPAEFLADL	0	0.9015544041450777	36.655	0	Golgi apparatus	no	LEIMA
