# Supplementary material for: Linear motifs regulating protein secretion, sorting and autophagy in Leishmania parasites are diverged with respect to their host equivalents
Source: PLoS Comput Biol. 2024 Feb 16;20(2):e1011902. doi: 10.1371/journal.pcbi.1011902 (PMC10903960; doi:10.1371/journal.pcbi.1011902)
Supplement: S17 Table — (XLSX) [file pcbi.1011902.s017.xlsx]

## Sheet: Sheet1
aa	-5	-4	-3	-2	-1	1	2	3	4
C	-5.0025	-5.53584	-5.54064	-7.73739	-6.21418	-7.43196	-8.22016	-13.0684	-9.87248
P	0.219807	-0.0300406	0.084623	-6.49752	-0.210626	-0.804048	-7.14609	-10.1419	-12.1373
Q	-0.0218546	-0.0984194	-2.66324	-0.506646	-0.184032	-0.409514	-5.13717	-8.12989	-11.1065
N	0.36225	-0.0304826	0.546854	0.33214	0.262069	0.557868	-4.95627	-6.35617	-12.7953
T	-0.190394	-0.0286235	0.0510666	-0.287807	0.279639	-0.523359	-1.00976	-9.54425	-9.74518
S	0.0223335	-0.115945	-0.00626973	-0.314847	-0.418408	-0.344823	-0.543918	-8.41192	-11.4707
G	0.0725279	-0.166507	-0.191115	-0.238818	0.167255	-0.243362	1.9244	-10.032	-13.1404
A	0.094912	-0.0196003	-0.0376988	-0.747104	-0.119575	-0.1801	0.102586	-10.4599	-10.1205
V	-0.365966	-0.295919	-0.113749	-0.391772	0.0593359	-0.519294	-1.47972	-12.4974	-6.91562
I	-0.27211	0.0657162	0.099266	-0.262919	0.0726417	-6.37218	-0.421973	-12.5693	-5.85797
L	-0.434989	0.196803	-0.323565	0.0610845	-0.230933	-0.642952	-8.1124	-13.1579	9.82574
M	-0.137214	-0.0200941	0.137127	-0.429037	0.218867	0.784961	-0.0335755	-12.3187	-5.19229
F	-0.271286	0.158125	-0.262056	0.138082	-0.0497451	0.143204	0.236279	-13.0483	4.90803
Y	-0.199599	-4.73049	0.129517	0.423551	-5.71008	1.05091	1.43546	-12.3307	-8.79283
W	-5.70071	0.0962074	-6.26146	-7.90388	-7.0067	-6.6666	-8.08393	-13.9336	-9.96533
H	0.0790826	-4.20039	-0.103648	-0.263979	-4.69246	0.0337928	-6.34992	-9.52452	-11.8006
K	0.178337	0.0402258	-0.118476	-0.532202	-3.68659	0.08517	-1.34929	-8.83728	-11.5326
R	-0.159464	-0.43224	-0.0390892	-0.992101	-0.279999	0.111646	-6.74718	-10.1416	-11.1101
D	0.420575	0.704535	0.521761	1.78892	0.912591	0.903101	1.95354	10.6215	-13.1478
E	0.239377	0.321032	0.155449	0.726038	0.477012	0.421782	1.01612	0.276442	-12.0893
