# Supplementary material for: Linear motifs regulating protein secretion, sorting and autophagy in Leishmania parasites are diverged with respect to their host equivalents
Source: PLoS Comput Biol. 2024 Feb 16;20(2):e1011902. doi: 10.1371/journal.pcbi.1011902 (PMC10903960; doi:10.1371/journal.pcbi.1011902)
Supplement: S18 Table — (XLSX) [file pcbi.1011902.s018.xlsx]

## Sheet: Sheet1
Species	Subfamily	UniProt	Locations (in all strains)
LEIIN	ATG8_b	A0A381MFR9	19:351,766..352,143
LEIIN	ATG8_b	A0A381MFS5	19:368,288..368,653
LEIIN	ATG8_b	A0A381MG28	19:367,200..367,577
LEIIN	ATG8_b	A0A6L0XBC6	19:352,859..353,305
LEIIN	ATG8_b	A4HYA4	19:360,034..360,411
LEIBR	ATG8_b	A4HA42	19:479,469..479,852	19:440,522..440,878
LEIBR	ATG8_b	A4HA43	19:479,469..479,852	19:444,397..444,753	19:440,522..440,878
LEIMA	ATG8_b	Q4QDC5	Xx:356,936..357,301	19:358,856..359,221	19:364,820..365,185	19:368,317..368,682	Xx:377,910..379,425
LEIMA	ATG8_b	Q4QDC8	Xx:355,868..356,245	19:362,005..362,382	19:367,254..367,631	19:362,688..363,065	19:363,752..364,129	Xx:383,844..384,683
LEIMA	ATG8_b	Q4QDD0	Xx:356,936..357,301	19:358,856..359,221	Xx:374,348..375,922	19:360,253..360,618
LEIMA	ATG8_b	Q4QDD3	19:352,015..352,380	Xx:355,166..355,531	Xx:355,166..355,531	19:345,240..345,605	Xx:359,392..360,200
LEIMA	ATG8_b	Q4QDD6	19:352,015..352,380	Xx:355,166..355,531	19:350,262..350,627	Xx:359,392..360,200
LEIIN	ATG8_c	A0A381MAT2	09:74,148..74,552
LEIIN	ATG8_c	A0A381MBG2	09:75,608..75,982
LEIIN	ATG8_c	A0A381MCF0	09:67,914..68,288
LEIBR	ATG8_c	A4H5J2	09:65,908..66,282	09:67,697..68,071	09:64,298..64,672
LEIBR	ATG8_c	A4H5J3	09:65,908..66,282	09:67,697..68,071
LEIIN	ATG8_c	A4HTT6	09:67,914..68,288	09:77,199..77,567
LEIMA	ATG8_c	Q4QI08	09:70,576..70,944	Xx:67,961..68,329	Xx:82,147..83,154	09:84,273..84,641
LEIMA	ATG8_c	Q4QI09	09:66,535..66,939	Xx:80,642..81,707	Xx:64,029..64,433	09:82,768..83,172
LEIMA	ATG8_c	Q4QI11	09:66,535..66,939	Xx:77,626..78,701	Xx:64,029..64,433	09:79,751..80,155
LEIMA	ATG8_c	Q4QI13	09:66,535..66,939	Xx:64,029..64,433	09:75,132..75,506	Xx:71,454..72,579
LEIMA	ATG8_c	Q4QI15	09:63,853..64,227	Xx:64,029..64,433	09:69,011..69,385	Xx:74,513..75,626	09:72,071..72,445	09:81,211..81,585
LEIMA	ATG8_c	Q4QI18	09:66,535..66,939	Xx:64,029..64,433	09:67,551..67,955	09:70,568..70,972	09:73,627..74,031	09:76,689..77,093	Xx:63,829..64,947	09:64,489..64,893
LEIMA	ATG8_c	Q4QI19	09:66,535..66,939	Xx:64,029..64,433	09:65,994..66,368	71,454..72,579
LEIBR	ATG8_f	A4HAB2	19:801,290..801,652	19:724,115..724,477
LEIIN	ATG8_f	A4HYJ2	19:697,775..698,152
LEIMA	ATG8_f	Q4QD46	19:675,809..676,186	Xx:659,961..660,338	19:687,260..687,637	Xx:713,803..715,499
LEIIN	ATG8_d	E9AH00	22:589,715..590,311
LEIMA	ATG8_d	Q4QBL7	22:512,983..514,149	Xx:522,081..523,247	22:534,347..535,513	Xx:532,363..534,896
LEIBR	ATG8_a	A4HA39	19:477,095..477,505	19:428,385..428,795
LEIIN	ATG8_a	E9AGS4	19:357,230..357,640
LEIMA	ATG8_a	Q4QDD1	19:354,250..354,660	Xx:351,975..352,385	19:357,473..357,883	Xx:361,578..364,140
LEIMA	ATG8_a	Q4QDD4	19:354,250..354,660	Xx:351,975..352,385	Xx:351,625..354,147	19:347,474..347,884	19:352,496..352,906
