# Supplementary material for: Linear motifs regulating protein secretion, sorting and autophagy in Leishmania parasites are diverged with respect to their host equivalents
Source: PLoS Comput Biol. 2024 Feb 16;20(2):e1011902. doi: 10.1371/journal.pcbi.1011902 (PMC10903960; doi:10.1371/journal.pcbi.1011902)
Supplement: S19 Table — (XLSX) [file pcbi.1011902.s019.xlsx]

## Sheet: Sheet1
99% indentical sequences	subfamily
Cluster 1	A	Q4QDD4	Q4QDD1
Cluster 2	B	A0A381MFR9	A0A381MG28
Cluster 3	B	Q4QDD3	Q4QDD6
Cluster 4	B	A4HA42	A4HA43
Cluster 5	C	A0A381MCF0	A0A381MAT2	A4HTT6
Cluster 6	C	Q4QI11	Q4QI18
Cluster 7	C	A0A0M9FWE5	A0A0N0VEA7
Cluster 8	C	A4H5J2	A4H5J3
Cluster 9	F	A4HAB2	A4HYJ2	Q4QD46
Cluster 10	F	A0A0M9G613	A0A0N1PD53
