# Supplementary material for: Linear motifs regulating protein secretion, sorting and autophagy in Leishmania parasites are diverged with respect to their host equivalents
Source: PLoS Comput Biol. 2024 Feb 16;20(2):e1011902. doi: 10.1371/journal.pcbi.1011902 (PMC10903960; doi:10.1371/journal.pcbi.1011902)
Supplement: S20 Table — (XLSX) [file pcbi.1011902.s020.xlsx]

## Sheet: Sheet1
	Experimental positives filtered in (true positive set)
	Species	UNIPROT ACC	UNIPROT ID	Protein name	Motif type	Upstream	Motif core	Downstream	Start position	End position	ExperimentallyVerified(FunctionalYES/NO)
	Arabidopsis thaliana	O82775	ATI1_ARATH	ATG8-interacting protein 1	W LIR	NEEHPPRGNE	WEVV	SLTSSAYAAA	14	17	YES
	Arabidopsis thaliana	Q8VY98	ATI2_ARATH	ATG8-interacting protein 2	W LIR	KDEAATRGND	WEVV	SLTASAYAAA	14	17	YES
	Homo sapiens	Q9C0C7-3	AMRA1_HUMAN	Isoform 3 of Activating molecule in BECN1-regulated autophagy protein 1	W LIR	EALNSGVEYY	WDQL	NETVFTVHSN	1020	1023	YES
	Homo sapiens	Q01484	ANK2_HUMAN	Ankyrin-2	W LIR	RSERGLVEEE	WVIV	SDEEIEEARQ	1592	1595	YES
	Homo sapiens	O75143	ATG13_HUMAN	Autophagy-related protein 13	F LIR	GGSSGNTHDD	FVMI	DFKPAFSKDD	444	447	YES
	Homo sapiens	Q2TAZ0	ATG2A_HUMAN	Autophagy-related protein 2 homolog A	F LIR	GDGDTLDSDE	FCIL	DAPGLGIPPR	1362	1365	YES
	Homo sapiens	Q96BY7	ATG2B_HUMAN	Autophagy-related protein 2 homolog B	F LIR	MTGVPTENDD	FCIL	FAPKAAMQEK	1491	1494	YES
	Homo sapiens	Q9Y4P1	ATG4B_HUMAN	Cysteine protease ATG4B	F LIR	ERFFDSEDED	FEIL	SL	388	391	YES
	Homo sapiens	Q9Y4P1	ATG4B_HUMAN	Cysteine protease ATG4B	F LIR	LSLLGGALPM	FELV	ELQPSHLACP	349	352	YES
	Homo sapiens	Q6ZNE5	BAKOR_HUMAN	Beclin 1-associated autophagy-related key regulator	W LIR	SDEETDLGTD	WENL	PSPRFCDIPS	435	438	YES
	Homo sapiens	Q14457	BECN1_HUMAN	Beclin-1	F LIR	RMMSTESANS	FTLI	GEASDGGTME	97	100	YES
	Homo sapiens	O60238	BNI3L_HUMAN	BCL2/adenovirus E1B 19 kDa protein-interacting protein 3-like	W LIR	LPPPAGLNSS	WVEL	PMNSSNGNDN	36	39	YES
	Homo sapiens	Q12983	BNIP3_HUMAN	BCL2/adenovirus E1B 19 kDa protein-interacting protein 3	W LIR	GMQEESLQGS	WVEL	HFSNNGNGGS	18	21	YES
	Homo sapiens	P27797	CALR_HUMAN	Calreticulin	W LIR	QVESGSLEDD	WDFL	PPKKIKDPDA	200	203	YES
	Homo sapiens	P22681	CBL_HUMAN	E3 ubiquitin-protein ligase CBL	W LIR	DISNASSSFG	WLSL	DGDPTTNVTE	802	805	YES
	Homo sapiens	Q9ULG6	CCPG1_HUMAN	Cell cycle progression protein 1	W LIR	NSSDSDSSCG	WTVI	SHEGSDIEML	14	17	YES
	Homo sapiens	Q00610	CLH1_HUMAN	Clathrin heavy chain 1	W LIR	YAKKVGYTPD	WIFL	LRNVMRISPD	514	517	YES
	Homo sapiens	Q14318	FKBP8_HUMAN	Peptidyl-prolyl cis-trans isomerase FKBP8	W LIR	EPAPAPAPEE	WLDI	LGNGLLRKKT	93	96	YES
	Homo sapiens	Q14318	FKBP8_HUMAN	Peptidyl-prolyl cis-trans isomerase FKBP8	F LIR	LPAGVPPLED	FEVL	DGVEDAEGEE	24	27	YES
	Homo sapiens	Q9BQS8	FYCO1_HUMAN	FYVE and coiled-coil domain-containing protein 1	F LIR	TDYRPPDDAV	FDII	TDEELCQIQE	1280	1283	YES
	Homo sapiens	O15111	IKKA_HUMAN	Inhibitor of nuclear factor kappa-B kinase subunit alpha	W LIR	EQGNSMMNLD	WSWL	TE	740	743	YES
	Homo sapiens	P05106	ITB3_HUMAN	Integrin beta-3	F LIR	NPLYKEATST	FTNI	TYRGT	780	783	YES
	Homo sapiens	Q9UQF2	JIP1_HUMAN	C-Jun-amino-terminal kinase-interacting protein 1	F LIR	HPSISEEEEG	FDCL	SSPERAEPPG	336	339	YES
	Homo sapiens	Q8N9B5	JMY_HUMAN	Junction-mediating and -regulatory protein	W LIR	FALEETLESD	WVAV	RPHVFDEREK	13	16	YES
	Homo sapiens	Q8WVZ9	KBTB7_HUMAN	Kelch repeat and BTB domain-containing protein 7	W LIR	SSSSFSDDEV	WVQV	APQRNAQDQQ	668	671	YES
	Homo sapiens	Q05513	KPCZ_HUMAN	Protein kinase C zeta type	F LIR	KRIDQSEFEG	FEYI	NPLLLSTEES	578	581	YES
	Homo sapiens	Q9BWQ8	LFG2_HUMAN	Protein lifeguard 2	W LIR	APTAVPLHPS	WAYV	DPSSSSSYDN	65	68	YES
	Homo sapiens	O15553	MEFV_HUMAN	Pyrin	W LIR	ELEAKECQSE	WELL	QDIGDILHRA	525	528	YES
	Homo sapiens	P46934-4	NEDD4_HUMAN	Isoform 4 of E3 ubiquitin-protein ligase NEDD4	W LIR	SVDNRESSEN	WEII	REDEATMYSN	266	269	YES
	Homo sapiens	Q8TD19	NEK9_HUMAN	Serine/threonine-protein kinase Nek9	W LIR	DPKPDLDSDS	WCLL	GTDSCRPSL	967	970	YES
	Homo sapiens	Q96CV9	OPTN_HUMAN	Optineurin	F LIR	LNSSGSSEDS	FVEI	RMAEGEAEGS	178	181	YES
	Homo sapiens	Q8NEB9	PK3C3_HUMAN	Phosphatidylinositol 3-kinase catalytic subunit type 3	F LIR	GDESSPILTS	FELV	KVPDPQMSME	250	253	YES
	Homo sapiens	Q9Y4G2	PKHM1_HUMAN	Pleckstrin homology domain-containing family M member 1	W LIR	QKVRPQQEDE	WVNV	QYPDQPEEPP	635	638	YES
	Homo sapiens	Q8TDY2	RBCC1_HUMAN	RB1-inducible coiled-coil protein 1	F LIR	PDSIDAHTFD	FETI	PHPNIEQTIH	702	705	YES
	Homo sapiens	Q9H6L5	RETR1_HUMAN	Reticulophagy regulator 1	F LIR	EDTDTEEGDD	FELL	DQSELDQIES	455	458	YES
	Homo sapiens	O95197	RTN3_HUMAN	Reticulon-3	F LIR	VIEKDSPESP	FEVI	IDKAAFDKEF	248	251	YES
	Homo sapiens	O95197-2	RTN3_HUMAN	Isoform 2 of Reticulon-3	F LIR	VIEKDSPESP	FEVI	IDKAAFDKEF	229	232	YES
	Homo sapiens	O95197-2	RTN3_HUMAN	Isoform 2 of Reticulon-3	W LIR	MHNFTNEILT	WDLV	PQVKQQTDKS	323	326	YES
	Homo sapiens	Q99442	SEC62_HUMAN	Translocation protein SEC62	F LIR	SQHSSGNGND	FEMI	TKEELEQQTD	363	366	YES
	Homo sapiens	Q13501	SQSTM_HUMAN	Sequestosome-1	W LIR	SDNCSGGDDD	WTHL	SSKEVDPSTG	338	341	YES
	Homo sapiens	O95210	STBD1_HUMAN	Starch-binding domain-containing protein 1	W LIR	NSQDRVDHEE	WEMV	PRHSSWGDVG	203	206	YES
	Homo sapiens	Q96A56	T53I1_HUMAN	Tumor protein p53-inducible nuclear protein 1	W LIR	PEFNEKEDDE	WILV	DFIDTCTGFS	31	34	YES
	Homo sapiens	Q8IXH6	T53I2_HUMAN	Tumor protein p53-inducible nuclear protein 2	W LIR	FVSEEDEVDG	WLII	DLPDSYAAPP	35	38	YES
	Homo sapiens	Q8TC07-2	TBC15_HUMAN	Isoform 2 of TBC1 domain family member 15	F LIR	LKINQQEEPG	FEVI	TRIDLGERPV	280	283	YES
	Homo sapiens	Q3MII6	TBC25_HUMAN	TBC1 domain family member 25	W LIR	PSEDSPLLED	WDII	SPKDVIGSDV	136	139	YES
	Homo sapiens	Q92609	TBCD5_HUMAN	TBC1 domain family member 5	F LIR	PDDDSSKDSG	FTIV	SPLDI	787	790	YES
	Homo sapiens	O15040	TCPR2_HUMAN	Tectonin beta-propeller repeat-containing protein 2	W LIR	MPHPEDLEDE	WEVI		1408	1411	YES
	Homo sapiens	Q9Y6I9	TX264_HUMAN	Testis-expressed protein 264	F LIR	YSESGASGSS	FEEL	DLEGEGPLGE	273	276	YES
	Homo sapiens	O75385	ULK1_HUMAN	Serine/threonine-protein kinase ULK1	F LIR	SKDSSCDTDD	FVMV	PAQFPGDLVA	357	360	YES
	Homo sapiens	Q8IYT8	ULK2_HUMAN	Serine/threonine-protein kinase ULK2	F LIR	SKNSSCDTDD	FVLV	PHNISSDHSC	353	356	YES
	Homo sapiens	Q8IZQ1	WDFY3_HUMAN	WD repeat and FYVE domain-containing protein 3	F LIR	DQLSLDEKDG	FIFV	NYSEGQTRAH	3346	3349	YES
	Saccharomyces cerevisiae (strain ATCC 204508 / S288c)	P35193	ATG19_YEAST	Autophagy-related protein 19	W LIR	DGDDNEKALT	WEEL		412	415	YES
	Saccharomyces cerevisiae (strain ATCC 204508 / S288c)	P40344	ATG3_YEAST	Autophagy-related protein 3	W LIR	EEQELDGVGD	WEDL	QDDIDDSLRV	270	273	YES
	Saccharomyces cerevisiae (strain ATCC 204508 / S288c)	P40458	ATG32_YEAST	Autophagy-related protein 32	W LIR	HNVNDSISGS	WQAI	QPLDLGASFI	86	89	YES
	Saccharomyces cerevisiae (strain ATCC 204508 / S288c)	Q12292	ATG34_YEAST	Autophagy-related protein 34	W LIR	SGSTLSRPFT	WEEI		409	412	YES
	Saccharomyces cerevisiae (strain ATCC 204508 / S288c)	Q06159	ATG39_YEAST	Autophagy-related protein 39	W LIR	MSEEDDH	WNLV	RLRRLRKGRE	8	11	YES
	Saccharomyces cerevisiae (strain ATCC 204508 / S288c)	P34216	EDE1_YEAST	EH domain-containing and endocytosis protein 1	F LIR	NVANAGSMEQ	FETI	DHKDLDDELQ	1238	1241	YES
	Experimental positives filtered out (false negative set)
	Species	UNIPROT ACC	UNIPROT ID	Protein name	Motif type	Upstream	Motif core	Downstream	Start position	End position	ExperimentallyVerified(FunctionalYES/NO)
	Arabidopsis thaliana	Q94C95	ATG1A_ARATH	Serine/threonine-protein kinase ATG1a	Y LIR	VDSLELIERE	YVLV	NRPSASLEGS	360	363	YES
	Arabidopsis thaliana	Q9FG23	CK5P3_ARATH	CDK5RAP3-like protein	Y LIR	EVDSGNDLGS	YEIV	NASDIPENSP	304	307	YES
	Arabidopsis thaliana	Q9SB64	NBR1_ARATH	Protein NBR1 homolog	W LIR	SVDALCGVSE	WDPI	LEELQEMGFC	661	664	YES
	Arabidopsis thaliana	O82245	TSPO_ARATH	Translocator protein homolog	Y LIR	GGFHKKPNAL	YLYL	AQFLLCLVWD	122	125	YES
	Homo sapiens	A0A3Q9JIX6	A0A3Q9JIX6_HUMAN	E2F transcription factor 3 isoform d	Y LIR	FLLWPPQPTS	YSRL	RTKFLPT	160	163	YES
	Homo sapiens	O95782	AP2A1_HUMAN	AP-2 complex subunit alpha-1	W LIR	EMAAQDFFQR	WKQL	SLPQQEAQKI	879	882	YES
	Homo sapiens	Q9Y4P1	ATG4B_HUMAN	Cysteine protease ATG4B	Y LIR	MDAATLT	YDTL	RFAEFEDFPE	8	11	YES
	Homo sapiens	Q6DD88	ATLA3_HUMAN	Atlastin-3	F LIR	PDILEEKHCE	FKQL	ALDHFKKTKK	390	393	YES
	Homo sapiens	Q6DD88	ATLA3_HUMAN	Atlastin-3	Y LIR	DLQQLQLFTE	YGRL	AMDEIFQKPF	192	195	YES
	Homo sapiens	P54252	ATX3_HUMAN	Ataxin-3	W LIR	WFTVRKLGKQ	WFNL	NSLLTGPELI	130	133	YES
	Homo sapiens	P54252	ATX3_HUMAN	Ataxin-3	F LIR	QPSGNMDDSG	FFSI	QVISNALKVW	74	77	YES
	Homo sapiens	B9EIS5	B9EIS5_HUMAN	PCM1 protein	F LIR	NISQKSDEED	FVKV	EDLPLKLTIY	1955	1958	YES
	Homo sapiens	O15392	BIRC5_HUMAN	Baculoviral IAP repeat-containing protein 5	F LIR	KQFEELTLGE	FLKL	DRERAKNKIA	101	104	YES
	Homo sapiens	Q9P1Z2	CACO1_HUMAN	Calcium-binding and coiled-coil domain-containing protein 1	W LIR	PPGTMPSASD	WIGI	FKVEAACVRD	47	50	YES
	Homo sapiens	P55285	CADH6_HUMAN	Cadherin-6	Y LIR	ESVTTDADQD	YDYL	SDWGPRFKKL	764	767	YES
	Homo sapiens	P10909	CLUS_HUMAN	Clusterin	Y LIR	LQVAERLTRK	YNEL	LKSYQWKMLN	341	344	YES
	Homo sapiens	P35222	CTNB1_HUMAN	Catenin beta-1	W LIR	VVKLLHPPSH	WPLI	KATVGLIRNL	504	507	YES
	Homo sapiens	O14641	DVL2_HUMAN	Segment polarity protein dishevelled homolog DVL-2	W LIR	ESGLEVRDRM	WLKI	TIPNAFLGSD	444	447	YES
	Homo sapiens	Q8IVP5	FUND1_HUMAN	FUN14 domain-containing protein 1	Y LIR	PQDYESDDDS	YEVL	DLTEYARRHQ	18	21	YES
	Homo sapiens	Q9H8Y8	GORS2_HUMAN	Golgi reassembly-stacking protein 2	Y LIR	GEGSLGCGIG	YGYL	HRIPTRPFEE	196	199	YES
	Homo sapiens	O15111	IKKA_HUMAN	Inhibitor of nuclear factor kappa-B kinase subunit alpha	W LIR	FMQGKRQKEI	WHLL	KIACTQSSAR	651	654	YES
	Homo sapiens	Q92830	KAT2A_HUMAN	Histone acetyltransferase KAT2A	Y LIR	GKELKDPDQL	YTTL	KNLLAQIKSH	734	737	YES
	Homo sapiens	Q86V97	KBTB6_HUMAN	Kelch repeat and BTB domain-containing protein 6	W LIR	SSSSLSDDDF	WVRV	APQ	668	671	YES
	Homo sapiens	Q7Z434	MAVS_HUMAN	Mitochondrial antiviral-signaling protein	Y LIR	MPFAEDKT	YKYI	CRNFSNFCNV	9	12	YES
	Homo sapiens	Q07820	MCL1_HUMAN	Induced myeloid leukemia cell differentiation protein Mcl-1	W LIR	IHVFSDGVTN	WGRI	VTLISFGAFV	261	264	YES
	Homo sapiens	Q8TD08	MK15_HUMAN	Mitogen-activated protein kinase 15	Y LIR	LSVPEYRSRV	YQMI	LECGGSSGTS	340	343	YES
	Homo sapiens	Q969V5	MUL1_HUMAN	Mitochondrial ubiquitin ligase activator of NFKB 1	Y LIR	CGHVCSCTEC	YRAL	PEPKKCPICR	327	330	YES
	Homo sapiens	Q14596	NBR1_HUMAN	Next to BRCA1 gene 1 protein	Y LIR	QSQSSASSED	YIII	LPECFDTSRP	732	735	YES
	Homo sapiens	O75376	NCOR1_HUMAN	Nuclear receptor corepressor 1	F LIR	SKTREYYEKQ	FPEI	RKQREQQERF	346	349	YES
	Homo sapiens	Q9UHK0	NUFP1_HUMAN	Nuclear fragile X mental retardation-interacting protein 1	W LIR	TAPPRDSWMF	WAML	PPPPPPLTSS	40	43	YES
	Homo sapiens	P49023	PAXI_HUMAN	Paxillin	Y LIR	PYSYPTGNHT	YQEI	AVPPPVPPPP	40	43	YES
	Homo sapiens	P30086	PEBP1_HUMAN	Phosphatidylethanolamine-binding protein 1	W LIR	QVKNRPTSIS	WDGL	DSGKLYTLVL	55	58	YES
	Homo sapiens	Q99623	PHB2_HUMAN	Prohibitin-2	Y LIR	RPNAQELPSM	YQRL	GLDYEERVLP	121	124	YES
	Homo sapiens	P63244	RACK1_HUMAN	Receptor of activated protein C kinase 1	W LIR	SGSRDKTIKL	WNTL	GVCKYTVQDE	132	135	YES
	Homo sapiens	P63244	RACK1_HUMAN	Receptor of activated protein C kinase 1	W LIR	SSNPIIVSCG	WDKL	VKVWNLANCK	170	173	YES
	Homo sapiens	O95197-2	RTN3_HUMAN	Isoform 2 of Reticulon-3	F LIR	AKTALDADDR	FTLL	TAQKPPTEYS	186	189	YES
	Homo sapiens	O95197-2	RTN3_HUMAN	Isoform 2 of Reticulon-3	F LIR	CEREEKTSKN	FEEL	VSDSELHQDQ	536	539	YES
	Homo sapiens	O95197-2	RTN3_HUMAN	Isoform 2 of Reticulon-3	Y LIR	LLTAQKPPTE	YSKV	EGIYTYSLSP	198	201	YES
	Homo sapiens	O95197-2	RTN3_HUMAN	Isoform 2 of Reticulon-3	Y LIR	FAPESWPQRS	YDIL	ERNVKNGSDL	771	774	YES
	Homo sapiens	P29353	SHC1_HUMAN	SHC-transforming protein 1	Y LIR	MDLLPPKPK	YNPL	RNESLSSLEE	10	13	YES
	Homo sapiens	Q86WV6	STING_HUMAN	Stimulator of interferon genes protein	Y LIR	IKDRVYSNSI	YELL	ENGQRAGTCV	245	248	YES
	Homo sapiens	Q86WV6	STING_HUMAN	Stimulator of interferon genes protein	Y LIR	HGLAWSYYIG	YLRL	ILPELQARIR	167	170	YES
	Homo sapiens	Q86WV6	STING_HUMAN	Stimulator of interferon genes protein	Y LIR	LLRGAVSQRL	YILL	PLDCGVPDNL	199	202	YES
	Homo sapiens	Q86VP1	TAXB1_HUMAN	Tax1-binding protein 1	W LIR	TPYIHPHPKD	WVGI	FKVGWSTARD	49	52	YES
	Homo sapiens	Q92609	TBCD5_HUMAN	TBC1 domain family member 5	W LIR	EGTFNSYRKE	WEEL	FVNNNYLATI	59	62	YES
	Homo sapiens	Q7Z6L1	TCPR1_HUMAN	Tectonin beta-propeller repeat-containing protein 1	W LIR	RYRRYKSRDI	WAKI	PSKDDPKELP	175	178	YES
	Homo sapiens	P55072	TERA_HUMAN	Transitional endoplasmic reticulum ATPase	F LIR	LVRGGMRAVE	FKVV	ETDPSPYCIV	163	166	YES
	Homo sapiens	P55072	TERA_HUMAN	Transitional endoplasmic reticulum ATPase	Y LIR	VYLKPYFLEA	YRPI	RKGDIFLVRG	143	146	YES
	Homo sapiens	P01137	TGFB1_HUMAN	Transforming growth factor beta-1 proprotein	F LIR	LATIHGMNRP	FLLL	MATPLERAQH	257	260	YES
	Homo sapiens	P01137	TGFB1_HUMAN	Transforming growth factor beta-1 proprotein	W LIR	RLLLLLLPLL	WLLV	LTPGRPAAGL	17	20	YES
	Homo sapiens	Q9H0E2	TOLIP_HUMAN	Toll-interacting protein	W LIR	RAFSMDDRIA	WTHI	TIPESLRQGK	133	136	YES
	Homo sapiens	Q9H0E2	TOLIP_HUMAN	Toll-interacting protein	W LIR	SLRQGKVEDK	WYSL	SGRQGDDKEG	151	154	YES
	Homo sapiens	Q9Y4K3	TRAF6_HUMAN	TNF receptor-associated factor 6	Y LIR	QLPTAQRCAN	YISL	FVHTMQGEYD	406	409	YES
	Homo sapiens	P40337	VHL_HUMAN	von Hippel-Lindau disease tumor suppressor	Y LIR	WLNFDGEPQP	YPTL	PPGTGRRIHS	98	101	YES
	Homo sapiens	Q562E7	WDR81_HUMAN	WD repeat-containing protein 81	W LIR	SREVSRDLHH	WIDL	TFGYKLQGKE	544	547	YES
	Homo sapiens	Q562E7	WDR81_HUMAN	WD repeat-containing protein 81	Y LIR	LVDAHTHLAS	YGVV	QLFDQPHPQR	578	581	YES
	Saccharomyces cerevisiae (strain ATCC 204508 / S288c)	P53867	ATG4_YEAST	Cysteine protease ATG4	Y LIR	NENLGVLEGD	YVDI	GAIFPHTTNT	424	427	YES
	Saccharomyces cerevisiae (strain ATCC 204508 / S288c)	P53867	ATG4_YEAST	Cysteine protease ATG4	F LIR	SRVNFTYRTR	FVPI	ARAPDGPSPL	102	105	YES
	Saccharomyces cerevisiae (strain ATCC 204508 / S288c)	P38273	CCZ1_YEAST	Vacuolar fusion protein CCZ1	Y LIR	FENSKDKEDF	YNCL	FWYFDDFLIV	445	448	YES
	Saccharomyces cerevisiae (strain ATCC 204508 / S288c)	P38273	CCZ1_YEAST	Vacuolar fusion protein CCZ1	Y LIR	ANRESMGTKT	YGLV	RNFTSDLNTL	236	239	YES
	Saccharomyces cerevisiae (strain ATCC 204508 / S288c)	Q08412	CUE5_YEAST	Ubiquitin-binding protein CUE5	W LIR	DTPDTETKKK	WQPL	PPEPLDTTPT	373	376	YES
	Experimental negatives filtered in (false negative set)
	Species	UNIPROT ACC	UNIPROT ID	Protein name	Motif type	Upstream	Motif core	Downstream	Start position	End position	ExperimentallyVerified(FunctionalYES/NO)
	Arabidopsis thaliana	Q9FG23	CK5P3_ARATH	CDK5RAP3-like protein	W LIR	FGRLSGASGV	WEAI	VRAFEKDHIY	100	103	NO
	Homo sapiens	Q2TAZ0	ATG2A_HUMAN	Autophagy-related protein 2 homolog A	F LIR	EAPSLHLQST	FSTL	VTVLKGRITA	926	929	NO
	Homo sapiens	Q2TAZ0	ATG2A_HUMAN	Autophagy-related protein 2 homolog A	F LIR	EQSWHSQLLE	FLDV	LDDPVLGYLP	1092	1095	NO
	Homo sapiens	Q96BY7	ATG2B_HUMAN	Autophagy-related protein 2 homolog B	F LIR	SGSEEETLQY	FSTV	DPNYRSRRKK	1026	1029	NO
	Homo sapiens	Q96BY7	ATG2B_HUMAN	Autophagy-related protein 2 homolog B	F LIR	EPTAPSPVET	FENI	SYGIGLSVAS	979	982	NO
	Homo sapiens	P10909	CLUS_HUMAN	Clusterin	F LIR	SSLLEQLNEQ	FNWV	SRLANLTQGE	366	369	NO
	Homo sapiens	O15111	IKKA_HUMAN	Inhibitor of nuclear factor kappa-B kinase subunit alpha	W LIR	CSLVVEPMEN	WLQL	MLNWDPQQRG	275	278	NO
	Homo sapiens	Q8WVZ9	KBTB7_HUMAN	Kelch repeat and BTB domain-containing protein 7	F LIR	ESSTEWDLDG	FSEL	DSESGSSSSF	649	652	NO
	Homo sapiens	Q8WVZ9	KBTB7_HUMAN	Kelch repeat and BTB domain-containing protein 7	F LIR	VTMHDVDAES	FEVL	VDYCYTGRVS	122	125	NO
	Homo sapiens	P46934-4	NEDD4_HUMAN	Isoform 4 of E3 ubiquitin-protein ligase NEDD4	W LIR	AEQAEELEPG	WVVL	DQPDAACHLQ	172	175	NO
	Homo sapiens	Q8TC07-2	TBC15_HUMAN	Isoform 2 of TBC1 domain family member 15	F LIR	NCQNKSLSQS	FENL	LDEPAYGLIQ	206	209	NO
	Saccharomyces cerevisiae (strain ATCC 204508 / S288c)	P53867	ATG4_YEAST	Cysteine protease ATG4	F LIR	NTEDVDEYDC	FQDI	HCKKQKIVVM	446	449	NO
	Experimental negatives filtered out (true neg set)
	Species	UNIPROT ACC	UNIPROT ID	Protein name	Motif type	Upstream	Motif core	Downstream	Start position	End position	ExperimentallyVerified(FunctionalYES/NO)
	Arabidopsis thaliana	Q9FG23	CK5P3_ARATH	CDK5RAP3-like protein	F LIR	AVIRVKILKE	FSSL	PKEIDPFFQT	48	51	NO
	Arabidopsis thaliana	Q9FG23	CK5P3_ARATH	CDK5RAP3-like protein	Y LIR	FQTLDPEVIG	YLEV	KKVYEILLKT	69	72	NO
	Arabidopsis thaliana	Q9FG23	CK5P3_ARATH	CDK5RAP3-like protein	Y LIR	VIGYLEVKKV	YEIL	LKTTPESRNI	76	79	NO
	Homo sapiens	Q2TAZ0	ATG2A_HUMAN	Autophagy-related protein 2 homolog A	Y LIR	LWPRGTSEPE	YTEI	LTFPGTLGSQ	536	539	NO
	Homo sapiens	Q2TAZ0	ATG2A_HUMAN	Autophagy-related protein 2 homolog A	Y LIR	SQYCGQPGLG	YFCL	EAEKATLYHR	981	984	NO
	Homo sapiens	Q96BY7	ATG2B_HUMAN	Autophagy-related protein 2 homolog B	W LIR	GDTTSSDDFD	WPRI	VLKINPPAMH	845	848	NO
	Homo sapiens	Q96BY7	ATG2B_HUMAN	Autophagy-related protein 2 homolog B	Y LIR	IYVTLPNKSF	YEKL	YNRIFNDLLL	954	957	NO
	Homo sapiens	Q96BY7	ATG2B_HUMAN	Autophagy-related protein 2 homolog B	Y LIR	NTVTINLSRD	YVRV	MDMGLLELTI	1306	1309	NO
	Homo sapiens	P54252	ATX3_HUMAN	Ataxin-3	F LIR	CLNNLLQGEY	FSPV	ELSSIAHQLD	28	31	NO
	Homo sapiens	P54252	ATX3_HUMAN	Ataxin-3	W LIR	RSFICNYKEH	WFTV	RKLGKQWFNL	120	123	NO
	Homo sapiens	P54252	ATX3_HUMAN	Ataxin-3	Y LIR	LELILFNSPE	YQRL	RIDPINERSF	99	102	NO
	Homo sapiens	P54252	ATX3_HUMAN	Ataxin-3	Y LIR	LTGPELISDT	YLAL	FLAQLQQEGY	147	150	NO
	Homo sapiens	P55285	CADH6_HUMAN	Cadherin-6	F LIR	YDYLSDWGPR	FKKL	ADMYGGVDSD	774	777	NO
	Homo sapiens	P55285	CADH6_HUMAN	Cadherin-6	Y LIR	ENDTDPTAPP	YDSL	ATYAYEGTGS	732	735	NO
	Homo sapiens	P55285	CADH6_HUMAN	Cadherin-6	Y LIR	GPRFKKLADM	YGGV	DSDKDS	781	784	NO
	Homo sapiens	P10909	CLUS_HUMAN	Clusterin	W LIR	KYNELLKSYQ	WKML	NTSSLLEQLN	350	353	NO
	Homo sapiens	P10909	CLUS_HUMAN	Clusterin	Y LIR	IVRSLMPFSP	YEPL	NFHAMFQPFL	235	238	NO
	Homo sapiens	P10909	CLUS_HUMAN	Clusterin	Y LIR	ANLTQGEDQY	YLRV	TTVASHTSDS	383	386	NO
	Homo sapiens	Q6P9H5	GIMA6_HUMAN	GTPase IMAP family member 6	Y LIR	MEEEE	YEQI	PQENPPEELS	6	9	NO
	Homo sapiens	Q92830	KAT2A_HUMAN	Histone acetyltransferase KAT2A	W LIR	ESVPGIRETG	WKPL	GKEKGKELKD	716	719	NO
	Homo sapiens	Q92830	KAT2A_HUMAN	Histone acetyltransferase KAT2A	Y LIR	RCASALEKFF	YFKL	KEGGLIDK	826	829	NO
	Homo sapiens	Q92830	KAT2A_HUMAN	Histone acetyltransferase KAT2A	Y LIR	MECELNPRIP	YTEL	SHIIKKQKEI	661	664	NO
	Homo sapiens	Q8WVZ9	KBTB7_HUMAN	Kelch repeat and BTB domain-containing protein 7	Y LIR	NIPLDSETHN	YQIV	NHDQKLLLIT	559	562	NO
	Homo sapiens	O75164	KDM4A_HUMAN	Lysine-specific demethylase 4A	Y LIR	PPKEWKPRAS	YDDI	DDLVIPAPIQ	59	62	NO
	Homo sapiens	Q07820	MCL1_HUMAN	Induced myeloid leukemia cell differentiation protein Mcl-1	F LIR	KQRGWDGFVE	FFHV	EDLEGGIRNV	318	321	NO
	Homo sapiens	Q8TD19	NEK9_HUMAN	Serine/threonine-protein kinase Nek9	W LIR	HHVPDLSCRG	WHTI	LIVEKVLNSK	718	721	NO
	Homo sapiens	Q8TD19	NEK9_HUMAN	Serine/threonine-protein kinase Nek9	Y LIR	FSESEKDTLP	YEEL	QGLKVASEAP	845	848	NO
	Homo sapiens	Q9Y6K9	NEMO_HUMAN	NF-kappa-B essential modulator	Y LIR	QEQLEQLQRE	YSKL	KASCQESARI	340	343	NO
	Homo sapiens	Q9Y6K9	NEMO_HUMAN	NF-kappa-B essential modulator	Y LIR	KRKLAQLQVA	YHQL	FQEYDNHIKS	234	237	NO
	Homo sapiens	Q9UHK0	NUFP1_HUMAN	Nuclear fragile X mental retardation-interacting protein 1	Y LIR	ARWREERRKN	YPTL	ANIERKKKLK	247	250	NO
	Homo sapiens	Q9UHK0	NUFP1_HUMAN	Nuclear fragile X mental retardation-interacting protein 1	Y LIR	NPKRKKDYHN	YQTL	FEPRTHHPYL	441	444	NO
	Homo sapiens	Q9UHK0	NUFP1_HUMAN	Nuclear fragile X mental retardation-interacting protein 1	Y LIR	TPALCSLMSS	YGSL	SGSESEPEET	368	371	NO
	Homo sapiens	Q8NEB9	PK3C3_HUMAN	Phosphatidylinositol 3-kinase catalytic subunit type 3	F LIR	VKVDWLDRLT	FREI	EMINESEKRS	198	201	NO
	Homo sapiens	Q86WV6	STING_HUMAN	Stimulator of interferon genes protein	W LIR	HIHSRYRGSY	WRTV	RACLGCPLRR	82	85	NO
	Homo sapiens	Q86WV6	STING_HUMAN	Stimulator of interferon genes protein	Y LIR	LGEPPEHTLR	YLVL	HLASLQLGLL	46	49	NO
	Homo sapiens	Q86WV6	STING_HUMAN	Stimulator of interferon genes protein	Y LIR	GALLLLSIYF	YYSL	PNAVGPPFTW	106	109	NO
	Homo sapiens	Q86WV6	STING_HUMAN	Stimulator of interferon genes protein	Y LIR	QARIRTYNQH	YNNL	LRGAVSQRLY	186	189	NO
	Homo sapiens	Q8TC07-2	TBC15_HUMAN	Isoform 2 of TBC1 domain family member 15	F LIR	IGFSKVTNYI	FDSL	RGSDPSTHQR	241	244	NO
	Homo sapiens	Q8TC07-2	TBC15_HUMAN	Isoform 2 of TBC1 domain family member 15	F LIR	KDPYTATMIG	FSKV	TNYIFDSLRG	233	236	NO
	Homo sapiens	Q8TC07-2	TBC15_HUMAN	Isoform 2 of TBC1 domain family member 15	Y LIR	SFENLLDEPA	YGLI	QKIKKDPYTA	215	218	NO
	Homo sapiens	Q9Y6I9	TX264_HUMAN	Testis-expressed protein 264	Y LIR	LLLTLLAFAG	YSGL	LAGVEVSAGS	27	30	NO
	Saccharomyces cerevisiae (strain ATCC 204508 / S288c)	P46983	ATG36_YEAST	Autophagy-related protein 36	W LIR	SSLENTSWFG	WTLL	SRFLDREW	282	285	NO
	Saccharomyces cerevisiae (strain ATCC 204508 / S288c)	P46983	ATG36_YEAST	Autophagy-related protein 36	Y LIR	IAVQKLSRDL	YPIL	RTCYREKTRR	191	194	NO
