# Supplementary material for: Linear motifs regulating protein secretion, sorting and autophagy in Leishmania parasites are diverged with respect to their host equivalents
Source: PLoS Comput Biol. 2024 Feb 16;20(2):e1011902. doi: 10.1371/journal.pcbi.1011902 (PMC10903960; doi:10.1371/journal.pcbi.1011902)
Supplement: S21 Table — (XLSX) [file pcbi.1011902.s021.xlsx]

## Sheet: Sheet1
AC	start	Sequence	secondary	acc	plddt/iupred	deeploc	conservation	species
A0A0R6XWV6	70	NKPFQELNFAQLADEVE	0.714286	0.329949	78.3586	Cytoplasm	1	LEIDO
A0A0R6XWV6	133	VLLGGLYTWSQIYPA	1	0.287051	78.0443	Cytoplasm	1	LEIDO
A0A221LG88	229	MPSRSPPTFVLVVDTCL	0.714286	0.0473522	95.2329	Cytoplasm|Endoplasmic reticulum	1	LEIDO
A0A221LG88	735	NVLLLDTFFEVLIHYGA	0.571429	0.0641937	93.7057	Cytoplasm|Endoplasmic reticulum	1	LEIDO
A0A2D1QVA3	210	ARRELVTAFQSIWSAPE	1	0.295444	90.5357	Nucleus	0.6	LEIDO
A0A2D1QVA3	238	ITAVLMDVFAYLHKKFG	1	0.101911	90.5343	Nucleus	0.6	LEIDO
A0A381M9M8	303	VSGGSTVSFLNLKGSST	0.714286	0.048921	97.2171	Extracellular	0.888889	LEIIN
A0A381MBI0	202	GADLISWIWALIMVGAI	1	0.222104	91.1629	Cell membrane	1	LEIIN
A0A381MBI0	393	SVILCATGFLCIPMTIM	0.857143	0.176646	92.9443	Cell membrane	1	LEIIN
A0A381MBI0	488	LVQVLASVFDIIIVERW	0.857143	0.145175	91.7043	Cell membrane	1	LEIIN
A0A381MBI0	544	PKGYESTMFAILASFSN	1	0.113217	83.2686	Cell membrane	1	LEIIN
A0A381MBI0	580	LSSSPPCDFSNLRWLLI	0.285714	0.262103	87.4471	Cell membrane	1	LEIIN
A0A381MBS1	28	YRETLIEGFMSVPEVEG	0.714286	0.261857	36.49	Cell membrane|Lysosome/Vacuole	0.789474	LEIIN
A0A381MCU2	79	RDGKYPAGFMDVVEIPKTG	0.666667	0.0202876	96.3389	Cytoplasm	1	LEIIN
A0A381MFJ0	797	YLKISISDFLTLFSSRT	1	0.0224848	93.1529	Lysosome/Vacuole	1	LEIIN
A0A381MFR4	545	ATEQQLGDFLYVATLPL	1	0.0384148	96.1014	Cytoplasm	1	LEIIN
A0A381MFR4	884	GEQLSVSSFDEIRTYAT	0.714286	0.236359	94.5843	Cytoplasm	1	LEIIN
A0A381MFR4	939	GHGLEISLFVAIPTGSG	0.714286	0.141096	93.2614	Cytoplasm	1	LEIIN
A0A381MFR9	95	DACKRDDGFLYVSVRTE	0.428571	0.150046	94.0014	Cytoplasm	0.586957	LEIIN
A0A381MHF5	231	GAKTRTLPFELLAPYTP	0	0.35225	92.7829	Mitochondrion	0.666667	LEIIN
A0A381MKM4	263	PSSGNCSIFTCVQSDFL	1	0.0634065	91.0871	Cytoplasm|Nucleus	0.545455	LEIIN
A0A381ML15	360	GASSPSCVWSFISRIPI	0.857143	0.127045	63.7343	Nucleus	1	LEIIN
A0A381MM20	351	TDPAPATTFSHLDATTV	0.571429	0.244688	89.0686	Mitochondrion	1	LEIIN
A0A381MMW5	391	DPQYQTTFWQSLKRPDI	0.571429	0.214208	97.1957	Lysosome/Vacuole	0.972727	LEIIN
A0A381MMW5	607	ATAIVGSTWLHLRYRRF	1	0.194508	98.2214	Lysosome/Vacuole	0.972727	LEIIN
A0A381MN58	124	RNKTRVVSFTQLIDNSI	0.571429	0.322592	84.1543	Cytoplasm	0.636364	LEIIN
A0A381MP32	539	SHKRPLGSFLFLGPTGV	0.857143	0.0142146	93.4543	Mitochondrion	1	LEIIN
A0A381MP32	717	IRSIVEILFAQVQKMLT	1	0.247945	88.71	Mitochondrion	1	LEIIN
A0A381MP32	740	EESTEVYDWLSVNGYSA	1	0.1871	86.9914	Mitochondrion	1	LEIIN
A0A381MQ29	441	SNAHGPNEFLHIPYAKG	0.571429	0.0964821	96.46	Cytoplasm	1	LEIIN
A0A381MRJ9	154	NDVATSWVFSSLPICGL	0.571429	0.177004	97.7729	Cytoplasm	0.714286	LEIIN
A0A381MS01	163	YPDRIMMTFSVIPSPRV	1	0.00652067	96.6929	Cytoplasm	1	LEIIN
A0A381MTM9	350	SLAFAVDHFCQVKLNKK	0.714286	0.246979	96.1043	Cytoplasm|Nucleus	1	LEIIN
A0A381MTN1	297	YYHVRDNPFTLLPHFVG	0.142857	0.217525	96.5986	Cytoplasm	0.7	LEIIN
A0A381MU64	81	DELSPSEVFSYLHRSIY	1	0.186602	98.5486	Cytoplasm|Nucleus	0.833333	LEIIN
A0A381MVV1	36	VCGTDVSCFASVKADND	1	0.315673	94.4471	Cytoplasm	0.9375	LEIIN
A0A381MVV1	47	VKADNDGIFMVVSGSCA	0.714286	0.0472976	95.6129	Cytoplasm	0.9375	LEIIN
A0A381MVV1	141	KNEKKWDPFSSIELRRQ	0	0.484013	96.4043	Cytoplasm	0.9375	LEIIN
A0A381MVV1	236	AKMKPSAVFINIGRGMS	0.571429	0.0675599	98.5729	Cytoplasm	0.9375	LEIIN
A0A381MVV1	311	TMKIFTDIFDELSTHGT	1	0.162148	96	Cytoplasm	0.9375	LEIIN
A0A381MVV3	6	SLTLIPDHFQHIVRLLN	0.142857	0.547574	82.2686	Cytoplasm	0.923077	LEIIN
A0A381MWU3	29	LVQGPNSYFMDVSCPRC	0.571429	0.213872	95.4714	Cytoplasm|Nucleus	1	LEIIN
A0A381N054	208	VSTSENEFWVLIVGRFA	0.714286	0.257665	94.0957	Cell membrane	0.975	LEIIN
A0A381N054	294	GLCAFSTLFSLLTILLG	1	0.212508	94.1771	Cell membrane	0.975	LEIIN
A0A381N054	473	SFRPRGASFTQVTQFIF	1	0.0757119	96.3129	Cell membrane	0.975	LEIIN
A0A3Q8I7G4	157	QCTVVADFFVHLLSEAA	1	0.164082	65.25	Nucleus	0.714286	LEIDO
A0A3Q8I7G4	249	LSQGLASLWSLLAQTER	1	0.21379	35.8043	Nucleus	0.714286	LEIDO
A0A3Q8I7I6	105	VRGAAASAWLTVTFGVC	0.857143	0.147159	92.1171	Cytoplasm|Nucleus	0.888889	LEIDO
A0A3Q8I7I6	142	GVYLTMDLFVAIPFLVP	0	0.444877	78.2043	Cytoplasm|Nucleus	0.888889	LEIDO
A0A3Q8I7N0	155	ILPSTATGFVLLVVYDK	0.714286	0.178415	75.5629	Cytoplasm|Nucleus	1	LEIDO
A0A3Q8I7N0	218	TVGPADMEWIALANEAM	1	0.502652	56.8129	Cytoplasm|Nucleus	1	LEIDO
A0A3Q8I7R0	561	VLSDEGIAFDLLEGATQN	0.75	0.186955	67.2862	Nucleus	1	LEIDO
A0A3Q8I7R0	885	DVRELFSAFSEIRTVRV	0.428571	0.327792	83.0443	Nucleus	1	LEIDO
A0A3Q8I7T8	182	AARQAQLTFAALCDSYH	1	0.307254	95.3814	Cytoplasm	0.7	LEIDO
A0A3Q8I7U7	342	ATDNPFDLFNQIDTLRP	1	0.0182209	91.8486	Nucleus	1	LEIDO
A0A3Q8I7U7	670	VQKRQDLVWQQLDTFLE	0.857143	0.27872	61.5771	Nucleus	1	LEIDO
A0A3Q8I7W7	316	APQVEPITFAVIATSSS	0.714286	0.112586	87.2586	Cytoplasm	1	LEIDO
A0A3Q8I7Y9	306	QSCCTVSLWCILWTMFC	1	0.176172	92.5614	Endoplasmic reticulum	1	LEIDO
A0A3Q8I7Y9	320	MFCGVGAEFVIIFNASP	1	0.00892658	93.1771	Endoplasmic reticulum	1	LEIDO
A0A3Q8I7Y9	330	IIFNASPIFSALTETPK	1	0.0679311	91.3129	Endoplasmic reticulum	1	LEIDO
A0A3Q8I7Y9	398	LIILSMTLFLVLPGRSL	0.857143	0.216908	94.9914	Endoplasmic reticulum	1	LEIDO
A0A3Q8I844	141	EVPSAIYTFTQLTDLRL	0.428571	0.0939543	81.11	Cytoplasm	1	LEIDO
A0A3Q8I844	401	VYSIDLSLWAAVVRRRL	1	0.198707	73.1171	Cytoplasm	1	LEIDO
A0A3Q8I844	636	PHSSVSALWAYLTWRQR	1	0.275477	53.7943	Cytoplasm	1	LEIDO
A0A3Q8I844	738	SYCVVPPAWELLYDLLLRP	0.777778	0.43392	33.43	Cytoplasm	1	LEIDO
A0A3Q8I844	860	WRQHSQQLWSHVEREANI	1	0.442891	45.1962	Cytoplasm	1	LEIDO
A0A3Q8I8C3	182	ARNAMAAGFDAVEIHAGG	0.5	0.108102	98.6562	Cytoplasm	1	LEIDO
A0A3Q8I8D6	102	PLSYYTGIFAELLKQEQ	1	0.0843377	91.5971	Golgi apparatus	1	LEIDO
A0A3Q8I8D6	118	QSYHRLPNFTAIDALNLL	0.75	0.0196372	91.0787	Golgi apparatus	1	LEIDO
A0A3Q8I8D6	439	MPYEMVPAFLALLDRVDWK	1	0.170355	90.0978	Golgi apparatus	1	LEIDO
A0A3Q8I8D6	545	TVSFMTSPWMLLFLYTK	0.857143	0.121244	84.19	Golgi apparatus	1	LEIDO
A0A3Q8I8D6	703	LVDRGDTMWSLLTDSVA	0.857143	0.169597	91.9729	Golgi apparatus	1	LEIDO
A0A3Q8I8D6	743	DGASVAELFCQLRAAYV	0.857143	0.15342	81.7329	Golgi apparatus	1	LEIDO
A0A3Q8I8F6	15	GAIALVGTFMYIVIMGP	1	0.332522	77.3043	Endoplasmic reticulum|Golgi apparatus	0.909091	LEIDO
A0A3Q8I8F6	115	SITSKAVSWVLVVLSEF	1	0.249146	97.8386	Endoplasmic reticulum|Golgi apparatus	0.909091	LEIDO
A0A3Q8I8F6	299	LCHAMSCTWACIDLFRN	1	0.164052	97.8371	Endoplasmic reticulum|Golgi apparatus	0.909091	LEIDO
A0A3Q8I8G2	67	QEEQLSDLFVLIRHGER	1	0.0198064	94.8729	Mitochondrion	0.8	LEIDO
A0A3Q8I8G7	132	YDARSAQSFTALQGWWE	0.857143	0.304124	96.6343	Cytoplasm|Lysosome/Vacuole	0.888889	LEIDO
A0A3Q8I8H3	78	TEPLDMDAFEVVVGFRV	0.714286	0.0846366	93.8657	Nucleus	1	LEIDO
A0A3Q8I8H3	238	VSEIHDIMFVHLSPLVE	1	0.00613452	97.9457	Nucleus	1	LEIDO
A0A3Q8I8H5	366	VVDTELFEWEEIKDVQA	0.857143	0.295843	95.4271	Cytoplasm	1	LEIDO
A0A3Q8I8I6	259	TFNVKVESWVTLARSFQ	0.857143	0.392268	88.0829	Nucleus	0.875	LEIDO
A0A3Q8I8I6	539	TESAELQEWAALRALDS	1	0.368122	88.5171	Nucleus	0.875	LEIDO
A0A3Q8I8J3	249	FVVDEFQDFNEIQVELL	0.857143	0.0627359	93.1443	Nucleus	1	LEIDO
A0A3Q8I8J3	530	VHPESYSFFAVLQELVY	0.714286	0.14899	57.9229	Nucleus	1	LEIDO
A0A3Q8I8J3	826	VLHRVLDEFVSLVSSDD	1	0.27345	57.0229	Nucleus	1	LEIDO
A0A3Q8I8K3	79	RDGKYPAGFMDVVEIPKTG	0.666667	0.0186697	95.6111	Cytoplasm	1	LEIDO
A0A3Q8I8K6	529	STPVATAQWSVLEGTVT	0	0.751031	23.1943	Lysosome/Vacuole	1	LEIDO
A0A3Q8I8K6	779	SLQILFLSWLIVNVFGF	1	0.568373	29.3629	Lysosome/Vacuole	1	LEIDO
A0A3Q8I8K6	1018	VVSWCSGVWLWLAERHI	1	0.382396	32.3271	Lysosome/Vacuole	1	LEIDO
A0A3Q8I8K6	1220	LIAKSTLTFVLIAAMLV	1	0.370345	34.3271	Lysosome/Vacuole	1	LEIDO
A0A3Q8I8K7	8	ALIVCSVVFVLVLGSAT	0	0.726103	30.86	Endoplasmic reticulum	1	LEIDO
A0A3Q8I8K7	367	IEAMIQHDFADLYGTLL	1	0.407155	80.2514	Endoplasmic reticulum	1	LEIDO
A0A3Q8I8L2	256	EAFISDLEFMEVEWLGL	1	0.228525	89.7686	Cytoplasm	0.923077	LEIDO
A0A3Q8I8L6	146	RSALLACDWIVLELHQA	0.714286	0.0934142	93.0443	Cytoplasm	1	LEIDO
A0A3Q8I8L6	416	TDGSNQNSWQSIVSAVN	0.571429	0.211887	86.5257	Cytoplasm	1	LEIDO
A0A3Q8I8L6	1137	RHNPHDDIFCDL	0	0.747901	48.3129	Cytoplasm	1	LEIDO
A0A3Q8I8L7	291	WTQSADNVFEALRPGLL	1	0.241872	88.4471	Cytoplasm|Nucleus	0.7	LEIDO
A0A3Q8I8L7	458	GALATGISWDALRMLLK	0.571429	0.398396	86.4571	Cytoplasm|Nucleus	0.7	LEIDO
A0A3Q8I8L7	636	LLRPMNDVWQELGGNNA	0.714286	0.48989	50.1171	Cytoplasm|Nucleus	0.7	LEIDO
A0A3Q8I8L7	762	VEDNAVDSFTVLRRELP	0	0.789945	27.0457	Cytoplasm|Nucleus	0.7	LEIDO
A0A3Q8I8M2	747	QRPNFSLFWVQLAQAKV	0.714286	0.140513	34.3129	Nucleus	0.9	LEIDO
A0A3Q8I8M2	850	FSRAQGTCFAFVKDSSA	1	0.427459	35.33	Nucleus	0.9	LEIDO
A0A3Q8I8M6	249	GAAAGTAVWSAVNKVFL	1	0.142816	98.0986	Cytoplasm|Nucleus	0.761905	LEIDO
A0A3Q8I8M6	350	NRFCADNNFDFICRAHQ	0.428571	0.231457	97.6757	Cytoplasm|Nucleus	0.761905	LEIDO
A0A3Q8I8N4	166	RIDMCGEAFASLPADPS	0.714286	0.143998	91.2943	Cytoplasm	0.928571	LEIDO
A0A3Q8I8N4	386	RLRIIDASFSAVSNLQG	0.142857	0.14614	96.4814	Cytoplasm	0.928571	LEIDO
A0A3Q8I8N5	113	QRRARGQDFALLQSMMR	0.428571	0.127695	72.9386	Golgi apparatus	1	LEIDO
A0A3Q8I8N7	281	DLSLGITTFVLLIVATL	1	0.301487	69.4114	Cell membrane	1	LEIDO
A0A3Q8I8N7	371	YSSKNLPSFVLVPAELS	0.571429	0.0852908	84.4029	Cell membrane	1	LEIDO
A0A3Q8I8N7	452	YATSFDPFFDSVQISGL	0	0.400699	56.9043	Cell membrane	1	LEIDO
A0A3Q8I8N7	505	DPSKRPATFSTISMRCS	0.142857	0.44207	81.1443	Cell membrane	1	LEIDO
A0A3Q8I8N7	646	IGGGVGLTFLVLTIYVT	1	0.388253	56.8471	Cell membrane	1	LEIDO
A0A3Q8I8P4	104	CVVEGGVTWSDVVMTLM	0.571429	0.410873	38.6586	Cytoplasm	0.833333	LEIDO
A0A3Q8I8P6	83	VAGANIVSWTVVGAVKF	1	0.377655	96.7314	Endoplasmic reticulum	1	LEIDO
A0A3Q8I8Q3	44	MDEENALEFVSIDATSR	0	0.551505	83.2243	Mitochondrion	1	LEIDO
A0A3Q8I8Q6	194	AAMSVLATFASLGAMIS	1	0.205976	92.0543	Cell membrane|Lysosome/Vacuole	1	LEIDO
A0A3Q8I8Q6	226	ILSFYSFSFSLVSWALV	1	0.15152	88.5886	Cell membrane|Lysosome/Vacuole	1	LEIDO
A0A3Q8I8Q6	412	SCIFALTAWITLLVTWN	1	0.186484	94.6071	Cell membrane|Lysosome/Vacuole	1	LEIDO
A0A3Q8I8Q8	165	TQVKHGISFVDVTVHDN	0.571429	0.152181	90.1971	Cell membrane|Lysosome/Vacuole	1	LEIDO
A0A3Q8I8Q8	412	TPKVDDSTWDTIFSVDV	0.285714	0.223714	88.3743	Cell membrane|Lysosome/Vacuole	1	LEIDO
A0A3Q8I8Q8	669	SRCLDGTDWTNVTDYLQ	0.428571	0.308995	85.9629	Cell membrane|Lysosome/Vacuole	1	LEIDO
A0A3Q8I8R3	361	QARGVEEGFDYVFALTG	0.857143	0.154073	93.5271	Mitochondrion	1	LEIDO
A0A3Q8I8R6	107	CCLERHQSFMFVQCRHI	0.571429	0.195955	92.9829	Mitochondrion	0.4	LEIDO
A0A3Q8I8S6	270	ALGFSGTFFTEILLVTQ	0.857143	0.207679	90	Extracellular	0.469388	LEIDO
A0A3Q8I8S8	300	LMRRYLDAFADVKRAPV	0.714286	0.366513	82.0286	Cytoplasm	0.666667	LEIDO
A0A3Q8I8T7	154	PRAFYTALFMYLKTPEL	1	0.117879	86.7157	Endoplasmic reticulum	0.857143	LEIDO
A0A3Q8I8T7	167	TPELLDTLFLVLQRKPV	1	0.116608	91.1243	Endoplasmic reticulum	0.857143	LEIDO
A0A3Q8I8T8	165	EKENVQTAFQQITKFIF	1	0.196166	97.4557	Cell membrane|Lysosome/Vacuole	0.545455	LEIDO
A0A3Q8I8U9	110	EYLFRPEDFDEVEQDDE	0.428571	0.672881	79.6971	Nucleus	1	LEIDO
A0A3Q8I8V9	8	YLLPETDSFSQVFLRPT	0.714286	0.262501	87.1957	Endoplasmic reticulum	0.75	LEIDO
A0A3Q8I8W5	823	FCSCWSAMFSCLFPCCC	0.714286	0.527527	38.6729	Nucleus	1	LEIDO
A0A3Q8I8X0	518	GQGMLQEQFANVLAVGD	1	0.435028	72.4129	Cytoplasm	0.857143	LEIDO
A0A3Q8I8X5	173	VDTYDSTVFLDLSRTVG	0	0.742262	40.9029	Mitochondrion|Endoplasmic reticulum	0.571429	LEIDO
A0A3Q8I8X7	202	GADLISWIWALIMVGAI	1	0.0810548	94.7157	Cell membrane	1	LEIDO
A0A3Q8I8X7	393	SVILCATGFLCIPMTIM	0.857143	0.19248	91.5514	Cell membrane	1	LEIDO
A0A3Q8I8X7	488	LVQVLASVFDIIIVERW	1	0.138701	88.7943	Cell membrane	1	LEIDO
A0A3Q8I8X7	544	PKGYESTMFAILASFSN	1	0.00134849	92.33	Cell membrane	1	LEIDO
A0A3Q8I8X7	580	LSSSPPCDFSNLRWLLI	0.285714	0.26627	83.9286	Cell membrane	1	LEIDO
A0A3Q8I8Y2	36	LHNIRVEEFTFLCAAVL	1	0.23752	84.6886	Cytoplasm	1	LEIDO
A0A3Q8I8Y2	57	RPRDCEVVFAFLRAERA	1	0.18616	76.5629	Cytoplasm	1	LEIDO
A0A3Q8I8Y2	137	LDIEVGAQWEHLEAELQR	1	0.234695	89.5637	Cytoplasm	1	LEIDO
A0A3Q8I8Y3	450	AVSIVDVGFLNIRWLMV	0.714286	0.341498	83.8029	Cell membrane	0.869565	LEIDO
A0A3Q8I8Y6	401	REAEAVALFSDVLERLGSD	1	0.20722	92.4567	Nucleus	1	LEIDO
A0A3Q8I8Y6	537	LQGMVEQDFSNLVYTEA	0.857143	0.326677	96.17	Nucleus	1	LEIDO
A0A3Q8I8Y6	592	ASHVVFTLFELVDPTTH	0.857143	0.168809	95.6143	Nucleus	1	LEIDO
A0A3Q8I8Z4	102	IVVQRSQNFSSVHSRCK	0	0.602495	36.1771	Cytoplasm|Nucleus	1	LEIDO
A0A3Q8I8Z9	306	PSVMKESFFALLQAQEW	1	0.163997	51.6557	Nucleus	0.666667	LEIDO
A0A3Q8I910	213	RLPQWMDMFALLHRQSR	1	0.463031	31.9971	Golgi apparatus	1	LEIDO
A0A3Q8I916	101	SLTSLNVSFNDLEDLRG	0.142857	0.109721	92.7143	Cytoplasm	1	LEIDO
A0A3Q8I917	202	GTPFPQDPWVQLFAAIR	0.714286	0.209995	96.4643	Cytoplasm	1	LEIDO
A0A3Q8I926	7	EGELRVYSWEEIAKHTN	0.857143	0.269201	95.9286	Endoplasmic reticulum	1	LEIDO
A0A3Q8I926	56	AGMDITNSFESIGHSST	1	0.386562	91.77	Endoplasmic reticulum	1	LEIDO
A0A3Q8I930	5	MSHSVDLQWILVRQNSR	1	0.36669	96.5271	Cytoplasm|Nucleus	0.846154	LEIDO
A0A3Q8I939	50	MGKDMSSLFNEVSALTS	1	0.190346	88.7586	Cytoplasm	1	LEIDO
A0A3Q8I939	216	EMLLHGNEWTTVYLLEG	0.714286	0.242142	89.1329	Cytoplasm	1	LEIDO
A0A3Q8I939	636	AVKLGANSWDELGHYSS	0.714286	0.331857	53.3243	Cytoplasm	1	LEIDO
A0A3Q8I939	749	PSSETTTTFSTVLTPAQ	0.428571	0.367097	71.1014	Cytoplasm	1	LEIDO
A0A3Q8I947	22	ARLSEDNAFVDVGATLK	0.142857	0.627987	51.6886	Nucleus	1	LEIDO
A0A3Q8I947	461	CLRCRTALFCSIDCHVL	0.428571	0.269017	91.5157	Nucleus	1	LEIDO
A0A3Q8I949	61	DGGEQSLLWCVLSESVR	1	0.545032	83.7143	Endoplasmic reticulum	0.6	LEIDO
A0A3Q8I959	5	MSHSVDLQWILVRQNSR	1	0.36369	96.3214	Cytoplasm	0.846154	LEIDO
A0A3Q8I962	179	FMYLSLPSFVTLINASC	0.571429	0.185377	63.1386	Cytoplasm	1	LEIDO
A0A3Q8I971	13	FLHSPSHLFLFLFLSPP	0	0.710289	32.6757	Cytoplasm	1	LEIDO
A0A3Q8I971	46	EVLRMSGEFSLLQHLGV	0	0.606569	45.7643	Cytoplasm	1	LEIDO
A0A3Q8I971	375	QVVPSESLFDAVERRQR	0.714286	0.54045	55.2714	Cytoplasm	1	LEIDO
A0A3Q8I980	442	QRLALDDMFISVGDSDK	1	0.168987	93.6686	Cytoplasm	1	LEIDO
A0A3Q8I980	520	CGVAPLEGFTLLLGALC	0.571429	0.0694829	94.2757	Cytoplasm	1	LEIDO
A0A3Q8I980	601	AMRWMLTGFADLLDAFE	0.142857	0.0564511	94.9557	Cytoplasm	1	LEIDO
A0A3Q8I980	608	GFADLLDAFEVLSFWDL	0.714286	0.118094	92.8386	Cytoplasm	1	LEIDO
A0A3Q8I987	111	NTKDPTVLFAAINERIS	1	0.194114	84.6429	Cytoplasm	0.857143	LEIDO
A0A3Q8I989	779	KEVVNYNEFCSVMRAID	1	0.181929	83.4114	Cytoplasm	1	LEIDO
A0A3Q8I993	427	SRRTQHTQWTMLPSPVT	0	0.788434	22.8829	Golgi apparatus	1	LEIDO
A0A3Q8I993	614	RGISSLPTWDSVKLVAA	0.714286	0.488777	30.2286	Golgi apparatus	1	LEIDO
A0A3Q8I993	674	PQFTSTFPFSSVASVLR	0	0.670433	26.93	Golgi apparatus	1	LEIDO
A0A3Q8I9A1	174	RFNCRSSEWEELKNLKG	0.571429	0.235792	94.6443	Cytoplasm|Nucleus	0.818182	LEIDO
A0A3Q8I9A2	47	ATGRGSYAFESLVYCNI	0	0.451678	91.8043	Cytoplasm|Mitochondrion	0.75	LEIDO
A0A3Q8I9A3	124	VATALVNEWLDLVSVQA	1	0.240166	45.23	Golgi apparatus	1	LEIDO
A0A3Q8I9A3	1171	TSAVASTLWASLEAEEM	1	0.314474	30.9943	Golgi apparatus	1	LEIDO
A0A3Q8I9A9	19	RPSRVLFHFLILDAPSPS	0.875	0.0640534	94.3525	Cytoplasm	0.782609	LEIDO
A0A3Q8I9B4	68	WTGANFCSWDFIKCTPS	0.571429	0.230514	93.9186	Extracellular|Cell membrane	0.9375	LEIDO
A0A3Q8I9B4	197	LRSTLPPEWSSLTSLSI	0.714286	0.205111	98.25	Extracellular|Cell membrane	0.9375	LEIDO
A0A3Q8I9B4	229	WSGMSNAEFLLLERCDL	0.428571	0.130193	98.6957	Extracellular|Cell membrane	0.9375	LEIDO
A0A3Q8I9B7	87	AARSLDLTFSALHELLG	0.714286	0.410068	74.6886	Cytoplasm	1	LEIDO
A0A3Q8I9C4	545	ATEQQLGDFLYVATLPL	1	0.0338226	92.3029	Cytoplasm	1	LEIDO
A0A3Q8I9C4	884	GEQLSVSSFDEIRTYAT	0.714286	0.23616	93.0557	Cytoplasm	1	LEIDO
A0A3Q8I9C4	939	GHGLEISLFVAIPTGSG	0.714286	0.15223	92.43	Cytoplasm	1	LEIDO
A0A3Q8I9D0	79	TECNRTGVFVSVIGAPY	0.857143	0.143649	96.5714	Extracellular	0.840909	LEIDO
A0A3Q8I9D0	110	HVIIRGLDFQQIKRLVG	0.714286	0.111599	97.3543	Extracellular	0.840909	LEIDO
A0A3Q8I9D3	394	QRSGESGVFATLPAGVQ	0.571429	0.383162	30.3471	Nucleus	1	LEIDO
A0A3Q8I9D3	406	PAGVQDAVFTAVSAALM	1	0.398414	34.2443	Nucleus	1	LEIDO
A0A3Q8I9D7	202	VSHHRADLFVYLLFLRL	1	0.369865	84.5729	Endoplasmic reticulum	1	LEIDO
A0A3Q8I9D7	270	EKKRIVTPWDTLLLAVT	0.714286	0.381957	65.4457	Endoplasmic reticulum	1	LEIDO
A0A3Q8I9D9	68	WTGANFCSWDFIKCTPS	0.571429	0.218864	93.9014	Extracellular|Cell membrane	0.928571	LEIDO
A0A3Q8I9D9	197	LRSTLPPEWSSLTSLSI	0.714286	0.205393	98.2757	Extracellular|Cell membrane	0.928571	LEIDO
A0A3Q8I9D9	229	WSGMSNAEFLLLERCDL	0.428571	0.127724	98.7143	Extracellular|Cell membrane	0.928571	LEIDO
A0A3Q8I9F4	91	VVVVKSPDFDAIYDQQQ	0.571429	0.35459	97.5286	Cytoplasm	0.461538	LEIDO
A0A3Q8I9F7	364	QLPFPDNSFDTVVDMFG	0.571429	0.137995	92.3471	Mitochondrion	1	LEIDO
A0A3Q8I9G5	201	AFEDVAAHFEELESQFFS	1	0.462029	81.9688	Cytoplasm|Nucleus	1	LEIDO
A0A3Q8I9H1	212	FARVTETVWSTLHEGVC	1	0.303242	79.66	Mitochondrion	1	LEIDO
A0A3Q8I9H1	267	EAQEVGLPFDTLLEDVRSG	0.666667	0.278062	94.5222	Mitochondrion	1	LEIDO
A0A3Q8I9H1	626	STDDSETAFAVLKHGCG	1	0.112644	87.3314	Mitochondrion	1	LEIDO
A0A3Q8I9H4	86	AATPLDLTFSALHELLG	0.857143	0.435208	55.7014	Mitochondrion	1	LEIDO
A0A3Q8I9H5	68	QWKFVDTVFAHLATVTP	1	0.394313	72.1157	Mitochondrion	1	LEIDO
A0A3Q8I9H7	571	FDPTENGMWSMVNDRDMRC	0.333333	0.219871	83.7522	Mitochondrion	1	LEIDO
A0A3Q8I9H7	1092	QNSLHNTSFLQVPIPSS	1	0.105088	56.1471	Mitochondrion	1	LEIDO
A0A3Q8I9H7	1178	PRVRHACSFADVAKYLS	0.571429	0.183996	79.6871	Mitochondrion	1	LEIDO
A0A3Q8I9I2	230	KLKDECLDFLTVEDGAP	0.714286	0.205965	58.0114	Cytoplasm	0.833333	LEIDO
A0A3Q8I9I3	272	EALTHSDMFMSLCSWCV	0.714286	0.0990554	92.9471	Mitochondrion	1	LEIDO
A0A3Q8I9I3	308	IPPEILEGFQDLPLVNP	0.857143	0.24586	82.2843	Mitochondrion	1	LEIDO
A0A3Q8I9I3	508	DYGTLTGGWITVKGNKD	0.714286	0.318276	89.6071	Mitochondrion	1	LEIDO
A0A3Q8I9I3	643	IEDHYVHYFEALYDETPKF	0.888889	0.241206	85.7989	Mitochondrion	1	LEIDO
A0A3Q8I9I8	95	PPRPTITIFADLEDDVG	0	0.727553	26.6657	Cytoplasm	1	LEIDO
A0A3Q8I9I8	753	RRADTMTSFQALSPTMR	0	0.713564	27.77	Cytoplasm	1	LEIDO
A0A3Q8I9J1	127	VLSYGNVDFASLRKQSR	0.571429	0.428165	50.91	Mitochondrion	1	LEIDO
A0A3Q8I9K2	165	VRSTMEEQFATLRKYVQ	1	0.249197	78.4914	Nucleus	1	LEIDO
A0A3Q8I9K2	470	MASYRTMIFNVLSTVQR	0.857143	0.177152	90.3314	Nucleus	1	LEIDO
A0A3Q8I9L1	77	IRNGFINDWSDVEKLWS	0.714286	0.219142	93.3743	Cytoplasm|Nucleus	1	LEIDO
A0A3Q8I9L1	456	SMLAQTAVFQHLVVSRK	0.571429	0.406053	88.5614	Cytoplasm|Nucleus	1	LEIDO
A0A3Q8I9L5	173	GLGEDSIAWETLLVPQG	0.571429	0.396572	87.9743	Mitochondrion	0.555556	LEIDO
A0A3Q8I9L5	318	SATRLDEVFAHL	0.714286	0.55807	55.5943	Mitochondrion	0.555556	LEIDO
A0A3Q8I9M4	31	NGEETMELFELLSRYEA	1	0.16635	92.2243	Cytoplasm|Nucleus	1	LEIDO
A0A3Q8I9N0	341	QPPAASPPFNALLAAFG	0.571429	0.576235	32.9914	Nucleus	1	LEIDO
A0A3Q8I9N0	507	AAAAASGVFDELVEQLR	1	0.335308	68.8971	Nucleus	1	LEIDO
A0A3Q8I9N8	148	ATTASSSEWVLLNVGGR	0.571429	0.525986	39.2471	Cytoplasm	1	LEIDO
A0A3Q8I9N8	309	LDGDRSSLFSEIYTCHR	0	0.772853	26.7586	Cytoplasm	1	LEIDO
A0A3Q8I9N8	988	VVSGLHHTFAYVEELCA	0.857143	0.0660661	91.4657	Cytoplasm	1	LEIDO
A0A3Q8I9P0	170	GYQVSEQTFQALMRKFD	1	0.334134	90.25	Cytoplasm	1	LEIDO
A0A3Q8I9P8	26	EYPEQSLIFVALIASFQ	1	0.281631	85.76	Endoplasmic reticulum	0.727273	LEIDO
A0A3Q8I9Q7	96	RSRSSSCAWEMLLISGE	0.857143	0.320951	80.8114	Cytoplasm	0.714286	LEIDO
A0A3Q8I9R7	143	TTVSMYVSFMELYNGKV	1	0.054314	94.5543	Cytoplasm	1	LEIDO
A0A3Q8I9R7	217	DSSRSHSVFSLILECTE	1	0.0389288	95.0529	Cytoplasm	1	LEIDO
A0A3Q8I9R7	311	GGNSKTVMFANINPSER	1	0.0137536	97.9129	Cytoplasm	1	LEIDO
A0A3Q8I9T2	37	YPVYSTIAFLLVVFYLP	1	0.296496	92.7157	Endoplasmic reticulum	0.846154	LEIDO
A0A3Q8I9T2	173	TPELLDTLFLVLQRKPV	1	0.12326	91.3143	Endoplasmic reticulum	0.846154	LEIDO
A0A3Q8I9T7	712	LNGNADGFFVAVLEKRA	0.714286	0.0223521	95.3729	Mitochondrion	1	LEIDO
A0A3Q8I9U0	142	SWARVLDSFIVLRSYVY	1	0.230664	80.33	Lysosome/Vacuole	0.916667	LEIDO
A0A3Q8I9U0	319	KRNPLSIQFNALLLSSQ	1	0.374393	91.5529	Lysosome/Vacuole	0.916667	LEIDO
A0A3Q8I9U1	224	KQLPPGYTFEHVRRVFG	0.571429	0.382187	44.3086	Mitochondrion	1	LEIDO
A0A3Q8I9U9	176	IVELMDTVFLLLRHKPV	1	0.104078	94.99	Endoplasmic reticulum	0.852941	LEIDO
A0A3Q8I9V7	112	RARGCQDCWAALFFMAL	0.714286	0.301374	87.32	Lysosome/Vacuole	1	LEIDO
A0A3Q8I9V7	280	GAGLMSMLFALLAFTPL	1	0.381658	90.7757	Lysosome/Vacuole	1	LEIDO
A0A3Q8I9V7	330	SLGSAIASWCFVMVAVV	1	0.348647	92.4529	Lysosome/Vacuole	1	LEIDO
A0A3Q8I9V7	447	TSSDGDNFWMCIMSCLV	0.714286	0.493569	75.5929	Lysosome/Vacuole	1	LEIDO
A0A3Q8I9V7	500	KQCAFSAIFNDLLTGQV	1	0.171612	90.6529	Lysosome/Vacuole	1	LEIDO
A0A3Q8I9W0	226	TMSRATPNFTAVCDSAG	0	0.723107	27.5314	Cytoplasm	0.666667	LEIDO
A0A3Q8I9W7	60	LCLRVPLSFSLLQWLAF	0.571429	0.363567	97.8657	Endoplasmic reticulum	1	LEIDO
A0A3Q8I9W7	250	KTPHDSVVFAIINLGEG	0.857143	0.245608	91.9643	Endoplasmic reticulum	1	LEIDO
A0A3Q8I9W7	342	VPADKEYAWDDVRAEVE	0.857143	0.256698	93.1429	Endoplasmic reticulum	1	LEIDO
A0A3Q8I9W9	344	AHLNSCMDFAFVIFLFE	1	0.204991	88.8843	Cell membrane|Lysosome/Vacuole	0.882353	LEIDO
A0A3Q8I9W9	402	DHKKYVATWLALSWDQV	1	0.172188	82.7143	Cell membrane|Lysosome/Vacuole	0.882353	LEIDO
A0A3Q8I9X0	63	VELDPAALWAALDLPAPE	0.75	0.523201	52.1875	Cytoplasm|Golgi apparatus	0.9	LEIDO
A0A3Q8I9X8	211	RPFAPLITFLQIAQMVV	1	0.216723	89.8214	Endoplasmic reticulum	0.901639	LEIDO
A0A3Q8I9X9	101	SLALPATEFASLEEAQQ	0.285714	0.263774	92.0957	Cytoplasm	1	LEIDO
A0A3Q8I9X9	357	SATYFSHMFQELKDVML	1	0.18078	96.8571	Cytoplasm	1	LEIDO
A0A3Q8I9X9	426	SLDLVHVDWLNLIKEYG	0.714286	0.111044	86.6686	Cytoplasm	1	LEIDO
A0A3Q8I9Y5	571	ECNNCHTTFTFLIRRHH	0.142857	0.508352	91.2943	Cytoplasm	0.714286	LEIDO
A0A3Q8I9Y8	926	RFNEDVSIFVALLTTRV	0.428571	0.167186	90.3471	Nucleus	0.777778	LEIDO
A0A3Q8I9Y9	278	SKATQIYSFELVLFTYA	1	0.294581	79.3129	Mitochondrion	0.454545	LEIDO
A0A3Q8I9Z0	65	ADVTPDDVWALVRRKQA	1	0.397056	95.5986	Cytoplasm|Nucleus	0.714286	LEIDO
A0A3Q8IA00	394	LEKRLQVSFDNVDFESD	0	0.413306	90.6343	Cytoplasm	0.636364	LEIDO
A0A3Q8IA01	208	VLYRGTPEWAAVNNMFD	0.857143	0.243475	98.2771	Cytoplasm|Nucleus	0.9	LEIDO
A0A3Q8IA03	165	AAVAADVPFCAVPQLVI	0.285714	0.314992	66.4814	Cytoplasm	0.833333	LEIDO
A0A3Q8IA09	71	RESSEIAPFDIIEYAELL	0.625	0.208066	97.0387	Cytoplasm	1	LEIDO
A0A3Q8IA09	248	DPEADVDTFVALLEQKR	1	0.266454	94.9729	Cytoplasm	1	LEIDO
A0A3Q8IA12	146	GSLSDATEWSAIAKQLV	0.571429	0.275495	89.5171	Cytoplasm|Golgi apparatus	0.909091	LEIDO
A0A3Q8IA12	157	IAKQLVDPFMTVTWRQT	0.571429	0.326346	90.8586	Cytoplasm|Golgi apparatus	0.909091	LEIDO
A0A3Q8IA12	295	PEEAFEWSWNMVTVDGR	1	0.13621	96.3029	Cytoplasm|Golgi apparatus	0.909091	LEIDO
A0A3Q8IA12	372	GAVPCNESFQLLPVTPE	0.285714	0.432516	57.9614	Cytoplasm|Golgi apparatus	0.909091	LEIDO
A0A3Q8IA20	58	GGFAEDYEFDDVDSNGF	0	0.782748	29.9329	Nucleus	0.454545	LEIDO
A0A3Q8IA23	282	CFRESELSFLMVLLLIA	1	0.178715	89.82	Endoplasmic reticulum	1	LEIDO
A0A3Q8IA23	321	YNTLVVATFVSIALLKM	1	0.240065	87.5543	Endoplasmic reticulum	1	LEIDO
A0A3Q8IA27	49	FLDLDDDVFNYVCSYVP	1	0.370481	38.8886	Cytoplasm	1	LEIDO
A0A3Q8IA27	449	QLNGGHVTWEQVYRRFR	0.571429	0.274026	42.3214	Cytoplasm	1	LEIDO
A0A3Q8IA32	135	WGARFTDLFTALSIAVS	1	0.163019	94.8557	Cytoplasm	1	LEIDO
A0A3Q8IA32	382	ETLIGGLEWLLVLHHLA	1	0.0955818	95.3486	Cytoplasm	1	LEIDO
A0A3Q8IA32	436	TNNGHFSEFVQLVLHRL	1	0.159081	94.5814	Cytoplasm	1	LEIDO
A0A3Q8IA32	534	TNTDAAEMFSTLLPCWC	1	0.209059	92.0086	Cytoplasm	1	LEIDO
A0A3Q8IA32	593	VQQLESSAFTFLRVSLL	0.857143	0.199104	89.4914	Cytoplasm	1	LEIDO
A0A3Q8IA43	169	KTASGEGVFISLDIPSM	0	0.72836	39.0629	Cytoplasm|Nucleus	0.909091	LEIDO
A0A3Q8IA56	89	RLIIAVQSFSELLSATH	0.571429	0.341114	69.9714	Nucleus	1	LEIDO
A0A3Q8IA56	108	KAAQRSSAFATLTRLLR	1	0.166306	88.6614	Nucleus	1	LEIDO
A0A3Q8IA56	464	YPELVNSFFDDVAPQWA	1	0.201127	87.1243	Nucleus	1	LEIDO
A0A3Q8IA62	46	LSPIVWISFNLIMLALF	1	0.398861	78.6343	Endoplasmic reticulum	0.909091	LEIDO
A0A3Q8IA65	49	LSRAVNFTWENLTYQVP	0.857143	0.062692	92.6714	Cell membrane|Lysosome/Vacuole	1	LEIDO
A0A3Q8IA65	214	GTELVTNPFVMLLDEPT	0.428571	0.0128727	92.4986	Cell membrane|Lysosome/Vacuole	1	LEIDO
A0A3Q8IA65	263	PSSELFDLFDDLLLLAK	0.428571	0.148045	94.9557	Cell membrane|Lysosome/Vacuole	1	LEIDO
A0A3Q8IA65	287	PTADSIEYFASLGYDVP	0.857143	0.319456	93.9557	Cell membrane|Lysosome/Vacuole	1	LEIDO
A0A3Q8IA65	304	PRTNPTEYFMNLLQLPE	1	0.180959	91.4643	Cell membrane|Lysosome/Vacuole	1	LEIDO
A0A3Q8IA65	470	AKNLAELPWQILFPTVF	1	0.207471	94.1243	Cell membrane|Lysosome/Vacuole	1	LEIDO
A0A3Q8IA65	478	WQILFPTVFDLIAYFMI	1	0.167062	96.82	Cell membrane|Lysosome/Vacuole	1	LEIDO
A0A3Q8IA65	612	QGWHYWQTFVALIVYQI	1	0.211041	93.6329	Cell membrane|Lysosome/Vacuole	1	LEIDO
A0A3Q8IA66	119	WVTFSSDYFDQLHTFAV	1	0.209641	97.6771	Cytoplasm	1	LEIDO
A0A3Q8IA70	179	VAEGEYGSFQVIFTFSP	0.571429	0.164378	96.7643	Cytoplasm|Nucleus	0.533333	LEIDO
A0A3Q8IA70	306	YTGEAPNGFSDVDEEDEED	0	0.614224	62.6222	Cytoplasm|Nucleus	0.533333	LEIDO
A0A3Q8IA72	353	ERLALQSEWEEVNHRAG	1	0.447803	84.3471	Cytoplasm	0.7	LEIDO
A0A3Q8IA74	243	FGKHLGIAFQILDDCLDIT	1	0.0925682	92.5078	Mitochondrion	1	LEIDO
A0A3Q8IA76	89	YLLAFVTDWLALAAAAD	1	0.190669	81.9557	Endoplasmic reticulum	0.833333	LEIDO
A0A3Q8IA78	19	NKEIIDHVFDHVTEFPT	0.142857	0.206392	93.67	Cytoplasm	0.272727	LEIDO
A0A3Q8IA80	51	EYLIGVVSFAAVVVACF	1	0.469293	82.2314	Endoplasmic reticulum	1	LEIDO
A0A3Q8IA85	200	KTILPSAAFVALPSAAT	0	0.76304	36.8771	Nucleus	0.285714	LEIDO
A0A3Q8IA87	83	VFGADWGEWAEVKRVLF	0.857143	0.226919	95.0457	Nucleus	0.666667	LEIDO
A0A3Q8IA90	300	VPECNGELFTAIKGFGA	0.857143	0.0106319	93.4629	Cytoplasm	1	LEIDO
A0A3Q8IA94	128	WLNSSGEAWLSVQPALE	0.428571	0.539967	26.2	Golgi apparatus	0.8	LEIDO
A0A3Q8IA98	90	INPQITQSWMDLTQSPE	0.428571	0.480038	96.0714	Mitochondrion	0.7	LEIDO
A0A3Q8IA98	248	LLEEAGGSFTNVYMSHE	0.571429	0.191853	97.3657	Mitochondrion	0.7	LEIDO
A0A3Q8IAA0	243	WGDGCPPSWMTLKAEAA	0	0.793135	26.1629	Nucleus	1	LEIDO
A0A3Q8IAA0	785	HPKFVENGWLYVHGRGE	0.857143	0.328807	31.8929	Nucleus	1	LEIDO
A0A3Q8IAA7	49	DFFLGEPGFSYLSFPWK	0.428571	0.338358	93.0729	Cytoplasm	0.7	LEIDO
A0A3Q8IAA7	337	PAPSTHSSFSHLEDKSA	0	0.691937	28.8114	Cytoplasm	0.7	LEIDO
A0A3Q8IAB0	117	IPCICDCVFAELEKLGK	1	0.119025	89.9743	Nucleus	0.6	LEIDO
A0A3Q8IAB9	106	RDHPLHAYFVSLEPSYLE	0.625	0.0892044	92.2812	Cytoplasm|Nucleus	0.7	LEIDO
A0A3Q8IAB9	162	WSKHTPEAFAALQEEWK	1	0.324745	75.08	Cytoplasm|Nucleus	0.7	LEIDO
A0A3Q8IAB9	234	PFHPYISHFVALPTWPG	0.714286	0.101814	89.5286	Cytoplasm|Nucleus	0.7	LEIDO
A0A3Q8IAC1	110	YKNFFSYQWDTVDPNPF	0.428571	0.298123	75.0986	Endoplasmic reticulum	1	LEIDO
A0A3Q8IAC1	489	IPCLGSYAFVILRMTLL	0.857143	0.164799	74.5986	Endoplasmic reticulum	1	LEIDO
A0A3Q8IAC4	5	MPVINTPFFMELRPGEE	1	0.311586	84.8757	Cytoplasm	0.666667	LEIDO
A0A3Q8IAC6	790	ALMRMVGTFVVLAQIGC	1	0.00481582	97.0986	Nucleus	0.8	LEIDO
A0A3Q8IAC7	59	FEFFGAEGWAALSEVIR	1	0.317731	98.5629	Cytoplasm|Nucleus	1	LEIDO
A0A3Q8IAC7	414	FLNKLGYDFEAVVGLHQ	0.571429	0.261047	90.5271	Cytoplasm|Nucleus	1	LEIDO
A0A3Q8IAD3	58	SCRCCVSCFALLGQRVQ	0.571429	0.643458	43.4386	Golgi apparatus	0.648649	LEIDO
A0A3Q8IAD3	483	APNLRNAIFIMLDYAETS	0.875	0.181258	54.5363	Golgi apparatus	0.648649	LEIDO
A0A3Q8IAD9	103	SLKYQGDEFLHIGYNIT	0.857143	0.185152	93.6171	Cytoplasm|Nucleus	0.736842	LEIDO
A0A3Q8IAE2	477	QLTHVDLSFTAVDDVSS	0.142857	0.104522	94.6614	Cytoplasm|Nucleus	0.777778	LEIDO
A0A3Q8IAE4	63	VYQPIEELFLVLVTTTK	0.714286	0.173859	91.7757	Cytoplasm|Lysosome/Vacuole|Golgi apparatus	1	LEIDO
A0A3Q8IAE8	63	PWRFDSLFFESVSVSLA	0.285714	0.177406	94.1329	Cytoplasm	1	LEIDO
A0A3Q8IAE8	186	DSQQMQDPWVALVIDPV	0.571429	0.0915294	93.76	Cytoplasm	1	LEIDO
A0A3Q8IAE8	402	VLRVRAESFSLIGASHP	0.714286	0.42051	41.3257	Cytoplasm	1	LEIDO
A0A3Q8IAE8	452	RNARNEASFSSLFTSRR	0	0.69973	25.0843	Cytoplasm	1	LEIDO
A0A3Q8IAF5	28	PANSVSFLFASVASTLF	1	0.557401	33.0229	Golgi apparatus	1	LEIDO
A0A3Q8IAF5	162	ALGVALVTFTVVTFARN	1	0.383062	65.6529	Golgi apparatus	1	LEIDO
A0A3Q8IAF5	565	IVCLCMSLFLYVNKRLV	1	0.298542	88.0714	Golgi apparatus	1	LEIDO
A0A3Q8IAF5	690	GDGVHYPTFDLLASGEL	0	0.654581	29.2757	Golgi apparatus	1	LEIDO
A0A3Q8IAF8	274	TSTTATTPFSHLSCVPS	0.714286	0.27723	68.2814	Golgi apparatus	0.638889	LEIDO
A0A3Q8IAI0	723	CAVSSTFGFLDVSVRLR	0.571429	0.33656	74.3129	Mitochondrion	1	LEIDO
A0A3Q8IAI0	862	TGSTITSAFTSVKGALT	1	0.506084	29.9514	Mitochondrion	1	LEIDO
A0A3Q8IAI0	990	NRHREWSLFLIISEK	1	0.40888	70.1257	Mitochondrion	1	LEIDO
A0A3Q8IAJ8	323	KRNIIGNTFMTVCDRVI	1	0.206273	87.8029	Cytoplasm|Nucleus	1	LEIDO
A0A3Q8IAJ8	457	VCMGADASFAEVATLAQ	0.428571	0.382112	61.9343	Cytoplasm|Nucleus	1	LEIDO
A0A3Q8IAJ8	505	QTFPTAEQWSTLMQLAK	1	0.252798	91.1486	Cytoplasm|Nucleus	1	LEIDO
A0A3Q8IAK5	129	GMVSAEQVWNSLAVCFV	1	0.232063	85.6529	Cytoplasm	0.875	LEIDO
A0A3Q8IAL0	173	SEEELEYEWSNVMRRKR	1	0.29682	72.1714	Cytoplasm	1	LEIDO
A0A3Q8IAL0	463	DAQREAFSFLVVGLYMI	1	0.13515	92.07	Cytoplasm	1	LEIDO
A0A3Q8IAL0	608	MDAEVLDEFLCLDVQEG	0.571429	0.272905	88.6786	Cytoplasm	1	LEIDO
A0A3Q8IAL1	272	VRSDEATSFVVLLNTRG	0.714286	0.203039	87.75	Cytoplasm|Nucleus	0.636364	LEIDO
A0A3Q8IAL1	311	AYQPELPNFILVDRGMPP	0.625	0.157971	86.5925	Cytoplasm|Nucleus	0.636364	LEIDO
A0A3Q8IAL9	49	TDDGSSWTFEHVLRATI	0.571429	0.559326	45.0657	Nucleus	0.888889	LEIDO
A0A3Q8IAL9	456	RDPTVASPFEVLETCSE	0	0.575742	41.8529	Nucleus	0.888889	LEIDO
A0A3Q8IAM2	245	LGSVDADNFSLLLLWLM	1	0.356823	36.54	Nucleus	0.833333	LEIDO
A0A3Q8IAM2	341	DGSVVSESWNALCASLI	1	0.271697	38.7857	Nucleus	0.833333	LEIDO
A0A3Q8IAM5	515	AGAAAVEVFVVLAPGAT	1	0.0341997	65.7271	Cytoplasm|Golgi apparatus	1	LEIDO
A0A3Q8IAN2	11	QTSCRTTHFSAVEATLR	0.571429	0.402384	89.7686	Cytoplasm|Nucleus	0.666667	LEIDO
A0A3Q8IAN3	646	KLIQTDEMFVFVLCTPD	0.714286	0.0478414	95.0886	Cytoplasm	1	LEIDO
A0A3Q8IAN6	1202	LSEADSVTFAEVTCGRN	0.714286	0.259755	97.4729	Cytoplasm	1	LEIDO
A0A3Q8IAN8	386	GAHNFHSCFEFLPIPSF	0.285714	0.122223	96.0643	Mitochondrion	0.6	LEIDO
A0A3Q8IAP1	47	ASSASALDFLALWRPSA	0	0.676282	23.8314	Golgi apparatus	1	LEIDO
A0A3Q8IAP1	376	VHVFFSSIFQEVNVYME	1	0.220319	62.2971	Golgi apparatus	1	LEIDO
A0A3Q8IAP1	811	VYALVADVFASVSRFRP	0.857143	0.272198	59.8314	Golgi apparatus	1	LEIDO
A0A3Q8IAP1	1006	VAAAGPLLFAVISEAEVVA	0.555556	0.368394	43.8489	Golgi apparatus	1	LEIDO
A0A3Q8IAP3	231	GAKTRTLPFELLAPYTS	0	0.351992	92.3571	Mitochondrion	0.666667	LEIDO
A0A3Q8IAP9	108	LQYLPDPLWVSLYRVSL	0.142857	0.531616	31.6986	Cytoplasm	1	LEIDO
A0A3Q8IAP9	597	EGDLNGSDFSNVNGWVS	0	0.689885	25.4	Cytoplasm	1	LEIDO
A0A3Q8IAP9	784	VAAFIHAYWAMLESMGVD	1	0.465699	35.2687	Cytoplasm	1	LEIDO
A0A3Q8IAQ1	55	GRGAFSTVWLLINNRTG	1	0.109428	90.2143	Cytoplasm|Nucleus	0.84058	LEIDO
A0A3Q8IAQ3	83	LSKGFADGFNVVVEINQ	0.857143	0.256483	93.7857	Cytoplasm|Nucleus	0.888889	LEIDO
A0A3Q8IAQ6	279	KKCLEFDDFVNVPGCCE	0.714286	0.380014	89.32	Cytoplasm|Nucleus	0.636364	LEIDO
A0A3Q8IAQ7	179	SRRYAFVEFNLVGEARK	0.714286	0.22114	95.51	Cytoplasm|Nucleus	0.5	LEIDO
A0A3Q8IAR1	679	LLDLTLTAFENVTCTPS	1	0.380368	76.4886	Cytoplasm|Golgi apparatus	0.666667	LEIDO
A0A3Q8IAR5	5	MDQGVVSEWNVVGTFRK	0	0.411292	32.46	Lysosome/Vacuole	1	LEIDO
A0A3Q8IAR6	485	RARYRIFAWTSIDLLIMC	0.5	0.231493	63.52	Golgi apparatus	0.8	LEIDO
A0A3Q8IAR7	151	VRAPDSPMFASLVVAAL	0.714286	0.229433	80.6686	Cytoplasm	1	LEIDO
A0A3Q8IAR7	315	LAYGSNMSWEQVCVRIG	0.857143	0.118518	76.1443	Cytoplasm	1	LEIDO
A0A3Q8IAR7	426	ATAAPLECWTYIAQHTS	1	0.131361	96.8386	Cytoplasm	1	LEIDO
A0A3Q8IAR8	612	TDPHTSSDFVYVKRWLR	0.142857	0.251678	77.3543	Cytoplasm|Nucleus	0.7	LEIDO
A0A3Q8IAS1	225	SFQERLIGFAAVEGIFFS	1	0.0108762	96.4688	Cytoplasm|Nucleus	1	LEIDO
A0A3Q8IAS1	237	EGIFFSGSFCALFWLKK	1	0.0151693	96.3214	Cytoplasm|Nucleus	1	LEIDO
A0A3Q8IAS1	269	RDEGLHTDFACLLYNSH	1	0.0953356	97.81	Cytoplasm|Nucleus	1	LEIDO
A0A3Q8IAS4	125	MPMRLDEGWNQIQFNLS	0.714286	0.29686	89.5629	Cytoplasm|Nucleus	1	LEIDO
A0A3Q8IAT1	116	SDEEVDALFSTLDTENK	1	0.182128	86.5557	Cytoplasm|Cell membrane	1	LEIDO
A0A3Q8IAT2	155	PWLSTPEAWETLAMLCT	1	0.067353	88.2943	Nucleus	0.875	LEIDO
A0A3Q8IAT7	135	DLSQNFEEFMVVLVALD	0.857143	0.152317	96.75	Cytoplasm	0.9	LEIDO
A0A3Q8IAT8	107	LEDMAADAWALLDALHI	1	0.0502069	98.5529	Cytoplasm	1	LEIDO
A0A3Q8IAT8	717	QDVVKASSFTSL	0	0.745077	27.9286	Cytoplasm	1	LEIDO
A0A3Q8IAT9	111	MRTLMASHFSLVQHARK	1	0.439178	90.5286	Mitochondrion	0.6	LEIDO
A0A3Q8IAU3	179	RKEDLVDVFTLIRRQHG	1	0.126163	97.8386	Nucleus	0.636364	LEIDO
A0A3Q8IAU7	136	QCAVALSSWMLVNVLLC	1	0.185094	75.5471	Cytoplasm	0.9	LEIDO
A0A3Q8IAU8	277	TKVDFPITWDMLWATGY	0.571429	0.53593	37.3971	Mitochondrion	0.8	LEIDO
A0A3Q8IAV3	132	AGIVGGAAFSLVFEKMLDA	1	0.289924	91.7489	Mitochondrion	0.9	LEIDO
A0A3Q8IAW0	246	PCRLLSFLFSCLLELRL	1	0.460224	56.2857	Extracellular	0.5	LEIDO
A0A3Q8IAW1	20	PAVASMDAFSQVETDYG	0.571429	0.224594	94.3814	Endoplasmic reticulum	0.818182	LEIDO
A0A3Q8IAW2	34	AAGQPNAVFVNVYDIMKSN	0.888889	0.0638956	93.1733	Cytoplasm|Golgi apparatus	0.857143	LEIDO
A0A3Q8IAW5	221	GCSGFTSAFLCVVCDLP	0.285714	0.231759	96.08	Cytoplasm	0.727273	LEIDO
A0A3Q8IAX0	74	AQEIASIQFAHVVNKRE	0	0.544057	80.1071	Nucleus	0.625	LEIDO
A0A3Q8IAX2	171	VVRIHGTPFSTLTINSR	0.285714	0.0618451	95.9657	Nucleus	1	LEIDO
A0A3Q8IAX2	695	RLPTDMCDFVVLQHVLS	0.857143	0.0838119	96.5186	Nucleus	1	LEIDO
A0A3Q8IAX4	127	RRQLQEGIFSDVDDDDG	0	0.676914	29.6857	Nucleus	0.818182	LEIDO
A0A3Q8IAX6	142	VLCTAEVPFTQLIGMPL	0.571429	0.585017	28.5329	Mitochondrion	1	LEIDO
A0A3Q8IAX6	295	EVVHWSTFFESVFDRAR	1	0.179577	38.8843	Mitochondrion	1	LEIDO
A0A3Q8IAX9	92	AAFRCEPFWNLLAPEVQ	0.571429	0.244916	97.31	Cytoplasm|Nucleus	0.8	LEIDO
A0A3Q8IAY1	52	FPRPPDDAFVHVGRCAS	0.714286	0.318189	94.3129	Cytoplasm	0.617647	LEIDO
A0A3Q8IAY1	138	ILRMALPTWASIGEGSL	0.428571	0.470355	70.4557	Cytoplasm	0.617647	LEIDO
A0A3Q8IAY3	258	LAAGATTLFAYVIRNYL	1	0.105828	87.3314	Mitochondrion	0.9	LEIDO
A0A3Q8IAY6	299	AASTTADVWAAVRQRLV	1	0.312624	97.2243	Nucleus	0.5	LEIDO
A0A3Q8IAY8	84	APVAVLFLFATLAEMNSAT	0	0.8058	34.5744	Mitochondrion	0.666667	LEIDO
A0A3Q8IAZ0	122	FTAMLCDGFAFLGYTKR	0.857143	0.139171	84.6786	Cell membrane	1	LEIDO
A0A3Q8IAZ0	483	VGMITVTLFNFLFAKHG	1	0.389653	80.16	Cell membrane	1	LEIDO
A0A3Q8IAZ2	122	IPRVSNDIFIILKERME	1	0.140689	93.7943	Cytoplasm	1	LEIDO
A0A3Q8IAZ2	150	TKFRVEVSFVEIYMERV	1	0.0281698	92.7957	Cytoplasm	1	LEIDO
A0A3Q8IAZ3	123	FGMAVLQDFEAINPNTL	0.571429	0.0983007	85.7143	Nucleus	1	LEIDO
A0A3Q8IAZ3	576	ARQQVPDIFCVIHACEE	0.428571	0.0541162	88.2229	Nucleus	1	LEIDO
A0A3Q8IAZ7	347	PFLFAAASFCALQYVQY	1	0.214854	83.7671	Lysosome/Vacuole	1	LEIDO
A0A3Q8IB01	254	EKDVEEGQFSDVTQILC	0.285714	0.490079	52.7857	Cytoplasm|Nucleus	1	LEIDO
A0A3Q8IB01	356	APGTLGGFFSTVEGTITQ	0.75	0.190654	86.7512	Cytoplasm|Nucleus	1	LEIDO
A0A3Q8IB02	188	VYSKKGEAFQLLQDHIK	0.857143	0.300348	75.4457	Mitochondrion	0.909091	LEIDO
A0A3Q8IB03	328	DRRQRTGFFSLIRDAQQ	0.714286	0.516283	32.0571	Golgi apparatus	1	LEIDO
A0A3Q8IB03	544	RLSHEPGEWEAIIRRGA	0.714286	0.44784	34.4643	Golgi apparatus	1	LEIDO
A0A3Q8IB08	45	YSKVAASTFAILAVVYV	1	0.485278	87.4643	Mitochondrion|Endoplasmic reticulum	0.545455	LEIDO
A0A3Q8IB10	649	RGVALGTPWAEIAKVLE	0.571429	0.337494	83.6329	Cytoplasm	0.888889	LEIDO
A0A3Q8IB10	674	LGVMPEDYWLAVHIFMT	1	0.050283	89.3743	Cytoplasm	0.888889	LEIDO
A0A3Q8IB11	18	GGSSEDAAFDAVVGVIE	1	0.236695	87.2929	Cytoplasm|Nucleus	1	LEIDO
A0A3Q8IB11	38	ISFDPEQVWQSVPPLHT	0.714286	0.314527	83.84	Cytoplasm|Nucleus	1	LEIDO
A0A3Q8IB11	101	HEDITEEVWAFVSEGCF	1	0.332391	88.59	Cytoplasm|Nucleus	1	LEIDO
A0A3Q8IB13	232	LLKWDDTNWQVLGMTED	0.428571	0.327278	91.1343	Cytoplasm	0.947368	LEIDO
A0A3Q8IB14	597	MNYIITPFFEQVAELLP	1	0.130119	98.1314	Cytoplasm	0.916667	LEIDO
A0A3Q8IB16	122	NAPSDDSLFTHLSSNYG	0	0.713408	31.43	Mitochondrion	0.857143	LEIDO
A0A3Q8IB18	480	NVTAREEVFMDLSLETA	0.857143	0.205745	93.8314	Cytoplasm	0.818182	LEIDO
A0A3Q8IB21	28	YRKTLIEGFMSVPEVEG	0.285714	0.669326	32.1043	Cell membrane|Lysosome/Vacuole	0.789474	LEIDO
A0A3Q8IB27	102	TSSRASEAFQLLQSCFE	1	0.176867	93.2129	Cytoplasm	1	LEIDO
A0A3Q8IB27	109	AFQLLQSCFEYLVSSRE	1	0.181824	92.2486	Cytoplasm	1	LEIDO
A0A3Q8IB28	12	IRRQVEFYFSDVNVAKD	0.714286	0.133338	93.7671	Nucleus	1	LEIDO
A0A3Q8IB30	97	EYVVGGELFSHLRKAGK	0.857143	0.147352	96.9814	Cytoplasm	1	LEIDO
A0A3Q8IB30	270	HKYFAEVDWNVVLSKKI	0.571429	0.313748	97.5157	Cytoplasm	1	LEIDO
A0A3Q8IB33	138	RFKRLEHDFEHLEAKHS	1	0.476673	89.5	Cytoplasm	0.857143	LEIDO
A0A3Q8IB34	453	AVSKCGTDWAALVAAAP	0.571429	0.537161	36.9043	Cytoplasm	0.833333	LEIDO
A0A3Q8IB40	129	AARPHEDVWAEVTASFR	1	0.520511	54.97	Mitochondrion	0.7	LEIDO
A0A3Q8IB40	214	THGFTAEYFESVNKNSA	1	0.423355	64.7529	Mitochondrion	0.7	LEIDO
A0A3Q8IB40	237	RRRLPMTHFMTLGAFYY	0.571429	0.367484	76.3414	Mitochondrion	0.7	LEIDO
A0A3Q8IB41	205	ALAIRTVLFSYLGRTEN	1	0.0471124	86.0614	Cytoplasm|Mitochondrion	0.857143	LEIDO
A0A3Q8IB41	214	SYLGRTENFAHLLPAAH	0	0.373678	44.9557	Cytoplasm|Mitochondrion	0.857143	LEIDO
A0A3Q8IB42	706	RFGQVSGSFQYILHAYR	0.714286	0.35216	78.1429	Nucleus	1	LEIDO
A0A3Q8IB43	689	DAPLADALWSALYTPAA	1	0.550425	26.6557	Mitochondrion	0.833333	LEIDO
A0A3Q8IB45	352	LRRLPESAFTYIQAKDP	0.571429	0.300484	93.1243	Endoplasmic reticulum|Golgi apparatus	1	LEIDO
A0A3Q8IB45	733	HREAHVDAFSWVALLST	1	0.00232478	98.3829	Endoplasmic reticulum|Golgi apparatus	1	LEIDO
A0A3Q8IB45	834	DYGLMSVSFSSVRLARE	0.714286	0.12696	96.5543	Endoplasmic reticulum|Golgi apparatus	1	LEIDO
A0A3Q8IB47	149	ANPAESAFFSYVRRAKK	1	0.277069	92.4014	Mitochondrion	0.571429	LEIDO
A0A3Q8IB48	31	VLSICLASFDSLRDMAF	0.571429	0.261175	80.41	Cytoplasm|Nucleus	0.545455	LEIDO
A0A3Q8IB48	170	DLQKYMLDFNALDYLEK	0.714286	0.205753	97.8557	Cytoplasm|Nucleus	0.545455	LEIDO
A0A3Q8IB48	225	LAERDTFLFNILSATQI	1	0.202227	95.3214	Cytoplasm|Nucleus	0.545455	LEIDO
A0A3Q8IB49	149	AGRARYSAWVALRGRMS	0.857143	0.460114	33.2629	Mitochondrion	1	LEIDO
A0A3Q8IB49	349	AVTTPEAAFVLLTDTFL	1	0.134627	56.5671	Mitochondrion	1	LEIDO
A0A3Q8IB49	723	GNPHHYGGFSFLSEDAAKK	0.111111	0.584352	28.8533	Mitochondrion	1	LEIDO
A0A3Q8IB51	18	QKHRRYEVFEQISLAET	0	0.767987	24.8914	Cytoplasm	1	LEIDO
A0A3Q8IB51	450	RRSAPTMSFSFVFHKGG	0	0.711773	26.51	Cytoplasm	1	LEIDO
A0A3Q8IB51	652	QDYSSASSFEDLTDEMT	0.285714	0.666966	35.9543	Cytoplasm	1	LEIDO
A0A3Q8IB51	692	PSPVTAADWELVFDVPP	0.714286	0.288773	91.1071	Cytoplasm	1	LEIDO
A0A3Q8IB51	761	DSSVRFEVWCYLLGAYR	1	0.0514387	94.8043	Cytoplasm	1	LEIDO
A0A3Q8IB53	189	HPASPLEEWDYLHLLYW	0.285714	0.453264	90.2057	Endoplasmic reticulum	0.777778	LEIDO
A0A3Q8IB58	97	SNEEAASNFDWLVKYLL	1	0.403981	41.7714	Cytoplasm	1	LEIDO
A0A3Q8IB58	338	KGRRPSMNFQTLYIQME	0.428571	0.352702	66.34	Cytoplasm	1	LEIDO
A0A3Q8IB58	497	IGMIAFEMWLAIAGKGF	1	0.0286683	93.1329	Cytoplasm	1	LEIDO
A0A3Q8IB58	882	VVNPDISAFSVVVDVQH	0	0.41136	31.7671	Cytoplasm	1	LEIDO
A0A3Q8IB60	198	FVTSYDSVFSDISFQQD	0	0.426744	74.4771	Cytoplasm	1	LEIDO
A0A3Q8IB60	371	SRSSFSTTFDTLRALSE	1	0.191105	76.5986	Cytoplasm	1	LEIDO
A0A3Q8IB60	583	EGNEGSVFFNLLPTERL	0.857143	0.0572259	84.7243	Cytoplasm	1	LEIDO
A0A3Q8IB62	345	KTNKITGSFQSIVDSYG	1	0.155148	87.3743	Cell membrane|Lysosome/Vacuole	1	LEIDO
A0A3Q8IB62	410	EGQPLNEIFAMIFGGRY	0.857143	0.524743	82.5786	Cell membrane|Lysosome/Vacuole	1	LEIDO
A0A3Q8IB62	650	EEEEDDFQFSEIIIHQI	0.571429	0.403419	77.0057	Cell membrane|Lysosome/Vacuole	1	LEIDO
A0A3Q8IB62	695	QLSEVFWSFAFLLTVDY	1	0.280005	84.6771	Cell membrane|Lysosome/Vacuole	1	LEIDO
A0A3Q8IB65	650	VGATHHMTWQDIHMRSH	0.714286	0.140768	76.0257	Endoplasmic reticulum|Lysosome/Vacuole	0.9	LEIDO
A0A3Q8IB65	686	VLVGLDETFSYVHDYTV	0.285714	0.270503	61.5057	Endoplasmic reticulum|Lysosome/Vacuole	0.9	LEIDO
A0A3Q8IB69	514	WDYTEVPSFLYL	0.142857	0.137215	41.78	Nucleus|Mitochondrion	0.666667	LEIDO
A0A3Q8IB71	88	LRVLFDGIFSLLDNIVF	1	0.171491	92.4557	Mitochondrion	0.666667	LEIDO
A0A3Q8IB73	55	QEKMKDPVFAELMHEYM	0.857143	0.44059	87.4386	Cytoplasm	1	LEIDO
A0A3Q8IB73	94	AREGGDFSFEFVFPRAA	0.428571	0.26338	77.6343	Cytoplasm	1	LEIDO
A0A3Q8IB75	911	LSVAGNDGFEDIALHLL	0.428571	0.38202	86.8829	Cytoplasm|Nucleus	1	LEIDO
A0A3Q8IB76	126	LGPEIEALFQELRTIRS	1	0.437846	87.6971	Cytoplasm	1	LEIDO
A0A3Q8IB77	63	SASATDASFEHLASSPS	0	0.691598	29.8571	Cytoplasm	1	LEIDO
A0A3Q8IB77	463	GGHSPDVFWNEVGFIVV	1	0.290952	97.8314	Cytoplasm	1	LEIDO
A0A3Q8IB77	505	YCCFEVLGFDILIDNKMKP	1	0.019335	98.45	Cytoplasm	1	LEIDO
A0A3Q8IB77	545	KSKLISEVWSIIDCKAT	1	0.0718278	97.6414	Cytoplasm	1	LEIDO
A0A3Q8IB78	178	PPSIDLSAFDAVNDNVT	0.857143	0.183374	68.5186	Cell membrane|Lysosome/Vacuole	0.894737	LEIDO
A0A3Q8IB78	294	PWCEKQFDFQALRAQVQ	0.714286	0.321381	69.2857	Cell membrane|Lysosome/Vacuole	0.894737	LEIDO
A0A3Q8IB80	287	ATIEIDALFENVDFQAT	0.714286	0.343984	95.2671	Cytoplasm	1	LEIDO
A0A3Q8IB83	352	PMTKLDELFTDIYVGEQ	0.571429	0.307626	88.0371	Mitochondrion	0.909091	LEIDO
A0A3Q8IB84	188	GLANALLTFCCIGNTRV	0.571429	0.267132	72.19	Cytoplasm|Nucleus	1	LEIDO
A0A3Q8IB84	207	IRQCTSSFFVLLYQRLF	1	0.131653	80.3386	Cytoplasm|Nucleus	1	LEIDO
A0A3Q8IB84	273	HISRLIMVFVQVAEDMRQQ	1	0.154183	83.7578	Cytoplasm|Nucleus	1	LEIDO
A0A3Q8IB85	101	AAPSSTSPFAYVEDYMG	0.571429	0.115307	89.8743	Mitochondrion	1	LEIDO
A0A3Q8IB85	195	TKWEADTFFCEVAYLSE	0.857143	0.124082	92.51	Mitochondrion	1	LEIDO
A0A3Q8IB85	834	MSDAASSPFSVVDALPQ	0.571429	0.217262	92.6786	Mitochondrion	1	LEIDO
A0A3Q8IB87	210	ATALVYEGWMVVTDAMD	1	0.074542	88.0171	Cytoplasm	1	LEIDO
A0A3Q8IB88	40	GSEFSHELFNIITEELA	1	0.221619	82.4386	Endoplasmic reticulum	0.888889	LEIDO
A0A3Q8IB88	54	ELAKAEGLFQQLMTDLQ	1	0.212729	83.4386	Endoplasmic reticulum	0.888889	LEIDO
A0A3Q8IB88	265	YIFVGTALFLVVKRLPV	1	0.321072	93.1157	Endoplasmic reticulum	0.888889	LEIDO
A0A3Q8IB89	271	AFRQYEAGWTDLEEHMV	1	0.449407	85.2414	Cytoplasm	0.7	LEIDO
A0A3Q8IB91	178	NCRYYSAAWEMLYQSSL	1	0.163604	89.84	Endoplasmic reticulum	0.9	LEIDO
A0A3Q8IB91	351	GESVPMAEFIVVSTEAL	0.714286	0.120081	88.6957	Endoplasmic reticulum	0.9	LEIDO
A0A3Q8IB91	430	LRYAGATDFLQVCRDNC	0.571429	0.0927028	83.6857	Endoplasmic reticulum	0.9	LEIDO
A0A3Q8IB92	22	YSGRVVHDFVALKQPNG	0.857143	0.370742	39.5457	Golgi apparatus	0.3	LEIDO
A0A3Q8IB94	177	YKYSNNQVFLDVIEQVDML	0.888889	0.0964628	96.2767	Cytoplasm	1	LEIDO
A0A3Q8IB94	266	SFVPPDGEFTLLSYRLN	0.857143	0.188307	93.5257	Cytoplasm	1	LEIDO
A0A3Q8IB96	75	EDIGTSMLFISVLDALE	1	0.203835	87.6786	Cytoplasm|Nucleus	0.71875	LEIDO
A0A3Q8IB97	81	QATLDEDDFDELEAASQ	0.285714	0.596552	70.8729	Mitochondrion	1	LEIDO
A0A3Q8IB99	95	DACKRDDGFLYVSVRTE	0.428571	0.134529	96.2757	Cytoplasm|Nucleus	0.586957	LEIDO
A0A3Q8IBA6	168	FSLGEAESFSDIIMGFI	0.571429	0.461244	78.4471	Endoplasmic reticulum	0.727273	LEIDO
A0A3Q8IBB0	72	RTIIRNSVFLWLVGFIN	1	0.206765	89.1414	Golgi apparatus	1	LEIDO
A0A3Q8IBB0	109	KKLVALITWANIFFGIF	1	0.0631488	89.3543	Golgi apparatus	1	LEIDO
A0A3Q8IBB3	41	SAAVVISLFQMIAVASE	1	0.547883	90.1243	Endoplasmic reticulum	0.75	LEIDO
A0A3Q8IBB4	355	DSDEENDIFDDL	0	0.776817	31.2786	Extracellular	0.923077	LEIDO
A0A3Q8IBB5	135	GSCPSSSSWSLLNQPQP	0	0.69298	24.23	Cytoplasm	1	LEIDO
A0A3Q8IBB7	65	TGMNDLESFVELPEGVA	0	0.662386	30.4886	Mitochondrion|Plastid	0.9	LEIDO
A0A3Q8IBC3	17	YKNFFSYQWDTVDPNPF	0.285714	0.335359	74.8657	Endoplasmic reticulum	0.964286	LEIDO
A0A3Q8IBC3	396	IPCLGSYAFVILRMTLL	0.857143	0.311238	85.41	Endoplasmic reticulum	0.964286	LEIDO
A0A3Q8IBC3	588	RHLCSSGCFSSILGVMR	1	0.183512	44	Endoplasmic reticulum	0.964286	LEIDO
A0A3Q8IBC8	238	DVLRDWTGWEDLDLVLT	0.428571	0.351467	83.4814	Cytoplasm	1	LEIDO
A0A3Q8IBC8	500	ECVRDADAFDALLAAVD	0.428571	0.556937	56.8714	Cytoplasm	1	LEIDO
A0A3Q8IBD4	217	DIRNDYPVFLSIDADVLD	0.75	0.0449595	97.8588	Cytoplasm|Mitochondrion	1	LEIDO
A0A3Q8IBD6	28	LTSRQFATFSEVDTEIG	0.571429	0.318532	87.49	Cytoplasm|Nucleus	0.818182	LEIDO
A0A3Q8IBD8	366	SRSHAILTFNIVQLSMD	1	0.0335049	94.2786	Cytoplasm	1	LEIDO
A0A3Q8IBE0	536	IPCLGSYAFVILRMTLL	0.571429	0.130959	75.1343	Endoplasmic reticulum	1	LEIDO
A0A3Q8IBE0	737	VVGGMSTVFALIVANLI	1	0.239744	81.5429	Endoplasmic reticulum	1	LEIDO
A0A3Q8IBE3	29	GDGLTYNDFIILPGFID	0.857143	0.165272	97.8929	Cytoplasm	1	LEIDO
A0A3Q8IBE3	468	AQDIGEISFDAIREKMY	0.714286	0.137553	98.0814	Cytoplasm	1	LEIDO
A0A3Q8IBE5	34	PISDCDETFNFVEPIHY	1	0.0281946	91.2586	Endoplasmic reticulum	1	LEIDO
A0A3Q8IBE5	65	RFALRSWLFLWIYAWPA	0.857143	0.107465	93.9914	Endoplasmic reticulum	1	LEIDO
A0A3Q8IBE5	144	AVSVLPTSFAMICNFVV	1	0.0379187	96.5714	Endoplasmic reticulum	1	LEIDO
A0A3Q8IBE5	280	YCRWTLSSWNVVTYNLF	0.857143	0.174378	91.9643	Endoplasmic reticulum	1	LEIDO
A0A3Q8IBE5	720	PSEQCDAIFDSLSPPSH	0.714286	0.0964869	86.7057	Endoplasmic reticulum	1	LEIDO
A0A3Q8IBE6	82	GAAVFSAVFIFVWLGGL	1	0.371634	79.3314	Endoplasmic reticulum|Golgi apparatus	1	LEIDO
A0A3Q8IBE7	98	NLVEEEGHFDLVVKCYP	0.857143	0.0827527	96.4643	Mitochondrion	0.291667	LEIDO
A0A3Q8IBF0	144	LVQSLEQCFADVASLLE	1	0.375871	77.5614	Golgi apparatus	1	LEIDO
A0A3Q8IBF0	443	RSLPVQDTFTTLLVCSN	1	0.348084	52.2286	Golgi apparatus	1	LEIDO
A0A3Q8IBF3	41	LPQTLSVSFVWVGSASS	0	0.474213	29.6143	Cytoplasm	1	LEIDO
A0A3Q8IBF4	157	SAQSPTSGWSTLKGDGN	0	0.770226	34.2757	Golgi apparatus	0.5	LEIDO
A0A3Q8IBF7	481	LYCTSNDYFISLPSPTT	0	0.732466	32.1057	Nucleus	1	LEIDO
A0A3Q8IBG1	534	TPREGFPVFQSILDELKRQ	1	0.0605867	84.7622	Mitochondrion	0.9	LEIDO
A0A3Q8IBG1	565	IQSNYDEIFCYLYPSTG	0.857143	0.165637	86.86	Mitochondrion	0.9	LEIDO
A0A3Q8IBG1	605	LENEKEIYFDDLQDKAT	1	0.152478	82.9829	Mitochondrion	0.9	LEIDO
A0A3Q8IBG2	354	AFLVCVLLWLCVGDAWTEA	0.777778	0.259036	53.3056	Endoplasmic reticulum|Lysosome/Vacuole|Golgi apparatus	1	LEIDO
A0A3Q8IBG3	450	DAESVESVWAAIVRLFC	1	0.159925	75.1786	Mitochondrion	1	LEIDO
A0A3Q8IBG3	699	IAEELENAFMMLLTRRL	1	0.145565	89.32	Mitochondrion	1	LEIDO
A0A3Q8IBG5	31	WTMSVTSPWSAVAAVKV	0.714286	0.402167	35.96	Golgi apparatus	0.888889	LEIDO
A0A3Q8IBG5	351	VLELGEQPWSWLASFSH	0.857143	0.466172	62.1129	Golgi apparatus	0.888889	LEIDO
A0A3Q8IBG5	472	GHTVHSAQWASLGAVFI	1	0.29612	91.1	Golgi apparatus	0.888889	LEIDO
A0A3Q8IBG6	74	SIEHNDAFWAEIARRDF	1	0.132658	96.91	Cytoplasm	0.8125	LEIDO
A0A3Q8IBH1	178	VSTRRMVSFDQIKRHVE	0.857143	0.189376	86.3743	Nucleus	0.5	LEIDO
A0A3Q8IBH1	225	QPYNLPVVFTMIDSAMQR	0	0.743291	27.4713	Nucleus	0.5	LEIDO
A0A3Q8IBH5	478	RQEASSPHWESLVTFGS	0	0.710357	25.5086	Cytoplasm	0.8	LEIDO
A0A3Q8IBH7	607	FTHNGGASFAALLESNS	1	0.172819	89.7043	Cytoplasm	0.923077	LEIDO
A0A3Q8IBH8	481	VCGAQGLSFCSLTASGV	0	0.768024	22.9	Cytoplasm	1	LEIDO
A0A3Q8IBH9	76	KAKDTVNDWITVANYFV	1	0.539477	67.72	Cytoplasm|Cell membrane	0.4	LEIDO
A0A3Q8IBI1	55	TQGPYADLFAVLLSSCK	1	0.456246	64.2986	Golgi apparatus	1	LEIDO
A0A3Q8IBI6	78	LWLLPSCVFMHVSLSVS	1	0.51672	39.6343	Mitochondrion	1	LEIDO
A0A3Q8IBI6	336	RGYIRYTAFLTIPCIMF	1	0.431544	83.6171	Mitochondrion	1	LEIDO
A0A3Q8IBI9	184	LLFCLEMGFCVLITVGV	1	0.275308	95.5029	Golgi apparatus	1	LEIDO
A0A3Q8IBI9	375	RHNEHVITFLEVGHTIY	1	0.304313	87.0886	Golgi apparatus	1	LEIDO
A0A3Q8IBI9	492	RTMDGLCSFIYIFAGVF	1	0.229101	86.0171	Golgi apparatus	1	LEIDO
A0A3Q8IBJ0	89	RSYTASTAFQWLCAFAG	0.857143	0.307438	98.4371	Endoplasmic reticulum	1	LEIDO
A0A3Q8IBJ0	224	NSLAHTNLFAAVQNYSD	0.571429	0.415539	93.5457	Endoplasmic reticulum	1	LEIDO
A0A3Q8IBJ1	169	IPIIAMEEFVLLYATEQ	1	0.138721	75.2671	Nucleus	1	LEIDO
A0A3Q8IBJ1	334	SRRPLADEFSDVVAYCS	0.571429	0.300823	76.4557	Nucleus	1	LEIDO
A0A3Q8IBJ1	395	RPGLQVVSWQWVTQCRL	0.857143	0.145302	89.1171	Nucleus	1	LEIDO
A0A3Q8IBJ1	560	LAIPTPEAFTFVKTVRA	1	0.35271	75.0357	Nucleus	1	LEIDO
A0A3Q8IBJ1	769	LTTQCTPGFESLLGELE	0.571429	0.495888	36.47	Nucleus	1	LEIDO
A0A3Q8IBJ2	49	SVSGGTGAFASLVAGSE	0	0.598442	46.66	Mitochondrion	0.5	LEIDO
A0A3Q8IBJ7	298	STIHAVLEFSVVVGTID	1	0.0307483	64.05	Cytoplasm	1	LEIDO
A0A3Q8IBJ7	404	ERAYFTCTWDVLSPYVG	0.571429	0.194048	56.1114	Cytoplasm	1	LEIDO
A0A3Q8IBJ8	82	LAREDTMSFQYVGALTQ	0.571429	0.470279	54.0314	Cytoplasm	1	LEIDO
A0A3Q8IBK1	102	FCWLAIATWLTLPVSST	0.571429	0.33591	90.2686	Cell membrane	0.869565	LEIDO
A0A3Q8IBK4	410	ARPPACTLWEYLPISSS	0	0.602339	23.0929	Mitochondrion|Golgi apparatus	1	LEIDO
A0A3Q8IBK8	42	WADNLEEEFATIRSLIK	1	0.264898	98.0271	Cytoplasm|Nucleus	1	LEIDO
A0A3Q8IBK8	54	RSLIKDYPFVSLDTEFP	0.571429	0.14363	98.25	Cytoplasm|Nucleus	1	LEIDO
A0A3Q8IBK8	154	DFGIEVTHFAELLISSG	1	0.239913	98.3371	Cytoplasm|Nucleus	1	LEIDO
A0A3Q8IBK9	14	RVSWTWEFFLFLLRGVF	1	0.283219	73.6971	Endoplasmic reticulum	0.777778	LEIDO
A0A3Q8IBL1	7	RASAGSIQFTSVYECTT	0.714286	0.0808238	94.3757	Cytoplasm|Nucleus	0.9	LEIDO
A0A3Q8IBL2	479	STMRRTALFDVVFYDFF	0.857143	0.363955	61.5043	Cytoplasm	0.5	LEIDO
A0A3Q8IBL3	254	AVMHREAVWTALQQFLN	0.857143	0.389507	33.4057	Mitochondrion	1	LEIDO
A0A3Q8IBM0	246	GADMPESNFMNVAVITG	0	0.764556	43.6443	Nucleus	1	LEIDO
A0A3Q8IBM1	29	YEMITGTQWTAVEGRTS	0	0.774481	31.1143	Cytoplasm|Cell membrane	1	LEIDO
A0A3Q8IBM1	62	YPIDVHYSFNSVQGWPK	0	0.733204	27.47	Cytoplasm|Cell membrane	1	LEIDO
A0A3Q8IBM2	31	QLLCSNEGFVALPSSIG	0	0.313406	91.5	Nucleus	0.666667	LEIDO
A0A3Q8IBM2	96	CLSVLNISFCAVESLEG	0.142857	0.101166	96.8229	Nucleus	0.666667	LEIDO
A0A3Q8IBN1	83	IKKLVLYFWEVVDKRDAD	0.75	0.199661	86.2425	Cytoplasm|Golgi apparatus	1	LEIDO
A0A3Q8IBN1	704	NAIDTPVVFSQLSEGKDAV	0.444444	0.543934	45.6633	Cytoplasm|Golgi apparatus	1	LEIDO
A0A3Q8IBN1	774	HQFDVSVDWLLVNCTSK	1	0.099064	90.3114	Cytoplasm|Golgi apparatus	1	LEIDO
A0A3Q8IBN7	84	RFERVPLSFSEVERVMQ	0.714286	0.348015	92.7943	Mitochondrion	0.6	LEIDO
A0A3Q8IBN8	195	FVKMAFWDWVAVCILLV	1	0.225564	94.7586	Lysosome/Vacuole	0.9	LEIDO
A0A3Q8IBN8	274	HILALSGLFVALAHAIF	1	0.251756	96.2329	Lysosome/Vacuole	0.9	LEIDO
A0A3Q8IBN9	71	RSVMMTAEWSCLYGIGS	0.714286	0.330499	40.2471	Cytoplasm	0.9	LEIDO
A0A3Q8IBP4	182	YTGTLLESFQVLTASEQ	0.857143	0.374313	60.6471	Mitochondrion	1	LEIDO
A0A3Q8IBP4	266	LDAVAAAEFDELGERVA	1	0.391017	69.87	Mitochondrion	1	LEIDO
A0A3Q8IBP4	303	LRRKCDGVFEVLFSRQR	1	0.2387	79.8943	Mitochondrion	1	LEIDO
A0A3Q8IBP4	647	RRLLTSESFQQLPHAGK	0.571429	0.402522	71.0971	Mitochondrion	1	LEIDO
A0A3Q8IBP4	673	QLQQLTSSFSSLSNSER	0.857143	0.323223	70.4729	Mitochondrion	1	LEIDO
A0A3Q8IBP5	538	ALLRRPYEFADVRAAVT	0.285714	0.375118	80.9057	Nucleus	0.375	LEIDO
A0A3Q8IBP8	33	IRESTDNLFIDLNSFLY	0.857143	0.0125833	95.8043	Nucleus	1	LEIDO
A0A3Q8IBP8	405	EHALHDVVFVLLLFGND	1	0.0191869	91.4471	Nucleus	1	LEIDO
A0A3Q8IBQ4	244	LECQQSGCWCSVWGTAQ	0.428571	0.115919	83.6071	Cytoplasm	1	LEIDO
A0A3Q8IBQ4	271	DGAIGVDVFDALGNPLF	0.571429	0.387616	90.7157	Cytoplasm	1	LEIDO
A0A3Q8IBQ6	184	LNLVQDNIFTCIAAPRF	1	0.0272431	91.5271	Mitochondrion	0.619048	LEIDO
A0A3Q8IBQ7	32	MLRNGNWTFAVLAAKHS	0.857143	0.44997	78.8029	Golgi apparatus	1	LEIDO
A0A3Q8IBR0	587	FLEAHLLSWSALEGSAE	0.428571	0.143771	87.6971	Golgi apparatus	1	LEIDO
A0A3Q8IBR5	329	GVQLLTQLWCDVSLLHG	0.857143	0.484523	39.6943	Cytoplasm|Nucleus	1	LEIDO
A0A3Q8IBR5	761	CDGAHDAAFTSLGVYWV	0	0.778584	26.3986	Cytoplasm|Nucleus	1	LEIDO
A0A3Q8IBR6	191	PFWICTTLWMTLAVVSN	1	0.170213	97.9729	Endoplasmic reticulum|Golgi apparatus	1	LEIDO
A0A3Q8IBR6	284	MIPSSTAQWAFVMFGGA	1	0.265459	95.8029	Endoplasmic reticulum|Golgi apparatus	1	LEIDO
A0A3Q8IBR8	352	GEALSTGVFDWVLKGAG	0.571429	0.419051	58.1657	Cytoplasm	0.909091	LEIDO
A0A3Q8IBR9	303	KTRVAPDLFELLSDEEQ	0.857143	0.179779	95.17	Cytoplasm	1	LEIDO
A0A3Q8IBR9	500	KSSSRVSFFSAVLDALL	1	0.216076	96.5357	Cytoplasm	1	LEIDO
A0A3Q8IBS0	185	TIMGACNDFDIVIRGAG	1	0.102978	96.6071	Cytoplasm	1	LEIDO
A0A3Q8IBS2	87	YQLTLEVGFTVIFGSLL	1	0.304803	94.3314	Mitochondrion	1	LEIDO
A0A3Q8IBS2	119	AYHYPFVNWIDVEGGVYT	0.375	0.383547	84.0863	Mitochondrion	1	LEIDO
A0A3Q8IBS3	8	DQLNDEAQWTEIEEEAP	0	0.762428	28.2957	Cytoplasm	0.93	LEIDO
A0A3Q8IBS3	596	DDKASDQLFSDLVHGIA	1	0.19818	93.5529	Cytoplasm	0.93	LEIDO
A0A3Q8IBS3	750	IEVQSPTCFTFVISQDD	0.857143	0.0906604	97.7043	Cytoplasm	0.93	LEIDO
A0A3Q8IBS6	242	SPTTPVEPFVLLPVACQ	0.571429	0.184509	80.9686	Cytoplasm	0.6	LEIDO
A0A3Q8IBS6	303	SPDVTSLAFDCVARLPE	1	0.310962	65.0886	Cytoplasm	0.6	LEIDO
A0A3Q8IBS7	29	VPNEKGHTFQNISYDDR	0.142857	0.33421	88.3857	Cytoplasm	0.6	LEIDO
A0A3Q8IBS8	72	VILGVTVYFSVVCGVLL	1	0.431238	83.8829	Mitochondrion	0.9	LEIDO
A0A3Q8IBT0	288	SPTISAAEWLLLHQRSF	0.857143	0.450845	36.5714	Golgi apparatus	1	LEIDO
A0A3Q8IBT0	396	SAASSSLTWESVLRREN	0.571429	0.34812	39.6414	Golgi apparatus	1	LEIDO
A0A3Q8IBT0	434	KHVRFHFQWNQLQDIEAHE	0.555556	0.595876	27.9344	Golgi apparatus	1	LEIDO
A0A3Q8IBT1	255	LSFDGSASFMEVRHSLG	0.428571	0.127789	89.7414	Cytoplasm|Mitochondrion	1	LEIDO
A0A3Q8IBT2	17	FIEGATFHFLCVDIQQT	0	0.615188	32.2957	Cytoplasm	0.6	LEIDO
A0A3Q8IBT4	276	RVPRHTGIFCAILGCGT	1	0.117208	94.5357	Lysosome/Vacuole	1	LEIDO
A0A3Q8IBT4	295	LLLTALTIFLSVVSNHR	1	0.191883	82.3829	Lysosome/Vacuole	1	LEIDO
A0A3Q8IBT4	313	SMSHNLVTFSVLGYVFT	1	0.215898	83.27	Lysosome/Vacuole	1	LEIDO
A0A3Q8IBT4	355	WIRAFHVTFLLVPVIYT	1	0.183945	94.9286	Lysosome/Vacuole	1	LEIDO
A0A3Q8IBT4	461	PFIAVFVEFSFVFTSIW	1	0.173803	86.75	Lysosome/Vacuole	1	LEIDO
A0A3Q8IBT4	500	ACVSVVATFVLLSTENH	1	0.0729956	91.2157	Lysosome/Vacuole	1	LEIDO
A0A3Q8IBT5	205	PHYMAPETFSHLCDCDV	0.571429	0.393224	63.6986	Cytoplasm	0.857143	LEIDO
A0A3Q8IBT8	170	PAIVYMESFTCVSHLSL	0.142857	0.0442823	88.33	Endoplasmic reticulum	1	LEIDO
A0A3Q8IBT9	146	PRVNKVSGWEELVVRVH	0.428571	0.549682	30.8129	Cytoplasm	1	LEIDO
A0A3Q8IBT9	456	LYQHGISLFDILAAVGV	0.714286	0.251951	43.1786	Cytoplasm	1	LEIDO
A0A3Q8IBT9	491	TADMADDYFLVIANRPL	0	0.616567	25.2071	Cytoplasm	1	LEIDO
A0A3Q8IBU0	765	ETYISALSFLALLCARR	1	0.113521	43.4243	Nucleus	1	LEIDO
A0A3Q8IBU0	902	HEPIITETFTILHEREE	1	0.523678	58.2686	Nucleus	1	LEIDO
A0A3Q8IBU9	512	GMRKNVQLFVYLDVAAVL	0.625	0.124239	93.2113	Cytoplasm|Nucleus	0.8	LEIDO
A0A3Q8IBV1	5	MHGESVLEWCSVVSGPI	1	0.540517	42.4686	Nucleus	1	LEIDO
A0A3Q8IBV1	73	KVLTPVQDFSSVGTAQ	0	0.766791	41.0857	Nucleus	1	LEIDO
A0A3Q8IBV2	175	VHVFLCTFFIFVAITNE	1	0.107628	98.3929	Endoplasmic reticulum	0.888889	LEIDO
A0A3Q8IBV5	41	ARLLLSAVFALLLLVTD	1	0.332082	88.6714	Endoplasmic reticulum	0.727273	LEIDO
A0A3Q8IBV5	125	VVCNLQSVWDALVLEVM	0.428571	0.0622405	81.7157	Endoplasmic reticulum	0.727273	LEIDO
A0A3Q8IBV5	290	LGSDNESFFAALFRTGL	1	0.544963	38.04	Endoplasmic reticulum	0.727273	LEIDO
A0A3Q8IBV7	389	GLRALYTTFTQVLHLLG	1	0.28409	69.15	Cytoplasm	1	LEIDO
A0A3Q8IBV7	550	ADGAVYDPFAQLFDPLT	0	0.266787	73.58	Cytoplasm	1	LEIDO
A0A3Q8IBV8	293	ADKRVADDFDVVAQASD	0.571429	0.313677	56.9286	Mitochondrion	1	LEIDO
A0A3Q8IBV8	355	VDPYVWLPFDLLDVKDYN	0.25	0.26924	92.335	Mitochondrion	1	LEIDO
A0A3Q8IBV9	135	NCCGTHSAFALLAVMAG	0.857143	0.0835974	83.4371	Cell membrane	1	LEIDO
A0A3Q8IBV9	632	RHNLLWDVFSLVCGLTL	1	0.358236	74.3186	Cell membrane	1	LEIDO
A0A3Q8IBV9	721	LWRFGLASFVALAVFVL	1	0.211005	74.0357	Cell membrane	1	LEIDO
A0A3Q8IBV9	806	PETVQAISFMSVVRLAY	0.571429	0.274082	87.6343	Cell membrane	1	LEIDO
A0A3Q8IBW4	218	VCTIAMLTFILVFLAFF	1	0.526734	80.8829	Lysosome/Vacuole|Golgi apparatus	0.2	LEIDO
A0A3Q8IBW5	398	RGDDAAASFDCVQRTAV	1	0.114252	65.6914	Mitochondrion	1	LEIDO
A0A3Q8IBW7	121	DKANSHDIFVYITQTNG	1	0.101753	96.3014	Mitochondrion	0.421053	LEIDO
A0A3Q8IBW7	204	GVDEKLGEFVVLYSFWA	1	0.141545	96.1429	Mitochondrion	0.421053	LEIDO
A0A3Q8IBX2	136	SFLVDSVLFASLLPALC	1	0.0458948	57.9329	Cytoplasm	1	LEIDO
A0A3Q8IBX2	179	HAELIASAFDVLSVQEC	0.714286	0.374873	40.7814	Cytoplasm	1	LEIDO
A0A3Q8IBX3	127	LVGDATDLFDFIAQSVK	1	0.158643	96.3557	Cytoplasm|Nucleus	0.875	LEIDO
A0A3Q8IBX5	206	GLAQFGLSFDELTALWR	0.571429	0.256772	97.1071	Cytoplasm	0.75	LEIDO
A0A3Q8IBX8	98	YFQLVMDEFSALYKVVL	1	0.208121	87.7143	Cytoplasm	0.9	LEIDO
A0A3Q8IBX8	428	EAGAHESIFAVLFCTDT	0.857143	0.0360317	87	Cytoplasm	0.9	LEIDO
A0A3Q8IBX9	82	RLCGPNEWFQAVREVYE	1	0.266593	89.4914	Nucleus	1	LEIDO
A0A3Q8IBX9	222	LLLSDVSFWETVQTALQ	1	0.212892	87.8514	Nucleus	1	LEIDO
A0A3Q8IBX9	718	LLQRVALHWAAIEKRSGN	1	0.101004	88.4225	Nucleus	1	LEIDO
A0A3Q8IBY0	63	HKKHEGTFFQLVRLQRV	0.428571	0.247073	49.9543	Nucleus	1	LEIDO
A0A3Q8IBY0	383	ISMLSSHTFALLDRVAR	1	0.13703	93.68	Nucleus	1	LEIDO
A0A3Q8IBY0	428	IQLLVVGDFLQLPPVSR	0.142857	0.0143544	93.0457	Nucleus	1	LEIDO
A0A3Q8IBY1	748	YPRLVNNEFEALMTASV	0.857143	0.287193	90	Cytoplasm	1	LEIDO
A0A3Q8IBY1	987	WQYTSMDDFACVAIDSA	1	0.16999	88.5814	Cytoplasm	1	LEIDO
A0A3Q8IBY1	1073	NHLLQVLTFEELISEVE	0.571429	0.206192	95.74	Cytoplasm	1	LEIDO
A0A3Q8IBY3	364	KAELVSQGFSELKDLFW	0.285714	0.379385	65.4386	Cytoplasm|Nucleus	0.571429	LEIDO
A0A3Q8IBY5	142	GVFNYPSPFILVPIFYV	0.714286	0.389399	87.1614	Cell membrane|Lysosome/Vacuole	0.888889	LEIDO
A0A3Q8IBY8	244	LELFYFGDFDAVKDQPG	0.571429	0.301186	81.67	Cytoplasm	0.857143	LEIDO
A0A3Q8IBZ0	45	NPSFFVTCFSTLLTAVL	1	0.377055	66.8929	Golgi apparatus	1	LEIDO
A0A3Q8IBZ0	626	FIGDASNVFVTVLIHVE	0.857143	0.280096	36.1986	Golgi apparatus	1	LEIDO
A0A3Q8IBZ3	35	TANFVQSTFNALHHQGA	1	0.036883	97.4471	Cytoplasm|Nucleus	1	LEIDO
A0A3Q8IBZ3	199	AYMQEVFDFEAIKALVQ	0.714286	0.193039	98.31	Cytoplasm|Nucleus	1	LEIDO
A0A3Q8IBZ3	410	HIREKDGIWASLFWLSV	0.857143	0.000725163	98.8943	Cytoplasm|Nucleus	1	LEIDO
A0A3Q8IBZ7	490	SAKQSALTWAALYQEKK	0.571429	0.518568	53.8343	Nucleus	1	LEIDO
A0A3Q8IC01	242	TVWRYIQEFSLVSNRTE	0.714286	0.128447	88.41	Cytoplasm|Nucleus	0.6	LEIDO
A0A3Q8IC03	558	ERLVTGLQWLLLDVAATT	1	0.12383	88.3263	Nucleus	1	LEIDO
A0A3Q8IC03	878	STYMADVMWSVLAEDHL	1	0.0852524	85.8571	Nucleus	1	LEIDO
A0A3Q8IC03	962	LCRSTEDAFVQVAALHF	0.714286	0.197947	85.0871	Nucleus	1	LEIDO
A0A3Q8IC05	28	AETFFDDYFDILVYSEV	0.857143	0.360483	87.6257	Endoplasmic reticulum	0.833333	LEIDO
A0A3Q8IC05	70	AAWNLALSFLSLCGTIG	1	0.247506	95.7671	Endoplasmic reticulum	0.833333	LEIDO
A0A3Q8IC05	128	IPEMLDTVFLVLTKKPI	1	0.130472	95.9829	Endoplasmic reticulum	0.833333	LEIDO
A0A3Q8IC05	252	YFVLFATLFVHLYMKKG	1	0.325319	66.7057	Endoplasmic reticulum	0.833333	LEIDO
A0A3Q8IC06	278	LKCVEDAHFNVVILDES	0.285714	0.240451	91.2414	Nucleus	1	LEIDO
A0A3Q8IC06	558	FTCASTVVFTELDWNPS	0.571429	0.0088972	95.34	Nucleus	1	LEIDO
A0A3Q8IC07	37	GFGFCGFPFELLEALNQR	0.625	0.0722336	96.815	Cytoplasm	1	LEIDO
A0A3Q8IC07	175	LEMALPADFAFVRAWKA	0.857143	0.127435	98.5814	Cytoplasm	1	LEIDO
A0A3Q8IC07	354	SLFDSAESFSMIRGGHL	1	0.129461	98.4286	Cytoplasm	1	LEIDO
A0A3Q8IC08	285	LANTSDVSFTLLEPEKL	0	0.754914	25.4929	Cytoplasm	1	LEIDO
A0A3Q8IC10	169	TVCGFLEQWTSLLPFMF	0.714286	0.266667	96.0357	Cytoplasm|Nucleus	1	LEIDO
A0A3Q8IC10	228	RANDDSLCFAYVCRFWS	1	0.187082	90.3743	Cytoplasm|Nucleus	1	LEIDO
A0A3Q8IC10	275	DEGATEAIFDLLGSAAS	1	0.100381	95.8229	Cytoplasm|Nucleus	1	LEIDO
A0A3Q8IC11	431	FPQSKQGTFSYLLGIED	0.428571	0.329582	95.7214	Mitochondrion	0.695652	LEIDO
A0A3Q8IC12	36	RPFSATGTFTNVAKAHP	0.428571	0.561395	46.2929	Extracellular	0.545455	LEIDO
A0A3Q8IC14	302	YTSDAYVDFNDLTRMLH	0.428571	0.297565	89.9114	Cytoplasm	0.466667	LEIDO
A0A3Q8IC15	351	LSEQLQPPFAVVDKKYVV	0.5	0.105981	96.5138	Cytoplasm	0.909091	LEIDO
A0A3Q8IC16	44	QPQSEDVLFSILPPREF	0.857143	0.213816	88.59	Cytoplasm	0.636364	LEIDO
A0A3Q8IC17	52	MELAAAGGFAAVEYTKLK	1	0.353351	88.6175	Cell membrane|Lysosome/Vacuole	0.888889	LEIDO
A0A3Q8IC22	8	PGTAVEQYFNQLIHMCL	1	0.223323	93.4471	Cytoplasm|Nucleus|Lysosome/Vacuole	1	LEIDO
A0A3Q8IC25	142	MSNNLINSWTEIDRLAN	0	0.653205	35.1329	Cytoplasm	1	LEIDO
A0A3Q8IC27	82	GVSISATNWAQLAVSPG	0.571429	0.330565	60.5443	Extracellular	0.928571	LEIDO
A0A3Q8IC27	256	WAEMSMMEWMDLHSNRL	0.428571	0.151367	98.4929	Extracellular	0.928571	LEIDO
A0A3Q8IC27	325	PASWSAMEFMQVLDISE	0.285714	0.248111	96.5086	Extracellular	0.928571	LEIDO
A0A3Q8IC29	283	MVAVMFGTFSAIQPLLA	1	0.0792088	87.8414	Mitochondrion	0.5	LEIDO
A0A3Q8IC34	593	VFIPFDVDFDSIKRLLL	0.571429	0.241989	69.57	Mitochondrion	1	LEIDO
A0A3Q8IC37	156	AVVTLPGPFESVDQLRAA	0.25	0.590681	61.8862	Golgi apparatus	1	LEIDO
A0A3Q8IC39	8	RVITCGICFNVLDHPLTF	0.125	0.279658	89.3425	Cytoplasm	0.583333	LEIDO
A0A3Q8IC40	210	SVLAKLLHWLSLDREEDD	0.5	0.175256	83.4237	Nucleus	0.909091	LEIDO
A0A3Q8IC44	255	HEMAHTLGFSVVFFRDA	0.428571	0.0293361	95.0629	Extracellular|Cell membrane	0.48	LEIDO
A0A3Q8IC44	388	NITKWPAMFCNIDDAVRCP	0	0.372389	88.5411	Extracellular|Cell membrane	0.48	LEIDO
A0A3Q8IC45	88	MGKTAVFVFALLEQVEKV	1	0.0184978	97.28	Cytoplasm|Nucleus	1	LEIDO
A0A3Q8IC46	96	ACNPLFFVWDLVDHLPYL	1	0.369733	82.3438	Endoplasmic reticulum|Golgi apparatus	1	LEIDO
A0A3Q8IC47	188	DCPLFPEVWALVSSQAG	0.714286	0.195647	97.0357	Nucleus	1	LEIDO
A0A3Q8IC47	231	AAAAHASGFCFVNDIVL	0.285714	0.0554998	96.49	Nucleus	1	LEIDO
A0A3Q8IC49	184	GVGGASAGFESLPSHHP	0	0.715848	25.27	Cytoplasm	1	LEIDO
A0A3Q8IC49	220	PVSAPLAAFAYLEMVMSY	0.625	0.354362	76.1025	Cytoplasm	1	LEIDO
A0A3Q8IC49	312	TGGSGGDAFNHLPLRWV	0	0.441741	57.4643	Cytoplasm	1	LEIDO
A0A3Q8IC50	294	AFPAYGSLFDDIQCAYD	1	0.381308	82.01	Cytoplasm	0.857143	LEIDO
A0A3Q8IC50	930	ALCSDTHPFMQVLLVQE	0.714286	0.200302	89.3743	Cytoplasm	0.857143	LEIDO
A0A3Q8IC51	170	LGVERAGDFVVVLQQVK	0.571429	0.0643584	94.2571	Cytoplasm|Nucleus	0.545455	LEIDO
A0A3Q8IC52	253	GFGTLDEMFELLTLKQT	1	0.174264	96.9386	Cytoplasm|Nucleus	1	LEIDO
A0A3Q8IC52	283	EFWQMVVNWQALADYGVIS	0.777778	0.298065	97.3678	Cytoplasm|Nucleus	1	LEIDO
A0A3Q8IC55	271	LVLVTELLFDNLYEYAR	0.428571	0.23523	97.2586	Cytoplasm	0.666667	LEIDO
A0A3Q8IC56	97	NAEVTASPFCAVASASA	0	0.740549	25.4257	Mitochondrion	0.75	LEIDO
A0A3Q8IC60	278	GNIVRGGDWLNLGAATP	0	0.698353	44.9529	Cell membrane	1	LEIDO
A0A3Q8IC61	299	LASILSSPFNYVRSIVY	1	0.102536	89.5186	Mitochondrion	0.909091	LEIDO
A0A3Q8IC63	272	LAPKRLAAWLLVEDPLLQS	0.555556	0.269107	86.18	Nucleus	0.833333	LEIDO
A0A3Q8IC68	184	RFTSDEDYWLNIGWRIN	1	0.155513	90.5186	Cytoplasm	1	LEIDO
A0A3Q8IC70	136	GTRASADDFDVIGSSAS	0	0.748312	26.6171	Cytoplasm	1	LEIDO
A0A3Q8IC70	287	PGGGLQLTFVDLPGYGI	0.714286	0.0101469	78.72	Cytoplasm	1	LEIDO
A0A3Q8IC70	861	AKENPEAPWAALHQLRR	0.714286	0.360656	61.3914	Cytoplasm	1	LEIDO
A0A3Q8IC71	105	VAIYNGHQFNAVEIKGEM	0.625	0.398494	95.2188	Cytoplasm	0.461538	LEIDO
A0A3Q8IC72	17	LHLLLTPFFSFLVSSLS	1	0.503376	50.87	Golgi apparatus	1	LEIDO
A0A3Q8IC72	34	FCRMVGGTFEYVFQQVL	0.857143	0.541032	65.96	Golgi apparatus	1	LEIDO
A0A3Q8IC75	98	LPILLETMFDEITALIV	0.285714	0.455692	88.59	Lysosome/Vacuole	1	LEIDO
A0A3Q8IC76	669	PWPPPLPIFTSVEYLRLS	0.375	0.183707	72.1088	Mitochondrion	0.875	LEIDO
A0A3Q8IC80	28	DGKRYEGAFDQLYGDTH	0	0.724631	31.23	Mitochondrion|Endoplasmic reticulum	1	LEIDO
A0A3Q8IC80	67	YWLPFPPEWLLLLGPFL	0.714286	0.605793	59.6943	Mitochondrion|Endoplasmic reticulum	1	LEIDO
A0A3Q8IC80	126	VNSLNELMFNAVLLYVC	1	0.0927	83.4386	Mitochondrion|Endoplasmic reticulum	1	LEIDO
A0A3Q8IC80	405	RMEDVIFLFDDVDAADSV	0.75	0.0964702	83.1162	Mitochondrion|Endoplasmic reticulum	1	LEIDO
A0A3Q8IC82	496	TRQLVLETWQNISVALP	1	0.459678	33.6757	Nucleus	0.8	LEIDO
A0A3Q8IC85	454	YAVPWIADFLALLLREV	1	0.156807	73.24	Cytoplasm	0.909091	LEIDO
A0A3Q8IC85	811	LLRFPVSFWMVVTKTKE	0.857143	0.111772	81.66	Cytoplasm	0.909091	LEIDO
A0A3Q8IC86	148	FIRWHPEAFIEVQLPGR	0.571429	0.19295	84.0971	Mitochondrion	1	LEIDO
A0A3Q8IC86	799	TRKVPNDPFADIGSENL	0	0.372628	35.0257	Mitochondrion	1	LEIDO
A0A3Q8IC93	301	HRFRAALTFIIVQEMEL	1	0.452282	97.7871	Cytoplasm	1	LEIDO
A0A3Q8IC95	10	TVGDVVDAFSSVPPAHM	0.285714	0.639574	37.4343	Mitochondrion	1	LEIDO
A0A3Q8IC95	392	RMEDVIFLFDDVDAADSV	0.5	0.13112	82.08	Mitochondrion	1	LEIDO
A0A3Q8IC96	108	IIAMEQSLFSEVPSYVT	0.428571	0.547441	76.4886	Cytoplasm|Nucleus	0.555556	LEIDO
A0A3Q8ICA0	92	RIGFVFQSFNLISTMDA	0	0.1994	87.6529	Cytoplasm	1	LEIDO
A0A3Q8ICA1	88	CKLHTFSNFAIISSGGR	1	0.213162	85.7843	Mitochondrion	1	LEIDO
A0A3Q8ICA1	296	LEEAEAIGFTWVDVLGMI	0.375	0.315475	61.0662	Mitochondrion	1	LEIDO
A0A3Q8ICA1	511	YNVMRDPFFTAVLKQLV	0.857143	0.259443	56.6257	Mitochondrion	1	LEIDO
A0A3Q8ICA3	55	VIKLHFVLFASLDRCEDM	1	0.233068	91.7812	Golgi apparatus	0.888889	LEIDO
A0A3Q8ICA6	58	KNPRYALEWANVSLVKT	1	0.0355343	97.73	Cytoplasm	1	LEIDO
A0A3Q8ICA7	203	PLSYVELGWILLEALVD	1	0.405157	40.9057	Golgi apparatus	1	LEIDO
A0A3Q8ICB1	118	ESPVAVQDFAALVGSSG	0.857143	0.453729	40.75	Cytoplasm|Golgi apparatus	0.714286	LEIDO
A0A3Q8ICB2	24	PLELGMSGWNILHSSAA	1	0.256716	97.8229	Mitochondrion	0.875	LEIDO
A0A3Q8ICB2	53	AMKNFIESWAHVYACSW	1	0.305159	97.6343	Mitochondrion	0.875	LEIDO
A0A3Q8ICB5	63	CDENVGDLFSYIPSSDA	0.428571	0.46704	71.9629	Mitochondrion	1	LEIDO
A0A3Q8ICC0	198	MHFDDSVGFNELVRRWD	1	0.0493295	73.8386	Nucleus	1	LEIDO
A0A3Q8ICC0	304	RYRPKENQWVFLDSQAV	0.857143	0.138198	86.84	Nucleus	1	LEIDO
A0A3Q8ICC0	563	PASSPLTAFSNLLGDDG	0.571429	0.188191	57.7643	Nucleus	1	LEIDO
A0A3Q8ICC0	760	QYPLFVIDFEAVQFALP	1	0.0601515	91.4643	Nucleus	1	LEIDO
A0A3Q8ICC1	171	YFTHNEDVWENIFSFLP	1	0.345309	75.2143	Cytoplasm|Nucleus	0.875	LEIDO
A0A3Q8ICD0	147	LANAWEAFFAAVSENAS	1	0.163329	83.1886	Cytoplasm	1	LEIDO
A0A3Q8ICD0	585	DDDSVFPTFVWLPPTSL	0.571429	0.0773639	91.4114	Cytoplasm	1	LEIDO
A0A3Q8ICD0	667	RADDGAHWWDVLQDFDAAE	0.888889	0.270061	90.0922	Cytoplasm	1	LEIDO
A0A3Q8ICD0	684	AENCEADSFDHVDELVH	0.714286	0.218753	89.6071	Cytoplasm	1	LEIDO
A0A3Q8ICD1	232	LCAMNMTEFSSLAMQLV	0.142857	0.300312	86.7414	Cytoplasm	0.818182	LEIDO
A0A3Q8ICD4	347	KTVSGPSYFEVVRRFSL	0.571429	0.152356	63.5357	Cytoplasm|Golgi apparatus	1	LEIDO
A0A3Q8ICD4	588	SLLAESSTFMILSVSQI	0.857143	0.0866654	79.58	Cytoplasm|Golgi apparatus	1	LEIDO
A0A3Q8ICD5	144	DCAQSLYEWVYLNFTTQ	0.571429	0.0412532	96.3114	Cytoplasm	1	LEIDO
A0A3Q8ICD7	259	WARVSASLFTSIPRPLI	0.857143	0.160244	90.9643	Mitochondrion	0.9	LEIDO
A0A3Q8ICD7	505	IVRSDHIEFVDVPLVLP	0.857143	0.171703	92.8771	Mitochondrion	0.9	LEIDO
A0A3Q8ICE3	86	DPEKKNNTFNLLMKLFC	0.857143	0.520546	43.4629	Nucleus	1	LEIDO
A0A3Q8ICE3	107	LLKAGNEAFTALMAKST	0.857143	0.53883	42.6071	Nucleus	1	LEIDO
A0A3Q8ICE7	79	SSQKLSALFETLRQRPI	0.857143	0.581404	36.6071	Mitochondrion	1	LEIDO
A0A3Q8ICE7	140	WIVPRTCLFVLIMIAIT	1	0.472997	57.6471	Mitochondrion	1	LEIDO
A0A3Q8ICE7	164	RPSGTHTGWASLNKHAG	0.571429	0.557048	38.7914	Mitochondrion	1	LEIDO
A0A3Q8ICE7	398	FIPAIGSDFVELYVGMG	0.571429	0.289718	85.4286	Mitochondrion	1	LEIDO
A0A3Q8ICE9	578	GWTGPEIQWAALRASTA	0	0.708768	27.8929	Cytoplasm	1	LEIDO
A0A3Q8ICF2	236	GAGATDSYWAALRREEA	0	0.729794	29.4714	Golgi apparatus	0.5	LEIDO
A0A3Q8ICF5	39	RYRASSEWFAVVVGSIA	1	0.330646	88.2843	Cell membrane|Lysosome/Vacuole	1	LEIDO
A0A3Q8ICF5	303	DVGSVSAAFLTVMYGAM	1	0.0205406	82.9486	Cell membrane|Lysosome/Vacuole	1	LEIDO
A0A3Q8ICF5	334	ARTAAYPIFATIDEQPTID	0.888889	0.209088	89.4311	Cell membrane|Lysosome/Vacuole	1	LEIDO
A0A3Q8ICF5	783	TCELRTILFQQILRQDQ	1	0.095704	93.7143	Cell membrane|Lysosome/Vacuole	1	LEIDO
A0A3Q8ICF5	958	LIERGETHFSNVLVAAM	0.571429	0.210073	81.0371	Cell membrane|Lysosome/Vacuole	1	LEIDO
A0A3Q8ICF8	602	AATSIPVEFSTLRAIQE	0.571429	0.531665	30.6043	Cytoplasm	0.666667	LEIDO
A0A3Q8ICG0	417	IYPCQTTPFSVIEQWYK	0.428571	0.102164	95.3757	Cytoplasm|Mitochondrion	0.944444	LEIDO
A0A3Q8ICG0	527	EASEGTEVFLSVEMPTD	1	0.0327782	97.4557	Cytoplasm|Mitochondrion	0.944444	LEIDO
A0A3Q8ICG0	556	NIRNWETPFAELLPCAL	0	0.218072	93.8857	Cytoplasm|Mitochondrion	0.944444	LEIDO
A0A3Q8ICG1	400	RVNEGYDVFASLRDIYK	0	0.434304	41.9543	Cytoplasm	1	LEIDO
A0A3Q8ICG1	418	NETERGSTWLNVNSNNT	0	0.767787	24.6086	Cytoplasm	1	LEIDO
A0A3Q8ICG1	505	MILARFADFNDVKIHKE	0.857143	0.21887	77	Cytoplasm	1	LEIDO
A0A3Q8ICG1	725	PSVELSTTFTELGLLEV	0	0.383485	38.1829	Cytoplasm	1	LEIDO
A0A3Q8ICG1	1128	TLLLCPTVFSLLELWDG	0.714286	0.16581	67.21	Cytoplasm	1	LEIDO
A0A3Q8ICG1	1139	LELWDGYEFEELWRRSL	1	0.158581	75.8314	Cytoplasm	1	LEIDO
A0A3Q8ICG6	165	DTFSTEQLFAAVASPPV	1	0.378754	89.5	Cytoplasm	0.818182	LEIDO
A0A3Q8ICG8	95	RDTYHHTFFEMLGSWSF	0.714286	0.0265731	95.2057	Cytoplasm	1	LEIDO
A0A3Q8ICG8	116	KKEAIQWAWELLTEVYKLP	1	0.143689	97.9989	Cytoplasm	1	LEIDO
A0A3Q8ICG8	211	DDPMVVEIWNLVFMQFE	1	0.0619114	95.5986	Cytoplasm	1	LEIDO
A0A3Q8ICG8	342	FLGAKPGFFTQLVDSVCTS	0.666667	0.213158	92.9089	Cytoplasm	1	LEIDO
A0A3Q8ICG8	619	VLGEKPDNFTEVQQKGS	0	0.278302	73.99	Cytoplasm	1	LEIDO
A0A3Q8ICH4	142	DCIVNLNAFLAVMEHHFHV	1	0.162417	96.55	Mitochondrion	0.636364	LEIDO
A0A3Q8ICH4	165	MWCPAEQSWVDVFPRAC	1	0.185636	96.91	Mitochondrion	0.636364	LEIDO
A0A3Q8ICH7	36	GAHILAGSFAEILRISL	0	0.740734	25.4271	Nucleus	1	LEIDO
A0A3Q8ICH7	96	DCSALTANFLNLCRAQL	1	0.430932	36.8743	Nucleus	1	LEIDO
A0A3Q8ICH7	630	SLCYGFVEFESVEACFR	0.714286	0.240868	87.8743	Nucleus	1	LEIDO
A0A3Q8ICH8	90	LATGHTLLFDALSASTD	1	0.303156	42.8114	Mitochondrion	1	LEIDO
A0A3Q8ICH8	261	CGAARNDSFDFVAVRWT	0	0.452293	68.7329	Mitochondrion	1	LEIDO
A0A3Q8ICH8	439	LHEQTSVSFLWLLDGVG	0.571429	0.167276	81.0629	Mitochondrion	1	LEIDO
A0A3Q8ICI3	319	VGHNCFADWLFLMSAMD	1	0.0399064	97.9986	Cytoplasm	0.68	LEIDO
A0A3Q8ICI4	49	FATSSILSFDVLPATGV	0	0.744196	33.7743	Cytoplasm|Nucleus	0.833333	LEIDO
A0A3Q8ICI6	15	IPTSLFLSFTSLRYLLA	0.428571	0.504682	34.2657	Mitochondrion	1	LEIDO
A0A3Q8ICI6	49	FLPPSSEEWVHLCLLPS	0.428571	0.756849	29.9686	Mitochondrion	1	LEIDO
A0A3Q8ICI7	84	ALEMGEAMWVELHDAGS	1	0.225312	90.1271	Mitochondrion	0.555556	LEIDO
A0A3Q8ICI9	459	VAALRAGEWASIGNSVV	0.714286	0.436364	81.0457	Endoplasmic reticulum	1	LEIDO
A0A3Q8ICJ2	91	RESAGSVIFILLFAVKA	1	0.309988	90.6357	Mitochondrion	1	LEIDO
A0A3Q8ICJ2	206	YCGEFAEHFAELPYYFV	1	0.11292	91.2314	Mitochondrion	1	LEIDO
A0A3Q8ICJ2	329	MMESAFSTFMTVVAQCV	1	0.219527	75.7957	Mitochondrion	1	LEIDO
A0A3Q8ICJ2	469	VEFRSDEDWVIIGENGC	0.571429	0.109328	93.5257	Mitochondrion	1	LEIDO
A0A3Q8ICJ2	578	SNTDESYDWSSLSGGQK	0.428571	0.33116	76.6429	Mitochondrion	1	LEIDO
A0A3Q8ICJ7	573	DANYREAFFQYVSDRAH	1	0.122934	89.6071	Cytoplasm	1	LEIDO
A0A3Q8ICK1	86	LNWAAFFSFLYLTYISI	1	0.484044	86.1871	Mitochondrion	0.9	LEIDO
A0A3Q8ICK3	312	TMWVGISIFLVLVMALV	1	0.494244	89.5814	Cell membrane	1	LEIDO
A0A3Q8ICK6	315	LRASHSVLFSELHPVQV	0.428571	0.168748	89.2129	Cytoplasm|Nucleus	0.818182	LEIDO
A0A3Q8ICK9	392	VGPTSTNFFNEVKQWTR	1	0.320037	69.88	Cytoplasm	1	LEIDO
A0A3Q8ICL4	16	DSDDRTGFFETLKLSWI	0.714286	0.486982	68.6686	Cell membrane	1	LEIDO
A0A3Q8ICL4	577	VFSNMMMLFILLDFVLIC	1	0.175442	81.375	Cell membrane	1	LEIDO
A0A3Q8ICL4	750	FMDATYPEFNMVDSYRS	0.714286	0.165276	92.8771	Cell membrane	1	LEIDO
A0A3Q8ICL4	866	ALMDRISGFLAVSSLPI	0	0.120304	90.6871	Cell membrane	1	LEIDO
A0A3Q8ICL5	460	WRAAPADAFTDVRDTLE	0.428571	0.505286	32.1686	Golgi apparatus	1	LEIDO
A0A3Q8ICL5	591	TRHDETFLFEMIYSDMK	0.714286	0.15676	49.8057	Golgi apparatus	1	LEIDO
A0A3Q8ICL6	52	VLNAVGLTFSDVSVRAG	0.714286	0.342472	96.7686	Cytoplasm	1	LEIDO
A0A3Q8ICL6	399	DVREVDSIFDAISYSKG	0.571429	0.0664921	88.3929	Cytoplasm	1	LEIDO
A0A3Q8ICL6	615	HSEDDYTVWCEVAQFEK	1	0.0347236	95.1443	Cytoplasm	1	LEIDO
A0A3Q8ICL8	196	EVLRRQSEFEQVFTHCE	0.714286	0.347819	94.7743	Plastid	0.9	LEIDO
A0A3Q8ICM0	49	NTEHVYATFDDVEDTKG	1	0.143887	92.4986	Cytoplasm|Nucleus|Lysosome/Vacuole	0.9	LEIDO
A0A3Q8ICM1	304	YGSFLMEDWELIHTIVH	0.571429	0.114694	87.3757	Cytoplasm	1	LEIDO
A0A3Q8ICM3	728	AAENLSNSWMDVVGASA	0	0.682138	28.07	Nucleus	1	LEIDO
A0A3Q8ICM4	339	LPGNLNISFSCVEGESL	0.571429	0.0405712	91.4029	Mitochondrion	1	LEIDO
A0A3Q8ICM5	74	GIHSLEAAWSHLFGAVQ	1	0.161346	81.1143	Cytoplasm|Golgi apparatus	1	LEIDO
A0A3Q8ICM5	351	IPVQLMEPFLCVSSTSP	0.571429	0.246259	84.5971	Cytoplasm|Golgi apparatus	1	LEIDO
A0A3Q8ICM5	466	LYPGETYTFEFVIEVLP	1	0.189696	91.41	Cytoplasm|Golgi apparatus	1	LEIDO
A0A3Q8ICM8	164	ALLPPCDTWTAVDKYYP	0.571429	0.144462	87.7043	Nucleus	0.909091	LEIDO
A0A3Q8ICM8	626	VPEGGEDGWLYVADTPE	0	0.600566	30.4386	Nucleus	0.909091	LEIDO
A0A3Q8ICM9	262	TINTRNETFVEISTLAV	0.857143	0.270816	94.43	Cytoplasm|Nucleus	0.9	LEIDO
A0A3Q8ICN0	125	APPTPLTHFACIVTRIA	1	0.503726	34.0957	Cytoplasm	0.458333	LEIDO
A0A3Q8ICN5	123	GGGAADLDFASLASQLT	0.571429	0.471051	41.2986	Cytoplasm	1	LEIDO
A0A3Q8ICN5	1142	GGAVVEVLFQMLKETSS	1	0.0454363	92.2943	Cytoplasm	1	LEIDO
A0A3Q8ICN6	374	DPRGHYDQFMDIMRYNK	1	0.461703	54.4014	Mitochondrion	0.9	LEIDO
A0A3Q8ICN8	113	VDQILGELFLQLEGMEA	0.857143	0.269364	92.7229	Mitochondrion	0.9	LEIDO
A0A3Q8ICN8	203	QCVEVLDTWSVLPAAAQ	0.857143	0.157116	89.7957	Mitochondrion	0.9	LEIDO
A0A3Q8ICN8	354	ALPAGTASWVDVTAALH	0	0.744768	28.2729	Mitochondrion	0.9	LEIDO
A0A3Q8ICN9	227	SIREVDQMWSMLDHTPL	1	0.229784	82.6157	Mitochondrion	0.909091	LEIDO
A0A3Q8ICN9	375	MQWVRSFLFAFVAFVEM	1	0.0290666	93.3857	Mitochondrion	0.909091	LEIDO
A0A3Q8ICP0	798	TGQSKFVDFTALSGIRL	0.428571	0.637467	39.7286	Cytoplasm	0.75	LEIDO
A0A3Q8ICP2	172	RLRCILVDWEAVCVTVG	0.285714	0.329707	70.96	Cytoplasm	1	LEIDO
A0A3Q8ICP2	297	VERGGQDPWATLHLRAV	0.285714	0.401985	57.2614	Cytoplasm	1	LEIDO
A0A3Q8ICP8	14	RYGDSLEGWSAVDKVAK	1	0.211236	52.2086	Cytoplasm	1	LEIDO
A0A3Q8ICP8	610	PLSQCVPSFEEVFAEFF	0.571429	0.415091	83.4357	Cytoplasm	1	LEIDO
A0A3Q8ICP8	700	LCERNLAIFLHLDGVVTV	0.75	0.317394	87.2412	Cytoplasm	1	LEIDO
A0A3Q8ICP8	829	DNAFLMEGFAHVFCAFV	1	0.0335961	91.5914	Cytoplasm	1	LEIDO
A0A3Q8ICQ2	178	DKHGGTALFTAIFMKKM	1	0.0269758	96.7943	Cytoplasm	1	LEIDO
A0A3Q8ICQ4	182	RAEPADHGFAFLSDCNR	0.714286	0.0641674	95.7143	Cytoplasm|Nucleus	0.8	LEIDO
A0A3Q8ICQ6	419	DEAWYEGMFALIHKQQL	1	0.126638	90.51	Nucleus	0.916667	LEIDO
A0A3Q8ICQ8	18	ALVYWSMSFVVLLLRLF	1	0.302023	88.0986	Endoplasmic reticulum	0.9	LEIDO
A0A3Q8ICQ8	30	LLRLFCAEFADLSSYGG	0.857143	0.262473	64.4157	Endoplasmic reticulum	0.9	LEIDO
A0A3Q8ICQ8	175	REHDTVTLFAAVAGSTF	1	0.116303	88.0271	Endoplasmic reticulum	0.9	LEIDO
A0A3Q8ICQ8	308	YPYFSNVCFQVVLDPHYTC	0.666667	0.237495	84.6333	Endoplasmic reticulum	0.9	LEIDO
A0A3Q8ICQ8	374	RMACASVPWLSLLASVG	1	0.158864	78.6614	Endoplasmic reticulum	0.9	LEIDO
A0A3Q8ICQ9	267	QLNLRTIAFLDVMRGDF	0.571429	0.0710337	98.5	Cytoplasm	0.3	LEIDO
A0A3Q8ICR1	424	RHVIHETCFASLEIRRV	0.714286	0.21875	66.7543	Cytoplasm	0.916667	LEIDO
A0A3Q8ICR2	251	EDAALCAGFDVLEVIDEP	0.625	0.162598	85.7512	Mitochondrion	0.64	LEIDO
A0A3Q8ICR2	374	DPMLGGNDWDTVLSQHF	1	0.122615	89.2957	Mitochondrion	0.64	LEIDO
A0A3Q8ICR2	831	APPGEQGSWTEVKAAVD	0.571429	0.576633	42.4714	Mitochondrion	0.64	LEIDO
A0A3Q8ICR3	729	RRASMSPLFITVNDDLD	0.428571	0.0463723	49.0229	Endoplasmic reticulum|Golgi apparatus	1	LEIDO
A0A3Q8ICR4	578	WAPYSSTVFAAVTAGGK	0.714286	0.000830565	95.8214	Cytoplasm	1	LEIDO
A0A3Q8ICR5	204	YDYMEDLTWESIKTLVE	0.571429	0.193587	95.2057	Mitochondrion	0.9	LEIDO
A0A3Q8ICR6	242	VPLSLDAYFLAVALLDR	1	0.0473579	95.5186	Cytoplasm|Nucleus	1	LEIDO
A0A3Q8ICR6	287	SWPTLDPHFVSVKMKLA	0.857143	0.275904	93.7686	Cytoplasm|Nucleus	1	LEIDO
A0A3Q8ICS2	173	IRVACGSNFTLVYQRNG	0.571429	0.02401	95.8671	Mitochondrion	1	LEIDO
A0A3Q8ICS4	304	FPMLTSVFFVSVALDVL	1	0.350273	83.6086	Mitochondrion	0.888889	LEIDO
A0A3Q8ICS5	31	TRGINEEAFDSVRQAAV	1	0.527708	64.4986	Cytoplasm|Golgi apparatus	1	LEIDO
A0A3Q8ICS5	672	LISSVSQLFANLMDRCG	1	0.530121	37.7143	Cytoplasm|Golgi apparatus	1	LEIDO
A0A3Q8ICS5	718	GLRLPSDLFLDVVDAEL	0.428571	0.585324	54.3229	Cytoplasm|Golgi apparatus	1	LEIDO
A0A3Q8ICS6	245	GKSSEEHYFNDVYQYDA	0.285714	0.134604	92.7843	Cytoplasm	1	LEIDO
A0A3Q8ICS9	194	LSFHPSYMWLAVAVEEG	0.571429	0.125394	85.67	Cytoplasm	0.363636	LEIDO
A0A3Q8ICT2	70	STSASSSHFALVTEAEM	0	0.687028	30.3143	Mitochondrion	0.818182	LEIDO
A0A3Q8ICT2	522	HSKSLSLPFLAVARAKL	0.857143	0.41416	60.0357	Mitochondrion	0.818182	LEIDO
A0A3Q8ICT4	13	VRPRTCSGWCALACSYI	1	0.433863	89.5186	Endoplasmic reticulum|Golgi apparatus	0.666667	LEIDO
A0A3Q8ICT4	186	FHIVLTSLFSCVFHFPK	1	0.235582	85.1871	Endoplasmic reticulum|Golgi apparatus	0.666667	LEIDO
A0A3Q8ICT4	217	MVIILSIIFSTVMGICF	1	0.244724	94.7671	Endoplasmic reticulum|Golgi apparatus	0.666667	LEIDO
A0A3Q8ICT5	782	AIRDAIELFMLLAPRPR	1	0.562898	77.1871	Mitochondrion	1	LEIDO
A0A3Q8ICT5	1061	PPLPTDADFLNLRDAEV	0.428571	0.621824	50.3086	Mitochondrion	1	LEIDO
A0A3Q8ICT6	340	RGMAYIDAWIAVTPLRS	1	0.311864	73.42	Mitochondrion	0.9	LEIDO
A0A3Q8ICT7	10	GLCDRYVVFLDIDGVLLP	0.75	0.0364886	97.6562	Cytoplasm	1	LEIDO
A0A3Q8ICT8	257	SLPKFSNNFVYLWCAPV	0.571429	0.381461	49.6214	Endoplasmic reticulum|Lysosome/Vacuole	1	LEIDO
A0A3Q8ICT8	337	HMPFFTLLFVALLLWIV	1	0.242464	60.9414	Endoplasmic reticulum|Lysosome/Vacuole	1	LEIDO
A0A3Q8ICU1	799	GLTVMDGCFQWLHCLLA	1	0.148428	90.0086	Cytoplasm	1	LEIDO
A0A3Q8ICU2	131	SQSAYECVFNVVRVYPW	1	0.0233431	87.9	Cytoplasm	1	LEIDO
A0A3Q8ICU2	238	RVLCAEHLFSLVPSVCD	1	0.010662	90.5086	Cytoplasm	1	LEIDO
A0A3Q8ICU2	411	SRASNSDPFAQLDESVD	0	0.778142	30.5071	Cytoplasm	1	LEIDO
A0A3Q8ICU2	906	RLMDRCASFIDVESRLA	1	0.449371	48.6157	Cytoplasm	1	LEIDO
A0A3Q8ICU4	183	DYTSRPENFECLTKCRE	0.285714	0.73835	39.1114	Cytoplasm	1	LEIDO
A0A3Q8ICU5	36	TTAAAAVDFDVIPTSNA	0	0.419274	84.9743	Nucleus	0.727273	LEIDO
A0A3Q8ICU6	268	GPSGRVASWEDVVVEDM	0.571429	0.220214	66.0757	Nucleus	0.666667	LEIDO
A0A3Q8ICU7	30	GFISIFTFFMAVHFYYA	1	0.245487	73.25	Endoplasmic reticulum|Golgi apparatus	1	LEIDO
A0A3Q8ICU7	141	KAKVGEPNWNDVDEAES	0	0.739852	27.3257	Endoplasmic reticulum|Golgi apparatus	1	LEIDO
A0A3Q8ICU7	380	LVFVYSASFAVVGLGLL	1	0.317972	90.1071	Endoplasmic reticulum|Golgi apparatus	1	LEIDO
A0A3Q8ICV2	60	LPIADSDPFALLYSTPE	0.428571	0.579773	33.0786	Cytoplasm	1	LEIDO
A0A3Q8ICV2	656	KLVVRWECFNVLAVEGN	0.714286	0.155874	79.5814	Cytoplasm	1	LEIDO
A0A3Q8ICV2	704	MVKALSDVFTVVATEEE	1	0.169927	84.2314	Cytoplasm	1	LEIDO
A0A3Q8ICV2	914	DEPGSGGTFADL	0	0.763343	35.4114	Cytoplasm	1	LEIDO
A0A3Q8ICV5	89	ITSPLSACFNFLTVAKE	0.857143	0.0458147	90.3671	Mitochondrion	0.9	LEIDO
A0A3Q8ICV6	769	VSATGISSFTVVGSCVA	0	0.776512	29.1986	Cytoplasm	0.555556	LEIDO
A0A3Q8ICW0	85	PRHRTAEDFLSIPRAAS	0	0.769477	28.3214	Cytoplasm	0.833333	LEIDO
A0A3Q8ICW3	326	CPERVLGSWSYLSVGRD	0	0.766677	29.8514	Nucleus	0.6	LEIDO
A0A3Q8ICW9	295	EEEAQYTAWVTLSPDDL	0.857143	0.379669	57.8843	Cytoplasm	0.833333	LEIDO
A0A3Q8ICX3	211	GCVRGADDFAHICQTAP	1	0.337684	93.4557	Cytoplasm	0.7	LEIDO
A0A3Q8ICX7	103	LTLMMVEVFVILVIPAG	1	0.159909	92.6929	Lysosome/Vacuole	0.981132	LEIDO
A0A3Q8ICX7	420	RFIFIPLTFLCIFKYIP	1	0.184905	92.6686	Lysosome/Vacuole	0.981132	LEIDO
A0A3Q8ICX8	493	VRRADLLTWEFLDFTLN	1	0.206898	84.4029	Endoplasmic reticulum	0.818182	LEIDO
A0A3Q8ICY0	45	ALIPFCCTFCVVFTLRA	0	0.718432	24.0214	Mitochondrion	0.909091	LEIDO
A0A3Q8ICY0	165	DQMLEDEEFAALRDADG	1	0.516846	39.4914	Mitochondrion	0.909091	LEIDO
A0A3Q8ICY2	119	QVGWREYIFTLLMLATT	1	0.375213	91.9357	Golgi apparatus	0.947368	LEIDO
A0A3Q8ICY4	197	SCLASVASFIVLYAGCR	1	0.132919	50.7586	Mitochondrion	1	LEIDO
A0A3Q8ICY4	319	QHALADSVWASLSPRGY	0.714286	0.307193	33.3443	Mitochondrion	1	LEIDO
A0A3Q8ICZ1	429	IQRDEDAAFTALMIRER	1	0.449896	82.3929	Cytoplasm	0.9	LEIDO
A0A3Q8ICZ1	571	ICRQEQDDWQQLCIAFA	1	0.511059	59.2457	Cytoplasm	0.9	LEIDO
A0A3Q8ICZ3	751	PSWSTSSPFAALASPSL	0.714286	0.617538	41.5243	Cytoplasm|Nucleus	1	LEIDO
A0A3Q8ICZ3	801	ARAPSSSSFASVSPHYS	0	0.7717	26.3529	Cytoplasm|Nucleus	1	LEIDO
A0A3Q8ICZ3	901	EKSFIGIPFTVLDELDRMH	0.888889	0.104866	94.2867	Cytoplasm|Nucleus	1	LEIDO
A0A3Q8ICZ4	224	EKEVAALHFQTVDRKLKL	1	0.435006	97.9537	Cytoplasm	0.909091	LEIDO
A0A3Q8ICZ5	217	AVQHLTGQWLDIPAIVK	0.428571	0.0956402	97.2586	Cytoplasm	0.909091	LEIDO
A0A3Q8ICZ5	450	APAPMYNSFADVLRAVR	0.571429	0.0772737	98.6143	Cytoplasm	0.909091	LEIDO
A0A3Q8ICZ6	358	SSVVDLPTWAALGQQLR	0.857143	0.544505	29.8343	Nucleus	1	LEIDO
A0A3Q8ICZ6	913	GCLLASFDFNQLELRLL	0.714286	0.098675	92.2857	Nucleus	1	LEIDO
A0A3Q8ID01	120	QTWSITLTFAVVSLSKL	1	0.144814	96.7414	Lysosome/Vacuole	0.722222	LEIDO
A0A3Q8ID03	390	VVVVSSNAWNSIRTSRN	0	0.738644	29.3029	Cytoplasm	1	LEIDO
A0A3Q8ID03	503	LGEAYGDDFEMLKLGCS	0.857143	0.518311	49.9829	Cytoplasm	1	LEIDO
A0A3Q8ID06	209	SQESYINYFQLLFEIPVLP	0.888889	0.505874	29.6356	Cytoplasm	1	LEIDO
A0A3Q8ID06	329	VLPSSMDGFQALSAASH	0	0.717139	23.0071	Cytoplasm	1	LEIDO
A0A3Q8ID11	29	LVQGPNSYFMDVSCPRC	0.571429	0.200888	93.75	Cytoplasm|Nucleus	1	LEIDO
A0A3Q8ID16	82	AAFAIVSVFTTLAALVF	1	0.229183	97.9829	Cell membrane|Lysosome/Vacuole	0.64977	LEIDO
A0A3Q8ID16	120	SIFTIFISWACVAGAYT	1	0.165991	97.49	Cell membrane|Lysosome/Vacuole	0.64977	LEIDO
A0A3Q8ID17	109	IHVNDTNIFVLIDGISM	0	0.752154	27.5686	Cytoplasm	1	LEIDO
A0A3Q8ID17	229	KSVPIANPWATLFEDAKVP	0.444444	0.674804	35.7011	Cytoplasm	1	LEIDO
A0A3Q8ID18	251	MRAFITDEFADLYSKEA	1	0.304441	75.1071	Endoplasmic reticulum	0.733333	LEIDO
A0A3Q8ID19	206	EGPSIGGPFSLVDVRTGK	0.5	0.17403	90.6012	Mitochondrion	0.666667	LEIDO
A0A3Q8ID19	267	GKDYWQPIFISLDPKRDT	0.75	0.0100252	95.1813	Mitochondrion	0.666667	LEIDO
A0A3Q8ID20	168	VYNAIMSAFDCLPLACI	0.571429	0.09283	98.7843	Cytoplasm	0.692308	LEIDO
A0A3Q8ID22	37	MILPYEVLFNLVGRRVT	0.571429	0.331188	89.1171	Cytoplasm|Nucleus	0.857143	LEIDO
A0A3Q8ID22	135	SQAMLNSAFVALVTPTL	0.857143	0.323006	88.91	Cytoplasm|Nucleus	0.857143	LEIDO
A0A3Q8ID26	21	THVLPDPLFILLVGEGN	0.714286	0.110516	90.6871	Cytoplasm|Nucleus	0.6	LEIDO
A0A3Q8ID27	31	PTMVATSSWVFLSFIAA	1	0.334636	80.2957	Endoplasmic reticulum|Lysosome/Vacuole	0.8	LEIDO
A0A3Q8ID27	201	CLVSLAITWVAVVALHG	1	0.266069	89.1171	Endoplasmic reticulum|Lysosome/Vacuole	0.8	LEIDO
A0A3Q8ID28	434	ACTAPSSAFTAVPDGRS	0	0.730262	26.7929	Nucleus	0.8	LEIDO
A0A3Q8ID28	545	SVFSTSQPFVNVLARPH	0	0.731894	31.32	Nucleus	0.8	LEIDO
A0A3Q8ID29	435	LEQGDITLFMAVPTVYV	0.571429	0.053643	95.33	Mitochondrion	0.6	LEIDO
A0A3Q8ID30	228	IPYISSSEFVSVPRPKQ	0	0.729407	35.6571	Mitochondrion	0.5	LEIDO
A0A3Q8ID35	498	SRGRIAEDFLSILCPQQ	1	0.286638	66.4557	Cytoplasm|Nucleus	1	LEIDO
A0A3Q8ID35	685	RNGIPMSNFVVIPDVLG	0.857143	0.341227	80.0457	Cytoplasm|Nucleus	1	LEIDO
A0A3Q8ID37	199	RRRKADAVFEALGAIDE	0.857143	0.140658	96.7771	Mitochondrion	1	LEIDO
A0A3Q8ID38	107	LRSEKLDTFACVDEGCF	0	0.670839	46.69	Cytoplasm|Golgi apparatus	1	LEIDO
A0A3Q8ID48	339	ACGRCQADFVALSMNSL	0.571429	0.156434	45.7543	Cytoplasm	1	LEIDO
A0A3Q8ID48	591	RLPPPPSPWSVLERLGN	0.571429	0.520404	26.6143	Cytoplasm	1	LEIDO
A0A3Q8ID50	409	LVSVYDSDFETLLSIPA	0.285714	0.240392	93.91	Cytoplasm	1	LEIDO
A0A3Q8ID50	753	PVSPLGQSFSSLSNGPV	0	0.723283	29.7186	Cytoplasm	1	LEIDO
A0A3Q8ID51	172	TPELLDTLFLVLQRKPV	1	0.13002	91.6971	Endoplasmic reticulum	0.830986	LEIDO
A0A3Q8ID54	71	ETASAPATFSAVEREDY	0.285714	0.549543	59.1571	Cytoplasm	1	LEIDO
A0A3Q8ID54	83	EREDYYVTWTALLKEFC	1	0.320766	92.83	Cytoplasm	1	LEIDO
A0A3Q8ID54	237	NVPVMDSNFLVLMEQSE	1	0.3087	83.3557	Cytoplasm	1	LEIDO
A0A3Q8ID54	401	SRVEELQEWIDVKSQKG	1	0.468319	60.5971	Cytoplasm	1	LEIDO
A0A3Q8ID57	136	SFHKMISSFEEVFHHTR	0.857143	0.17627	91.0543	Cytoplasm	0.888889	LEIDO
A0A3Q8ID57	516	EAPSTMEEWLAVYWGMS	1	0.376093	37.7314	Cytoplasm	0.888889	LEIDO
A0A3Q8ID58	152	ATAMDAVSWQTLPDCPL	0.428571	0.32273	61.9786	Mitochondrion	0.857143	LEIDO
A0A3Q8ID60	502	GPSPTLDTFLSVLLLWS	0.714286	0.178502	92.5257	Cytoplasm|Nucleus	0.8	LEIDO
A0A3Q8ID61	448	RPTMEDAHFAELNATHV	0.857143	0.22319	97.91	Cytoplasm	1	LEIDO
A0A3Q8ID61	699	LHLTDASAFLLLACDGL	0.571429	0.0437395	96.2043	Cytoplasm	1	LEIDO
A0A3Q8ID61	708	LLLACDGLWDVLSNEEA	0.571429	0.144185	98.3471	Cytoplasm	1	LEIDO
A0A3Q8ID63	186	TRFMAEYQFALVEEFVS	0.714286	0.205403	93.33	Cytoplasm|Nucleus	0.944444	LEIDO
A0A3Q8ID71	209	IPRLVDCIFMDVAQPDQ	0.714286	0.0744787	96.1971	Nucleus	1	LEIDO
A0A3Q8ID72	123	EKEDWNELWTSVMTILG	1	0.245873	92.7143	Cytoplasm|Nucleus	0.909091	LEIDO
A0A3Q8ID72	222	EAYLNQGEWESVESILE	0.714286	0.355761	87.4657	Cytoplasm|Nucleus	0.909091	LEIDO
A0A3Q8ID72	297	VPQFASSFFELLFQYTL	1	0.130097	97.3314	Cytoplasm|Nucleus	0.909091	LEIDO
A0A3Q8ID74	178	VVIMAIYSFVLLAIVSH	1	0.0529521	95.3029	Cell membrane|Lysosome/Vacuole	0.849162	LEIDO
A0A3Q8ID74	260	YRLITSMLWIVVILPMC	1	0.306957	91.4729	Cell membrane|Lysosome/Vacuole	0.849162	LEIDO
A0A3Q8ID74	329	INGLSSLMFAFIAQVNA	0.857143	0.035932	87.2329	Cell membrane|Lysosome/Vacuole	0.849162	LEIDO
A0A3Q8ID75	593	TAPISEEDFVILEFHVL	1	0.22338	85.7857	Cytoplasm	1	LEIDO
A0A3Q8ID75	614	FPVHPVTLFEAVGALLA	0.714286	0.0799538	69.9643	Cytoplasm	1	LEIDO
A0A3Q8ID75	759	ESKLPDGGFSVLQLSPV	0.285714	0.359613	49.1571	Cytoplasm	1	LEIDO
A0A3Q8ID77	116	SRITREHFFNTLAPRLK	1	0.214453	96.8229	Nucleus	1	LEIDO
A0A3Q8ID82	41	FCLRQLHAFTTLSDNAPAI	0.222222	0.5291	42.2089	Mitochondrion|Golgi apparatus	1	LEIDO
A0A3Q8ID82	405	KLLKKSSSWAAVARTAE	0.571429	0.261524	48.9029	Mitochondrion|Golgi apparatus	1	LEIDO
A0A3Q8ID82	1124	KKDSVALAWCQVEAVVSI	1	0.431296	35.9675	Mitochondrion|Golgi apparatus	1	LEIDO
A0A3Q8ID82	1190	PPDSLPAEWEYVAGATQ	0.571429	0.62001	30.4143	Mitochondrion|Golgi apparatus	1	LEIDO
A0A3Q8ID83	251	TFRDSSPDFLAVQLMRD	0.857143	0.522553	40.42	Cytoplasm	0.909091	LEIDO
A0A3Q8ID83	541	TAGVILTPFLQLKLTPM	1	0.229739	91.5886	Cytoplasm	0.909091	LEIDO
A0A3Q8ID83	594	WRIAEALDWTDVKEYMK	0.857143	0.327517	85.34	Cytoplasm	0.909091	LEIDO
A0A3Q8ID84	361	PKRHRIEAFLTVTLTPT	0.428571	0.419955	63.95	Nucleus	1	LEIDO
A0A3Q8ID84	391	LHLVRSFSWTIVLLLES	0.571429	0.0756936	83.84	Nucleus	1	LEIDO
A0A3Q8ID85	32	TGLLSYSEFAYLILRSG	1	0.200734	83.3129	Cytoplasm	1	LEIDO
A0A3Q8ID85	594	DRALSLVDFCVLVSRLR	1	0.160757	73.91	Cytoplasm	1	LEIDO
A0A3Q8ID86	52	KGTTSGEEFVCVRAIAQ	0.428571	0.279372	79.6914	Nucleus	0.833333	LEIDO
A0A3Q8ID86	231	VDMHDSSHFDSLGLVDA	0	0.76195	37.4086	Nucleus	0.833333	LEIDO
A0A3Q8ID88	275	DRNPVLDYFQCVVYARP	1	0.0681084	98.1086	Cytoplasm	0.909091	LEIDO
A0A3Q8ID88	413	TVTVVLPDWSAVASDEI	0.571429	0.0312806	98.5971	Cytoplasm	0.909091	LEIDO
A0A3Q8ID88	465	ILGNRNDFWVSVIGIAR	0.857143	0.157151	97.8371	Cytoplasm	0.909091	LEIDO
A0A3Q8ID89	10	VPLSLLSPFSCLRLRME	0.714286	0.543001	46.1871	Cytoplasm	1	LEIDO
A0A3Q8ID89	52	MTLCDTLQFNFVNLDQL	0.714286	0.312403	90.3029	Cytoplasm	1	LEIDO
A0A3Q8ID91	90	VDVTPLNSFEELRDAPR	0.428571	0.306376	88	Mitochondrion	1	LEIDO
A0A3Q8ID92	167	VEQLQVGAFDTVLDMCAAP	0.444444	0.187515	97.9844	Nucleus	0.636364	LEIDO
A0A3Q8ID92	388	CHGWGPMFFCVLEKTAEH	0.875	0.0432089	97.985	Nucleus	0.636364	LEIDO
A0A3Q8ID95	67	LQRVNGTCWETLQAPPG	0	0.474631	38.2414	Cytoplasm	1	LEIDO
A0A3Q8ID95	464	FVHGNPDSFSVVASDFG	0.571429	0.441266	64.3843	Cytoplasm	1	LEIDO
A0A3Q8ID97	66	VKYVFGEAFVDVECDQA	0.714286	0.529059	92.6786	Cytoplasm	0.8	LEIDO
A0A3Q8ID98	150	ASNQTDWSFCMVAASCA	0.857143	0.0744283	82.7671	Endoplasmic reticulum|Golgi apparatus	0.785714	LEIDO
A0A3Q8IDA1	240	AGEDQMINFLSVEEGVIDD	0.666667	0.183824	96.8067	Cytoplasm|Nucleus	0.727273	LEIDO
A0A3Q8IDA1	310	SFEMYLVDWCVVSGQLH	1	0.0340585	97.2786	Cytoplasm|Nucleus	0.727273	LEIDO
A0A3Q8IDA3	32	TSVVWLSSFVALLTFLA	1	0.240695	47.0786	Golgi apparatus	1	LEIDO
A0A3Q8IDA3	248	KVFPAVYDWESLALLTS	0.571429	0.516688	38.2329	Golgi apparatus	1	LEIDO
A0A3Q8IDA8	13	IVEEDCEDFSDVPLKLH	0	0.696121	52.3857	Cytoplasm	0.8	LEIDO
A0A3Q8IDB2	835	TATHLTDLFSSLQESLG	1	0.329798	74.99	Cytoplasm|Nucleus	0.777778	LEIDO
A0A3Q8IDB5	690	VHRTPMSAFAHIHPVHL	0	0.539455	27.4071	Cytoplasm|Mitochondrion	1	LEIDO
A0A3Q8IDB5	892	YSAITNEEFTALCPALR	1	0.494884	36.6243	Cytoplasm|Mitochondrion	1	LEIDO
A0A3Q8IDC0	336	TYVNQSTDWQSLGTLLF	0.285714	0.48446	75.4657	Extracellular	0.875	LEIDO
A0A3Q8IDC0	425	QDAVAEGVFSAVLSEPG	0.428571	0.475899	62.1329	Extracellular	0.875	LEIDO
A0A3Q8IDC0	577	LGASATPYFSAIPDCAT	0.571429	0.0925089	89.25	Extracellular	0.875	LEIDO
A0A3Q8IDC1	411	AANVVDPAFQNVALWLL	0.571429	0.396521	72.3843	Endoplasmic reticulum	0.777778	LEIDO
A0A3Q8IDC2	141	MEPTQTSFFQALNIATK	0.714286	0.316774	83.9471	Cytoplasm	1	LEIDO
A0A3Q8IDC3	149	PPPPSELTFVQVKPTTA	0.428571	0.26539	86.4014	Nucleus	0.666667	LEIDO
A0A3Q8IDD1	101	DTLAGISNFAAIETLCL	0.428571	0.160719	92.6271	Cytoplasm|Nucleus	1	LEIDO
A0A3Q8IDD1	133	NLRVLSLNFNNITSFES	0.142857	0.171482	97.75	Cytoplasm|Nucleus	1	LEIDO
A0A3Q8IDD1	427	VLAYVNGEFSFLYFDIS	0.714286	0.451329	70.3357	Cytoplasm|Nucleus	1	LEIDO
A0A3Q8IDD1	778	VEDPQTNEFNVVAANAK	0.571429	0.417188	81.4029	Cytoplasm|Nucleus	1	LEIDO
A0A3Q8IDD2	342	DFAARGIGFVALERATGN	0.75	0.0732154	98.5787	Cytoplasm|Nucleus	1	LEIDO
A0A3Q8IDD3	298	GNGDANATFNLILCYYA	1	0.0445513	91.5986	Cytoplasm	0.727273	LEIDO
A0A3Q8IDD4	330	QAIVAGYPWQALEDLTGFP	0.777778	0.12559	91.8144	Cytoplasm	0.933333	LEIDO
A0A3Q8IDD4	507	YDYRVIGSFEDLVCDTA	0.714286	0.233001	95.6229	Cytoplasm	0.933333	LEIDO
A0A3Q8IDD4	698	GKKQHNAEFELVM	0.428571	0.311244	56.5371	Cytoplasm	0.933333	LEIDO
A0A3Q8IDD7	110	YKNFFSYQWDTVDPNPF	0.428571	0.296677	77.0814	Endoplasmic reticulum	1	LEIDO
A0A3Q8IDD7	489	IPCLGSYAFVILRMTLL	0.857143	0.160076	74.1257	Endoplasmic reticulum	1	LEIDO
A0A3Q8IDE2	77	VGRLTIVDFDDVELSNL	0.428571	0.189603	96.65	Cytoplasm	0.909091	LEIDO
A0A3Q8IDE9	115	GDQVQETLFDMIEREAE	1	0.236511	96.4371	Cytoplasm	1	LEIDO
A0A3Q8IDF1	142	GFGTSTSDWADVQKFYG	0.571429	0.359427	89.34	Cytoplasm|Nucleus	0.909091	LEIDO
A0A3Q8IDF1	304	GAGAHTAGFAMLGGDDD	0	0.73342	35.6129	Cytoplasm|Nucleus	0.909091	LEIDO
A0A3Q8IDF6	752	LSFPPHQTFTNLAATHQ	0	0.786112	27.2471	Cytoplasm	1	LEIDO
A0A3Q8IDF6	780	GPAYSSNDWEFLETANF	0	0.739866	27.4971	Cytoplasm	1	LEIDO
A0A3Q8IDF7	40	YDGGVVFDWTALHQRLT	0.857143	0.114941	89.9386	Cytoplasm	0.9	LEIDO
A0A3Q8IDF7	109	EQAQRLSVFDVLSVTAS	0.428571	0.163428	85.2871	Cytoplasm	0.9	LEIDO
A0A3Q8IDF8	249	ITTSLQAIFEMVEDAVLLE	0.777778	0.242254	97.02	Cytoplasm	0.8	LEIDO
A0A3Q8IDG6	1066	VFHVTQMSWILLHPQLR	1	0.0887009	62.96	Cytoplasm	1	LEIDO
A0A3Q8IDG7	154	NDVATSWVFSSLPICGL	0.714286	0.18262	95.7957	Cytoplasm	0.714286	LEIDO
A0A3Q8IDG8	272	IVGFSSILFAFLAQTNV	0.714286	0.0204905	91.2314	Cell membrane|Lysosome/Vacuole	0.801105	LEIDO
A0A3Q8IDG8	399	VICTGLSVFALVLGLFI	1	0.18297	97.5614	Cell membrane|Lysosome/Vacuole	0.801105	LEIDO
A0A3Q8IDH0	155	SVWGDLGTFVTVGAPLV	0.428571	0.491667	42.4	Cytoplasm|Nucleus	0.666667	LEIDO
A0A3Q8IDH0	211	LLTCAEDLFLAVEQHIA	1	0.211449	68.1714	Cytoplasm|Nucleus	0.666667	LEIDO
A0A3Q8IDH4	586	KFSRANEAFLALAPQGT	1	0.306296	83.9886	Cytoplasm|Nucleus	0.972973	LEIDO
A0A3Q8IDH4	636	NGVINYDDFLQIVDVSS	1	0.288902	80.3571	Cytoplasm|Nucleus	0.972973	LEIDO
A0A3Q8IDH7	195	GENLPDAFFDALHHDAP	1	0.268715	97.7129	Cytoplasm	0.8	LEIDO
A0A3Q8IDH9	458	TNQPPIAAFLHVVDALVEQ	1	0.458608	62.4922	Nucleus	0.846154	LEIDO
A0A3Q8IDI2	31	RLALAPLTFLSLSGNTS	0.428571	0.452219	42.8329	Nucleus	0.857143	LEIDO
A0A3Q8IDI3	183	GILLEVTVFENLLFATQ	0.857143	0.0846377	96.2857	Endoplasmic reticulum	1	LEIDO
A0A3Q8IDI3	291	GSAIPWTLFDDIDSLTL	0.571429	0.235408	85.6543	Endoplasmic reticulum	1	LEIDO
A0A3Q8IDI3	379	RARIATNAFATLPDTTR	0	0.415714	87.3571	Endoplasmic reticulum	1	LEIDO
A0A3Q8IDI3	450	MQNVRGTLFLLLSCSVQ	1	0.0984772	87.7429	Endoplasmic reticulum	1	LEIDO
A0A3Q8IDI5	782	STTASPSAWNALVNRAL	0.714286	0.217202	66.46	Cytoplasm	0.833333	LEIDO
A0A3Q8IDJ0	25	TTSLNHTEWSALLRLLA	1	0.533997	52.8471	Nucleus	0.833333	LEIDO
A0A3Q8IDJ0	356	VLTVCGNFFDLLDAGKLP	0.75	0.44884	38.1925	Nucleus	0.833333	LEIDO
A0A3Q8IDJ1	185	RVQEALDTFSFLLAPMI	1	0.530831	86.27	Mitochondrion	1	LEIDO
A0A3Q8IDJ1	310	KAPCYAGEFALVCKEPR	0.857143	0.0987399	81.7686	Mitochondrion	1	LEIDO
A0A3Q8IDJ4	29	RGDDSFTTFEEVLRAAR	1	0.0359597	97.0914	Cytoplasm|Nucleus	1	LEIDO
A0A3Q8IDJ4	81	VFGNKAVPFSLLSDPATNF	0.222222	0.273138	95.6933	Cytoplasm|Nucleus	1	LEIDO
A0A3Q8IDJ4	163	VLLRKGSTFIALYGLGN	0.714286	0.102899	96.2414	Cytoplasm|Nucleus	1	LEIDO
A0A3Q8IDJ4	251	MVPQPADGFDVVQPGST	0.428571	0.257013	92.4543	Cytoplasm|Nucleus	1	LEIDO
A0A3Q8IDJ4	361	PLIRLAVDFTDVTSAPY	0.428571	0.185023	90.6257	Cytoplasm|Nucleus	1	LEIDO
A0A3Q8IDJ7	70	QRSSAADPFDLLVIGGG	0.428571	0.204138	93.8043	Mitochondrion	1	LEIDO
A0A3Q8IDJ8	45	TYLRHPDCFEALNDIQP	0.571429	0.46865	76.09	Endoplasmic reticulum	0.8	LEIDO
A0A3Q8IDK1	421	MAWNMLATFCVIPLSRR	0.857143	0.207318	94.2057	Cell membrane|Lysosome/Vacuole	0.974359	LEIDO
A0A3Q8IDK1	477	IAITGIAIFIALYEMGVGP	1	0.0988881	92.5067	Cell membrane|Lysosome/Vacuole	0.974359	LEIDO
A0A3Q8IDK2	105	VGAGLFSSFAYVFAAQV	0	0.570572	25.6471	Endoplasmic reticulum	1	LEIDO
A0A3Q8IDK8	250	RWSFNSDTWASVTPTAK	0.714286	0.303592	85.76	Cytoplasm	0.740741	LEIDO
A0A3Q8IDK9	336	FKVEGEVDFDSILFVPT	0.571429	0.141713	91.1614	Endoplasmic reticulum	1	LEIDO
A0A3Q8IDK9	425	LVRKTLSMFADIAAQDE	1	0.151403	97.6243	Endoplasmic reticulum	1	LEIDO
A0A3Q8IDK9	596	RKEKYDSFFTHLRALFG	1	0.231341	95.0086	Endoplasmic reticulum	1	LEIDO
A0A3Q8IDL0	15	HHRTAVATWSYLLPSLR	0.571429	0.266496	88.4729	Cytoplasm	0.75	LEIDO
A0A3Q8IDL4	79	EGYEVLSLFLDLLANRV	1	0.225754	94.8143	Cytoplasm	0.818182	LEIDO
A0A3Q8IDL5	111	PVNGFTTSFILLIGLFF	1	0.124203	94.16	Endoplasmic reticulum	1	LEIDO
A0A3Q8IDL5	229	IVPWLLVTFSAVAVYNG	1	0.250551	96.5886	Endoplasmic reticulum	1	LEIDO
A0A3Q8IDL5	245	GDVKAAWSFDILSVFTT	0.571429	0.199468	89.1057	Endoplasmic reticulum	1	LEIDO
A0A3Q8IDL7	130	IMDESCTPFTALLATLR	0.428571	0.162327	87.0029	Cytoplasm	0.5	LEIDO
A0A3Q8IDL9	157	DLETDSFTFDAVPDKDE	0.714286	0.315568	45.4543	Mitochondrion	1	LEIDO
A0A3Q8IDL9	178	GRAPPAVAFAMLDAGLTL	1	0.0632505	60.195	Mitochondrion	1	LEIDO
A0A3Q8IDM6	219	VTAQCASEFLSVTRANW	0.428571	0.136604	65.4871	Cytoplasm	1	LEIDO
A0A3Q8IDM6	272	EMTRMELDFLYLLDFDL	1	0.170801	90.2771	Cytoplasm	1	LEIDO
A0A3Q8IDM6	376	EAVGTSLSFVVVLRSVP	0	0.727528	27.5057	Cytoplasm	1	LEIDO
A0A3Q8IDM6	451	PVSLLDGTFSAVSAASV	0	0.691026	26.4171	Cytoplasm	1	LEIDO
A0A3Q8IDN2	491	VDTKLIGDFVTVQELED	1	0.163283	91.5257	Cytoplasm	0.833333	LEIDO
A0A3Q8IDN6	22	RCSHCLQEFEMVVGHFI	0.714286	0.344975	67.0257	Cytoplasm|Nucleus	0.857143	LEIDO
A0A3Q8IDN6	188	ELFAPECNFEQLNGLVR	0.571429	0.243121	82.4043	Cytoplasm|Nucleus	0.857143	LEIDO
A0A3Q8IDP0	28	EDLWHLYNFILVGDLVLTK	0.444444	0.130956	91.0556	Cytoplasm|Nucleus	0.545455	LEIDO
A0A3Q8IDP1	514	NWRLEDEGFVLLWRRGD	0.571429	0.201404	90.5171	Cytoplasm	0.75	LEIDO
A0A3Q8IDP5	236	PAVIRDASFANIQADVM	0.714286	0.518579	46.49	Nucleus	0.875	LEIDO
A0A3Q8IDQ1	18	PGLFVMSIFSVVVYFSR	1	0.478134	70.3843	Mitochondrion|Endoplasmic reticulum	0.75	LEIDO
A0A3Q8IDQ2	23	ALSCKSSEFEIVLFRPR	0.857143	0.0752466	83.4657	Golgi apparatus	1	LEIDO
A0A3Q8IDQ2	319	VRVHGETTWELVNVSEP	1	0.210602	89.8914	Golgi apparatus	1	LEIDO
A0A3Q8IDQ4	188	CLIGAGELWMNVLALTP	0.714286	0.103283	86.2957	Cytoplasm	1	LEIDO
A0A3Q8IDQ4	221	MTLNDSLTWLQLGDDLL	0.714286	0.114655	88.6329	Cytoplasm	1	LEIDO
A0A3Q8IDQ4	266	LSPLSGSNFTVLMEAYH	0.571429	0.260546	73.4829	Cytoplasm	1	LEIDO
A0A3Q8IDQ4	986	DHYGVSMQFQVL	0.857143	0.103438	89.9929	Cytoplasm	1	LEIDO
A0A3Q8IDQ5	357	ERMRKSQSFIHVTSIAH	0.571429	0.264308	97.1871	Nucleus	0.714286	LEIDO
A0A3Q8IDQ6	160	EDVRGSISWSALHSVIV	0.857143	0.113339	85.7843	Cytoplasm	0.833333	LEIDO
A0A3Q8IDR1	75	GTPEETSLFLQIELFDD	1	0.152766	86.1886	Mitochondrion	0.541667	LEIDO
A0A3Q8IDR1	214	RVVHGLDAFIALVAPFG	1	0.32059	94.2586	Mitochondrion	0.541667	LEIDO
A0A3Q8IDR2	321	VDETEGGAFDLVEDDCESW	0.444444	0.215882	82.4656	Cytoplasm	1	LEIDO
A0A3Q8IDR2	398	KLKTWYTMWLDIPGIPV	0.714286	0.161235	92.25	Cytoplasm	1	LEIDO
A0A3Q8IDR2	555	QHPYESAIFCYVYCKDS	0.571429	0.0766095	79.26	Cytoplasm	1	LEIDO
A0A3Q8IDR2	817	AHALRATPWDTLPLSKL	0.571429	0.157114	82.1857	Cytoplasm	1	LEIDO
A0A3Q8IDR5	74	GRRQSPISFANVNPDEV	0.285714	0.200978	91.8286	Endoplasmic reticulum	1	LEIDO
A0A3Q8IDR5	232	FLTESLSLFSLIPARES	0.714286	0.104537	91.6357	Endoplasmic reticulum	1	LEIDO
A0A3Q8IDR7	301	QQVEGPYSFIFIATRLR	0.857143	0.0264147	71.4571	Cytoplasm|Nucleus	1	LEIDO
A0A3Q8IDR7	472	GAGYREACWQEVGVTGL	0	0.590447	24.14	Cytoplasm|Nucleus	1	LEIDO
A0A3Q8IDR7	583	MVPHEPPSFELILAHEE	0.428571	0.337828	73.0614	Cytoplasm|Nucleus	1	LEIDO
A0A3Q8IDR7	1107	EGVVRTLEWIVLKRRNN	1	0.0544749	89.9629	Cytoplasm|Nucleus	1	LEIDO
A0A3Q8IDR9	291	TVESVDPSWNSLASVPR	0.428571	0.367932	30.1829	Cytoplasm|Mitochondrion|Golgi apparatus	1	LEIDO
A0A3Q8IDR9	369	ALYTEGLLFAFLECFREA	0.875	0.262022	33.5712	Cytoplasm|Mitochondrion|Golgi apparatus	1	LEIDO
A0A3Q8IDR9	906	FHDDRSALWASLSPMTV	0	0.777047	26.7886	Cytoplasm|Mitochondrion|Golgi apparatus	1	LEIDO
A0A3Q8IDS1	311	EPPLLSPSFTNVIQFAE	0.571429	0.319827	64.8386	Cytoplasm|Nucleus	1	LEIDO
A0A3Q8IDS1	464	GQEGGLPYFEWLEELQCTS	0.888889	0.208209	79.6044	Cytoplasm|Nucleus	1	LEIDO
A0A3Q8IDS1	957	EPANVEECWLALLADRS	1	0.26456	84.7143	Cytoplasm|Nucleus	1	LEIDO
A0A3Q8IDS4	362	FPANLPMVFDVIYEAANAN	1	0.125116	86.7844	Cytoplasm	1	LEIDO
A0A3Q8IDS6	241	SGAPLGSVWTSIELEAA	1	0.266586	91.76	Cytoplasm|Nucleus	1	LEIDO
A0A3Q8IDS6	322	LSWSLVGTFLLVSYADG	0.571429	0.207623	92.6771	Cytoplasm|Nucleus	1	LEIDO
A0A3Q8IDS8	23	VLHGMSLFFVMLGVTRV	1	0.263695	76.7771	Golgi apparatus	1	LEIDO
A0A3Q8IDS8	95	IVYQHASMFDLLVEDTL	0	0.677517	36.08	Golgi apparatus	1	LEIDO
A0A3Q8IDS9	510	PSAIVDQLFELLKSNLK	1	0.217022	91.7771	Mitochondrion	0.9	LEIDO
A0A3Q8IDT0	61	AELSRTGSWESLDEVPE	0	0.584952	51.6786	Nucleus	0.545455	LEIDO
A0A3Q8IDT1	55	SPAGGAAEWIHVDVMDG	0.571429	0.0553511	97.99	Cytoplasm	1	LEIDO
A0A3Q8IDT2	183	ASASQEDVFDEVGRPLV	1	0.24688	95.3486	Cytoplasm	1	LEIDO
A0A3Q8IDT2	267	LEVYLEDVFDLLNHRKQ	0.571429	0.0999393	93.1429	Cytoplasm	1	LEIDO
A0A3Q8IDT2	287	RNDFTSNTFSVVGQKTV	0.714286	0.261347	83.2329	Cytoplasm	1	LEIDO
A0A3Q8IDT2	557	QRQILYGEFLLLEDELR	1	0.450652	68.4471	Cytoplasm	1	LEIDO
A0A3Q8IDT4	174	KKPEKLQNFAILDEVREAS	1	0.392198	69.1389	Cytoplasm	0.9	LEIDO
A0A3Q8IDT7	237	CGYSHVDEFCEVALGTE	0.428571	0.297652	81.3386	Cytoplasm	1	LEIDO
A0A3Q8IDT7	378	RERFPTTSFDDVRCDFY	0	0.305613	91.9371	Cytoplasm	1	LEIDO
A0A3Q8IDT7	446	EREESSMGFEALEYFTR	0.857143	0.0283547	76.4014	Cytoplasm	1	LEIDO
A0A3Q8IDT8	193	GAGVIGCEFASIFANFG	1	0.0112588	97.8486	Cytoplasm|Mitochondrion	0.774194	LEIDO
A0A3Q8IDU2	83	RARCDHATFQWLMNWIS	1	0.158399	89.6771	Cytoplasm	0.857143	LEIDO
A0A3Q8IDU2	481	VRSAGGNSFTALASPHS	0	0.783829	23.8	Cytoplasm	0.857143	LEIDO
A0A3Q8IDU3	41	AHSGAMNSFVVILRNAL	1	0.173163	94.9914	Lysosome/Vacuole	0.5	LEIDO
A0A3Q8IDU4	44	FNQVTPIGFECLELLADL	1	0.170848	84.8825	Cytoplasm|Nucleus	1	LEIDO
A0A3Q8IDU4	280	DKVQRNEEFVDVVSGAY	0.857143	0.32044	86.76	Cytoplasm|Nucleus	1	LEIDO
A0A3Q8IDU4	524	TTSGRYSDFTHVAASSS	0	0.768671	35.34	Cytoplasm|Nucleus	1	LEIDO
A0A3Q8IDU6	317	QRRSVCIVFQELDPARLM	0	0.729924	34.0225	Cytoplasm	0.571429	LEIDO
A0A3Q8IDU8	90	LLKKPPPTFTLLMKRKQ	0.714286	0.277703	94.3471	Nucleus	1	LEIDO
A0A3Q8IDU8	340	PPDCPEMTFDSLLQRVM	0.571429	0.312342	88.5971	Nucleus	1	LEIDO
A0A3Q8IDU9	250	PWKVALEEFVALRRNAE	1	0.164092	88.6886	Mitochondrion	1	LEIDO
A0A3Q8IDU9	383	GWSMALTLFQALERNGF	1	0.16767	89.26	Mitochondrion	1	LEIDO
A0A3Q8IDV0	277	VVQLCTMIFSNVGIALV	1	0.187824	93.0814	Lysosome/Vacuole	1	LEIDO
A0A3Q8IDV0	361	PAMPLFDIFCLIAYARA	1	0.186535	92.2057	Lysosome/Vacuole	1	LEIDO
A0A3Q8IDV0	407	PQLITQAYFNNVELSIQL	0.875	0.05735	76.6338	Lysosome/Vacuole	1	LEIDO
A0A3Q8IDV0	492	ASVLETNIFLLVATAIR	1	0.167329	88.0729	Lysosome/Vacuole	1	LEIDO
A0A3Q8IDV2	738	WSYELSCTFIEIYNDVI	1	0.0269657	93.5	Cytoplasm|Nucleus	1	LEIDO
A0A3Q8IDV2	803	RNIRSMEEFLQLYKQAV	1	0.247805	92.2571	Cytoplasm|Nucleus	1	LEIDO
A0A3Q8IDV3	186	NLKLEDGLFASLAAMCG	1	0.432196	32.4743	Mitochondrion	1	LEIDO
A0A3Q8IDV3	451	HKDDLTGAFSFLRTRSM	0.857143	0.103787	93.3486	Mitochondrion	1	LEIDO
A0A3Q8IDV3	586	LWTPLDPTWIDVEDSDG	0.428571	0.240347	81.6157	Mitochondrion	1	LEIDO
A0A3Q8IDV4	557	KWKGFLGSFICVTPDKK	1	0.0933464	93.9286	Mitochondrion	0.882353	LEIDO
A0A3Q8IDV8	18	VVAVVIAFFAYVDQPSHW	0.875	0.318234	91.665	Endoplasmic reticulum	1	LEIDO
A0A3Q8IDV8	126	RYFWADDFFNILVGEQW	1	0.0321737	98.4186	Endoplasmic reticulum	1	LEIDO
A0A3Q8IDV8	134	FNILVGEQWAALPGVEE	0.571429	0.186588	98.25	Endoplasmic reticulum	1	LEIDO
A0A3Q8IDW0	39	RKTSSPLFFTVVEMAAPN	0.75	0.0916734	81.005	Cytoplasm	0.6	LEIDO
A0A3Q8IDW0	163	FASASAATWTAVAAFNP	0.571429	0.213198	88.8486	Cytoplasm	0.6	LEIDO
A0A3Q8IDW0	427	VALDGHDNFAAVVSECG	0.714286	0.0920948	90.3214	Cytoplasm	0.6	LEIDO
A0A3Q8IDW3	299	ELMEFHYDFALVLQAIP	1	0.0706276	96.8843	Mitochondrion	1	LEIDO
A0A3Q8IDW3	400	DLYPLYDAFATVFQSLE	1	0.147814	91.4729	Mitochondrion	1	LEIDO
A0A3Q8IDW3	448	IVLDDEVLWDELPEVSR	0.714286	0.31335	87.7586	Mitochondrion	1	LEIDO
A0A3Q8IDW3	518	AASGSASLWQTLTPMIV	0.571429	0.571921	47.2543	Mitochondrion	1	LEIDO
A0A3Q8IDX1	508	LTPVEGVPFCDLEEYFRTV	0.666667	0.135358	73.2689	Cytoplasm	1	LEIDO
A0A3Q8IDY2	145	NVVPQNGSFLLVPIDTV	0.714286	0.156685	91.5357	Cytoplasm|Nucleus	0.875	LEIDO
A0A3Q8IDY2	156	VPIDTVASFTNLRACYQ	0.428571	0.137476	86.8657	Cytoplasm|Nucleus	0.875	LEIDO
A0A3Q8IDY4	97	DSGLHSTEFLWVPSNYY	0.571429	0.20947	96.6257	Cytoplasm	0.909091	LEIDO
A0A3Q8IDY5	224	IQAEADFVFQELEDVFT	1	0.475542	75.0529	Cytoplasm	1	LEIDO
A0A3Q8IDY9	211	FGQMRYDEWAAVKGMSC	0.857143	0.231582	90.2043	Nucleus	0.833333	LEIDO
A0A3Q8IDZ2	129	VRAVVSIAFCSVPLAIV	0.857143	0.093518	88.4643	Endoplasmic reticulum|Golgi apparatus	1	LEIDO
A0A3Q8IDZ2	473	LAFYVSFSFTLLGPPLA	1	0.126354	93.51	Endoplasmic reticulum|Golgi apparatus	1	LEIDO
A0A3Q8IDZ5	9	LGVTAVDTWAAVCRGQS	1	0.198093	97.9714	Cytoplasm|Mitochondrion	0.8	LEIDO
A0A3Q8IDZ9	234	ALPGGVGTFDELLEVIT	1	0.261616	96.6143	Cytoplasm	1	LEIDO
A0A3Q8IDZ9	265	NVEGFFDPFVALLRHLM	0.857143	0.297993	97.8929	Cytoplasm	1	LEIDO
A0A3Q8IDZ9	285	FLEEKVFDFLVIAPTAI	1	0.157686	91.57	Cytoplasm	1	LEIDO
A0A3Q8IE00	165	SFGFEMETFEFLNIAQV	1	0.0816251	91.26	Nucleus	1	LEIDO
A0A3Q8IE00	971	PVAPPNTGFLAIPVRDP	0.714286	0.137204	92.1886	Nucleus	1	LEIDO
A0A3Q8IE01	527	VRELLNETFVDLSSAAA	0.428571	0.25526	72.0714	Nucleus	0.9	LEIDO
A0A3Q8IE02	349	KRSVMVIDWSDLDSDAD	0.428571	0.533093	55.5857	Nucleus	0.75	LEIDO
A0A3Q8IE03	40	GFTIPGTAWADLVSRCS	1	0.178111	84.65	Golgi apparatus	1	LEIDO
A0A3Q8IE03	57	APHFRTSAFLNVTADKD	1	0.261828	87.8471	Golgi apparatus	1	LEIDO
A0A3Q8IE07	340	TQVQGLPSFASLTAATS	0	0.744289	34.8371	Mitochondrion	1	LEIDO
A0A3Q8IE08	20	DTPIASGAFSTVWRCSE	0.571429	0.364082	77.6057	Golgi apparatus	1	LEIDO
A0A3Q8IE08	455	EILKYGIEFTSLTSIES	0.428571	0.443247	42.6014	Golgi apparatus	1	LEIDO
A0A3Q8IE15	192	NQHIDENDFELVKMTLE	0.571429	0.282997	93.3571	Cytoplasm	0.818182	LEIDO
A0A3Q8IE19	91	LEKKSGAPWSCLLDLPMRA	0.111111	0.166411	91.7967	Endoplasmic reticulum	0.9	LEIDO
A0A3Q8IE20	7	KRYGHAGDWAVVTGASE	0.571429	0.177231	92.4014	Endoplasmic reticulum	1	LEIDO
A0A3Q8IE20	75	TPKQYDDMFAELDKIEI	1	0.248917	98.3929	Endoplasmic reticulum	1	LEIDO
A0A3Q8IE20	100	VNYTYTNNFDEVDLETD	0.428571	0.313109	91.5171	Endoplasmic reticulum	1	LEIDO
A0A3Q8IE27	157	RSQSSLHDFEVIATPVR	0.285714	0.706984	34.2186	Cytoplasm	0.833333	LEIDO
A0A3Q8IE27	344	HDDGRSALFEALRARLD	1	0.485303	46.21	Cytoplasm	0.833333	LEIDO
A0A3Q8IE28	85	TDRASTAGFLVVLDSVL	1	0.148619	96.75	Endoplasmic reticulum|Lysosome/Vacuole|Golgi apparatus	1	LEIDO
A0A3Q8IE28	160	SFFCIGQEFAYIFLYAW	1	0.0698801	96.3314	Endoplasmic reticulum|Lysosome/Vacuole|Golgi apparatus	1	LEIDO
A0A3Q8IE30	59	IQSHPDNYFQLIRGERW	1	0.0623836	83.7057	Mitochondrion	1	LEIDO
A0A3Q8IE31	45	VTAMALMPWTSVPDSGSAP	0.333333	0.343972	70.6156	Cytoplasm	1	LEIDO
A0A3Q8IE31	143	KSVPVSAAFCDVDGDGV	0.714286	0.0490779	88.9	Cytoplasm	1	LEIDO
A0A3Q8IE31	534	AIFARVDEFNEVRMKLT	1	0.306762	91.0371	Cytoplasm	1	LEIDO
A0A3Q8IE36	256	TDTVTDDEWAVVLEMME	1	0.334125	65.5857	Endoplasmic reticulum	0.857143	LEIDO
A0A3Q8IE37	207	KREGKTEDFCVVFAAMG	0.571429	0.282288	79.08	Cytoplasm|Nucleus	1	LEIDO
A0A3Q8IE37	240	GSMEKTVLFLNLANDPT	1	0.0363672	93.8814	Cytoplasm|Nucleus	1	LEIDO
A0A3Q8IE37	461	IFQSLDLCWELLRTFPK	1	0.12931	90.6957	Cytoplasm|Nucleus	1	LEIDO
A0A3Q8IE38	348	NPPFPPETFQNLLLFYC	0.857143	0.135792	90.6143	Cytoplasm	1	LEIDO
A0A3Q8IE38	637	MVSLKDSSFEEILFFFD	1	0.293511	88.5343	Cytoplasm	1	LEIDO
A0A3Q8IE40	244	KTLVRTPLFSDISIQTL	1	0.292436	93.9471	Plastid	0.777778	LEIDO
A0A3Q8IE44	84	KTMVMSMVFICVILFCN	1	0.492182	54.3343	Mitochondrion	0.818182	LEIDO
A0A3Q8IE45	93	PIRCLEATFVALHYTQT	1	0	98.7586	Cytoplasm	1	LEIDO
A0A3Q8IE45	159	KPLAYHSLFDVVMDYKH	0.714286	0.147203	98.1171	Cytoplasm	1	LEIDO
A0A3Q8IE47	514	GDVLPGGGWNALDLHRRI	0.375	0.455012	25.7763	Cytoplasm	1	LEIDO
A0A3Q8IE47	933	SHGSSGTAFSAVHAFRP	0	0.708985	22.6971	Cytoplasm	1	LEIDO
A0A3Q8IE49	320	RWQRTLAVFSSVEALPAA	0.5	0.578503	61.8475	Cytoplasm	0.75	LEIDO
A0A3Q8IE50	60	TASPLSSTWAAITERSV	0.857143	0.467962	47.5486	Extracellular	1	LEIDO
A0A3Q8IE53	402	VSTADSTEFLYLLASRL	1	0.0743636	94.0171	Nucleus	0.545455	LEIDO
A0A3Q8IE53	457	SATDEVVTFEDVSDEEI	0	0.720345	28.2114	Nucleus	0.545455	LEIDO
A0A3Q8IE53	583	GYAAYLTHFIHLQMQQS	1	0.215613	78.7771	Nucleus	0.545455	LEIDO
A0A3Q8IE53	679	PRQTKSLFFSTLHLGHV	0.285714	0.352226	71.3657	Nucleus	0.545455	LEIDO
A0A3Q8IE54	251	GHDVYDGGFSQIGFTMP	0.285714	0.209377	67.4514	Mitochondrion	1	LEIDO
A0A3Q8IE54	459	IMRRRECLWDQIMFALG	0.857143	0.0470775	78.1986	Mitochondrion	1	LEIDO
A0A3Q8IE55	351	REKQREQFFEVVRKDAE	1	0.485562	90.4286	Nucleus	1	LEIDO
A0A3Q8IE56	56	ELVQCFLAFLEVPDLCRLS	0.555556	0.435677	43.2722	Nucleus	1	LEIDO
A0A3Q8IE56	378	PYFARDDFFSALGDRRP	0.714286	0.151011	93.7414	Nucleus	1	LEIDO
A0A3Q8IE59	57	DPLRCFSAFDVLRGALA	0.714286	0.227986	45.3357	Mitochondrion	1	LEIDO
A0A3Q8IE59	545	RQAVMTHNWCIVVTNQV	0.714286	0.110418	93.6943	Mitochondrion	1	LEIDO
A0A3Q8IE64	67	GLDGIMTTFAIIAAAAG	1	0.0955589	95.6257	Endoplasmic reticulum|Lysosome/Vacuole	1	LEIDO
A0A3Q8IE64	166	KDPKMFVDFMMVEELGL	1	0.153537	93.5343	Endoplasmic reticulum|Lysosome/Vacuole	1	LEIDO
A0A3Q8IE65	784	IIRHKDVCWAVVRYEAA	1	0.180161	80.49	Cytoplasm|Nucleus	1	LEIDO
A0A3Q8IE65	914	LNTFCSAPWCNLGIVLY	0.285714	0.200571	79.5086	Cytoplasm|Nucleus	1	LEIDO
A0A3Q8IE65	971	AVNSCGHTFQQLHLLYM	0.857143	0.334512	76.0357	Cytoplasm|Nucleus	1	LEIDO
A0A3Q8IE65	1036	EEYTLAATFNEICTLVA	1	0.0756919	91.8471	Cytoplasm|Nucleus	1	LEIDO
A0A3Q8IE68	92	YDTTDMESFNNVKTWLS	0	0.686878	33.8514	Lysosome/Vacuole	1	LEIDO
A0A3Q8IE69	131	ALKKVFSEFLDVDAEHM	1	0.149174	93.74	Cytoplasm	1	LEIDO
A0A3Q8IE70	124	IFNKEHVCFVLLDLGSTN	0.75	0.193771	94.1012	Nucleus	0.888889	LEIDO
A0A3Q8IE73	99	PVALRYEAWMFLTGCWT	1	0.0324151	97.7586	Cytoplasm	1	LEIDO
A0A3Q8IE73	137	HSSYGIVDWDAVCAMVD	0.571429	0.280116	64.8657	Cytoplasm	1	LEIDO
A0A3Q8IE73	421	LHAYTEDIFDDLWSVSA	1	0.393713	94.51	Cytoplasm	1	LEIDO
A0A3Q8IE74	9	TTAQFEAAWCEVERQQR	1	0.469649	90.67	Cytoplasm|Nucleus	0.875	LEIDO
A0A3Q8IE77	680	NTKTIHEAFCELEYVV	1	0.088472	63.2571	Cytoplasm	1	LEIDO
A0A3Q8IE78	50	TVHSVEEFFVMLRYMKP	1	0.217669	97.8929	Cytoplasm	1	LEIDO
A0A3Q8IE79	286	GHEEAPEPFECLRQCIA	0.714286	0.26537	76.3957	Cytoplasm	1	LEIDO
A0A3Q8IE79	436	NSYAQHVDFSAIDELSA	0.571429	0.237422	80.3457	Cytoplasm	1	LEIDO
A0A3Q8IE79	493	ITTGPVDVFSVLQQSLA	1	0.191955	82.4014	Cytoplasm	1	LEIDO
A0A3Q8IE81	109	ELEFWGQEFQHVTQLR	1	0.491028	54.63	Mitochondrion	0.444444	LEIDO
A0A3Q8IE82	20	PFDDSGSSFSSLSYSYD	0	0.713335	31.5414	Nucleus	0.875	LEIDO
A0A3Q8IE82	215	ERGVMYIQFSSVEEATKCL	0.777778	0.181249	88.9167	Nucleus	0.875	LEIDO
A0A3Q8IE82	321	FLSTMSAHWDHLSEEQK	0.714286	0.355517	88.6343	Nucleus	0.875	LEIDO
A0A3Q8IE86	149	PELPLSSFWQQLADLDE	1	0.456113	37.1429	Cytoplasm	1	LEIDO
A0A3Q8IE86	164	DERLTEVEWATVHCKGS	1	0.511831	39.8843	Cytoplasm	1	LEIDO
A0A3Q8IE86	338	SSTSIYTLWATLMDGVD	1	0.229855	72.2314	Cytoplasm	1	LEIDO
A0A3Q8IE86	360	SRAVAEALWAAVLWMHA	1	0.14309	73.1071	Cytoplasm	1	LEIDO
A0A3Q8IE94	43	SWSPECDAFIDVIGNFY	1	0.233416	88.9471	Endoplasmic reticulum	0.833333	LEIDO
A0A3Q8IE95	413	VTFVKTSAFLFLSFLVH	1	0.153639	54.3757	Mitochondrion	1	LEIDO
A0A3Q8IE96	419	HSSRTTTDFTELRALLI	1	0.196434	87.9929	Mitochondrion	0.909091	LEIDO
A0A3Q8IE96	791	QETAGGQEFDAVVEHRR	0.714286	0.313222	57.2729	Mitochondrion	0.909091	LEIDO
A0A3Q8IE98	56	PLVDVSSPFNALDETHQ	0	0.543842	27.6814	Mitochondrion	0.545455	LEIDO
A0A3Q8IE98	77	GVQKVAVGFLSLNEFIGTH	0.777778	0.245194	34.1378	Mitochondrion	0.545455	LEIDO
A0A3Q8IEA2	64	IYRDVQCQWDVLEDCTQLS	0.444444	0.368757	93.25	Cytoplasm	1	LEIDO
A0A3Q8IEA2	76	EDCTQLSPFCQVYVFRQ	0.285714	0.203159	94.3943	Cytoplasm	1	LEIDO
A0A3Q8IEA3	96	GDDVQSLAFASVALSKL	1	0.470396	49.8957	Cytoplasm|Nucleus	1	LEIDO
A0A3Q8IEA6	61	AIIYTVTLFLSVLARVY	1	0.361199	90.8386	Lysosome/Vacuole	1	LEIDO
A0A3Q8IEA8	5	MTSSLATAFALITGASP	1	0.281054	78.1957	Cytoplasm	0.25	LEIDO
A0A3Q8IEB0	272	YIDHAEVLWNLVQERWG	1	0.490095	52.3543	Mitochondrion	0.833333	LEIDO
A0A3Q8IEB5	392	GSCYETMGFCELENFHV	0.285714	0.18493	93.7586	Mitochondrion	1	LEIDO
A0A3Q8IEB5	917	VEQLAPFPWEQVADVMEKY	0.666667	0.0558921	97.91	Mitochondrion	1	LEIDO
A0A3Q8IEB5	936	AQRNLNTEFVWLQEEPR	0.714286	0.129781	97.6986	Mitochondrion	1	LEIDO
A0A3Q8IEC3	458	TVVNETHQFATISEDGT	0.714286	0.018872	92.2671	Cytoplasm|Nucleus	1	LEIDO
A0A3Q8IEC3	652	TGNGMVEVWDLLDRNPE	0.714286	0.0551542	92.8314	Cytoplasm|Nucleus	1	LEIDO
A0A3Q8IEC4	391	DPQYQTTFWQSLKRPDI	0.571429	0.223032	94.8929	Lysosome/Vacuole	0.972477	LEIDO
A0A3Q8IEC4	607	ATAIVGSTWLHLRYRRF	1	0.193913	97.2043	Lysosome/Vacuole	0.972477	LEIDO
A0A3Q8IEC5	156	AYDDDGDGFLSLTDIKA	0.571429	0.272996	84.0343	Cytoplasm	0.9	LEIDO
A0A3Q8IEC9	260	HERDVETDFCLLLLRDR	1	0.0472894	93.8214	Cytoplasm|Nucleus	0.909091	LEIDO
A0A3Q8IEC9	678	DNNALSDHFCVVTLFTG	1	0.0494052	96.8129	Cytoplasm|Nucleus	0.909091	LEIDO
A0A3Q8IED3	487	LQAKAEAAFAELPWTLR	0.857143	0.313939	70.1957	Nucleus	0.625	LEIDO
A0A3Q8IED7	387	YKKQLDPLFLEVFEAAG	0.857143	0.220878	94.4114	Cytoplasm	0.545455	LEIDO
A0A3Q8IED9	262	TSDKEVTTFTEVECVVK	1	0.0646693	92.6771	Cytoplasm	1	LEIDO
A0A3Q8IED9	630	ARRHIASAFSFLDRQRE	1	0.104884	96.5271	Cytoplasm	1	LEIDO
A0A3Q8IED9	649	TEEQLNSVFASLGMSRH	1	0.309384	94.0814	Cytoplasm	1	LEIDO
A0A3Q8IED9	687	GVYMVHDNFDTLIDWGN	0.428571	0.257838	90.8857	Cytoplasm	1	LEIDO
A0A3Q8IED9	758	TFDSPESLFVMVHALCR	1	0.0189462	92.1429	Cytoplasm	1	LEIDO
A0A3Q8IED9	916	VVLLSDCLFDNLLEYSY	0.571429	0.133363	88.9557	Cytoplasm	1	LEIDO
A0A3Q8IEE2	65	MQVPLPEGWEVLLQCSS	0.571429	0.320802	96.3129	Cytoplasm	1	LEIDO
A0A3Q8IEE3	116	YAEMDLTYWLYVLHVHL	1	0.0283785	88.93	Cytoplasm|Mitochondrion	1	LEIDO
A0A3Q8IEE5	495	VTETTPSNFQLLYPSNA	0	0.370826	97.2586	Cytoplasm	0.777778	LEIDO
A0A3Q8IEE8	220	YAFNLEGFWMDVGQPKD	0.428571	0.260763	92.1	Cytoplasm	1	LEIDO
A0A3Q8IEE8	332	GWNNRIGSWCHIKDISV	0.428571	0.164254	98.7871	Cytoplasm	1	LEIDO
A0A3Q8IEF0	314	QAVSGAVTFVSINRYER	0.714286	0.0484255	96.6614	Endoplasmic reticulum	0.9	LEIDO
A0A3Q8IEF0	333	NIELAIEAFALLLSTGE	1	0.102914	98.32	Endoplasmic reticulum	0.9	LEIDO
A0A3Q8IEF3	95	NSAPSSCNFCSVTEEED	0.142857	0.612476	43.92	Endoplasmic reticulum	1	LEIDO
A0A3Q8IEF3	114	GARKGSYLWLELLEGPV	0.714286	0.1232	69.0429	Endoplasmic reticulum	1	LEIDO
A0A3Q8IEF3	558	FAKCVLEVWDALLRWSP	1	0.2874	89.55	Endoplasmic reticulum	1	LEIDO
A0A3Q8IEF3	702	VDQMLAATFLFVIIIFL	1	0.314635	92.4186	Endoplasmic reticulum	1	LEIDO
A0A3Q8IEF3	815	LSAMLTDFFVVVDISMT	1	0.207303	88.1986	Endoplasmic reticulum	1	LEIDO
A0A3Q8IEF5	164	NNSLTSLPFENVIGAER	0	0.281237	79.34	Cytoplasm	1	LEIDO
A0A3Q8IEF5	264	QCWARTLPWLQVELNKI	0.571429	0.216353	94.8114	Cytoplasm	1	LEIDO
A0A3Q8IEF6	113	HYSDTLDHWVQVPMVEA	0	0.589196	31.0814	Mitochondrion	0.909091	LEIDO
A0A3Q8IEG1	153	TSVCSVQDWSSVPRLGF	0.428571	0.369476	81.8843	Cytoplasm	1	LEIDO
A0A3Q8IEG1	309	PLLSYCQSFNFLAAFLL	0.571429	0.126991	93.7414	Cytoplasm	1	LEIDO
A0A3Q8IEG1	391	VANWIMSLFVNVFPIAT	0.142857	0.10437	94.6343	Cytoplasm	1	LEIDO
A0A3Q8IEG2	97	VVDRYNMEFMLLDCSFV	0.428571	0.27242	92.9029	Cytoplasm	1	LEIDO
A0A3Q8IEG2	261	VNFDANGAFESIESGGKK	0.625	0.211532	96.4463	Cytoplasm	1	LEIDO
A0A3Q8IEG2	378	LIGPTLETFISVSDLYE	0.857143	0.226123	97.66	Cytoplasm	1	LEIDO
A0A3Q8IEG2	429	RIHGKPYSFEAIKRAGE	0.285714	0.395431	74.5557	Cytoplasm	1	LEIDO
A0A3Q8IEG3	696	VPEGAHLAFTVVELTDVL	1	0.126074	95.54	Cytoplasm	0.5	LEIDO
A0A3Q8IEG5	169	MSTAVAEEFVAVVCGYA	1	0.059938	86.8657	Cytoplasm	0.9	LEIDO
A0A3Q8IEG5	792	VLGLPPDTFTALCLVAA	1	0.156413	93.0014	Cytoplasm	0.9	LEIDO
A0A3Q8IEG6	467	ESILPPSEFQSVPFPLT	0	0.304985	86.0729	Cytoplasm	0.7	LEIDO
A0A3Q8IEH1	67	SSPYRTPQWTELSECIR	0.571429	0.34721	39.26	Cytoplasm|Nucleus	1	LEIDO
A0A3Q8IEH1	530	GSAAPAETWQALSERQR	0.571429	0.531517	38.1343	Cytoplasm|Nucleus	1	LEIDO
A0A3Q8IEH2	124	RNKTRVVSFTQLIDNSI	0.714286	0.318206	82.5171	Cytoplasm	0.636364	LEIDO
A0A3Q8IEH3	27	KSEWTIHDFELLHKLGG	1	0.33338	92.4386	Cytoplasm|Nucleus	1	LEIDO
A0A3Q8IEH3	66	LSIKKLAEFDIVNQLRR	0.571429	0.408128	72.0086	Cytoplasm|Nucleus	1	LEIDO
A0A3Q8IEH7	44	PANSNEEPFITVPGLQR	0.142857	0.487281	52.5386	Cytoplasm	1	LEIDO
A0A3Q8IEH7	229	LHVSIPELFATIDADAD	1	0.288167	81.9114	Cytoplasm	1	LEIDO
A0A3Q8IEH8	150	PHTSLADEFATLKQHFP	1	0.251449	96.1329	Cytoplasm	0.818182	LEIDO
A0A3Q8IEH9	62	ANLSMNVTWEQLSKFYW	0.714286	0.317652	69.2186	Endoplasmic reticulum	1	LEIDO
A0A3Q8IEH9	99	AVLRREYHFVVILASSF	1	0.100387	94.4557	Endoplasmic reticulum	1	LEIDO
A0A3Q8IEI1	165	VLDLVDIVFLLIPVHRK	0.428571	0.484664	50.6557	Cell membrane|Lysosome/Vacuole	0.648402	LEIDO
A0A3Q8IEI2	249	KGYKDPEYWEQLRKDEE	1	0.449155	71.5786	Mitochondrion	0.545455	LEIDO
A0A3Q8IEI6	32	MLRCGNWTFEVLAAKNG	0.857143	0.412547	87.6857	Cell membrane	1	LEIDO
A0A3Q8IEI7	396	PYFSKDDTFLYLYGIAC	0.857143	0.209861	97.4657	Cytoplasm	1	LEIDO
A0A3Q8IEI8	106	TKDAIHVDFAVVDAQSV	0.857143	0.0366815	94.9743	Endoplasmic reticulum	1	LEIDO
A0A3Q8IEI9	596	ILVNTDGTFSVLKAETL	0.571429	0.486192	35.12	Cytoplasm	1	LEIDO
A0A3Q8IEJ1	117	MNVTSGFEWNYLGELMP	0.428571	0.278783	87.2514	Nucleus	1	LEIDO
A0A3Q8IEJ1	346	QLLFPYMCFNEVDEEVFAD	0.555556	0.221224	88.9644	Nucleus	1	LEIDO
A0A3Q8IEJ1	645	SCGENDAAFTSVRVDAL	1	0.296663	84.2771	Nucleus	1	LEIDO
A0A3Q8IEJ1	691	SKPIPPECWELLPLIYA	0.714286	0.263709	93.7314	Nucleus	1	LEIDO
A0A3Q8IEJ1	710	DSGIGVDFFNSIEEVLD	0.714286	0.123366	88.8043	Nucleus	1	LEIDO
A0A3Q8IEJ1	828	FYYDAAATFNVIVQVNA	1	0.120276	94.0343	Nucleus	1	LEIDO
A0A3Q8IEJ2	16	QPVPPIDSFVEVLPVAP	0.571429	0.242348	89.7514	Cytoplasm	1	LEIDO
A0A3Q8IEJ5	313	GKDFTSAYFCVLVETHG	0.571429	0.0830377	75.6657	Cytoplasm|Mitochondrion	1	LEIDO
A0A3Q8IEJ7	129	VVDPYVEVFDFIGHVHY	1	0.454679	37.4957	Endoplasmic reticulum	0.857143	LEIDO
A0A3Q8IEJ9	166	SSSGPSGQFEFITGTNI	0	0.740299	34.9571	Cytoplasm	0.666667	LEIDO
A0A3Q8IEK1	80	VSRCRIENFVALATLIL	1	0.23186	82.3757	Cell membrane|Lysosome/Vacuole	1	LEIDO
A0A3Q8IEK1	240	SLLSITMIFLALRAIRN	1	0.306928	89.5257	Cell membrane|Lysosome/Vacuole	1	LEIDO
A0A3Q8IEK6	233	TELTPHDEFVIVACDGI	0.857143	0.112921	98.5443	Cytoplasm	1	LEIDO
A0A3Q8IEK7	115	ETGAYTCNWCTLRSVAF	0.142857	0.355541	63.5043	Nucleus	1	LEIDO
A0A3Q8IEK7	208	SNLHAAEGFLDVAYPVR	0	0.72247	28.4643	Nucleus	1	LEIDO
A0A3Q8IEK7	371	VFRSSSALFSHIRFRHP	1	0.215023	77.51	Nucleus	1	LEIDO
A0A3Q8IEK7	460	LKTAQPSLFSALPPVTV	0	0.755213	37.7514	Nucleus	1	LEIDO
A0A3Q8IEK8	269	PNSTTQSPFATVGRREH	0	0.755855	42.6371	Cytoplasm	1	LEIDO
A0A3Q8IEL0	159	ACAKAGDPWICLICGYV	0.571429	0.117707	82.6257	Cytoplasm	1	LEIDO
A0A3Q8IEL1	435	KSRAVVVEFCQLPFLCS	0.428571	0.396787	28.8171	Cytoplasm	1	LEIDO
A0A3Q8IEL2	60	FSGGQAEVFEAIGRPML	1	0.200364	94.6614	Cytoplasm	1	LEIDO
A0A3Q8IEL2	222	MQISLSQEFACVKKKDL	0.571429	0.201755	83.8671	Cytoplasm	1	LEIDO
A0A3Q8IEL2	284	SDRKGSDAFISLRESKL	0.857143	0.309942	57.4143	Cytoplasm	1	LEIDO
A0A3Q8IEL7	351	TAAQVDEAWELLLCRTI	1	0.222887	94.8471	Cytoplasm	1	LEIDO
A0A3Q8IEL8	54	GISEGLLWFAVLADVASAA	0.777778	0.166333	90.9378	Cytoplasm	0.454545	LEIDO
A0A3Q8IEM0	238	VHMDMDMFFAAVEMKKN	0.714286	0.0527646	97.9643	Nucleus	0.909091	LEIDO
A0A3Q8IEM2	140	WDGVGDGDFSFICPKWY	0.857143	0.0702882	94.7657	Cytoplasm	1	LEIDO
A0A3Q8IEM2	281	LHAAPQGSFICVRFDTA	0.714286	0.0940684	88.3671	Cytoplasm	1	LEIDO
A0A3Q8IEM2	694	ANPTTCGEWAAVCTDDL	0	0.732943	29.0886	Cytoplasm	1	LEIDO
A0A3Q8IEM2	904	PTLHPTPLFLSLVGDGS	0.714286	0.333775	40.6514	Cytoplasm	1	LEIDO
A0A3Q8IEM3	311	VHMLDIECFTYLNKALE	1	0.221499	95.1514	Nucleus	1	LEIDO
A0A3Q8IEM4	278	LPSSCTLFFLILSGITM	1	0.297845	83.3586	Cell membrane|Lysosome/Vacuole	1	LEIDO
A0A3Q8IEM5	403	LTDYPVSTFLLLVAILF	1	0.38887	83.41	Endoplasmic reticulum	0.777778	LEIDO
A0A3Q8IEM6	9	SFDGADVPFCDLRAAAP	0	0.748991	31.8786	Nucleus	0.5	LEIDO
A0A3Q8IEM7	40	ALKALLGEFVDLPTEVK	0.857143	0.434986	90.8229	Nucleus	0.5	LEIDO
A0A3Q8IEN2	200	LTWDVTHPWCALGTESD	0.428571	0.150745	82.7143	Cytoplasm|Nucleus	1	LEIDO
A0A3Q8IEN2	214	ESDHSENYWAFLDLMSK	0.714286	0.359315	84.7414	Cytoplasm|Nucleus	1	LEIDO
A0A3Q8IEN2	247	RCSKEALTFVAVCLSWD	1	0.115094	97.0729	Cytoplasm|Nucleus	1	LEIDO
A0A3Q8IEN3	84	PYTANFVSFDHLRECGA	0.571429	0.264304	44.2457	Cytoplasm	0.941176	LEIDO
A0A3Q8IEN4	317	AQNKENVQWIVVDTDPET	0.5	0.22393	94.6025	Cytoplasm|Nucleus	0.909091	LEIDO
A0A3Q8IEN5	392	IVKKCLEMFDEVAENKE	1	0.144694	97.7414	Cytoplasm	1	LEIDO
A0A3Q8IEN6	625	HERPAEGAFDTLNDALY	0.428571	0.379434	88.9929	Nucleus	1	LEIDO
A0A3Q8IEN6	793	VRVSETHVFVLVPKYGQ	0.857143	0.084892	88.7414	Nucleus	1	LEIDO
A0A3Q8IEP0	166	PHVSLEGQWESLYYGES	0	0.203876	91.0357	Nucleus	1	LEIDO
A0A3Q8IEP3	200	QANRATAGFVDVMEEGM	0.571429	0.229133	88.0257	Cytoplasm	1	LEIDO
A0A3Q8IEP3	379	KALSWPAEFCVVHNTVL	0.571429	0.0757274	87.66	Cytoplasm	1	LEIDO
A0A3Q8IEP4	824	EDVGDAEFFVELWHALL	0.714286	0.190521	77.9414	Mitochondrion	1	LEIDO
A0A3Q8IEP4	852	WYLQNTDMFLLLVRCLL	1	0.160341	84.3843	Mitochondrion	1	LEIDO
A0A3Q8IEP6	57	ARAQINETFVEVKEAFR	1	0.385084	79.9014	Cytoplasm	0.6	LEIDO
A0A3Q8IEP6	155	WFTQPSLVFSVLAFLPA	1	0.262288	94.4543	Cytoplasm	0.6	LEIDO
A0A3Q8IEP6	180	NVCRAWQTWLFLPDMSR	0.857143	0.257778	93.9629	Cytoplasm	0.6	LEIDO
A0A3Q8IEP8	212	LLGRGADYFLAVLIIIQ	1	0.177252	93.9986	Cell membrane|Lysosome/Vacuole	0.865385	LEIDO
A0A3Q8IEP9	41	GNSATSAAFLNVTSAMP	0	0.767997	24.2486	Golgi apparatus	1	LEIDO
A0A3Q8IEP9	640	DAETTTPFFCIVGFTLG	1	0.415339	92.1414	Golgi apparatus	1	LEIDO
A0A3Q8IEQ1	360	TEAEEAEAFDVVGQLRA	0.428571	0.591629	35.0971	Cytoplasm	1	LEIDO
A0A3Q8IEQ1	466	AAPLNISAFLLVQTSLG	1	0.129	81.7671	Cytoplasm	1	LEIDO
A0A3Q8IEQ1	490	ATVVLPEDFLELFCAAQ	0.857143	0.0772596	78.6257	Cytoplasm	1	LEIDO
A0A3Q8IEQ2	686	RWSVQQQWWSTIHEIEEWL	1	0.429956	85.9933	Cytoplasm	1	LEIDO
A0A3Q8IEQ5	56	CAQVHGVDFQSLVHATQ	0.571429	0.444858	94.7871	Cytoplasm	0.454545	LEIDO
A0A3Q8IEQ7	248	SWIDKEALFQYILSCQD	1	0.150974	97.9971	Cytoplasm	0.727273	LEIDO
A0A3Q8IER4	54	MNSCLECCFCTVCQLSR	0.857143	0.222276	83.0429	Lysosome/Vacuole	0.48	LEIDO
A0A3Q8IER6	207	SRDNPLHVFLDLDLAILG	1	0.0499079	93.75	Cytoplasm	1	LEIDO
A0A3Q8IER9	250	VQEEVFDIFTDVHYAEV	0.142857	0.339314	61.32	Cell membrane|Lysosome/Vacuole|Golgi apparatus	1	LEIDO
A0A3Q8IES0	170	VKLFLSLLWCVVDEAWA	1	0.230195	90.9	Golgi apparatus	1	LEIDO
A0A3Q8IES0	304	LKLLDPTVFQVLYQVRI	1	0.267184	85.4914	Golgi apparatus	1	LEIDO
A0A3Q8IES0	497	IVKSFSTAFAIVLSGTA	1	0.107288	92.6514	Golgi apparatus	1	LEIDO
A0A3Q8IES0	523	NGTFLLGSFLVLTSITM	1	0.247007	96.5	Golgi apparatus	1	LEIDO
A0A3Q8IES3	193	YVVSKSVSFEDILAYQF	0.857143	0.156967	97.1957	Cytoplasm	1	LEIDO
A0A3Q8IES3	586	KAASLGIQFVDVDNSERC	0.5	0.0278268	95.385	Cytoplasm	1	LEIDO
A0A3Q8IES3	627	SAKSPELSFSVIGGPRL	0.857143	0.216797	92.8657	Cytoplasm	1	LEIDO
A0A3Q8IES4	46	RSTRAHVDFLQLLGTQI	0.857143	0.141933	96.0729	Nucleus	1	LEIDO
A0A3Q8IES4	56	QLLGTQITFANLLASAL	1	0.00972687	98.7057	Nucleus	1	LEIDO
A0A3Q8IES4	432	RYKLAGAEWQELEMARS	1	0.315439	91.0986	Nucleus	1	LEIDO
A0A3Q8IES5	69	TLQHTDAFFLLLSGDVK	0.714286	0.105628	88.18	Cytoplasm|Nucleus	0.8	LEIDO
A0A3Q8IET2	206	LPRSRYIDWDCVSSLFN	0.571429	0.214427	91.6586	Cytoplasm|Nucleus	0.909091	LEIDO
A0A3Q8IET3	154	NFNPEHQQFTYVDHAIDR	0.375	0.424341	42.7537	Mitochondrion	0.882353	LEIDO
A0A3Q8IET5	129	TFTTMETPWEDVSAMPS	0	0.805806	28.68	Cytoplasm	1	LEIDO
A0A3Q8IET5	578	CPEQEDTIFNELLKAVD	1	0.202148	94.32	Cytoplasm	1	LEIDO
A0A3Q8IET7	835	CAAFDSPFFSYLLYTEV	0.857143	0.492405	43.3	Mitochondrion	1	LEIDO
A0A3Q8IET9	117	RALLFQTDWEELDYLLI	0.428571	0.251396	95.8129	Cytoplasm	1	LEIDO
A0A3Q8IET9	168	DVRRGIDMFAAVNAPVL	0.857143	0.27915	86.7143	Cytoplasm	1	LEIDO
A0A3Q8IEU0	30	KILRAGSGFQQLKRMGM	0.571429	0.282417	56.12	Mitochondrion	1	LEIDO
A0A3Q8IEU0	608	RRRDSVDLWAELTKRAL	1	0.307277	95.6614	Mitochondrion	1	LEIDO
A0A3Q8IEU1	381	STRYYLDSFTEIVLQQL	1	0.0786379	91.2329	Cytoplasm	1	LEIDO
A0A3Q8IEU1	465	PALKFIYDFTSLTHSIE	1	0.0913087	81.3943	Cytoplasm	1	LEIDO
A0A3Q8IEU1	590	TPTDDATSWSDVQEYSH	0.571429	0.360699	84.8043	Cytoplasm	1	LEIDO
A0A3Q8IEU2	169	WMNASLSLFAFLVGAVT	1	0.141722	96.8129	Lysosome/Vacuole	1	LEIDO
A0A3Q8IEU3	128	LPATYALTFTLLEAIVK	1	0.185848	93.75	Cytoplasm	1	LEIDO
A0A3Q8IEU3	170	RRLLGESVWLALLYTTA	1	0.0976465	93.9471	Cytoplasm	1	LEIDO
A0A3Q8IEU3	194	VLHARPDYFIAVRAKST	0.428571	0.153527	89.9214	Cytoplasm	1	LEIDO
A0A3Q8IEU3	550	DLRRAFSLFQFIHFMES	1	0.150321	91.0271	Cytoplasm	1	LEIDO
A0A3Q8IEU7	186	ADKLLSQEFMEIIDDLY	0.857143	0.438765	86.4457	Cytoplasm|Nucleus	1	LEIDO
A0A3Q8IEU8	443	AEFIDDCEFSQITKRVL	0.428571	0.385121	88.6771	Cytoplasm	0.636364	LEIDO
A0A3Q8IEV2	43	GNLLGYDEFMNVVLGDT	0.285714	0.322662	95.8414	Cytoplasm|Nucleus	0.875	LEIDO
A0A3Q8IEV4	328	MTCKCGHEFCWVCLGPW	0.428571	0.185097	79.1171	Cytoplasm|Nucleus	0.857143	LEIDO
A0A3Q8IEV6	357	STMLELPTFAMIEGEPP	0	0.748093	25.6129	Mitochondrion	1	LEIDO
A0A3Q8IEV6	491	ELALSAACWATLCDTKNWW	1	0.284188	47.2856	Mitochondrion	1	LEIDO
A0A3Q8IEW5	86	GVALFPEAWVWLQRFST	0.714286	0.183347	90.9929	Nucleus	0.8	LEIDO
A0A3Q8IEW5	231	FLDEAPSLFDTVLLTSL	1	0.250545	89.5643	Nucleus	0.8	LEIDO
A0A3Q8IEW6	613	VCAKSDLVWNVVASLRL	1	0.0222972	92.8329	Mitochondrion	0.8	LEIDO
A0A3Q8IEW8	131	LPPKLEELFVSLTKSWV	1	0.250975	82.7857	Cytoplasm	1	LEIDO
A0A3Q8IEW8	516	DEGLYDALFTCVTGMDA	1	0.215491	94.66	Cytoplasm	1	LEIDO
A0A3Q8IEW8	692	NAAVIDVLWDMLEDIVD	1	0.178778	96.3471	Cytoplasm	1	LEIDO
A0A3Q8IEW8	916	EAAEQEPAFELLHNPAR	0.428571	0.374279	86.9914	Cytoplasm	1	LEIDO
A0A3Q8IEX1	46	LFAFQEQSFTVVVCRTV	0.714286	0.348551	40.45	Cytoplasm	1	LEIDO
A0A3Q8IEX1	140	LMISEENHFSALEQGLH	0	0.551929	33.25	Cytoplasm	1	LEIDO
A0A3Q8IEX3	541	RTIYATPGFVDVMVERL	0.857143	0.0618034	90.1429	Endoplasmic reticulum|Lysosome/Vacuole	1	LEIDO
A0A3Q8IEX3	644	GRSLLAEAWESLPGGPQ	0.428571	0.199509	61.5886	Endoplasmic reticulum|Lysosome/Vacuole	1	LEIDO
A0A3Q8IEX3	799	IGLKLTLLFALVIAGCL	1	0.498843	71.3757	Endoplasmic reticulum|Lysosome/Vacuole	1	LEIDO
A0A3Q8IEX8	377	GLALYESPFTSVVRLQN	0.428571	0.0907904	89.0729	Nucleus	1	LEIDO
A0A3Q8IEX9	21	VALLILVTFSILRMCKP	1	0.479729	92.5529	Cell membrane	0.5	LEIDO
A0A3Q8IEY1	67	ISEAVLTEWIALVEAWQ	1	0.340366	82.3643	Cytoplasm	0.666667	LEIDO
A0A3Q8IEY2	91	SAHSPSQPFSEVPSEPA	0	0.76319	29.0643	Nucleus	0.666667	LEIDO
A0A3Q8IEY2	382	RRNPSPDSFATLLSCAS	0	0.71018	28.1086	Nucleus	0.666667	LEIDO
A0A3Q8IEY3	842	ATRFHQVNFSLIDLHGRV	0.875	0.118866	77.0938	Cytoplasm	1	LEIDO
A0A3Q8IEY6	456	ARLRDYELFEQLSDQQK	0.571429	0.214739	89.4357	Cytoplasm	0.6	LEIDO
A0A3Q8IEY7	273	GEELGYGEFVALGDPEG	0.142857	0.468277	31.1829	Cytoplasm|Golgi apparatus	0.833333	LEIDO
A0A3Q8IEY7	441	FKVTGAASFNELWIAPL	0	0.785023	26.8429	Cytoplasm|Golgi apparatus	0.833333	LEIDO
A0A3Q8IEY8	29	ERGDDEVMFALLRHRHC	0.857143	0.0626161	77.0257	Nucleus	0.857143	LEIDO
A0A3Q8IEZ0	61	YSCSYDPLFAELTGDAA	0	0.700117	33.9971	Cytoplasm|Nucleus	1	LEIDO
A0A3Q8IEZ0	186	GGTVLSTNWDDVKKKKV	0	0.631083	45.7271	Cytoplasm|Nucleus	1	LEIDO
A0A3Q8IEZ1	128	NHPTWIEGWTELMEQHY	0.571429	0.294624	98.07	Cytoplasm	0.833333	LEIDO
A0A3Q8IEZ2	84	HERSAAGLFDHLTEMKMRK	1	0.313414	96.4867	Mitochondrion	0.6	LEIDO
A0A3Q8IEZ4	333	TRPEYDDGFVLLDCRTV	0.571429	0.255852	88.2157	Plastid	1	LEIDO
A0A3Q8IEZ4	464	LQREIAPEFNALPMQEA	0.857143	0.276106	52.4114	Plastid	1	LEIDO
A0A3Q8IEZ6	57	TFAWNGATFAVVITAVD	0.857143	0.350003	92.32	Cytoplasm|Extracellular	0.444444	LEIDO
A0A3Q8IEZ8	5	MDTAPTTLFVVLHNKQR	0.857143	0.497028	63.79	Cytoplasm	0.8	LEIDO
A0A3Q8IF02	142	ACIPQHDIFVSLRRRWL	0.714286	0.202663	86.3557	Golgi apparatus	1	LEIDO
A0A3Q8IF02	180	KEFVLLDLFLSLCPKLK	1	0.0789283	91.58	Golgi apparatus	1	LEIDO
A0A3Q8IF04	93	CKHTDNSPFCDLSHVGV	0.142857	0.2664	94.1143	Mitochondrion	0.714286	LEIDO
A0A3Q8IF05	207	DGALDLEEFTTLFIQLT	1	0.244299	90.8929	Cytoplasm	1	LEIDO
A0A3Q8IF05	255	GDVPSDILFNTLKPDKN	0.857143	0.327734	91.8843	Cytoplasm	1	LEIDO
A0A3Q8IF06	87	SSLRIDDLFILVGLGAP	0.857143	0.0355292	93.6786	Nucleus	1	LEIDO
A0A3Q8IF06	360	YLLRHSTLWDAIWYDSQ	0.857143	0.0658739	94.1086	Nucleus	1	LEIDO
A0A3Q8IF06	774	EYDDDDVEWEAVEVVD	0	0.75789	28.7943	Nucleus	1	LEIDO
A0A3Q8IF07	161	RLSASSIFFESLPYPIT	0.714286	0.201178	98.2229	Mitochondrion	0.666667	LEIDO
A0A3Q8IF08	60	RLPSEISYFQDLLASLE	1	0.489376	64.4329	Cytoplasm	0.714286	LEIDO
A0A3Q8IF09	22	AIAGLPTVWNMVARNEY	1	0.277324	92.4643	Mitochondrion	1	LEIDO
A0A3Q8IF10	52	YGSNAYITFSCIGVFIF	1	0.227053	95.0186	Lysosome/Vacuole	0.833333	LEIDO
A0A3Q8IF10	115	LWLVTTFGWTELLQAIS	0.428571	0.412181	85.7586	Lysosome/Vacuole	0.833333	LEIDO
A0A3Q8IF10	125	ELLQAISLFLTLLCFII	1	0.19821	95.5543	Lysosome/Vacuole	0.833333	LEIDO
A0A3Q8IF11	226	PRLGKPEEFAHLVFFLF	1	0.214336	98.6614	Cytoplasm	1	LEIDO
A0A3Q8IF12	266	PWAQREVLWEEITSRVC	1	0.412765	47.1671	Mitochondrion|Golgi apparatus	1	LEIDO
A0A3Q8IF12	510	RHQQQQSGFTLLGLQDE	0.428571	0.200233	63.6214	Mitochondrion|Golgi apparatus	1	LEIDO
A0A3Q8IF12	549	SDWALMGQWTSLDSAARV	0.25	0.62501	29.9925	Mitochondrion|Golgi apparatus	1	LEIDO
A0A3Q8IF13	12	RDPPSDVAFLSLVDGET	0.428571	0.470487	39.7943	Cytoplasm	1	LEIDO
A0A3Q8IF19	66	RASEISGHFNSLKAKMT	0.142857	0.39227	91.2057	Cytoplasm	0.529412	LEIDO
A0A3Q8IF20	61	GSGARGGAWEVIIDKAVSF	0.777778	0.258339	62.1489	Nucleus	1	LEIDO
A0A3Q8IF20	694	GCMREEVAFDEVAEAIG	0.571429	0.260348	59.1514	Nucleus	1	LEIDO
A0A3Q8IF21	415	SVAAAEQSFEHVHASLL	1	0.539758	94.1086	Cytoplasm	0.818182	LEIDO
A0A3Q8IF22	58	GVAMNVSHFTSILRQCV	0.857143	0.540139	46.1586	Cytoplasm	0.5625	LEIDO
A0A3Q8IF24	223	NIDVDAGTFDCVSKASM	0.714286	0.133149	97.2329	Cytoplasm|Nucleus	0.909091	LEIDO
A0A3Q8IF24	248	DAEFSEDDFSAIALYET	1	0.111735	93.1614	Cytoplasm|Nucleus	0.909091	LEIDO
A0A3Q8IF24	627	ATTVPWDQFSNVVQRLP	1	0.240812	90.76	Cytoplasm|Nucleus	0.909091	LEIDO
A0A3Q8IF24	687	LFWFFTMGFEAIRVINY	1	0.0364014	97.3043	Cytoplasm|Nucleus	0.909091	LEIDO
A0A3Q8IF25	255	AGVELSDVFAAVDAGGA	0	0.784143	30.67	Mitochondrion	1	LEIDO
A0A3Q8IF25	343	VVCVGSLAFADVDVQTR	0.571429	0.170358	92.9557	Mitochondrion	1	LEIDO
A0A3Q8IF26	244	QAAVQDYTFSVLGVVLR	1	0.048028	98.6414	Cytoplasm|Mitochondrion	0.727273	LEIDO
A0A3Q8IF27	224	VQNFKEMNWLWIRMEAG	1	0.04603	88.0286	Cytoplasm|Nucleus	1	LEIDO
A0A3Q8IF28	262	SMFAASHEFAAVEKTPE	0	0.798643	30.6957	Mitochondrion	0.9	LEIDO
A0A3Q8IF28	487	MMSYPYTDWLHVFYMVL	1	0.525652	59.3371	Mitochondrion	0.9	LEIDO
A0A3Q8IF30	209	GAGVIGCEFASIIGRLG	1	0.0125792	97.32	Mitochondrion	0.774194	LEIDO
A0A3Q8IF31	212	DYERFLQEWDAVADAAV	0.714286	0.343851	86.2657	Cytoplasm|Nucleus	0.909091	LEIDO
A0A3Q8IF31	602	IGDRCHATFASLQRYLP	0.571429	0.285814	84.4829	Cytoplasm|Nucleus	0.909091	LEIDO
A0A3Q8IF34	110	LESLVHLEWLDLSYNAI	0.428571	0.19626	91.4914	Cytoplasm|Nucleus	1	LEIDO
A0A3Q8IF34	429	VEVVLQSSFEALLRLET	1	0.232422	89.7943	Cytoplasm|Nucleus	1	LEIDO
A0A3Q8IF35	37	SFVDNMNTFVAVRSNPS	0.571429	0.251978	33.8057	Cytoplasm|Mitochondrion	1	LEIDO
A0A3Q8IF35	118	KVRAALQIFNSLSEQPRLL	0.777778	0.368773	42.9	Cytoplasm|Mitochondrion	1	LEIDO
A0A3Q8IF35	276	PVGTVLELWCALRRVCM	0	0.327594	29.8714	Cytoplasm|Mitochondrion	1	LEIDO
A0A3Q8IF35	346	GSASAPLLFTCIEQTFPV	0.375	0.53303	28.9587	Cytoplasm|Mitochondrion	1	LEIDO
A0A3Q8IF35	804	SRLDGIGTFTALTNGTI	0.857143	0.106799	59.5671	Cytoplasm|Mitochondrion	1	LEIDO
A0A3Q8IF37	226	QTNPFVDFFEWVRSRRP	0.714286	0.161847	85.3671	Mitochondrion	0.875	LEIDO
A0A3Q8IF38	991	RTSLTDAEFDSLKLCYF	0.714286	0.403906	77.0286	Cytoplasm	1	LEIDO
A0A3Q8IF38	1045	LHRGSLDVFCSLIRERL	1	0.306783	76.2586	Cytoplasm	1	LEIDO
A0A3Q8IF40	513	LEMSREEIFEILADHFA	1	0.257638	74.9371	Cytoplasm|Nucleus	0.875	LEIDO
A0A3Q8IF40	520	IFEILADHFALLSKIQE	0.857143	0.227427	69.8814	Cytoplasm|Nucleus	0.875	LEIDO
A0A3Q8IF41	165	ELISREDEWVDLGTPVE	0	0.716616	50.4914	Cytoplasm	0.666667	LEIDO
A0A3Q8IF45	736	DFFEAAFSFALVKNVSG	1	0.0160991	92.8114	Cytoplasm	1	LEIDO
A0A3Q8IF46	319	AIACYIDFFLSVSAKGD	1	0.465978	36.8957	Cytoplasm	0.428571	LEIDO
A0A3Q8IF46	481	ATLKRPVIFLSVERREAQ	0.75	0.246579	74.085	Cytoplasm	0.428571	LEIDO
A0A3Q8IF47	191	KMEAIELLFEEVQPCVC	1	0.198033	92.0543	Cytoplasm	0.733333	LEIDO
A0A3Q8IF48	53	KRQTFAIPFDLICEHCHRR	0.444444	0.163542	93.9556	Nucleus	0.833333	LEIDO
A0A3Q8IF49	116	GVTTDFLHWNWITENVVLG	0.333333	0.206028	90.8889	Mitochondrion	1	LEIDO
A0A3Q8IF50	38	GNLPFQTPWQHVKDYFR	0.571429	0.245146	82.5343	Cytoplasm|Nucleus	0.909091	LEIDO
A0A3Q8IF51	32	PDDRPLLSFIALSAAQS	1	0.157856	81.4743	Cytoplasm	0.875	LEIDO
A0A3Q8IF51	133	ALVLPEPLFTAIAAVLQ	0.857143	0.313524	88.2043	Cytoplasm	0.875	LEIDO
A0A3Q8IF54	711	PSCRGLATFAAVHCIAC	1	0.00900683	91.4543	Cytoplasm|Nucleus	1	LEIDO
A0A3Q8IF54	917	LLQHLAVAWIDIDRRYSR	1	0.0719011	89.7875	Cytoplasm|Nucleus	1	LEIDO
A0A3Q8IF56	181	NVRDIHEIFQHINGMVN	1	0.224122	83.0143	Lysosome/Vacuole	1	LEIDO
A0A3Q8IF57	260	PSDVGEAPFETLVRAAS	0.857143	0.223479	88.5729	Cytoplasm	1	LEIDO
A0A3Q8IF57	535	SKPTPECTFDAVTQTWT	0.714286	0.404356	89.2257	Cytoplasm	1	LEIDO
A0A3Q8IF58	38	VSFSNSNSFTAVSAAPP	0	0.744588	34.9571	Cytoplasm|Nucleus	0.4	LEIDO
A0A3Q8IF59	69	IALLKLLTFNTVADVDE	0.714286	0.158663	94.5171	Cytoplasm	0.875	LEIDO
A0A3Q8IF59	101	MTKLQLLSFLTLCSEHA	1	0.0352808	95.9214	Cytoplasm	0.875	LEIDO
A0A3Q8IF64	184	RQAAATGDWESVSRLFI	0.571429	0.236282	62.4986	Cytoplasm|Nucleus	1	LEIDO
A0A3Q8IF64	295	LILSYSTFFNTVAAYVD	1	0.157355	50.5314	Cytoplasm|Nucleus	1	LEIDO
A0A3Q8IF64	404	RVIAPASSFSTLVVLSA	1	0.148033	53.3843	Cytoplasm|Nucleus	1	LEIDO
A0A3Q8IF65	165	ILGILDIIFLMVPLQIG	1	0.236741	88.3829	Cell membrane|Lysosome/Vacuole	0.633663	LEIDO
A0A3Q8IF67	367	FLLMLDCSFSAVASGLL	0.714286	0.140771	97.5	Cytoplasm	0.9	LEIDO
A0A3Q8IF67	812	AMVPWYVTWTYVVYAPE	0.857143	0.0357674	94.1586	Cytoplasm	0.9	LEIDO
A0A3Q8IF68	105	AGQQFEDEFLCLIAQQQ	1	0.555803	44.3486	Cytoplasm	1	LEIDO
A0A3Q8IF68	162	PCTRELGDFEALRLAKM	0.714286	0.293704	55.1471	Cytoplasm	1	LEIDO
A0A3Q8IF68	529	QYMADLPSWCNLEVASD	0.857143	0.260125	86.2414	Cytoplasm	1	LEIDO
A0A3Q8IF71	488	FRFLADCMFAHVEKHIS	1	0.163091	89.4814	Mitochondrion	1	LEIDO
A0A3Q8IF71	759	VSLTQVDAFLELCERHQ	1	0.176676	91.8929	Mitochondrion	1	LEIDO
A0A3Q8IF71	930	LTREDLQTFTALVERTP	1	0.165004	89.9643	Mitochondrion	1	LEIDO
A0A3Q8IF74	33	IMEENQNPFQTLVDPLLEQ	0.444444	0.551216	41.94	Mitochondrion	0.8	LEIDO
A0A3Q8IF75	561	EAREALDLFEALSWDGD	0.857143	0.590569	58.5929	Cytoplasm	1	LEIDO
A0A3Q8IF79	82	LQPGSTTTWVELSECLL	1	0.0897242	97.4571	Cytoplasm|Nucleus	1	LEIDO
A0A3Q8IF79	162	SNVDDADAWNTLALSLL	1	0.11189	97.1157	Cytoplasm|Nucleus	1	LEIDO
A0A3Q8IF80	67	LLSAAQNSFLNVQPDVE	0	0.612644	58.1743	Cytoplasm	0.857143	LEIDO
A0A3Q8IF81	222	IMDQFISAFAEVDKFMF	0.571429	0.106617	94.8386	Cytoplasm|Peroxisome	1	LEIDO
A0A3Q8IF81	254	LLGHDEYSWMLIDSMIK	0.857143	0.0672786	94.7343	Cytoplasm|Peroxisome	1	LEIDO
A0A3Q8IF85	294	VNADLDVHFAHIRWYVK	1	0.145227	76.0271	Cytoplasm	1	LEIDO
A0A3Q8IF85	406	GAVDLSEPFAYLAFSLA	0.571429	0.229571	68.1657	Cytoplasm	1	LEIDO
A0A3Q8IF87	8	TPAAFIGEFDALDGPKV	0.714286	0.212731	81.4286	Cytoplasm	1	LEIDO
A0A3Q8IF87	134	ARWDYLSCFVEVLLRRW	1	0.0498334	90.8643	Cytoplasm	1	LEIDO
A0A3Q8IF89	20	NSGDLDAAFNYLSEDII	0.714286	0.225875	96.0071	Cytoplasm	0.777778	LEIDO
A0A3Q8IF92	169	LLLAVQQSWMSVYFVIT	0.571429	0.286244	83.1786	Cytoplasm	1	LEIDO
A0A3Q8IF92	416	YNETPHSGFLDLFVAFD	0.714286	0.244242	48.9114	Cytoplasm	1	LEIDO
A0A3Q8IF95	81	VFFFFLLPFSVIFEMFGPF	0.888889	0.199323	89.5489	Lysosome/Vacuole	0.983333	LEIDO
A0A3Q8IF95	171	MTGLGSTIFACLSTTLF	1	0.0152811	94.4657	Lysosome/Vacuole	0.983333	LEIDO
A0A3Q8IF95	395	DYLKSLDLWLILLYMFC	1	0.167814	96.25	Lysosome/Vacuole	0.983333	LEIDO
A0A3Q8IF95	519	SAALQALIFTCLFESFHNT	0.888889	0.0350049	91.0356	Lysosome/Vacuole	0.983333	LEIDO
A0A3Q8IF96	191	SAGCPTGSWSVLLQEEV	0	0.568756	51.95	Mitochondrion	1	LEIDO
A0A3Q8IF97	256	EAVRREYFWTFIPFICA	0.714286	0.457491	51.33	Mitochondrion	1	LEIDO
A0A3Q8IF98	262	STHKEDIEFQVVDDIAS	0	0.659286	28.3186	Cytoplasm	0.8	LEIDO
A0A3Q8IF99	206	EEGLCSGDFSFLSTWID	0.714286	0.264601	42.2814	Nucleus	1	LEIDO
A0A3Q8IF99	376	CGSAADTAFNTVLKLPL	0.714286	0.219342	88.9671	Nucleus	1	LEIDO
A0A3Q8IF99	563	RMEGKPPSFVFLPAVYD	0.714286	0.141531	91.7143	Nucleus	1	LEIDO
A0A3Q8IF99	585	DHPINLQSFSTLIPFTD	0.714286	0.20988	73.4914	Nucleus	1	LEIDO
A0A3Q8IFA0	82	LPASRPPSFSTLLLASR	0.142857	0.652159	68.37	Extracellular	1	LEIDO
A0A3Q8IFA6	385	AEHLNGHEFANVGGSQN	0	0.766117	37.01	Cytoplasm	0.666667	LEIDO
A0A3Q8IFA7	648	YPEHGITCFTELVHYVA	0.571429	0.233437	72.99	Cytoplasm	1	LEIDO
A0A3Q8IFA7	763	VVNRDDIEWLLLFSAPY	1	0.0223748	80.91	Cytoplasm	1	LEIDO
A0A3Q8IFA7	777	APYVDPSPFTSLLEKVA	0.142857	0.43127	64.74	Cytoplasm	1	LEIDO
A0A3Q8IFA7	795	LLEDCTPFFQQLARAAS	1	0.265711	77.91	Cytoplasm	1	LEIDO
A0A3Q8IFA8	351	TDPAPATTFSHLDATTV	0.571429	0.233532	90.6343	Mitochondrion	1	LEIDO
A0A3Q8IFA9	221	DRSGMLDEWEQVVRTIA	1	0.505763	91.3043	Cytoplasm	0.8	LEIDO
A0A3Q8IFB2	289	IDDKLQCSFLIIPASR	0.857143	0.288632	97.8843	Cytoplasm	0.96	LEIDO
A0A3Q8IFB4	165	SEPVPSNGFVVVFTRGF	0.428571	0.146499	83.58	Cytoplasm	0.8	LEIDO
A0A3Q8IFB6	79	RTSGLISNFDAVRMMTD	0.714286	0.424579	43.9643	Mitochondrion	1	LEIDO
A0A3Q8IFB6	432	LNRGYFLDWLDLMSLAI	1	0.360543	39.2486	Mitochondrion	1	LEIDO
A0A3Q8IFB6	657	VSQCFSCPFAAVTEKAE	0.428571	0.558961	34.2714	Mitochondrion	1	LEIDO
A0A3Q8IFB6	725	PLKEVESTFASVLADSP	0.714286	0.261554	51.6343	Mitochondrion	1	LEIDO
A0A3Q8IFB6	834	VQQHIDALFAFIPWAEM	0.714286	0.244559	55.0714	Mitochondrion	1	LEIDO
A0A3Q8IFB7	163	YPDRIMMTFSVIPSPRV	1	0.00962148	92.1871	Cytoplasm	1	LEIDO
A0A3Q8IFC1	475	AIPRPLENWAVLGKHLC	0.857143	0.0809376	95.7871	Nucleus	1	LEIDO
A0A3Q8IFC1	553	SFTWSEQEFAALASMSS	1	0.16251	95.2571	Nucleus	1	LEIDO
A0A3Q8IFC2	171	WGSLRAVTFISLPKTSI	0.428571	0.119758	98.6714	Extracellular	0.933333	LEIDO
A0A3Q8IFC4	362	TLRNFESTWLDLPLPQT	0.714286	0.316979	46.1343	Cytoplasm	0.875	LEIDO
A0A3Q8IFC8	37	SRVPSISLWDYVRRFAK	0.714286	0.180019	96.3129	Cytoplasm|Nucleus	0.555556	LEIDO
A0A3Q8IFC8	127	ELLDIVQWFTWVEKSVYD	0	0.386371	95.8287	Cytoplasm|Nucleus	0.555556	LEIDO
A0A3Q8IFD1	12	AAVSSTDTFEEVGRIFQ	1	0.303867	80.2114	Nucleus	1	LEIDO
A0A3Q8IFD1	120	VRLAVVSTFEALLKTVD	1	0.0621885	96.08	Nucleus	1	LEIDO
A0A3Q8IFD1	232	VARVRAEAWDVLGRFPW	1	0.0873213	97.6971	Nucleus	1	LEIDO
A0A3Q8IFD1	448	VPDEDPSLFVDVAVRAL	0.428571	0.148365	91.3929	Nucleus	1	LEIDO
A0A3Q8IFD1	492	LPQRHSLGFDDVEAIGR	0.571429	0.303346	68.9957	Nucleus	1	LEIDO
A0A3Q8IFD1	632	PIAAIGVIFDLIMEYGLRF	1	0.128864	93.5567	Nucleus	1	LEIDO
A0A3Q8IFD3	221	QQAHVQEVFETLERELQ	1	0.439267	98.1157	Cytoplasm	0.833333	LEIDO
A0A3Q8IFD4	48	YFVSTSLFFVFICMSLN	1	0.528125	31.4714	Nucleus	0.5	LEIDO
A0A3Q8IFD8	592	CDSLTSGVWMSLEELES	0.142857	0.741367	26.55	Cytoplasm	1	LEIDO
A0A3Q8IFD9	10	GSTQCGATFVEVSTLAG	0	0.73273	26.1043	Cytoplasm	1	LEIDO
A0A3Q8IFD9	638	KDVLQDCNFLSLKDVLS	0.428571	0.570376	44.5886	Cytoplasm	1	LEIDO
A0A3Q8IFE0	237	VRYDGLDGFNNVMISIM	0.285714	0.371333	88.6971	Cytoplasm|Nucleus	0.909091	LEIDO
A0A3Q8IFE0	639	SVALVAEGFATVANADR	0.428571	0.127919	93.66	Cytoplasm|Nucleus	0.909091	LEIDO
A0A3Q8IFE7	57	LAAASDVVFTNLSDSPD	0.571429	0.0773008	98.4014	Cytoplasm|Peroxisome	0.818182	LEIDO
A0A3Q8IFE8	408	LAQVPAVSFSEVGVEVE	0	0.77176	27.8357	Mitochondrion	0.833333	LEIDO
A0A3Q8IFF0	101	LIVRECTSFAHIRQNRT	0.571429	0.264453	90.99	Cytoplasm|Nucleus	1	LEIDO
A0A3Q8IFF0	758	AESCLPDMFSVVLLDYE	1	0.189682	93.5443	Cytoplasm|Nucleus	1	LEIDO
A0A3Q8IFF1	183	DAKGQNDLFAALREVVP	1	0.268697	71.9286	Nucleus	1	LEIDO
A0A3Q8IFF1	219	IERNHPSLFQVIVQNQE	1	0.26982	80.1343	Nucleus	1	LEIDO
A0A3Q8IFF1	229	VIVQNQESFVTLMNNEQ	1	0.234966	79.3829	Nucleus	1	LEIDO
A0A3Q8IFF3	452	FSGIVTLLFSLLFAVYL	1	0.257964	95.9829	Lysosome/Vacuole	0.75	LEIDO
A0A3Q8IFF3	601	NTSCYAYLWVEVEKALVP	1	0.269124	86.345	Lysosome/Vacuole	0.75	LEIDO
A0A3Q8IFF7	46	QKHGYIGEFEIIDDHRA	1	0.331861	93.0986	Cytoplasm	1	LEIDO
A0A3Q8IFG2	230	SSGTQGASWDAVLQHVK	0.571429	0.366504	45.6014	Cytoplasm	1	LEIDO
A0A3Q8IFG2	402	LHSGVMDEWVSLQLMTE	1	0.111063	93.2943	Cytoplasm	1	LEIDO
A0A3Q8IFG2	512	QCSRPYFFWNILDMEGTG	0.875	0.123741	92.7325	Cytoplasm	1	LEIDO
A0A3Q8IFG2	557	RETVVQEVFDLIEKAES	0.714286	0.211802	91.5457	Cytoplasm	1	LEIDO
A0A3Q8IFG3	274	FFSCSGADFIEIFGGSG	0.571429	0.314409	77.6243	Mitochondrion	1	LEIDO
A0A3Q8IFG3	581	EPQTDEFLFSQLCVLMG	1	0.170123	94.25	Mitochondrion	1	LEIDO
A0A3Q8IFG4	232	CHNPDTMEWAEIDVNNL	0.428571	0.527996	64.5286	Cytoplasm	0.714286	LEIDO
A0A3Q8IFG7	108	TEGGTTGTFCVIRKDLT	0.857143	0.00307739	98.5629	Cytoplasm	0.958333	LEIDO
A0A3Q8IFG7	209	VLQCEPNDFVILACDGV	0.571429	0.151388	98.4743	Cytoplasm	0.958333	LEIDO
A0A3Q8IFG9	460	AKITNTSDFLLLPGEVA	0.142857	0.233873	89.8929	Cytoplasm	1	LEIDO
A0A3Q8IFH1	47	YEKLLLSIFEHISKDPS	1	0.448572	85.6514	Cytoplasm|Nucleus	0.875	LEIDO
A0A3Q8IFH6	482	HLRMAELFFESVVQAHA	1	0.475759	78.8029	Cytoplasm|Mitochondrion	1	LEIDO
A0A3Q8IFI2	206	AKLCMGTPFTAVVTAAA	0.714286	0.116337	96.5986	Mitochondrion	0.818182	LEIDO
A0A3Q8IFI3	196	LAAVELTTWNMLEADVL	0.285714	0.310205	73.6971	Endoplasmic reticulum|Lysosome/Vacuole	0.684211	LEIDO
A0A3Q8IFI4	241	EFRAQGEHFVQLSFGSI	0.571429	0.265478	97.6343	Cytoplasm|Nucleus	1	LEIDO
A0A3Q8IFI4	359	GTGHGVGSFLNVHEGPH	0	0.0366091	98.6514	Cytoplasm|Nucleus	1	LEIDO
A0A3Q8IFI8	124	LLAVLEVVFALIPWVCM	0.714286	0.557832	48.9829	Cell membrane|Lysosome/Vacuole	0.623529	LEIDO
A0A3Q8IFJ3	237	SLARGVEAFLAVSDAVD	0.714286	0.188776	98.17	Cytoplasm|Nucleus	0.818182	LEIDO
A0A3Q8IFJ3	295	ERGVPDILFQLLVDTSG	1	0.0809338	97.4914	Cytoplasm|Nucleus	0.818182	LEIDO
A0A3Q8IFJ7	788	TVLRRDYGFDALDAQHV	0.142857	0.346198	85.2771	Cytoplasm	1	LEIDO
A0A3Q8IFK2	5	MKFIPLDSFSALNSLLQ	0.857143	0.311727	97.1514	Cytoplasm|Nucleus	1	LEIDO
A0A3Q8IFK2	120	VYESDGYDFSVLRENDF	0.428571	0.110239	91.5	Cytoplasm|Nucleus	1	LEIDO
A0A3Q8IFK5	236	LHPLLGTYFAELVGTFG	1	0.187788	95.3143	Cell membrane	1	LEIDO
A0A3Q8IFK5	353	TSYVSSGIFSELIFTFA	1	0.188727	96.5629	Cell membrane	1	LEIDO
A0A3Q8IFK8	143	FFREHEVVFIFLQLCLA	1	0.0711356	98.4986	Cytoplasm	0.790323	LEIDO
A0A3Q8IFL3	840	PWGRSAYSFSAVPLSAE	0	0.719822	25.4771	Cytoplasm	0.8	LEIDO
A0A3Q8IFL3	942	DSSDGVSAFTALTVAPA	0	0.706189	24.79	Cytoplasm	0.8	LEIDO
A0A3Q8IFL4	356	FDLCHADVWNLLGVAAA	0.142857	0.319828	71.5643	Nucleus	1	LEIDO
A0A3Q8IFL4	538	KGWFAVPTFDLVNVDFT	0	0.17738	78.1443	Nucleus	1	LEIDO
A0A3Q8IFL4	545	TFDLVNVDFTSVRYWIL	0.571429	0.0441879	90.0171	Nucleus	1	LEIDO
A0A3Q8IFL4	590	QKYGPTHAFSDVITTVR	0.714286	0.313477	89.6243	Nucleus	1	LEIDO
A0A3Q8IFL5	364	VKRCGDDVWAVVERERR	1	0.313299	46.7871	Nucleus	0.75	LEIDO
A0A3Q8IFL6	93	LESYAPETFCLVSYNLP	0.714286	0.125388	82.1357	Cytoplasm	1	LEIDO
A0A3Q8IFM1	430	FVVYLTLNFIHLGSHAA	1	0.25504	89.7143	Lysosome/Vacuole|Golgi apparatus	1	LEIDO
A0A3Q8IFM1	443	SHAASTLPFTSLLYLLA	0.571429	0.262665	85.2857	Lysosome/Vacuole|Golgi apparatus	1	LEIDO
A0A3Q8IFM1	518	SYVELQSIFSSVWLGVA	1	0.243669	82.8571	Lysosome/Vacuole|Golgi apparatus	1	LEIDO
A0A3Q8IFM5	36	EGFLASGGFNNVYKGLS	0	0.336749	79.0729	Mitochondrion	1	LEIDO
A0A3Q8IFM5	182	IMLMRELPFSVIQMSLY	1	0.201892	85.16	Mitochondrion	1	LEIDO
A0A3Q8IFN0	534	PAHLPALTWSAVCAAAQ	0	0.79826	26.1786	Cytoplasm	0.6	LEIDO
A0A3Q8IFN2	94	QALGPETPFTMIAGSEI	0.571429	0.213278	90.0814	Cytoplasm|Nucleus	1	LEIDO
A0A3Q8IFN2	306	VHMLDIECFSWLNRALE	1	0.225489	94.3486	Cytoplasm|Nucleus	1	LEIDO
A0A3Q8IFN2	384	DVELTEDAFVLLTTLGQ	1	0.342824	94.1529	Cytoplasm|Nucleus	1	LEIDO
A0A3Q8IFN6	219	PNHARQPTWLCIDTPGS	0.571429	0.222917	86.4286	Cytoplasm	1	LEIDO
A0A3Q8IFN6	330	ALMDDASPFVVVTKMDK	0.571429	0.0286583	94.0186	Cytoplasm	1	LEIDO
A0A3Q8IFN9	273	AVALSSDTFDELVRLKA	1	0.199833	84.5514	Nucleus	0.888889	LEIDO
A0A3Q8IFN9	302	GAAPEDHTFVVVNYMDC	0.714286	0.24648	90.9	Nucleus	0.888889	LEIDO
A0A3Q8IFP2	100	TFATMSAVWAQVRQTVE	1	0.293924	91.67	Cytoplasm	1	LEIDO
A0A3Q8IFP2	540	SNAHGPNEFLHIPYAKG	0.571429	0.0936335	97.0271	Cytoplasm	1	LEIDO
A0A3Q8IFP4	73	VLFFYPMDFTFVCPTEI	0	0.748763	26.2057	Mitochondrion	1	LEIDO
A0A3Q8IFP5	132	IPSDGIDAFLSLMARRS	1	0.194639	77.0286	Cytoplasm	0.571429	LEIDO
A0A3Q8IFP8	142	DYTEVEELFVHLGQDVE	0.857143	0.149138	96.2243	Mitochondrion	0.909091	LEIDO
A0A3Q8IFP8	389	LERPYSSPFSFLVELHA	0.285714	0.137062	97.17	Mitochondrion	0.909091	LEIDO
A0A3Q8IFP9	901	HHSASSAPFAALKEDLH	0.857143	0.516653	52.8329	Golgi apparatus	0.818182	LEIDO
A0A3Q8IFQ0	132	PPHEYTVDFDTLSSDAR	0	0.740746	30.6143	Cytoplasm	1	LEIDO
A0A3Q8IFQ4	291	HHTLRSAGFVELTEKPI	1	0.266111	92.2686	Nucleus	1	LEIDO
A0A3Q8IFQ5	974	AADFSITQFSDLRALLF	0.428571	0.0692062	90.4914	Lysosome/Vacuole|Golgi apparatus	1	LEIDO
A0A3Q8IFQ5	1008	FYKSMLISFIQLAYNVI	1	0.0341674	89.2586	Lysosome/Vacuole|Golgi apparatus	1	LEIDO
A0A3Q8IFQ7	150	GDVQVPEQWSSVVRELK	0.857143	0.190279	88.2971	Mitochondrion	0.75	LEIDO
A0A3Q8IFQ9	160	SEARRTSVFSILRSGFA	0.571429	0.212074	37.5	Nucleus	1	LEIDO
A0A3Q8IFQ9	357	DVAAVSDFWAWLAS	1	0.346754	42.8257	Nucleus	1	LEIDO
A0A3Q8IFR1	518	ELGRVDDLWSLLFMLVE	1	0.0292684	98.9043	Cytoplasm|Cell membrane	1	LEIDO
A0A3Q8IFR4	306	LPGFSQSFWELIKTCLE	1	0.22644	94.8414	Cytoplasm|Nucleus	1	LEIDO
A0A3Q8IFR4	394	LRLFNQFLFNQVDEQNRVN	0.555556	0.347686	89.4444	Cytoplasm|Nucleus	1	LEIDO
A0A3Q8IFR5	294	RPAGDYDDFESLLRGTA	0.857143	0.529375	28.9157	Mitochondrion|Golgi apparatus	0.833333	LEIDO
A0A3Q8IFR6	29	LPVHSPTHFTQLCDGIA	0.571429	0.238901	80.6157	Cytoplasm	0.666667	LEIDO
A0A3Q8IFR7	101	NAVIVQGDFTDVTTQEK	0.285714	0.284436	95.3214	Nucleus|Mitochondrion	0.818182	LEIDO
A0A3Q8IFR8	10	RRVAFWGSWLAVAVLCG	1	0.489117	43.4614	Lysosome/Vacuole	0.866667	LEIDO
A0A3Q8IFR8	369	RDLSAVDEFEVITGWDG	0.428571	0.281266	75.1171	Lysosome/Vacuole	0.866667	LEIDO
A0A3Q8IFR8	724	PPLYKGFDFIAIICLAL	0.714286	0.591504	52.2514	Lysosome/Vacuole	0.866667	LEIDO
A0A3Q8IFR8	760	QAPNPMDVFSVIGAPEF	0	0.706266	35.6171	Lysosome/Vacuole	0.866667	LEIDO
A0A3Q8IFR9	12	LWFAGPYEWSAVPKFLK	0	0.535624	51.0457	Cytoplasm|Nucleus	0.666667	LEIDO
A0A3Q8IFS0	40	SPFRPPPTWNALQKVEV	0	0.746786	30.3871	Mitochondrion	1	LEIDO
A0A3Q8IFS0	163	PVSSFNNEFDQLYEAPE	0.428571	0.439733	34.75	Mitochondrion	1	LEIDO
A0A3Q8IFS0	190	SERQRDLVFAMITGHVD	1	0.155595	68.2143	Mitochondrion	1	LEIDO
A0A3Q8IFS0	379	VPGPSYDYFTSVRIGGD	0.571429	0.316318	57.2414	Mitochondrion	1	LEIDO
A0A3Q8IFS3	243	ESDEYTLYFASLFCGEL	1	0.222466	87.58	Cytoplasm	0.666667	LEIDO
A0A3Q8IFS4	312	PPPPQTQMWASIPTTTA	0	0.753123	32.7986	Cytoplasm	1	LEIDO
A0A3Q8IFS4	483	NTGTTTIYFSWVPVDTI	0.857143	0.183518	93.8929	Cytoplasm	1	LEIDO
A0A3Q8IFS4	619	LVQSDGPSFEWLAAPVA	0.571429	0.571145	53.13	Cytoplasm	1	LEIDO
A0A3Q8IFS4	814	TRQTFFEAFLVLLRAAR	1	0.141447	90.49	Cytoplasm	1	LEIDO
A0A3Q8IFS4	970	IPAEELLSFSAIQPIPK	0.142857	0.506897	68.3586	Cytoplasm	1	LEIDO
A0A3Q8IFS4	1014	WIELYTTAFLEVIDAAC	1	0.353099	53.15	Cytoplasm	1	LEIDO
A0A3Q8IFS5	303	PFGQPPTVFVSVTLVPI	0.571429	0.182714	95.9286	Cytoplasm|Nucleus	1	LEIDO
A0A3Q8IFS6	51	LTQLTDPVFDDVISSTD	0	0.703165	38.7357	Cytoplasm	0.5	LEIDO
A0A3Q8IFS8	88	NAKNVLTVWMVVDDADV	0.714286	0.0169105	95.0543	Lysosome/Vacuole	0.6	LEIDO
A0A3Q8IFS9	97	ILTMRHLTFVDLSRNCG	0.428571	0.137576	98.0157	Cytoplasm	0.6	LEIDO
A0A3Q8IFT0	27	RPAEESLPFDMVRCTFD	0.428571	0.0663408	85.9471	Mitochondrion	0.55	LEIDO
A0A3Q8IFT4	52	HVKEQASEFLEIDLASC	0.857143	0.14597	97.1671	Cytoplasm|Mitochondrion	1	LEIDO
A0A3Q8IFT8	66	GVLGSAADFENVIVDAF	0.428571	0.101969	65.7229	Cytoplasm	1	LEIDO
A0A3Q8IFT8	409	RLNVTFENFLTVATPHC	1	0.0146229	83.0714	Cytoplasm	1	LEIDO
A0A3Q8IFT8	495	GFGTCSLIFENVDTDHT	0.285714	0.261771	48.1514	Cytoplasm	1	LEIDO
A0A3Q8IFU1	295	KWTCVIDYFVLLNSCYR	1	0.172113	87.4471	Cytoplasm	1	LEIDO
A0A3Q8IFU4	34	TLGMALSIFMELTVELA	1	0.110845	97.7429	Cytoplasm	1	LEIDO
A0A3Q8IFU5	6	KIPLQSTLFVCLFGTLS	1	0.51103	61.6471	Lysosome/Vacuole	0.666667	LEIDO
A0A3Q8IFU6	136	LAACWAATWQNLLERFG	1	0.406474	61.21	Mitochondrion	0.615385	LEIDO
A0A3Q8IFU7	232	LLKWDDTNWQVLGMTED	0.571429	0.3098	94.8671	Cytoplasm	0.947368	LEIDO
A0A3Q8IFV0	17	FASHETGQWTEIGFGVV	0.571429	0.490526	81.5171	Cytoplasm|Nucleus	1	LEIDO
A0A3Q8IFV0	391	GIDMRAEIFSSLVRVGA	1	0.119557	93.9357	Cytoplasm|Nucleus	1	LEIDO
A0A3Q8IFV0	718	GGSLGPSPFVTILHGDD	0.428571	0.718305	35.4157	Cytoplasm|Nucleus	1	LEIDO
A0A3Q8IFV1	24	PTSAPLLSFDVLEWIPS	0.714286	0.33752	28.8214	Golgi apparatus	1	LEIDO
A0A3Q8IFV1	292	SSTGASASFSQVPAWSV	0	0.732213	23.43	Golgi apparatus	1	LEIDO
A0A3Q8IFV1	602	RMPQKPVTFQQLGGEPL	0	0.785871	23.8529	Golgi apparatus	1	LEIDO
A0A3Q8IFV8	569	ADQLPEPSFNMILMALY	1	0.0995313	96.9114	Cytoplasm	0.727273	LEIDO
A0A3Q8IFV9	740	RMAKPPLTFCMVSSTWR	0	0.551348	75.4371	Cytoplasm	0.666667	LEIDO
A0A3Q8IFW0	120	HFQEHEALFLFLQLCLA	1	0.0778223	98.2943	Cytoplasm	0.73494	LEIDO
A0A3Q8IFW1	16	RRKPVGSLFMHLIDRDS	0.857143	0.468702	58.4971	Cytoplasm	0.7	LEIDO
A0A3Q8IFW1	244	SAADRQWDFLELGVGRR	0.857143	0.579369	54.8529	Cytoplasm	0.7	LEIDO
A0A3Q8IFW2	94	ATYIKHDHWEHISEASR	0.857143	0.459678	75.3043	Cytoplasm|Nucleus	1	LEIDO
A0A3Q8IFW2	444	FIASELAQFAVLHETVFDV	0.777778	0.0895191	94.3944	Cytoplasm|Nucleus	1	LEIDO
A0A3Q8IFW2	527	LRKLKQSGFNFLVRDEE	0.142857	0.059437	92.7671	Cytoplasm|Nucleus	1	LEIDO
A0A3Q8IFW2	623	TDDCALACFTELDETTNMS	0.222222	0.309745	87.7578	Cytoplasm|Nucleus	1	LEIDO
A0A3Q8IFW2	675	LLRRCVLEFLQLVRPLT	1	0.117613	94.9829	Cytoplasm|Nucleus	1	LEIDO
A0A3Q8IFW7	84	MQTAANEAWEEIGLDLA	1	0.100711	95.67	Cytoplasm	0.642857	LEIDO
A0A3Q8IFW8	702	RYAGGIEAFTSILEMSS	1	0.0983227	96.6871	Cytoplasm|Nucleus	0.777778	LEIDO
A0A3Q8IFX3	49	APRGWEALFDSVAEERR	1	0.295896	83.3114	Cytoplasm	0.909091	LEIDO
A0A3Q8IFX3	119	RCEHAVEVFSNVLFALA	1	0.214073	88.5457	Cytoplasm	0.909091	LEIDO
A0A3Q8IFX5	78	RGAPQDPTFCSIAAINI	0	0.763906	30.6743	Lysosome/Vacuole	1	LEIDO
A0A3Q8IFX5	677	MVALASFFFILIELVAD	1	0.473176	84.1514	Lysosome/Vacuole	1	LEIDO
A0A3Q8IFX9	104	RLHEAHEAFVDVVKSVP	0	0.644708	42.72	Cytoplasm	0.55	LEIDO
A0A3Q8IFY0	91	APALKQASFVAVAKRAP	0	0.804148	30.4857	Cytoplasm	0.714286	LEIDO
A0A3Q8IFY0	394	FQRTLDATFAELKAAQR	1	0.462753	92.1529	Cytoplasm	0.714286	LEIDO
A0A3Q8IFY3	174	TSAFMAQTWATLRHTVP	1	0.100273	98.5714	Cytoplasm	0.625	LEIDO
A0A3Q8IFY7	98	NHLSGADPFVAIRSLMP	0.857143	0.0754858	92.7043	Endoplasmic reticulum	0.933333	LEIDO
A0A3Q8IFY7	250	AEELSQHVWNVITELREKH	1	0.236691	98.5689	Endoplasmic reticulum	0.933333	LEIDO
A0A3Q8IFZ0	304	IGGLATFLFAFISQLNA	0.857143	0.0369809	87.1243	Cell membrane|Lysosome/Vacuole	0.858757	LEIDO
A0A3Q8IFZ1	87	TTDKASLSFESLVRHMR	0.571429	0.143761	85.4829	Cytoplasm	1	LEIDO
A0A3Q8IFZ4	280	PPVWLLATFLFVWQIPH	1	0.105992	97.5357	Mitochondrion	0.636364	LEIDO
A0A3Q8IFZ7	31	VYEPEADTFLFLEALDK	1	0.110271	96.7043	Cytoplasm|Mitochondrion	1	LEIDO
A0A3Q8IFZ7	105	RSTVGGPMFCAVDVNPLA	0.75	0.108505	89.5563	Cytoplasm|Mitochondrion	1	LEIDO
A0A3Q8IFZ7	207	RGNSASALFDVVLFNPP	0.571429	0.181835	86.8571	Cytoplasm|Mitochondrion	1	LEIDO
A0A3Q8IFZ9	69	AAYDVPGYFDTLDPQQQQ	0	0.682887	47.9375	Cytoplasm	0.888889	LEIDO
A0A3Q8IG01	412	TLGMVISAFIIISRQVG	1	0.0290065	97.6614	Cytoplasm	0.333333	LEIDO
A0A3Q8IG02	179	AFMKNEVYFNQLMQRRA	1	0.416495	96.0014	Cytoplasm	0.6	LEIDO
A0A3Q8IG04	19	RQLGEQSLFLLVVGGKG	0.714286	0.109475	89.0429	Cytoplasm|Nucleus	0.636364	LEIDO
A0A3Q8IG06	157	DGVATPNTFATVKTHEM	1	0.447195	35.5686	Cytoplasm	1	LEIDO
A0A3Q8IG06	868	VRKGWYTMFDLLWSDPT	1	0.0291272	56.5686	Cytoplasm	1	LEIDO
A0A3Q8IG07	232	RYRGASPIFTALRRNET	0.857143	0.105714	60.1771	Mitochondrion	1	LEIDO
A0A3Q8IG07	738	NTLRIPCTFTQVVNPVL	0	0.504844	25.5871	Mitochondrion	1	LEIDO
A0A3Q8IG08	66	DLKALHADFIVLQELDI	0.571429	0.0384156	95.9629	Endoplasmic reticulum	1	LEIDO
A0A3Q8IG08	102	AELYFACEFQELDSSLR	0.857143	0.0693334	96.6529	Endoplasmic reticulum	1	LEIDO
A0A3Q8IG08	336	FLCNNSLVWQYVYGFTR	0.857143	0.321029	93.2843	Endoplasmic reticulum	1	LEIDO
A0A3Q8IG08	498	KGAPYTATWTVVGFFIL	0.571429	0.390759	60.5829	Endoplasmic reticulum	1	LEIDO
A0A3Q8IG09	294	FSGLGASLFACLFRGFF	1	0.101583	90.3043	Golgi apparatus	1	LEIDO
A0A3Q8IG11	559	RGVLVLVEFSNLHNFNL	0.714286	0.0479647	95.0014	Mitochondrion	1	LEIDO
A0A3Q8IG15	138	VQKTVLSGFDQVIARTS	0	0.730207	30.5371	Cytoplasm	0.8	LEIDO
A0A3Q8IG17	7	HRLPITVSFDALDSLIQ	0.714286	0.0317655	90.9986	Cytoplasm|Mitochondrion	1	LEIDO
A0A3Q8IG18	409	NSITCTHDFALLVEALL	1	0.186507	68.8686	Cytoplasm	0.692308	LEIDO
A0A3Q8IG20	200	GVDPSQEQWDEIASLML	1	0.277002	98.76	Cytoplasm	1	LEIDO
A0A3Q8IG20	345	LRLQTPGSWEHVINQIG	0.285714	0.281299	95.9471	Cytoplasm	1	LEIDO
A0A3Q8IG21	47	TLEQVSHAFDALTSLSF	1	0.3951	92.9014	Cytoplasm	0.846154	LEIDO
A0A3Q8IG22	75	SGSPEYLVWCLLQDGRISQ	0.666667	0.277773	77.4333	Cytoplasm	0.727273	LEIDO
A0A3Q8IG22	249	FQEMDTQHWAEVSFWNF	0.428571	0.311223	94.2957	Cytoplasm	0.727273	LEIDO
A0A3Q8IG23	132	PLAEQSEVFESVAIPCI	1	0.196491	95.8657	Cytoplasm	1	LEIDO
A0A3Q8IG23	205	RTYVVTGQFVQIYRDNL	1	0.0620345	93.5714	Cytoplasm	1	LEIDO
A0A3Q8IG23	610	ADVDFPETFLDVSQVEE	0.142857	0.707803	31.9171	Cytoplasm	1	LEIDO
A0A3Q8IG25	38	ASGDFDVFFTALKGFRN	0.714286	0.602983	56.4643	Mitochondrion	0.777778	LEIDO
A0A3Q8IG25	96	GLGYSSVTFAVVRGLLR	1	0.479648	55.8429	Mitochondrion	0.777778	LEIDO
A0A3Q8IG26	302	RSWYRDETFALLRSFRW	1	0.251484	96.8757	Nucleus	0.727273	LEIDO
A0A3Q8IG32	213	DRLGPGEMWCALDPSTS	0	0.723939	29.5586	Golgi apparatus	1	LEIDO
A0A3Q8IG32	386	EVRDDLFSFDELLYFVR	0.142857	0.464966	38.39	Golgi apparatus	1	LEIDO
A0A3Q8IG32	768	RTAGDPHSFVVVVFERK	0.714286	0.334316	35.7857	Golgi apparatus	1	LEIDO
A0A3Q8IG34	109	QKGLKDNGFELLRSFAK	1	0.222455	90.4286	Cytoplasm	1	LEIDO
A0A3Q8IG34	207	TTIQVLHSFVEIASTGF	1	0.353497	95.6343	Cytoplasm	1	LEIDO
A0A3Q8IG36	116	EVQEVFCDFNAVNKDAF	0.428571	0.114863	94.16	Cytoplasm	1	LEIDO
A0A3Q8IG36	545	EAVLNTHSFLSLLDQLS	1	0.175636	95.2857	Cytoplasm	1	LEIDO
A0A3Q8IG37	81	VGVAGESPWNNVEPAEA	0	0.557076	59.9371	Nucleus|Mitochondrion	0.545455	LEIDO
A0A3Q8IG37	255	SPTDRDCMWNALVRIRE	1	0.255056	92.8914	Nucleus|Mitochondrion	0.545455	LEIDO
A0A3Q8IG37	344	HASALYETFSALYTLRS	1	0.365038	88.4643	Nucleus|Mitochondrion	0.545455	LEIDO
A0A3Q8IG41	514	EEHFESAVFASLVSEAT	0.857143	0.365989	61.1914	Golgi apparatus	1	LEIDO
A0A3Q8IG41	730	HAAEYAVTFAVVVLEAK	1	0.427247	34.7771	Golgi apparatus	1	LEIDO
A0A3Q8IG43	59	DAHALLNTFEEVEAKEG	0.428571	0.324046	80.2671	Mitochondrion	0.3125	LEIDO
A0A3Q8IG45	176	NSTAQSECFVAIRKMLA	1	0.255141	77.3843	Mitochondrion	0.9	LEIDO
A0A3Q8IG45	499	AAHRTADVFNELLYLLR	1	0.0935642	94.3671	Mitochondrion	0.9	LEIDO
A0A3Q8IG51	127	CLTAGLGSFLMVATPMG	1	0.205315	89.2486	Mitochondrion	1	LEIDO
A0A3Q8IG51	172	LKLCLFFSFALLEGMAI	1	0.141887	92.2329	Mitochondrion	1	LEIDO
A0A3Q8IG52	38	DASRVDAVFQELEGKSF	1	0.30901	80.7229	Cytoplasm	0.727273	LEIDO
A0A3Q8IG56	231	AVGAVTIVFVVLLIPII	1	0.466611	89.1971	Endoplasmic reticulum	0.916667	LEIDO
A0A3Q8IG58	178	GSILDDDLFLMLVAPLP	1	0.0966653	96.7943	Mitochondrion	1	LEIDO
A0A3Q8IG58	208	SASMLDLPFSYVAPRVG	0.571429	0.0651517	91.8671	Mitochondrion	1	LEIDO
A0A3Q8IG58	268	GAATLAFTWSLLNTHGF	1	0.104723	69.5229	Mitochondrion	1	LEIDO
A0A3Q8IG58	276	WSLLNTHGFSYLNILLK	0.428571	0.225491	75.8129	Mitochondrion	1	LEIDO
A0A3Q8IG60	229	RPGADNDLFTFIDTPGH	1	0.194142	87.5729	Mitochondrion	1	LEIDO
A0A3Q8IG60	602	RPRGMDVSFAHLGDYGQ	0	0.364947	32.9129	Mitochondrion	1	LEIDO
A0A3Q8IG60	810	LWVLQTDHFSDVALFMK	0.714286	0.23963	70.4643	Mitochondrion	1	LEIDO
A0A3Q8IG61	115	AKATPTPQFAHLKERKL	0.428571	0.658114	58.7014	Mitochondrion	0.666667	LEIDO
A0A3Q8IG63	402	AASDDADLWTFLLDRHA	1	0.124997	93.1686	Nucleus	1	LEIDO
A0A3Q8IG63	415	DRHAVCLTWALVTEKPA	0.714286	0.024735	89.6329	Nucleus	1	LEIDO
A0A3Q8IG64	290	CHMSRASFWAQVADIAT	1	0.208771	93.7043	Cytoplasm|Nucleus	1	LEIDO
A0A3Q8IG64	415	AGAGYCTLFAFVEMRTL	0.714286	0.212545	91.6	Cytoplasm|Nucleus	1	LEIDO
A0A3Q8IG66	289	VASAAGDGWAELGRLFT	1	0.429509	39.4529	Cytoplasm|Golgi apparatus	0.6	LEIDO
A0A3Q8IG69	381	ELSREQFGFEQLFEEVFAD	0.777778	0.301387	81.3811	Cytoplasm|Nucleus	1	LEIDO
A0A3Q8IG71	376	TVATVEELWQLVRSGME	1	0.250267	93.0186	Cytoplasm|Nucleus	1	LEIDO
A0A3Q8IG71	422	PDFTGTVNFVDLAGSER	0.857143	0.0515216	93.5914	Cytoplasm|Nucleus	1	LEIDO
A0A3Q8IG72	84	LLAGEEVAFTNLIIEAL	1	0.49503	92.1257	Plastid	0.857143	LEIDO
A0A3Q8IG72	147	MAQLLAIEFEALLPAHA	1	0.521893	92.1429	Plastid	0.857143	LEIDO
A0A3Q8IG77	90	HYFMKHNFFDYVDIPEQN	0.625	0.203808	98.6088	Cytoplasm	1	LEIDO
A0A3Q8IG78	172	RTDLVNTPFAYIDKSKC	0	0.502574	31.2514	Golgi apparatus	1	LEIDO
A0A3Q8IG79	144	KLQQQCVEWASLLGEAS	1	0.480339	40.1729	Cytoplasm|Golgi apparatus	1	LEIDO
A0A3Q8IG79	732	ETSLQLMDFSELERYED	0	0.748647	27.6629	Cytoplasm|Golgi apparatus	1	LEIDO
A0A3Q8IG79	932	DSQAPDSLFLALCAEFP	1	0.455827	34.3514	Cytoplasm|Golgi apparatus	1	LEIDO
A0A3Q8IG83	354	EEKRLPLCFTSVDDLLEVF	0.333333	0.449285	85.2433	Cytoplasm	1	LEIDO
A0A3Q8IG83	364	SVDDLLEVFINVEEGNL	1	0.392904	90.2671	Cytoplasm	1	LEIDO
A0A3Q8IG86	96	HGKRGQDLWLQLPLGTQ	0.714286	0.263481	92.5714	Mitochondrion	1	LEIDO
A0A3Q8IG86	276	NSSEVLQPWDVVELLLQE	0.875	0.152947	83.4387	Mitochondrion	1	LEIDO
A0A3Q8IG88	59	PTKSSLFSFDYVFDQES	0.714286	0.220837	95.5714	Cytoplasm	0.967742	LEIDO
A0A3Q8IG90	65	AKKKFEVVFMSLDRSEE	0.857143	0.0635565	98.3571	Endoplasmic reticulum	0.318182	LEIDO
A0A3Q8IG93	272	TRTLNNHDFSVVGGVTN	1	0.218856	95.8671	Cytoplasm|Nucleus	1	LEIDO
A0A3Q8IG93	288	NDDLNALEFLMVELLQN	1	0.216089	96.1157	Cytoplasm|Nucleus	1	LEIDO
A0A3Q8IG94	398	WSLAMSSEWDSVFFIDN	0.285714	0.178104	38.3571	Mitochondrion	1	LEIDO
A0A3Q8IG94	723	FQEAESTLFQVVEEEMR	1	0.483759	38.5614	Mitochondrion	1	LEIDO
A0A3Q8IG96	286	QNYVKVDDFQWVKKSAS	0.285714	0.353973	91.6086	Cytoplasm	1	LEIDO
A0A3Q8IG97	241	MPSSGSADFQHVPYEVY	0.285714	0.193778	82.9743	Extracellular	0.65	LEIDO
A0A3Q8IG99	425	SSAARTAVWSLLGGPSR	0.857143	0.300367	82.2457	Cytoplasm	0.8	LEIDO
A0A3Q8IGA3	440	VLACLSFYFDHVAPVRQ	0.428571	0.172821	80.9729	Cytoplasm|Lysosome/Vacuole	1	LEIDO
A0A3Q8IGA3	1069	IADSVGSIFTNLWDVLH	1	0.317276	63.0186	Cytoplasm|Lysosome/Vacuole	1	LEIDO
A0A3Q8IGA4	375	LQRADTPWWAYLLLYVT	0.714286	0.323829	90.24	Endoplasmic reticulum	1	LEIDO
A0A3Q8IGA5	63	RYAANDDPFVVVQSWLN	0.714286	0.278635	91.2129	Endoplasmic reticulum	1	LEIDO
A0A3Q8IGA5	142	MLIAPLSVWILIPSLIL	1	0.304414	96.8571	Endoplasmic reticulum	1	LEIDO
A0A3Q8IGA6	104	RVTPDASPFLFLEPADQ	0.714286	0.118999	96.1414	Cytoplasm|Nucleus	0.909091	LEIDO
A0A3Q8IGA6	191	GEALTDELFAALRAGGY	1	0.0864367	90.8471	Cytoplasm|Nucleus	0.909091	LEIDO
A0A3Q8IGA8	151	AAFLSEEAWAELWRKAV	1	0.295318	86.4914	Cytoplasm	0.6	LEIDO
A0A3Q8IGA8	312	PWPENENAFAALSSAQG	0.428571	0.745328	30.7686	Cytoplasm	0.6	LEIDO
A0A3Q8IGB5	293	KLTRLINSFSFVIRELN	1	0.06377	92.1529	Cytoplasm|Nucleus	1	LEIDO
A0A3Q8IGB8	65	GALIFCFVFMIVEFASGV	1	0.249513	93.2037	Lysosome/Vacuole	1	LEIDO
A0A3Q8IGB8	133	TLISVFSIWALVTWIVI	1	0.263485	90.1957	Lysosome/Vacuole	1	LEIDO
A0A3Q8IGB8	321	SLFNLADPFCSVMFALI	1	0.213072	91.1071	Lysosome/Vacuole	1	LEIDO
A0A3Q8IGB9	346	DFYVHASDWIVLAILHG	0.571429	0.158797	95.4914	Nucleus	1	LEIDO
A0A3Q8IGC2	122	SDGRSSDDFVSVAEGCR	0	0.317815	78.9729	Endoplasmic reticulum	0.714286	LEIDO
A0A3Q8IGC2	219	VPTIYESSFSTVHTYQF	0.428571	0.423905	82.1857	Endoplasmic reticulum	0.714286	LEIDO
A0A3Q8IGC4	194	EELKAHTSWVQVLSWSP	0.428571	0.214002	94.6586	Nucleus	0.909091	LEIDO
A0A3Q8IGC4	317	WDAGTGSPWCVLRGHAH	0.714286	0.263753	93.7314	Nucleus	0.909091	LEIDO
A0A3Q8IGC6	63	RRYSRYGEFVHLLNTYA	1	0.27694	70.2686	Cell membrane	1	LEIDO
A0A3Q8IGC6	115	LPIAASLLFAVICCSAT	1	0.45848	45.3929	Cell membrane	1	LEIDO
A0A3Q8IGC8	182	VQNTVADAFEHLLIGGT	1	0.275521	92.4386	Cell membrane	0.857143	LEIDO
A0A3Q8IGC8	326	EVNHLSCEWCIVVRNGI	0.714286	0.329714	85.8286	Cell membrane	0.857143	LEIDO
A0A3Q8IGC9	179	NCRKMSMSFSAIQYIAT	0.714286	0.329242	78.8029	Endoplasmic reticulum	0.909091	LEIDO
A0A3Q8IGD2	18	DLEEAEEAFIDLEDPGF	0	0.418722	57.6086	Cytoplasm|Nucleus	0.75	LEIDO
A0A3Q8IGD2	26	FIDLEDPGFEILDEAAV	0	0.43657	58.7314	Cytoplasm|Nucleus	0.75	LEIDO
A0A3Q8IGD2	311	RSGKVVTHFEDLHEQAI	0.571429	0.37037	84.59	Cytoplasm|Nucleus	0.75	LEIDO
A0A3Q8IGD5	33	PHPTKVDTFNVLFSLPT	0.714286	0.205338	91.1071	Cytoplasm	0.2	LEIDO
A0A3Q8IGD5	50	AEAPESPTFVTLTITEC	0.571429	0.246872	78.6714	Cytoplasm	0.2	LEIDO
A0A3Q8IGD6	702	SLRVVSMSFTAITQLGQ	0.142857	0.170338	95.8471	Cytoplasm|Nucleus	1	LEIDO
A0A3Q8IGD7	1126	SFPPVEDPWAALDAQTD	0.714286	0.362573	58.1343	Cytoplasm	1	LEIDO
A0A3Q8IGE1	98	VVAIVVIIWLLVGEVRYFL	1	0.335695	95.8411	Endoplasmic reticulum	0.75	LEIDO
A0A3Q8IGE1	134	MQVTVNVTFNHVPCDLI	0.571429	0.0722249	91.75	Endoplasmic reticulum	0.75	LEIDO
A0A3Q8IGE3	208	IFPNMDDLFSVLADLML	1	0.0727801	96.7314	Cytoplasm	1	LEIDO
A0A3Q8IGE3	246	QALVAPFDWMHILIPIL	0.142857	0.137701	88.9914	Cytoplasm	1	LEIDO
A0A3Q8IGE3	387	EKLLCTQSFTILSEEVK	0.857143	0.155234	88.7057	Cytoplasm	1	LEIDO
A0A3Q8IGE7	189	RGGTYAPSFTQLKSLAH	0.857143	0.128949	94.17	Cytoplasm|Nucleus	0.909091	LEIDO
A0A3Q8IGE7	479	AATTAAHSWDVVVPHDA	0	0.406768	36.3971	Cytoplasm|Nucleus	0.909091	LEIDO
A0A3Q8IGF0	186	PPVTAHEDWAALNAMLK	1	0.31018	92.6971	Cytoplasm|Nucleus	0.909091	LEIDO
A0A3Q8IGF4	95	RDAATAESFAVLPVRNG	0.571429	0.333091	97.3586	Cytoplasm	1	LEIDO
A0A3Q8IGF4	167	KLDHRDGIWTIIDDIDA	0.714286	0.293214	97.8829	Cytoplasm	1	LEIDO
A0A3Q8IGF4	493	CDLLLGDDWEILYFEPM	0.142857	0.242761	97.0171	Cytoplasm	1	LEIDO
A0A3Q8IGF4	622	VITGVDSPFAAIRIKTD	0.428571	0.227203	87.5629	Cytoplasm	1	LEIDO
A0A3Q8IGF7	60	STRRKMISFSALTEAHR	1	0.131932	91.4814	Lysosome/Vacuole	1	LEIDO
A0A3Q8IGF8	254	SVSHDSTGFQHLGVTAA	0	0.749015	27.4457	Cytoplasm	0.666667	LEIDO
A0A3Q8IGG3	31	HTQVALSAFSFLFSELC	1	0.377086	90.5	Cytoplasm|Nucleus	1	LEIDO
A0A3Q8IGG5	57	EVPPTEQLFEFIVFRGS	1	0.497602	93.5443	Cytoplasm|Nucleus	1	LEIDO
A0A3Q8IGG5	243	KAYDKSSFFDTISCDQK	0.714286	0.497684	62.4229	Cytoplasm|Nucleus	1	LEIDO
A0A3Q8IGG7	178	TSTSKASFFSQLRLRAH	1	0.359396	38.82	Cytoplasm	1	LEIDO
A0A3Q8IGG7	240	VGRELPEEFIQLFFMSQ	0.285714	0.568746	37.6829	Cytoplasm	1	LEIDO
A0A3Q8IGG7	307	AGQAPVDGFVVVTVAPT	0.142857	0.567753	27.53	Cytoplasm	1	LEIDO
A0A3Q8IGH2	137	IAGHSLGEFTALTALGV	0.857143	0.000640615	97.9229	Cytoplasm	1	LEIDO
A0A3Q8IGH2	214	QSLAHTSSFVEVVNNNI	0.428571	0.171668	86.3857	Cytoplasm	1	LEIDO
A0A3Q8IGH4	204	EAAEAFSHFTLVESGGS	1	0.00629365	96.7686	Cytoplasm|Nucleus	0.941176	LEIDO
A0A3Q8IGH8	17	YPDRIMMTFSVIPSPAC	0.857143	0.239704	89.4643	Cytoplasm|Lysosome/Vacuole	1	LEIDO
A0A3Q8IGH9	236	MSCMPASLFLYLLVTGK	1	0.291039	95.07	Lysosome/Vacuole	1	LEIDO
A0A3Q8IGH9	299	APINELDAFSILHQFST	1	0.12614	91.3129	Lysosome/Vacuole	1	LEIDO
A0A3Q8IGH9	350	VCLGLTFLFALVNLSVT	1	0.274192	95.51	Lysosome/Vacuole	1	LEIDO
A0A3Q8IGH9	468	YLLTHYIDWESLQLHAD	0.142857	0.308362	85.4671	Lysosome/Vacuole	1	LEIDO
A0A3Q8IGI0	162	TDEVVVATFDDVLLSYP	1	0.16165	88.58	Nucleus	0.8	LEIDO
A0A3Q8IGI0	354	LLYIVNSGFLYLHRPAT	0.714286	0.108245	92.34	Nucleus	0.8	LEIDO
A0A3Q8IGI1	57	ASNCTPALFSSVLEACDAT	1	0.233128	85.9589	Nucleus	1	LEIDO
A0A3Q8IGI1	526	AALMVLEAWAELFRRAE	1	0.0906683	60.3343	Nucleus	1	LEIDO
A0A3Q8IGI6	353	LGPTGCSPFCDLGTGAV	0	0.797475	31.08	Cytoplasm	0.4	LEIDO
A0A3Q8IGI7	44	DPLTVLCNWSDVEPTDPL	0.125	0.104234	76.9075	Mitochondrion	1	LEIDO
A0A3Q8IGI7	301	SLVLVEAPFDTLDHVID	0.285714	0.071792	96.1786	Mitochondrion	1	LEIDO
A0A3Q8IGK2	431	ITGSLVVDFSVVFCIVG	0.857143	0.258674	90.2414	Endoplasmic reticulum	0.833333	LEIDO
A0A3Q8IGK4	455	GMSLLTLIWMAVCPKRK	1	0.435187	85.1414	Cell membrane|Endoplasmic reticulum	0.916667	LEIDO
A0A3Q8IGK9	111	GNDVQNGAWESLEILDSL	0	0.764505	28.5875	Golgi apparatus	1	LEIDO
A0A3Q8IGK9	179	ELIVQHENFTDLQQAVI	0.571429	0.357642	72.7143	Golgi apparatus	1	LEIDO
A0A3Q8IGK9	206	WTEAALSLFQALPPRAQ	0.857143	0.191956	80.8129	Golgi apparatus	1	LEIDO
A0A3Q8IGK9	1051	SVPLPSALFAHLLVRPF	0.857143	0.155267	54.3186	Golgi apparatus	1	LEIDO
A0A3Q8IGL2	120	MPQVVDYLFSEIKKLTS	1	0.138446	97.1157	Cytoplasm	1	LEIDO
A0A3Q8IGL2	308	GGNAKTVMFANVGPSDK	1	0.0064295	97.8471	Cytoplasm	1	LEIDO
A0A3Q8IGL6	19	LAASRAQSWVDVLRAYS	0.571429	0.339731	72.59	Mitochondrion	1	LEIDO
A0A3Q8IGL6	212	GHSMSSPLFSALLPTLQ	1	0.10789	93.2329	Mitochondrion	1	LEIDO
A0A3Q8IGL6	393	HFSTVVVPFTTVSEAHAHI	0.888889	0.0417203	95.5744	Mitochondrion	1	LEIDO
A0A3Q8IGL8	383	CFSIGASSFEEVTRVST	0.571429	0.406595	84.7771	Nucleus	0.833333	LEIDO
A0A3Q8IGM2	135	LSYRHVSLFDVVEQEKR	0.714286	0.0673481	94.1071	Mitochondrion	0.8	LEIDO
A0A3Q8IGM3	116	TDCVVEFDWDAVTGTLC	0	0.768767	28.1343	Cytoplasm	0.727273	LEIDO
A0A3Q8IGM4	518	SAASHTDSFDAVLIDPP	0.714286	0.118532	82.4514	Cytoplasm|Mitochondrion	1	LEIDO
A0A3Q8IGM5	282	GRAVDCSEWVSLREWLT	0.857143	0.232016	83.5543	Nucleus	1	LEIDO
A0A3Q8IGM5	310	SHEQLGVEWTVLSDAAL	0.714286	0.297346	83.24	Nucleus	1	LEIDO
A0A3Q8IGM5	599	SSAATAPSWIAVHAGSL	0	0.57699	43.8586	Nucleus	1	LEIDO
A0A3Q8IGM6	47	LQFSSSSSFSTVLPPIG	0	0.727115	29.5343	Cytoplasm	1	LEIDO
A0A3Q8IGM6	187	SLMSDIESFEDIETPRS	0	0.78673	36.4814	Cytoplasm	1	LEIDO
A0A3Q8IGM6	316	RSASVETDFADIDSFHG	0	0.761142	37.67	Cytoplasm	1	LEIDO
A0A3Q8IGM7	7	FQFPRGAEFLFVTQYLL	1	0.0554547	95.4729	Cytoplasm|Nucleus	0.7	LEIDO
A0A3Q8IGM8	36	ISLKSMELFAIVFCTRY	1	0.456815	34.53	Golgi apparatus	0.9	LEIDO
A0A3Q8IGM8	49	CTRYLDVLFSFIGIYNT	0	0.542422	44.0629	Golgi apparatus	0.9	LEIDO
A0A3Q8IGN1	578	IAFLFVPEFVFLLCTFG	1	0.134386	91.5086	Lysosome/Vacuole	1	LEIDO
A0A3Q8IGN2	34	GNLVSCDTFMNLQLRNA	0.285714	0.354188	93.2486	Cytoplasm|Nucleus	0.75	LEIDO
A0A3Q8IGN4	36	RGVYPPDDFQQVKKFGL	1	0.417431	97.1871	Cytoplasm|Nucleus	0.666667	LEIDO
A0A3Q8IGN5	25	GLTAFLVDFIQVVLGQT	1	0.472553	42.3929	Mitochondrion	1	LEIDO
A0A3Q8IGN5	212	FYIFSSYQFQQLFNSVP	1	0.395387	42.4343	Mitochondrion	1	LEIDO
A0A3Q8IGN6	111	LRPLAPDYFDTLTERDV	1	0.297404	74.7514	Cytoplasm|Nucleus	0.818182	LEIDO
A0A3Q8IGN8	124	RRSMIFCSFTFLFGVPY	1	0.242769	88.1857	Mitochondrion	0.888889	LEIDO
A0A3Q8IGN8	270	HNFNFHEYFTCVSVDVR	1	0.307835	74.4543	Mitochondrion	0.888889	LEIDO
A0A3Q8IGN9	153	RRSEFPSPFSVLVHHET	0	0.339918	33.0529	Golgi apparatus	0.980769	LEIDO
A0A3Q8IGN9	205	IDEDCTMCFDNVTYASA	0.285714	0.295128	55.3314	Golgi apparatus	0.980769	LEIDO
A0A3Q8IGN9	620	AVLNPFDGFNALLMELL	0.714286	0.334037	83.6429	Golgi apparatus	0.980769	LEIDO
A0A3Q8IGP4	142	DDETPSLDFAVLLGLRD	0.428571	0.423274	83.92	Cytoplasm	1	LEIDO
A0A3Q8IGP6	327	RGTLPTSVFSWLNRCHT	0.714286	0.108187	90.9757	Nucleus	0.909091	LEIDO
A0A3Q8IGP6	410	KDTQAFLEFVNVVPAAL	0.857143	0.119033	91.1171	Nucleus	0.909091	LEIDO
A0A3Q8IGP7	26	TIQQLQEAFSFVRHERE	1	0.263773	96.2871	Cytoplasm|Nucleus	0.818182	LEIDO
A0A3Q8IGQ5	235	AAKMAEDQFSLLVVDSI	0.714286	0.224098	95.0543	Cytoplasm|Nucleus	0.727273	LEIDO
A0A3Q8IGQ7	57	GQIVRAVAFLHIPDGPLCV	0.666667	0.210609	91.9033	Nucleus	0.9	LEIDO
A0A3Q8IGQ7	443	LKRNGHVSFVHLCIVAP	0.857143	0.0657308	92.5714	Nucleus	0.9	LEIDO
A0A3Q8IGR1	83	LFKVSSLFFVMIFYWEM	1	0.520549	93.8771	Mitochondrion	0.7	LEIDO
A0A3Q8IGR1	132	EEELREAGFAYVGLEKL	0.142857	0.546103	71.0543	Mitochondrion	0.7	LEIDO
A0A3Q8IGR4	297	DTALKVLDWVLILGDPV	1	0.0133532	91.9371	Cytoplasm|Golgi apparatus	1	LEIDO
A0A3Q8IGR4	459	VDCRSQESFEYVRLPTA	1	0.299896	93.6343	Cytoplasm|Golgi apparatus	1	LEIDO
A0A3Q8IGR4	826	IAADLDAEFDELFGDLT	1	0.498152	39.21	Cytoplasm|Golgi apparatus	1	LEIDO
A0A3Q8IGR5	311	GKASPTPIFIWVPPTMH	0.714286	0.125005	65.7857	Mitochondrion|Golgi apparatus	1	LEIDO
A0A3Q8IGR5	383	LDELVLEHFVSVSLLAE	0.571429	0.316905	77.84	Mitochondrion|Golgi apparatus	1	LEIDO
A0A3Q8IGR5	620	VVGINTSPFDVLYFFPQ	0.714286	0.112455	61.3871	Mitochondrion|Golgi apparatus	1	LEIDO
A0A3Q8IGR6	91	SPPHLSPAFLCLPSPCI	0	0.755629	24.1457	Nucleus	1	LEIDO
A0A3Q8IGR7	19	VMSTDPNSFEAIRPKLT	0.571429	0.242024	93.2943	Cytoplasm|Nucleus	0.916667	LEIDO
A0A3Q8IGR7	159	AVDRSGEYFIFVCSHFT	0.714286	0.0873801	97.6871	Cytoplasm|Nucleus	0.916667	LEIDO
A0A3Q8IGR9	105	PHFPDGTPFTQIRSFQS	0.142857	0.496418	56.09	Mitochondrion	0.4	LEIDO
A0A3Q8IGS1	179	AKYCGEYMFQFVHQTKA	1	0.152943	98.4471	Endoplasmic reticulum	1	LEIDO
A0A3Q8IGS1	201	ISKALYDGFIAIDKYLH	1	0.11519	98.6586	Endoplasmic reticulum	1	LEIDO
A0A3Q8IGS5	81	RLLTHPQEWMAVMRGEK	1	0.126433	90.93	Endoplasmic reticulum	0.882353	LEIDO
A0A3Q8IGS5	152	VGPPATVAFESILKECP	0.571429	0.0560849	93.26	Endoplasmic reticulum	0.882353	LEIDO
A0A3Q8IGS5	289	DGWQPLCDFLQVPVPMA	0.714286	0.225414	97.0814	Endoplasmic reticulum	0.882353	LEIDO
A0A3Q8IGS6	40	ISNGNEFHFTNLESVTP	0	0.448763	82.1171	Cytoplasm	1	LEIDO
A0A3Q8IGS6	495	LLVWKTWSWDTVLGEYH	0.571429	0.128805	92.0543	Cytoplasm	1	LEIDO
A0A3Q8IGS8	51	GMANPVVEFVDVGCAFG	0.142857	0.645164	28.0943	Cytoplasm|Nucleus	0.818182	LEIDO
A0A3Q8IGT1	76	GSILTLGDFSVLPHPGY	0	0.375728	36.9643	Cytoplasm	1	LEIDO
A0A3Q8IGT2	264	LRRRSPIEWSQLQSESH	1	0.439043	36.7814	Cytoplasm	0.428571	LEIDO
A0A3Q8IGT3	128	VSAVATPSFLSLSPSPP	0	0.720245	33.3214	Cytoplasm|Golgi apparatus	0.8	LEIDO
A0A3Q8IGT3	867	LNQQMADAWSVIGKLRE	1	0.409038	92.4286	Cytoplasm|Golgi apparatus	0.8	LEIDO
A0A3Q8IGT5	22	GAIVGVATWCALHGAEA	1	0.182354	93.1514	Cytoplasm|Nucleus	0.9	LEIDO
A0A3Q8IGT5	115	ALQKATEWWSMLNLFPA	0.857143	0.324878	92.3929	Cytoplasm|Nucleus	0.9	LEIDO
A0A3Q8IGT9	158	TIMIAEMVFVYIEGSVT	0.571429	0.0812058	97.4386	Cytoplasm	1	LEIDO
A0A3Q8IGU2	639	TTSRAADPFAQLSATPA	0	0.736452	32.1614	Cytoplasm	1	LEIDO
A0A3Q8IGU2	998	ISDFGCSSFSLVSSDNG	0.428571	0.275113	52.1429	Cytoplasm	1	LEIDO
A0A3Q8IGU6	56	RFKVYAEAFVAVLQKCV	1	0.272486	87.6243	Cytoplasm|Nucleus	1	LEIDO
A0A3Q8IGU6	100	EFGPLASYFAELLLEED	1	0.287627	72.2671	Cytoplasm|Nucleus	1	LEIDO
A0A3Q8IGU6	230	SPYARLLLWNLLDRNDTL	0.75	0.248572	73.4062	Cytoplasm|Nucleus	1	LEIDO
A0A3Q8IGU6	240	LLDRNDTLFSALYDQHV	1	0.288601	73.4729	Cytoplasm|Nucleus	1	LEIDO
A0A3Q8IGV2	97	LFARFWTQWSSVKEHLP	1	0.288846	96.9171	Cytoplasm|Nucleus	0.545455	LEIDO
A0A3Q8IGV5	186	WFAGLDEAFISLPCAKM	0.857143	0.183022	97.6429	Cytoplasm	0.909091	LEIDO
A0A3Q8IGV6	67	PPHEQATGFVALNGGTH	0.714286	0.0689741	95.1271	Cytoplasm|Nucleus	1	LEIDO
A0A3Q8IGV8	511	GDDGLDFSFDLVEELDE	1	0.339602	91.9214	Cytoplasm	1	LEIDO
A0A3Q8IGV9	129	DILYFSGSFMIIPSQVG	0.571429	0.14232	83.25	Cytoplasm	1	LEIDO
A0A3Q8IGW1	16	RCFIAIFSFCAIYTTGM	1	0.311127	89.0543	Endoplasmic reticulum	0.857143	LEIDO
A0A3Q8IGW2	572	RKHYRPDVFVQLVRLLG	1	0.216502	56.9771	Mitochondrion	1	LEIDO
A0A3Q8IGW3	82	RPGSVAVTFDQVVDYHG	1	0.0267576	98.1429	Cytoplasm	1	LEIDO
A0A3Q8IGW6	76	ASARTSAAFDALRRLNE	1	0.166561	90.69	Mitochondrion	0.857143	LEIDO
A0A3Q8IGW7	272	KYDVILTTFEMVLDELN	0.857143	0.0628612	88.5529	Nucleus	1	LEIDO
A0A3Q8IGW7	540	FNSPSSDYFIFLLSTRA	0.428571	0.180252	91.8043	Nucleus	1	LEIDO
A0A3Q8IGW8	95	ILLCFGSSFDLLRQDRD	0	0.279783	81.1414	Cytoplasm	0.285714	LEIDO
A0A3Q8IGX2	72	HEQGSDVDFACLSPTDV	0.857143	0.0736463	97.0814	Cytoplasm|Mitochondrion	1	LEIDO
A0A3Q8IGX3	34	ECGAPSPQWCDVMHGTF	0.428571	0.178734	93.4814	Cytoplasm|Golgi apparatus	1	LEIDO
A0A3Q8IGX3	42	WCDVMHGTFICLNCSGQ	0.571429	0.102961	96.26	Cytoplasm|Golgi apparatus	1	LEIDO
A0A3Q8IGX3	194	WYSALYSGWSAVSQKTA	1	0.469931	44.8029	Cytoplasm|Golgi apparatus	1	LEIDO
A0A3Q8IGX7	484	ASVGSPSPFIQLGCEEN	0	0.469293	31.6729	Cytoplasm	1	LEIDO
A0A3Q8IGX7	525	ARCLVQDGWDALMPLVA	0.714286	0.228081	90.6071	Cytoplasm	1	LEIDO
A0A3Q8IGX8	184	NTCAMLTTFNEIDMTPL	1	0.213118	97.6329	Mitochondrion	1	LEIDO
A0A3Q8IGX8	245	KDTIDYHEFVDIAIAVA	0.142857	0.279885	97.42	Mitochondrion	1	LEIDO
A0A3Q8IGY6	24	SSSASDAGFATLAYPSW	0	0.796211	36.72	Cytoplasm|Nucleus	0.8	LEIDO
A0A3Q8IGY7	410	LQLIVCGDFLQLSREDT	0.142857	0.0122791	88.5171	Nucleus	1	LEIDO
A0A3Q8IGY8	215	VAPSSSSYFSNLSASTA	0	0.69788	25.8314	Cytoplasm|Nucleus	0.666667	LEIDO
A0A3Q8IGY8	505	YPDVTSVDFQHIKRATC	0	0.671442	42.0757	Cytoplasm|Nucleus	0.666667	LEIDO
A0A3Q8IGY9	461	AAVMVLTVFMDIMARPL	0.857143	0.478013	69.2786	Lysosome/Vacuole	0.8	LEIDO
A0A3Q8IGY9	552	DTAGMLTTFMLLGRFLE	1	0.0979679	87.9271	Lysosome/Vacuole	0.8	LEIDO
A0A3Q8IGZ1	66	FFETPEQSFLALTEDEV	0.857143	0.327096	66.7457	Cytoplasm|Nucleus	0.5	LEIDO
A0A3Q8IGZ2	27	VLTMPSEDFASLHLQPI	0	0.733559	52.4171	Cytoplasm|Nucleus	1	LEIDO
[truncated: 37,744 more rows]
