# Supplementary material for: Linear motifs regulating protein secretion, sorting and autophagy in Leishmania parasites are diverged with respect to their host equivalents
Source: PLoS Comput Biol. 2024 Feb 16;20(2):e1011902. doi: 10.1371/journal.pcbi.1011902 (PMC10903960; doi:10.1371/journal.pcbi.1011902)
Supplement: S1 Structures — Best energy HADDOCK structures for L infantum KDEL models: KDEL-best-HADDOCK-run-01.pdb. AlphaFold2 Multimer output for ATG8-ATG2 peptide complex: Lei-ATG2pep-ATG8.pdb. AlphaFold2 Multimer output for ATG8-ATG3 complex: Lei-ATG-3ATG8.pdb. AlphaFold2 Multimer outputs for ATG8-ATG4 complexes: LeiATG41ATG8C.pdb. LeiATG42ATG8.pdb. Cognate idealized LIR peptide modelled onto the L infantum ATG8 protein: Lei-ATG8-LIR-best-model.pdb. (ZIP) [file pcbi.1011902.s038.zip]

Archive with 23 entries (22 files):
- structures/
- structures/Lei-ATG3-ATG8.pdb
- structures/Lei-ATG2pep-ATG8.pdb
- structures/signal_arath_lei.pdb
- structures/signal_arath_sc.pdb
- structures/signal_bodsa_lei.pdb
- structures/signal_bodsa_sc.pdb
- structures/signal_human_lei.pdb
- structures/signal_human_sc.pdb
- structures/signal_leiin_lei.pdb
- structures/signal_leiin_sc.pdb
- structures/signal_lepse_lei.pdb
- structures/signal_lepse_sc.pdb
- structures/signal_sacs2_lei.pdb
- structures/signal_sacs2_sc.pdb
- structures/signal_trybr_lei.pdb
- structures/signal_trybr_sc.pdb
- structures/signal_trycr_lei.pdb
- structures/signal_trycr_sc.pdb
- structures/KDEL-best-HADDOCK-run-01.pdb
- structures/Lei-ATG8-LIR-best-model.pdb
- structures/LeiATG42ATG8.pdb
- structures/LeiATG41ATG8.pdb
