# Supplementary material for: Linear motifs regulating protein secretion, sorting and autophagy in Leishmania parasites are diverged with respect to their host equivalents
Source: PLoS Comput Biol. 2024 Feb 16;20(2):e1011902. doi: 10.1371/journal.pcbi.1011902 (PMC10903960; doi:10.1371/journal.pcbi.1011902)
Supplement: S1 Structures — Best energy HADDOCK structures for L infantum KDEL models: KDEL-best-HADDOCK-run-01.pdb. AlphaFold2 Multimer output for ATG8-ATG2 peptide complex: Lei-ATG2pep-ATG8.pdb. AlphaFold2 Multimer output for ATG8-ATG3 complex: Lei-ATG-3ATG8.pdb. AlphaFold2 Multimer outputs for ATG8-ATG4 complexes: LeiATG41ATG8C.pdb. LeiATG42ATG8.pdb. Cognate idealized LIR peptide modelled onto the L infantum ATG8 protein: Lei-ATG8-LIR-best-model.pdb. (ZIP) [file pcbi.1011902.s038.zip › structures/Lei-ATG3-ATG8.pdb]

MODEL     1                                                                     
ATOM      1  N   MET A   1     -15.219 -14.016 -22.344  1.00 48.16           N  
ATOM      2  CA  MET A   1     -13.797 -13.680 -22.469  1.00 48.16           C  
ATOM      3  C   MET A   1     -13.555 -12.758 -23.656  1.00 48.16           C  
ATOM      4  CB  MET A   1     -12.953 -14.945 -22.594  1.00 48.16           C  
ATOM      5  O   MET A   1     -13.945 -13.078 -24.781  1.00 48.16           O  
ATOM      6  CG  MET A   1     -12.328 -15.406 -21.281  1.00 48.16           C  
ATOM      7  SD  MET A   1     -11.242 -16.875 -21.500  1.00 48.16           S  
ATOM      8  CE  MET A   1     -11.562 -17.734 -19.938  1.00 48.16           C  
ATOM      9  N   SER A   2     -13.289 -11.477 -23.516  1.00 56.53           N  
ATOM     10  CA  SER A   2     -13.047 -10.539 -24.594  1.00 56.53           C  
ATOM     11  C   SER A   2     -11.922 -11.008 -25.500  1.00 56.53           C  
ATOM     12  CB  SER A   2     -12.719  -9.148 -24.047  1.00 56.53           C  
ATOM     13  O   SER A   2     -11.000 -11.695 -25.047  1.00 56.53           O  
ATOM     14  OG  SER A   2     -12.445  -8.242 -25.094  1.00 56.53           O  
ATOM     15  N   ILE A   3     -12.094 -11.109 -26.859  1.00 64.75           N  
ATOM     16  CA  ILE A   3     -11.125 -11.477 -27.891  1.00 64.75           C  
ATOM     17  C   ILE A   3      -9.781 -10.805 -27.594  1.00 64.75           C  
ATOM     18  CB  ILE A   3     -11.625 -11.078 -29.297  1.00 64.75           C  
ATOM     19  O   ILE A   3      -8.727 -11.430 -27.750  1.00 64.75           O  
ATOM     20  CG1 ILE A   3     -12.812 -11.961 -29.703  1.00 64.75           C  
ATOM     21  CG2 ILE A   3     -10.492 -11.172 -30.312  1.00 64.75           C  
ATOM     22  CD1 ILE A   3     -13.531 -11.484 -30.969  1.00 64.75           C  
ATOM     23  N   ARG A   4      -9.719  -9.578 -27.125  1.00 64.38           N  
ATOM     24  CA  ARG A   4      -8.492  -8.852 -26.812  1.00 64.38           C  
ATOM     25  C   ARG A   4      -7.738  -9.516 -25.672  1.00 64.38           C  
ATOM     26  CB  ARG A   4      -8.805  -7.398 -26.453  1.00 64.38           C  
ATOM     27  O   ARG A   4      -6.512  -9.641 -25.719  1.00 64.38           O  
ATOM     28  CG  ARG A   4      -8.875  -6.469 -27.656  1.00 64.38           C  
ATOM     29  CD  ARG A   4      -9.055  -5.016 -27.234  1.00 64.38           C  
ATOM     30  NE  ARG A   4      -9.164  -4.133 -28.391  1.00 64.38           N  
ATOM     31  NH1 ARG A   4      -9.625  -2.234 -27.156  1.00 64.38           N  
ATOM     32  NH2 ARG A   4      -9.516  -2.121 -29.453  1.00 64.38           N  
ATOM     33  CZ  ARG A   4      -9.438  -2.832 -28.328  1.00 64.38           C  
ATOM     34  N   ARG A   5      -8.453  -9.945 -24.703  1.00 60.78           N  
ATOM     35  CA  ARG A   5      -7.832 -10.617 -23.562  1.00 60.78           C  
ATOM     36  C   ARG A   5      -7.227 -11.953 -23.984  1.00 60.78           C  
ATOM     37  CB  ARG A   5      -8.852 -10.836 -22.438  1.00 60.78           C  
ATOM     38  O   ARG A   5      -6.129 -12.305 -23.547  1.00 60.78           O  
ATOM     39  CG  ARG A   5      -8.227 -11.078 -21.078  1.00 60.78           C  
ATOM     40  CD  ARG A   5      -9.273 -11.086 -19.969  1.00 60.78           C  
ATOM     41  NE  ARG A   5      -8.695 -11.461 -18.688  1.00 60.78           N  
ATOM     42  NH1 ARG A   5     -10.602 -11.023 -17.469  1.00 60.78           N  
ATOM     43  NH2 ARG A   5      -8.719 -11.773 -16.406  1.00 60.78           N  
ATOM     44  CZ  ARG A   5      -9.336 -11.422 -17.516  1.00 60.78           C  
ATOM     45  N   SER A   6      -7.980 -12.703 -24.797  1.00 63.22           N  
ATOM     46  CA  SER A   6      -7.484 -13.992 -25.281  1.00 63.22           C  
ATOM     47  C   SER A   6      -6.227 -13.820 -26.125  1.00 63.22           C  
ATOM     48  CB  SER A   6      -8.562 -14.703 -26.094  1.00 63.22           C  
ATOM     49  O   SER A   6      -5.277 -14.594 -25.984  1.00 63.22           O  
ATOM     50  OG  SER A   6      -8.047 -15.906 -26.656  1.00 63.22           O  
ATOM     51  N   LEU A   7      -6.227 -12.805 -27.047  1.00 68.38           N  
ATOM     52  CA  LEU A   7      -5.047 -12.508 -27.859  1.00 68.38           C  
ATOM     53  C   LEU A   7      -3.865 -12.133 -26.969  1.00 68.38           C  
ATOM     54  CB  LEU A   7      -5.348 -11.375 -28.844  1.00 68.38           C  
ATOM     55  O   LEU A   7      -2.738 -12.570 -27.203  1.00 68.38           O  
ATOM     56  CG  LEU A   7      -6.055 -11.773 -30.141  1.00 68.38           C  
ATOM     57  CD1 LEU A   7      -6.609 -10.539 -30.844  1.00 68.38           C  
ATOM     58  CD2 LEU A   7      -5.098 -12.531 -31.047  1.00 68.38           C  
ATOM     59  N   TYR A   8      -4.195 -11.344 -25.938  1.00 65.31           N  
ATOM     60  CA  TYR A   8      -3.148 -10.914 -25.016  1.00 65.31           C  
ATOM     61  C   TYR A   8      -2.586 -12.094 -24.234  1.00 65.31           C  
ATOM     62  CB  TYR A   8      -3.689  -9.859 -24.031  1.00 65.31           C  
ATOM     63  O   TYR A   8      -1.367 -12.234 -24.094  1.00 65.31           O  
ATOM     64  CG  TYR A   8      -2.680  -9.406 -23.016  1.00 65.31           C  
ATOM     65  CD1 TYR A   8      -2.725  -9.891 -21.703  1.00 65.31           C  
ATOM     66  CD2 TYR A   8      -1.683  -8.492 -23.344  1.00 65.31           C  
ATOM     67  CE1 TYR A   8      -1.798  -9.477 -20.750  1.00 65.31           C  
ATOM     68  CE2 TYR A   8      -0.751  -8.078 -22.391  1.00 65.31           C  
ATOM     69  OH  TYR A   8       0.103  -8.156 -20.172  1.00 65.31           O  
ATOM     70  CZ  TYR A   8      -0.816  -8.570 -21.109  1.00 65.31           C  
ATOM     71  N   GLU A   9      -3.396 -12.969 -23.750  1.00 68.00           N  
ATOM     72  CA  GLU A   9      -2.949 -14.156 -23.016  1.00 68.00           C  
ATOM     73  C   GLU A   9      -2.146 -15.078 -23.938  1.00 68.00           C  
ATOM     74  CB  GLU A   9      -4.145 -14.906 -22.422  1.00 68.00           C  
ATOM     75  O   GLU A   9      -1.186 -15.711 -23.484  1.00 68.00           O  
ATOM     76  CG  GLU A   9      -4.777 -14.203 -21.234  1.00 68.00           C  
ATOM     77  CD  GLU A   9      -3.869 -14.148 -20.016  1.00 68.00           C  
ATOM     78  OE1 GLU A   9      -4.031 -13.227 -19.188  1.00 68.00           O  
ATOM     79  OE2 GLU A   9      -2.988 -15.023 -19.906  1.00 68.00           O  
ATOM     80  N   GLY A  10      -2.541 -15.242 -25.219  1.00 67.56           N  
ATOM     81  CA  GLY A  10      -1.766 -16.000 -26.188  1.00 67.56           C  
ATOM     82  C   GLY A  10      -0.382 -15.422 -26.422  1.00 67.56           C  
ATOM     83  O   GLY A  10       0.608 -16.156 -26.438  1.00 67.56           O  
ATOM     84  N   PHE A  11      -0.305 -14.141 -26.641  1.00 67.00           N  
ATOM     85  CA  PHE A  11       0.968 -13.453 -26.828  1.00 67.00           C  
ATOM     86  C   PHE A  11       1.861 -13.633 -25.609  1.00 67.00           C  
ATOM     87  CB  PHE A  11       0.743 -11.961 -27.094  1.00 67.00           C  
ATOM     88  O   PHE A  11       3.057 -13.906 -25.734  1.00 67.00           O  
ATOM     89  CG  PHE A  11       1.997 -11.211 -27.453  1.00 67.00           C  
ATOM     90  CD1 PHE A  11       2.701 -10.500 -26.500  1.00 67.00           C  
ATOM     91  CD2 PHE A  11       2.473 -11.219 -28.766  1.00 67.00           C  
ATOM     92  CE1 PHE A  11       3.863  -9.812 -26.828  1.00 67.00           C  
ATOM     93  CE2 PHE A  11       3.633 -10.523 -29.109  1.00 67.00           C  
ATOM     94  CZ  PHE A  11       4.328  -9.820 -28.125  1.00 67.00           C  
ATOM     95  N   LYS A  12       1.252 -13.477 -24.406  1.00 69.06           N  
ATOM     96  CA  LYS A  12       1.990 -13.672 -23.172  1.00 69.06           C  
ATOM     97  C   LYS A  12       2.568 -15.086 -23.078  1.00 69.06           C  
ATOM     98  CB  LYS A  12       1.091 -13.406 -21.953  1.00 69.06           C  
ATOM     99  O   LYS A  12       3.717 -15.266 -22.672  1.00 69.06           O  
ATOM    100  CG  LYS A  12       1.847 -13.227 -20.656  1.00 69.06           C  
ATOM    101  CD  LYS A  12       0.896 -12.992 -19.484  1.00 69.06           C  
ATOM    102  CE  LYS A  12       1.613 -13.117 -18.141  1.00 69.06           C  
ATOM    103  NZ  LYS A  12       0.703 -12.812 -17.000  1.00 69.06           N  
ATOM    104  N   ASN A  13       1.817 -16.078 -23.453  1.00 66.88           N  
ATOM    105  CA  ASN A  13       2.271 -17.453 -23.422  1.00 66.88           C  
ATOM    106  C   ASN A  13       3.432 -17.703 -24.375  1.00 66.88           C  
ATOM    107  CB  ASN A  13       1.115 -18.406 -23.734  1.00 66.88           C  
ATOM    108  O   ASN A  13       4.398 -18.375 -24.031  1.00 66.88           O  
ATOM    109  CG  ASN A  13       0.223 -18.672 -22.531  1.00 66.88           C  
ATOM    110  ND2 ASN A  13      -0.916 -19.312 -22.766  1.00 66.88           N  
ATOM    111  OD1 ASN A  13       0.555 -18.281 -21.406  1.00 66.88           O  
ATOM    112  N   VAL A  14       3.301 -17.125 -25.641  1.00 67.88           N  
ATOM    113  CA  VAL A  14       4.359 -17.250 -26.641  1.00 67.88           C  
ATOM    114  C   VAL A  14       5.613 -16.516 -26.156  1.00 67.88           C  
ATOM    115  CB  VAL A  14       3.912 -16.703 -28.016  1.00 67.88           C  
ATOM    116  O   VAL A  14       6.723 -17.047 -26.266  1.00 67.88           O  
ATOM    117  CG1 VAL A  14       5.098 -16.625 -28.969  1.00 67.88           C  
ATOM    118  CG2 VAL A  14       2.795 -17.562 -28.594  1.00 67.88           C  
ATOM    119  N   HIS A  15       5.426 -15.383 -25.625  1.00 69.12           N  
ATOM    120  CA  HIS A  15       6.543 -14.609 -25.094  1.00 69.12           C  
ATOM    121  C   HIS A  15       7.258 -15.359 -23.969  1.00 69.12           C  
ATOM    122  CB  HIS A  15       6.059 -13.250 -24.578  1.00 69.12           C  
ATOM    123  O   HIS A  15       8.492 -15.430 -23.953  1.00 69.12           O  
ATOM    124  CG  HIS A  15       7.156 -12.391 -24.031  1.00 69.12           C  
ATOM    125  CD2 HIS A  15       7.586 -12.203 -22.766  1.00 69.12           C  
ATOM    126  ND1 HIS A  15       7.949 -11.594 -24.828  1.00 69.12           N  
ATOM    127  CE1 HIS A  15       8.820 -10.953 -24.078  1.00 69.12           C  
ATOM    128  NE2 HIS A  15       8.625 -11.305 -22.812  1.00 69.12           N  
ATOM    129  N   ASN A  16       6.551 -15.906 -23.094  1.00 69.56           N  
ATOM    130  CA  ASN A  16       7.137 -16.609 -21.953  1.00 69.56           C  
ATOM    131  C   ASN A  16       7.938 -17.828 -22.406  1.00 69.56           C  
ATOM    132  CB  ASN A  16       6.051 -17.031 -20.969  1.00 69.56           C  
ATOM    133  O   ASN A  16       8.906 -18.219 -21.766  1.00 69.56           O  
ATOM    134  CG  ASN A  16       5.527 -15.859 -20.156  1.00 69.56           C  
ATOM    135  ND2 ASN A  16       4.398 -16.062 -19.484  1.00 69.56           N  
ATOM    136  OD1 ASN A  16       6.137 -14.789 -20.109  1.00 69.56           O  
ATOM    137  N   LYS A  17       7.547 -18.438 -23.531  1.00 66.62           N  
ATOM    138  CA  LYS A  17       8.242 -19.594 -24.062  1.00 66.62           C  
ATOM    139  C   LYS A  17       9.523 -19.172 -24.797  1.00 66.62           C  
ATOM    140  CB  LYS A  17       7.332 -20.375 -25.016  1.00 66.62           C  
ATOM    141  O   LYS A  17      10.508 -19.922 -24.797  1.00 66.62           O  
ATOM    142  CG  LYS A  17       6.516 -21.453 -24.344  1.00 66.62           C  
ATOM    143  CD  LYS A  17       5.656 -22.219 -25.344  1.00 66.62           C  
ATOM    144  CE  LYS A  17       4.789 -23.266 -24.656  1.00 66.62           C  
ATOM    145  NZ  LYS A  17       3.914 -23.984 -25.625  1.00 66.62           N  
ATOM    146  N   LEU A  18       9.500 -17.953 -25.375  1.00 67.00           N  
ATOM    147  CA  LEU A  18      10.570 -17.562 -26.297  1.00 67.00           C  
ATOM    148  C   LEU A  18      11.617 -16.703 -25.578  1.00 67.00           C  
ATOM    149  CB  LEU A  18      10.008 -16.797 -27.484  1.00 67.00           C  
ATOM    150  O   LEU A  18      12.773 -16.672 -25.984  1.00 67.00           O  
ATOM    151  CG  LEU A  18       9.742 -17.609 -28.750  1.00 67.00           C  
ATOM    152  CD1 LEU A  18       8.289 -17.469 -29.188  1.00 67.00           C  
ATOM    153  CD2 LEU A  18      10.680 -17.172 -29.875  1.00 67.00           C  
ATOM    154  N   HIS A  19      11.172 -16.016 -24.484  1.00 68.06           N  
ATOM    155  CA  HIS A  19      12.102 -15.070 -23.875  1.00 68.06           C  
ATOM    156  C   HIS A  19      12.656 -15.625 -22.562  1.00 68.06           C  
ATOM    157  CB  HIS A  19      11.406 -13.727 -23.625  1.00 68.06           C  
ATOM    158  O   HIS A  19      11.945 -16.297 -21.812  1.00 68.06           O  
ATOM    159  CG  HIS A  19      11.219 -12.914 -24.859  1.00 68.06           C  
ATOM    160  CD2 HIS A  19      10.125 -12.703 -25.625  1.00 68.06           C  
ATOM    161  ND1 HIS A  19      12.234 -12.188 -25.438  1.00 68.06           N  
ATOM    162  CE1 HIS A  19      11.781 -11.570 -26.500  1.00 68.06           C  
ATOM    163  NE2 HIS A  19      10.500 -11.867 -26.641  1.00 68.06           N  
ATOM    164  N   ASN A  20      14.023 -15.398 -22.359  1.00 71.06           N  
ATOM    165  CA  ASN A  20      14.727 -15.805 -21.141  1.00 71.06           C  
ATOM    166  C   ASN A  20      14.242 -15.008 -19.938  1.00 71.06           C  
ATOM    167  CB  ASN A  20      16.234 -15.648 -21.312  1.00 71.06           C  
ATOM    168  O   ASN A  20      13.688 -13.922 -20.078  1.00 71.06           O  
ATOM    169  CG  ASN A  20      16.875 -16.859 -21.984  1.00 71.06           C  
ATOM    170  ND2 ASN A  20      18.125 -16.703 -22.406  1.00 71.06           N  
ATOM    171  OD1 ASN A  20      16.250 -17.906 -22.109  1.00 71.06           O  
ATOM    172  N   VAL A  21      14.273 -15.602 -18.812  1.00 77.25           N  
ATOM    173  CA  VAL A  21      13.898 -14.969 -17.547  1.00 77.25           C  
ATOM    174  C   VAL A  21      14.859 -13.820 -17.250  1.00 77.25           C  
ATOM    175  CB  VAL A  21      13.906 -15.984 -16.375  1.00 77.25           C  
ATOM    176  O   VAL A  21      16.031 -13.859 -17.625  1.00 77.25           O  
ATOM    177  CG1 VAL A  21      13.508 -15.297 -15.070  1.00 77.25           C  
ATOM    178  CG2 VAL A  21      12.961 -17.141 -16.688  1.00 77.25           C  
ATOM    179  N   LYS A  22      14.273 -12.734 -16.656  1.00 80.19           N  
ATOM    180  CA  LYS A  22      15.070 -11.570 -16.281  1.00 80.19           C  
ATOM    181  C   LYS A  22      16.172 -11.961 -15.305  1.00 80.19           C  
ATOM    182  CB  LYS A  22      14.188 -10.492 -15.672  1.00 80.19           C  
ATOM    183  O   LYS A  22      15.922 -12.602 -14.289  1.00 80.19           O  
ATOM    184  CG  LYS A  22      14.938  -9.234 -15.258  1.00 80.19           C  
ATOM    185  CD  LYS A  22      13.992  -8.164 -14.734  1.00 80.19           C  
ATOM    186  CE  LYS A  22      14.750  -7.012 -14.078  1.00 80.19           C  
ATOM    187  NZ  LYS A  22      15.625  -6.301 -15.062  1.00 80.19           N  
ATOM    188  N   THR A  23      17.516 -11.539 -15.656  1.00 81.31           N  
ATOM    189  CA  THR A  23      18.641 -11.906 -14.797  1.00 81.31           C  
ATOM    190  C   THR A  23      19.359 -10.656 -14.297  1.00 81.31           C  
ATOM    191  CB  THR A  23      19.625 -12.820 -15.531  1.00 81.31           C  
ATOM    192  O   THR A  23      20.125 -10.719 -13.336  1.00 81.31           O  
ATOM    193  CG2 THR A  23      18.984 -14.156 -15.883  1.00 81.31           C  
ATOM    194  OG1 THR A  23      20.062 -12.180 -16.734  1.00 81.31           O  
ATOM    195  N   THR A  24      19.078  -9.492 -14.875  1.00 82.88           N  
ATOM    196  CA  THR A  24      19.719  -8.242 -14.492  1.00 82.88           C  
ATOM    197  C   THR A  24      18.781  -7.383 -13.656  1.00 82.88           C  
ATOM    198  CB  THR A  24      20.188  -7.449 -15.727  1.00 82.88           C  
ATOM    199  O   THR A  24      17.609  -7.207 -14.008  1.00 82.88           O  
ATOM    200  CG2 THR A  24      20.969  -6.207 -15.320  1.00 82.88           C  
ATOM    201  OG1 THR A  24      21.016  -8.281 -16.547  1.00 82.88           O  
ATOM    202  N   SER A  25      19.391  -6.906 -12.570  1.00 88.00           N  
ATOM    203  CA  SER A  25      18.562  -6.125 -11.648  1.00 88.00           C  
ATOM    204  C   SER A  25      18.406  -4.691 -12.141  1.00 88.00           C  
ATOM    205  CB  SER A  25      19.188  -6.125 -10.250  1.00 88.00           C  
ATOM    206  O   SER A  25      19.391  -4.039 -12.508  1.00 88.00           O  
ATOM    207  OG  SER A  25      18.453  -5.277  -9.383  1.00 88.00           O  
ATOM    208  N   ASP A  26      17.219  -4.172 -12.219  1.00 93.50           N  
ATOM    209  CA  ASP A  26      16.875  -2.779 -12.500  1.00 93.50           C  
ATOM    210  C   ASP A  26      15.648  -2.344 -11.711  1.00 93.50           C  
ATOM    211  CB  ASP A  26      16.656  -2.576 -14.000  1.00 93.50           C  
ATOM    212  O   ASP A  26      14.883  -1.496 -12.172  1.00 93.50           O  
ATOM    213  CG  ASP A  26      15.516  -3.432 -14.547  1.00 93.50           C  
ATOM    214  OD1 ASP A  26      14.891  -4.176 -13.766  1.00 93.50           O  
ATOM    215  OD2 ASP A  26      15.258  -3.361 -15.766  1.00 93.50           O  
ATOM    216  N   PHE A  27      15.539  -2.920 -10.562  1.00 94.88           N  
ATOM    217  CA  PHE A  27      14.359  -2.705  -9.734  1.00 94.88           C  
ATOM    218  C   PHE A  27      14.211  -1.231  -9.375  1.00 94.88           C  
ATOM    219  CB  PHE A  27      14.438  -3.551  -8.461  1.00 94.88           C  
ATOM    220  O   PHE A  27      13.117  -0.673  -9.461  1.00 94.88           O  
ATOM    221  CG  PHE A  27      13.281  -3.334  -7.520  1.00 94.88           C  
ATOM    222  CD1 PHE A  27      13.469  -2.680  -6.305  1.00 94.88           C  
ATOM    223  CD2 PHE A  27      12.008  -3.783  -7.844  1.00 94.88           C  
ATOM    224  CE1 PHE A  27      12.406  -2.477  -5.434  1.00 94.88           C  
ATOM    225  CE2 PHE A  27      10.938  -3.586  -6.977  1.00 94.88           C  
ATOM    226  CZ  PHE A  27      11.141  -2.932  -5.770  1.00 94.88           C  
ATOM    227  N   GLN A  28      15.250  -0.549  -9.141  1.00 93.06           N  
ATOM    228  CA  GLN A  28      15.219   0.837  -8.688  1.00 93.06           C  
ATOM    229  C   GLN A  28      14.617   1.751  -9.758  1.00 93.06           C  
ATOM    230  CB  GLN A  28      16.625   1.312  -8.312  1.00 93.06           C  
ATOM    231  O   GLN A  28      13.914   2.709  -9.438  1.00 93.06           O  
ATOM    232  CG  GLN A  28      17.219   0.575  -7.129  1.00 93.06           C  
ATOM    233  CD  GLN A  28      16.422   0.770  -5.852  1.00 93.06           C  
ATOM    234  NE2 GLN A  28      16.438  -0.238  -4.984  1.00 93.06           N  
ATOM    235  OE1 GLN A  28      15.812   1.817  -5.641  1.00 93.06           O  
ATOM    236  N   THR A  29      14.797   1.392 -11.023  1.00 94.31           N  
ATOM    237  CA  THR A  29      14.398   2.295 -12.094  1.00 94.31           C  
ATOM    238  C   THR A  29      13.086   1.845 -12.727  1.00 94.31           C  
ATOM    239  CB  THR A  29      15.492   2.385 -13.180  1.00 94.31           C  
ATOM    240  O   THR A  29      12.328   2.664 -13.250  1.00 94.31           O  
ATOM    241  CG2 THR A  29      16.781   2.990 -12.617  1.00 94.31           C  
ATOM    242  OG1 THR A  29      15.773   1.068 -13.672  1.00 94.31           O  
ATOM    243  N   THR A  30      12.852   0.522 -12.609  1.00 95.44           N  
ATOM    244  CA  THR A  30      11.719   0.031 -13.391  1.00 95.44           C  
ATOM    245  C   THR A  30      10.625  -0.501 -12.477  1.00 95.44           C  
ATOM    246  CB  THR A  30      12.156  -1.074 -14.375  1.00 95.44           C  
ATOM    247  O   THR A  30       9.461  -0.606 -12.883  1.00 95.44           O  
ATOM    248  CG2 THR A  30      13.266  -0.583 -15.297  1.00 95.44           C  
ATOM    249  OG1 THR A  30      12.633  -2.203 -13.625  1.00 95.44           O  
ATOM    250  N   GLY A  31      11.000  -0.882 -11.250  1.00 96.44           N  
ATOM    251  CA  GLY A  31      10.062  -1.554 -10.367  1.00 96.44           C  
ATOM    252  C   GLY A  31       9.898  -3.029 -10.680  1.00 96.44           C  
ATOM    253  O   GLY A  31       9.047  -3.703 -10.094  1.00 96.44           O  
ATOM    254  N   ARG A  32      10.719  -3.604 -11.570  1.00 97.62           N  
ATOM    255  CA  ARG A  32      10.633  -5.000 -11.977  1.00 97.62           C  
ATOM    256  C   ARG A  32      11.648  -5.855 -11.227  1.00 97.62           C  
ATOM    257  CB  ARG A  32      10.852  -5.133 -13.484  1.00 97.62           C  
ATOM    258  O   ARG A  32      12.750  -5.398 -10.930  1.00 97.62           O  
ATOM    259  CG  ARG A  32       9.797  -4.438 -14.328  1.00 97.62           C  
ATOM    260  CD  ARG A  32      10.109  -4.523 -15.812  1.00 97.62           C  
ATOM    261  NE  ARG A  32       9.117  -3.811 -16.609  1.00 97.62           N  
ATOM    262  NH1 ARG A  32      10.516  -3.471 -18.422  1.00 97.62           N  
ATOM    263  NH2 ARG A  32       8.359  -2.695 -18.469  1.00 97.62           N  
ATOM    264  CZ  ARG A  32       9.336  -3.326 -17.828  1.00 97.62           C  
ATOM    265  N   LEU A  33      11.258  -7.031 -10.969  1.00 97.81           N  
ATOM    266  CA  LEU A  33      12.102  -7.934 -10.188  1.00 97.81           C  
ATOM    267  C   LEU A  33      12.602  -9.086 -11.047  1.00 97.81           C  
ATOM    268  CB  LEU A  33      11.328  -8.477  -8.984  1.00 97.81           C  
ATOM    269  O   LEU A  33      11.883  -9.570 -11.922  1.00 97.81           O  
ATOM    270  CG  LEU A  33      10.953  -7.457  -7.902  1.00 97.81           C  
ATOM    271  CD1 LEU A  33       9.852  -8.016  -7.008  1.00 97.81           C  
ATOM    272  CD2 LEU A  33      12.180  -7.074  -7.078  1.00 97.81           C  
ATOM    273  N   THR A  34      13.789  -9.508 -10.758  1.00 96.75           N  
ATOM    274  CA  THR A  34      14.234 -10.812 -11.234  1.00 96.75           C  
ATOM    275  C   THR A  34      13.664 -11.922 -10.359  1.00 96.75           C  
ATOM    276  CB  THR A  34      15.766 -10.906 -11.258  1.00 96.75           C  
ATOM    277  O   THR A  34      13.227 -11.672  -9.234  1.00 96.75           O  
ATOM    278  CG2 THR A  34      16.375  -9.750 -12.047  1.00 96.75           C  
ATOM    279  OG1 THR A  34      16.266 -10.875  -9.914  1.00 96.75           O  
ATOM    280  N   PRO A  35      13.672 -13.141 -10.914  1.00 96.88           N  
ATOM    281  CA  PRO A  35      13.242 -14.258 -10.070  1.00 96.88           C  
ATOM    282  C   PRO A  35      14.062 -14.375  -8.781  1.00 96.88           C  
ATOM    283  CB  PRO A  35      13.453 -15.477 -10.961  1.00 96.88           C  
ATOM    284  O   PRO A  35      13.508 -14.648  -7.715  1.00 96.88           O  
ATOM    285  CG  PRO A  35      13.266 -14.969 -12.359  1.00 96.88           C  
ATOM    286  CD  PRO A  35      13.852 -13.586 -12.438  1.00 96.88           C  
ATOM    287  N   LYS A  36      15.328 -14.141  -8.945  1.00 96.12           N  
ATOM    288  CA  LYS A  36      16.172 -14.203  -7.762  1.00 96.12           C  
ATOM    289  C   LYS A  36      15.766 -13.156  -6.734  1.00 96.12           C  
ATOM    290  CB  LYS A  36      17.641 -14.008  -8.148  1.00 96.12           C  
ATOM    291  O   LYS A  36      15.664 -13.453  -5.543  1.00 96.12           O  
ATOM    292  CG  LYS A  36      18.609 -14.125  -6.980  1.00 96.12           C  
ATOM    293  CD  LYS A  36      20.047 -13.891  -7.422  1.00 96.12           C  
ATOM    294  CE  LYS A  36      21.000 -13.867  -6.234  1.00 96.12           C  
ATOM    295  NZ  LYS A  36      22.406 -13.555  -6.656  1.00 96.12           N  
ATOM    296  N   GLU A  37      15.547 -11.953  -7.168  1.00 97.38           N  
ATOM    297  CA  GLU A  37      15.109 -10.875  -6.285  1.00 97.38           C  
ATOM    298  C   GLU A  37      13.750 -11.180  -5.668  1.00 97.38           C  
ATOM    299  CB  GLU A  37      15.062  -9.547  -7.043  1.00 97.38           C  
ATOM    300  O   GLU A  37      13.500 -10.852  -4.508  1.00 97.38           O  
ATOM    301  CG  GLU A  37      16.438  -8.984  -7.379  1.00 97.38           C  
ATOM    302  CD  GLU A  37      16.375  -7.836  -8.383  1.00 97.38           C  
ATOM    303  OE1 GLU A  37      17.375  -7.098  -8.508  1.00 97.38           O  
ATOM    304  OE2 GLU A  37      15.328  -7.680  -9.039  1.00 97.38           O  
ATOM    305  N   PHE A  38      12.898 -11.797  -6.441  1.00 98.12           N  
ATOM    306  CA  PHE A  38      11.594 -12.203  -5.930  1.00 98.12           C  
ATOM    307  C   PHE A  38      11.750 -13.180  -4.770  1.00 98.12           C  
ATOM    308  CB  PHE A  38      10.758 -12.836  -7.043  1.00 98.12           C  
ATOM    309  O   PHE A  38      11.102 -13.031  -3.734  1.00 98.12           O  
ATOM    310  CG  PHE A  38       9.461 -13.430  -6.562  1.00 98.12           C  
ATOM    311  CD1 PHE A  38       9.328 -14.797  -6.367  1.00 98.12           C  
ATOM    312  CD2 PHE A  38       8.367 -12.609  -6.301  1.00 98.12           C  
ATOM    313  CE1 PHE A  38       8.133 -15.352  -5.922  1.00 98.12           C  
ATOM    314  CE2 PHE A  38       7.160 -13.156  -5.855  1.00 98.12           C  
ATOM    315  CZ  PHE A  38       7.047 -14.523  -5.668  1.00 98.12           C  
ATOM    316  N   VAL A  39      12.672 -14.133  -4.922  1.00 98.00           N  
ATOM    317  CA  VAL A  39      12.891 -15.133  -3.887  1.00 98.00           C  
ATOM    318  C   VAL A  39      13.477 -14.469  -2.641  1.00 98.00           C  
ATOM    319  CB  VAL A  39      13.828 -16.266  -4.375  1.00 98.00           C  
ATOM    320  O   VAL A  39      13.031 -14.742  -1.521  1.00 98.00           O  
ATOM    321  CG1 VAL A  39      14.266 -17.156  -3.207  1.00 98.00           C  
ATOM    322  CG2 VAL A  39      13.141 -17.094  -5.453  1.00 98.00           C  
ATOM    323  N   GLU A  40      14.383 -13.594  -2.791  1.00 97.12           N  
ATOM    324  CA  GLU A  40      15.000 -12.898  -1.668  1.00 97.12           C  
ATOM    325  C   GLU A  40      13.977 -12.031  -0.933  1.00 97.12           C  
ATOM    326  CB  GLU A  40      16.172 -12.031  -2.146  1.00 97.12           C  
ATOM    327  O   GLU A  40      13.922 -12.031   0.298  1.00 97.12           O  
ATOM    328  CG  GLU A  40      17.391 -12.836  -2.568  1.00 97.12           C  
ATOM    329  CD  GLU A  40      18.484 -11.977  -3.178  1.00 97.12           C  
ATOM    330  OE1 GLU A  40      19.547 -12.523  -3.559  1.00 97.12           O  
ATOM    331  OE2 GLU A  40      18.281 -10.742  -3.275  1.00 97.12           O  
ATOM    332  N   ALA A  41      13.180 -11.312  -1.706  1.00 97.19           N  
ATOM    333  CA  ALA A  41      12.125 -10.500  -1.108  1.00 97.19           C  
ATOM    334  C   ALA A  41      11.086 -11.375  -0.414  1.00 97.19           C  
ATOM    335  CB  ALA A  41      11.461  -9.625  -2.170  1.00 97.19           C  
ATOM    336  O   ALA A  41      10.539 -10.992   0.622  1.00 97.19           O  
ATOM    337  N   GLY A  42      10.805 -12.516  -1.004  1.00 97.75           N  
ATOM    338  CA  GLY A  42       9.898 -13.469  -0.375  1.00 97.75           C  
ATOM    339  C   GLY A  42      10.422 -14.008   0.944  1.00 97.75           C  
ATOM    340  O   GLY A  42       9.680 -14.109   1.919  1.00 97.75           O  
ATOM    341  N   ASP A  43      11.711 -14.320   0.947  1.00 97.12           N  
ATOM    342  CA  ASP A  43      12.328 -14.773   2.189  1.00 97.12           C  
ATOM    343  C   ASP A  43      12.188 -13.719   3.289  1.00 97.12           C  
ATOM    344  CB  ASP A  43      13.805 -15.102   1.968  1.00 97.12           C  
ATOM    345  O   ASP A  43      11.867 -14.047   4.430  1.00 97.12           O  
ATOM    346  CG  ASP A  43      14.016 -16.406   1.211  1.00 97.12           C  
ATOM    347  OD1 ASP A  43      13.102 -17.250   1.188  1.00 97.12           O  
ATOM    348  OD2 ASP A  43      15.109 -16.578   0.634  1.00 97.12           O  
ATOM    349  N   GLU A  44      12.414 -12.508   2.924  1.00 94.50           N  
ATOM    350  CA  GLU A  44      12.281 -11.414   3.877  1.00 94.50           C  
ATOM    351  C   GLU A  44      10.844 -11.281   4.371  1.00 94.50           C  
ATOM    352  CB  GLU A  44      12.742 -10.094   3.244  1.00 94.50           C  
ATOM    353  O   GLU A  44      10.609 -11.125   5.574  1.00 94.50           O  
ATOM    354  CG  GLU A  44      12.891  -8.953   4.242  1.00 94.50           C  
ATOM    355  CD  GLU A  44      14.141  -9.070   5.105  1.00 94.50           C  
ATOM    356  OE1 GLU A  44      14.180  -8.461   6.195  1.00 94.50           O  
ATOM    357  OE2 GLU A  44      15.086  -9.773   4.688  1.00 94.50           O  
ATOM    358  N   LEU A  45       9.914 -11.359   3.479  1.00 95.19           N  
ATOM    359  CA  LEU A  45       8.508 -11.273   3.842  1.00 95.19           C  
ATOM    360  C   LEU A  45       8.133 -12.375   4.832  1.00 95.19           C  
ATOM    361  CB  LEU A  45       7.625 -11.367   2.596  1.00 95.19           C  
ATOM    362  O   LEU A  45       7.516 -12.102   5.863  1.00 95.19           O  
ATOM    363  CG  LEU A  45       6.113 -11.422   2.836  1.00 95.19           C  
ATOM    364  CD1 LEU A  45       5.645 -10.148   3.531  1.00 95.19           C  
ATOM    365  CD2 LEU A  45       5.367 -11.625   1.521  1.00 95.19           C  
ATOM    366  N   VAL A  46       8.539 -13.602   4.562  1.00 95.88           N  
ATOM    367  CA  VAL A  46       8.211 -14.750   5.398  1.00 95.88           C  
ATOM    368  C   VAL A  46       8.883 -14.609   6.762  1.00 95.88           C  
ATOM    369  CB  VAL A  46       8.633 -16.078   4.730  1.00 95.88           C  
ATOM    370  O   VAL A  46       8.281 -14.938   7.793  1.00 95.88           O  
ATOM    371  CG1 VAL A  46       8.539 -17.234   5.723  1.00 95.88           C  
ATOM    372  CG2 VAL A  46       7.770 -16.359   3.498  1.00 95.88           C  
ATOM    373  N   GLN A  47      10.062 -14.125   6.773  1.00 93.75           N  
ATOM    374  CA  GLN A  47      10.789 -13.953   8.023  1.00 93.75           C  
ATOM    375  C   GLN A  47      10.133 -12.883   8.898  1.00 93.75           C  
ATOM    376  CB  GLN A  47      12.250 -13.586   7.750  1.00 93.75           C  
ATOM    377  O   GLN A  47       9.938 -13.094  10.102  1.00 93.75           O  
ATOM    378  CG  GLN A  47      13.102 -13.461   9.008  1.00 93.75           C  
ATOM    379  CD  GLN A  47      14.531 -13.055   8.711  1.00 93.75           C  
ATOM    380  NE2 GLN A  47      15.352 -12.969   9.750  1.00 93.75           N  
ATOM    381  OE1 GLN A  47      14.898 -12.812   7.555  1.00 93.75           O  
ATOM    382  N   LYS A  48       9.727 -11.781   8.359  1.00 88.94           N  
ATOM    383  CA  LYS A  48       9.188 -10.656   9.109  1.00 88.94           C  
ATOM    384  C   LYS A  48       7.727 -10.875   9.469  1.00 88.94           C  
ATOM    385  CB  LYS A  48       9.344  -9.359   8.305  1.00 88.94           C  
ATOM    386  O   LYS A  48       7.238 -10.344  10.469  1.00 88.94           O  
ATOM    387  CG  LYS A  48      10.766  -8.836   8.234  1.00 88.94           C  
ATOM    388  CD  LYS A  48      10.828  -7.453   7.602  1.00 88.94           C  
ATOM    389  CE  LYS A  48      12.242  -6.898   7.602  1.00 88.94           C  
ATOM    390  NZ  LYS A  48      12.664  -6.445   8.961  1.00 88.94           N  
ATOM    391  N   ASN A  49       6.996 -11.555   8.617  1.00 90.00           N  
ATOM    392  CA  ASN A  49       5.586 -11.867   8.805  1.00 90.00           C  
ATOM    393  C   ASN A  49       5.305 -13.352   8.609  1.00 90.00           C  
ATOM    394  CB  ASN A  49       4.719 -11.031   7.863  1.00 90.00           C  
ATOM    395  O   ASN A  49       4.828 -13.766   7.547  1.00 90.00           O  
ATOM    396  CG  ASN A  49       4.922  -9.539   8.047  1.00 90.00           C  
ATOM    397  ND2 ASN A  49       5.430  -8.883   7.016  1.00 90.00           N  
ATOM    398  OD1 ASN A  49       4.625  -8.992   9.109  1.00 90.00           O  
ATOM    399  N   PRO A  50       5.434 -14.148   9.617  1.00 91.69           N  
ATOM    400  CA  PRO A  50       5.414 -15.609   9.492  1.00 91.69           C  
ATOM    401  C   PRO A  50       4.031 -16.156   9.141  1.00 91.69           C  
ATOM    402  CB  PRO A  50       5.855 -16.078  10.883  1.00 91.69           C  
ATOM    403  O   PRO A  50       3.865 -17.359   8.977  1.00 91.69           O  
ATOM    404  CG  PRO A  50       6.621 -14.938  11.453  1.00 91.69           C  
ATOM    405  CD  PRO A  50       6.059 -13.656  10.891  1.00 91.69           C  
ATOM    406  N   VAL A  51       3.004 -15.297   9.008  1.00 93.31           N  
ATOM    407  CA  VAL A  51       1.727 -15.773   8.484  1.00 93.31           C  
ATOM    408  C   VAL A  51       1.883 -16.156   7.016  1.00 93.31           C  
ATOM    409  CB  VAL A  51       0.621 -14.703   8.641  1.00 93.31           C  
ATOM    410  O   VAL A  51       1.094 -16.953   6.488  1.00 93.31           O  
ATOM    411  CG1 VAL A  51       0.278 -14.484  10.109  1.00 93.31           C  
ATOM    412  CG2 VAL A  51       1.055 -13.391   7.988  1.00 93.31           C  
ATOM    413  N   TRP A  52       2.861 -15.531   6.406  1.00 96.19           N  
ATOM    414  CA  TRP A  52       3.189 -15.891   5.031  1.00 96.19           C  
ATOM    415  C   TRP A  52       4.109 -17.109   4.992  1.00 96.19           C  
ATOM    416  CB  TRP A  52       3.846 -14.719   4.309  1.00 96.19           C  
ATOM    417  O   TRP A  52       5.016 -17.234   5.816  1.00 96.19           O  
ATOM    418  CG  TRP A  52       2.939 -13.539   4.113  1.00 96.19           C  
ATOM    419  CD1 TRP A  52       2.812 -12.453   4.934  1.00 96.19           C  
ATOM    420  CD2 TRP A  52       2.027 -13.328   3.031  1.00 96.19           C  
ATOM    421  CE2 TRP A  52       1.380 -12.094   3.260  1.00 96.19           C  
ATOM    422  CE3 TRP A  52       1.694 -14.070   1.888  1.00 96.19           C  
ATOM    423  NE1 TRP A  52       1.877 -11.578   4.426  1.00 96.19           N  
ATOM    424  CH2 TRP A  52       0.112 -12.328   1.274  1.00 96.19           C  
ATOM    425  CZ2 TRP A  52       0.418 -11.586   2.385  1.00 96.19           C  
ATOM    426  CZ3 TRP A  52       0.738 -13.555   1.019  1.00 96.19           C  
ATOM    427  N   GLN A  53       3.926 -17.969   3.949  1.00 96.81           N  
ATOM    428  CA  GLN A  53       4.742 -19.172   3.812  1.00 96.81           C  
ATOM    429  C   GLN A  53       5.012 -19.484   2.344  1.00 96.81           C  
ATOM    430  CB  GLN A  53       4.066 -20.359   4.488  1.00 96.81           C  
ATOM    431  O   GLN A  53       4.168 -19.234   1.482  1.00 96.81           O  
ATOM    432  CG  GLN A  53       3.898 -20.203   5.992  1.00 96.81           C  
ATOM    433  CD  GLN A  53       3.166 -21.375   6.633  1.00 96.81           C  
ATOM    434  NE2 GLN A  53       3.162 -21.406   7.961  1.00 96.81           N  
ATOM    435  OE1 GLN A  53       2.605 -22.219   5.938  1.00 96.81           O  
ATOM    436  N   TRP A  54       6.117 -20.062   2.162  1.00 97.38           N  
ATOM    437  CA  TRP A  54       6.438 -20.562   0.827  1.00 97.38           C  
ATOM    438  C   TRP A  54       5.652 -21.828   0.517  1.00 97.38           C  
ATOM    439  CB  TRP A  54       7.938 -20.828   0.692  1.00 97.38           C  
ATOM    440  O   TRP A  54       5.438 -22.672   1.400  1.00 97.38           O  
ATOM    441  CG  TRP A  54       8.750 -19.594   0.414  1.00 97.38           C  
ATOM    442  CD1 TRP A  54       9.617 -18.969   1.266  1.00 97.38           C  
ATOM    443  CD2 TRP A  54       8.766 -18.844  -0.802  1.00 97.38           C  
ATOM    444  CE2 TRP A  54       9.664 -17.766  -0.616  1.00 97.38           C  
ATOM    445  CE3 TRP A  54       8.109 -18.969  -2.031  1.00 97.38           C  
ATOM    446  NE1 TRP A  54      10.172 -17.875   0.653  1.00 97.38           N  
ATOM    447  CH2 TRP A  54       9.266 -16.969  -2.809  1.00 97.38           C  
ATOM    448  CZ2 TRP A  54       9.922 -16.828  -1.615  1.00 97.38           C  
ATOM    449  CZ3 TRP A  54       8.367 -18.031  -3.025  1.00 97.38           C  
ATOM    450  N   VAL A  55       5.246 -21.922  -0.678  1.00 95.25           N  
ATOM    451  CA  VAL A  55       4.621 -23.125  -1.210  1.00 95.25           C  
ATOM    452  C   VAL A  55       5.445 -23.656  -2.379  1.00 95.25           C  
ATOM    453  CB  VAL A  55       3.166 -22.859  -1.662  1.00 95.25           C  
ATOM    454  O   VAL A  55       5.797 -22.906  -3.293  1.00 95.25           O  
ATOM    455  CG1 VAL A  55       2.561 -24.109  -2.295  1.00 95.25           C  
ATOM    456  CG2 VAL A  55       2.318 -22.391  -0.481  1.00 95.25           C  
ATOM    457  N   GLY A  56       5.758 -24.922  -2.316  1.00 93.25           N  
ATOM    458  CA  GLY A  56       6.484 -25.562  -3.396  1.00 93.25           C  
ATOM    459  C   GLY A  56       5.578 -26.125  -4.477  1.00 93.25           C  
ATOM    460  O   GLY A  56       4.387 -25.812  -4.516  1.00 93.25           O  
ATOM    461  N   GLY A  57       6.207 -26.781  -5.496  1.00 88.38           N  
ATOM    462  CA  GLY A  57       5.488 -27.391  -6.598  1.00 88.38           C  
ATOM    463  C   GLY A  57       6.391 -28.141  -7.555  1.00 88.38           C  
ATOM    464  O   GLY A  57       7.605 -28.203  -7.355  1.00 88.38           O  
ATOM    465  N   PRO A  58       5.703 -28.703  -8.547  1.00 88.38           N  
ATOM    466  CA  PRO A  58       6.484 -29.453  -9.531  1.00 88.38           C  
ATOM    467  C   PRO A  58       7.551 -28.609 -10.219  1.00 88.38           C  
ATOM    468  CB  PRO A  58       5.426 -29.922 -10.539  1.00 88.38           C  
ATOM    469  O   PRO A  58       7.344 -27.406 -10.438  1.00 88.38           O  
ATOM    470  CG  PRO A  58       4.125 -29.797  -9.812  1.00 88.38           C  
ATOM    471  CD  PRO A  58       4.258 -28.703  -8.789  1.00 88.38           C  
ATOM    472  N   GLU A  59       8.656 -29.234 -10.570  1.00 86.94           N  
ATOM    473  CA  GLU A  59       9.773 -28.531 -11.195  1.00 86.94           C  
ATOM    474  C   GLU A  59       9.391 -27.984 -12.562  1.00 86.94           C  
ATOM    475  CB  GLU A  59      10.992 -29.453 -11.312  1.00 86.94           C  
ATOM    476  O   GLU A  59       9.984 -27.016 -13.039  1.00 86.94           O  
ATOM    477  CG  GLU A  59      11.828 -29.547 -10.047  1.00 86.94           C  
ATOM    478  CD  GLU A  59      13.023 -30.469 -10.180  1.00 86.94           C  
ATOM    479  OE1 GLU A  59      13.828 -30.562  -9.227  1.00 86.94           O  
ATOM    480  OE2 GLU A  59      13.148 -31.109 -11.242  1.00 86.94           O  
ATOM    481  N   SER A  60       8.391 -28.562 -13.141  1.00 87.12           N  
ATOM    482  CA  SER A  60       7.969 -28.172 -14.484  1.00 87.12           C  
ATOM    483  C   SER A  60       7.207 -26.844 -14.461  1.00 87.12           C  
ATOM    484  CB  SER A  60       7.098 -29.266 -15.109  1.00 87.12           C  
ATOM    485  O   SER A  60       7.059 -26.188 -15.492  1.00 87.12           O  
ATOM    486  OG  SER A  60       5.977 -29.547 -14.297  1.00 87.12           O  
ATOM    487  N   VAL A  61       6.766 -26.500 -13.242  1.00 86.75           N  
ATOM    488  CA  VAL A  61       6.012 -25.250 -13.094  1.00 86.75           C  
ATOM    489  C   VAL A  61       6.949 -24.141 -12.648  1.00 86.75           C  
ATOM    490  CB  VAL A  61       4.852 -25.406 -12.094  1.00 86.75           C  
ATOM    491  O   VAL A  61       7.676 -24.281 -11.664  1.00 86.75           O  
ATOM    492  CG1 VAL A  61       4.129 -24.078 -11.891  1.00 86.75           C  
ATOM    493  CG2 VAL A  61       3.875 -26.484 -12.562  1.00 86.75           C  
ATOM    494  N   GLN A  62       6.969 -23.078 -13.406  1.00 88.44           N  
ATOM    495  CA  GLN A  62       7.859 -21.969 -13.094  1.00 88.44           C  
ATOM    496  C   GLN A  62       9.281 -22.453 -12.828  1.00 88.44           C  
ATOM    497  CB  GLN A  62       7.340 -21.172 -11.898  1.00 88.44           C  
ATOM    498  O   GLN A  62       9.820 -22.250 -11.734  1.00 88.44           O  
ATOM    499  CG  GLN A  62       5.992 -20.516 -12.141  1.00 88.44           C  
ATOM    500  CD  GLN A  62       5.504 -19.719 -10.938  1.00 88.44           C  
ATOM    501  NE2 GLN A  62       4.840 -18.594 -11.203  1.00 88.44           N  
ATOM    502  OE1 GLN A  62       5.727 -20.109  -9.789  1.00 88.44           O  
ATOM    503  N   ASP A  63       9.906 -23.031 -13.812  1.00 90.75           N  
ATOM    504  CA  ASP A  63      11.188 -23.719 -13.703  1.00 90.75           C  
ATOM    505  C   ASP A  63      12.312 -22.734 -13.383  1.00 90.75           C  
ATOM    506  CB  ASP A  63      11.508 -24.469 -15.000  1.00 90.75           C  
ATOM    507  O   ASP A  63      13.430 -23.141 -13.070  1.00 90.75           O  
ATOM    508  CG  ASP A  63      11.453 -23.578 -16.234  1.00 90.75           C  
ATOM    509  OD1 ASP A  63      11.117 -22.375 -16.109  1.00 90.75           O  
ATOM    510  OD2 ASP A  63      11.758 -24.078 -17.328  1.00 90.75           O  
ATOM    511  N   TYR A  64      12.086 -21.500 -13.398  1.00 92.31           N  
ATOM    512  CA  TYR A  64      13.086 -20.484 -13.094  1.00 92.31           C  
ATOM    513  C   TYR A  64      13.086 -20.156 -11.602  1.00 92.31           C  
ATOM    514  CB  TYR A  64      12.828 -19.219 -13.914  1.00 92.31           C  
ATOM    515  O   TYR A  64      13.859 -19.312 -11.148  1.00 92.31           O  
ATOM    516  CG  TYR A  64      11.383 -18.797 -13.945  1.00 92.31           C  
ATOM    517  CD1 TYR A  64      10.547 -19.188 -14.992  1.00 92.31           C  
ATOM    518  CD2 TYR A  64      10.844 -18.000 -12.938  1.00 92.31           C  
ATOM    519  CE1 TYR A  64       9.211 -18.812 -15.031  1.00 92.31           C  
ATOM    520  CE2 TYR A  64       9.508 -17.609 -12.969  1.00 92.31           C  
ATOM    521  OH  TYR A  64       7.379 -17.641 -14.047  1.00 92.31           O  
ATOM    522  CZ  TYR A  64       8.703 -18.016 -14.016  1.00 92.31           C  
ATOM    523  N   LEU A  65      12.227 -20.812 -10.844  1.00 94.88           N  
ATOM    524  CA  LEU A  65      12.188 -20.672  -9.391  1.00 94.88           C  
ATOM    525  C   LEU A  65      12.547 -22.000  -8.711  1.00 94.88           C  
ATOM    526  CB  LEU A  65      10.805 -20.219  -8.930  1.00 94.88           C  
ATOM    527  O   LEU A  65      12.359 -23.062  -9.289  1.00 94.88           O  
ATOM    528  CG  LEU A  65      10.391 -18.812  -9.359  1.00 94.88           C  
ATOM    529  CD1 LEU A  65       8.930 -18.547  -8.984  1.00 94.88           C  
ATOM    530  CD2 LEU A  65      11.297 -17.766  -8.719  1.00 94.88           C  
ATOM    531  N   PRO A  66      13.141 -21.938  -7.512  1.00 93.88           N  
ATOM    532  CA  PRO A  66      13.406 -23.172  -6.773  1.00 93.88           C  
ATOM    533  C   PRO A  66      12.148 -24.000  -6.535  1.00 93.88           C  
ATOM    534  CB  PRO A  66      13.992 -22.672  -5.453  1.00 93.88           C  
ATOM    535  O   PRO A  66      11.062 -23.438  -6.383  1.00 93.88           O  
ATOM    536  CG  PRO A  66      14.461 -21.281  -5.738  1.00 93.88           C  
ATOM    537  CD  PRO A  66      13.570 -20.688  -6.793  1.00 93.88           C  
ATOM    538  N   LYS A  67      12.250 -25.328  -6.387  1.00 93.69           N  
ATOM    539  CA  LYS A  67      11.148 -26.266  -6.250  1.00 93.69           C  
ATOM    540  C   LYS A  67      10.344 -25.984  -4.984  1.00 93.69           C  
ATOM    541  CB  LYS A  67      11.664 -27.703  -6.238  1.00 93.69           C  
ATOM    542  O   LYS A  67       9.117 -26.156  -4.969  1.00 93.69           O  
ATOM    543  CG  LYS A  67      10.570 -28.766  -6.148  1.00 93.69           C  
ATOM    544  CD  LYS A  67      11.156 -30.172  -6.121  1.00 93.69           C  
ATOM    545  CE  LYS A  67      10.062 -31.219  -5.945  1.00 93.69           C  
ATOM    546  NZ  LYS A  67      10.633 -32.594  -5.902  1.00 93.69           N  
ATOM    547  N   GLU A  68      10.969 -25.500  -3.975  1.00 95.00           N  
ATOM    548  CA  GLU A  68      10.312 -25.312  -2.680  1.00 95.00           C  
ATOM    549  C   GLU A  68       9.773 -23.906  -2.533  1.00 95.00           C  
ATOM    550  CB  GLU A  68      11.289 -25.641  -1.540  1.00 95.00           C  
ATOM    551  O   GLU A  68       9.133 -23.578  -1.534  1.00 95.00           O  
ATOM    552  CG  GLU A  68      12.516 -24.734  -1.518  1.00 95.00           C  
ATOM    553  CD  GLU A  68      13.555 -25.125  -2.566  1.00 95.00           C  
ATOM    554  OE1 GLU A  68      14.609 -24.453  -2.646  1.00 95.00           O  
ATOM    555  OE2 GLU A  68      13.305 -26.094  -3.314  1.00 95.00           O  
ATOM    556  N   LYS A  69      10.062 -23.047  -3.555  1.00 96.44           N  
ATOM    557  CA  LYS A  69       9.688 -21.641  -3.482  1.00 96.44           C  
ATOM    558  C   LYS A  69       9.008 -21.188  -4.770  1.00 96.44           C  
ATOM    559  CB  LYS A  69      10.914 -20.781  -3.207  1.00 96.44           C  
ATOM    560  O   LYS A  69       9.516 -20.312  -5.469  1.00 96.44           O  
ATOM    561  CG  LYS A  69      11.539 -21.000  -1.839  1.00 96.44           C  
ATOM    562  CD  LYS A  69      12.680 -20.031  -1.569  1.00 96.44           C  
ATOM    563  CE  LYS A  69      13.266 -20.219  -0.177  1.00 96.44           C  
ATOM    564  NZ  LYS A  69      14.320 -19.203   0.124  1.00 96.44           N  
ATOM    565  N   LYS A  70       7.812 -21.719  -5.027  1.00 95.69           N  
ATOM    566  CA  LYS A  70       7.082 -21.406  -6.254  1.00 95.69           C  
ATOM    567  C   LYS A  70       6.156 -20.219  -6.055  1.00 95.69           C  
ATOM    568  CB  LYS A  70       6.277 -22.625  -6.723  1.00 95.69           C  
ATOM    569  O   LYS A  70       6.031 -19.359  -6.941  1.00 95.69           O  
ATOM    570  CG  LYS A  70       7.129 -23.844  -7.035  1.00 95.69           C  
ATOM    571  CD  LYS A  70       8.086 -23.578  -8.188  1.00 95.69           C  
ATOM    572  CE  LYS A  70       8.891 -24.812  -8.547  1.00 95.69           C  
ATOM    573  NZ  LYS A  70       9.805 -24.578  -9.703  1.00 95.69           N  
ATOM    574  N   CYS A  71       5.523 -20.094  -4.953  1.00 96.12           N  
ATOM    575  CA  CYS A  71       4.680 -18.953  -4.602  1.00 96.12           C  
ATOM    576  C   CYS A  71       4.594 -18.781  -3.090  1.00 96.12           C  
ATOM    577  CB  CYS A  71       3.279 -19.109  -5.188  1.00 96.12           C  
ATOM    578  O   CYS A  71       5.125 -19.609  -2.340  1.00 96.12           O  
ATOM    579  SG  CYS A  71       2.332 -20.453  -4.441  1.00 96.12           S  
ATOM    580  N   ILE A  72       4.094 -17.688  -2.621  1.00 97.38           N  
ATOM    581  CA  ILE A  72       3.914 -17.375  -1.207  1.00 97.38           C  
ATOM    582  C   ILE A  72       2.424 -17.312  -0.878  1.00 97.38           C  
ATOM    583  CB  ILE A  72       4.605 -16.047  -0.831  1.00 97.38           C  
ATOM    584  O   ILE A  72       1.627 -16.812  -1.679  1.00 97.38           O  
ATOM    585  CG1 ILE A  72       6.098 -16.094  -1.180  1.00 97.38           C  
ATOM    586  CG2 ILE A  72       4.402 -15.734   0.655  1.00 97.38           C  
ATOM    587  CD1 ILE A  72       6.797 -14.750  -1.133  1.00 97.38           C  
ATOM    588  N   VAL A  73       2.055 -17.891   0.334  1.00 96.81           N  
ATOM    589  CA  VAL A  73       0.630 -17.938   0.651  1.00 96.81           C  
ATOM    590  C   VAL A  73       0.406 -17.453   2.082  1.00 96.81           C  
ATOM    591  CB  VAL A  73       0.051 -19.359   0.475  1.00 96.81           C  
ATOM    592  O   VAL A  73       1.213 -17.719   2.973  1.00 96.81           O  
ATOM    593  CG1 VAL A  73       0.687 -20.328   1.470  1.00 96.81           C  
ATOM    594  CG2 VAL A  73      -1.468 -19.344   0.639  1.00 96.81           C  
ATOM    595  N   TYR A  74      -0.568 -16.641   2.256  1.00 96.19           N  
ATOM    596  CA  TYR A  74      -1.214 -16.344   3.531  1.00 96.19           C  
ATOM    597  C   TYR A  74      -2.602 -16.969   3.596  1.00 96.19           C  
ATOM    598  CB  TYR A  74      -1.317 -14.828   3.748  1.00 96.19           C  
ATOM    599  O   TYR A  74      -3.514 -16.547   2.883  1.00 96.19           O  
ATOM    600  CG  TYR A  74      -2.033 -14.445   5.020  1.00 96.19           C  
ATOM    601  CD1 TYR A  74      -2.490 -13.148   5.219  1.00 96.19           C  
ATOM    602  CD2 TYR A  74      -2.254 -15.383   6.023  1.00 96.19           C  
ATOM    603  CE1 TYR A  74      -3.148 -12.789   6.391  1.00 96.19           C  
ATOM    604  CE2 TYR A  74      -2.912 -15.039   7.199  1.00 96.19           C  
ATOM    605  OH  TYR A  74      -4.008 -13.391   8.531  1.00 96.19           O  
ATOM    606  CZ  TYR A  74      -3.355 -13.734   7.371  1.00 96.19           C  
ATOM    607  N   ARG A  75      -2.832 -17.969   4.488  1.00 95.44           N  
ATOM    608  CA  ARG A  75      -4.094 -18.688   4.582  1.00 95.44           C  
ATOM    609  C   ARG A  75      -4.980 -18.109   5.680  1.00 95.44           C  
ATOM    610  CB  ARG A  75      -3.846 -20.188   4.844  1.00 95.44           C  
ATOM    611  O   ARG A  75      -4.543 -17.969   6.824  1.00 95.44           O  
ATOM    612  CG  ARG A  75      -3.031 -20.875   3.760  1.00 95.44           C  
ATOM    613  CD  ARG A  75      -2.918 -22.359   4.008  1.00 95.44           C  
ATOM    614  NE  ARG A  75      -2.043 -23.016   3.029  1.00 95.44           N  
ATOM    615  NH1 ARG A  75      -3.727 -23.453   1.512  1.00 95.44           N  
ATOM    616  NH2 ARG A  75      -1.568 -24.078   1.051  1.00 95.44           N  
ATOM    617  CZ  ARG A  75      -2.447 -23.516   1.866  1.00 95.44           C  
ATOM    618  N   GLY A  76      -6.199 -17.750   5.281  1.00 94.12           N  
ATOM    619  CA  GLY A  76      -7.191 -17.375   6.281  1.00 94.12           C  
ATOM    620  C   GLY A  76      -7.227 -15.898   6.578  1.00 94.12           C  
ATOM    621  O   GLY A  76      -7.414 -15.492   7.730  1.00 94.12           O  
ATOM    622  N   ALA A  77      -6.852 -15.117   5.629  1.00 93.19           N  
ATOM    623  CA  ALA A  77      -7.020 -13.680   5.809  1.00 93.19           C  
ATOM    624  C   ALA A  77      -8.492 -13.312   5.969  1.00 93.19           C  
ATOM    625  CB  ALA A  77      -6.410 -12.922   4.633  1.00 93.19           C  
ATOM    626  O   ALA A  77      -9.312 -13.617   5.098  1.00 93.19           O  
ATOM    627  N   PRO A  78      -8.820 -12.633   6.941  1.00 92.94           N  
ATOM    628  CA  PRO A  78     -10.234 -12.352   7.207  1.00 92.94           C  
ATOM    629  C   PRO A  78     -10.773 -11.203   6.355  1.00 92.94           C  
ATOM    630  CB  PRO A  78     -10.242 -11.977   8.695  1.00 92.94           C  
ATOM    631  O   PRO A  78     -10.023 -10.312   5.969  1.00 92.94           O  
ATOM    632  CG  PRO A  78      -8.875 -11.438   8.961  1.00 92.94           C  
ATOM    633  CD  PRO A  78      -7.902 -12.125   8.047  1.00 92.94           C  
ATOM    634  N   CYS A  79     -11.922 -11.297   6.020  1.00 92.31           N  
ATOM    635  CA  CYS A  79     -12.727 -10.273   5.359  1.00 92.31           C  
ATOM    636  C   CYS A  79     -14.070 -10.117   6.047  1.00 92.31           C  
ATOM    637  CB  CYS A  79     -12.930 -10.625   3.887  1.00 92.31           C  
ATOM    638  O   CYS A  79     -14.977 -10.922   5.844  1.00 92.31           O  
ATOM    639  SG  CYS A  79     -13.867  -9.383   2.969  1.00 92.31           S  
ATOM    640  N   THR A  80     -14.250  -9.047   6.824  1.00 88.19           N  
ATOM    641  CA  THR A  80     -15.422  -8.898   7.684  1.00 88.19           C  
ATOM    642  C   THR A  80     -16.469  -8.016   7.016  1.00 88.19           C  
ATOM    643  CB  THR A  80     -15.039  -8.305   9.055  1.00 88.19           C  
ATOM    644  O   THR A  80     -17.641  -8.016   7.422  1.00 88.19           O  
ATOM    645  CG2 THR A  80     -14.164  -9.266   9.844  1.00 88.19           C  
ATOM    646  OG1 THR A  80     -14.320  -7.078   8.852  1.00 88.19           O  
ATOM    647  N   GLU A  81     -16.016  -7.258   6.039  1.00 86.62           N  
ATOM    648  CA  GLU A  81     -16.922  -6.352   5.336  1.00 86.62           C  
ATOM    649  C   GLU A  81     -16.828  -6.543   3.824  1.00 86.62           C  
ATOM    650  CB  GLU A  81     -16.609  -4.898   5.703  1.00 86.62           C  
ATOM    651  O   GLU A  81     -15.836  -7.094   3.324  1.00 86.62           O  
ATOM    652  CG  GLU A  81     -16.797  -4.582   7.180  1.00 86.62           C  
ATOM    653  CD  GLU A  81     -16.547  -3.123   7.520  1.00 86.62           C  
ATOM    654  OE1 GLU A  81     -16.828  -2.709   8.664  1.00 86.62           O  
ATOM    655  OE2 GLU A  81     -16.062  -2.387   6.629  1.00 86.62           O  
ATOM    656  N   ARG A  82     -17.875  -6.141   3.242  1.00 87.31           N  
ATOM    657  CA  ARG A  82     -17.891  -6.164   1.782  1.00 87.31           C  
ATOM    658  C   ARG A  82     -17.375  -4.844   1.212  1.00 87.31           C  
ATOM    659  CB  ARG A  82     -19.297  -6.449   1.256  1.00 87.31           C  
ATOM    660  O   ARG A  82     -17.297  -3.842   1.926  1.00 87.31           O  
ATOM    661  CG  ARG A  82     -19.875  -7.766   1.746  1.00 87.31           C  
ATOM    662  CD  ARG A  82     -19.047  -8.961   1.289  1.00 87.31           C  
ATOM    663  NE  ARG A  82     -18.094  -9.367   2.312  1.00 87.31           N  
ATOM    664  NH1 ARG A  82     -16.688 -10.477   0.849  1.00 87.31           N  
ATOM    665  NH2 ARG A  82     -16.188 -10.406   3.086  1.00 87.31           N  
ATOM    666  CZ  ARG A  82     -17.000 -10.078   2.080  1.00 87.31           C  
ATOM    667  N   ALA A  83     -16.922  -4.895  -0.021  1.00 82.44           N  
ATOM    668  CA  ALA A  83     -16.484  -3.662  -0.668  1.00 82.44           C  
ATOM    669  C   ALA A  83     -17.641  -2.672  -0.812  1.00 82.44           C  
ATOM    670  CB  ALA A  83     -15.875  -3.969  -2.035  1.00 82.44           C  
ATOM    671  O   ALA A  83     -18.750  -3.059  -1.146  1.00 82.44           O  
ATOM    672  N   PRO A  84     -17.328  -1.414  -0.483  1.00 72.31           N  
ATOM    673  CA  PRO A  84     -18.391  -0.417  -0.614  1.00 72.31           C  
ATOM    674  C   PRO A  84     -18.844  -0.214  -2.061  1.00 72.31           C  
ATOM    675  CB  PRO A  84     -17.750   0.857  -0.056  1.00 72.31           C  
ATOM    676  O   PRO A  84     -18.031  -0.346  -2.982  1.00 72.31           O  
ATOM    677  CG  PRO A  84     -16.422   0.419   0.468  1.00 72.31           C  
ATOM    678  CD  PRO A  84     -16.188  -1.000   0.037  1.00 72.31           C  
ATOM    679  N   VAL A  85     -20.109  -0.180  -2.352  1.00 62.81           N  
ATOM    680  CA  VAL A  85     -20.656   0.022  -3.688  1.00 62.81           C  
ATOM    681  C   VAL A  85     -20.328   1.436  -4.172  1.00 62.81           C  
ATOM    682  CB  VAL A  85     -22.172  -0.218  -3.719  1.00 62.81           C  
ATOM    683  O   VAL A  85     -19.922   1.629  -5.316  1.00 62.81           O  
ATOM    684  CG1 VAL A  85     -22.688  -0.238  -5.156  1.00 62.81           C  
ATOM    685  CG2 VAL A  85     -22.531  -1.522  -3.006  1.00 62.81           C  
ATOM    686  N   ASP A  86     -20.797   2.646  -3.449  1.00 56.81           N  
ATOM    687  CA  ASP A  86     -20.656   4.020  -3.920  1.00 56.81           C  
ATOM    688  C   ASP A  86     -19.625   4.781  -3.096  1.00 56.81           C  
ATOM    689  CB  ASP A  86     -22.000   4.746  -3.875  1.00 56.81           C  
ATOM    690  O   ASP A  86     -19.375   4.449  -1.934  1.00 56.81           O  
ATOM    691  CG  ASP A  86     -22.781   4.633  -5.172  1.00 56.81           C  
ATOM    692  OD1 ASP A  86     -22.188   4.281  -6.215  1.00 56.81           O  
ATOM    693  OD2 ASP A  86     -24.000   4.902  -5.156  1.00 56.81           O  
ATOM    694  N   SER A  87     -18.641   5.441  -3.760  1.00 55.62           N  
ATOM    695  CA  SER A  87     -17.672   6.336  -3.131  1.00 55.62           C  
ATOM    696  C   SER A  87     -18.312   7.180  -2.041  1.00 55.62           C  
ATOM    697  CB  SER A  87     -17.016   7.246  -4.176  1.00 55.62           C  
ATOM    698  O   SER A  87     -19.516   7.461  -2.102  1.00 55.62           O  
ATOM    699  OG  SER A  87     -18.000   7.969  -4.891  1.00 55.62           O  
ATOM    700  N   THR A  88     -17.906   7.016  -0.810  1.00 54.19           N  
ATOM    701  CA  THR A  88     -18.391   7.770   0.344  1.00 54.19           C  
ATOM    702  C   THR A  88     -18.609   9.234  -0.018  1.00 54.19           C  
ATOM    703  CB  THR A  88     -17.406   7.668   1.525  1.00 54.19           C  
ATOM    704  O   THR A  88     -17.656   9.930  -0.401  1.00 54.19           O  
ATOM    705  CG2 THR A  88     -18.000   6.844   2.666  1.00 54.19           C  
ATOM    706  OG1 THR A  88     -16.188   7.043   1.081  1.00 54.19           O  
ATOM    707  N   ASN A  89     -19.734   9.625  -0.615  1.00 59.41           N  
ATOM    708  CA  ASN A  89     -20.203  11.000  -0.772  1.00 59.41           C  
ATOM    709  C   ASN A  89     -20.266  11.727   0.567  1.00 59.41           C  
ATOM    710  CB  ASN A  89     -21.578  11.016  -1.445  1.00 59.41           C  
ATOM    711  O   ASN A  89     -21.156  12.539   0.798  1.00 59.41           O  
ATOM    712  CG  ASN A  89     -21.484  10.953  -2.957  1.00 59.41           C  
ATOM    713  ND2 ASN A  89     -22.578  10.578  -3.602  1.00 59.41           N  
ATOM    714  OD1 ASN A  89     -20.438  11.242  -3.541  1.00 59.41           O  
ATOM    715  N   ALA A  90     -19.359  11.336   1.442  1.00 71.19           N  
ATOM    716  CA  ALA A  90     -19.469  12.039   2.721  1.00 71.19           C  
ATOM    717  C   ALA A  90     -18.875  13.438   2.623  1.00 71.19           C  
ATOM    718  CB  ALA A  90     -18.766  11.242   3.818  1.00 71.19           C  
ATOM    719  O   ALA A  90     -17.922  13.672   1.866  1.00 71.19           O  
ATOM    720  N   SER A  91     -19.484  14.414   3.168  1.00 80.31           N  
ATOM    721  CA  SER A  91     -19.062  15.812   3.213  1.00 80.31           C  
ATOM    722  C   SER A  91     -17.719  15.953   3.926  1.00 80.31           C  
ATOM    723  CB  SER A  91     -20.109  16.672   3.912  1.00 80.31           C  
ATOM    724  O   SER A  91     -17.391  15.156   4.801  1.00 80.31           O  
ATOM    725  OG  SER A  91     -21.344  16.625   3.219  1.00 80.31           O  
ATOM    726  N   PRO A  92     -16.906  16.906   3.406  1.00 83.31           N  
ATOM    727  CA  PRO A  92     -15.641  17.172   4.098  1.00 83.31           C  
ATOM    728  C   PRO A  92     -15.836  17.562   5.559  1.00 83.31           C  
ATOM    729  CB  PRO A  92     -15.031  18.312   3.293  1.00 83.31           C  
ATOM    730  O   PRO A  92     -16.875  18.125   5.914  1.00 83.31           O  
ATOM    731  CG  PRO A  92     -15.844  18.375   2.037  1.00 83.31           C  
ATOM    732  CD  PRO A  92     -17.141  17.672   2.273  1.00 83.31           C  
ATOM    733  N   GLU A  93     -14.945  17.219   6.328  1.00 89.94           N  
ATOM    734  CA  GLU A  93     -14.977  17.516   7.754  1.00 89.94           C  
ATOM    735  C   GLU A  93     -14.867  19.016   8.016  1.00 89.94           C  
ATOM    736  CB  GLU A  93     -13.859  16.766   8.484  1.00 89.94           C  
ATOM    737  O   GLU A  93     -14.430  19.766   7.141  1.00 89.94           O  
ATOM    738  CG  GLU A  93     -14.070  15.266   8.562  1.00 89.94           C  
ATOM    739  CD  GLU A  93     -12.805  14.500   8.914  1.00 89.94           C  
ATOM    740  OE1 GLU A  93     -12.906  13.328   9.352  1.00 89.94           O  
ATOM    741  OE2 GLU A  93     -11.703  15.070   8.758  1.00 89.94           O  
ATOM    742  N   ALA A  94     -15.219  19.375   9.219  1.00 92.62           N  
ATOM    743  CA  ALA A  94     -15.234  20.781   9.617  1.00 92.62           C  
ATOM    744  C   ALA A  94     -13.820  21.297   9.820  1.00 92.62           C  
ATOM    745  CB  ALA A  94     -16.062  20.953  10.898  1.00 92.62           C  
ATOM    746  O   ALA A  94     -12.883  20.531  10.031  1.00 92.62           O  
ATOM    747  N   VAL A  95     -13.711  22.609   9.648  1.00 94.50           N  
ATOM    748  CA  VAL A  95     -12.461  23.312   9.867  1.00 94.50           C  
ATOM    749  C   VAL A  95     -12.594  24.234  11.086  1.00 94.50           C  
ATOM    750  CB  VAL A  95     -12.047  24.141   8.625  1.00 94.50           C  
ATOM    751  O   VAL A  95     -13.609  24.906  11.258  1.00 94.50           O  
ATOM    752  CG1 VAL A  95     -10.727  24.875   8.883  1.00 94.50           C  
ATOM    753  CG2 VAL A  95     -11.922  23.234   7.406  1.00 94.50           C  
ATOM    754  N   ASP A  96     -11.602  24.250  11.953  1.00 93.00           N  
ATOM    755  CA  ASP A  96     -11.695  25.031  13.172  1.00 93.00           C  
ATOM    756  C   ASP A  96     -11.172  26.453  12.945  1.00 93.00           C  
ATOM    757  CB  ASP A  96     -10.930  24.359  14.312  1.00 93.00           C  
ATOM    758  O   ASP A  96     -10.867  26.844  11.820  1.00 93.00           O  
ATOM    759  CG  ASP A  96      -9.422  24.453  14.141  1.00 93.00           C  
ATOM    760  OD1 ASP A  96      -8.953  25.047  13.148  1.00 93.00           O  
ATOM    761  OD2 ASP A  96      -8.695  23.922  15.016  1.00 93.00           O  
ATOM    762  N   GLU A  97     -11.102  27.312  13.969  1.00 90.44           N  
ATOM    763  CA  GLU A  97     -10.773  28.734  13.898  1.00 90.44           C  
ATOM    764  C   GLU A  97      -9.328  28.953  13.453  1.00 90.44           C  
ATOM    765  CB  GLU A  97     -11.008  29.406  15.258  1.00 90.44           C  
ATOM    766  O   GLU A  97      -8.992  30.000  12.906  1.00 90.44           O  
ATOM    767  CG  GLU A  97     -12.461  29.391  15.703  1.00 90.44           C  
ATOM    768  CD  GLU A  97     -12.672  30.016  17.078  1.00 90.44           C  
ATOM    769  OE1 GLU A  97     -13.828  30.062  17.547  1.00 90.44           O  
ATOM    770  OE2 GLU A  97     -11.672  30.438  17.688  1.00 90.44           O  
ATOM    771  N   ASP A  98      -8.531  27.953  13.727  1.00 92.19           N  
ATOM    772  CA  ASP A  98      -7.117  28.062  13.367  1.00 92.19           C  
ATOM    773  C   ASP A  98      -6.828  27.344  12.047  1.00 92.19           C  
ATOM    774  CB  ASP A  98      -6.238  27.484  14.484  1.00 92.19           C  
ATOM    775  O   ASP A  98      -5.680  27.000  11.766  1.00 92.19           O  
ATOM    776  CG  ASP A  98      -6.289  28.312  15.758  1.00 92.19           C  
ATOM    777  OD1 ASP A  98      -6.113  29.547  15.695  1.00 92.19           O  
ATOM    778  OD2 ASP A  98      -6.504  27.719  16.844  1.00 92.19           O  
ATOM    779  N   ASP A  99      -7.828  26.938  11.227  1.00 93.69           N  
ATOM    780  CA  ASP A  99      -7.727  26.375   9.883  1.00 93.69           C  
ATOM    781  C   ASP A  99      -7.324  24.906   9.930  1.00 93.69           C  
ATOM    782  CB  ASP A  99      -6.723  27.172   9.039  1.00 93.69           C  
ATOM    783  O   ASP A  99      -6.754  24.375   8.977  1.00 93.69           O  
ATOM    784  CG  ASP A  99      -7.344  28.375   8.359  1.00 93.69           C  
ATOM    785  OD1 ASP A  99      -8.578  28.406   8.188  1.00 93.69           O  
ATOM    786  OD2 ASP A  99      -6.586  29.297   7.992  1.00 93.69           O  
ATOM    787  N   PHE A 100      -7.520  24.219  11.086  1.00 96.06           N  
ATOM    788  CA  PHE A 100      -7.285  22.781  11.180  1.00 96.06           C  
ATOM    789  C   PHE A 100      -8.531  22.000  10.789  1.00 96.06           C  
ATOM    790  CB  PHE A 100      -6.852  22.391  12.602  1.00 96.06           C  
ATOM    791  O   PHE A 100      -9.641  22.312  11.242  1.00 96.06           O  
ATOM    792  CG  PHE A 100      -5.398  22.656  12.883  1.00 96.06           C  
ATOM    793  CD1 PHE A 100      -4.473  21.625  12.859  1.00 96.06           C  
ATOM    794  CD2 PHE A 100      -4.953  23.938  13.172  1.00 96.06           C  
ATOM    795  CE1 PHE A 100      -3.127  21.859  13.117  1.00 96.06           C  
ATOM    796  CE2 PHE A 100      -3.609  24.188  13.430  1.00 96.06           C  
ATOM    797  CZ  PHE A 100      -2.697  23.141  13.406  1.00 96.06           C  
ATOM    798  N   VAL A 101      -8.359  21.047   9.969  1.00 96.00           N  
ATOM    799  CA  VAL A 101      -9.438  20.109   9.680  1.00 96.00           C  
ATOM    800  C   VAL A 101      -9.617  19.156  10.859  1.00 96.00           C  
ATOM    801  CB  VAL A 101      -9.164  19.312   8.383  1.00 96.00           C  
ATOM    802  O   VAL A 101      -8.664  18.500  11.281  1.00 96.00           O  
ATOM    803  CG1 VAL A 101     -10.289  18.312   8.125  1.00 96.00           C  
ATOM    804  CG2 VAL A 101      -9.016  20.266   7.199  1.00 96.00           C  
ATOM    805  N   LEU A 102     -10.781  19.078  11.367  1.00 95.25           N  
ATOM    806  CA  LEU A 102     -11.094  18.172  12.477  1.00 95.25           C  
ATOM    807  C   LEU A 102     -11.539  16.812  11.969  1.00 95.25           C  
ATOM    808  CB  LEU A 102     -12.188  18.781  13.367  1.00 95.25           C  
ATOM    809  O   LEU A 102     -12.648  16.672  11.445  1.00 95.25           O  
ATOM    810  CG  LEU A 102     -11.852  20.125  14.039  1.00 95.25           C  
ATOM    811  CD1 LEU A 102     -13.094  20.719  14.672  1.00 95.25           C  
ATOM    812  CD2 LEU A 102     -10.750  19.922  15.078  1.00 95.25           C  
ATOM    813  N   THR A 103     -10.656  15.812  12.125  1.00 93.25           N  
ATOM    814  CA  THR A 103     -10.969  14.484  11.609  1.00 93.25           C  
ATOM    815  C   THR A 103     -11.586  13.617  12.703  1.00 93.25           C  
ATOM    816  CB  THR A 103      -9.711  13.789  11.055  1.00 93.25           C  
ATOM    817  O   THR A 103     -11.438  13.898  13.891  1.00 93.25           O  
ATOM    818  CG2 THR A 103      -9.102  14.594   9.906  1.00 93.25           C  
ATOM    819  OG1 THR A 103      -8.734  13.664  12.094  1.00 93.25           O  
ATOM    820  N   GLU A 104     -12.422  12.672  12.266  1.00 85.56           N  
ATOM    821  CA  GLU A 104     -13.031  11.719  13.188  1.00 85.56           C  
ATOM    822  C   GLU A 104     -12.430  10.320  13.008  1.00 85.56           C  
ATOM    823  CB  GLU A 104     -14.547  11.664  12.992  1.00 85.56           C  
ATOM    824  O   GLU A 104     -11.883  10.008  11.945  1.00 85.56           O  
ATOM    825  CG  GLU A 104     -15.250  12.969  13.328  1.00 85.56           C  
ATOM    826  CD  GLU A 104     -16.766  12.883  13.219  1.00 85.56           C  
ATOM    827  OE1 GLU A 104     -17.469  13.844  13.617  1.00 85.56           O  
ATOM    828  OE2 GLU A 104     -17.266  11.844  12.727  1.00 85.56           O  
ATOM    829  N   ALA A 105     -12.281   9.617  14.117  1.00 75.75           N  
ATOM    830  CA  ALA A 105     -11.742   8.258  14.031  1.00 75.75           C  
ATOM    831  C   ALA A 105     -12.719   7.328  13.312  1.00 75.75           C  
ATOM    832  CB  ALA A 105     -11.430   7.723  15.422  1.00 75.75           C  
ATOM    833  O   ALA A 105     -13.891   7.254  13.672  1.00 75.75           O  
ATOM    834  N   THR A 106     -12.719   7.145  12.047  1.00 62.91           N  
ATOM    835  CA  THR A 106     -13.547   6.129  11.414  1.00 62.91           C  
ATOM    836  C   THR A 106     -13.031   4.730  11.727  1.00 62.91           C  
ATOM    837  CB  THR A 106     -13.602   6.328   9.883  1.00 62.91           C  
ATOM    838  O   THR A 106     -11.844   4.453  11.570  1.00 62.91           O  
ATOM    839  CG2 THR A 106     -14.836   5.664   9.289  1.00 62.91           C  
ATOM    840  OG1 THR A 106     -13.633   7.730   9.594  1.00 62.91           O  
ATOM    841  N   GLN A 107     -13.742   3.918  12.695  1.00 51.81           N  
ATOM    842  CA  GLN A 107     -13.391   2.557  13.078  1.00 51.81           C  
ATOM    843  C   GLN A 107     -13.281   1.648  11.859  1.00 51.81           C  
ATOM    844  CB  GLN A 107     -14.414   1.992  14.062  1.00 51.81           C  
ATOM    845  O   GLN A 107     -14.289   1.324  11.227  1.00 51.81           O  
ATOM    846  CG  GLN A 107     -14.266   2.527  15.484  1.00 51.81           C  
ATOM    847  CD  GLN A 107     -15.266   1.919  16.453  1.00 51.81           C  
ATOM    848  NE2 GLN A 107     -15.273   2.406  17.688  1.00 51.81           N  
ATOM    849  OE1 GLN A 107     -16.031   1.019  16.078  1.00 51.81           O  
ATOM    850  N   VAL A 108     -12.570   1.735  10.930  1.00 47.25           N  
ATOM    851  CA  VAL A 108     -12.477   0.586  10.031  1.00 47.25           C  
ATOM    852  C   VAL A 108     -11.930  -0.620  10.797  1.00 47.25           C  
ATOM    853  CB  VAL A 108     -11.586   0.892   8.805  1.00 47.25           C  
ATOM    854  O   VAL A 108     -10.844  -0.557  11.367  1.00 47.25           O  
ATOM    855  CG1 VAL A 108     -11.516  -0.316   7.875  1.00 47.25           C  
ATOM    856  CG2 VAL A 108     -12.102   2.119   8.062  1.00 47.25           C  
ATOM    857  N   ALA A 109     -12.828  -1.508  11.453  1.00 40.28           N  
ATOM    858  CA  ALA A 109     -12.555  -2.727  12.211  1.00 40.28           C  
ATOM    859  C   ALA A 109     -11.555  -3.613  11.477  1.00 40.28           C  
ATOM    860  CB  ALA A 109     -13.852  -3.492  12.469  1.00 40.28           C  
ATOM    861  O   ALA A 109     -11.812  -4.059  10.359  1.00 40.28           O  
ATOM    862  N   LEU A 110     -10.328  -3.578  11.484  1.00 39.59           N  
ATOM    863  CA  LEU A 110      -9.453  -4.629  10.977  1.00 39.59           C  
ATOM    864  C   LEU A 110      -9.555  -5.887  11.828  1.00 39.59           C  
ATOM    865  CB  LEU A 110      -8.000  -4.145  10.938  1.00 39.59           C  
ATOM    866  O   LEU A 110      -9.414  -5.824  13.055  1.00 39.59           O  
ATOM    867  CG  LEU A 110      -7.617  -3.248   9.758  1.00 39.59           C  
ATOM    868  CD1 LEU A 110      -6.367  -2.439  10.086  1.00 39.59           C  
ATOM    869  CD2 LEU A 110      -7.402  -4.082   8.500  1.00 39.59           C  
ATOM    870  N   PRO A 111     -10.328  -7.074  11.516  1.00 30.83           N  
ATOM    871  CA  PRO A 111     -10.453  -8.266  12.352  1.00 30.83           C  
ATOM    872  C   PRO A 111      -9.102  -8.867  12.734  1.00 30.83           C  
ATOM    873  CB  PRO A 111     -11.250  -9.234  11.469  1.00 30.83           C  
ATOM    874  O   PRO A 111      -8.109  -8.672  12.016  1.00 30.83           O  
ATOM    875  CG  PRO A 111     -11.406  -8.523  10.172  1.00 30.83           C  
ATOM    876  CD  PRO A 111     -10.727  -7.184  10.273  1.00 30.83           C  
ATOM    877  N   ALA A 112      -8.789  -9.320  13.961  1.00 30.67           N  
ATOM    878  CA  ALA A 112      -7.680 -10.055  14.562  1.00 30.67           C  
ATOM    879  C   ALA A 112      -7.441 -11.375  13.844  1.00 30.67           C  
ATOM    880  CB  ALA A 112      -7.945 -10.297  16.047  1.00 30.67           C  
ATOM    881  O   ALA A 112      -8.375 -12.148  13.625  1.00 30.67           O  
ATOM    882  N   THR A 113      -6.504 -11.719  12.883  1.00 31.06           N  
ATOM    883  CA  THR A 113      -6.148 -12.883  12.070  1.00 31.06           C  
ATOM    884  C   THR A 113      -5.746 -14.055  12.953  1.00 31.06           C  
ATOM    885  CB  THR A 113      -5.000 -12.547  11.102  1.00 31.06           C  
ATOM    886  O   THR A 113      -4.750 -13.984  13.680  1.00 31.06           O  
ATOM    887  CG2 THR A 113      -5.051 -13.445   9.867  1.00 31.06           C  
ATOM    888  OG1 THR A 113      -5.109 -11.180  10.688  1.00 31.06           O  
ATOM    889  N   ALA A 114      -6.672 -14.898  13.555  1.00 26.42           N  
ATOM    890  CA  ALA A 114      -6.258 -16.172  14.148  1.00 26.42           C  
ATOM    891  C   ALA A 114      -5.684 -17.109  13.094  1.00 26.42           C  
ATOM    892  CB  ALA A 114      -7.438 -16.828  14.859  1.00 26.42           C  
ATOM    893  O   ALA A 114      -6.184 -17.172  11.969  1.00 26.42           O  
ATOM    894  N   LEU A 115      -4.469 -17.547  13.047  1.00 27.34           N  
ATOM    895  CA  LEU A 115      -3.643 -18.422  12.227  1.00 27.34           C  
ATOM    896  C   LEU A 115      -4.273 -19.812  12.109  1.00 27.34           C  
ATOM    897  CB  LEU A 115      -2.234 -18.531  12.812  1.00 27.34           C  
ATOM    898  O   LEU A 115      -4.211 -20.594  13.055  1.00 27.34           O  
ATOM    899  CG  LEU A 115      -1.250 -17.422  12.438  1.00 27.34           C  
ATOM    900  CD1 LEU A 115      -0.188 -17.266  13.523  1.00 27.34           C  
ATOM    901  CD2 LEU A 115      -0.604 -17.734  11.086  1.00 27.34           C  
ATOM    902  N   GLU A 116      -5.562 -19.984  11.531  1.00 28.91           N  
ATOM    903  CA  GLU A 116      -6.047 -21.359  11.539  1.00 28.91           C  
ATOM    904  C   GLU A 116      -5.184 -22.266  10.656  1.00 28.91           C  
ATOM    905  CB  GLU A 116      -7.508 -21.422  11.078  1.00 28.91           C  
ATOM    906  O   GLU A 116      -4.547 -21.781   9.711  1.00 28.91           O  
ATOM    907  CG  GLU A 116      -8.516 -21.141  12.180  1.00 28.91           C  
ATOM    908  CD  GLU A 116      -9.953 -21.328  11.742  1.00 28.91           C  
ATOM    909  OE1 GLU A 116     -10.859 -21.328  12.609  1.00 28.91           O  
ATOM    910  OE2 GLU A 116     -10.188 -21.484  10.523  1.00 28.91           O  
ATOM    911  N   GLU A 117      -5.117 -23.578  10.852  1.00 26.77           N  
ATOM    912  CA  GLU A 117      -4.375 -24.766  10.430  1.00 26.77           C  
ATOM    913  C   GLU A 117      -4.582 -25.047   8.938  1.00 26.77           C  
ATOM    914  CB  GLU A 117      -4.785 -25.984  11.258  1.00 26.77           C  
ATOM    915  O   GLU A 117      -5.566 -24.594   8.352  1.00 26.77           O  
ATOM    916  CG  GLU A 117      -4.199 -26.000  12.656  1.00 26.77           C  
ATOM    917  CD  GLU A 117      -4.582 -27.234  13.453  1.00 26.77           C  
ATOM    918  OE1 GLU A 117      -4.004 -27.453  14.547  1.00 26.77           O  
ATOM    919  OE2 GLU A 117      -5.461 -27.984  12.984  1.00 26.77           O  
ATOM    920  N   GLU A 118      -3.730 -25.812   8.227  1.00 30.20           N  
ATOM    921  CA  GLU A 118      -3.393 -26.281   6.883  1.00 30.20           C  
ATOM    922  C   GLU A 118      -4.578 -26.984   6.230  1.00 30.20           C  
ATOM    923  CB  GLU A 118      -2.180 -27.219   6.922  1.00 30.20           C  
ATOM    924  O   GLU A 118      -5.000 -28.047   6.684  1.00 30.20           O  
ATOM    925  CG  GLU A 118      -1.064 -26.812   5.969  1.00 30.20           C  
ATOM    926  CD  GLU A 118       0.153 -27.719   6.055  1.00 30.20           C  
ATOM    927  OE1 GLU A 118       1.096 -27.547   5.250  1.00 30.20           O  
ATOM    928  OE2 GLU A 118       0.162 -28.609   6.934  1.00 30.20           O  
ATOM    929  N   LYS A 119      -5.742 -26.297   5.895  1.00 29.09           N  
ATOM    930  CA  LYS A 119      -6.836 -27.078   5.336  1.00 29.09           C  
ATOM    931  C   LYS A 119      -6.508 -27.562   3.924  1.00 29.09           C  
ATOM    932  CB  LYS A 119      -8.133 -26.266   5.324  1.00 29.09           C  
ATOM    933  O   LYS A 119      -6.102 -26.766   3.072  1.00 29.09           O  
ATOM    934  CG  LYS A 119      -9.266 -26.891   6.129  1.00 29.09           C  
ATOM    935  CD  LYS A 119     -10.508 -26.016   6.121  1.00 29.09           C  
ATOM    936  CE  LYS A 119     -11.633 -26.641   6.938  1.00 29.09           C  
ATOM    937  NZ  LYS A 119     -12.859 -25.781   6.926  1.00 29.09           N  
ATOM    938  N   VAL A 120      -6.094 -28.703   3.676  1.00 27.28           N  
ATOM    939  CA  VAL A 120      -5.867 -29.391   2.410  1.00 27.28           C  
ATOM    940  C   VAL A 120      -7.152 -29.391   1.586  1.00 27.28           C  
ATOM    941  CB  VAL A 120      -5.379 -30.844   2.633  1.00 27.28           C  
ATOM    942  O   VAL A 120      -8.180 -29.906   2.027  1.00 27.28           O  
ATOM    943  CG1 VAL A 120      -5.168 -31.547   1.298  1.00 27.28           C  
ATOM    944  CG2 VAL A 120      -4.090 -30.844   3.455  1.00 27.28           C  
ATOM    945  N   LEU A 121      -7.434 -28.375   0.812  1.00 27.22           N  
ATOM    946  CA  LEU A 121      -8.617 -28.281  -0.040  1.00 27.22           C  
ATOM    947  C   LEU A 121      -8.641 -29.422  -1.053  1.00 27.22           C  
ATOM    948  CB  LEU A 121      -8.656 -26.938  -0.768  1.00 27.22           C  
ATOM    949  O   LEU A 121      -7.801 -29.484  -1.953  1.00 27.22           O  
ATOM    950  CG  LEU A 121      -9.172 -25.750   0.037  1.00 27.22           C  
ATOM    951  CD1 LEU A 121      -8.672 -24.438  -0.567  1.00 27.22           C  
ATOM    952  CD2 LEU A 121     -10.695 -25.766   0.096  1.00 27.22           C  
ATOM    953  N   THR A 122      -9.016 -30.641  -0.644  1.00 24.33           N  
ATOM    954  CA  THR A 122      -9.172 -31.719  -1.621  1.00 24.33           C  
ATOM    955  C   THR A 122     -10.453 -31.531  -2.430  1.00 24.33           C  
ATOM    956  CB  THR A 122      -9.195 -33.094  -0.939  1.00 24.33           C  
ATOM    957  O   THR A 122     -11.539 -31.375  -1.859  1.00 24.33           O  
ATOM    958  CG2 THR A 122      -7.789 -33.531  -0.518  1.00 24.33           C  
ATOM    959  OG1 THR A 122     -10.031 -33.031   0.221  1.00 24.33           O  
ATOM    960  N   TRP A 123     -10.492 -30.734  -3.447  1.00 26.20           N  
ATOM    961  CA  TRP A 123     -11.656 -30.609  -4.316  1.00 26.20           C  
ATOM    962  C   TRP A 123     -12.117 -31.969  -4.828  1.00 26.20           C  
ATOM    963  CB  TRP A 123     -11.344 -29.688  -5.496  1.00 26.20           C  
ATOM    964  O   TRP A 123     -11.445 -32.562  -5.668  1.00 26.20           O  
ATOM    965  CG  TRP A 123     -11.758 -28.250  -5.277  1.00 26.20           C  
ATOM    966  CD1 TRP A 123     -12.406 -27.734  -4.188  1.00 26.20           C  
ATOM    967  CD2 TRP A 123     -11.547 -27.156  -6.172  1.00 26.20           C  
ATOM    968  CE2 TRP A 123     -12.094 -26.016  -5.562  1.00 26.20           C  
ATOM    969  CE3 TRP A 123     -10.953 -27.031  -7.434  1.00 26.20           C  
ATOM    970  NE1 TRP A 123     -12.609 -26.391  -4.352  1.00 26.20           N  
ATOM    971  CH2 TRP A 123     -11.477 -24.656  -7.406  1.00 26.20           C  
ATOM    972  CZ2 TRP A 123     -12.062 -24.750  -6.172  1.00 26.20           C  
ATOM    973  CZ3 TRP A 123     -10.922 -25.781  -8.039  1.00 26.20           C  
ATOM    974  N   ASP A 124     -12.461 -32.906  -3.875  1.00 24.55           N  
ATOM    975  CA  ASP A 124     -12.906 -34.219  -4.355  1.00 24.55           C  
ATOM    976  C   ASP A 124     -14.086 -34.094  -5.312  1.00 24.55           C  
ATOM    977  CB  ASP A 124     -13.289 -35.125  -3.180  1.00 24.55           C  
ATOM    978  O   ASP A 124     -15.000 -33.281  -5.066  1.00 24.55           O  
ATOM    979  CG  ASP A 124     -12.133 -36.000  -2.705  1.00 24.55           C  
ATOM    980  OD1 ASP A 124     -11.164 -36.188  -3.469  1.00 24.55           O  
ATOM    981  OD2 ASP A 124     -12.203 -36.500  -1.561  1.00 24.55           O  
ATOM    982  N   GLU A 125     -13.930 -34.500  -6.492  1.00 24.48           N  
ATOM    983  CA  GLU A 125     -14.883 -34.594  -7.594  1.00 24.48           C  
ATOM    984  C   GLU A 125     -16.172 -35.281  -7.145  1.00 24.48           C  
ATOM    985  CB  GLU A 125     -14.266 -35.344  -8.773  1.00 24.48           C  
ATOM    986  O   GLU A 125     -17.234 -35.062  -7.711  1.00 24.48           O  
ATOM    987  CG  GLU A 125     -13.562 -34.438  -9.773  1.00 24.48           C  
ATOM    988  CD  GLU A 125     -13.023 -35.188 -10.984  1.00 24.48           C  
ATOM    989  OE1 GLU A 125     -12.562 -34.531 -11.945  1.00 24.48           O  
ATOM    990  OE2 GLU A 125     -13.055 -36.438 -10.969  1.00 24.48           O  
ATOM    991  N   ASP A 126     -16.094 -36.469  -6.320  1.00 21.30           N  
ATOM    992  CA  ASP A 126     -16.969 -37.562  -6.719  1.00 21.30           C  
ATOM    993  C   ASP A 126     -18.391 -37.344  -6.219  1.00 21.30           C  
ATOM    994  CB  ASP A 126     -16.438 -38.906  -6.191  1.00 21.30           C  
ATOM    995  O   ASP A 126     -19.344 -37.469  -6.984  1.00 21.30           O  
ATOM    996  CG  ASP A 126     -15.367 -39.531  -7.086  1.00 21.30           C  
ATOM    997  OD1 ASP A 126     -15.273 -39.125  -8.273  1.00 21.30           O  
ATOM    998  OD2 ASP A 126     -14.602 -40.375  -6.598  1.00 21.30           O  
ATOM    999  N   ASP A 127     -18.875 -38.000  -4.910  1.00 21.83           N  
ATOM   1000  CA  ASP A 127     -19.844 -39.062  -4.684  1.00 21.83           C  
ATOM   1001  C   ASP A 127     -21.219 -38.500  -4.324  1.00 21.83           C  
ATOM   1002  CB  ASP A 127     -19.375 -40.000  -3.580  1.00 21.83           C  
ATOM   1003  O   ASP A 127     -21.297 -37.469  -3.654  1.00 21.83           O  
ATOM   1004  CG  ASP A 127     -18.828 -41.312  -4.117  1.00 21.83           C  
ATOM   1005  OD1 ASP A 127     -19.016 -41.625  -5.320  1.00 21.83           O  
ATOM   1006  OD2 ASP A 127     -18.219 -42.094  -3.328  1.00 21.83           O  
ATOM   1007  N   ASP A 128     -22.406 -39.031  -4.840  1.00 22.27           N  
ATOM   1008  CA  ASP A 128     -23.844 -38.875  -5.043  1.00 22.27           C  
ATOM   1009  C   ASP A 128     -24.562 -38.625  -3.719  1.00 22.27           C  
ATOM   1010  CB  ASP A 128     -24.438 -40.094  -5.742  1.00 22.27           C  
ATOM   1011  O   ASP A 128     -25.359 -37.688  -3.598  1.00 22.27           O  
ATOM   1012  CG  ASP A 128     -25.469 -39.750  -6.793  1.00 22.27           C  
ATOM   1013  OD1 ASP A 128     -25.781 -38.562  -6.957  1.00 22.27           O  
ATOM   1014  OD2 ASP A 128     -25.984 -40.688  -7.461  1.00 22.27           O  
ATOM   1015  N   ASP A 129     -24.766 -39.656  -2.830  1.00 21.20           N  
ATOM   1016  CA  ASP A 129     -26.094 -40.062  -2.367  1.00 21.20           C  
ATOM   1017  C   ASP A 129     -26.438 -39.344  -1.053  1.00 21.20           C  
ATOM   1018  CB  ASP A 129     -26.172 -41.562  -2.201  1.00 21.20           C  
ATOM   1019  O   ASP A 129     -27.578 -39.438  -0.580  1.00 21.20           O  
ATOM   1020  CG  ASP A 129     -27.594 -42.094  -2.314  1.00 21.20           C  
ATOM   1021  OD1 ASP A 129     -28.500 -41.344  -2.711  1.00 21.20           O  
ATOM   1022  OD2 ASP A 129     -27.812 -43.281  -2.002  1.00 21.20           O  
ATOM   1023  N   SER A 130     -25.500 -39.031  -0.060  1.00 23.92           N  
ATOM   1024  CA  SER A 130     -25.891 -39.406   1.296  1.00 23.92           C  
ATOM   1025  C   SER A 130     -27.000 -38.469   1.826  1.00 23.92           C  
ATOM   1026  CB  SER A 130     -24.688 -39.344   2.234  1.00 23.92           C  
ATOM   1027  O   SER A 130     -27.172 -37.375   1.337  1.00 23.92           O  
ATOM   1028  OG  SER A 130     -24.156 -38.031   2.307  1.00 23.92           O  
ATOM   1029  N   GLY A 131     -27.766 -38.969   2.973  1.00 24.44           N  
ATOM   1030  CA  GLY A 131     -28.953 -38.812   3.801  1.00 24.44           C  
ATOM   1031  C   GLY A 131     -29.000 -37.500   4.559  1.00 24.44           C  
ATOM   1032  O   GLY A 131     -27.969 -36.875   4.746  1.00 24.44           O  
ATOM   1033  N   GLU A 132     -30.188 -36.938   4.758  1.00 23.39           N  
ATOM   1034  CA  GLU A 132     -30.750 -35.656   5.203  1.00 23.39           C  
ATOM   1035  C   GLU A 132     -30.438 -35.406   6.676  1.00 23.39           C  
ATOM   1036  CB  GLU A 132     -32.250 -35.625   4.965  1.00 23.39           C  
ATOM   1037  O   GLU A 132     -31.344 -35.438   7.520  1.00 23.39           O  
ATOM   1038  CG  GLU A 132     -32.656 -35.188   3.559  1.00 23.39           C  
ATOM   1039  CD  GLU A 132     -34.156 -35.125   3.350  1.00 23.39           C  
ATOM   1040  OE1 GLU A 132     -34.594 -34.656   2.283  1.00 23.39           O  
ATOM   1041  OE2 GLU A 132     -34.906 -35.562   4.258  1.00 23.39           O  
ATOM   1042  N   GLU A 133     -29.281 -35.938   7.383  1.00 24.33           N  
ATOM   1043  CA  GLU A 133     -29.453 -35.750   8.820  1.00 24.33           C  
ATOM   1044  C   GLU A 133     -29.422 -34.250   9.164  1.00 24.33           C  
ATOM   1045  CB  GLU A 133     -28.391 -36.500   9.609  1.00 24.33           C  
ATOM   1046  O   GLU A 133     -28.578 -33.500   8.648  1.00 24.33           O  
ATOM   1047  CG  GLU A 133     -28.750 -37.938   9.945  1.00 24.33           C  
ATOM   1048  CD  GLU A 133     -27.672 -38.656  10.719  1.00 24.33           C  
ATOM   1049  OE1 GLU A 133     -27.922 -39.812  11.180  1.00 24.33           O  
ATOM   1050  OE2 GLU A 133     -26.578 -38.094  10.875  1.00 24.33           O  
ATOM   1051  N   ASP A 134     -30.469 -33.719   9.773  1.00 22.70           N  
ATOM   1052  CA  ASP A 134     -30.797 -32.375  10.242  1.00 22.70           C  
ATOM   1053  C   ASP A 134     -29.797 -31.891  11.289  1.00 22.70           C  
ATOM   1054  CB  ASP A 134     -32.219 -32.344  10.820  1.00 22.70           C  
ATOM   1055  O   ASP A 134     -29.875 -32.250  12.453  1.00 22.70           O  
ATOM   1056  CG  ASP A 134     -33.281 -32.156   9.758  1.00 22.70           C  
ATOM   1057  OD1 ASP A 134     -32.969 -31.734   8.633  1.00 22.70           O  
ATOM   1058  OD2 ASP A 134     -34.469 -32.469  10.055  1.00 22.70           O  
ATOM   1059  N   VAL A 135     -28.391 -31.891  11.094  1.00 23.44           N  
ATOM   1060  CA  VAL A 135     -27.562 -31.406  12.195  1.00 23.44           C  
ATOM   1061  C   VAL A 135     -27.938 -29.953  12.516  1.00 23.44           C  
ATOM   1062  CB  VAL A 135     -26.062 -31.500  11.859  1.00 23.44           C  
ATOM   1063  O   VAL A 135     -28.062 -29.125  11.617  1.00 23.44           O  
ATOM   1064  CG1 VAL A 135     -25.281 -32.094  13.031  1.00 23.44           C  
ATOM   1065  CG2 VAL A 135     -25.844 -32.344  10.602  1.00 23.44           C  
ATOM   1066  N   VAL A 136     -28.672 -29.688  13.594  1.00 25.27           N  
ATOM   1067  CA  VAL A 136     -29.016 -28.391  14.180  1.00 25.27           C  
ATOM   1068  C   VAL A 136     -27.750 -27.594  14.438  1.00 25.27           C  
ATOM   1069  CB  VAL A 136     -29.828 -28.562  15.484  1.00 25.27           C  
ATOM   1070  O   VAL A 136     -26.891 -28.000  15.227  1.00 25.27           O  
ATOM   1071  CG1 VAL A 136     -30.391 -27.219  15.945  1.00 25.27           C  
ATOM   1072  CG2 VAL A 136     -30.938 -29.578  15.297  1.00 25.27           C  
ATOM   1073  N   ALA A 137     -26.969 -27.078  13.414  1.00 26.42           N  
ATOM   1074  CA  ALA A 137     -25.781 -26.234  13.602  1.00 26.42           C  
ATOM   1075  C   ALA A 137     -26.094 -25.031  14.484  1.00 26.42           C  
ATOM   1076  CB  ALA A 137     -25.234 -25.781  12.250  1.00 26.42           C  
ATOM   1077  O   ALA A 137     -26.891 -24.172  14.109  1.00 26.42           O  
ATOM   1078  N   THR A 138     -26.250 -25.094  15.734  1.00 27.59           N  
ATOM   1079  CA  THR A 138     -26.438 -23.953  16.625  1.00 27.59           C  
ATOM   1080  C   THR A 138     -25.312 -22.953  16.469  1.00 27.59           C  
ATOM   1081  CB  THR A 138     -26.531 -24.406  18.094  1.00 27.59           C  
ATOM   1082  O   THR A 138     -25.172 -22.016  17.266  1.00 27.59           O  
ATOM   1083  CG2 THR A 138     -27.844 -25.109  18.391  1.00 27.59           C  
ATOM   1084  OG1 THR A 138     -25.438 -25.297  18.375  1.00 27.59           O  
ATOM   1085  N   ALA A 139     -24.094 -23.203  15.844  1.00 33.78           N  
ATOM   1086  CA  ALA A 139     -23.016 -22.250  16.078  1.00 33.78           C  
ATOM   1087  C   ALA A 139     -23.469 -20.812  15.797  1.00 33.78           C  
ATOM   1088  CB  ALA A 139     -21.797 -22.594  15.219  1.00 33.78           C  
ATOM   1089  O   ALA A 139     -24.344 -20.594  14.953  1.00 33.78           O  
ATOM   1090  N   THR A 140     -23.328 -19.781  16.672  1.00 37.12           N  
ATOM   1091  CA  THR A 140     -23.469 -18.328  16.516  1.00 37.12           C  
ATOM   1092  C   THR A 140     -22.984 -17.906  15.125  1.00 37.12           C  
ATOM   1093  CB  THR A 140     -22.672 -17.562  17.578  1.00 37.12           C  
ATOM   1094  O   THR A 140     -21.859 -18.203  14.727  1.00 37.12           O  
ATOM   1095  CG2 THR A 140     -23.594 -17.047  18.688  1.00 37.12           C  
ATOM   1096  OG1 THR A 140     -21.703 -18.453  18.172  1.00 37.12           O  
ATOM   1097  N   ASP A 141     -23.688 -17.844  13.938  1.00 39.00           N  
ATOM   1098  CA  ASP A 141     -23.562 -17.469  12.531  1.00 39.00           C  
ATOM   1099  C   ASP A 141     -22.750 -16.188  12.367  1.00 39.00           C  
ATOM   1100  CB  ASP A 141     -24.938 -17.312  11.891  1.00 39.00           C  
ATOM   1101  O   ASP A 141     -23.281 -15.086  12.531  1.00 39.00           O  
ATOM   1102  CG  ASP A 141     -24.891 -17.328  10.367  1.00 39.00           C  
ATOM   1103  OD1 ASP A 141     -23.812 -17.578   9.797  1.00 39.00           O  
ATOM   1104  OD2 ASP A 141     -25.953 -17.109   9.742  1.00 39.00           O  
ATOM   1105  N   ASN A 142     -21.547 -15.820  12.945  1.00 49.81           N  
ATOM   1106  CA  ASN A 142     -20.844 -14.664  12.391  1.00 49.81           C  
ATOM   1107  C   ASN A 142     -20.969 -14.617  10.875  1.00 49.81           C  
ATOM   1108  CB  ASN A 142     -19.375 -14.680  12.805  1.00 49.81           C  
ATOM   1109  O   ASN A 142     -20.047 -15.000  10.156  1.00 49.81           O  
ATOM   1110  CG  ASN A 142     -19.109 -13.836  14.039  1.00 49.81           C  
ATOM   1111  ND2 ASN A 142     -17.953 -14.055  14.664  1.00 49.81           N  
ATOM   1112  OD1 ASN A 142     -19.922 -13.000  14.430  1.00 49.81           O  
ATOM   1113  N   SER A 143     -22.047 -14.719  10.250  1.00 58.88           N  
ATOM   1114  CA  SER A 143     -22.562 -14.930   8.898  1.00 58.88           C  
ATOM   1115  C   SER A 143     -21.844 -14.039   7.891  1.00 58.88           C  
ATOM   1116  CB  SER A 143     -24.062 -14.672   8.852  1.00 58.88           C  
ATOM   1117  O   SER A 143     -21.656 -14.430   6.738  1.00 58.88           O  
ATOM   1118  OG  SER A 143     -24.328 -13.289   8.695  1.00 58.88           O  
ATOM   1119  N   ASN A 144     -21.281 -12.898   8.328  1.00 80.81           N  
ATOM   1120  CA  ASN A 144     -20.766 -12.016   7.285  1.00 80.81           C  
ATOM   1121  C   ASN A 144     -19.266 -12.180   7.109  1.00 80.81           C  
ATOM   1122  CB  ASN A 144     -21.109 -10.555   7.594  1.00 80.81           C  
ATOM   1123  O   ASN A 144     -18.656 -11.539   6.242  1.00 80.81           O  
ATOM   1124  CG  ASN A 144     -22.547 -10.211   7.254  1.00 80.81           C  
ATOM   1125  ND2 ASN A 144     -23.031  -9.086   7.766  1.00 80.81           N  
ATOM   1126  OD1 ASN A 144     -23.234 -10.961   6.543  1.00 80.81           O  
ATOM   1127  N   LEU A 145     -18.672 -13.062   7.926  1.00 91.38           N  
ATOM   1128  CA  LEU A 145     -17.234 -13.234   7.832  1.00 91.38           C  
ATOM   1129  C   LEU A 145     -16.875 -14.172   6.684  1.00 91.38           C  
ATOM   1130  CB  LEU A 145     -16.672 -13.781   9.148  1.00 91.38           C  
ATOM   1131  O   LEU A 145     -17.438 -15.258   6.562  1.00 91.38           O  
ATOM   1132  CG  LEU A 145     -15.195 -14.164   9.148  1.00 91.38           C  
ATOM   1133  CD1 LEU A 145     -14.328 -12.930   8.945  1.00 91.38           C  
ATOM   1134  CD2 LEU A 145     -14.820 -14.875  10.445  1.00 91.38           C  
ATOM   1135  N   ARG A 146     -16.031 -13.695   5.844  1.00 93.94           N  
ATOM   1136  CA  ARG A 146     -15.375 -14.516   4.836  1.00 93.94           C  
ATOM   1137  C   ARG A 146     -13.875 -14.617   5.105  1.00 93.94           C  
ATOM   1138  CB  ARG A 146     -15.617 -13.953   3.436  1.00 93.94           C  
ATOM   1139  O   ARG A 146     -13.312 -13.812   5.855  1.00 93.94           O  
ATOM   1140  CG  ARG A 146     -17.062 -14.016   2.988  1.00 93.94           C  
ATOM   1141  CD  ARG A 146     -17.266 -13.352   1.634  1.00 93.94           C  
ATOM   1142  NE  ARG A 146     -18.672 -13.391   1.219  1.00 93.94           N  
ATOM   1143  NH1 ARG A 146     -18.359 -12.086  -0.665  1.00 93.94           N  
ATOM   1144  NH2 ARG A 146     -20.453 -12.891  -0.148  1.00 93.94           N  
ATOM   1145  CZ  ARG A 146     -19.156 -12.789   0.136  1.00 93.94           C  
ATOM   1146  N   VAL A 147     -13.320 -15.680   4.590  1.00 95.12           N  
ATOM   1147  CA  VAL A 147     -11.883 -15.898   4.742  1.00 95.12           C  
ATOM   1148  C   VAL A 147     -11.250 -16.141   3.375  1.00 95.12           C  
ATOM   1149  CB  VAL A 147     -11.586 -17.078   5.688  1.00 95.12           C  
ATOM   1150  O   VAL A 147     -11.820 -16.828   2.533  1.00 95.12           O  
ATOM   1151  CG1 VAL A 147     -10.086 -17.266   5.879  1.00 95.12           C  
ATOM   1152  CG2 VAL A 147     -12.281 -16.891   7.031  1.00 95.12           C  
ATOM   1153  N   TYR A 148     -10.062 -15.516   3.232  1.00 94.75           N  
ATOM   1154  CA  TYR A 148      -9.406 -15.641   1.936  1.00 94.75           C  
ATOM   1155  C   TYR A 148      -8.016 -16.266   2.082  1.00 94.75           C  
ATOM   1156  CB  TYR A 148      -9.297 -14.273   1.260  1.00 94.75           C  
ATOM   1157  O   TYR A 148      -7.293 -15.953   3.029  1.00 94.75           O  
ATOM   1158  CG  TYR A 148     -10.562 -13.828   0.572  1.00 94.75           C  
ATOM   1159  CD1 TYR A 148     -10.758 -14.062  -0.788  1.00 94.75           C  
ATOM   1160  CD2 TYR A 148     -11.570 -13.180   1.279  1.00 94.75           C  
ATOM   1161  CE1 TYR A 148     -11.930 -13.656  -1.427  1.00 94.75           C  
ATOM   1162  CE2 TYR A 148     -12.742 -12.766   0.651  1.00 94.75           C  
ATOM   1163  OH  TYR A 148     -14.070 -12.609  -1.326  1.00 94.75           O  
ATOM   1164  CZ  TYR A 148     -12.906 -13.008  -0.700  1.00 94.75           C  
ATOM   1165  N   ASP A 149      -7.680 -17.188   1.210  1.00 95.56           N  
ATOM   1166  CA  ASP A 149      -6.289 -17.531   0.942  1.00 95.56           C  
ATOM   1167  C   ASP A 149      -5.688 -16.609  -0.115  1.00 95.56           C  
ATOM   1168  CB  ASP A 149      -6.172 -18.984   0.494  1.00 95.56           C  
ATOM   1169  O   ASP A 149      -6.211 -16.500  -1.227  1.00 95.56           O  
ATOM   1170  CG  ASP A 149      -6.520 -19.969   1.594  1.00 95.56           C  
ATOM   1171  OD1 ASP A 149      -6.711 -19.547   2.754  1.00 95.56           O  
ATOM   1172  OD2 ASP A 149      -6.598 -21.188   1.298  1.00 95.56           O  
ATOM   1173  N   VAL A 150      -4.574 -15.969   0.237  1.00 95.75           N  
ATOM   1174  CA  VAL A 150      -3.953 -14.969  -0.625  1.00 95.75           C  
ATOM   1175  C   VAL A 150      -2.600 -15.477  -1.113  1.00 95.75           C  
ATOM   1176  CB  VAL A 150      -3.785 -13.617   0.105  1.00 95.75           C  
ATOM   1177  O   VAL A 150      -1.729 -15.812  -0.308  1.00 95.75           O  
ATOM   1178  CG1 VAL A 150      -3.266 -12.547  -0.854  1.00 95.75           C  
ATOM   1179  CG2 VAL A 150      -5.109 -13.180   0.733  1.00 95.75           C  
ATOM   1180  N   TYR A 151      -2.422 -15.508  -2.439  1.00 96.25           N  
ATOM   1181  CA  TYR A 151      -1.190 -16.016  -3.037  1.00 96.25           C  
ATOM   1182  C   TYR A 151      -0.430 -14.898  -3.746  1.00 96.25           C  
ATOM   1183  CB  TYR A 151      -1.498 -17.141  -4.023  1.00 96.25           C  
ATOM   1184  O   TYR A 151      -1.033 -14.047  -4.402  1.00 96.25           O  
ATOM   1185  CG  TYR A 151      -2.094 -18.375  -3.375  1.00 96.25           C  
ATOM   1186  CD1 TYR A 151      -1.287 -19.438  -2.977  1.00 96.25           C  
ATOM   1187  CD2 TYR A 151      -3.465 -18.469  -3.162  1.00 96.25           C  
ATOM   1188  CE1 TYR A 151      -1.832 -20.562  -2.381  1.00 96.25           C  
ATOM   1189  CE2 TYR A 151      -4.020 -19.594  -2.566  1.00 96.25           C  
ATOM   1190  OH  TYR A 151      -3.742 -21.750  -1.591  1.00 96.25           O  
ATOM   1191  CZ  TYR A 151      -3.197 -20.641  -2.180  1.00 96.25           C  
ATOM   1192  N   ILE A 152       0.857 -14.875  -3.570  1.00 96.75           N  
ATOM   1193  CA  ILE A 152       1.755 -14.023  -4.344  1.00 96.75           C  
ATOM   1194  C   ILE A 152       2.602 -14.883  -5.277  1.00 96.75           C  
ATOM   1195  CB  ILE A 152       2.662 -13.172  -3.424  1.00 96.75           C  
ATOM   1196  O   ILE A 152       3.326 -15.773  -4.828  1.00 96.75           O  
ATOM   1197  CG1 ILE A 152       1.814 -12.352  -2.449  1.00 96.75           C  
ATOM   1198  CG2 ILE A 152       3.576 -12.273  -4.254  1.00 96.75           C  
ATOM   1199  CD1 ILE A 152       2.627 -11.602  -1.402  1.00 96.75           C  
ATOM   1200  N   VAL A 153       2.463 -14.617  -6.562  1.00 96.62           N  
ATOM   1201  CA  VAL A 153       3.166 -15.391  -7.586  1.00 96.62           C  
ATOM   1202  C   VAL A 153       4.031 -14.453  -8.430  1.00 96.62           C  
ATOM   1203  CB  VAL A 153       2.182 -16.172  -8.492  1.00 96.62           C  
ATOM   1204  O   VAL A 153       3.697 -13.281  -8.609  1.00 96.62           O  
ATOM   1205  CG1 VAL A 153       2.938 -16.953  -9.555  1.00 96.62           C  
ATOM   1206  CG2 VAL A 153       1.305 -17.094  -7.648  1.00 96.62           C  
ATOM   1207  N   TYR A 154       5.141 -14.961  -8.891  1.00 96.81           N  
ATOM   1208  CA  TYR A 154       5.965 -14.188  -9.812  1.00 96.81           C  
ATOM   1209  C   TYR A 154       5.418 -14.266 -11.234  1.00 96.81           C  
ATOM   1210  CB  TYR A 154       7.414 -14.695  -9.789  1.00 96.81           C  
ATOM   1211  O   TYR A 154       5.211 -15.359 -11.766  1.00 96.81           O  
ATOM   1212  CG  TYR A 154       8.344 -13.914 -10.688  1.00 96.81           C  
ATOM   1213  CD1 TYR A 154       8.719 -14.422 -11.930  1.00 96.81           C  
ATOM   1214  CD2 TYR A 154       8.844 -12.680 -10.297  1.00 96.81           C  
ATOM   1215  CE1 TYR A 154       9.578 -13.711 -12.766  1.00 96.81           C  
ATOM   1216  CE2 TYR A 154       9.703 -11.961 -11.125  1.00 96.81           C  
ATOM   1217  OH  TYR A 154      10.914 -11.773 -13.172  1.00 96.81           O  
ATOM   1218  CZ  TYR A 154      10.062 -12.484 -12.352  1.00 96.81           C  
ATOM   1219  N   ASP A 155       5.137 -13.164 -11.836  1.00 94.44           N  
ATOM   1220  CA  ASP A 155       4.727 -13.102 -13.234  1.00 94.44           C  
ATOM   1221  C   ASP A 155       5.930 -12.906 -14.148  1.00 94.44           C  
ATOM   1222  CB  ASP A 155       3.711 -11.977 -13.445  1.00 94.44           C  
ATOM   1223  O   ASP A 155       6.570 -11.852 -14.125  1.00 94.44           O  
ATOM   1224  CG  ASP A 155       3.045 -12.031 -14.812  1.00 94.44           C  
ATOM   1225  OD1 ASP A 155       3.729 -11.805 -15.836  1.00 94.44           O  
ATOM   1226  OD2 ASP A 155       1.824 -12.297 -14.859  1.00 94.44           O  
ATOM   1227  N   LYS A 156       6.199 -13.805 -14.977  1.00 93.25           N  
ATOM   1228  CA  LYS A 156       7.395 -13.797 -15.820  1.00 93.25           C  
ATOM   1229  C   LYS A 156       7.316 -12.703 -16.875  1.00 93.25           C  
ATOM   1230  CB  LYS A 156       7.590 -15.156 -16.484  1.00 93.25           C  
ATOM   1231  O   LYS A 156       8.328 -12.078 -17.203  1.00 93.25           O  
ATOM   1232  CG  LYS A 156       8.852 -15.258 -17.328  1.00 93.25           C  
ATOM   1233  CD  LYS A 156       8.969 -16.625 -18.000  1.00 93.25           C  
ATOM   1234  CE  LYS A 156      10.156 -16.688 -18.953  1.00 93.25           C  
ATOM   1235  NZ  LYS A 156      10.219 -17.984 -19.688  1.00 93.25           N  
ATOM   1236  N   TYR A 157       6.160 -12.477 -17.406  1.00 91.88           N  
ATOM   1237  CA  TYR A 157       5.988 -11.500 -18.469  1.00 91.88           C  
ATOM   1238  C   TYR A 157       6.199 -10.086 -17.953  1.00 91.88           C  
ATOM   1239  CB  TYR A 157       4.594 -11.633 -19.094  1.00 91.88           C  
ATOM   1240  O   TYR A 157       7.020  -9.336 -18.500  1.00 91.88           O  
ATOM   1241  CG  TYR A 157       4.348 -10.672 -20.234  1.00 91.88           C  
ATOM   1242  CD1 TYR A 157       3.631  -9.492 -20.047  1.00 91.88           C  
ATOM   1243  CD2 TYR A 157       4.832 -10.945 -21.516  1.00 91.88           C  
ATOM   1244  CE1 TYR A 157       3.402  -8.609 -21.094  1.00 91.88           C  
ATOM   1245  CE2 TYR A 157       4.609 -10.070 -22.562  1.00 91.88           C  
ATOM   1246  OH  TYR A 157       3.672  -8.031 -23.391  1.00 91.88           O  
ATOM   1247  CZ  TYR A 157       3.895  -8.906 -22.344  1.00 91.88           C  
ATOM   1248  N   TYR A 158       5.523  -9.758 -16.875  1.00 93.69           N  
ATOM   1249  CA  TYR A 158       5.574  -8.391 -16.359  1.00 93.69           C  
ATOM   1250  C   TYR A 158       6.738  -8.219 -15.391  1.00 93.69           C  
ATOM   1251  CB  TYR A 158       4.258  -8.031 -15.672  1.00 93.69           C  
ATOM   1252  O   TYR A 158       7.121  -7.094 -15.062  1.00 93.69           O  
ATOM   1253  CG  TYR A 158       3.117  -7.789 -16.625  1.00 93.69           C  
ATOM   1254  CD1 TYR A 158       2.994  -6.578 -17.297  1.00 93.69           C  
ATOM   1255  CD2 TYR A 158       2.158  -8.766 -16.859  1.00 93.69           C  
ATOM   1256  CE1 TYR A 158       1.941  -6.348 -18.188  1.00 93.69           C  
ATOM   1257  CE2 TYR A 158       1.101  -8.555 -17.734  1.00 93.69           C  
ATOM   1258  OH  TYR A 158      -0.043  -7.121 -19.266  1.00 93.69           O  
ATOM   1259  CZ  TYR A 158       1.001  -7.340 -18.391  1.00 93.69           C  
ATOM   1260  N   GLN A 159       7.316  -9.406 -14.922  1.00 96.62           N  
ATOM   1261  CA  GLN A 159       8.453  -9.391 -14.008  1.00 96.62           C  
ATOM   1262  C   GLN A 159       8.109  -8.664 -12.711  1.00 96.62           C  
ATOM   1263  CB  GLN A 159       9.672  -8.750 -14.672  1.00 96.62           C  
ATOM   1264  O   GLN A 159       8.891  -7.836 -12.234  1.00 96.62           O  
ATOM   1265  CG  GLN A 159      10.109  -9.438 -15.953  1.00 96.62           C  
ATOM   1266  CD  GLN A 159      11.188  -8.664 -16.703  1.00 96.62           C  
ATOM   1267  NE2 GLN A 159      12.078  -9.383 -17.375  1.00 96.62           N  
ATOM   1268  OE1 GLN A 159      11.211  -7.430 -16.672  1.00 96.62           O  
ATOM   1269  N   THR A 160       6.902  -8.914 -12.227  1.00 96.38           N  
ATOM   1270  CA  THR A 160       6.371  -8.375 -10.977  1.00 96.38           C  
ATOM   1271  C   THR A 160       5.613  -9.445 -10.203  1.00 96.38           C  
ATOM   1272  CB  THR A 160       5.441  -7.172 -11.242  1.00 96.38           C  
ATOM   1273  O   THR A 160       5.262 -10.484 -10.758  1.00 96.38           O  
ATOM   1274  CG2 THR A 160       6.184  -6.051 -11.961  1.00 96.38           C  
ATOM   1275  OG1 THR A 160       4.340  -7.598 -12.047  1.00 96.38           O  
ATOM   1276  N   PRO A 161       5.461  -9.219  -8.883  1.00 96.50           N  
ATOM   1277  CA  PRO A 161       4.516 -10.086  -8.164  1.00 96.50           C  
ATOM   1278  C   PRO A 161       3.074  -9.891  -8.625  1.00 96.50           C  
ATOM   1279  CB  PRO A 161       4.688  -9.656  -6.707  1.00 96.50           C  
ATOM   1280  O   PRO A 161       2.703  -8.805  -9.070  1.00 96.50           O  
ATOM   1281  CG  PRO A 161       5.262  -8.273  -6.781  1.00 96.50           C  
ATOM   1282  CD  PRO A 161       5.992  -8.133  -8.086  1.00 96.50           C  
ATOM   1283  N   ARG A 162       2.361 -10.938  -8.562  1.00 95.25           N  
ATOM   1284  CA  ARG A 162       0.935 -10.969  -8.867  1.00 95.25           C  
ATOM   1285  C   ARG A 162       0.151 -11.648  -7.746  1.00 95.25           C  
ATOM   1286  CB  ARG A 162       0.687 -11.688 -10.195  1.00 95.25           C  
ATOM   1287  O   ARG A 162       0.590 -12.664  -7.203  1.00 95.25           O  
ATOM   1288  CG  ARG A 162      -0.777 -11.750 -10.594  1.00 95.25           C  
ATOM   1289  CD  ARG A 162      -0.958 -12.367 -11.977  1.00 95.25           C  
ATOM   1290  NE  ARG A 162      -2.361 -12.398 -12.375  1.00 95.25           N  
ATOM   1291  NH1 ARG A 162      -1.948 -13.125 -14.523  1.00 95.25           N  
ATOM   1292  NH2 ARG A 162      -4.102 -12.742 -13.836  1.00 95.25           N  
ATOM   1293  CZ  ARG A 162      -2.801 -12.758 -13.578  1.00 95.25           C  
ATOM   1294  N   MET A 163      -1.021 -11.102  -7.461  1.00 94.94           N  
ATOM   1295  CA  MET A 163      -1.808 -11.609  -6.340  1.00 94.94           C  
ATOM   1296  C   MET A 163      -2.977 -12.453  -6.840  1.00 94.94           C  
ATOM   1297  CB  MET A 163      -2.322 -10.461  -5.477  1.00 94.94           C  
ATOM   1298  O   MET A 163      -3.650 -12.078  -7.801  1.00 94.94           O  
ATOM   1299  CG  MET A 163      -2.914 -10.906  -4.148  1.00 94.94           C  
ATOM   1300  SD  MET A 163      -1.628 -11.258  -2.889  1.00 94.94           S  
ATOM   1301  CE  MET A 163      -0.897  -9.602  -2.709  1.00 94.94           C  
ATOM   1302  N   TYR A 164      -3.199 -13.602  -6.254  1.00 94.44           N  
ATOM   1303  CA  TYR A 164      -4.340 -14.484  -6.465  1.00 94.44           C  
ATOM   1304  C   TYR A 164      -5.078 -14.742  -5.156  1.00 94.44           C  
ATOM   1305  CB  TYR A 164      -3.885 -15.812  -7.078  1.00 94.44           C  
ATOM   1306  O   TYR A 164      -4.453 -14.922  -4.109  1.00 94.44           O  
ATOM   1307  CG  TYR A 164      -3.371 -15.680  -8.492  1.00 94.44           C  
ATOM   1308  CD1 TYR A 164      -4.188 -15.977  -9.578  1.00 94.44           C  
ATOM   1309  CD2 TYR A 164      -2.068 -15.266  -8.742  1.00 94.44           C  
ATOM   1310  CE1 TYR A 164      -3.719 -15.859 -10.883  1.00 94.44           C  
ATOM   1311  CE2 TYR A 164      -1.588 -15.148 -10.039  1.00 94.44           C  
ATOM   1312  OH  TYR A 164      -1.949 -15.328 -12.391  1.00 94.44           O  
ATOM   1313  CZ  TYR A 164      -2.420 -15.445 -11.102  1.00 94.44           C  
ATOM   1314  N   LEU A 165      -6.371 -14.742  -5.184  1.00 94.56           N  
ATOM   1315  CA  LEU A 165      -7.160 -14.922  -3.971  1.00 94.56           C  
ATOM   1316  C   LEU A 165      -8.234 -15.984  -4.172  1.00 94.56           C  
ATOM   1317  CB  LEU A 165      -7.809 -13.602  -3.549  1.00 94.56           C  
ATOM   1318  O   LEU A 165      -8.867 -16.047  -5.227  1.00 94.56           O  
ATOM   1319  CG  LEU A 165      -6.859 -12.422  -3.316  1.00 94.56           C  
ATOM   1320  CD1 LEU A 165      -6.754 -11.570  -4.578  1.00 94.56           C  
ATOM   1321  CD2 LEU A 165      -7.328 -11.578  -2.133  1.00 94.56           C  
ATOM   1322  N   VAL A 166      -8.406 -16.797  -3.172  1.00 94.00           N  
ATOM   1323  CA  VAL A 166      -9.484 -17.781  -3.094  1.00 94.00           C  
ATOM   1324  C   VAL A 166     -10.289 -17.547  -1.817  1.00 94.00           C  
ATOM   1325  CB  VAL A 166      -8.938 -19.219  -3.133  1.00 94.00           C  
ATOM   1326  O   VAL A 166      -9.742 -17.562  -0.715  1.00 94.00           O  
ATOM   1327  CG1 VAL A 166     -10.086 -20.234  -3.141  1.00 94.00           C  
ATOM   1328  CG2 VAL A 166      -8.039 -19.422  -4.352  1.00 94.00           C  
ATOM   1329  N   GLY A 167     -11.539 -17.422  -2.055  1.00 93.56           N  
ATOM   1330  CA  GLY A 167     -12.391 -17.078  -0.923  1.00 93.56           C  
ATOM   1331  C   GLY A 167     -13.164 -18.281  -0.385  1.00 93.56           C  
ATOM   1332  O   GLY A 167     -13.555 -19.156  -1.146  1.00 93.56           O  
ATOM   1333  N   TYR A 168     -13.406 -18.203   0.939  1.00 93.94           N  
ATOM   1334  CA  TYR A 168     -14.164 -19.219   1.652  1.00 93.94           C  
ATOM   1335  C   TYR A 168     -15.156 -18.594   2.623  1.00 93.94           C  
ATOM   1336  CB  TYR A 168     -13.211 -20.156   2.408  1.00 93.94           C  
ATOM   1337  O   TYR A 168     -15.023 -17.422   2.982  1.00 93.94           O  
ATOM   1338  CG  TYR A 168     -12.156 -20.781   1.535  1.00 93.94           C  
ATOM   1339  CD1 TYR A 168     -12.336 -22.047   0.978  1.00 93.94           C  
ATOM   1340  CD2 TYR A 168     -10.961 -20.109   1.266  1.00 93.94           C  
ATOM   1341  CE1 TYR A 168     -11.359 -22.625   0.174  1.00 93.94           C  
ATOM   1342  CE2 TYR A 168      -9.984 -20.688   0.463  1.00 93.94           C  
ATOM   1343  OH  TYR A 168      -9.219 -22.500  -0.873  1.00 93.94           O  
ATOM   1344  CZ  TYR A 168     -10.188 -21.938  -0.078  1.00 93.94           C  
ATOM   1345  N   ALA A 169     -16.125 -19.438   2.934  1.00 93.44           N  
ATOM   1346  CA  ALA A 169     -16.984 -19.062   4.055  1.00 93.44           C  
ATOM   1347  C   ALA A 169     -16.203 -19.062   5.367  1.00 93.44           C  
ATOM   1348  CB  ALA A 169     -18.172 -20.016   4.152  1.00 93.44           C  
ATOM   1349  O   ALA A 169     -15.000 -19.344   5.383  1.00 93.44           O  
ATOM   1350  N   SER A 170     -16.906 -18.719   6.422  1.00 91.38           N  
ATOM   1351  CA  SER A 170     -16.266 -18.531   7.719  1.00 91.38           C  
ATOM   1352  C   SER A 170     -15.617 -19.828   8.203  1.00 91.38           C  
ATOM   1353  CB  SER A 170     -17.281 -18.031   8.758  1.00 91.38           C  
ATOM   1354  O   SER A 170     -14.688 -19.797   9.008  1.00 91.38           O  
ATOM   1355  OG  SER A 170     -18.359 -18.938   8.867  1.00 91.38           O  
ATOM   1356  N   ASP A 171     -16.016 -20.938   7.688  1.00 91.25           N  
ATOM   1357  CA  ASP A 171     -15.477 -22.234   8.117  1.00 91.25           C  
ATOM   1358  C   ASP A 171     -14.156 -22.531   7.410  1.00 91.25           C  
ATOM   1359  CB  ASP A 171     -16.484 -23.344   7.852  1.00 91.25           C  
ATOM   1360  O   ASP A 171     -13.492 -23.531   7.730  1.00 91.25           O  
ATOM   1361  CG  ASP A 171     -16.859 -23.484   6.387  1.00 91.25           C  
ATOM   1362  OD1 ASP A 171     -16.250 -22.797   5.539  1.00 91.25           O  
ATOM   1363  OD2 ASP A 171     -17.766 -24.266   6.074  1.00 91.25           O  
ATOM   1364  N   HIS A 172     -13.734 -21.703   6.484  1.00 93.19           N  
ATOM   1365  CA  HIS A 172     -12.500 -21.812   5.723  1.00 93.19           C  
ATOM   1366  C   HIS A 172     -12.453 -23.141   4.957  1.00 93.19           C  
ATOM   1367  CB  HIS A 172     -11.289 -21.703   6.648  1.00 93.19           C  
ATOM   1368  O   HIS A 172     -11.367 -23.656   4.688  1.00 93.19           O  
ATOM   1369  CG  HIS A 172     -10.055 -21.219   5.957  1.00 93.19           C  
ATOM   1370  CD2 HIS A 172      -9.812 -20.953   4.652  1.00 93.19           C  
ATOM   1371  ND1 HIS A 172      -8.883 -20.938   6.633  1.00 93.19           N  
ATOM   1372  CE1 HIS A 172      -7.969 -20.531   5.770  1.00 93.19           C  
ATOM   1373  NE2 HIS A 172      -8.508 -20.516   4.562  1.00 93.19           N  
ATOM   1374  N   VAL A 173     -13.562 -23.766   4.648  1.00 92.38           N  
ATOM   1375  CA  VAL A 173     -13.648 -25.016   3.914  1.00 92.38           C  
ATOM   1376  C   VAL A 173     -14.562 -24.844   2.703  1.00 92.38           C  
ATOM   1377  CB  VAL A 173     -14.156 -26.156   4.816  1.00 92.38           C  
ATOM   1378  O   VAL A 173     -14.234 -25.312   1.606  1.00 92.38           O  
ATOM   1379  CG1 VAL A 173     -14.406 -27.422   3.994  1.00 92.38           C  
ATOM   1380  CG2 VAL A 173     -13.164 -26.438   5.945  1.00 92.38           C  
ATOM   1381  N   THR A 174     -15.664 -24.141   2.879  1.00 92.50           N  
ATOM   1382  CA  THR A 174     -16.656 -23.938   1.823  1.00 92.50           C  
ATOM   1383  C   THR A 174     -16.219 -22.797   0.896  1.00 92.50           C  
ATOM   1384  CB  THR A 174     -18.047 -23.625   2.408  1.00 92.50           C  
ATOM   1385  O   THR A 174     -16.203 -21.625   1.300  1.00 92.50           O  
ATOM   1386  CG2 THR A 174     -19.094 -23.562   1.311  1.00 92.50           C  
ATOM   1387  OG1 THR A 174     -18.391 -24.656   3.340  1.00 92.50           O  
ATOM   1388  N   PRO A 175     -15.922 -23.156  -0.304  1.00 91.38           N  
ATOM   1389  CA  PRO A 175     -15.508 -22.094  -1.228  1.00 91.38           C  
ATOM   1390  C   PRO A 175     -16.641 -21.125  -1.562  1.00 91.38           C  
ATOM   1391  CB  PRO A 175     -15.062 -22.859  -2.473  1.00 91.38           C  
ATOM   1392  O   PRO A 175     -17.797 -21.531  -1.649  1.00 91.38           O  
ATOM   1393  CG  PRO A 175     -15.781 -24.172  -2.391  1.00 91.38           C  
ATOM   1394  CD  PRO A 175     -16.047 -24.484  -0.946  1.00 91.38           C  
ATOM   1395  N   LEU A 176     -16.281 -19.906  -1.714  1.00 91.62           N  
ATOM   1396  CA  LEU A 176     -17.234 -18.906  -2.158  1.00 91.62           C  
ATOM   1397  C   LEU A 176     -17.484 -19.016  -3.658  1.00 91.62           C  
ATOM   1398  CB  LEU A 176     -16.750 -17.500  -1.815  1.00 91.62           C  
ATOM   1399  O   LEU A 176     -16.609 -19.453  -4.406  1.00 91.62           O  
ATOM   1400  CG  LEU A 176     -16.641 -17.172  -0.327  1.00 91.62           C  
ATOM   1401  CD1 LEU A 176     -15.953 -15.812  -0.138  1.00 91.62           C  
ATOM   1402  CD2 LEU A 176     -18.016 -17.172   0.329  1.00 91.62           C  
ATOM   1403  N   SER A 177     -18.703 -18.688  -4.051  1.00 89.00           N  
ATOM   1404  CA  SER A 177     -18.984 -18.547  -5.477  1.00 89.00           C  
ATOM   1405  C   SER A 177     -18.328 -17.312  -6.062  1.00 89.00           C  
ATOM   1406  CB  SER A 177     -20.500 -18.484  -5.711  1.00 89.00           C  
ATOM   1407  O   SER A 177     -17.891 -16.422  -5.324  1.00 89.00           O  
ATOM   1408  OG  SER A 177     -21.031 -17.266  -5.242  1.00 89.00           O  
ATOM   1409  N   MET A 178     -18.266 -17.297  -7.336  1.00 83.94           N  
ATOM   1410  CA  MET A 178     -17.703 -16.141  -8.016  1.00 83.94           C  
ATOM   1411  C   MET A 178     -18.484 -14.875  -7.668  1.00 83.94           C  
ATOM   1412  CB  MET A 178     -17.688 -16.344  -9.531  1.00 83.94           C  
ATOM   1413  O   MET A 178     -17.906 -13.805  -7.480  1.00 83.94           O  
ATOM   1414  CG  MET A 178     -16.672 -17.359 -10.000  1.00 83.94           C  
ATOM   1415  SD  MET A 178     -14.945 -16.875  -9.578  1.00 83.94           S  
ATOM   1416  CE  MET A 178     -14.664 -15.586 -10.828  1.00 83.94           C  
ATOM   1417  N   GLY A 179     -19.734 -15.023  -7.719  1.00 86.56           N  
ATOM   1418  CA  GLY A 179     -20.594 -13.898  -7.348  1.00 86.56           C  
ATOM   1419  C   GLY A 179     -20.297 -13.367  -5.957  1.00 86.56           C  
ATOM   1420  O   GLY A 179     -20.250 -12.156  -5.742  1.00 86.56           O  
ATOM   1421  N   GLN A 180     -20.125 -14.234  -5.043  1.00 88.69           N  
ATOM   1422  CA  GLN A 180     -19.812 -13.836  -3.672  1.00 88.69           C  
ATOM   1423  C   GLN A 180     -18.453 -13.148  -3.586  1.00 88.69           C  
ATOM   1424  CB  GLN A 180     -19.844 -15.047  -2.740  1.00 88.69           C  
ATOM   1425  O   GLN A 180     -18.312 -12.133  -2.900  1.00 88.69           O  
ATOM   1426  CG  GLN A 180     -21.250 -15.578  -2.467  1.00 88.69           C  
ATOM   1427  CD  GLN A 180     -21.250 -16.875  -1.694  1.00 88.69           C  
ATOM   1428  NE2 GLN A 180     -22.031 -16.938  -0.626  1.00 88.69           N  
ATOM   1429  OE1 GLN A 180     -20.547 -17.828  -2.055  1.00 88.69           O  
ATOM   1430  N   MET A 181     -17.453 -13.625  -4.262  1.00 88.00           N  
ATOM   1431  CA  MET A 181     -16.125 -13.023  -4.238  1.00 88.00           C  
ATOM   1432  C   MET A 181     -16.141 -11.625  -4.848  1.00 88.00           C  
ATOM   1433  CB  MET A 181     -15.125 -13.906  -4.992  1.00 88.00           C  
ATOM   1434  O   MET A 181     -15.430 -10.734  -4.391  1.00 88.00           O  
ATOM   1435  CG  MET A 181     -14.734 -15.164  -4.238  1.00 88.00           C  
ATOM   1436  SD  MET A 181     -13.297 -16.016  -4.996  1.00 88.00           S  
ATOM   1437  CE  MET A 181     -14.078 -16.703  -6.480  1.00 88.00           C  
ATOM   1438  N   LYS A 182     -16.984 -11.430  -5.820  1.00 84.44           N  
ATOM   1439  CA  LYS A 182     -17.094 -10.125  -6.473  1.00 84.44           C  
ATOM   1440  C   LYS A 182     -17.625  -9.070  -5.504  1.00 84.44           C  
ATOM   1441  CB  LYS A 182     -18.016 -10.219  -7.695  1.00 84.44           C  
ATOM   1442  O   LYS A 182     -17.359  -7.883  -5.664  1.00 84.44           O  
ATOM   1443  CG  LYS A 182     -17.344 -10.812  -8.922  1.00 84.44           C  
ATOM   1444  CD  LYS A 182     -18.297 -10.867 -10.109  1.00 84.44           C  
ATOM   1445  CE  LYS A 182     -17.625 -11.453 -11.344  1.00 84.44           C  
ATOM   1446  NZ  LYS A 182     -18.562 -11.516 -12.508  1.00 84.44           N  
ATOM   1447  N   GLU A 183     -18.359  -9.492  -4.543  1.00 86.81           N  
ATOM   1448  CA  GLU A 183     -18.891  -8.562  -3.555  1.00 86.81           C  
ATOM   1449  C   GLU A 183     -17.781  -7.922  -2.734  1.00 86.81           C  
ATOM   1450  CB  GLU A 183     -19.891  -9.273  -2.627  1.00 86.81           C  
ATOM   1451  O   GLU A 183     -17.984  -6.879  -2.109  1.00 86.81           O  
ATOM   1452  CG  GLU A 183     -21.156  -9.734  -3.324  1.00 86.81           C  
ATOM   1453  CD  GLU A 183     -22.031 -10.609  -2.447  1.00 86.81           C  
ATOM   1454  OE1 GLU A 183     -22.984 -11.250  -2.975  1.00 86.81           O  
ATOM   1455  OE2 GLU A 183     -21.781 -10.656  -1.223  1.00 86.81           O  
ATOM   1456  N   ASP A 184     -16.625  -8.570  -2.705  1.00 88.00           N  
ATOM   1457  CA  ASP A 184     -15.516  -8.094  -1.885  1.00 88.00           C  
ATOM   1458  C   ASP A 184     -14.539  -7.262  -2.715  1.00 88.00           C  
ATOM   1459  CB  ASP A 184     -14.789  -9.266  -1.227  1.00 88.00           C  
ATOM   1460  O   ASP A 184     -13.477  -6.871  -2.223  1.00 88.00           O  
ATOM   1461  CG  ASP A 184     -15.641 -10.000  -0.212  1.00 88.00           C  
ATOM   1462  OD1 ASP A 184     -16.469  -9.359   0.467  1.00 88.00           O  
ATOM   1463  OD2 ASP A 184     -15.484 -11.234  -0.089  1.00 88.00           O  
ATOM   1464  N   VAL A 185     -14.805  -7.062  -3.951  1.00 83.81           N  
ATOM   1465  CA  VAL A 185     -14.008  -6.258  -4.871  1.00 83.81           C  
ATOM   1466  C   VAL A 185     -14.805  -5.031  -5.312  1.00 83.81           C  
ATOM   1467  CB  VAL A 185     -13.570  -7.078  -6.105  1.00 83.81           C  
ATOM   1468  O   VAL A 185     -16.016  -5.121  -5.551  1.00 83.81           O  
ATOM   1469  CG1 VAL A 185     -12.750  -6.219  -7.062  1.00 83.81           C  
ATOM   1470  CG2 VAL A 185     -12.773  -8.312  -5.672  1.00 83.81           C  
ATOM   1471  N   TYR A 186     -14.055  -3.918  -5.410  1.00 78.88           N  
ATOM   1472  CA  TYR A 186     -14.742  -2.750  -5.953  1.00 78.88           C  
ATOM   1473  C   TYR A 186     -15.305  -3.043  -7.336  1.00 78.88           C  
ATOM   1474  CB  TYR A 186     -13.789  -1.552  -6.020  1.00 78.88           C  
ATOM   1475  O   TYR A 186     -14.602  -3.586  -8.195  1.00 78.88           O  
ATOM   1476  CG  TYR A 186     -13.500  -0.931  -4.672  1.00 78.88           C  
ATOM   1477  CD1 TYR A 186     -14.500  -0.285  -3.953  1.00 78.88           C  
ATOM   1478  CD2 TYR A 186     -12.227  -0.988  -4.121  1.00 78.88           C  
ATOM   1479  CE1 TYR A 186     -14.242   0.291  -2.713  1.00 78.88           C  
ATOM   1480  CE2 TYR A 186     -11.953  -0.417  -2.881  1.00 78.88           C  
ATOM   1481  OH  TYR A 186     -12.695   0.787  -0.960  1.00 78.88           O  
ATOM   1482  CZ  TYR A 186     -12.961   0.219  -2.188  1.00 78.88           C  
ATOM   1483  N   ARG A 187     -16.516  -2.617  -7.570  1.00 77.50           N  
ATOM   1484  CA  ARG A 187     -17.172  -2.871  -8.852  1.00 77.50           C  
ATOM   1485  C   ARG A 187     -16.391  -2.256 -10.000  1.00 77.50           C  
ATOM   1486  CB  ARG A 187     -18.609  -2.324  -8.836  1.00 77.50           C  
ATOM   1487  O   ARG A 187     -16.312  -2.832 -11.086  1.00 77.50           O  
ATOM   1488  CG  ARG A 187     -19.609  -3.215  -8.117  1.00 77.50           C  
ATOM   1489  CD  ARG A 187     -21.031  -2.709  -8.273  1.00 77.50           C  
ATOM   1490  NE  ARG A 187     -21.984  -3.543  -7.543  1.00 77.50           N  
ATOM   1491  NH1 ARG A 187     -23.797  -2.160  -7.914  1.00 77.50           N  
ATOM   1492  NH2 ARG A 187     -24.047  -4.090  -6.703  1.00 77.50           N  
ATOM   1493  CZ  ARG A 187     -23.266  -3.264  -7.387  1.00 77.50           C  
ATOM   1494  N   SER A 188     -15.750  -1.161  -9.719  1.00 75.19           N  
ATOM   1495  CA  SER A 188     -15.016  -0.442 -10.750  1.00 75.19           C  
ATOM   1496  C   SER A 188     -13.797  -1.234 -11.211  1.00 75.19           C  
ATOM   1497  CB  SER A 188     -14.578   0.931 -10.242  1.00 75.19           C  
ATOM   1498  O   SER A 188     -13.250  -0.974 -12.289  1.00 75.19           O  
ATOM   1499  OG  SER A 188     -13.805   0.805  -9.062  1.00 75.19           O  
ATOM   1500  N   ASN A 189     -13.422  -2.213 -10.438  1.00 78.44           N  
ATOM   1501  CA  ASN A 189     -12.211  -2.957 -10.750  1.00 78.44           C  
ATOM   1502  C   ASN A 189     -12.516  -4.246 -11.508  1.00 78.44           C  
ATOM   1503  CB  ASN A 189     -11.422  -3.264  -9.477  1.00 78.44           C  
ATOM   1504  O   ASN A 189     -11.617  -4.883 -12.055  1.00 78.44           O  
ATOM   1505  CG  ASN A 189     -10.797  -2.023  -8.859  1.00 78.44           C  
ATOM   1506  ND2 ASN A 189     -10.414  -2.119  -7.594  1.00 78.44           N  
ATOM   1507  OD1 ASN A 189     -10.664  -0.988  -9.523  1.00 78.44           O  
ATOM   1508  N   TYR A 190     -13.773  -4.496 -11.594  1.00 78.50           N  
ATOM   1509  CA  TYR A 190     -14.156  -5.746 -12.242  1.00 78.50           C  
ATOM   1510  C   TYR A 190     -13.766  -5.734 -13.719  1.00 78.50           C  
ATOM   1511  CB  TYR A 190     -15.664  -5.992 -12.102  1.00 78.50           C  
ATOM   1512  O   TYR A 190     -14.055  -4.773 -14.438  1.00 78.50           O  
ATOM   1513  CG  TYR A 190     -16.094  -6.320 -10.695  1.00 78.50           C  
ATOM   1514  CD1 TYR A 190     -15.203  -6.883  -9.781  1.00 78.50           C  
ATOM   1515  CD2 TYR A 190     -17.391  -6.066 -10.266  1.00 78.50           C  
ATOM   1516  CE1 TYR A 190     -15.594  -7.188  -8.484  1.00 78.50           C  
ATOM   1517  CE2 TYR A 190     -17.797  -6.367  -8.969  1.00 78.50           C  
ATOM   1518  OH  TYR A 190     -17.281  -7.227  -6.805  1.00 78.50           O  
ATOM   1519  CZ  TYR A 190     -16.891  -6.926  -8.086  1.00 78.50           C  
ATOM   1520  N   GLY A 191     -13.109  -6.828 -14.133  1.00 77.69           N  
ATOM   1521  CA  GLY A 191     -12.789  -7.004 -15.539  1.00 77.69           C  
ATOM   1522  C   GLY A 191     -11.641  -6.121 -16.000  1.00 77.69           C  
ATOM   1523  O   GLY A 191     -11.258  -6.152 -17.172  1.00 77.69           O  
ATOM   1524  N   LYS A 192     -11.094  -5.285 -15.172  1.00 79.12           N  
ATOM   1525  CA  LYS A 192      -9.938  -4.434 -15.453  1.00 79.12           C  
ATOM   1526  C   LYS A 192      -8.758  -4.785 -14.555  1.00 79.12           C  
ATOM   1527  CB  LYS A 192     -10.305  -2.957 -15.281  1.00 79.12           C  
ATOM   1528  O   LYS A 192      -7.953  -5.656 -14.891  1.00 79.12           O  
ATOM   1529  CG  LYS A 192     -11.359  -2.463 -16.266  1.00 79.12           C  
ATOM   1530  CD  LYS A 192     -11.695  -0.996 -16.031  1.00 79.12           C  
ATOM   1531  CE  LYS A 192     -12.820  -0.525 -16.938  1.00 79.12           C  
ATOM   1532  NZ  LYS A 192     -13.195   0.893 -16.672  1.00 79.12           N  
ATOM   1533  N   THR A 193      -8.812  -4.348 -13.359  1.00 82.81           N  
ATOM   1534  CA  THR A 193      -7.746  -4.582 -12.391  1.00 82.81           C  
ATOM   1535  C   THR A 193      -7.871  -5.973 -11.773  1.00 82.81           C  
ATOM   1536  CB  THR A 193      -7.766  -3.523 -11.273  1.00 82.81           C  
ATOM   1537  O   THR A 193      -6.863  -6.613 -11.461  1.00 82.81           O  
ATOM   1538  CG2 THR A 193      -6.527  -3.637 -10.383  1.00 82.81           C  
ATOM   1539  OG1 THR A 193      -7.797  -2.217 -11.859  1.00 82.81           O  
ATOM   1540  N   VAL A 194      -9.133  -6.348 -11.688  1.00 86.31           N  
ATOM   1541  CA  VAL A 194      -9.391  -7.648 -11.070  1.00 86.31           C  
ATOM   1542  C   VAL A 194     -10.031  -8.578 -12.094  1.00 86.31           C  
ATOM   1543  CB  VAL A 194     -10.289  -7.523  -9.820  1.00 86.31           C  
ATOM   1544  O   VAL A 194     -11.047  -8.234 -12.711  1.00 86.31           O  
ATOM   1545  CG1 VAL A 194     -10.570  -8.898  -9.219  1.00 86.31           C  
ATOM   1546  CG2 VAL A 194      -9.633  -6.605  -8.789  1.00 86.31           C  
ATOM   1547  N   THR A 195      -9.430  -9.742 -12.297  1.00 86.56           N  
ATOM   1548  CA  THR A 195      -9.930 -10.750 -13.227  1.00 86.56           C  
ATOM   1549  C   THR A 195     -10.008 -12.117 -12.547  1.00 86.56           C  
ATOM   1550  CB  THR A 195      -9.047 -10.844 -14.477  1.00 86.56           C  
ATOM   1551  O   THR A 195      -9.555 -12.281 -11.414  1.00 86.56           O  
ATOM   1552  CG2 THR A 195      -9.008  -9.516 -15.227  1.00 86.56           C  
ATOM   1553  OG1 THR A 195      -7.711 -11.203 -14.094  1.00 86.56           O  
ATOM   1554  N   ILE A 196     -10.680 -13.039 -13.328  1.00 84.56           N  
ATOM   1555  CA  ILE A 196     -10.695 -14.430 -12.906  1.00 84.56           C  
ATOM   1556  C   ILE A 196      -9.711 -15.242 -13.750  1.00 84.56           C  
ATOM   1557  CB  ILE A 196     -12.109 -15.039 -13.000  1.00 84.56           C  
ATOM   1558  O   ILE A 196      -9.867 -15.328 -14.969  1.00 84.56           O  
ATOM   1559  CG1 ILE A 196     -13.086 -14.258 -12.117  1.00 84.56           C  
ATOM   1560  CG2 ILE A 196     -12.094 -16.531 -12.617  1.00 84.56           C  
ATOM   1561  CD1 ILE A 196     -14.500 -14.828 -12.102  1.00 84.56           C  
ATOM   1562  N   ASP A 197      -8.750 -15.766 -13.180  1.00 86.88           N  
ATOM   1563  CA  ASP A 197      -7.691 -16.500 -13.867  1.00 86.88           C  
ATOM   1564  C   ASP A 197      -7.293 -17.750 -13.078  1.00 86.88           C  
ATOM   1565  CB  ASP A 197      -6.469 -15.609 -14.086  1.00 86.88           C  
ATOM   1566  O   ASP A 197      -7.445 -17.797 -11.859  1.00 86.88           O  
ATOM   1567  CG  ASP A 197      -6.750 -14.438 -15.000  1.00 86.88           C  
ATOM   1568  OD1 ASP A 197      -7.234 -14.641 -16.125  1.00 86.88           O  
ATOM   1569  OD2 ASP A 197      -6.484 -13.289 -14.586  1.00 86.88           O  
ATOM   1570  N   PRO A 198      -6.871 -18.750 -13.805  1.00 88.25           N  
ATOM   1571  CA  PRO A 198      -6.352 -19.906 -13.086  1.00 88.25           C  
ATOM   1572  C   PRO A 198      -5.035 -19.625 -12.367  1.00 88.25           C  
ATOM   1573  CB  PRO A 198      -6.152 -20.953 -14.195  1.00 88.25           C  
ATOM   1574  O   PRO A 198      -4.164 -18.953 -12.914  1.00 88.25           O  
ATOM   1575  CG  PRO A 198      -5.918 -20.141 -15.430  1.00 88.25           C  
ATOM   1576  CD  PRO A 198      -6.656 -18.844 -15.297  1.00 88.25           C  
ATOM   1577  N   HIS A 199      -4.906 -20.094 -11.141  1.00 88.44           N  
ATOM   1578  CA  HIS A 199      -3.650 -20.000 -10.414  1.00 88.44           C  
ATOM   1579  C   HIS A 199      -2.547 -20.797 -11.094  1.00 88.44           C  
ATOM   1580  CB  HIS A 199      -3.828 -20.469  -8.969  1.00 88.44           C  
ATOM   1581  O   HIS A 199      -2.729 -21.984 -11.383  1.00 88.44           O  
ATOM   1582  CG  HIS A 199      -2.664 -20.141  -8.086  1.00 88.44           C  
ATOM   1583  CD2 HIS A 199      -2.533 -19.266  -7.066  1.00 88.44           C  
ATOM   1584  ND1 HIS A 199      -1.444 -20.781  -8.211  1.00 88.44           N  
ATOM   1585  CE1 HIS A 199      -0.612 -20.297  -7.301  1.00 88.44           C  
ATOM   1586  NE2 HIS A 199      -1.249 -19.375  -6.598  1.00 88.44           N  
ATOM   1587  N   PRO A 200      -1.410 -20.297 -11.320  1.00 83.75           N  
ATOM   1588  CA  PRO A 200      -0.382 -20.969 -12.117  1.00 83.75           C  
ATOM   1589  C   PRO A 200       0.142 -22.250 -11.461  1.00 83.75           C  
ATOM   1590  CB  PRO A 200       0.723 -19.922 -12.227  1.00 83.75           C  
ATOM   1591  O   PRO A 200       0.576 -23.172 -12.148  1.00 83.75           O  
ATOM   1592  CG  PRO A 200       0.051 -18.625 -11.891  1.00 83.75           C  
ATOM   1593  CD  PRO A 200      -1.174 -18.922 -11.070  1.00 83.75           C  
ATOM   1594  N   VAL A 201       0.124 -22.328 -10.125  1.00 84.62           N  
ATOM   1595  CA  VAL A 201       0.650 -23.484  -9.406  1.00 84.62           C  
ATOM   1596  C   VAL A 201      -0.491 -24.422  -9.047  1.00 84.62           C  
ATOM   1597  CB  VAL A 201       1.417 -23.062  -8.133  1.00 84.62           C  
ATOM   1598  O   VAL A 201      -0.403 -25.641  -9.281  1.00 84.62           O  
ATOM   1599  CG1 VAL A 201       1.922 -24.281  -7.375  1.00 84.62           C  
ATOM   1600  CG2 VAL A 201       2.578 -22.125  -8.500  1.00 84.62           C  
ATOM   1601  N   LEU A 202      -1.613 -23.891  -8.594  1.00 83.19           N  
ATOM   1602  CA  LEU A 202      -2.701 -24.703  -8.070  1.00 83.19           C  
ATOM   1603  C   LEU A 202      -3.697 -25.047  -9.164  1.00 83.19           C  
ATOM   1604  CB  LEU A 202      -3.420 -23.969  -6.930  1.00 83.19           C  
ATOM   1605  O   LEU A 202      -4.480 -26.000  -9.023  1.00 83.19           O  
ATOM   1606  CG  LEU A 202      -2.562 -23.594  -5.719  1.00 83.19           C  
ATOM   1607  CD1 LEU A 202      -3.387 -22.797  -4.715  1.00 83.19           C  
ATOM   1608  CD2 LEU A 202      -1.981 -24.844  -5.066  1.00 83.19           C  
ATOM   1609  N   SER A 203      -3.748 -24.328 -10.234  1.00 82.06           N  
ATOM   1610  CA  SER A 203      -4.605 -24.531 -11.391  1.00 82.06           C  
ATOM   1611  C   SER A 203      -6.082 -24.469 -11.008  1.00 82.06           C  
ATOM   1612  CB  SER A 203      -4.305 -25.891 -12.047  1.00 82.06           C  
ATOM   1613  O   SER A 203      -6.895 -25.250 -11.508  1.00 82.06           O  
ATOM   1614  OG  SER A 203      -2.982 -25.922 -12.555  1.00 82.06           O  
ATOM   1615  N   ILE A 204      -6.441 -23.656 -10.047  1.00 81.50           N  
ATOM   1616  CA  ILE A 204      -7.816 -23.406  -9.633  1.00 81.50           C  
ATOM   1617  C   ILE A 204      -8.203 -21.969  -9.984  1.00 81.50           C  
ATOM   1618  CB  ILE A 204      -8.008 -23.656  -8.125  1.00 81.50           C  
ATOM   1619  O   ILE A 204      -7.355 -21.078  -9.961  1.00 81.50           O  
ATOM   1620  CG1 ILE A 204      -7.012 -22.828  -7.309  1.00 81.50           C  
ATOM   1621  CG2 ILE A 204      -7.867 -25.156  -7.805  1.00 81.50           C  
ATOM   1622  CD1 ILE A 204      -7.262 -22.859  -5.809  1.00 81.50           C  
ATOM   1623  N   PRO A 205      -9.391 -21.781 -10.430  1.00 83.06           N  
ATOM   1624  CA  PRO A 205      -9.828 -20.422 -10.703  1.00 83.06           C  
ATOM   1625  C   PRO A 205      -9.812 -19.531  -9.461  1.00 83.06           C  
ATOM   1626  CB  PRO A 205     -11.258 -20.609 -11.219  1.00 83.06           C  
ATOM   1627  O   PRO A 205     -10.328 -19.922  -8.414  1.00 83.06           O  
ATOM   1628  CG  PRO A 205     -11.375 -22.062 -11.508  1.00 83.06           C  
ATOM   1629  CD  PRO A 205     -10.320 -22.797 -10.727  1.00 83.06           C  
ATOM   1630  N   CYS A 206      -9.211 -18.344  -9.609  1.00 89.12           N  
ATOM   1631  CA  CYS A 206      -9.031 -17.375  -8.539  1.00 89.12           C  
ATOM   1632  C   CYS A 206      -9.328 -15.969  -9.023  1.00 89.12           C  
ATOM   1633  CB  CYS A 206      -7.605 -17.453  -7.984  1.00 89.12           C  
ATOM   1634  O   CYS A 206      -9.336 -15.711 -10.227  1.00 89.12           O  
ATOM   1635  SG  CYS A 206      -7.156 -19.078  -7.336  1.00 89.12           S  
ATOM   1636  N   ILE A 207      -9.633 -15.172  -8.023  1.00 90.50           N  
ATOM   1637  CA  ILE A 207      -9.531 -13.742  -8.297  1.00 90.50           C  
ATOM   1638  C   ILE A 207      -8.062 -13.344  -8.414  1.00 90.50           C  
ATOM   1639  CB  ILE A 207     -10.219 -12.906  -7.195  1.00 90.50           C  
ATOM   1640  O   ILE A 207      -7.227 -13.789  -7.625  1.00 90.50           O  
ATOM   1641  CG1 ILE A 207     -11.734 -13.164  -7.195  1.00 90.50           C  
ATOM   1642  CG2 ILE A 207      -9.922 -11.414  -7.379  1.00 90.50           C  
ATOM   1643  CD1 ILE A 207     -12.477 -12.516  -6.035  1.00 90.50           C  
ATOM   1644  N   SER A 208      -7.844 -12.633  -9.477  1.00 92.75           N  
ATOM   1645  CA  SER A 208      -6.469 -12.203  -9.695  1.00 92.75           C  
ATOM   1646  C   SER A 208      -6.391 -10.703  -9.945  1.00 92.75           C  
ATOM   1647  CB  SER A 208      -5.844 -12.961 -10.867  1.00 92.75           C  
ATOM   1648  O   SER A 208      -7.238 -10.141 -10.641  1.00 92.75           O  
ATOM   1649  OG  SER A 208      -4.562 -12.438 -11.180  1.00 92.75           O  
ATOM   1650  N   ILE A 209      -5.395 -10.031  -9.344  1.00 90.94           N  
ATOM   1651  CA  ILE A 209      -5.121  -8.633  -9.641  1.00 90.94           C  
ATOM   1652  C   ILE A 209      -4.098  -8.539 -10.773  1.00 90.94           C  
ATOM   1653  CB  ILE A 209      -4.613  -7.871  -8.398  1.00 90.94           C  
ATOM   1654  O   ILE A 209      -2.941  -8.930 -10.609  1.00 90.94           O  
ATOM   1655  CG1 ILE A 209      -5.617  -8.008  -7.246  1.00 90.94           C  
ATOM   1656  CG2 ILE A 209      -4.359  -6.398  -8.734  1.00 90.94           C  
ATOM   1657  CD1 ILE A 209      -5.141  -7.391  -5.938  1.00 90.94           C  
ATOM   1658  N   HIS A 210      -4.531  -8.000 -11.891  1.00 90.19           N  
ATOM   1659  CA  HIS A 210      -3.703  -7.980 -13.094  1.00 90.19           C  
ATOM   1660  C   HIS A 210      -2.436  -7.160 -12.875  1.00 90.19           C  
ATOM   1661  CB  HIS A 210      -4.492  -7.422 -14.281  1.00 90.19           C  
ATOM   1662  O   HIS A 210      -2.504  -6.008 -12.438  1.00 90.19           O  
ATOM   1663  CG  HIS A 210      -3.877  -7.734 -15.609  1.00 90.19           C  
ATOM   1664  CD2 HIS A 210      -4.129  -8.727 -16.484  1.00 90.19           C  
ATOM   1665  ND1 HIS A 210      -2.869  -6.973 -16.156  1.00 90.19           N  
ATOM   1666  CE1 HIS A 210      -2.527  -7.488 -17.328  1.00 90.19           C  
ATOM   1667  NE2 HIS A 210      -3.275  -8.555 -17.547  1.00 90.19           N  
ATOM   1668  N   PRO A 211      -1.281  -7.617 -13.156  1.00 92.00           N  
ATOM   1669  CA  PRO A 211      -0.011  -7.012 -12.750  1.00 92.00           C  
ATOM   1670  C   PRO A 211       0.492  -5.965 -13.742  1.00 92.00           C  
ATOM   1671  CB  PRO A 211       0.944  -8.203 -12.680  1.00 92.00           C  
ATOM   1672  O   PRO A 211       1.607  -5.457 -13.594  1.00 92.00           O  
ATOM   1673  CG  PRO A 211       0.415  -9.172 -13.695  1.00 92.00           C  
ATOM   1674  CD  PRO A 211      -1.085  -9.094 -13.688  1.00 92.00           C  
ATOM   1675  N   CYS A 212      -0.232  -5.430 -14.711  1.00 89.62           N  
ATOM   1676  CA  CYS A 212       0.274  -4.598 -15.797  1.00 89.62           C  
ATOM   1677  C   CYS A 212       0.801  -3.270 -15.273  1.00 89.62           C  
ATOM   1678  CB  CYS A 212      -0.820  -4.348 -16.828  1.00 89.62           C  
ATOM   1679  O   CYS A 212       1.759  -2.717 -15.812  1.00 89.62           O  
ATOM   1680  SG  CYS A 212      -2.328  -3.633 -16.141  1.00 89.62           S  
ATOM   1681  N   ARG A 213       0.283  -2.803 -14.188  1.00 90.50           N  
ATOM   1682  CA  ARG A 213       0.685  -1.489 -13.703  1.00 90.50           C  
ATOM   1683  C   ARG A 213       1.534  -1.612 -12.438  1.00 90.50           C  
ATOM   1684  CB  ARG A 213      -0.544  -0.621 -13.422  1.00 90.50           C  
ATOM   1685  O   ARG A 213       1.908  -0.604 -11.836  1.00 90.50           O  
ATOM   1686  CG  ARG A 213      -1.293  -0.193 -14.672  1.00 90.50           C  
ATOM   1687  CD  ARG A 213      -2.156   1.035 -14.422  1.00 90.50           C  
ATOM   1688  NE  ARG A 213      -1.352   2.248 -14.312  1.00 90.50           N  
ATOM   1689  NH1 ARG A 213      -3.148   3.660 -13.984  1.00 90.50           N  
ATOM   1690  NH2 ARG A 213      -1.018   4.504 -14.031  1.00 90.50           N  
ATOM   1691  CZ  ARG A 213      -1.841   3.467 -14.109  1.00 90.50           C  
ATOM   1692  N   HIS A 214       1.850  -2.867 -12.039  1.00 93.12           N  
ATOM   1693  CA  HIS A 214       2.523  -3.076 -10.766  1.00 93.12           C  
ATOM   1694  C   HIS A 214       3.932  -2.490 -10.781  1.00 93.12           C  
ATOM   1695  CB  HIS A 214       2.582  -4.566 -10.430  1.00 93.12           C  
ATOM   1696  O   HIS A 214       4.340  -1.813  -9.836  1.00 93.12           O  
ATOM   1697  CG  HIS A 214       1.260  -5.145 -10.031  1.00 93.12           C  
ATOM   1698  CD2 HIS A 214       0.921  -6.387  -9.617  1.00 93.12           C  
ATOM   1699  ND1 HIS A 214       0.093  -4.410 -10.047  1.00 93.12           N  
ATOM   1700  CE1 HIS A 214      -0.908  -5.180  -9.648  1.00 93.12           C  
ATOM   1701  NE2 HIS A 214      -0.433  -6.383  -9.383  1.00 93.12           N  
ATOM   1702  N   ALA A 215       4.605  -2.709 -11.867  1.00 94.81           N  
ATOM   1703  CA  ALA A 215       5.973  -2.199 -11.945  1.00 94.81           C  
ATOM   1704  C   ALA A 215       5.996  -0.676 -11.867  1.00 94.81           C  
ATOM   1705  CB  ALA A 215       6.645  -2.670 -13.234  1.00 94.81           C  
ATOM   1706  O   ALA A 215       6.801  -0.100 -11.125  1.00 94.81           O  
ATOM   1707  N   GLU A 216       5.121  -0.065 -12.555  1.00 92.69           N  
ATOM   1708  CA  GLU A 216       5.031   1.392 -12.539  1.00 92.69           C  
ATOM   1709  C   GLU A 216       4.684   1.916 -11.156  1.00 92.69           C  
ATOM   1710  CB  GLU A 216       3.994   1.873 -13.562  1.00 92.69           C  
ATOM   1711  O   GLU A 216       5.258   2.906 -10.695  1.00 92.69           O  
ATOM   1712  CG  GLU A 216       3.889   3.387 -13.664  1.00 92.69           C  
ATOM   1713  CD  GLU A 216       2.822   3.850 -14.641  1.00 92.69           C  
ATOM   1714  OE1 GLU A 216       2.568   5.074 -14.727  1.00 92.69           O  
ATOM   1715  OE2 GLU A 216       2.238   2.982 -15.328  1.00 92.69           O  
ATOM   1716  N   THR A 217       3.758   1.271 -10.531  1.00 91.56           N  
ATOM   1717  CA  THR A 217       3.359   1.686  -9.195  1.00 91.56           C  
ATOM   1718  C   THR A 217       4.520   1.529  -8.211  1.00 91.56           C  
ATOM   1719  CB  THR A 217       2.148   0.875  -8.695  1.00 91.56           C  
ATOM   1720  O   THR A 217       4.785   2.428  -7.414  1.00 91.56           O  
ATOM   1721  CG2 THR A 217       1.698   1.350  -7.316  1.00 91.56           C  
ATOM   1722  OG1 THR A 217       1.065   1.027  -9.617  1.00 91.56           O  
ATOM   1723  N   MET A 218       5.227   0.426  -8.250  1.00 93.38           N  
ATOM   1724  CA  MET A 218       6.391   0.203  -7.391  1.00 93.38           C  
ATOM   1725  C   MET A 218       7.426   1.306  -7.582  1.00 93.38           C  
ATOM   1726  CB  MET A 218       7.020  -1.161  -7.684  1.00 93.38           C  
ATOM   1727  O   MET A 218       7.914   1.879  -6.609  1.00 93.38           O  
ATOM   1728  CG  MET A 218       6.164  -2.336  -7.234  1.00 93.38           C  
ATOM   1729  SD  MET A 218       6.203  -2.582  -5.418  1.00 93.38           S  
ATOM   1730  CE  MET A 218       7.785  -3.455  -5.246  1.00 93.38           C  
ATOM   1731  N   ARG A 219       7.684   1.590  -8.797  1.00 94.00           N  
ATOM   1732  CA  ARG A 219       8.648   2.633  -9.125  1.00 94.00           C  
ATOM   1733  C   ARG A 219       8.203   3.986  -8.586  1.00 94.00           C  
ATOM   1734  CB  ARG A 219       8.859   2.719 -10.641  1.00 94.00           C  
ATOM   1735  O   ARG A 219       9.000   4.730  -8.008  1.00 94.00           O  
ATOM   1736  CG  ARG A 219       9.914   3.736 -11.055  1.00 94.00           C  
ATOM   1737  CD  ARG A 219       9.922   3.939 -12.570  1.00 94.00           C  
ATOM   1738  NE  ARG A 219       8.805   4.762 -13.008  1.00 94.00           N  
ATOM   1739  NH1 ARG A 219       9.344   4.652 -15.258  1.00 94.00           N  
ATOM   1740  NH2 ARG A 219       7.500   5.836 -14.570  1.00 94.00           N  
ATOM   1741  CZ  ARG A 219       8.555   5.082 -14.273  1.00 94.00           C  
ATOM   1742  N   SER A 220       6.988   4.281  -8.773  1.00 92.12           N  
ATOM   1743  CA  SER A 220       6.441   5.559  -8.328  1.00 92.12           C  
ATOM   1744  C   SER A 220       6.547   5.699  -6.809  1.00 92.12           C  
ATOM   1745  CB  SER A 220       4.980   5.699  -8.758  1.00 92.12           C  
ATOM   1746  O   SER A 220       6.941   6.750  -6.305  1.00 92.12           O  
ATOM   1747  OG  SER A 220       4.441   6.930  -8.305  1.00 92.12           O  
ATOM   1748  N   LEU A 221       6.191   4.664  -6.082  1.00 92.38           N  
ATOM   1749  CA  LEU A 221       6.266   4.695  -4.625  1.00 92.38           C  
ATOM   1750  C   LEU A 221       7.703   4.906  -4.160  1.00 92.38           C  
ATOM   1751  CB  LEU A 221       5.707   3.402  -4.031  1.00 92.38           C  
ATOM   1752  O   LEU A 221       7.961   5.723  -3.277  1.00 92.38           O  
ATOM   1753  CG  LEU A 221       4.203   3.178  -4.188  1.00 92.38           C  
ATOM   1754  CD1 LEU A 221       3.805   1.821  -3.615  1.00 92.38           C  
ATOM   1755  CD2 LEU A 221       3.420   4.301  -3.512  1.00 92.38           C  
ATOM   1756  N   MET A 222       8.594   4.211  -4.762  1.00 93.81           N  
ATOM   1757  CA  MET A 222      10.000   4.375  -4.410  1.00 93.81           C  
ATOM   1758  C   MET A 222      10.469   5.801  -4.676  1.00 93.81           C  
ATOM   1759  CB  MET A 222      10.875   3.387  -5.188  1.00 93.81           C  
ATOM   1760  O   MET A 222      11.203   6.379  -3.873  1.00 93.81           O  
ATOM   1761  CG  MET A 222      10.719   1.944  -4.738  1.00 93.81           C  
ATOM   1762  SD  MET A 222      11.938   0.826  -5.527  1.00 93.81           S  
ATOM   1763  CE  MET A 222      11.336   0.852  -7.238  1.00 93.81           C  
ATOM   1764  N   HIS A 223      10.016   6.340  -5.770  1.00 92.50           N  
ATOM   1765  CA  HIS A 223      10.375   7.707  -6.121  1.00 92.50           C  
ATOM   1766  C   HIS A 223       9.875   8.695  -5.078  1.00 92.50           C  
ATOM   1767  CB  HIS A 223       9.820   8.070  -7.504  1.00 92.50           C  
ATOM   1768  O   HIS A 223      10.602   9.617  -4.688  1.00 92.50           O  
ATOM   1769  CG  HIS A 223      10.180   9.453  -7.945  1.00 92.50           C  
ATOM   1770  CD2 HIS A 223      11.281   9.922  -8.586  1.00 92.50           C  
ATOM   1771  ND1 HIS A 223       9.359  10.539  -7.734  1.00 92.50           N  
ATOM   1772  CE1 HIS A 223       9.938  11.625  -8.234  1.00 92.50           C  
ATOM   1773  NE2 HIS A 223      11.102  11.273  -8.758  1.00 92.50           N  
ATOM   1774  N   ARG A 224       8.672   8.477  -4.645  1.00 91.81           N  
ATOM   1775  CA  ARG A 224       8.102   9.367  -3.637  1.00 91.81           C  
ATOM   1776  C   ARG A 224       8.875   9.266  -2.324  1.00 91.81           C  
ATOM   1777  CB  ARG A 224       6.625   9.047  -3.402  1.00 91.81           C  
ATOM   1778  O   ARG A 224       9.141  10.281  -1.676  1.00 91.81           O  
ATOM   1779  CG  ARG A 224       5.750   9.234  -4.633  1.00 91.81           C  
ATOM   1780  CD  ARG A 224       5.781  10.672  -5.129  1.00 91.81           C  
ATOM   1781  NE  ARG A 224       5.047  10.820  -6.383  1.00 91.81           N  
ATOM   1782  NH1 ARG A 224       5.836  12.945  -6.828  1.00 91.81           N  
ATOM   1783  NH2 ARG A 224       4.383  11.930  -8.281  1.00 91.81           N  
ATOM   1784  CZ  ARG A 224       5.090  11.898  -7.160  1.00 91.81           C  
ATOM   1785  N   MET A 225       9.219   8.102  -1.985  1.00 92.38           N  
ATOM   1786  CA  MET A 225      10.039   7.906  -0.790  1.00 92.38           C  
ATOM   1787  C   MET A 225      11.383   8.617  -0.925  1.00 92.38           C  
ATOM   1788  CB  MET A 225      10.258   6.414  -0.528  1.00 92.38           C  
ATOM   1789  O   MET A 225      11.836   9.266   0.015  1.00 92.38           O  
ATOM   1790  CG  MET A 225       9.000   5.676  -0.107  1.00 92.38           C  
ATOM   1791  SD  MET A 225       9.219   3.854  -0.112  1.00 92.38           S  
ATOM   1792  CE  MET A 225      10.312   3.660   1.322  1.00 92.38           C  
ATOM   1793  N   GLN A 226      11.914   8.484  -2.074  1.00 92.69           N  
ATOM   1794  CA  GLN A 226      13.188   9.125  -2.350  1.00 92.69           C  
ATOM   1795  C   GLN A 226      13.070  10.648  -2.246  1.00 92.69           C  
ATOM   1796  CB  GLN A 226      13.703   8.734  -3.734  1.00 92.69           C  
ATOM   1797  O   GLN A 226      13.945  11.305  -1.675  1.00 92.69           O  
ATOM   1798  CG  GLN A 226      15.047   9.359  -4.094  1.00 92.69           C  
ATOM   1799  CD  GLN A 226      15.539   8.945  -5.469  1.00 92.69           C  
ATOM   1800  NE2 GLN A 226      16.844   9.023  -5.676  1.00 92.69           N  
ATOM   1801  OE1 GLN A 226      14.750   8.562  -6.332  1.00 92.69           O  
ATOM   1802  N   GLU A 227      12.055  11.195  -2.809  1.00 91.56           N  
ATOM   1803  CA  GLU A 227      11.828  12.633  -2.746  1.00 91.56           C  
ATOM   1804  C   GLU A 227      11.734  13.117  -1.300  1.00 91.56           C  
ATOM   1805  CB  GLU A 227      10.555  13.008  -3.506  1.00 91.56           C  
ATOM   1806  O   GLU A 227      12.344  14.125  -0.938  1.00 91.56           O  
ATOM   1807  CG  GLU A 227      10.711  12.992  -5.020  1.00 91.56           C  
ATOM   1808  CD  GLU A 227       9.461  13.438  -5.762  1.00 91.56           C  
ATOM   1809  OE1 GLU A 227       9.570  13.914  -6.914  1.00 91.56           O  
ATOM   1810  OE2 GLU A 227       8.359  13.305  -5.184  1.00 91.56           O  
ATOM   1811  N   ASN A 228      10.992  12.398  -0.496  1.00 89.69           N  
ATOM   1812  CA  ASN A 228      10.867  12.758   0.912  1.00 89.69           C  
ATOM   1813  C   ASN A 228      12.203  12.664   1.636  1.00 89.69           C  
ATOM   1814  CB  ASN A 228       9.828  11.867   1.604  1.00 89.69           C  
ATOM   1815  O   ASN A 228      12.578  13.570   2.385  1.00 89.69           O  
ATOM   1816  CG  ASN A 228       8.406  12.281   1.290  1.00 89.69           C  
ATOM   1817  ND2 ASN A 228       7.445  11.453   1.675  1.00 89.69           N  
ATOM   1818  OD1 ASN A 228       8.164  13.344   0.705  1.00 89.69           O  
ATOM   1819  N   TYR A 229      12.867  11.633   1.330  1.00 88.94           N  
ATOM   1820  CA  TYR A 229      14.188  11.430   1.924  1.00 88.94           C  
ATOM   1821  C   TYR A 229      15.133  12.570   1.553  1.00 88.94           C  
ATOM   1822  CB  TYR A 229      14.781  10.094   1.475  1.00 88.94           C  
ATOM   1823  O   TYR A 229      15.789  13.148   2.422  1.00 88.94           O  
ATOM   1824  CG  TYR A 229      16.188   9.852   1.971  1.00 88.94           C  
ATOM   1825  CD1 TYR A 229      17.297  10.211   1.195  1.00 88.94           C  
ATOM   1826  CD2 TYR A 229      16.422   9.273   3.215  1.00 88.94           C  
ATOM   1827  CE1 TYR A 229      18.594   9.992   1.646  1.00 88.94           C  
ATOM   1828  CE2 TYR A 229      17.703   9.055   3.676  1.00 88.94           C  
ATOM   1829  OH  TYR A 229      20.062   9.195   3.340  1.00 88.94           O  
ATOM   1830  CZ  TYR A 229      18.781   9.414   2.887  1.00 88.94           C  
ATOM   1831  N   ASN A 230      15.164  12.906   0.305  1.00 90.81           N  
ATOM   1832  CA  ASN A 230      16.031  13.969  -0.169  1.00 90.81           C  
ATOM   1833  C   ASN A 230      15.672  15.320   0.448  1.00 90.81           C  
ATOM   1834  CB  ASN A 230      16.000  14.055  -1.696  1.00 90.81           C  
ATOM   1835  O   ASN A 230      16.547  16.125   0.774  1.00 90.81           O  
ATOM   1836  CG  ASN A 230      16.688  12.883  -2.365  1.00 90.81           C  
ATOM   1837  ND2 ASN A 230      16.406  12.680  -3.646  1.00 90.81           N  
ATOM   1838  OD1 ASN A 230      17.453  12.156  -1.735  1.00 90.81           O  
ATOM   1839  N   ARG A 231      14.430  15.555   0.603  1.00 88.50           N  
ATOM   1840  CA  ARG A 231      13.969  16.797   1.217  1.00 88.50           C  
ATOM   1841  C   ARG A 231      14.391  16.875   2.680  1.00 88.50           C  
ATOM   1842  CB  ARG A 231      12.445  16.922   1.105  1.00 88.50           C  
ATOM   1843  O   ARG A 231      14.852  17.922   3.145  1.00 88.50           O  
ATOM   1844  CG  ARG A 231      11.906  18.266   1.563  1.00 88.50           C  
ATOM   1845  CD  ARG A 231      10.391  18.344   1.424  1.00 88.50           C  
ATOM   1846  NE  ARG A 231       9.914  17.562   0.286  1.00 88.50           N  
ATOM   1847  NH1 ARG A 231       7.676  17.906   0.729  1.00 88.50           N  
ATOM   1848  NH2 ARG A 231       8.312  16.641  -1.078  1.00 88.50           N  
ATOM   1849  CZ  ARG A 231       8.641  17.375  -0.019  1.00 88.50           C  
ATOM   1850  N   GLU A 232      14.281  15.805   3.383  1.00 85.44           N  
ATOM   1851  CA  GLU A 232      14.625  15.766   4.801  1.00 85.44           C  
ATOM   1852  C   GLU A 232      16.125  15.875   5.012  1.00 85.44           C  
ATOM   1853  CB  GLU A 232      14.094  14.484   5.445  1.00 85.44           C  
ATOM   1854  O   GLU A 232      16.578  16.469   5.992  1.00 85.44           O  
ATOM   1855  CG  GLU A 232      12.578  14.477   5.648  1.00 85.44           C  
ATOM   1856  CD  GLU A 232      12.070  13.203   6.305  1.00 85.44           C  
ATOM   1857  OE1 GLU A 232      10.844  13.070   6.500  1.00 85.44           O  
ATOM   1858  OE2 GLU A 232      12.906  12.328   6.625  1.00 85.44           O  
ATOM   1859  N   LYS A 233      16.859  15.383   3.982  1.00 87.38           N  
ATOM   1860  CA  LYS A 233      18.312  15.367   4.102  1.00 87.38           C  
ATOM   1861  C   LYS A 233      18.953  16.453   3.252  1.00 87.38           C  
ATOM   1862  CB  LYS A 233      18.859  13.992   3.697  1.00 87.38           C  
ATOM   1863  O   LYS A 233      20.141  16.406   2.959  1.00 87.38           O  
ATOM   1864  CG  LYS A 233      18.391  12.852   4.590  1.00 87.38           C  
ATOM   1865  CD  LYS A 233      19.062  12.898   5.957  1.00 87.38           C  
ATOM   1866  CE  LYS A 233      18.656  11.727   6.828  1.00 87.38           C  
ATOM   1867  NZ  LYS A 233      19.312  11.773   8.172  1.00 87.38           N  
ATOM   1868  N   ALA A 234      18.219  17.312   2.801  1.00 86.44           N  
ATOM   1869  CA  ALA A 234      18.703  18.359   1.899  1.00 86.44           C  
ATOM   1870  C   ALA A 234      19.875  19.125   2.510  1.00 86.44           C  
ATOM   1871  CB  ALA A 234      17.562  19.328   1.558  1.00 86.44           C  
ATOM   1872  O   ALA A 234      20.812  19.500   1.804  1.00 86.44           O  
ATOM   1873  N   ASN A 235      19.906  19.297   3.840  1.00 86.12           N  
ATOM   1874  CA  ASN A 235      20.953  20.078   4.488  1.00 86.12           C  
ATOM   1875  C   ASN A 235      21.984  19.188   5.168  1.00 86.12           C  
ATOM   1876  CB  ASN A 235      20.344  21.047   5.500  1.00 86.12           C  
ATOM   1877  O   ASN A 235      22.797  19.656   5.965  1.00 86.12           O  
ATOM   1878  CG  ASN A 235      19.422  22.062   4.852  1.00 86.12           C  
ATOM   1879  ND2 ASN A 235      18.328  22.391   5.531  1.00 86.12           N  
ATOM   1880  OD1 ASN A 235      19.688  22.547   3.748  1.00 86.12           O  
ATOM   1881  N   ASP A 236      21.953  17.891   4.848  1.00 88.00           N  
ATOM   1882  CA  ASP A 236      22.922  16.953   5.410  1.00 88.00           C  
ATOM   1883  C   ASP A 236      24.016  16.625   4.395  1.00 88.00           C  
ATOM   1884  CB  ASP A 236      22.234  15.672   5.871  1.00 88.00           C  
ATOM   1885  O   ASP A 236      23.781  15.859   3.449  1.00 88.00           O  
ATOM   1886  CG  ASP A 236      23.156  14.727   6.609  1.00 88.00           C  
ATOM   1887  OD1 ASP A 236      24.391  14.953   6.617  1.00 88.00           O  
ATOM   1888  OD2 ASP A 236      22.656  13.734   7.188  1.00 88.00           O  
ATOM   1889  N   PRO A 237      25.156  17.234   4.496  1.00 89.38           N  
ATOM   1890  CA  PRO A 237      26.234  17.000   3.529  1.00 89.38           C  
ATOM   1891  C   PRO A 237      26.703  15.547   3.521  1.00 89.38           C  
ATOM   1892  CB  PRO A 237      27.344  17.938   4.004  1.00 89.38           C  
ATOM   1893  O   PRO A 237      27.328  15.102   2.551  1.00 89.38           O  
ATOM   1894  CG  PRO A 237      27.016  18.234   5.430  1.00 89.38           C  
ATOM   1895  CD  PRO A 237      25.531  18.047   5.625  1.00 89.38           C  
ATOM   1896  N   ASN A 238      26.484  14.820   4.547  1.00 89.62           N  
ATOM   1897  CA  ASN A 238      26.922  13.438   4.660  1.00 89.62           C  
ATOM   1898  C   ASN A 238      25.812  12.453   4.312  1.00 89.62           C  
ATOM   1899  CB  ASN A 238      27.453  13.156   6.066  1.00 89.62           C  
ATOM   1900  O   ASN A 238      25.938  11.250   4.551  1.00 89.62           O  
ATOM   1901  CG  ASN A 238      28.672  14.000   6.410  1.00 89.62           C  
ATOM   1902  ND2 ASN A 238      28.656  14.594   7.602  1.00 89.62           N  
ATOM   1903  OD1 ASN A 238      29.594  14.133   5.613  1.00 89.62           O  
ATOM   1904  N   ALA A 239      24.766  13.055   3.719  1.00 87.50           N  
ATOM   1905  CA  ALA A 239      23.625  12.180   3.436  1.00 87.50           C  
ATOM   1906  C   ALA A 239      23.938  11.219   2.295  1.00 87.50           C  
ATOM   1907  CB  ALA A 239      22.391  13.008   3.098  1.00 87.50           C  
ATOM   1908  O   ALA A 239      24.453  11.625   1.254  1.00 87.50           O  
ATOM   1909  N   GLU A 240      23.797   9.938   2.529  1.00 88.88           N  
ATOM   1910  CA  GLU A 240      23.922   8.938   1.479  1.00 88.88           C  
ATOM   1911  C   GLU A 240      22.719   8.961   0.545  1.00 88.88           C  
ATOM   1912  CB  GLU A 240      24.078   7.539   2.084  1.00 88.88           C  
ATOM   1913  O   GLU A 240      21.609   9.359   0.949  1.00 88.88           O  
ATOM   1914  CG  GLU A 240      25.344   7.379   2.916  1.00 88.88           C  
ATOM   1915  CD  GLU A 240      25.641   5.930   3.285  1.00 88.88           C  
ATOM   1916  OE1 GLU A 240      26.766   5.645   3.771  1.00 88.88           O  
ATOM   1917  OE2 GLU A 240      24.750   5.078   3.084  1.00 88.88           O  
ATOM   1918  N   PRO A 241      22.953   8.602  -0.723  1.00 89.88           N  
ATOM   1919  CA  PRO A 241      21.812   8.539  -1.638  1.00 89.88           C  
ATOM   1920  C   PRO A 241      20.766   7.500  -1.211  1.00 89.88           C  
ATOM   1921  CB  PRO A 241      22.453   8.148  -2.973  1.00 89.88           C  
ATOM   1922  O   PRO A 241      21.125   6.465  -0.639  1.00 89.88           O  
ATOM   1923  CG  PRO A 241      23.906   8.461  -2.807  1.00 89.88           C  
ATOM   1924  CD  PRO A 241      24.234   8.406  -1.344  1.00 89.88           C  
ATOM   1925  N   PHE A 242      19.625   7.836  -1.484  1.00 91.12           N  
ATOM   1926  CA  PHE A 242      18.531   6.930  -1.161  1.00 91.12           C  
ATOM   1927  C   PHE A 242      18.547   5.711  -2.078  1.00 91.12           C  
ATOM   1928  CB  PHE A 242      17.172   7.648  -1.269  1.00 91.12           C  
ATOM   1929  O   PHE A 242      18.609   5.852  -3.301  1.00 91.12           O  
ATOM   1930  CG  PHE A 242      15.992   6.754  -1.055  1.00 91.12           C  
ATOM   1931  CD1 PHE A 242      15.312   6.203  -2.137  1.00 91.12           C  
ATOM   1932  CD2 PHE A 242      15.547   6.457   0.229  1.00 91.12           C  
ATOM   1933  CE1 PHE A 242      14.211   5.371  -1.942  1.00 91.12           C  
ATOM   1934  CE2 PHE A 242      14.453   5.629   0.431  1.00 91.12           C  
ATOM   1935  CZ  PHE A 242      13.781   5.086  -0.656  1.00 91.12           C  
ATOM   1936  N   VAL A 243      18.547   4.500  -1.442  1.00 90.56           N  
ATOM   1937  CA  VAL A 243      18.375   3.246  -2.174  1.00 90.56           C  
ATOM   1938  C   VAL A 243      17.359   2.359  -1.464  1.00 90.56           C  
ATOM   1939  CB  VAL A 243      19.719   2.500  -2.322  1.00 90.56           C  
ATOM   1940  O   VAL A 243      17.531   2.033  -0.285  1.00 90.56           O  
ATOM   1941  CG1 VAL A 243      19.531   1.180  -3.066  1.00 90.56           C  
ATOM   1942  CG2 VAL A 243      20.750   3.379  -3.043  1.00 90.56           C  
ATOM   1943  N   PHE A 244      16.344   2.061  -2.201  1.00 92.94           N  
ATOM   1944  CA  PHE A 244      15.359   1.152  -1.618  1.00 92.94           C  
ATOM   1945  C   PHE A 244      15.891  -0.279  -1.612  1.00 92.94           C  
ATOM   1946  CB  PHE A 244      14.039   1.223  -2.387  1.00 92.94           C  
ATOM   1947  O   PHE A 244      16.312  -0.792  -2.648  1.00 92.94           O  
ATOM   1948  CG  PHE A 244      12.922   0.447  -1.742  1.00 92.94           C  
ATOM   1949  CD1 PHE A 244      12.719  -0.894  -2.047  1.00 92.94           C  
ATOM   1950  CD2 PHE A 244      12.070   1.060  -0.832  1.00 92.94           C  
ATOM   1951  CE1 PHE A 244      11.688  -1.614  -1.453  1.00 92.94           C  
ATOM   1952  CE2 PHE A 244      11.031   0.346  -0.234  1.00 92.94           C  
ATOM   1953  CZ  PHE A 244      10.844  -0.990  -0.546  1.00 92.94           C  
ATOM   1954  N   PRO A 245      15.883  -0.876  -0.503  1.00 92.06           N  
ATOM   1955  CA  PRO A 245      16.344  -2.266  -0.469  1.00 92.06           C  
ATOM   1956  C   PRO A 245      15.430  -3.213  -1.234  1.00 92.06           C  
ATOM   1957  CB  PRO A 245      16.359  -2.598   1.025  1.00 92.06           C  
ATOM   1958  O   PRO A 245      14.266  -3.381  -0.865  1.00 92.06           O  
ATOM   1959  CG  PRO A 245      16.234  -1.276   1.711  1.00 92.06           C  
ATOM   1960  CD  PRO A 245      15.500  -0.334   0.798  1.00 92.06           C  
ATOM   1961  N   THR A 246      15.945  -3.893  -2.172  1.00 94.88           N  
ATOM   1962  CA  THR A 246      15.164  -4.727  -3.074  1.00 94.88           C  
ATOM   1963  C   THR A 246      14.516  -5.879  -2.316  1.00 94.88           C  
ATOM   1964  CB  THR A 246      16.031  -5.285  -4.215  1.00 94.88           C  
ATOM   1965  O   THR A 246      13.422  -6.328  -2.674  1.00 94.88           O  
ATOM   1966  CG2 THR A 246      15.188  -6.082  -5.207  1.00 94.88           C  
ATOM   1967  OG1 THR A 246      16.656  -4.199  -4.906  1.00 94.88           O  
ATOM   1968  N   HIS A 247      15.188  -6.344  -1.198  1.00 93.56           N  
ATOM   1969  CA  HIS A 247      14.648  -7.469  -0.445  1.00 93.56           C  
ATOM   1970  C   HIS A 247      13.359  -7.086   0.277  1.00 93.56           C  
ATOM   1971  CB  HIS A 247      15.680  -7.984   0.560  1.00 93.56           C  
ATOM   1972  O   HIS A 247      12.656  -7.953   0.795  1.00 93.56           O  
ATOM   1973  CG  HIS A 247      16.062  -6.980   1.604  1.00 93.56           C  
ATOM   1974  CD2 HIS A 247      15.523  -6.719   2.820  1.00 93.56           C  
ATOM   1975  ND1 HIS A 247      17.094  -6.094   1.444  1.00 93.56           N  
ATOM   1976  CE1 HIS A 247      17.188  -5.328   2.521  1.00 93.56           C  
ATOM   1977  NE2 HIS A 247      16.250  -5.691   3.371  1.00 93.56           N  
ATOM   1978  N   LEU A 248      12.938  -5.805   0.246  1.00 94.19           N  
ATOM   1979  CA  LEU A 248      11.688  -5.352   0.845  1.00 94.19           C  
ATOM   1980  C   LEU A 248      10.617  -5.152  -0.222  1.00 94.19           C  
ATOM   1981  CB  LEU A 248      11.906  -4.051   1.619  1.00 94.19           C  
ATOM   1982  O   LEU A 248       9.547  -4.605   0.060  1.00 94.19           O  
ATOM   1983  CG  LEU A 248      12.844  -4.125   2.820  1.00 94.19           C  
ATOM   1984  CD1 LEU A 248      12.930  -2.766   3.510  1.00 94.19           C  
ATOM   1985  CD2 LEU A 248      12.383  -5.199   3.799  1.00 94.19           C  
ATOM   1986  N   ALA A 249      10.875  -5.582  -1.424  1.00 96.25           N  
ATOM   1987  CA  ALA A 249       9.992  -5.328  -2.564  1.00 96.25           C  
ATOM   1988  C   ALA A 249       8.594  -5.883  -2.311  1.00 96.25           C  
ATOM   1989  CB  ALA A 249      10.578  -5.938  -3.834  1.00 96.25           C  
ATOM   1990  O   ALA A 249       7.594  -5.246  -2.652  1.00 96.25           O  
ATOM   1991  N   LEU A 250       8.500  -7.039  -1.699  1.00 96.38           N  
ATOM   1992  CA  LEU A 250       7.180  -7.637  -1.492  1.00 96.38           C  
ATOM   1993  C   LEU A 250       6.434  -6.926  -0.371  1.00 96.38           C  
ATOM   1994  CB  LEU A 250       7.312  -9.125  -1.168  1.00 96.38           C  
ATOM   1995  O   LEU A 250       5.199  -6.859  -0.387  1.00 96.38           O  
ATOM   1996  CG  LEU A 250       7.730 -10.039  -2.324  1.00 96.38           C  
ATOM   1997  CD1 LEU A 250       7.617 -11.500  -1.912  1.00 96.38           C  
ATOM   1998  CD2 LEU A 250       6.879  -9.758  -3.559  1.00 96.38           C  
ATOM   1999  N   LEU A 251       7.156  -6.379   0.563  1.00 93.12           N  
ATOM   2000  CA  LEU A 251       6.504  -5.551   1.577  1.00 93.12           C  
ATOM   2001  C   LEU A 251       5.941  -4.277   0.960  1.00 93.12           C  
ATOM   2002  CB  LEU A 251       7.492  -5.199   2.693  1.00 93.12           C  
ATOM   2003  O   LEU A 251       4.840  -3.848   1.312  1.00 93.12           O  
ATOM   2004  CG  LEU A 251       7.871  -6.332   3.648  1.00 93.12           C  
ATOM   2005  CD1 LEU A 251       9.039  -5.914   4.527  1.00 93.12           C  
ATOM   2006  CD2 LEU A 251       6.672  -6.734   4.500  1.00 93.12           C  
ATOM   2007  N   LEU A 252       6.707  -3.709   0.082  1.00 92.94           N  
ATOM   2008  CA  LEU A 252       6.207  -2.547  -0.646  1.00 92.94           C  
ATOM   2009  C   LEU A 252       4.992  -2.914  -1.490  1.00 92.94           C  
ATOM   2010  CB  LEU A 252       7.305  -1.963  -1.539  1.00 92.94           C  
ATOM   2011  O   LEU A 252       4.008  -2.174  -1.524  1.00 92.94           O  
ATOM   2012  CG  LEU A 252       6.957  -0.678  -2.291  1.00 92.94           C  
ATOM   2013  CD1 LEU A 252       6.605   0.434  -1.306  1.00 92.94           C  
ATOM   2014  CD2 LEU A 252       8.109  -0.256  -3.195  1.00 92.94           C  
ATOM   2015  N   PHE A 253       5.059  -4.070  -2.105  1.00 94.00           N  
ATOM   2016  CA  PHE A 253       3.977  -4.578  -2.938  1.00 94.00           C  
ATOM   2017  C   PHE A 253       2.688  -4.699  -2.133  1.00 94.00           C  
ATOM   2018  CB  PHE A 253       4.352  -5.938  -3.535  1.00 94.00           C  
ATOM   2019  O   PHE A 253       1.626  -4.266  -2.584  1.00 94.00           O  
ATOM   2020  CG  PHE A 253       3.236  -6.586  -4.312  1.00 94.00           C  
ATOM   2021  CD1 PHE A 253       2.568  -7.695  -3.805  1.00 94.00           C  
ATOM   2022  CD2 PHE A 253       2.854  -6.086  -5.551  1.00 94.00           C  
ATOM   2023  CE1 PHE A 253       1.537  -8.297  -4.520  1.00 94.00           C  
ATOM   2024  CE2 PHE A 253       1.824  -6.684  -6.273  1.00 94.00           C  
ATOM   2025  CZ  PHE A 253       1.168  -7.789  -5.754  1.00 94.00           C  
ATOM   2026  N   LEU A 254       2.764  -5.148  -0.958  1.00 91.94           N  
ATOM   2027  CA  LEU A 254       1.586  -5.340  -0.119  1.00 91.94           C  
ATOM   2028  C   LEU A 254       0.953  -4.004   0.246  1.00 91.94           C  
ATOM   2029  CB  LEU A 254       1.955  -6.109   1.154  1.00 91.94           C  
ATOM   2030  O   LEU A 254      -0.261  -3.920   0.447  1.00 91.94           O  
ATOM   2031  CG  LEU A 254       2.285  -7.590   0.980  1.00 91.94           C  
ATOM   2032  CD1 LEU A 254       2.676  -8.211   2.318  1.00 91.94           C  
ATOM   2033  CD2 LEU A 254       1.101  -8.336   0.369  1.00 91.94           C  
ATOM   2034  N   LYS A 255       1.705  -2.955   0.232  1.00 86.81           N  
ATOM   2035  CA  LYS A 255       1.171  -1.646   0.594  1.00 86.81           C  
ATOM   2036  C   LYS A 255       0.185  -1.145  -0.457  1.00 86.81           C  
ATOM   2037  CB  LYS A 255       2.305  -0.635   0.774  1.00 86.81           C  
ATOM   2038  O   LYS A 255      -0.835  -0.540  -0.121  1.00 86.81           O  
ATOM   2039  CG  LYS A 255       3.277  -0.987   1.890  1.00 86.81           C  
ATOM   2040  CD  LYS A 255       2.574  -1.069   3.238  1.00 86.81           C  
ATOM   2041  CE  LYS A 255       3.514  -1.562   4.332  1.00 86.81           C  
ATOM   2042  NZ  LYS A 255       2.773  -1.932   5.574  1.00 86.81           N  
ATOM   2043  N   PHE A 256       0.521  -1.380  -1.751  1.00 83.38           N  
ATOM   2044  CA  PHE A 256      -0.371  -0.798  -2.746  1.00 83.38           C  
ATOM   2045  C   PHE A 256      -1.462  -1.786  -3.139  1.00 83.38           C  
ATOM   2046  CB  PHE A 256       0.416  -0.364  -3.986  1.00 83.38           C  
ATOM   2047  O   PHE A 256      -2.549  -1.385  -3.561  1.00 83.38           O  
ATOM   2048  CG  PHE A 256       0.754  -1.497  -4.918  1.00 83.38           C  
ATOM   2049  CD1 PHE A 256       1.982  -2.141  -4.836  1.00 83.38           C  
ATOM   2050  CD2 PHE A 256      -0.158  -1.919  -5.875  1.00 83.38           C  
ATOM   2051  CE1 PHE A 256       2.299  -3.189  -5.695  1.00 83.38           C  
ATOM   2052  CE2 PHE A 256       0.150  -2.967  -6.742  1.00 83.38           C  
ATOM   2053  CZ  PHE A 256       1.379  -3.600  -6.648  1.00 83.38           C  
ATOM   2054  N   ILE A 257      -1.186  -3.074  -2.980  1.00 85.88           N  
ATOM   2055  CA  ILE A 257      -2.221  -4.027  -3.361  1.00 85.88           C  
ATOM   2056  C   ILE A 257      -3.404  -3.916  -2.404  1.00 85.88           C  
ATOM   2057  CB  ILE A 257      -1.678  -5.477  -3.375  1.00 85.88           C  
ATOM   2058  O   ILE A 257      -4.551  -4.145  -2.795  1.00 85.88           O  
ATOM   2059  CG1 ILE A 257      -0.892  -5.738  -4.664  1.00 85.88           C  
ATOM   2060  CG2 ILE A 257      -2.820  -6.480  -3.215  1.00 85.88           C  
ATOM   2061  CD1 ILE A 257      -1.730  -5.645  -5.930  1.00 85.88           C  
ATOM   2062  N   SER A 258      -3.154  -3.492  -1.193  1.00 80.44           N  
ATOM   2063  CA  SER A 258      -4.191  -3.328  -0.181  1.00 80.44           C  
ATOM   2064  C   SER A 258      -5.195  -2.252  -0.585  1.00 80.44           C  
ATOM   2065  CB  SER A 258      -3.572  -2.977   1.172  1.00 80.44           C  
ATOM   2066  O   SER A 258      -6.328  -2.236  -0.097  1.00 80.44           O  
ATOM   2067  OG  SER A 258      -2.992  -1.685   1.139  1.00 80.44           O  
ATOM   2068  N   THR A 259      -4.797  -1.340  -1.477  1.00 77.69           N  
ATOM   2069  CA  THR A 259      -5.699  -0.292  -1.941  1.00 77.69           C  
ATOM   2070  C   THR A 259      -6.695  -0.846  -2.955  1.00 77.69           C  
ATOM   2071  CB  THR A 259      -4.918   0.877  -2.572  1.00 77.69           C  
ATOM   2072  O   THR A 259      -7.742  -0.240  -3.199  1.00 77.69           O  
ATOM   2073  CG2 THR A 259      -3.852   1.405  -1.617  1.00 77.69           C  
ATOM   2074  OG1 THR A 259      -4.281   0.426  -3.775  1.00 77.69           O  
ATOM   2075  N   VAL A 260      -6.359  -2.014  -3.514  1.00 78.19           N  
ATOM   2076  CA  VAL A 260      -7.215  -2.633  -4.520  1.00 78.19           C  
ATOM   2077  C   VAL A 260      -8.289  -3.473  -3.838  1.00 78.19           C  
ATOM   2078  CB  VAL A 260      -6.398  -3.508  -5.500  1.00 78.19           C  
ATOM   2079  O   VAL A 260      -9.445  -3.496  -4.281  1.00 78.19           O  
ATOM   2080  CG1 VAL A 260      -7.316  -4.184  -6.516  1.00 78.19           C  
ATOM   2081  CG2 VAL A 260      -5.336  -2.666  -6.207  1.00 78.19           C  
ATOM   2082  N   LEU A 261      -7.945  -4.129  -2.770  1.00 79.69           N  
ATOM   2083  CA  LEU A 261      -8.844  -4.961  -1.973  1.00 79.69           C  
ATOM   2084  C   LEU A 261      -8.844  -4.516  -0.515  1.00 79.69           C  
ATOM   2085  CB  LEU A 261      -8.430  -6.434  -2.066  1.00 79.69           C  
ATOM   2086  O   LEU A 261      -8.203  -5.137   0.332  1.00 79.69           O  
ATOM   2087  CG  LEU A 261      -8.375  -7.035  -3.473  1.00 79.69           C  
ATOM   2088  CD1 LEU A 261      -7.684  -8.391  -3.441  1.00 79.69           C  
ATOM   2089  CD2 LEU A 261      -9.773  -7.152  -4.059  1.00 79.69           C  
ATOM   2090  N   PRO A 262      -9.625  -3.516  -0.233  1.00 76.62           N  
ATOM   2091  CA  PRO A 262      -9.477  -2.873   1.074  1.00 76.62           C  
ATOM   2092  C   PRO A 262     -10.109  -3.678   2.207  1.00 76.62           C  
ATOM   2093  CB  PRO A 262     -10.188  -1.530   0.895  1.00 76.62           C  
ATOM   2094  O   PRO A 262      -9.789  -3.457   3.379  1.00 76.62           O  
ATOM   2095  CG  PRO A 262     -11.156  -1.759  -0.222  1.00 76.62           C  
ATOM   2096  CD  PRO A 262     -10.562  -2.762  -1.169  1.00 76.62           C  
ATOM   2097  N   THR A 263     -10.977  -4.645   1.882  1.00 84.06           N  
ATOM   2098  CA  THR A 263     -11.727  -5.305   2.945  1.00 84.06           C  
ATOM   2099  C   THR A 263     -11.039  -6.602   3.365  1.00 84.06           C  
ATOM   2100  CB  THR A 263     -13.172  -5.605   2.510  1.00 84.06           C  
ATOM   2101  O   THR A 263     -11.375  -7.180   4.402  1.00 84.06           O  
ATOM   2102  CG2 THR A 263     -13.945  -4.316   2.248  1.00 84.06           C  
ATOM   2103  OG1 THR A 263     -13.156  -6.391   1.312  1.00 84.06           O  
ATOM   2104  N   ILE A 264     -10.117  -7.055   2.535  1.00 87.12           N  
ATOM   2105  CA  ILE A 264      -9.367  -8.258   2.881  1.00 87.12           C  
ATOM   2106  C   ILE A 264      -8.109  -7.879   3.648  1.00 87.12           C  
ATOM   2107  CB  ILE A 264      -9.008  -9.078   1.622  1.00 87.12           C  
ATOM   2108  O   ILE A 264      -7.301  -7.074   3.170  1.00 87.12           O  
ATOM   2109  CG1 ILE A 264     -10.266  -9.398   0.812  1.00 87.12           C  
ATOM   2110  CG2 ILE A 264      -8.266 -10.359   2.010  1.00 87.12           C  
ATOM   2111  CD1 ILE A 264      -9.992 -10.031  -0.544  1.00 87.12           C  
ATOM   2112  N   GLN A 265      -7.902  -8.477   4.742  1.00 85.62           N  
ATOM   2113  CA  GLN A 265      -6.840  -8.047   5.648  1.00 85.62           C  
ATOM   2114  C   GLN A 265      -5.613  -8.945   5.520  1.00 85.62           C  
ATOM   2115  CB  GLN A 265      -7.336  -8.031   7.094  1.00 85.62           C  
ATOM   2116  O   GLN A 265      -5.355  -9.773   6.391  1.00 85.62           O  
ATOM   2117  CG  GLN A 265      -8.492  -7.070   7.340  1.00 85.62           C  
ATOM   2118  CD  GLN A 265      -8.961  -7.074   8.781  1.00 85.62           C  
ATOM   2119  NE2 GLN A 265     -10.156  -6.543   9.023  1.00 85.62           N  
ATOM   2120  OE1 GLN A 265      -8.250  -7.551   9.680  1.00 85.62           O  
ATOM   2121  N   TYR A 266      -4.887  -8.688   4.559  1.00 83.06           N  
ATOM   2122  CA  TYR A 266      -3.695  -9.508   4.371  1.00 83.06           C  
ATOM   2123  C   TYR A 266      -2.430  -8.703   4.652  1.00 83.06           C  
ATOM   2124  CB  TYR A 266      -3.652 -10.070   2.949  1.00 83.06           C  
ATOM   2125  O   TYR A 266      -1.340  -9.273   4.758  1.00 83.06           O  
ATOM   2126  CG  TYR A 266      -3.912  -9.039   1.878  1.00 83.06           C  
ATOM   2127  CD1 TYR A 266      -5.156  -8.953   1.260  1.00 83.06           C  
ATOM   2128  CD2 TYR A 266      -2.916  -8.156   1.481  1.00 83.06           C  
ATOM   2129  CE1 TYR A 266      -5.402  -8.008   0.270  1.00 83.06           C  
ATOM   2130  CE2 TYR A 266      -3.150  -7.207   0.493  1.00 83.06           C  
ATOM   2131  OH  TYR A 266      -4.629  -6.199  -1.084  1.00 83.06           O  
ATOM   2132  CZ  TYR A 266      -4.395  -7.137  -0.105  1.00 83.06           C  
ATOM   2133  N   ASP A 267      -2.510  -7.379   4.637  1.00 76.69           N  
ATOM   2134  CA  ASP A 267      -1.350  -6.574   5.012  1.00 76.69           C  
ATOM   2135  C   ASP A 267      -1.236  -6.449   6.527  1.00 76.69           C  
ATOM   2136  CB  ASP A 267      -1.432  -5.184   4.375  1.00 76.69           C  
ATOM   2137  O   ASP A 267      -1.780  -5.516   7.121  1.00 76.69           O  
ATOM   2138  CG  ASP A 267      -0.178  -4.355   4.594  1.00 76.69           C  
ATOM   2139  OD1 ASP A 267       0.826  -4.895   5.109  1.00 76.69           O  
ATOM   2140  OD2 ASP A 267      -0.196  -3.154   4.254  1.00 76.69           O  
ATOM   2141  N   VAL A 268      -0.529  -7.453   7.090  1.00 73.12           N  
ATOM   2142  CA  VAL A 268      -0.402  -7.477   8.539  1.00 73.12           C  
ATOM   2143  C   VAL A 268       0.947  -6.895   8.953  1.00 73.12           C  
ATOM   2144  CB  VAL A 268      -0.557  -8.914   9.102  1.00 73.12           C  
ATOM   2145  O   VAL A 268       1.342  -6.988  10.117  1.00 73.12           O  
ATOM   2146  CG1 VAL A 268      -2.004  -9.383   8.984  1.00 73.12           C  
ATOM   2147  CG2 VAL A 268       0.382  -9.867   8.367  1.00 73.12           C  
ATOM   2148  N   SER A 269       1.580  -6.387   7.914  1.00 69.25           N  
ATOM   2149  CA  SER A 269       2.902  -5.848   8.219  1.00 69.25           C  
ATOM   2150  C   SER A 269       2.803  -4.477   8.875  1.00 69.25           C  
ATOM   2151  CB  SER A 269       3.746  -5.754   6.945  1.00 69.25           C  
ATOM   2152  O   SER A 269       1.862  -3.721   8.609  1.00 69.25           O  
ATOM   2153  OG  SER A 269       3.250  -4.742   6.086  1.00 69.25           O  
ATOM   2154  N   SER A 270       3.541  -4.414   9.914  1.00 58.69           N  
ATOM   2155  CA  SER A 270       3.715  -3.068  10.445  1.00 58.69           C  
ATOM   2156  C   SER A 270       4.613  -2.229   9.547  1.00 58.69           C  
ATOM   2157  CB  SER A 270       4.305  -3.123  11.859  1.00 58.69           C  
ATOM   2158  O   SER A 270       5.473  -2.766   8.844  1.00 58.69           O  
ATOM   2159  OG  SER A 270       5.375  -4.051  11.922  1.00 58.69           O  
ATOM   2160  N   GLY A 271       4.176  -1.250   8.883  1.00 60.25           N  
ATOM   2161  CA  GLY A 271       5.043  -0.398   8.086  1.00 60.25           C  
ATOM   2162  C   GLY A 271       6.480  -0.874   8.055  1.00 60.25           C  
ATOM   2163  O   GLY A 271       6.855  -1.784   8.797  1.00 60.25           O  
ATOM   2164  N   PHE A 272       7.203  -0.843   6.898  1.00 61.16           N  
ATOM   2165  CA  PHE A 272       8.633  -1.119   6.898  1.00 61.16           C  
ATOM   2166  C   PHE A 272       9.438   0.178   6.898  1.00 61.16           C  
ATOM   2167  CB  PHE A 272       9.023  -1.974   5.688  1.00 61.16           C  
ATOM   2168  O   PHE A 272       8.953   1.215   6.441  1.00 61.16           O  
ATOM   2169  CG  PHE A 272       8.656  -1.351   4.363  1.00 61.16           C  
ATOM   2170  CD1 PHE A 272       7.422  -1.596   3.779  1.00 61.16           C  
ATOM   2171  CD2 PHE A 272       9.555  -0.520   3.707  1.00 61.16           C  
ATOM   2172  CE1 PHE A 272       7.086  -1.021   2.557  1.00 61.16           C  
ATOM   2173  CE2 PHE A 272       9.227   0.058   2.484  1.00 61.16           C  
ATOM   2174  CZ  PHE A 272       7.992  -0.194   1.910  1.00 61.16           C  
ATOM   2175  N   HIS A 273      10.328   0.148   7.832  1.00 60.78           N  
ATOM   2176  CA  HIS A 273      11.289   1.251   7.871  1.00 60.78           C  
ATOM   2177  C   HIS A 273      12.539   0.919   7.074  1.00 60.78           C  
ATOM   2178  CB  HIS A 273      11.656   1.590   9.312  1.00 60.78           C  
ATOM   2179  O   HIS A 273      13.031  -0.212   7.117  1.00 60.78           O  
ATOM   2180  CG  HIS A 273      10.484   2.000  10.156  1.00 60.78           C  
ATOM   2181  CD2 HIS A 273       9.844   1.355  11.156  1.00 60.78           C  
ATOM   2182  ND1 HIS A 273       9.852   3.211  10.000  1.00 60.78           N  
ATOM   2183  CE1 HIS A 273       8.859   3.295  10.875  1.00 60.78           C  
ATOM   2184  NE2 HIS A 273       8.836   2.182  11.586  1.00 60.78           N  
ATOM   2185  N   LEU A 274      12.719   1.823   6.047  1.00 53.34           N  
ATOM   2186  CA  LEU A 274      13.953   1.602   5.301  1.00 53.34           C  
ATOM   2187  C   LEU A 274      15.172   1.822   6.195  1.00 53.34           C  
ATOM   2188  CB  LEU A 274      14.023   2.531   4.086  1.00 53.34           C  
ATOM   2189  O   LEU A 274      16.078   0.990   6.227  1.00 53.34           O  
ATOM   2190  CG  LEU A 274      12.984   2.287   2.988  1.00 53.34           C  
ATOM   2191  CD1 LEU A 274      12.953   3.463   2.018  1.00 53.34           C  
ATOM   2192  CD2 LEU A 274      13.281   0.985   2.252  1.00 53.34           C  
ATOM   2193  N   VAL A 275      15.758   2.967   6.559  1.00 38.94           N  
ATOM   2194  CA  VAL A 275      16.969   3.162   7.352  1.00 38.94           C  
ATOM   2195  C   VAL A 275      16.656   2.953   8.828  1.00 38.94           C  
ATOM   2196  CB  VAL A 275      17.578   4.566   7.125  1.00 38.94           C  
ATOM   2197  O   VAL A 275      15.602   3.367   9.312  1.00 38.94           O  
ATOM   2198  CG1 VAL A 275      18.859   4.730   7.922  1.00 38.94           C  
ATOM   2199  CG2 VAL A 275      17.828   4.805   5.637  1.00 38.94           C  
TER    2200      VAL A 275                                                      
ATOM   2201  N   MET B   1      -2.801  30.875  -4.609  1.00 38.75           N  
ATOM   2202  CA  MET B   1      -3.100  29.719  -3.756  1.00 38.75           C  
ATOM   2203  C   MET B   1      -1.864  28.844  -3.568  1.00 38.75           C  
ATOM   2204  CB  MET B   1      -4.242  28.891  -4.348  1.00 38.75           C  
ATOM   2205  O   MET B   1      -1.267  28.391  -4.547  1.00 38.75           O  
ATOM   2206  CG  MET B   1      -5.621  29.469  -4.074  1.00 38.75           C  
ATOM   2207  SD  MET B   1      -6.965  28.453  -4.801  1.00 38.75           S  
ATOM   2208  CE  MET B   1      -8.414  29.328  -4.148  1.00 38.75           C  
ATOM   2209  N   SER B   2      -0.944  29.109  -2.588  1.00 47.03           N  
ATOM   2210  CA  SER B   2       0.381  28.516  -2.432  1.00 47.03           C  
ATOM   2211  C   SER B   2       0.341  27.000  -2.643  1.00 47.03           C  
ATOM   2212  CB  SER B   2       0.947  28.828  -1.046  1.00 47.03           C  
ATOM   2213  O   SER B   2      -0.621  26.344  -2.244  1.00 47.03           O  
ATOM   2214  OG  SER B   2       2.227  28.234  -0.879  1.00 47.03           O  
ATOM   2215  N   SER B   3       1.087  26.531  -3.572  1.00 60.62           N  
ATOM   2216  CA  SER B   3       1.188  25.125  -3.930  1.00 60.62           C  
ATOM   2217  C   SER B   3       1.420  24.250  -2.697  1.00 60.62           C  
ATOM   2218  CB  SER B   3       2.318  24.906  -4.938  1.00 60.62           C  
ATOM   2219  O   SER B   3       2.254  24.578  -1.852  1.00 60.62           O  
ATOM   2220  OG  SER B   3       3.135  23.812  -4.547  1.00 60.62           O  
ATOM   2221  N   ARG B   4       0.354  23.766  -1.940  1.00 75.06           N  
ATOM   2222  CA  ARG B   4       0.444  22.906  -0.768  1.00 75.06           C  
ATOM   2223  C   ARG B   4       1.121  21.578  -1.111  1.00 75.06           C  
ATOM   2224  CB  ARG B   4      -0.945  22.641  -0.181  1.00 75.06           C  
ATOM   2225  O   ARG B   4       0.563  20.500  -0.864  1.00 75.06           O  
ATOM   2226  CG  ARG B   4      -1.641  23.891   0.330  1.00 75.06           C  
ATOM   2227  CD  ARG B   4      -2.994  23.578   0.951  1.00 75.06           C  
ATOM   2228  NE  ARG B   4      -3.688  24.781   1.386  1.00 75.06           N  
ATOM   2229  NH1 ARG B   4      -5.797  23.844   1.324  1.00 75.06           N  
ATOM   2230  NH2 ARG B   4      -5.527  26.031   1.953  1.00 75.06           N  
ATOM   2231  CZ  ARG B   4      -5.004  24.891   1.554  1.00 75.06           C  
ATOM   2232  N   VAL B   5       2.324  21.875  -1.710  1.00 82.88           N  
ATOM   2233  CA  VAL B   5       3.156  20.734  -2.115  1.00 82.88           C  
ATOM   2234  C   VAL B   5       4.148  20.406  -1.006  1.00 82.88           C  
ATOM   2235  CB  VAL B   5       3.908  21.031  -3.434  1.00 82.88           C  
ATOM   2236  O   VAL B   5       4.410  21.234  -0.128  1.00 82.88           O  
ATOM   2237  CG1 VAL B   5       4.754  19.828  -3.852  1.00 82.88           C  
ATOM   2238  CG2 VAL B   5       2.922  21.406  -4.539  1.00 82.88           C  
ATOM   2239  N   ALA B   6       4.609  19.250  -1.026  1.00 87.88           N  
ATOM   2240  CA  ALA B   6       5.488  18.703   0.007  1.00 87.88           C  
ATOM   2241  C   ALA B   6       6.598  19.703   0.354  1.00 87.88           C  
ATOM   2242  CB  ALA B   6       6.090  17.375  -0.444  1.00 87.88           C  
ATOM   2243  O   ALA B   6       7.293  20.203  -0.534  1.00 87.88           O  
ATOM   2244  N   GLY B   7       6.660  20.062   1.552  1.00 87.12           N  
ATOM   2245  CA  GLY B   7       7.703  20.922   2.070  1.00 87.12           C  
ATOM   2246  C   GLY B   7       7.305  22.391   2.098  1.00 87.12           C  
ATOM   2247  O   GLY B   7       8.016  23.219   2.666  1.00 87.12           O  
ATOM   2248  N   SER B   8       6.246  22.797   1.578  1.00 90.31           N  
ATOM   2249  CA  SER B   8       5.840  24.188   1.455  1.00 90.31           C  
ATOM   2250  C   SER B   8       5.516  24.781   2.816  1.00 90.31           C  
ATOM   2251  CB  SER B   8       4.633  24.312   0.528  1.00 90.31           C  
ATOM   2252  O   SER B   8       5.820  25.953   3.076  1.00 90.31           O  
ATOM   2253  OG  SER B   8       3.498  23.672   1.090  1.00 90.31           O  
ATOM   2254  N   TYR B   9       4.953  24.031   3.699  1.00 93.69           N  
ATOM   2255  CA  TYR B   9       4.566  24.547   5.008  1.00 93.69           C  
ATOM   2256  C   TYR B   9       5.793  24.984   5.809  1.00 93.69           C  
ATOM   2257  CB  TYR B   9       3.771  23.500   5.789  1.00 93.69           C  
ATOM   2258  O   TYR B   9       5.832  26.078   6.359  1.00 93.69           O  
ATOM   2259  CG  TYR B   9       3.166  24.031   7.070  1.00 93.69           C  
ATOM   2260  CD1 TYR B   9       3.793  23.828   8.297  1.00 93.69           C  
ATOM   2261  CD2 TYR B   9       1.969  24.734   7.055  1.00 93.69           C  
ATOM   2262  CE1 TYR B   9       3.240  24.312   9.477  1.00 93.69           C  
ATOM   2263  CE2 TYR B   9       1.406  25.234   8.227  1.00 93.69           C  
ATOM   2264  OH  TYR B   9       1.495  25.484  10.602  1.00 93.69           O  
ATOM   2265  CZ  TYR B   9       2.049  25.000   9.430  1.00 93.69           C  
ATOM   2266  N   LYS B  10       6.758  24.141   5.832  1.00 92.12           N  
ATOM   2267  CA  LYS B  10       7.980  24.453   6.566  1.00 92.12           C  
ATOM   2268  C   LYS B  10       8.719  25.625   5.922  1.00 92.12           C  
ATOM   2269  CB  LYS B  10       8.898  23.234   6.633  1.00 92.12           C  
ATOM   2270  O   LYS B  10       9.320  26.438   6.617  1.00 92.12           O  
ATOM   2271  CG  LYS B  10       8.453  22.188   7.641  1.00 92.12           C  
ATOM   2272  CD  LYS B  10       9.492  21.078   7.789  1.00 92.12           C  
ATOM   2273  CE  LYS B  10       9.086  20.062   8.844  1.00 92.12           C  
ATOM   2274  NZ  LYS B  10      10.102  18.984   9.000  1.00 92.12           N  
ATOM   2275  N   LYS B  11       8.648  25.750   4.621  1.00 91.69           N  
ATOM   2276  CA  LYS B  11       9.305  26.844   3.916  1.00 91.69           C  
ATOM   2277  C   LYS B  11       8.594  28.172   4.184  1.00 91.69           C  
ATOM   2278  CB  LYS B  11       9.352  26.562   2.414  1.00 91.69           C  
ATOM   2279  O   LYS B  11       9.234  29.219   4.285  1.00 91.69           O  
ATOM   2280  CG  LYS B  11      10.367  25.516   2.012  1.00 91.69           C  
ATOM   2281  CD  LYS B  11      10.367  25.281   0.505  1.00 91.69           C  
ATOM   2282  CE  LYS B  11      11.281  24.125   0.115  1.00 91.69           C  
ATOM   2283  NZ  LYS B  11      11.203  23.828  -1.345  1.00 91.69           N  
ATOM   2284  N   ALA B  12       7.320  28.125   4.391  1.00 94.38           N  
ATOM   2285  CA  ALA B  12       6.504  29.328   4.508  1.00 94.38           C  
ATOM   2286  C   ALA B  12       6.406  29.781   5.961  1.00 94.38           C  
ATOM   2287  CB  ALA B  12       5.109  29.094   3.934  1.00 94.38           C  
ATOM   2288  O   ALA B  12       6.016  30.922   6.238  1.00 94.38           O  
ATOM   2289  N   HIS B  13       6.699  28.906   6.875  1.00 95.56           N  
ATOM   2290  CA  HIS B  13       6.582  29.219   8.297  1.00 95.56           C  
ATOM   2291  C   HIS B  13       7.879  28.906   9.031  1.00 95.56           C  
ATOM   2292  CB  HIS B  13       5.426  28.438   8.922  1.00 95.56           C  
ATOM   2293  O   HIS B  13       8.375  27.781   8.984  1.00 95.56           O  
ATOM   2294  CG  HIS B  13       4.113  28.656   8.242  1.00 95.56           C  
ATOM   2295  CD2 HIS B  13       3.076  29.469   8.555  1.00 95.56           C  
ATOM   2296  ND1 HIS B  13       3.748  28.000   7.090  1.00 95.56           N  
ATOM   2297  CE1 HIS B  13       2.541  28.391   6.723  1.00 95.56           C  
ATOM   2298  NE2 HIS B  13       2.111  29.297   7.598  1.00 95.56           N  
ATOM   2299  N   THR B  14       8.352  29.891   9.781  1.00 96.06           N  
ATOM   2300  CA  THR B  14       9.562  29.703  10.570  1.00 96.06           C  
ATOM   2301  C   THR B  14       9.320  28.672  11.672  1.00 96.06           C  
ATOM   2302  CB  THR B  14      10.039  31.016  11.195  1.00 96.06           C  
ATOM   2303  O   THR B  14       8.180  28.359  12.008  1.00 96.06           O  
ATOM   2304  CG2 THR B  14      10.242  32.094  10.133  1.00 96.06           C  
ATOM   2305  OG1 THR B  14       9.070  31.469  12.148  1.00 96.06           O  
ATOM   2306  N   LEU B  15      10.406  28.125  12.117  1.00 96.25           N  
ATOM   2307  CA  LEU B  15      10.305  27.156  13.211  1.00 96.25           C  
ATOM   2308  C   LEU B  15       9.570  27.766  14.398  1.00 96.25           C  
ATOM   2309  CB  LEU B  15      11.695  26.688  13.641  1.00 96.25           C  
ATOM   2310  O   LEU B  15       8.719  27.109  15.008  1.00 96.25           O  
ATOM   2311  CG  LEU B  15      11.742  25.750  14.852  1.00 96.25           C  
ATOM   2312  CD1 LEU B  15      10.914  24.500  14.594  1.00 96.25           C  
ATOM   2313  CD2 LEU B  15      13.188  25.391  15.180  1.00 96.25           C  
ATOM   2314  N   GLU B  16       9.867  29.016  14.695  1.00 96.94           N  
ATOM   2315  CA  GLU B  16       9.242  29.719  15.812  1.00 96.94           C  
ATOM   2316  C   GLU B  16       7.730  29.828  15.617  1.00 96.94           C  
ATOM   2317  CB  GLU B  16       9.852  31.109  15.992  1.00 96.94           C  
ATOM   2318  O   GLU B  16       6.961  29.578  16.547  1.00 96.94           O  
ATOM   2319  CG  GLU B  16      11.266  31.094  16.562  1.00 96.94           C  
ATOM   2320  CD  GLU B  16      12.000  32.406  16.375  1.00 96.94           C  
ATOM   2321  OE1 GLU B  16      13.188  32.500  16.750  1.00 96.94           O  
ATOM   2322  OE2 GLU B  16      11.375  33.375  15.852  1.00 96.94           O  
ATOM   2323  N   ALA B  17       7.355  30.188  14.453  1.00 96.50           N  
ATOM   2324  CA  ALA B  17       5.930  30.312  14.148  1.00 96.50           C  
ATOM   2325  C   ALA B  17       5.227  28.953  14.273  1.00 96.50           C  
ATOM   2326  CB  ALA B  17       5.734  30.875  12.750  1.00 96.50           C  
ATOM   2327  O   ALA B  17       4.125  28.875  14.820  1.00 96.50           O  
ATOM   2328  N   ARG B  18       5.895  27.906  13.797  1.00 97.38           N  
ATOM   2329  CA  ARG B  18       5.312  26.578  13.859  1.00 97.38           C  
ATOM   2330  C   ARG B  18       5.188  26.094  15.305  1.00 97.38           C  
ATOM   2331  CB  ARG B  18       6.152  25.578  13.055  1.00 97.38           C  
ATOM   2332  O   ARG B  18       4.176  25.516  15.688  1.00 97.38           O  
ATOM   2333  CG  ARG B  18       6.164  25.859  11.562  1.00 97.38           C  
ATOM   2334  CD  ARG B  18       6.820  24.719  10.789  1.00 97.38           C  
ATOM   2335  NE  ARG B  18       8.250  24.625  11.070  1.00 97.38           N  
ATOM   2336  NH1 ARG B  18       8.383  22.344  10.711  1.00 97.38           N  
ATOM   2337  NH2 ARG B  18      10.258  23.531  11.305  1.00 97.38           N  
ATOM   2338  CZ  ARG B  18       8.961  23.500  11.031  1.00 97.38           C  
ATOM   2339  N   LEU B  19       6.145  26.406  16.141  1.00 97.19           N  
ATOM   2340  CA  LEU B  19       6.109  26.047  17.547  1.00 97.19           C  
ATOM   2341  C   LEU B  19       4.969  26.766  18.266  1.00 97.19           C  
ATOM   2342  CB  LEU B  19       7.445  26.391  18.219  1.00 97.19           C  
ATOM   2343  O   LEU B  19       4.246  26.156  19.062  1.00 97.19           O  
ATOM   2344  CG  LEU B  19       8.602  25.438  17.953  1.00 97.19           C  
ATOM   2345  CD1 LEU B  19       9.922  26.062  18.406  1.00 97.19           C  
ATOM   2346  CD2 LEU B  19       8.375  24.094  18.641  1.00 97.19           C  
ATOM   2347  N   ARG B  20       4.855  28.031  17.938  1.00 95.81           N  
ATOM   2348  CA  ARG B  20       3.789  28.828  18.547  1.00 95.81           C  
ATOM   2349  C   ARG B  20       2.418  28.266  18.172  1.00 95.81           C  
ATOM   2350  CB  ARG B  20       3.896  30.297  18.141  1.00 95.81           C  
ATOM   2351  O   ARG B  20       1.543  28.125  19.031  1.00 95.81           O  
ATOM   2352  CG  ARG B  20       4.891  31.094  18.953  1.00 95.81           C  
ATOM   2353  CD  ARG B  20       4.836  32.562  18.609  1.00 95.81           C  
ATOM   2354  NE  ARG B  20       5.770  32.906  17.547  1.00 95.81           N  
ATOM   2355  NH1 ARG B  20       4.703  34.875  16.953  1.00 95.81           N  
ATOM   2356  NH2 ARG B  20       6.586  34.219  15.828  1.00 95.81           N  
ATOM   2357  CZ  ARG B  20       5.684  34.000  16.781  1.00 95.81           C  
ATOM   2358  N   ASP B  21       2.271  27.953  16.891  1.00 95.06           N  
ATOM   2359  CA  ASP B  21       1.013  27.406  16.406  1.00 95.06           C  
ATOM   2360  C   ASP B  21       0.707  26.062  17.078  1.00 95.06           C  
ATOM   2361  CB  ASP B  21       1.054  27.234  14.883  1.00 95.06           C  
ATOM   2362  O   ASP B  21      -0.422  25.828  17.516  1.00 95.06           O  
ATOM   2363  CG  ASP B  21       0.860  28.547  14.133  1.00 95.06           C  
ATOM   2364  OD1 ASP B  21       0.587  29.578  14.773  1.00 95.06           O  
ATOM   2365  OD2 ASP B  21       0.978  28.531  12.891  1.00 95.06           O  
ATOM   2366  N   ALA B  22       1.704  25.234  17.172  1.00 96.12           N  
ATOM   2367  CA  ALA B  22       1.532  23.906  17.781  1.00 96.12           C  
ATOM   2368  C   ALA B  22       1.136  24.047  19.250  1.00 96.12           C  
ATOM   2369  CB  ALA B  22       2.812  23.094  17.656  1.00 96.12           C  
ATOM   2370  O   ALA B  22       0.243  23.344  19.719  1.00 96.12           O  
ATOM   2371  N   GLU B  23       1.776  24.953  19.969  1.00 95.69           N  
ATOM   2372  CA  GLU B  23       1.486  25.156  21.391  1.00 95.69           C  
ATOM   2373  C   GLU B  23       0.058  25.656  21.594  1.00 95.69           C  
ATOM   2374  CB  GLU B  23       2.480  26.141  22.000  1.00 95.69           C  
ATOM   2375  O   GLU B  23      -0.665  25.141  22.453  1.00 95.69           O  
ATOM   2376  CG  GLU B  23       2.371  26.266  23.516  1.00 95.69           C  
ATOM   2377  CD  GLU B  23       3.502  27.062  24.125  1.00 95.69           C  
ATOM   2378  OE1 GLU B  23       3.648  27.047  25.375  1.00 95.69           O  
ATOM   2379  OE2 GLU B  23       4.246  27.719  23.359  1.00 95.69           O  
ATOM   2380  N   LYS B  24      -0.315  26.594  20.797  1.00 95.38           N  
ATOM   2381  CA  LYS B  24      -1.662  27.141  20.859  1.00 95.38           C  
ATOM   2382  C   LYS B  24      -2.717  26.062  20.656  1.00 95.38           C  
ATOM   2383  CB  LYS B  24      -1.844  28.250  19.828  1.00 95.38           C  
ATOM   2384  O   LYS B  24      -3.682  25.969  21.422  1.00 95.38           O  
ATOM   2385  CG  LYS B  24      -3.219  28.906  19.859  1.00 95.38           C  
ATOM   2386  CD  LYS B  24      -3.367  29.938  18.750  1.00 95.38           C  
ATOM   2387  CE  LYS B  24      -4.793  30.469  18.656  1.00 95.38           C  
ATOM   2388  NZ  LYS B  24      -4.984  31.359  17.484  1.00 95.38           N  
ATOM   2389  N   VAL B  25      -2.529  25.250  19.703  1.00 94.69           N  
ATOM   2390  CA  VAL B  25      -3.518  24.234  19.344  1.00 94.69           C  
ATOM   2391  C   VAL B  25      -3.494  23.109  20.359  1.00 94.69           C  
ATOM   2392  CB  VAL B  25      -3.268  23.672  17.922  1.00 94.69           C  
ATOM   2393  O   VAL B  25      -4.539  22.531  20.703  1.00 94.69           O  
ATOM   2394  CG1 VAL B  25      -4.230  22.531  17.609  1.00 94.69           C  
ATOM   2395  CG2 VAL B  25      -3.402  24.781  16.875  1.00 94.69           C  
ATOM   2396  N   ARG B  26      -2.330  22.812  20.906  1.00 94.12           N  
ATOM   2397  CA  ARG B  26      -2.207  21.750  21.906  1.00 94.12           C  
ATOM   2398  C   ARG B  26      -2.979  22.109  23.172  1.00 94.12           C  
ATOM   2399  CB  ARG B  26      -0.736  21.500  22.250  1.00 94.12           C  
ATOM   2400  O   ARG B  26      -3.488  21.234  23.859  1.00 94.12           O  
ATOM   2401  CG  ARG B  26      -0.475  20.141  22.875  1.00 94.12           C  
ATOM   2402  CD  ARG B  26       1.013  19.891  23.094  1.00 94.12           C  
ATOM   2403  NE  ARG B  26       1.683  19.562  21.844  1.00 94.12           N  
ATOM   2404  NH1 ARG B  26       3.713  20.484  22.438  1.00 94.12           N  
ATOM   2405  NH2 ARG B  26       3.459  19.500  20.375  1.00 94.12           N  
ATOM   2406  CZ  ARG B  26       2.949  19.844  21.547  1.00 94.12           C  
ATOM   2407  N   GLU B  27      -3.119  23.328  23.438  1.00 93.31           N  
ATOM   2408  CA  GLU B  27      -3.863  23.797  24.609  1.00 93.31           C  
ATOM   2409  C   GLU B  27      -5.355  23.500  24.453  1.00 93.31           C  
ATOM   2410  CB  GLU B  27      -3.639  25.281  24.844  1.00 93.31           C  
ATOM   2411  O   GLU B  27      -6.004  23.062  25.406  1.00 93.31           O  
ATOM   2412  CG  GLU B  27      -2.270  25.625  25.406  1.00 93.31           C  
ATOM   2413  CD  GLU B  27      -2.076  27.109  25.672  1.00 93.31           C  
ATOM   2414  OE1 GLU B  27      -0.986  27.500  26.141  1.00 93.31           O  
ATOM   2415  OE2 GLU B  27      -3.023  27.875  25.406  1.00 93.31           O  
ATOM   2416  N   ARG B  28      -5.902  23.656  23.328  1.00 92.06           N  
ATOM   2417  CA  ARG B  28      -7.340  23.500  23.141  1.00 92.06           C  
ATOM   2418  C   ARG B  28      -7.684  22.078  22.719  1.00 92.06           C  
ATOM   2419  CB  ARG B  28      -7.852  24.484  22.078  1.00 92.06           C  
ATOM   2420  O   ARG B  28      -8.805  21.609  22.938  1.00 92.06           O  
ATOM   2421  CG  ARG B  28      -7.328  24.234  20.688  1.00 92.06           C  
ATOM   2422  CD  ARG B  28      -7.922  25.188  19.672  1.00 92.06           C  
ATOM   2423  NE  ARG B  28      -7.457  24.906  18.312  1.00 92.06           N  
ATOM   2424  NH1 ARG B  28      -8.820  26.469  17.297  1.00 92.06           N  
ATOM   2425  NH2 ARG B  28      -7.406  25.172  16.031  1.00 92.06           N  
ATOM   2426  CZ  ARG B  28      -7.898  25.516  17.219  1.00 92.06           C  
ATOM   2427  N   ALA B  29      -6.680  21.312  22.078  1.00 93.50           N  
ATOM   2428  CA  ALA B  29      -6.910  19.953  21.641  1.00 93.50           C  
ATOM   2429  C   ALA B  29      -5.742  19.047  22.016  1.00 93.50           C  
ATOM   2430  CB  ALA B  29      -7.137  19.922  20.125  1.00 93.50           C  
ATOM   2431  O   ALA B  29      -5.082  18.469  21.141  1.00 93.50           O  
ATOM   2432  N   PRO B  30      -5.562  18.797  23.328  1.00 93.12           N  
ATOM   2433  CA  PRO B  30      -4.395  18.062  23.797  1.00 93.12           C  
ATOM   2434  C   PRO B  30      -4.438  16.578  23.406  1.00 93.12           C  
ATOM   2435  CB  PRO B  30      -4.457  18.234  25.312  1.00 93.12           C  
ATOM   2436  O   PRO B  30      -3.398  15.914  23.391  1.00 93.12           O  
ATOM   2437  CG  PRO B  30      -5.895  18.516  25.609  1.00 93.12           C  
ATOM   2438  CD  PRO B  30      -6.473  19.281  24.453  1.00 93.12           C  
ATOM   2439  N   ASP B  31      -5.629  16.078  23.062  1.00 94.06           N  
ATOM   2440  CA  ASP B  31      -5.762  14.648  22.812  1.00 94.06           C  
ATOM   2441  C   ASP B  31      -5.656  14.352  21.312  1.00 94.06           C  
ATOM   2442  CB  ASP B  31      -7.090  14.125  23.359  1.00 94.06           C  
ATOM   2443  O   ASP B  31      -5.840  13.203  20.891  1.00 94.06           O  
ATOM   2444  CG  ASP B  31      -8.289  14.891  22.828  1.00 94.06           C  
ATOM   2445  OD1 ASP B  31      -8.219  16.125  22.688  1.00 94.06           O  
ATOM   2446  OD2 ASP B  31      -9.328  14.242  22.547  1.00 94.06           O  
ATOM   2447  N   ARG B  32      -5.328  15.383  20.547  1.00 96.31           N  
ATOM   2448  CA  ARG B  32      -5.266  15.188  19.094  1.00 96.31           C  
ATOM   2449  C   ARG B  32      -3.834  15.336  18.594  1.00 96.31           C  
ATOM   2450  CB  ARG B  32      -6.176  16.188  18.391  1.00 96.31           C  
ATOM   2451  O   ARG B  32      -2.988  15.938  19.250  1.00 96.31           O  
ATOM   2452  CG  ARG B  32      -7.641  16.078  18.797  1.00 96.31           C  
ATOM   2453  CD  ARG B  32      -8.367  15.008  18.000  1.00 96.31           C  
ATOM   2454  NE  ARG B  32      -9.805  15.031  18.250  1.00 96.31           N  
ATOM   2455  NH1 ARG B  32     -10.172  12.867  17.516  1.00 96.31           N  
ATOM   2456  NH2 ARG B  32     -11.922  14.141  18.281  1.00 96.31           N  
ATOM   2457  CZ  ARG B  32     -10.633  14.016  18.016  1.00 96.31           C  
ATOM   2458  N   ILE B  33      -3.596  14.727  17.516  1.00 97.25           N  
ATOM   2459  CA  ILE B  33      -2.305  14.805  16.844  1.00 97.25           C  
ATOM   2460  C   ILE B  33      -2.338  15.906  15.789  1.00 97.25           C  
ATOM   2461  CB  ILE B  33      -1.923  13.453  16.203  1.00 97.25           C  
ATOM   2462  O   ILE B  33      -3.303  16.016  15.031  1.00 97.25           O  
ATOM   2463  CG1 ILE B  33      -1.844  12.352  17.266  1.00 97.25           C  
ATOM   2464  CG2 ILE B  33      -0.600  13.578  15.438  1.00 97.25           C  
ATOM   2465  CD1 ILE B  33      -1.743  10.945  16.688  1.00 97.25           C  
ATOM   2466  N   LEU B  34      -1.358  16.750  15.805  1.00 97.50           N  
ATOM   2467  CA  LEU B  34      -1.220  17.797  14.812  1.00 97.50           C  
ATOM   2468  C   LEU B  34      -0.496  17.297  13.570  1.00 97.50           C  
ATOM   2469  CB  LEU B  34      -0.465  19.000  15.398  1.00 97.50           C  
ATOM   2470  O   LEU B  34       0.680  16.922  13.641  1.00 97.50           O  
ATOM   2471  CG  LEU B  34      -1.188  19.781  16.500  1.00 97.50           C  
ATOM   2472  CD1 LEU B  34      -1.223  18.969  17.797  1.00 97.50           C  
ATOM   2473  CD2 LEU B  34      -0.513  21.125  16.719  1.00 97.50           C  
ATOM   2474  N   VAL B  35      -1.207  17.359  12.438  1.00 97.88           N  
ATOM   2475  CA  VAL B  35      -0.648  16.781  11.211  1.00 97.88           C  
ATOM   2476  C   VAL B  35      -0.632  17.844  10.109  1.00 97.88           C  
ATOM   2477  CB  VAL B  35      -1.444  15.547  10.750  1.00 97.88           C  
ATOM   2478  O   VAL B  35      -1.625  18.547   9.898  1.00 97.88           O  
ATOM   2479  CG1 VAL B  35      -0.869  14.992   9.445  1.00 97.88           C  
ATOM   2480  CG2 VAL B  35      -1.441  14.469  11.836  1.00 97.88           C  
ATOM   2481  N   ILE B  36       0.499  18.047   9.547  1.00 97.56           N  
ATOM   2482  CA  ILE B  36       0.591  18.797   8.297  1.00 97.56           C  
ATOM   2483  C   ILE B  36       0.591  17.844   7.113  1.00 97.56           C  
ATOM   2484  CB  ILE B  36       1.855  19.688   8.266  1.00 97.56           C  
ATOM   2485  O   ILE B  36       1.473  16.984   7.000  1.00 97.56           O  
ATOM   2486  CG1 ILE B  36       1.871  20.641   9.469  1.00 97.56           C  
ATOM   2487  CG2 ILE B  36       1.934  20.469   6.953  1.00 97.56           C  
ATOM   2488  CD1 ILE B  36       0.709  21.625   9.500  1.00 97.56           C  
ATOM   2489  N   CYS B  37      -0.406  17.906   6.270  1.00 96.69           N  
ATOM   2490  CA  CYS B  37      -0.568  17.016   5.121  1.00 96.69           C  
ATOM   2491  C   CYS B  37      -0.437  17.797   3.812  1.00 96.69           C  
ATOM   2492  CB  CYS B  37      -1.923  16.312   5.176  1.00 96.69           C  
ATOM   2493  O   CYS B  37      -1.208  18.719   3.555  1.00 96.69           O  
ATOM   2494  SG  CYS B  37      -2.135  15.047   3.908  1.00 96.69           S  
ATOM   2495  N   GLU B  38       0.514  17.406   3.014  1.00 96.12           N  
ATOM   2496  CA  GLU B  38       0.793  18.094   1.760  1.00 96.12           C  
ATOM   2497  C   GLU B  38       0.827  17.125   0.585  1.00 96.12           C  
ATOM   2498  CB  GLU B  38       2.117  18.859   1.851  1.00 96.12           C  
ATOM   2499  O   GLU B  38       1.080  15.938   0.767  1.00 96.12           O  
ATOM   2500  CG  GLU B  38       2.121  19.969   2.895  1.00 96.12           C  
ATOM   2501  CD  GLU B  38       3.467  20.656   3.027  1.00 96.12           C  
ATOM   2502  OE1 GLU B  38       3.518  21.906   2.932  1.00 96.12           O  
ATOM   2503  OE2 GLU B  38       4.477  19.953   3.229  1.00 96.12           O  
ATOM   2504  N   LYS B  39       0.605  17.625  -0.539  1.00 94.25           N  
ATOM   2505  CA  LYS B  39       0.609  16.812  -1.752  1.00 94.25           C  
ATOM   2506  C   LYS B  39       2.033  16.562  -2.238  1.00 94.25           C  
ATOM   2507  CB  LYS B  39      -0.205  17.500  -2.854  1.00 94.25           C  
ATOM   2508  O   LYS B  39       2.869  17.469  -2.234  1.00 94.25           O  
ATOM   2509  CG  LYS B  39      -0.445  16.625  -4.074  1.00 94.25           C  
ATOM   2510  CD  LYS B  39      -1.339  17.312  -5.094  1.00 94.25           C  
ATOM   2511  CE  LYS B  39      -0.593  18.422  -5.832  1.00 94.25           C  
ATOM   2512  NZ  LYS B  39      -1.353  18.891  -7.027  1.00 94.25           N  
ATOM   2513  N   ALA B  40       2.307  15.297  -2.584  1.00 92.75           N  
ATOM   2514  CA  ALA B  40       3.594  15.000  -3.207  1.00 92.75           C  
ATOM   2515  C   ALA B  40       3.771  15.789  -4.500  1.00 92.75           C  
ATOM   2516  CB  ALA B  40       3.717  13.500  -3.480  1.00 92.75           C  
ATOM   2517  O   ALA B  40       2.807  16.016  -5.234  1.00 92.75           O  
ATOM   2518  N   GLU B  41       4.988  16.094  -4.812  1.00 88.38           N  
ATOM   2519  CA  GLU B  41       5.273  16.844  -6.023  1.00 88.38           C  
ATOM   2520  C   GLU B  41       4.832  16.094  -7.270  1.00 88.38           C  
ATOM   2521  CB  GLU B  41       6.766  17.188  -6.109  1.00 88.38           C  
ATOM   2522  O   GLU B  41       5.027  14.875  -7.363  1.00 88.38           O  
ATOM   2523  CG  GLU B  41       7.207  18.281  -5.148  1.00 88.38           C  
ATOM   2524  CD  GLU B  41       8.688  18.609  -5.266  1.00 88.38           C  
ATOM   2525  OE1 GLU B  41       9.180  19.453  -4.473  1.00 88.38           O  
ATOM   2526  OE2 GLU B  41       9.352  18.047  -6.160  1.00 88.38           O  
ATOM   2527  N   ASN B  42       4.141  16.672  -8.188  1.00 84.94           N  
ATOM   2528  CA  ASN B  42       3.719  16.156  -9.484  1.00 84.94           C  
ATOM   2529  C   ASN B  42       2.707  15.023  -9.328  1.00 84.94           C  
ATOM   2530  CB  ASN B  42       4.930  15.680 -10.289  1.00 84.94           C  
ATOM   2531  O   ASN B  42       2.574  14.180 -10.211  1.00 84.94           O  
ATOM   2532  CG  ASN B  42       5.910  16.797 -10.586  1.00 84.94           C  
ATOM   2533  ND2 ASN B  42       7.199  16.516 -10.438  1.00 84.94           N  
ATOM   2534  OD1 ASN B  42       5.516  17.906 -10.953  1.00 84.94           O  
ATOM   2535  N   SER B  43       2.180  14.898  -8.164  1.00 86.88           N  
ATOM   2536  CA  SER B  43       1.089  13.938  -8.039  1.00 86.88           C  
ATOM   2537  C   SER B  43      -0.123  14.367  -8.859  1.00 86.88           C  
ATOM   2538  CB  SER B  43       0.688  13.773  -6.570  1.00 86.88           C  
ATOM   2539  O   SER B  43      -0.475  15.555  -8.883  1.00 86.88           O  
ATOM   2540  OG  SER B  43      -0.450  12.938  -6.453  1.00 86.88           O  
ATOM   2541  N   PRO B  44      -0.792  13.453  -9.609  1.00 82.62           N  
ATOM   2542  CA  PRO B  44      -1.907  13.789 -10.500  1.00 82.62           C  
ATOM   2543  C   PRO B  44      -3.227  13.961  -9.750  1.00 82.62           C  
ATOM   2544  CB  PRO B  44      -1.974  12.594 -11.453  1.00 82.62           C  
ATOM   2545  O   PRO B  44      -4.301  13.797 -10.336  1.00 82.62           O  
ATOM   2546  CG  PRO B  44      -1.460  11.438 -10.656  1.00 82.62           C  
ATOM   2547  CD  PRO B  44      -0.448  11.953  -9.672  1.00 82.62           C  
ATOM   2548  N   VAL B  45      -3.221  14.250  -8.469  1.00 85.62           N  
ATOM   2549  CA  VAL B  45      -4.445  14.438  -7.703  1.00 85.62           C  
ATOM   2550  C   VAL B  45      -4.609  15.914  -7.344  1.00 85.62           C  
ATOM   2551  CB  VAL B  45      -4.449  13.578  -6.422  1.00 85.62           C  
ATOM   2552  O   VAL B  45      -3.641  16.672  -7.371  1.00 85.62           O  
ATOM   2553  CG1 VAL B  45      -4.559  12.094  -6.770  1.00 85.62           C  
ATOM   2554  CG2 VAL B  45      -3.193  13.844  -5.594  1.00 85.62           C  
ATOM   2555  N   PRO B  46      -5.801  16.312  -7.086  1.00 86.75           N  
ATOM   2556  CA  PRO B  46      -6.035  17.703  -6.742  1.00 86.75           C  
ATOM   2557  C   PRO B  46      -5.387  18.109  -5.422  1.00 86.75           C  
ATOM   2558  CB  PRO B  46      -7.562  17.797  -6.648  1.00 86.75           C  
ATOM   2559  O   PRO B  46      -5.062  17.250  -4.602  1.00 86.75           O  
ATOM   2560  CG  PRO B  46      -8.062  16.656  -7.465  1.00 86.75           C  
ATOM   2561  CD  PRO B  46      -7.062  15.531  -7.379  1.00 86.75           C  
ATOM   2562  N   ASP B  47      -5.266  19.406  -5.262  1.00 89.00           N  
ATOM   2563  CA  ASP B  47      -4.695  19.953  -4.035  1.00 89.00           C  
ATOM   2564  C   ASP B  47      -5.715  19.938  -2.900  1.00 89.00           C  
ATOM   2565  CB  ASP B  47      -4.203  21.391  -4.273  1.00 89.00           C  
ATOM   2566  O   ASP B  47      -6.918  20.062  -3.135  1.00 89.00           O  
ATOM   2567  CG  ASP B  47      -3.021  21.453  -5.227  1.00 89.00           C  
ATOM   2568  OD1 ASP B  47      -2.377  20.406  -5.477  1.00 89.00           O  
ATOM   2569  OD2 ASP B  47      -2.730  22.562  -5.730  1.00 89.00           O  
ATOM   2570  N   LEU B  48      -5.203  19.781  -1.725  1.00 91.19           N  
ATOM   2571  CA  LEU B  48      -6.023  19.969  -0.532  1.00 91.19           C  
ATOM   2572  C   LEU B  48      -6.285  21.453  -0.289  1.00 91.19           C  
ATOM   2573  CB  LEU B  48      -5.340  19.359   0.692  1.00 91.19           C  
ATOM   2574  O   LEU B  48      -5.410  22.297  -0.523  1.00 91.19           O  
ATOM   2575  CG  LEU B  48      -5.422  17.828   0.817  1.00 91.19           C  
ATOM   2576  CD1 LEU B  48      -4.477  17.344   1.908  1.00 91.19           C  
ATOM   2577  CD2 LEU B  48      -6.855  17.391   1.105  1.00 91.19           C  
ATOM   2578  N   ASP B  49      -7.465  21.734   0.164  1.00 90.00           N  
ATOM   2579  CA  ASP B  49      -7.781  23.125   0.520  1.00 90.00           C  
ATOM   2580  C   ASP B  49      -7.125  23.516   1.842  1.00 90.00           C  
ATOM   2581  CB  ASP B  49      -9.297  23.312   0.607  1.00 90.00           C  
ATOM   2582  O   ASP B  49      -6.863  24.688   2.086  1.00 90.00           O  
ATOM   2583  CG  ASP B  49      -9.969  22.359   1.574  1.00 90.00           C  
ATOM   2584  OD1 ASP B  49      -9.477  21.219   1.736  1.00 90.00           O  
ATOM   2585  OD2 ASP B  49     -10.992  22.734   2.178  1.00 90.00           O  
ATOM   2586  N   LYS B  50      -6.926  22.531   2.689  1.00 92.88           N  
ATOM   2587  CA  LYS B  50      -6.270  22.719   3.979  1.00 92.88           C  
ATOM   2588  C   LYS B  50      -5.129  21.719   4.168  1.00 92.88           C  
ATOM   2589  CB  LYS B  50      -7.277  22.594   5.121  1.00 92.88           C  
ATOM   2590  O   LYS B  50      -5.254  20.547   3.793  1.00 92.88           O  
ATOM   2591  CG  LYS B  50      -8.477  23.516   5.000  1.00 92.88           C  
ATOM   2592  CD  LYS B  50      -8.078  24.969   5.227  1.00 92.88           C  
ATOM   2593  CE  LYS B  50      -9.289  25.891   5.184  1.00 92.88           C  
ATOM   2594  NZ  LYS B  50      -8.906  27.328   5.348  1.00 92.88           N  
ATOM   2595  N   SER B  51      -4.078  22.203   4.801  1.00 95.44           N  
ATOM   2596  CA  SER B  51      -2.945  21.312   5.039  1.00 95.44           C  
ATOM   2597  C   SER B  51      -2.865  20.906   6.504  1.00 95.44           C  
ATOM   2598  CB  SER B  51      -1.637  21.984   4.621  1.00 95.44           C  
ATOM   2599  O   SER B  51      -2.152  19.953   6.844  1.00 95.44           O  
ATOM   2600  OG  SER B  51      -1.451  23.203   5.324  1.00 95.44           O  
ATOM   2601  N   LYS B  52      -3.549  21.578   7.375  1.00 96.81           N  
ATOM   2602  CA  LYS B  52      -3.471  21.312   8.812  1.00 96.81           C  
ATOM   2603  C   LYS B  52      -4.621  20.422   9.266  1.00 96.81           C  
ATOM   2604  CB  LYS B  52      -3.482  22.625   9.602  1.00 96.81           C  
ATOM   2605  O   LYS B  52      -5.785  20.719   9.000  1.00 96.81           O  
ATOM   2606  CG  LYS B  52      -2.348  23.578   9.242  1.00 96.81           C  
ATOM   2607  CD  LYS B  52      -2.336  24.797  10.148  1.00 96.81           C  
ATOM   2608  CE  LYS B  52      -3.514  25.719   9.859  1.00 96.81           C  
ATOM   2609  NZ  LYS B  52      -3.432  26.984  10.648  1.00 96.81           N  
ATOM   2610  N   PHE B  53      -4.289  19.344   9.969  1.00 97.25           N  
ATOM   2611  CA  PHE B  53      -5.293  18.391  10.430  1.00 97.25           C  
ATOM   2612  C   PHE B  53      -5.133  18.109  11.922  1.00 97.25           C  
ATOM   2613  CB  PHE B  53      -5.199  17.078   9.641  1.00 97.25           C  
ATOM   2614  O   PHE B  53      -4.008  17.984  12.414  1.00 97.25           O  
ATOM   2615  CG  PHE B  53      -5.648  17.203   8.203  1.00 97.25           C  
ATOM   2616  CD1 PHE B  53      -6.910  16.781   7.820  1.00 97.25           C  
ATOM   2617  CD2 PHE B  53      -4.805  17.750   7.246  1.00 97.25           C  
ATOM   2618  CE1 PHE B  53      -7.328  16.891   6.496  1.00 97.25           C  
ATOM   2619  CE2 PHE B  53      -5.215  17.859   5.922  1.00 97.25           C  
ATOM   2620  CZ  PHE B  53      -6.477  17.438   5.547  1.00 97.25           C  
ATOM   2621  N   LEU B  54      -6.207  18.078  12.609  1.00 97.38           N  
ATOM   2622  CA  LEU B  54      -6.285  17.516  13.953  1.00 97.38           C  
ATOM   2623  C   LEU B  54      -6.824  16.094  13.906  1.00 97.38           C  
ATOM   2624  CB  LEU B  54      -7.176  18.375  14.852  1.00 97.38           C  
ATOM   2625  O   LEU B  54      -7.992  15.875  13.570  1.00 97.38           O  
ATOM   2626  CG  LEU B  54      -6.594  19.719  15.281  1.00 97.38           C  
ATOM   2627  CD1 LEU B  54      -7.652  20.547  16.016  1.00 97.38           C  
ATOM   2628  CD2 LEU B  54      -5.367  19.516  16.156  1.00 97.38           C  
ATOM   2629  N   VAL B  55      -5.930  15.188  14.258  1.00 97.25           N  
ATOM   2630  CA  VAL B  55      -6.258  13.789  14.039  1.00 97.25           C  
ATOM   2631  C   VAL B  55      -6.328  13.055  15.383  1.00 97.25           C  
ATOM   2632  CB  VAL B  55      -5.230  13.102  13.109  1.00 97.25           C  
ATOM   2633  O   VAL B  55      -5.422  13.180  16.203  1.00 97.25           O  
ATOM   2634  CG1 VAL B  55      -5.602  11.633  12.883  1.00 97.25           C  
ATOM   2635  CG2 VAL B  55      -5.133  13.844  11.781  1.00 97.25           C  
ATOM   2636  N   PRO B  56      -7.418  12.305  15.594  1.00 96.31           N  
ATOM   2637  CA  PRO B  56      -7.426  11.461  16.797  1.00 96.31           C  
ATOM   2638  C   PRO B  56      -6.277  10.453  16.812  1.00 96.31           C  
ATOM   2639  CB  PRO B  56      -8.773  10.750  16.719  1.00 96.31           C  
ATOM   2640  O   PRO B  56      -5.949   9.867  15.773  1.00 96.31           O  
ATOM   2641  CG  PRO B  56      -9.586  11.570  15.758  1.00 96.31           C  
ATOM   2642  CD  PRO B  56      -8.648  12.227  14.781  1.00 96.31           C  
ATOM   2643  N   PRO B  57      -5.695  10.258  17.984  1.00 95.06           N  
ATOM   2644  CA  PRO B  57      -4.555   9.344  18.047  1.00 95.06           C  
ATOM   2645  C   PRO B  57      -4.922   7.910  17.656  1.00 95.06           C  
ATOM   2646  CB  PRO B  57      -4.137   9.406  19.516  1.00 95.06           C  
ATOM   2647  O   PRO B  57      -4.066   7.160  17.188  1.00 95.06           O  
ATOM   2648  CG  PRO B  57      -5.324   9.969  20.234  1.00 95.06           C  
ATOM   2649  CD  PRO B  57      -6.105  10.812  19.266  1.00 95.06           C  
ATOM   2650  N   ASP B  58      -6.176   7.520  17.812  1.00 94.50           N  
ATOM   2651  CA  ASP B  58      -6.586   6.145  17.547  1.00 94.50           C  
ATOM   2652  C   ASP B  58      -7.074   6.000  16.094  1.00 94.50           C  
ATOM   2653  CB  ASP B  58      -7.676   5.703  18.516  1.00 94.50           C  
ATOM   2654  O   ASP B  58      -7.496   4.918  15.688  1.00 94.50           O  
ATOM   2655  CG  ASP B  58      -8.883   6.625  18.516  1.00 94.50           C  
ATOM   2656  OD1 ASP B  58      -8.742   7.809  18.141  1.00 94.50           O  
ATOM   2657  OD2 ASP B  58      -9.977   6.168  18.906  1.00 94.50           O  
ATOM   2658  N   ALA B  59      -6.980   7.098  15.352  1.00 94.50           N  
ATOM   2659  CA  ALA B  59      -7.273   6.984  13.930  1.00 94.50           C  
ATOM   2660  C   ALA B  59      -6.207   6.164  13.211  1.00 94.50           C  
ATOM   2661  CB  ALA B  59      -7.395   8.367  13.297  1.00 94.50           C  
ATOM   2662  O   ALA B  59      -5.035   6.191  13.594  1.00 94.50           O  
ATOM   2663  N   THR B  60      -6.598   5.438  12.133  1.00 91.19           N  
ATOM   2664  CA  THR B  60      -5.645   4.711  11.305  1.00 91.19           C  
ATOM   2665  C   THR B  60      -5.258   5.535  10.078  1.00 91.19           C  
ATOM   2666  CB  THR B  60      -6.219   3.355  10.852  1.00 91.19           C  
ATOM   2667  O   THR B  60      -5.941   6.500   9.734  1.00 91.19           O  
ATOM   2668  CG2 THR B  60      -6.688   2.533  12.047  1.00 91.19           C  
ATOM   2669  OG1 THR B  60      -7.328   3.580   9.977  1.00 91.19           O  
ATOM   2670  N   VAL B  61      -4.164   5.098   9.461  1.00 92.31           N  
ATOM   2671  CA  VAL B  61      -3.746   5.727   8.211  1.00 92.31           C  
ATOM   2672  C   VAL B  61      -4.867   5.621   7.180  1.00 92.31           C  
ATOM   2673  CB  VAL B  61      -2.453   5.086   7.660  1.00 92.31           C  
ATOM   2674  O   VAL B  61      -5.180   6.594   6.492  1.00 92.31           O  
ATOM   2675  CG1 VAL B  61      -2.238   5.473   6.199  1.00 92.31           C  
ATOM   2676  CG2 VAL B  61      -1.250   5.496   8.508  1.00 92.31           C  
ATOM   2677  N   GLY B  62      -5.469   4.477   7.098  1.00 87.88           N  
ATOM   2678  CA  GLY B  62      -6.602   4.320   6.199  1.00 87.88           C  
ATOM   2679  C   GLY B  62      -7.727   5.301   6.477  1.00 87.88           C  
ATOM   2680  O   GLY B  62      -8.281   5.891   5.551  1.00 87.88           O  
ATOM   2681  N   GLY B  63      -8.070   5.422   7.727  1.00 88.69           N  
ATOM   2682  CA  GLY B  63      -9.086   6.402   8.102  1.00 88.69           C  
ATOM   2683  C   GLY B  63      -8.703   7.824   7.730  1.00 88.69           C  
ATOM   2684  O   GLY B  63      -9.539   8.586   7.246  1.00 88.69           O  
ATOM   2685  N   PHE B  64      -7.492   8.133   8.008  1.00 93.75           N  
ATOM   2686  CA  PHE B  64      -7.012   9.461   7.656  1.00 93.75           C  
ATOM   2687  C   PHE B  64      -7.094   9.695   6.152  1.00 93.75           C  
ATOM   2688  CB  PHE B  64      -5.570   9.656   8.133  1.00 93.75           C  
ATOM   2689  O   PHE B  64      -7.488  10.773   5.703  1.00 93.75           O  
ATOM   2690  CG  PHE B  64      -5.016  11.031   7.855  1.00 93.75           C  
ATOM   2691  CD1 PHE B  64      -3.883  11.188   7.070  1.00 93.75           C  
ATOM   2692  CD2 PHE B  64      -5.629  12.156   8.383  1.00 93.75           C  
ATOM   2693  CE1 PHE B  64      -3.369  12.461   6.809  1.00 93.75           C  
ATOM   2694  CE2 PHE B  64      -5.121  13.430   8.133  1.00 93.75           C  
ATOM   2695  CZ  PHE B  64      -3.992  13.578   7.344  1.00 93.75           C  
ATOM   2696  N   LEU B  65      -6.770   8.688   5.344  1.00 90.50           N  
ATOM   2697  CA  LEU B  65      -6.832   8.797   3.893  1.00 90.50           C  
ATOM   2698  C   LEU B  65      -8.266   9.016   3.426  1.00 90.50           C  
ATOM   2699  CB  LEU B  65      -6.254   7.547   3.232  1.00 90.50           C  
ATOM   2700  O   LEU B  65      -8.508   9.695   2.422  1.00 90.50           O  
ATOM   2701  CG  LEU B  65      -4.727   7.453   3.186  1.00 90.50           C  
ATOM   2702  CD1 LEU B  65      -4.297   6.051   2.762  1.00 90.50           C  
ATOM   2703  CD2 LEU B  65      -4.156   8.500   2.238  1.00 90.50           C  
ATOM   2704  N   VAL B  66      -9.211   8.461   4.156  1.00 86.62           N  
ATOM   2705  CA  VAL B  66     -10.617   8.711   3.842  1.00 86.62           C  
ATOM   2706  C   VAL B  66     -10.930  10.195   4.016  1.00 86.62           C  
ATOM   2707  CB  VAL B  66     -11.555   7.859   4.730  1.00 86.62           C  
ATOM   2708  O   VAL B  66     -11.609  10.789   3.180  1.00 86.62           O  
ATOM   2709  CG1 VAL B  66     -13.008   8.312   4.574  1.00 86.62           C  
ATOM   2710  CG2 VAL B  66     -11.422   6.379   4.387  1.00 86.62           C  
ATOM   2711  N   SER B  67     -10.453  10.781   5.113  1.00 90.50           N  
ATOM   2712  CA  SER B  67     -10.641  12.211   5.344  1.00 90.50           C  
ATOM   2713  C   SER B  67     -10.047  13.039   4.203  1.00 90.50           C  
ATOM   2714  CB  SER B  67     -10.000  12.625   6.668  1.00 90.50           C  
ATOM   2715  O   SER B  67     -10.656  14.008   3.754  1.00 90.50           O  
ATOM   2716  OG  SER B  67     -10.625  11.969   7.758  1.00 90.50           O  
ATOM   2717  N   ILE B  68      -8.836  12.602   3.752  1.00 91.12           N  
ATOM   2718  CA  ILE B  68      -8.203  13.297   2.643  1.00 91.12           C  
ATOM   2719  C   ILE B  68      -9.047  13.148   1.381  1.00 91.12           C  
ATOM   2720  CB  ILE B  68      -6.770  12.773   2.393  1.00 91.12           C  
ATOM   2721  O   ILE B  68      -9.305  14.133   0.680  1.00 91.12           O  
ATOM   2722  CG1 ILE B  68      -5.875  13.055   3.605  1.00 91.12           C  
ATOM   2723  CG2 ILE B  68      -6.180  13.391   1.120  1.00 91.12           C  
ATOM   2724  CD1 ILE B  68      -4.500  12.406   3.527  1.00 91.12           C  
ATOM   2725  N   ARG B  69      -9.500  12.000   1.137  1.00 86.50           N  
ATOM   2726  CA  ARG B  69     -10.273  11.719  -0.065  1.00 86.50           C  
ATOM   2727  C   ARG B  69     -11.555  12.555  -0.096  1.00 86.50           C  
ATOM   2728  CB  ARG B  69     -10.625  10.234  -0.147  1.00 86.50           C  
ATOM   2729  O   ARG B  69     -11.992  12.984  -1.164  1.00 86.50           O  
ATOM   2730  CG  ARG B  69     -11.180   9.805  -1.496  1.00 86.50           C  
ATOM   2731  CD  ARG B  69     -11.258   8.289  -1.617  1.00 86.50           C  
ATOM   2732  NE  ARG B  69     -11.742   7.875  -2.930  1.00 86.50           N  
ATOM   2733  NH1 ARG B  69     -10.414   5.992  -3.066  1.00 86.50           N  
ATOM   2734  NH2 ARG B  69     -11.844   6.516  -4.777  1.00 86.50           N  
ATOM   2735  CZ  ARG B  69     -11.328   6.793  -3.588  1.00 86.50           C  
ATOM   2736  N   ARG B  70     -12.148  12.758   1.025  1.00 84.56           N  
ATOM   2737  CA  ARG B  70     -13.375  13.539   1.113  1.00 84.56           C  
ATOM   2738  C   ARG B  70     -13.133  14.992   0.720  1.00 84.56           C  
ATOM   2739  CB  ARG B  70     -13.961  13.477   2.525  1.00 84.56           C  
ATOM   2740  O   ARG B  70     -14.055  15.695   0.302  1.00 84.56           O  
ATOM   2741  CG  ARG B  70     -14.594  12.133   2.869  1.00 84.56           C  
ATOM   2742  CD  ARG B  70     -15.062  12.086   4.316  1.00 84.56           C  
ATOM   2743  NE  ARG B  70     -15.688  10.805   4.637  1.00 84.56           N  
ATOM   2744  NH1 ARG B  70     -16.188  11.359   6.824  1.00 84.56           N  
ATOM   2745  NH2 ARG B  70     -16.750   9.297   6.004  1.00 84.56           N  
ATOM   2746  CZ  ARG B  70     -16.203  10.492   5.820  1.00 84.56           C  
ATOM   2747  N   ARG B  71     -11.930  15.375   0.871  1.00 87.44           N  
ATOM   2748  CA  ARG B  71     -11.633  16.797   0.655  1.00 87.44           C  
ATOM   2749  C   ARG B  71     -11.102  17.031  -0.756  1.00 87.44           C  
ATOM   2750  CB  ARG B  71     -10.617  17.281   1.686  1.00 87.44           C  
ATOM   2751  O   ARG B  71     -10.992  18.172  -1.197  1.00 87.44           O  
ATOM   2752  CG  ARG B  71     -11.172  17.406   3.096  1.00 87.44           C  
ATOM   2753  CD  ARG B  71     -10.172  18.031   4.047  1.00 87.44           C  
ATOM   2754  NE  ARG B  71     -10.773  18.344   5.344  1.00 87.44           N  
ATOM   2755  NH1 ARG B  71     -11.117  20.578   4.891  1.00 87.44           N  
ATOM   2756  NH2 ARG B  71     -11.750  19.703   6.914  1.00 87.44           N  
ATOM   2757  CZ  ARG B  71     -11.211  19.547   5.715  1.00 87.44           C  
ATOM   2758  N   ILE B  72     -10.633  15.922  -1.392  1.00 83.88           N  
ATOM   2759  CA  ILE B  72     -10.141  16.078  -2.752  1.00 83.88           C  
ATOM   2760  C   ILE B  72     -11.102  15.422  -3.736  1.00 83.88           C  
ATOM   2761  CB  ILE B  72      -8.719  15.492  -2.908  1.00 83.88           C  
ATOM   2762  O   ILE B  72     -11.750  14.430  -3.406  1.00 83.88           O  
ATOM   2763  CG1 ILE B  72      -8.734  13.992  -2.600  1.00 83.88           C  
ATOM   2764  CG2 ILE B  72      -7.723  16.234  -2.010  1.00 83.88           C  
ATOM   2765  CD1 ILE B  72      -7.406  13.289  -2.859  1.00 83.88           C  
ATOM   2766  N   THR B  73     -11.836  16.109  -4.566  1.00 72.81           N  
ATOM   2767  CA  THR B  73     -12.711  15.547  -5.594  1.00 72.81           C  
ATOM   2768  C   THR B  73     -11.922  14.641  -6.535  1.00 72.81           C  
ATOM   2769  CB  THR B  73     -13.406  16.656  -6.406  1.00 72.81           C  
ATOM   2770  O   THR B  73     -11.203  15.125  -7.414  1.00 72.81           O  
ATOM   2771  CG2 THR B  73     -14.609  16.109  -7.168  1.00 72.81           C  
ATOM   2772  OG1 THR B  73     -13.844  17.688  -5.516  1.00 72.81           O  
ATOM   2773  N   MET B  74     -11.594  13.391  -6.105  1.00 65.62           N  
ATOM   2774  CA  MET B  74     -10.820  12.523  -6.988  1.00 65.62           C  
ATOM   2775  C   MET B  74     -11.695  11.430  -7.586  1.00 65.62           C  
ATOM   2776  CB  MET B  74      -9.641  11.898  -6.234  1.00 65.62           C  
ATOM   2777  O   MET B  74     -12.758  11.117  -7.043  1.00 65.62           O  
ATOM   2778  CG  MET B  74      -8.500  12.867  -5.965  1.00 65.62           C  
ATOM   2779  SD  MET B  74      -7.113  12.078  -5.059  1.00 65.62           S  
ATOM   2780  CE  MET B  74      -6.465  10.984  -6.348  1.00 65.62           C  
ATOM   2781  N   GLU B  75     -11.227  11.039  -8.820  1.00 62.38           N  
ATOM   2782  CA  GLU B  75     -11.844   9.891  -9.469  1.00 62.38           C  
ATOM   2783  C   GLU B  75     -11.742   8.641  -8.594  1.00 62.38           C  
ATOM   2784  CB  GLU B  75     -11.188   9.633 -10.828  1.00 62.38           C  
ATOM   2785  O   GLU B  75     -10.766   8.469  -7.859  1.00 62.38           O  
ATOM   2786  CG  GLU B  75     -11.375  10.766 -11.828  1.00 62.38           C  
ATOM   2787  CD  GLU B  75     -11.250  10.320 -13.273  1.00 62.38           C  
ATOM   2788  OE1 GLU B  75     -11.672  11.078 -14.180  1.00 62.38           O  
ATOM   2789  OE2 GLU B  75     -10.734   9.203 -13.508  1.00 62.38           O  
ATOM   2790  N   ALA B  76     -12.828   7.930  -8.469  1.00 59.62           N  
ATOM   2791  CA  ALA B  76     -12.961   6.727  -7.648  1.00 59.62           C  
ATOM   2792  C   ALA B  76     -11.844   5.730  -7.957  1.00 59.62           C  
ATOM   2793  CB  ALA B  76     -14.320   6.074  -7.871  1.00 59.62           C  
ATOM   2794  O   ALA B  76     -11.430   4.957  -7.090  1.00 59.62           O  
ATOM   2795  N   GLU B  77     -11.195   5.918  -9.094  1.00 61.28           N  
ATOM   2796  CA  GLU B  77     -10.312   4.855  -9.562  1.00 61.28           C  
ATOM   2797  C   GLU B  77      -8.875   5.102  -9.117  1.00 61.28           C  
ATOM   2798  CB  GLU B  77     -10.375   4.730 -11.086  1.00 61.28           C  
ATOM   2799  O   GLU B  77      -8.008   4.234  -9.273  1.00 61.28           O  
ATOM   2800  CG  GLU B  77     -11.727   4.277 -11.609  1.00 61.28           C  
ATOM   2801  CD  GLU B  77     -11.781   4.180 -13.125  1.00 61.28           C  
ATOM   2802  OE1 GLU B  77     -12.844   3.799 -13.672  1.00 61.28           O  
ATOM   2803  OE2 GLU B  77     -10.758   4.480 -13.773  1.00 61.28           O  
ATOM   2804  N   LYS B  78      -8.562   6.219  -8.453  1.00 71.25           N  
ATOM   2805  CA  LYS B  78      -7.168   6.473  -8.078  1.00 71.25           C  
ATOM   2806  C   LYS B  78      -6.910   6.070  -6.629  1.00 71.25           C  
ATOM   2807  CB  LYS B  78      -6.816   7.945  -8.289  1.00 71.25           C  
ATOM   2808  O   LYS B  78      -7.758   6.281  -5.758  1.00 71.25           O  
ATOM   2809  CG  LYS B  78      -6.609   8.328  -9.742  1.00 71.25           C  
ATOM   2810  CD  LYS B  78      -6.105   9.758  -9.875  1.00 71.25           C  
ATOM   2811  CE  LYS B  78      -5.871  10.141 -11.336  1.00 71.25           C  
ATOM   2812  NZ  LYS B  78      -5.469  11.570 -11.477  1.00 71.25           N  
ATOM   2813  N   ALA B  79      -5.801   5.367  -6.457  1.00 80.88           N  
ATOM   2814  CA  ALA B  79      -5.379   4.961  -5.117  1.00 80.88           C  
ATOM   2815  C   ALA B  79      -4.586   6.070  -4.434  1.00 80.88           C  
ATOM   2816  CB  ALA B  79      -4.547   3.684  -5.188  1.00 80.88           C  
ATOM   2817  O   ALA B  79      -3.688   6.664  -5.035  1.00 80.88           O  
ATOM   2818  N   LEU B  80      -5.059   6.398  -3.258  1.00 87.62           N  
ATOM   2819  CA  LEU B  80      -4.359   7.398  -2.457  1.00 87.62           C  
ATOM   2820  C   LEU B  80      -3.367   6.738  -1.507  1.00 87.62           C  
ATOM   2821  CB  LEU B  80      -5.363   8.242  -1.664  1.00 87.62           C  
ATOM   2822  O   LEU B  80      -3.688   5.734  -0.867  1.00 87.62           O  
ATOM   2823  CG  LEU B  80      -4.863   9.602  -1.168  1.00 87.62           C  
ATOM   2824  CD1 LEU B  80      -4.570  10.523  -2.348  1.00 87.62           C  
ATOM   2825  CD2 LEU B  80      -5.879  10.234  -0.227  1.00 87.62           C  
ATOM   2826  N   PHE B  81      -2.152   7.305  -1.454  1.00 91.00           N  
ATOM   2827  CA  PHE B  81      -1.105   6.801  -0.573  1.00 91.00           C  
ATOM   2828  C   PHE B  81      -0.611   7.898   0.362  1.00 91.00           C  
ATOM   2829  CB  PHE B  81       0.063   6.242  -1.391  1.00 91.00           C  
ATOM   2830  O   PHE B  81      -0.597   9.078  -0.005  1.00 91.00           O  
ATOM   2831  CG  PHE B  81      -0.301   5.051  -2.232  1.00 91.00           C  
ATOM   2832  CD1 PHE B  81      -0.204   3.764  -1.718  1.00 91.00           C  
ATOM   2833  CD2 PHE B  81      -0.740   5.215  -3.539  1.00 91.00           C  
ATOM   2834  CE1 PHE B  81      -0.541   2.656  -2.494  1.00 91.00           C  
ATOM   2835  CE2 PHE B  81      -1.077   4.113  -4.320  1.00 91.00           C  
ATOM   2836  CZ  PHE B  81      -0.976   2.836  -3.799  1.00 91.00           C  
ATOM   2837  N   LEU B  82      -0.290   7.445   1.515  1.00 93.00           N  
ATOM   2838  CA  LEU B  82       0.337   8.336   2.490  1.00 93.00           C  
ATOM   2839  C   LEU B  82       1.816   8.000   2.654  1.00 93.00           C  
ATOM   2840  CB  LEU B  82      -0.375   8.234   3.842  1.00 93.00           C  
ATOM   2841  O   LEU B  82       2.189   6.828   2.717  1.00 93.00           O  
ATOM   2842  CG  LEU B  82      -0.135   9.383   4.820  1.00 93.00           C  
ATOM   2843  CD1 LEU B  82      -0.885  10.633   4.367  1.00 93.00           C  
ATOM   2844  CD2 LEU B  82      -0.558   8.984   6.230  1.00 93.00           C  
ATOM   2845  N   PHE B  83       2.635   9.023   2.691  1.00 93.56           N  
ATOM   2846  CA  PHE B  83       4.066   8.859   2.900  1.00 93.56           C  
ATOM   2847  C   PHE B  83       4.523   9.617   4.141  1.00 93.56           C  
ATOM   2848  CB  PHE B  83       4.852   9.336   1.674  1.00 93.56           C  
ATOM   2849  O   PHE B  83       4.055  10.727   4.406  1.00 93.56           O  
ATOM   2850  CG  PHE B  83       4.469   8.633   0.399  1.00 93.56           C  
ATOM   2851  CD1 PHE B  83       5.207   7.555  -0.065  1.00 93.56           C  
ATOM   2852  CD2 PHE B  83       3.369   9.062  -0.337  1.00 93.56           C  
ATOM   2853  CE1 PHE B  83       4.855   6.902  -1.245  1.00 93.56           C  
ATOM   2854  CE2 PHE B  83       3.012   8.414  -1.518  1.00 93.56           C  
ATOM   2855  CZ  PHE B  83       3.756   7.336  -1.970  1.00 93.56           C  
ATOM   2856  N   VAL B  84       5.391   9.055   4.902  1.00 93.00           N  
ATOM   2857  CA  VAL B  84       6.035   9.688   6.047  1.00 93.00           C  
ATOM   2858  C   VAL B  84       7.535   9.406   6.020  1.00 93.00           C  
ATOM   2859  CB  VAL B  84       5.426   9.195   7.383  1.00 93.00           C  
ATOM   2860  O   VAL B  84       7.957   8.250   6.152  1.00 93.00           O  
ATOM   2861  CG1 VAL B  84       6.020   9.969   8.562  1.00 93.00           C  
ATOM   2862  CG2 VAL B  84       3.904   9.344   7.359  1.00 93.00           C  
ATOM   2863  N   GLY B  85       8.266  10.461   5.879  1.00 87.00           N  
ATOM   2864  CA  GLY B  85       9.680  10.219   5.664  1.00 87.00           C  
ATOM   2865  C   GLY B  85       9.969   9.359   4.449  1.00 87.00           C  
ATOM   2866  O   GLY B  85       9.484   9.641   3.352  1.00 87.00           O  
ATOM   2867  N   ASP B  86      10.750   8.375   4.668  1.00 86.19           N  
ATOM   2868  CA  ASP B  86      11.141   7.480   3.586  1.00 86.19           C  
ATOM   2869  C   ASP B  86      10.336   6.180   3.635  1.00 86.19           C  
ATOM   2870  CB  ASP B  86      12.641   7.176   3.650  1.00 86.19           C  
ATOM   2871  O   ASP B  86      10.820   5.129   3.205  1.00 86.19           O  
ATOM   2872  CG  ASP B  86      13.055   6.539   4.965  1.00 86.19           C  
ATOM   2873  OD1 ASP B  86      12.250   6.512   5.914  1.00 86.19           O  
ATOM   2874  OD2 ASP B  86      14.211   6.059   5.047  1.00 86.19           O  
ATOM   2875  N   SER B  87       9.070   6.344   4.129  1.00 89.38           N  
ATOM   2876  CA  SER B  87       8.281   5.129   4.316  1.00 89.38           C  
ATOM   2877  C   SER B  87       6.852   5.309   3.816  1.00 89.38           C  
ATOM   2878  CB  SER B  87       8.266   4.723   5.793  1.00 89.38           C  
ATOM   2879  O   SER B  87       6.375   6.438   3.688  1.00 89.38           O  
ATOM   2880  OG  SER B  87       9.578   4.418   6.242  1.00 89.38           O  
ATOM   2881  N   VAL B  88       6.234   4.133   3.473  1.00 91.25           N  
ATOM   2882  CA  VAL B  88       4.805   4.031   3.193  1.00 91.25           C  
ATOM   2883  C   VAL B  88       4.129   3.170   4.262  1.00 91.25           C  
ATOM   2884  CB  VAL B  88       4.539   3.441   1.789  1.00 91.25           C  
ATOM   2885  O   VAL B  88       4.262   1.943   4.250  1.00 91.25           O  
ATOM   2886  CG1 VAL B  88       3.047   3.451   1.472  1.00 91.25           C  
ATOM   2887  CG2 VAL B  88       5.320   4.219   0.731  1.00 91.25           C  
ATOM   2888  N   PRO B  89       3.430   3.834   5.109  1.00 91.06           N  
ATOM   2889  CA  PRO B  89       2.805   3.053   6.176  1.00 91.06           C  
ATOM   2890  C   PRO B  89       1.623   2.221   5.684  1.00 91.06           C  
ATOM   2891  CB  PRO B  89       2.344   4.121   7.172  1.00 91.06           C  
ATOM   2892  O   PRO B  89       1.026   2.539   4.652  1.00 91.06           O  
ATOM   2893  CG  PRO B  89       2.121   5.344   6.340  1.00 91.06           C  
ATOM   2894  CD  PRO B  89       3.102   5.336   5.203  1.00 91.06           C  
ATOM   2895  N   ALA B  90       1.337   1.180   6.430  1.00 87.50           N  
ATOM   2896  CA  ALA B  90       0.139   0.389   6.156  1.00 87.50           C  
ATOM   2897  C   ALA B  90      -1.124   1.165   6.520  1.00 87.50           C  
ATOM   2898  CB  ALA B  90       0.187  -0.931   6.922  1.00 87.50           C  
ATOM   2899  O   ALA B  90      -1.104   2.014   7.414  1.00 87.50           O  
ATOM   2900  N   ASN B  91      -2.164   0.822   5.875  1.00 86.62           N  
ATOM   2901  CA  ASN B  91      -3.428   1.496   6.156  1.00 86.62           C  
ATOM   2902  C   ASN B  91      -3.898   1.229   7.582  1.00 86.62           C  
ATOM   2903  CB  ASN B  91      -4.500   1.066   5.152  1.00 86.62           C  
ATOM   2904  O   ASN B  91      -4.629   2.035   8.164  1.00 86.62           O  
ATOM   2905  CG  ASN B  91      -4.312   1.701   3.789  1.00 86.62           C  
ATOM   2906  ND2 ASN B  91      -5.098   1.256   2.816  1.00 86.62           N  
ATOM   2907  OD1 ASN B  91      -3.469   2.584   3.613  1.00 86.62           O  
ATOM   2908  N   SER B  92      -3.428   0.165   8.172  1.00 85.06           N  
ATOM   2909  CA  SER B  92      -3.873  -0.218   9.508  1.00 85.06           C  
ATOM   2910  C   SER B  92      -3.049   0.479  10.586  1.00 85.06           C  
ATOM   2911  CB  SER B  92      -3.785  -1.734   9.688  1.00 85.06           C  
ATOM   2912  O   SER B  92      -3.408   0.449  11.766  1.00 85.06           O  
ATOM   2913  OG  SER B  92      -2.461  -2.191   9.469  1.00 85.06           O  
ATOM   2914  N   THR B  93      -2.004   1.130  10.195  1.00 89.75           N  
ATOM   2915  CA  THR B  93      -1.131   1.794  11.156  1.00 89.75           C  
ATOM   2916  C   THR B  93      -1.869   2.924  11.867  1.00 89.75           C  
ATOM   2917  CB  THR B  93       0.131   2.352  10.469  1.00 89.75           C  
ATOM   2918  O   THR B  93      -2.613   3.678  11.234  1.00 89.75           O  
ATOM   2919  CG2 THR B  93       1.063   3.004  11.484  1.00 89.75           C  
ATOM   2920  OG1 THR B  93       0.827   1.282   9.820  1.00 89.75           O  
ATOM   2921  N   LEU B  94      -1.647   3.010  13.125  1.00 92.88           N  
ATOM   2922  CA  LEU B  94      -2.234   4.098  13.906  1.00 92.88           C  
ATOM   2923  C   LEU B  94      -1.486   5.402  13.664  1.00 92.88           C  
ATOM   2924  CB  LEU B  94      -2.225   3.756  15.398  1.00 92.88           C  
ATOM   2925  O   LEU B  94      -0.256   5.410  13.578  1.00 92.88           O  
ATOM   2926  CG  LEU B  94      -3.100   2.578  15.828  1.00 92.88           C  
ATOM   2927  CD1 LEU B  94      -2.889   2.279  17.312  1.00 92.88           C  
ATOM   2928  CD2 LEU B  94      -4.566   2.867  15.539  1.00 92.88           C  
ATOM   2929  N   MET B  95      -2.221   6.438  13.617  1.00 95.94           N  
ATOM   2930  CA  MET B  95      -1.611   7.754  13.445  1.00 95.94           C  
ATOM   2931  C   MET B  95      -0.744   8.117  14.641  1.00 95.94           C  
ATOM   2932  CB  MET B  95      -2.686   8.820  13.234  1.00 95.94           C  
ATOM   2933  O   MET B  95       0.275   8.789  14.500  1.00 95.94           O  
ATOM   2934  CG  MET B  95      -3.438   8.680  11.914  1.00 95.94           C  
ATOM   2935  SD  MET B  95      -2.336   8.836  10.461  1.00 95.94           S  
ATOM   2936  CE  MET B  95      -1.960  10.609  10.523  1.00 95.94           C  
ATOM   2937  N   SER B  96      -1.166   7.645  15.781  1.00 95.88           N  
ATOM   2938  CA  SER B  96      -0.368   7.887  16.969  1.00 95.88           C  
ATOM   2939  C   SER B  96       1.009   7.242  16.859  1.00 95.88           C  
ATOM   2940  CB  SER B  96      -1.088   7.355  18.219  1.00 95.88           C  
ATOM   2941  O   SER B  96       2.006   7.809  17.312  1.00 95.88           O  
ATOM   2942  OG  SER B  96      -1.361   5.973  18.094  1.00 95.88           O  
ATOM   2943  N   ASP B  97       1.058   6.082  16.312  1.00 94.75           N  
ATOM   2944  CA  ASP B  97       2.342   5.410  16.141  1.00 94.75           C  
ATOM   2945  C   ASP B  97       3.254   6.203  15.211  1.00 94.75           C  
ATOM   2946  CB  ASP B  97       2.135   3.994  15.602  1.00 94.75           C  
ATOM   2947  O   ASP B  97       4.449   6.340  15.469  1.00 94.75           O  
ATOM   2948  CG  ASP B  97       1.522   3.051  16.625  1.00 94.75           C  
ATOM   2949  OD1 ASP B  97       1.523   3.373  17.828  1.00 94.75           O  
ATOM   2950  OD2 ASP B  97       1.036   1.973  16.203  1.00 94.75           O  
ATOM   2951  N   LEU B  98       2.672   6.699  14.148  1.00 94.38           N  
ATOM   2952  CA  LEU B  98       3.445   7.531  13.242  1.00 94.38           C  
ATOM   2953  C   LEU B  98       3.932   8.797  13.938  1.00 94.38           C  
ATOM   2954  CB  LEU B  98       2.611   7.902  12.008  1.00 94.38           C  
ATOM   2955  O   LEU B  98       5.098   9.180  13.805  1.00 94.38           O  
ATOM   2956  CG  LEU B  98       2.197   6.750  11.102  1.00 94.38           C  
ATOM   2957  CD1 LEU B  98       1.478   7.281   9.867  1.00 94.38           C  
ATOM   2958  CD2 LEU B  98       3.414   5.922  10.695  1.00 94.38           C  
ATOM   2959  N   PHE B  99       3.000   9.383  14.641  1.00 96.50           N  
ATOM   2960  CA  PHE B  99       3.338  10.617  15.344  1.00 96.50           C  
ATOM   2961  C   PHE B  99       4.488  10.383  16.312  1.00 96.50           C  
ATOM   2962  CB  PHE B  99       2.119  11.156  16.094  1.00 96.50           C  
ATOM   2963  O   PHE B  99       5.438  11.172  16.359  1.00 96.50           O  
ATOM   2964  CG  PHE B  99       2.375  12.453  16.812  1.00 96.50           C  
ATOM   2965  CD1 PHE B  99       2.588  12.477  18.188  1.00 96.50           C  
ATOM   2966  CD2 PHE B  99       2.404  13.656  16.125  1.00 96.50           C  
ATOM   2967  CE1 PHE B  99       2.824  13.672  18.859  1.00 96.50           C  
ATOM   2968  CE2 PHE B  99       2.641  14.859  16.781  1.00 96.50           C  
ATOM   2969  CZ  PHE B  99       2.850  14.867  18.156  1.00 96.50           C  
ATOM   2970  N   ASN B 100       4.496   9.328  17.062  1.00 95.25           N  
ATOM   2971  CA  ASN B 100       5.531   9.023  18.047  1.00 95.25           C  
ATOM   2972  C   ASN B 100       6.883   8.781  17.375  1.00 95.25           C  
ATOM   2973  CB  ASN B 100       5.129   7.809  18.891  1.00 95.25           C  
ATOM   2974  O   ASN B 100       7.922   9.148  17.922  1.00 95.25           O  
ATOM   2975  CG  ASN B 100       3.979   8.109  19.828  1.00 95.25           C  
ATOM   2976  ND2 ASN B 100       3.238   7.070  20.203  1.00 95.25           N  
ATOM   2977  OD1 ASN B 100       3.758   9.258  20.219  1.00 95.25           O  
ATOM   2978  N   ARG B 101       6.852   8.297  16.234  1.00 93.31           N  
ATOM   2979  CA  ARG B 101       8.086   7.914  15.570  1.00 93.31           C  
ATOM   2980  C   ARG B 101       8.641   9.062  14.734  1.00 93.31           C  
ATOM   2981  CB  ARG B 101       7.863   6.684  14.688  1.00 93.31           C  
ATOM   2982  O   ARG B 101       9.859   9.227  14.625  1.00 93.31           O  
ATOM   2983  CG  ARG B 101       9.133   6.156  14.031  1.00 93.31           C  
ATOM   2984  CD  ARG B 101       8.883   4.852  13.289  1.00 93.31           C  
ATOM   2985  NE  ARG B 101       8.828   3.713  14.195  1.00 93.31           N  
ATOM   2986  NH1 ARG B 101       7.836   2.281  12.680  1.00 93.31           N  
ATOM   2987  NH2 ARG B 101       8.344   1.550  14.797  1.00 93.31           N  
ATOM   2988  CZ  ARG B 101       8.336   2.518  13.891  1.00 93.31           C  
ATOM   2989  N   TYR B 102       7.711   9.891  14.172  1.00 92.94           N  
ATOM   2990  CA  TYR B 102       8.180  10.805  13.141  1.00 92.94           C  
ATOM   2991  C   TYR B 102       7.867  12.250  13.516  1.00 92.94           C  
ATOM   2992  CB  TYR B 102       7.535  10.461  11.789  1.00 92.94           C  
ATOM   2993  O   TYR B 102       8.086  13.164  12.711  1.00 92.94           O  
ATOM   2994  CG  TYR B 102       8.031   9.172  11.188  1.00 92.94           C  
ATOM   2995  CD1 TYR B 102       9.234   9.125  10.477  1.00 92.94           C  
ATOM   2996  CD2 TYR B 102       7.309   7.992  11.328  1.00 92.94           C  
ATOM   2997  CE1 TYR B 102       9.695   7.941   9.922  1.00 92.94           C  
ATOM   2998  CE2 TYR B 102       7.762   6.801  10.781  1.00 92.94           C  
ATOM   2999  OH  TYR B 102       9.406   5.605   9.531  1.00 92.94           O  
ATOM   3000  CZ  TYR B 102       8.953   6.781  10.078  1.00 92.94           C  
ATOM   3001  N   LYS B 103       7.344  12.484  14.633  1.00 95.12           N  
ATOM   3002  CA  LYS B 103       7.031  13.852  15.031  1.00 95.12           C  
ATOM   3003  C   LYS B 103       8.258  14.758  14.898  1.00 95.12           C  
ATOM   3004  CB  LYS B 103       6.516  13.891  16.469  1.00 95.12           C  
ATOM   3005  O   LYS B 103       9.375  14.344  15.203  1.00 95.12           O  
ATOM   3006  CG  LYS B 103       7.578  13.586  17.516  1.00 95.12           C  
ATOM   3007  CD  LYS B 103       7.004  13.641  18.938  1.00 95.12           C  
ATOM   3008  CE  LYS B 103       8.055  13.305  19.984  1.00 95.12           C  
ATOM   3009  NZ  LYS B 103       7.516  13.414  21.359  1.00 95.12           N  
ATOM   3010  N   ASP B 104       7.984  15.914  14.344  1.00 95.06           N  
ATOM   3011  CA  ASP B 104       9.039  16.906  14.164  1.00 95.06           C  
ATOM   3012  C   ASP B 104       9.289  17.688  15.453  1.00 95.06           C  
ATOM   3013  CB  ASP B 104       8.672  17.875  13.031  1.00 95.06           C  
ATOM   3014  O   ASP B 104       8.508  17.594  16.406  1.00 95.06           O  
ATOM   3015  CG  ASP B 104       9.867  18.625  12.484  1.00 95.06           C  
ATOM   3016  OD1 ASP B 104      10.008  19.844  12.750  1.00 95.06           O  
ATOM   3017  OD2 ASP B 104      10.680  18.000  11.766  1.00 95.06           O  
ATOM   3018  N   GLU B 105      10.352  18.453  15.500  1.00 95.38           N  
ATOM   3019  CA  GLU B 105      10.711  19.250  16.688  1.00 95.38           C  
ATOM   3020  C   GLU B 105       9.664  20.312  16.984  1.00 95.38           C  
ATOM   3021  CB  GLU B 105      12.086  19.891  16.484  1.00 95.38           C  
ATOM   3022  O   GLU B 105       9.531  20.750  18.125  1.00 95.38           O  
ATOM   3023  CG  GLU B 105      12.141  20.891  15.336  1.00 95.38           C  
ATOM   3024  CD  GLU B 105      13.516  21.500  15.133  1.00 95.38           C  
ATOM   3025  OE1 GLU B 105      13.875  21.812  13.977  1.00 95.38           O  
ATOM   3026  OE2 GLU B 105      14.242  21.672  16.141  1.00 95.38           O  
ATOM   3027  N   ASP B 106       8.922  20.750  15.969  1.00 96.88           N  
ATOM   3028  CA  ASP B 106       7.918  21.781  16.172  1.00 96.88           C  
ATOM   3029  C   ASP B 106       6.605  21.188  16.688  1.00 96.88           C  
ATOM   3030  CB  ASP B 106       7.672  22.547  14.867  1.00 96.88           C  
ATOM   3031  O   ASP B 106       5.652  21.922  16.953  1.00 96.88           O  
ATOM   3032  CG  ASP B 106       7.344  21.641  13.695  1.00 96.88           C  
ATOM   3033  OD1 ASP B 106       6.977  20.469  13.914  1.00 96.88           O  
ATOM   3034  OD2 ASP B 106       7.457  22.109  12.539  1.00 96.88           O  
ATOM   3035  N   GLY B 107       6.547  19.844  16.750  1.00 96.31           N  
ATOM   3036  CA  GLY B 107       5.375  19.219  17.344  1.00 96.31           C  
ATOM   3037  C   GLY B 107       4.371  18.734  16.312  1.00 96.31           C  
ATOM   3038  O   GLY B 107       3.326  18.188  16.672  1.00 96.31           O  
ATOM   3039  N   PHE B 108       4.668  18.938  15.055  1.00 97.75           N  
ATOM   3040  CA  PHE B 108       3.781  18.469  13.992  1.00 97.75           C  
ATOM   3041  C   PHE B 108       4.266  17.156  13.414  1.00 97.75           C  
ATOM   3042  CB  PHE B 108       3.689  19.531  12.883  1.00 97.75           C  
ATOM   3043  O   PHE B 108       5.449  16.812  13.516  1.00 97.75           O  
ATOM   3044  CG  PHE B 108       2.859  20.719  13.250  1.00 97.75           C  
ATOM   3045  CD1 PHE B 108       1.480  20.719  13.070  1.00 97.75           C  
ATOM   3046  CD2 PHE B 108       3.455  21.859  13.773  1.00 97.75           C  
ATOM   3047  CE1 PHE B 108       0.708  21.828  13.406  1.00 97.75           C  
ATOM   3048  CE2 PHE B 108       2.689  22.984  14.109  1.00 97.75           C  
ATOM   3049  CZ  PHE B 108       1.316  22.953  13.930  1.00 97.75           C  
ATOM   3050  N   LEU B 109       3.377  16.344  12.961  1.00 97.31           N  
ATOM   3051  CA  LEU B 109       3.664  15.242  12.055  1.00 97.31           C  
ATOM   3052  C   LEU B 109       3.508  15.672  10.594  1.00 97.31           C  
ATOM   3053  CB  LEU B 109       2.742  14.055  12.344  1.00 97.31           C  
ATOM   3054  O   LEU B 109       2.441  16.141  10.195  1.00 97.31           O  
ATOM   3055  CG  LEU B 109       2.842  12.867  11.391  1.00 97.31           C  
ATOM   3056  CD1 LEU B 109       4.223  12.219  11.484  1.00 97.31           C  
ATOM   3057  CD2 LEU B 109       1.748  11.844  11.688  1.00 97.31           C  
ATOM   3058  N   TYR B 110       4.555  15.516   9.844  1.00 96.62           N  
ATOM   3059  CA  TYR B 110       4.512  15.891   8.430  1.00 96.62           C  
ATOM   3060  C   TYR B 110       4.316  14.664   7.547  1.00 96.62           C  
ATOM   3061  CB  TYR B 110       5.797  16.625   8.031  1.00 96.62           C  
ATOM   3062  O   TYR B 110       5.109  13.719   7.602  1.00 96.62           O  
ATOM   3063  CG  TYR B 110       5.934  17.984   8.648  1.00 96.62           C  
ATOM   3064  CD1 TYR B 110       5.512  19.125   7.973  1.00 96.62           C  
ATOM   3065  CD2 TYR B 110       6.484  18.141   9.922  1.00 96.62           C  
ATOM   3066  CE1 TYR B 110       5.637  20.391   8.539  1.00 96.62           C  
ATOM   3067  CE2 TYR B 110       6.613  19.406  10.500  1.00 96.62           C  
ATOM   3068  OH  TYR B 110       6.316  21.766  10.367  1.00 96.62           O  
ATOM   3069  CZ  TYR B 110       6.188  20.516   9.805  1.00 96.62           C  
ATOM   3070  N   VAL B 111       3.244  14.664   6.762  1.00 96.56           N  
ATOM   3071  CA  VAL B 111       2.963  13.562   5.852  1.00 96.56           C  
ATOM   3072  C   VAL B 111       2.676  14.102   4.453  1.00 96.56           C  
ATOM   3073  CB  VAL B 111       1.774  12.703   6.348  1.00 96.56           C  
ATOM   3074  O   VAL B 111       2.318  15.273   4.297  1.00 96.56           O  
ATOM   3075  CG1 VAL B 111       2.064  12.133   7.734  1.00 96.56           C  
ATOM   3076  CG2 VAL B 111       0.493  13.539   6.367  1.00 96.56           C  
ATOM   3077  N   THR B 112       2.949  13.266   3.486  1.00 95.56           N  
ATOM   3078  CA  THR B 112       2.641  13.586   2.098  1.00 95.56           C  
ATOM   3079  C   THR B 112       1.685  12.555   1.505  1.00 95.56           C  
ATOM   3080  CB  THR B 112       3.922  13.656   1.244  1.00 95.56           C  
ATOM   3081  O   THR B 112       1.767  11.367   1.826  1.00 95.56           O  
ATOM   3082  CG2 THR B 112       3.623  14.195  -0.151  1.00 95.56           C  
ATOM   3083  OG1 THR B 112       4.871  14.516   1.885  1.00 95.56           O  
ATOM   3084  N   TYR B 113       0.755  13.023   0.719  1.00 93.94           N  
ATOM   3085  CA  TYR B 113      -0.148  12.109   0.023  1.00 93.94           C  
ATOM   3086  C   TYR B 113       0.066  12.180  -1.484  1.00 93.94           C  
ATOM   3087  CB  TYR B 113      -1.605  12.438   0.359  1.00 93.94           C  
ATOM   3088  O   TYR B 113       0.534  13.195  -2.006  1.00 93.94           O  
ATOM   3089  CG  TYR B 113      -2.104  13.719  -0.272  1.00 93.94           C  
ATOM   3090  CD1 TYR B 113      -1.817  14.953   0.297  1.00 93.94           C  
ATOM   3091  CD2 TYR B 113      -2.859  13.688  -1.439  1.00 93.94           C  
ATOM   3092  CE1 TYR B 113      -2.275  16.141  -0.280  1.00 93.94           C  
ATOM   3093  CE2 TYR B 113      -3.322  14.859  -2.025  1.00 93.94           C  
ATOM   3094  OH  TYR B 113      -3.480  17.234  -2.016  1.00 93.94           O  
ATOM   3095  CZ  TYR B 113      -3.025  16.078  -1.439  1.00 93.94           C  
ATOM   3096  N   SER B 114      -0.200  11.109  -2.191  1.00 91.38           N  
ATOM   3097  CA  SER B 114      -0.085  11.016  -3.645  1.00 91.38           C  
ATOM   3098  C   SER B 114      -1.126  10.070  -4.223  1.00 91.38           C  
ATOM   3099  CB  SER B 114       1.317  10.555  -4.043  1.00 91.38           C  
ATOM   3100  O   SER B 114      -1.460   9.055  -3.607  1.00 91.38           O  
ATOM   3101  OG  SER B 114       1.416  10.406  -5.449  1.00 91.38           O  
ATOM   3102  N   GLY B 115      -1.641  10.469  -5.328  1.00 87.19           N  
ATOM   3103  CA  GLY B 115      -2.484   9.570  -6.094  1.00 87.19           C  
ATOM   3104  C   GLY B 115      -1.717   8.766  -7.129  1.00 87.19           C  
ATOM   3105  O   GLY B 115      -0.910   9.320  -7.875  1.00 87.19           O  
ATOM   3106  N   GLU B 116      -1.873   7.469  -7.094  1.00 81.81           N  
ATOM   3107  CA  GLU B 116      -1.158   6.586  -8.016  1.00 81.81           C  
ATOM   3108  C   GLU B 116      -2.129   5.766  -8.852  1.00 81.81           C  
ATOM   3109  CB  GLU B 116      -0.211   5.660  -7.246  1.00 81.81           C  
ATOM   3110  O   GLU B 116      -3.201   5.383  -8.383  1.00 81.81           O  
ATOM   3111  CG  GLU B 116       0.745   6.395  -6.316  1.00 81.81           C  
ATOM   3112  CD  GLU B 116       1.809   7.191  -7.055  1.00 81.81           C  
ATOM   3113  OE1 GLU B 116       2.406   8.109  -6.449  1.00 81.81           O  
ATOM   3114  OE2 GLU B 116       2.047   6.891  -8.242  1.00 81.81           O  
ATOM   3115  N   ASN B 117      -1.825   5.652 -10.070  1.00 73.06           N  
ATOM   3116  CA  ASN B 117      -2.621   4.789 -10.938  1.00 73.06           C  
ATOM   3117  C   ASN B 117      -2.277   3.314 -10.727  1.00 73.06           C  
ATOM   3118  CB  ASN B 117      -2.428   5.176 -12.406  1.00 73.06           C  
ATOM   3119  O   ASN B 117      -1.329   2.805 -11.328  1.00 73.06           O  
ATOM   3120  CG  ASN B 117      -3.031   6.527 -12.734  1.00 73.06           C  
ATOM   3121  ND2 ASN B 117      -2.439   7.219 -13.703  1.00 73.06           N  
ATOM   3122  OD1 ASN B 117      -4.020   6.945 -12.125  1.00 73.06           O  
ATOM   3123  N   THR B 118      -2.822   2.729  -9.781  1.00 68.06           N  
ATOM   3124  CA  THR B 118      -2.520   1.339  -9.453  1.00 68.06           C  
ATOM   3125  C   THR B 118      -3.385   0.390 -10.281  1.00 68.06           C  
ATOM   3126  CB  THR B 118      -2.732   1.058  -7.953  1.00 68.06           C  
ATOM   3127  O   THR B 118      -3.086  -0.802 -10.375  1.00 68.06           O  
ATOM   3128  CG2 THR B 118      -1.645   1.715  -7.109  1.00 68.06           C  
ATOM   3129  OG1 THR B 118      -4.008   1.572  -7.551  1.00 68.06           O  
ATOM   3130  N   TYR B 119      -4.398   1.014 -10.938  1.00 64.81           N  
ATOM   3131  CA  TYR B 119      -5.441   0.199 -11.547  1.00 64.81           C  
ATOM   3132  C   TYR B 119      -5.348   0.239 -13.070  1.00 64.81           C  
ATOM   3133  CB  TYR B 119      -6.828   0.676 -11.094  1.00 64.81           C  
ATOM   3134  O   TYR B 119      -4.934   1.247 -13.648  1.00 64.81           O  
ATOM   3135  CG  TYR B 119      -6.945   0.874  -9.609  1.00 64.81           C  
ATOM   3136  CD1 TYR B 119      -6.953  -0.216  -8.734  1.00 64.81           C  
ATOM   3137  CD2 TYR B 119      -7.047   2.148  -9.062  1.00 64.81           C  
ATOM   3138  CE1 TYR B 119      -7.062  -0.038  -7.363  1.00 64.81           C  
ATOM   3139  CE2 TYR B 119      -7.160   2.338  -7.688  1.00 64.81           C  
ATOM   3140  OH  TYR B 119      -7.273   1.422  -5.488  1.00 64.81           O  
ATOM   3141  CZ  TYR B 119      -7.164   1.240  -6.848  1.00 64.81           C  
ATOM   3142  N   GLY B 120      -5.363  -0.747 -13.758  1.00 60.62           N  
ATOM   3143  CA  GLY B 120      -5.477  -0.852 -15.203  1.00 60.62           C  
ATOM   3144  C   GLY B 120      -5.445  -2.285 -15.695  1.00 60.62           C  
ATOM   3145  O   GLY B 120      -5.133  -3.205 -14.938  1.00 60.62           O  
TER    3146      GLY B 120                                                      
ENDMDL                                                                          
END                                                                             
