# Supplementary material for: Linear motifs regulating protein secretion, sorting and autophagy in Leishmania parasites are diverged with respect to their host equivalents
Source: PLoS Comput Biol. 2024 Feb 16;20(2):e1011902. doi: 10.1371/journal.pcbi.1011902 (PMC10903960; doi:10.1371/journal.pcbi.1011902)
Supplement: S1 Structures — Best energy HADDOCK structures for L infantum KDEL models: KDEL-best-HADDOCK-run-01.pdb. AlphaFold2 Multimer output for ATG8-ATG2 peptide complex: Lei-ATG2pep-ATG8.pdb. AlphaFold2 Multimer output for ATG8-ATG3 complex: Lei-ATG-3ATG8.pdb. AlphaFold2 Multimer outputs for ATG8-ATG4 complexes: LeiATG41ATG8C.pdb. LeiATG42ATG8.pdb. Cognate idealized LIR peptide modelled onto the L infantum ATG8 protein: Lei-ATG8-LIR-best-model.pdb. (ZIP) [file pcbi.1011902.s038.zip › structures/Lei-ATG2pep-ATG8.pdb]

MODEL     1                                                                     
ATOM      1  N   MET A   1       8.344  -1.946  19.891  1.00 31.45           N  
ATOM      2  CA  MET A   1       7.941  -2.975  18.938  1.00 31.45           C  
ATOM      3  C   MET A   1       8.258  -2.545  17.516  1.00 31.45           C  
ATOM      4  CB  MET A   1       6.449  -3.285  19.078  1.00 31.45           C  
ATOM      5  O   MET A   1       7.598  -1.657  16.969  1.00 31.45           O  
ATOM      6  CG  MET A   1       6.078  -3.943  20.391  1.00 31.45           C  
ATOM      7  SD  MET A   1       4.273  -4.258  20.531  1.00 31.45           S  
ATOM      8  CE  MET A   1       4.258  -5.352  21.984  1.00 31.45           C  
ATOM      9  N   SER A   2       9.531  -2.322  17.219  1.00 37.38           N  
ATOM     10  CA  SER A   2      10.109  -1.926  15.938  1.00 37.38           C  
ATOM     11  C   SER A   2       9.539  -2.758  14.789  1.00 37.38           C  
ATOM     12  CB  SER A   2      11.633  -2.064  15.969  1.00 37.38           C  
ATOM     13  O   SER A   2       9.516  -3.988  14.859  1.00 37.38           O  
ATOM     14  OG  SER A   2      12.203  -1.600  14.758  1.00 37.38           O  
ATOM     15  N   SER A   3       8.398  -2.400  14.344  1.00 42.25           N  
ATOM     16  CA  SER A   3       7.816  -3.162  13.242  1.00 42.25           C  
ATOM     17  C   SER A   3       8.891  -3.658  12.289  1.00 42.25           C  
ATOM     18  CB  SER A   3       6.797  -2.312  12.484  1.00 42.25           C  
ATOM     19  O   SER A   3       9.688  -2.869  11.773  1.00 42.25           O  
ATOM     20  OG  SER A   3       7.398  -1.681  11.367  1.00 42.25           O  
ATOM     21  N   ARG A   4       9.570  -4.809  12.531  1.00 46.34           N  
ATOM     22  CA  ARG A   4      10.562  -5.578  11.789  1.00 46.34           C  
ATOM     23  C   ARG A   4      10.422  -5.344  10.281  1.00 46.34           C  
ATOM     24  CB  ARG A   4      10.422  -7.070  12.094  1.00 46.34           C  
ATOM     25  O   ARG A   4      11.422  -5.320   9.562  1.00 46.34           O  
ATOM     26  CG  ARG A   4      11.000  -7.473  13.445  1.00 46.34           C  
ATOM     27  CD  ARG A   4      10.945  -8.977  13.656  1.00 46.34           C  
ATOM     28  NE  ARG A   4      11.469  -9.359  14.969  1.00 46.34           N  
ATOM     29  NH1 ARG A   4      11.344 -11.633  14.586  1.00 46.34           N  
ATOM     30  NH2 ARG A   4      12.133 -10.852  16.578  1.00 46.34           N  
ATOM     31  CZ  ARG A   4      11.648 -10.617  15.375  1.00 46.34           C  
ATOM     32  N   VAL A   5       9.164  -5.598   9.742  1.00 47.69           N  
ATOM     33  CA  VAL A   5       9.266  -5.652   8.281  1.00 47.69           C  
ATOM     34  C   VAL A   5       9.680  -4.285   7.742  1.00 47.69           C  
ATOM     35  CB  VAL A   5       7.941  -6.105   7.637  1.00 47.69           C  
ATOM     36  O   VAL A   5       8.828  -3.426   7.500  1.00 47.69           O  
ATOM     37  CG1 VAL A   5       8.141  -6.438   6.160  1.00 47.69           C  
ATOM     38  CG2 VAL A   5       7.367  -7.309   8.383  1.00 47.69           C  
ATOM     39  N   ALA A   6      10.648  -3.691   8.516  1.00 54.66           N  
ATOM     40  CA  ALA A   6      11.094  -2.467   7.855  1.00 54.66           C  
ATOM     41  C   ALA A   6      11.367  -2.707   6.375  1.00 54.66           C  
ATOM     42  CB  ALA A   6      12.344  -1.917   8.539  1.00 54.66           C  
ATOM     43  O   ALA A   6      12.297  -3.434   6.016  1.00 54.66           O  
ATOM     44  N   GLY A   7      10.383  -2.646   5.500  1.00 66.38           N  
ATOM     45  CA  GLY A   7      10.539  -2.779   4.059  1.00 66.38           C  
ATOM     46  C   GLY A   7      11.742  -2.031   3.520  1.00 66.38           C  
ATOM     47  O   GLY A   7      12.367  -1.246   4.238  1.00 66.38           O  
ATOM     48  N   SER A   8      12.344  -2.418   2.428  1.00 76.19           N  
ATOM     49  CA  SER A   8      13.477  -1.824   1.729  1.00 76.19           C  
ATOM     50  C   SER A   8      13.359  -0.305   1.667  1.00 76.19           C  
ATOM     51  CB  SER A   8      13.594  -2.393   0.314  1.00 76.19           C  
ATOM     52  O   SER A   8      14.359   0.407   1.772  1.00 76.19           O  
ATOM     53  OG  SER A   8      14.734  -1.869  -0.348  1.00 76.19           O  
ATOM     54  N   TYR A   9      12.133   0.172   1.736  1.00 83.44           N  
ATOM     55  CA  TYR A   9      11.922   1.611   1.639  1.00 83.44           C  
ATOM     56  C   TYR A   9      12.359   2.314   2.918  1.00 83.44           C  
ATOM     57  CB  TYR A   9      10.445   1.919   1.351  1.00 83.44           C  
ATOM     58  O   TYR A   9      13.039   3.340   2.867  1.00 83.44           O  
ATOM     59  CG  TYR A   9      10.164   3.385   1.122  1.00 83.44           C  
ATOM     60  CD1 TYR A   9       9.625   4.180   2.133  1.00 83.44           C  
ATOM     61  CD2 TYR A   9      10.438   3.979  -0.106  1.00 83.44           C  
ATOM     62  CE1 TYR A   9       9.367   5.527   1.926  1.00 83.44           C  
ATOM     63  CE2 TYR A   9      10.180   5.328  -0.325  1.00 83.44           C  
ATOM     64  OH  TYR A   9       9.391   7.430   0.485  1.00 83.44           O  
ATOM     65  CZ  TYR A   9       9.648   6.094   0.696  1.00 83.44           C  
ATOM     66  N   LYS A  10      12.008   1.812   4.012  1.00 85.31           N  
ATOM     67  CA  LYS A  10      12.383   2.420   5.285  1.00 85.31           C  
ATOM     68  C   LYS A  10      13.891   2.363   5.496  1.00 85.31           C  
ATOM     69  CB  LYS A  10      11.664   1.726   6.445  1.00 85.31           C  
ATOM     70  O   LYS A  10      14.477   3.275   6.086  1.00 85.31           O  
ATOM     71  CG  LYS A  10      10.203   2.123   6.598  1.00 85.31           C  
ATOM     72  CD  LYS A  10       9.594   1.526   7.855  1.00 85.31           C  
ATOM     73  CE  LYS A  10       8.258   2.180   8.195  1.00 85.31           C  
ATOM     74  NZ  LYS A  10       7.641   1.581   9.414  1.00 85.31           N  
ATOM     75  N   LYS A  11      14.430   1.344   4.930  1.00 82.88           N  
ATOM     76  CA  LYS A  11      15.875   1.206   5.074  1.00 82.88           C  
ATOM     77  C   LYS A  11      16.609   2.160   4.137  1.00 82.88           C  
ATOM     78  CB  LYS A  11      16.312  -0.235   4.797  1.00 82.88           C  
ATOM     79  O   LYS A  11      17.703   2.641   4.461  1.00 82.88           O  
ATOM     80  CG  LYS A  11      15.867  -1.228   5.863  1.00 82.88           C  
ATOM     81  CD  LYS A  11      16.344  -2.639   5.543  1.00 82.88           C  
ATOM     82  CE  LYS A  11      15.805  -3.650   6.551  1.00 82.88           C  
ATOM     83  NZ  LYS A  11      16.172  -5.047   6.180  1.00 82.88           N  
ATOM     84  N   ALA A  12      16.031   2.434   3.070  1.00 84.62           N  
ATOM     85  CA  ALA A  12      16.688   3.221   2.035  1.00 84.62           C  
ATOM     86  C   ALA A  12      16.500   4.715   2.275  1.00 84.62           C  
ATOM     87  CB  ALA A  12      16.172   2.834   0.654  1.00 84.62           C  
ATOM     88  O   ALA A  12      17.219   5.539   1.694  1.00 84.62           O  
ATOM     89  N   HIS A  13      15.523   5.059   3.098  1.00 87.12           N  
ATOM     90  CA  HIS A  13      15.219   6.465   3.342  1.00 87.12           C  
ATOM     91  C   HIS A  13      15.141   6.762   4.836  1.00 87.12           C  
ATOM     92  CB  HIS A  13      13.898   6.855   2.664  1.00 87.12           C  
ATOM     93  O   HIS A  13      14.523   6.012   5.590  1.00 87.12           O  
ATOM     94  CG  HIS A  13      13.875   6.570   1.195  1.00 87.12           C  
ATOM     95  CD2 HIS A  13      13.336   5.547   0.497  1.00 87.12           C  
ATOM     96  ND1 HIS A  13      14.469   7.402   0.267  1.00 87.12           N  
ATOM     97  CE1 HIS A  13      14.281   6.898  -0.943  1.00 87.12           C  
ATOM     98  NE2 HIS A  13      13.602   5.770  -0.831  1.00 87.12           N  
ATOM     99  N   THR A  14      15.812   7.867   5.211  1.00 88.69           N  
ATOM    100  CA  THR A  14      15.750   8.266   6.613  1.00 88.69           C  
ATOM    101  C   THR A  14      14.336   8.703   6.984  1.00 88.69           C  
ATOM    102  CB  THR A  14      16.734   9.406   6.914  1.00 88.69           C  
ATOM    103  O   THR A  14      13.531   9.031   6.105  1.00 88.69           O  
ATOM    104  CG2 THR A  14      18.156   9.039   6.488  1.00 88.69           C  
ATOM    105  OG1 THR A  14      16.328  10.586   6.207  1.00 88.69           O  
ATOM    106  N   LEU A  15      14.055   8.617   8.219  1.00 92.31           N  
ATOM    107  CA  LEU A  15      12.742   9.047   8.695  1.00 92.31           C  
ATOM    108  C   LEU A  15      12.461  10.484   8.266  1.00 92.31           C  
ATOM    109  CB  LEU A  15      12.656   8.930  10.219  1.00 92.31           C  
ATOM    110  O   LEU A  15      11.344  10.797   7.836  1.00 92.31           O  
ATOM    111  CG  LEU A  15      11.375   9.453  10.867  1.00 92.31           C  
ATOM    112  CD1 LEU A  15      10.164   8.719  10.305  1.00 92.31           C  
ATOM    113  CD2 LEU A  15      11.445   9.305  12.383  1.00 92.31           C  
ATOM    114  N   GLU A  16      13.461  11.312   8.414  1.00 92.50           N  
ATOM    115  CA  GLU A  16      13.281  12.711   8.031  1.00 92.50           C  
ATOM    116  C   GLU A  16      12.906  12.836   6.551  1.00 92.50           C  
ATOM    117  CB  GLU A  16      14.547  13.516   8.320  1.00 92.50           C  
ATOM    118  O   GLU A  16      12.031  13.625   6.191  1.00 92.50           O  
ATOM    119  CG  GLU A  16      14.859  13.656   9.805  1.00 92.50           C  
ATOM    120  CD  GLU A  16      16.156  14.398  10.078  1.00 92.50           C  
ATOM    121  OE1 GLU A  16      16.453  14.695  11.258  1.00 92.50           O  
ATOM    122  OE2 GLU A  16      16.891  14.680   9.109  1.00 92.50           O  
ATOM    123  N   ALA A  17      13.617  12.102   5.750  1.00 88.62           N  
ATOM    124  CA  ALA A  17      13.328  12.125   4.320  1.00 88.62           C  
ATOM    125  C   ALA A  17      11.922  11.602   4.035  1.00 88.62           C  
ATOM    126  CB  ALA A  17      14.359  11.305   3.553  1.00 88.62           C  
ATOM    127  O   ALA A  17      11.203  12.164   3.209  1.00 88.62           O  
ATOM    128  N   ARG A  18      11.516  10.562   4.703  1.00 90.88           N  
ATOM    129  CA  ARG A  18      10.180  10.008   4.508  1.00 90.88           C  
ATOM    130  C   ARG A  18       9.102  10.984   4.965  1.00 90.88           C  
ATOM    131  CB  ARG A  18      10.039   8.680   5.262  1.00 90.88           C  
ATOM    132  O   ARG A  18       8.070  11.125   4.309  1.00 90.88           O  
ATOM    133  CG  ARG A  18      11.031   7.613   4.824  1.00 90.88           C  
ATOM    134  CD  ARG A  18      10.648   6.238   5.355  1.00 90.88           C  
ATOM    135  NE  ARG A  18      10.734   6.184   6.812  1.00 90.88           N  
ATOM    136  NH1 ARG A  18      11.570   4.031   6.887  1.00 90.88           N  
ATOM    137  NH2 ARG A  18      11.211   5.191   8.828  1.00 90.88           N  
ATOM    138  CZ  ARG A  18      11.172   5.137   7.508  1.00 90.88           C  
ATOM    139  N   LEU A  19       9.328  11.703   6.012  1.00 93.00           N  
ATOM    140  CA  LEU A  19       8.391  12.695   6.520  1.00 93.00           C  
ATOM    141  C   LEU A  19       8.227  13.844   5.527  1.00 93.00           C  
ATOM    142  CB  LEU A  19       8.852  13.234   7.875  1.00 93.00           C  
ATOM    143  O   LEU A  19       7.109  14.289   5.258  1.00 93.00           O  
ATOM    144  CG  LEU A  19       8.617  12.328   9.078  1.00 93.00           C  
ATOM    145  CD1 LEU A  19       9.422  12.820  10.281  1.00 93.00           C  
ATOM    146  CD2 LEU A  19       7.133  12.258   9.422  1.00 93.00           C  
ATOM    147  N   ARG A  20       9.328  14.180   5.078  1.00 88.75           N  
ATOM    148  CA  ARG A  20       9.289  15.273   4.105  1.00 88.75           C  
ATOM    149  C   ARG A  20       8.523  14.859   2.854  1.00 88.75           C  
ATOM    150  CB  ARG A  20      10.703  15.719   3.736  1.00 88.75           C  
ATOM    151  O   ARG A  20       7.719  15.633   2.330  1.00 88.75           O  
ATOM    152  CG  ARG A  20      10.750  16.969   2.871  1.00 88.75           C  
ATOM    153  CD  ARG A  20      12.188  17.375   2.564  1.00 88.75           C  
ATOM    154  NE  ARG A  20      12.867  16.391   1.734  1.00 88.75           N  
ATOM    155  NH1 ARG A  20      14.789  17.641   1.467  1.00 88.75           N  
ATOM    156  NH2 ARG A  20      14.617  15.578   0.490  1.00 88.75           N  
ATOM    157  CZ  ARG A  20      14.094  16.547   1.232  1.00 88.75           C  
ATOM    158  N   ASP A  21       8.852  13.672   2.373  1.00 87.06           N  
ATOM    159  CA  ASP A  21       8.164  13.164   1.188  1.00 87.06           C  
ATOM    160  C   ASP A  21       6.664  13.047   1.426  1.00 87.06           C  
ATOM    161  CB  ASP A  21       8.742  11.805   0.782  1.00 87.06           C  
ATOM    162  O   ASP A  21       5.863  13.445   0.573  1.00 87.06           O  
ATOM    163  CG  ASP A  21      10.078  11.906   0.081  1.00 87.06           C  
ATOM    164  OD1 ASP A  21      10.516  13.031  -0.245  1.00 87.06           O  
ATOM    165  OD2 ASP A  21      10.711  10.852  -0.150  1.00 87.06           O  
ATOM    166  N   ALA A  22       6.293  12.484   2.527  1.00 90.12           N  
ATOM    167  CA  ALA A  22       4.875  12.336   2.863  1.00 90.12           C  
ATOM    168  C   ALA A  22       4.188  13.695   2.918  1.00 90.12           C  
ATOM    169  CB  ALA A  22       4.715  11.609   4.195  1.00 90.12           C  
ATOM    170  O   ALA A  22       3.074  13.859   2.408  1.00 90.12           O  
ATOM    171  N   GLU A  23       4.863  14.633   3.531  1.00 90.12           N  
ATOM    172  CA  GLU A  23       4.281  15.969   3.652  1.00 90.12           C  
ATOM    173  C   GLU A  23       4.051  16.594   2.281  1.00 90.12           C  
ATOM    174  CB  GLU A  23       5.184  16.875   4.500  1.00 90.12           C  
ATOM    175  O   GLU A  23       2.986  17.156   2.025  1.00 90.12           O  
ATOM    176  CG  GLU A  23       4.574  18.234   4.805  1.00 90.12           C  
ATOM    177  CD  GLU A  23       5.328  19.000   5.883  1.00 90.12           C  
ATOM    178  OE1 GLU A  23       4.824  20.047   6.340  1.00 90.12           O  
ATOM    179  OE2 GLU A  23       6.426  18.547   6.270  1.00 90.12           O  
ATOM    180  N   LYS A  24       5.008  16.469   1.440  1.00 86.56           N  
ATOM    181  CA  LYS A  24       4.887  17.031   0.097  1.00 86.56           C  
ATOM    182  C   LYS A  24       3.723  16.391  -0.659  1.00 86.56           C  
ATOM    183  CB  LYS A  24       6.188  16.828  -0.686  1.00 86.56           C  
ATOM    184  O   LYS A  24       2.955  17.094  -1.324  1.00 86.56           O  
ATOM    185  CG  LYS A  24       7.328  17.719  -0.222  1.00 86.56           C  
ATOM    186  CD  LYS A  24       8.586  17.500  -1.054  1.00 86.56           C  
ATOM    187  CE  LYS A  24       9.742  18.359  -0.556  1.00 86.56           C  
ATOM    188  NZ  LYS A  24      11.008  18.062  -1.307  1.00 86.56           N  
ATOM    189  N   VAL A  25       3.629  15.086  -0.568  1.00 87.62           N  
ATOM    190  CA  VAL A  25       2.582  14.383  -1.304  1.00 87.62           C  
ATOM    191  C   VAL A  25       1.222  14.688  -0.680  1.00 87.62           C  
ATOM    192  CB  VAL A  25       2.830  12.859  -1.329  1.00 87.62           C  
ATOM    193  O   VAL A  25       0.226  14.836  -1.392  1.00 87.62           O  
ATOM    194  CG1 VAL A  25       1.675  12.133  -2.018  1.00 87.62           C  
ATOM    195  CG2 VAL A  25       4.152  12.547  -2.027  1.00 87.62           C  
ATOM    196  N   ARG A  26       1.187  14.820   0.620  1.00 88.56           N  
ATOM    197  CA  ARG A  26      -0.067  15.125   1.304  1.00 88.56           C  
ATOM    198  C   ARG A  26      -0.593  16.500   0.903  1.00 88.56           C  
ATOM    199  CB  ARG A  26       0.118  15.055   2.820  1.00 88.56           C  
ATOM    200  O   ARG A  26      -1.806  16.703   0.822  1.00 88.56           O  
ATOM    201  CG  ARG A  26      -1.188  15.016   3.600  1.00 88.56           C  
ATOM    202  CD  ARG A  26      -0.947  14.883   5.098  1.00 88.56           C  
ATOM    203  NE  ARG A  26      -0.993  13.492   5.531  1.00 88.56           N  
ATOM    204  NH1 ARG A  26       0.064  13.867   7.551  1.00 88.56           N  
ATOM    205  NH2 ARG A  26      -0.605  11.750   6.980  1.00 88.56           N  
ATOM    206  CZ  ARG A  26      -0.511  13.039   6.688  1.00 88.56           C  
ATOM    207  N   GLU A  27       0.254  17.359   0.684  1.00 87.50           N  
ATOM    208  CA  GLU A  27      -0.164  18.688   0.239  1.00 87.50           C  
ATOM    209  C   GLU A  27      -0.836  18.625  -1.129  1.00 87.50           C  
ATOM    210  CB  GLU A  27       1.032  19.641   0.195  1.00 87.50           C  
ATOM    211  O   GLU A  27      -1.786  19.359  -1.395  1.00 87.50           O  
ATOM    212  CG  GLU A  27       1.537  20.047   1.568  1.00 87.50           C  
ATOM    213  CD  GLU A  27       2.639  21.094   1.510  1.00 87.50           C  
ATOM    214  OE1 GLU A  27       2.963  21.703   2.559  1.00 87.50           O  
ATOM    215  OE2 GLU A  27       3.184  21.312   0.405  1.00 87.50           O  
ATOM    216  N   ARG A  28      -0.411  17.734  -1.966  1.00 85.81           N  
ATOM    217  CA  ARG A  28      -0.920  17.625  -3.330  1.00 85.81           C  
ATOM    218  C   ARG A  28      -2.125  16.703  -3.395  1.00 85.81           C  
ATOM    219  CB  ARG A  28       0.176  17.141  -4.277  1.00 85.81           C  
ATOM    220  O   ARG A  28      -2.986  16.844  -4.266  1.00 85.81           O  
ATOM    221  CG  ARG A  28       1.375  18.062  -4.367  1.00 85.81           C  
ATOM    222  CD  ARG A  28       2.314  17.656  -5.496  1.00 85.81           C  
ATOM    223  NE  ARG A  28       3.027  16.422  -5.191  1.00 85.81           N  
ATOM    224  NH1 ARG A  28       4.938  17.469  -4.426  1.00 85.81           N  
ATOM    225  NH2 ARG A  28       4.812  15.188  -4.449  1.00 85.81           N  
ATOM    226  CZ  ARG A  28       4.258  16.359  -4.691  1.00 85.81           C  
ATOM    227  N   ALA A  29      -2.168  15.656  -2.566  1.00 87.50           N  
ATOM    228  CA  ALA A  29      -3.246  14.672  -2.539  1.00 87.50           C  
ATOM    229  C   ALA A  29      -3.717  14.414  -1.111  1.00 87.50           C  
ATOM    230  CB  ALA A  29      -2.793  13.367  -3.191  1.00 87.50           C  
ATOM    231  O   ALA A  29      -3.586  13.297  -0.601  1.00 87.50           O  
ATOM    232  N   PRO A  30      -4.359  15.438  -0.538  1.00 87.94           N  
ATOM    233  CA  PRO A  30      -4.754  15.328   0.869  1.00 87.94           C  
ATOM    234  C   PRO A  30      -5.848  14.281   1.094  1.00 87.94           C  
ATOM    235  CB  PRO A  30      -5.254  16.734   1.210  1.00 87.94           C  
ATOM    236  O   PRO A  30      -6.047  13.828   2.223  1.00 87.94           O  
ATOM    237  CG  PRO A  30      -5.660  17.312  -0.102  1.00 87.94           C  
ATOM    238  CD  PRO A  30      -4.750  16.781  -1.169  1.00 87.94           C  
ATOM    239  N   ASP A  31      -6.559  13.906   0.064  1.00 88.12           N  
ATOM    240  CA  ASP A  31      -7.680  12.984   0.220  1.00 88.12           C  
ATOM    241  C   ASP A  31      -7.246  11.547  -0.062  1.00 88.12           C  
ATOM    242  CB  ASP A  31      -8.836  13.383  -0.705  1.00 88.12           C  
ATOM    243  O   ASP A  31      -8.070  10.633  -0.019  1.00 88.12           O  
ATOM    244  CG  ASP A  31      -8.414  13.477  -2.162  1.00 88.12           C  
ATOM    245  OD1 ASP A  31      -7.395  14.133  -2.461  1.00 88.12           O  
ATOM    246  OD2 ASP A  31      -9.117  12.906  -3.020  1.00 88.12           O  
ATOM    247  N   ARG A  32      -5.953  11.359  -0.250  1.00 89.94           N  
ATOM    248  CA  ARG A  32      -5.469  10.016  -0.570  1.00 89.94           C  
ATOM    249  C   ARG A  32      -4.621   9.461   0.568  1.00 89.94           C  
ATOM    250  CB  ARG A  32      -4.656  10.039  -1.867  1.00 89.94           C  
ATOM    251  O   ARG A  32      -4.090  10.211   1.386  1.00 89.94           O  
ATOM    252  CG  ARG A  32      -5.426  10.562  -3.068  1.00 89.94           C  
ATOM    253  CD  ARG A  32      -6.465   9.562  -3.557  1.00 89.94           C  
ATOM    254  NE  ARG A  32      -7.070   9.992  -4.816  1.00 89.94           N  
ATOM    255  NH1 ARG A  32      -9.164  10.359  -3.920  1.00 89.94           N  
ATOM    256  NH2 ARG A  32      -8.789  10.727  -6.148  1.00 89.94           N  
ATOM    257  CZ  ARG A  32      -8.344  10.359  -4.957  1.00 89.94           C  
ATOM    258  N   ILE A  33      -4.621   8.172   0.592  1.00 92.94           N  
ATOM    259  CA  ILE A  33      -3.781   7.465   1.558  1.00 92.94           C  
ATOM    260  C   ILE A  33      -2.436   7.129   0.923  1.00 92.94           C  
ATOM    261  CB  ILE A  33      -4.469   6.184   2.072  1.00 92.94           C  
ATOM    262  O   ILE A  33      -2.381   6.629  -0.203  1.00 92.94           O  
ATOM    263  CG1 ILE A  33      -5.797   6.523   2.758  1.00 92.94           C  
ATOM    264  CG2 ILE A  33      -3.543   5.418   3.021  1.00 92.94           C  
ATOM    265  CD1 ILE A  33      -6.664   5.312   3.064  1.00 92.94           C  
ATOM    266  N   LEU A  34      -1.432   7.438   1.636  1.00 92.06           N  
ATOM    267  CA  LEU A  34      -0.088   7.105   1.174  1.00 92.06           C  
ATOM    268  C   LEU A  34       0.312   5.707   1.626  1.00 92.06           C  
ATOM    269  CB  LEU A  34       0.925   8.133   1.692  1.00 92.06           C  
ATOM    270  O   LEU A  34       0.444   5.449   2.824  1.00 92.06           O  
ATOM    271  CG  LEU A  34       0.650   9.594   1.342  1.00 92.06           C  
ATOM    272  CD1 LEU A  34       1.679  10.500   2.008  1.00 92.06           C  
ATOM    273  CD2 LEU A  34       0.654   9.789  -0.170  1.00 92.06           C  
ATOM    274  N   VAL A  35       0.578   4.910   0.575  1.00 92.81           N  
ATOM    275  CA  VAL A  35       0.871   3.516   0.879  1.00 92.81           C  
ATOM    276  C   VAL A  35       2.205   3.119   0.249  1.00 92.81           C  
ATOM    277  CB  VAL A  35      -0.253   2.578   0.383  1.00 92.81           C  
ATOM    278  O   VAL A  35       2.457   3.414  -0.921  1.00 92.81           O  
ATOM    279  CG1 VAL A  35       0.115   1.116   0.631  1.00 92.81           C  
ATOM    280  CG2 VAL A  35      -1.575   2.924   1.065  1.00 92.81           C  
ATOM    281  N   ILE A  36       3.014   2.562   1.050  1.00 92.31           N  
ATOM    282  CA  ILE A  36       4.207   1.896   0.543  1.00 92.31           C  
ATOM    283  C   ILE A  36       3.965   0.391   0.463  1.00 92.31           C  
ATOM    284  CB  ILE A  36       5.438   2.193   1.428  1.00 92.31           C  
ATOM    285  O   ILE A  36       3.707  -0.258   1.480  1.00 92.31           O  
ATOM    286  CG1 ILE A  36       5.660   3.707   1.546  1.00 92.31           C  
ATOM    287  CG2 ILE A  36       6.684   1.500   0.870  1.00 92.31           C  
ATOM    288  CD1 ILE A  36       6.012   4.383   0.229  1.00 92.31           C  
ATOM    289  N   CYS A  37       4.016  -0.097  -0.686  1.00 91.31           N  
ATOM    290  CA  CYS A  37       3.764  -1.511  -0.942  1.00 91.31           C  
ATOM    291  C   CYS A  37       5.023  -2.207  -1.441  1.00 91.31           C  
ATOM    292  CB  CYS A  37       2.639  -1.679  -1.963  1.00 91.31           C  
ATOM    293  O   CYS A  37       5.555  -1.856  -2.496  1.00 91.31           O  
ATOM    294  SG  CYS A  37       2.096  -3.389  -2.174  1.00 91.31           S  
ATOM    295  N   GLU A  38       5.445  -3.211  -0.699  1.00 90.44           N  
ATOM    296  CA  GLU A  38       6.664  -3.936  -1.056  1.00 90.44           C  
ATOM    297  C   GLU A  38       6.414  -5.441  -1.096  1.00 90.44           C  
ATOM    298  CB  GLU A  38       7.789  -3.613  -0.070  1.00 90.44           C  
ATOM    299  O   GLU A  38       5.496  -5.941  -0.444  1.00 90.44           O  
ATOM    300  CG  GLU A  38       8.234  -2.160  -0.101  1.00 90.44           C  
ATOM    301  CD  GLU A  38       9.375  -1.860   0.865  1.00 90.44           C  
ATOM    302  OE1 GLU A  38      10.477  -1.489   0.406  1.00 90.44           O  
ATOM    303  OE2 GLU A  38       9.156  -1.999   2.090  1.00 90.44           O  
ATOM    304  N   LYS A  39       7.191  -6.020  -1.903  1.00 89.19           N  
ATOM    305  CA  LYS A  39       7.102  -7.473  -2.010  1.00 89.19           C  
ATOM    306  C   LYS A  39       7.715  -8.156  -0.789  1.00 89.19           C  
ATOM    307  CB  LYS A  39       7.789  -7.961  -3.285  1.00 89.19           C  
ATOM    308  O   LYS A  39       8.766  -7.734  -0.302  1.00 89.19           O  
ATOM    309  CG  LYS A  39       7.516  -9.422  -3.613  1.00 89.19           C  
ATOM    310  CD  LYS A  39       8.102  -9.812  -4.965  1.00 89.19           C  
ATOM    311  CE  LYS A  39       9.602 -10.078  -4.871  1.00 89.19           C  
ATOM    312  NZ  LYS A  39      10.156 -10.586  -6.160  1.00 89.19           N  
ATOM    313  N   ALA A  40       7.016  -9.227  -0.292  1.00 87.00           N  
ATOM    314  CA  ALA A  40       7.605 -10.023   0.780  1.00 87.00           C  
ATOM    315  C   ALA A  40       8.906 -10.672   0.325  1.00 87.00           C  
ATOM    316  CB  ALA A  40       6.621 -11.086   1.257  1.00 87.00           C  
ATOM    317  O   ALA A  40       9.031 -11.078  -0.832  1.00 87.00           O  
ATOM    318  N   GLU A  41       9.742 -10.781   1.323  1.00 81.88           N  
ATOM    319  CA  GLU A  41      11.023 -11.414   1.001  1.00 81.88           C  
ATOM    320  C   GLU A  41      10.828 -12.844   0.514  1.00 81.88           C  
ATOM    321  CB  GLU A  41      11.953 -11.391   2.217  1.00 81.88           C  
ATOM    322  O   GLU A  41      10.016 -13.586   1.074  1.00 81.88           O  
ATOM    323  CG  GLU A  41      12.469 -10.008   2.572  1.00 81.88           C  
ATOM    324  CD  GLU A  41      13.461 -10.016   3.727  1.00 81.88           C  
ATOM    325  OE1 GLU A  41      14.062  -8.953   4.016  1.00 81.88           O  
ATOM    326  OE2 GLU A  41      13.625 -11.086   4.352  1.00 81.88           O  
ATOM    327  N   ASN A  42      11.367 -13.234  -0.606  1.00 78.88           N  
ATOM    328  CA  ASN A  42      11.391 -14.586  -1.149  1.00 78.88           C  
ATOM    329  C   ASN A  42      10.062 -14.945  -1.815  1.00 78.88           C  
ATOM    330  CB  ASN A  42      11.719 -15.602  -0.052  1.00 78.88           C  
ATOM    331  O   ASN A  42       9.773 -16.125  -2.039  1.00 78.88           O  
ATOM    332  CG  ASN A  42      13.094 -15.383   0.552  1.00 78.88           C  
ATOM    333  ND2 ASN A  42      13.188 -15.492   1.872  1.00 78.88           N  
ATOM    334  OD1 ASN A  42      14.062 -15.109  -0.161  1.00 78.88           O  
ATOM    335  N   SER A  43       9.172 -13.961  -1.917  1.00 83.69           N  
ATOM    336  CA  SER A  43       7.938 -14.250  -2.641  1.00 83.69           C  
ATOM    337  C   SER A  43       8.203 -14.461  -4.129  1.00 83.69           C  
ATOM    338  CB  SER A  43       6.926 -13.125  -2.447  1.00 83.69           C  
ATOM    339  O   SER A  43       8.969 -13.711  -4.738  1.00 83.69           O  
ATOM    340  OG  SER A  43       5.727 -13.398  -3.148  1.00 83.69           O  
ATOM    341  N   PRO A  44       7.648 -15.578  -4.656  1.00 82.50           N  
ATOM    342  CA  PRO A  44       7.906 -15.914  -6.059  1.00 82.50           C  
ATOM    343  C   PRO A  44       7.160 -15.000  -7.027  1.00 82.50           C  
ATOM    344  CB  PRO A  44       7.406 -17.359  -6.180  1.00 82.50           C  
ATOM    345  O   PRO A  44       7.172 -15.234  -8.242  1.00 82.50           O  
ATOM    346  CG  PRO A  44       6.316 -17.469  -5.164  1.00 82.50           C  
ATOM    347  CD  PRO A  44       6.629 -16.547  -4.020  1.00 82.50           C  
ATOM    348  N   VAL A  45       6.559 -13.883  -6.535  1.00 85.50           N  
ATOM    349  CA  VAL A  45       5.793 -13.000  -7.402  1.00 85.50           C  
ATOM    350  C   VAL A  45       6.695 -11.891  -7.934  1.00 85.50           C  
ATOM    351  CB  VAL A  45       4.582 -12.391  -6.660  1.00 85.50           C  
ATOM    352  O   VAL A  45       7.742 -11.594  -7.352  1.00 85.50           O  
ATOM    353  CG1 VAL A  45       3.559 -13.469  -6.320  1.00 85.50           C  
ATOM    354  CG2 VAL A  45       5.035 -11.664  -5.395  1.00 85.50           C  
ATOM    355  N   PRO A  46       6.309 -11.320  -9.023  1.00 86.69           N  
ATOM    356  CA  PRO A  46       7.137 -10.266  -9.609  1.00 86.69           C  
ATOM    357  C   PRO A  46       7.184  -9.008  -8.742  1.00 86.69           C  
ATOM    358  CB  PRO A  46       6.453  -9.984 -10.945  1.00 86.69           C  
ATOM    359  O   PRO A  46       6.305  -8.797  -7.906  1.00 86.69           O  
ATOM    360  CG  PRO A  46       5.637 -11.211 -11.219  1.00 86.69           C  
ATOM    361  CD  PRO A  46       5.234 -11.820  -9.914  1.00 86.69           C  
ATOM    362  N   ASP A  47       8.258  -8.258  -9.031  1.00 82.88           N  
ATOM    363  CA  ASP A  47       8.422  -6.996  -8.320  1.00 82.88           C  
ATOM    364  C   ASP A  47       7.555  -5.902  -8.938  1.00 82.88           C  
ATOM    365  CB  ASP A  47       9.891  -6.566  -8.312  1.00 82.88           C  
ATOM    366  O   ASP A  47       7.359  -5.875 -10.156  1.00 82.88           O  
ATOM    367  CG  ASP A  47      10.781  -7.520  -7.535  1.00 82.88           C  
ATOM    368  OD1 ASP A  47      10.523  -7.758  -6.336  1.00 82.88           O  
ATOM    369  OD2 ASP A  47      11.758  -8.031  -8.125  1.00 82.88           O  
ATOM    370  N   LEU A  48       7.090  -5.090  -8.078  1.00 83.25           N  
ATOM    371  CA  LEU A  48       6.410  -3.895  -8.562  1.00 83.25           C  
ATOM    372  C   LEU A  48       7.414  -2.871  -9.086  1.00 83.25           C  
ATOM    373  CB  LEU A  48       5.562  -3.271  -7.449  1.00 83.25           C  
ATOM    374  O   LEU A  48       8.523  -2.754  -8.555  1.00 83.25           O  
ATOM    375  CG  LEU A  48       4.281  -4.016  -7.074  1.00 83.25           C  
ATOM    376  CD1 LEU A  48       3.701  -3.455  -5.781  1.00 83.25           C  
ATOM    377  CD2 LEU A  48       3.262  -3.926  -8.203  1.00 83.25           C  
ATOM    378  N   ASP A  49       7.012  -2.127 -10.086  1.00 77.12           N  
ATOM    379  CA  ASP A  49       7.883  -1.080 -10.609  1.00 77.12           C  
ATOM    380  C   ASP A  49       8.000   0.080  -9.625  1.00 77.12           C  
ATOM    381  CB  ASP A  49       7.363  -0.574 -11.953  1.00 77.12           C  
ATOM    382  O   ASP A  49       9.016   0.778  -9.594  1.00 77.12           O  
ATOM    383  CG  ASP A  49       5.949  -0.028 -11.875  1.00 77.12           C  
ATOM    384  OD1 ASP A  49       5.098  -0.637 -11.195  1.00 77.12           O  
ATOM    385  OD2 ASP A  49       5.684   1.020 -12.508  1.00 77.12           O  
ATOM    386  N   LYS A  50       6.926   0.288  -8.891  1.00 81.50           N  
ATOM    387  CA  LYS A  50       6.910   1.339  -7.875  1.00 81.50           C  
ATOM    388  C   LYS A  50       6.305   0.835  -6.566  1.00 81.50           C  
ATOM    389  CB  LYS A  50       6.133   2.559  -8.375  1.00 81.50           C  
ATOM    390  O   LYS A  50       5.348   0.055  -6.582  1.00 81.50           O  
ATOM    391  CG  LYS A  50       6.719   3.188  -9.633  1.00 81.50           C  
ATOM    392  CD  LYS A  50       5.945   4.438 -10.039  1.00 81.50           C  
ATOM    393  CE  LYS A  50       6.500   5.039 -11.328  1.00 81.50           C  
ATOM    394  NZ  LYS A  50       5.750   6.270 -11.727  1.00 81.50           N  
ATOM    395  N   SER A  51       6.898   1.350  -5.531  1.00 87.50           N  
ATOM    396  CA  SER A  51       6.410   0.896  -4.234  1.00 87.50           C  
ATOM    397  C   SER A  51       5.500   1.938  -3.590  1.00 87.50           C  
ATOM    398  CB  SER A  51       7.578   0.583  -3.299  1.00 87.50           C  
ATOM    399  O   SER A  51       4.793   1.641  -2.625  1.00 87.50           O  
ATOM    400  OG  SER A  51       8.516   1.646  -3.291  1.00 87.50           O  
ATOM    401  N   LYS A  52       5.438   3.174  -4.055  1.00 90.06           N  
ATOM    402  CA  LYS A  52       4.648   4.246  -3.451  1.00 90.06           C  
ATOM    403  C   LYS A  52       3.320   4.426  -4.176  1.00 90.06           C  
ATOM    404  CB  LYS A  52       5.434   5.559  -3.461  1.00 90.06           C  
ATOM    405  O   LYS A  52       3.295   4.684  -5.383  1.00 90.06           O  
ATOM    406  CG  LYS A  52       6.734   5.508  -2.670  1.00 90.06           C  
ATOM    407  CD  LYS A  52       7.457   6.848  -2.699  1.00 90.06           C  
ATOM    408  CE  LYS A  52       8.125   7.094  -4.043  1.00 90.06           C  
ATOM    409  NZ  LYS A  52       8.977   8.320  -4.023  1.00 90.06           N  
ATOM    410  N   PHE A  53       2.270   4.312  -3.393  1.00 90.75           N  
ATOM    411  CA  PHE A  53       0.947   4.395  -4.000  1.00 90.75           C  
ATOM    412  C   PHE A  53       0.091   5.438  -3.295  1.00 90.75           C  
ATOM    413  CB  PHE A  53       0.251   3.029  -3.959  1.00 90.75           C  
ATOM    414  O   PHE A  53       0.149   5.574  -2.070  1.00 90.75           O  
ATOM    415  CG  PHE A  53       0.902   1.989  -4.828  1.00 90.75           C  
ATOM    416  CD1 PHE A  53       0.463   1.777  -6.129  1.00 90.75           C  
ATOM    417  CD2 PHE A  53       1.955   1.223  -4.348  1.00 90.75           C  
ATOM    418  CE1 PHE A  53       1.064   0.815  -6.938  1.00 90.75           C  
ATOM    419  CE2 PHE A  53       2.561   0.259  -5.148  1.00 90.75           C  
ATOM    420  CZ  PHE A  53       2.113   0.056  -6.441  1.00 90.75           C  
ATOM    421  N   LEU A  54      -0.598   6.176  -4.113  1.00 90.81           N  
ATOM    422  CA  LEU A  54      -1.698   6.988  -3.605  1.00 90.81           C  
ATOM    423  C   LEU A  54      -3.023   6.246  -3.729  1.00 90.81           C  
ATOM    424  CB  LEU A  54      -1.773   8.320  -4.359  1.00 90.81           C  
ATOM    425  O   LEU A  54      -3.494   5.984  -4.836  1.00 90.81           O  
ATOM    426  CG  LEU A  54      -0.538   9.219  -4.277  1.00 90.81           C  
ATOM    427  CD1 LEU A  54      -0.694  10.422  -5.203  1.00 90.81           C  
ATOM    428  CD2 LEU A  54      -0.300   9.664  -2.842  1.00 90.81           C  
ATOM    429  N   VAL A  55      -3.580   5.965  -2.635  1.00 91.88           N  
ATOM    430  CA  VAL A  55      -4.746   5.090  -2.635  1.00 91.88           C  
ATOM    431  C   VAL A  55      -5.969   5.855  -2.137  1.00 91.88           C  
ATOM    432  CB  VAL A  55      -4.516   3.832  -1.767  1.00 91.88           C  
ATOM    433  O   VAL A  55      -5.918   6.508  -1.092  1.00 91.88           O  
ATOM    434  CG1 VAL A  55      -5.742   2.922  -1.797  1.00 91.88           C  
ATOM    435  CG2 VAL A  55      -3.275   3.078  -2.238  1.00 91.88           C  
ATOM    436  N   PRO A  56      -7.082   5.676  -2.912  1.00 90.88           N  
ATOM    437  CA  PRO A  56      -8.320   6.234  -2.369  1.00 90.88           C  
ATOM    438  C   PRO A  56      -8.703   5.617  -1.026  1.00 90.88           C  
ATOM    439  CB  PRO A  56      -9.359   5.898  -3.443  1.00 90.88           C  
ATOM    440  O   PRO A  56      -8.641   4.398  -0.861  1.00 90.88           O  
ATOM    441  CG  PRO A  56      -8.555   5.473  -4.629  1.00 90.88           C  
ATOM    442  CD  PRO A  56      -7.219   4.984  -4.152  1.00 90.88           C  
ATOM    443  N   PRO A  57      -9.078   6.484  -0.082  1.00 91.38           N  
ATOM    444  CA  PRO A  57      -9.391   5.973   1.251  1.00 91.38           C  
ATOM    445  C   PRO A  57     -10.555   4.980   1.239  1.00 91.38           C  
ATOM    446  CB  PRO A  57      -9.758   7.234   2.037  1.00 91.38           C  
ATOM    447  O   PRO A  57     -10.672   4.152   2.145  1.00 91.38           O  
ATOM    448  CG  PRO A  57     -10.055   8.258   0.994  1.00 91.38           C  
ATOM    449  CD  PRO A  57      -9.273   7.930  -0.241  1.00 91.38           C  
ATOM    450  N   ASP A  58     -11.422   5.031   0.238  1.00 91.38           N  
ATOM    451  CA  ASP A  58     -12.586   4.148   0.194  1.00 91.38           C  
ATOM    452  C   ASP A  58     -12.266   2.865  -0.568  1.00 91.38           C  
ATOM    453  CB  ASP A  58     -13.773   4.863  -0.448  1.00 91.38           C  
ATOM    454  O   ASP A  58     -13.117   1.982  -0.687  1.00 91.38           O  
ATOM    455  CG  ASP A  58     -13.477   5.363  -1.851  1.00 91.38           C  
ATOM    456  OD1 ASP A  58     -12.320   5.727  -2.139  1.00 91.38           O  
ATOM    457  OD2 ASP A  58     -14.422   5.398  -2.676  1.00 91.38           O  
ATOM    458  N   ALA A  59     -11.055   2.758  -1.001  1.00 93.62           N  
ATOM    459  CA  ALA A  59     -10.656   1.506  -1.641  1.00 93.62           C  
ATOM    460  C   ALA A  59     -10.570   0.375  -0.621  1.00 93.62           C  
ATOM    461  CB  ALA A  59      -9.328   1.676  -2.363  1.00 93.62           C  
ATOM    462  O   ALA A  59     -10.164   0.593   0.523  1.00 93.62           O  
ATOM    463  N   THR A  60     -10.953  -0.823  -1.078  1.00 94.75           N  
ATOM    464  CA  THR A  60     -10.836  -1.992  -0.213  1.00 94.75           C  
ATOM    465  C   THR A  60      -9.508  -2.707  -0.442  1.00 94.75           C  
ATOM    466  CB  THR A  60     -12.000  -2.975  -0.447  1.00 94.75           C  
ATOM    467  O   THR A  60      -8.844  -2.480  -1.454  1.00 94.75           O  
ATOM    468  CG2 THR A  60     -13.344  -2.287  -0.261  1.00 94.75           C  
ATOM    469  OG1 THR A  60     -11.914  -3.492  -1.781  1.00 94.75           O  
ATOM    470  N   VAL A  61      -9.172  -3.555   0.549  1.00 95.25           N  
ATOM    471  CA  VAL A  61      -7.969  -4.367   0.410  1.00 95.25           C  
ATOM    472  C   VAL A  61      -8.047  -5.195  -0.871  1.00 95.25           C  
ATOM    473  CB  VAL A  61      -7.766  -5.297   1.630  1.00 95.25           C  
ATOM    474  O   VAL A  61      -7.074  -5.281  -1.625  1.00 95.25           O  
ATOM    475  CG1 VAL A  61      -6.668  -6.320   1.353  1.00 95.25           C  
ATOM    476  CG2 VAL A  61      -7.430  -4.473   2.873  1.00 95.25           C  
ATOM    477  N   GLY A  62      -9.195  -5.715  -1.127  1.00 92.25           N  
ATOM    478  CA  GLY A  62      -9.359  -6.480  -2.352  1.00 92.25           C  
ATOM    479  C   GLY A  62      -9.148  -5.656  -3.605  1.00 92.25           C  
ATOM    480  O   GLY A  62      -8.500  -6.113  -4.551  1.00 92.25           O  
ATOM    481  N   GLY A  63      -9.734  -4.500  -3.621  1.00 90.75           N  
ATOM    482  CA  GLY A  63      -9.516  -3.611  -4.750  1.00 90.75           C  
ATOM    483  C   GLY A  63      -8.055  -3.238  -4.934  1.00 90.75           C  
ATOM    484  O   GLY A  63      -7.559  -3.180  -6.062  1.00 90.75           O  
ATOM    485  N   PHE A  64      -7.355  -2.994  -3.840  1.00 92.12           N  
ATOM    486  CA  PHE A  64      -5.934  -2.678  -3.908  1.00 92.12           C  
ATOM    487  C   PHE A  64      -5.145  -3.854  -4.469  1.00 92.12           C  
ATOM    488  CB  PHE A  64      -5.398  -2.299  -2.521  1.00 92.12           C  
ATOM    489  O   PHE A  64      -4.289  -3.676  -5.336  1.00 92.12           O  
ATOM    490  CG  PHE A  64      -3.945  -1.916  -2.518  1.00 92.12           C  
ATOM    491  CD1 PHE A  64      -2.996  -2.738  -1.921  1.00 92.12           C  
ATOM    492  CD2 PHE A  64      -3.523  -0.732  -3.109  1.00 92.12           C  
ATOM    493  CE1 PHE A  64      -1.649  -2.387  -1.914  1.00 92.12           C  
ATOM    494  CE2 PHE A  64      -2.180  -0.374  -3.107  1.00 92.12           C  
ATOM    495  CZ  PHE A  64      -1.243  -1.202  -2.508  1.00 92.12           C  
ATOM    496  N   LEU A  65      -5.516  -5.070  -4.027  1.00 90.44           N  
ATOM    497  CA  LEU A  65      -4.828  -6.266  -4.508  1.00 90.44           C  
ATOM    498  C   LEU A  65      -5.047  -6.449  -6.008  1.00 90.44           C  
ATOM    499  CB  LEU A  65      -5.312  -7.504  -3.752  1.00 90.44           C  
ATOM    500  O   LEU A  65      -4.137  -6.875  -6.723  1.00 90.44           O  
ATOM    501  CG  LEU A  65      -4.715  -7.727  -2.361  1.00 90.44           C  
ATOM    502  CD1 LEU A  65      -5.426  -8.875  -1.654  1.00 90.44           C  
ATOM    503  CD2 LEU A  65      -3.217  -8.000  -2.463  1.00 90.44           C  
ATOM    504  N   VAL A  66      -6.215  -6.148  -6.430  1.00 86.69           N  
ATOM    505  CA  VAL A  66      -6.488  -6.238  -7.859  1.00 86.69           C  
ATOM    506  C   VAL A  66      -5.594  -5.266  -8.625  1.00 86.69           C  
ATOM    507  CB  VAL A  66      -7.977  -5.953  -8.172  1.00 86.69           C  
ATOM    508  O   VAL A  66      -5.059  -5.602  -9.680  1.00 86.69           O  
ATOM    509  CG1 VAL A  66      -8.188  -5.797  -9.672  1.00 86.69           C  
ATOM    510  CG2 VAL A  66      -8.859  -7.066  -7.617  1.00 86.69           C  
ATOM    511  N   SER A  67      -5.414  -4.102  -8.086  1.00 87.75           N  
ATOM    512  CA  SER A  67      -4.566  -3.098  -8.719  1.00 87.75           C  
ATOM    513  C   SER A  67      -3.109  -3.549  -8.758  1.00 87.75           C  
ATOM    514  CB  SER A  67      -4.672  -1.763  -7.977  1.00 87.75           C  
ATOM    515  O   SER A  67      -2.416  -3.336  -9.758  1.00 87.75           O  
ATOM    516  OG  SER A  67      -5.969  -1.210  -8.125  1.00 87.75           O  
ATOM    517  N   ILE A  68      -2.689  -4.109  -7.664  1.00 88.38           N  
ATOM    518  CA  ILE A  68      -1.321  -4.613  -7.609  1.00 88.38           C  
ATOM    519  C   ILE A  68      -1.150  -5.754  -8.609  1.00 88.38           C  
ATOM    520  CB  ILE A  68      -0.950  -5.090  -6.188  1.00 88.38           C  
ATOM    521  O   ILE A  68      -0.157  -5.805  -9.344  1.00 88.38           O  
ATOM    522  CG1 ILE A  68      -0.994  -3.914  -5.203  1.00 88.38           C  
ATOM    523  CG2 ILE A  68       0.428  -5.758  -6.184  1.00 88.38           C  
ATOM    524  CD1 ILE A  68      -0.068  -2.764  -5.574  1.00 88.38           C  
ATOM    525  N   ARG A  69      -2.080  -6.617  -8.641  1.00 86.44           N  
ATOM    526  CA  ARG A  69      -2.023  -7.750  -9.562  1.00 86.44           C  
ATOM    527  C   ARG A  69      -1.917  -7.281 -11.008  1.00 86.44           C  
ATOM    528  CB  ARG A  69      -3.256  -8.641  -9.391  1.00 86.44           C  
ATOM    529  O   ARG A  69      -1.193  -7.879 -11.805  1.00 86.44           O  
ATOM    530  CG  ARG A  69      -3.164  -9.969 -10.125  1.00 86.44           C  
ATOM    531  CD  ARG A  69      -4.336 -10.883  -9.797  1.00 86.44           C  
ATOM    532  NE  ARG A  69      -4.379 -12.047 -10.672  1.00 86.44           N  
ATOM    533  NH1 ARG A  69      -4.180 -13.594  -8.969  1.00 86.44           N  
ATOM    534  NH2 ARG A  69      -4.352 -14.297 -11.148  1.00 86.44           N  
ATOM    535  CZ  ARG A  69      -4.301 -13.312 -10.258  1.00 86.44           C  
ATOM    536  N   ARG A  70      -2.586  -6.281 -11.305  1.00 83.44           N  
ATOM    537  CA  ARG A  70      -2.553  -5.746 -12.664  1.00 83.44           C  
ATOM    538  C   ARG A  70      -1.182  -5.160 -12.992  1.00 83.44           C  
ATOM    539  CB  ARG A  70      -3.635  -4.680 -12.852  1.00 83.44           C  
ATOM    540  O   ARG A  70      -0.738  -5.207 -14.141  1.00 83.44           O  
ATOM    541  CG  ARG A  70      -5.047  -5.238 -12.922  1.00 83.44           C  
ATOM    542  CD  ARG A  70      -6.078  -4.141 -13.148  1.00 83.44           C  
ATOM    543  NE  ARG A  70      -7.422  -4.688 -13.289  1.00 83.44           N  
ATOM    544  NH1 ARG A  70      -8.500  -2.660 -13.016  1.00 83.44           N  
ATOM    545  NH2 ARG A  70      -9.719  -4.570 -13.367  1.00 83.44           N  
ATOM    546  CZ  ARG A  70      -8.539  -3.973 -13.227  1.00 83.44           C  
ATOM    547  N   ARG A  71      -0.533  -4.730 -12.039  1.00 82.94           N  
ATOM    548  CA  ARG A  71       0.748  -4.070 -12.266  1.00 82.94           C  
ATOM    549  C   ARG A  71       1.881  -5.086 -12.359  1.00 82.94           C  
ATOM    550  CB  ARG A  71       1.039  -3.059 -11.156  1.00 82.94           C  
ATOM    551  O   ARG A  71       2.863  -4.867 -13.070  1.00 82.94           O  
ATOM    552  CG  ARG A  71       0.199  -1.794 -11.234  1.00 82.94           C  
ATOM    553  CD  ARG A  71       0.524  -0.827 -10.102  1.00 82.94           C  
ATOM    554  NE  ARG A  71      -0.153   0.455 -10.281  1.00 82.94           N  
ATOM    555  NH1 ARG A  71       0.137   1.143  -8.094  1.00 82.94           N  
ATOM    556  NH2 ARG A  71      -0.953   2.494  -9.594  1.00 82.94           N  
ATOM    557  CZ  ARG A  71      -0.322   1.360  -9.320  1.00 82.94           C  
ATOM    558  N   ILE A  72       1.854  -6.117 -11.516  1.00 83.38           N  
ATOM    559  CA  ILE A  72       2.930  -7.102 -11.555  1.00 83.38           C  
ATOM    560  C   ILE A  72       2.664  -8.109 -12.664  1.00 83.38           C  
ATOM    561  CB  ILE A  72       3.082  -7.824 -10.195  1.00 83.38           C  
ATOM    562  O   ILE A  72       3.510  -8.961 -12.953  1.00 83.38           O  
ATOM    563  CG1 ILE A  72       1.778  -8.539  -9.820  1.00 83.38           C  
ATOM    564  CG2 ILE A  72       3.492  -6.836  -9.102  1.00 83.38           C  
ATOM    565  CD1 ILE A  72       1.882  -9.406  -8.570  1.00 83.38           C  
ATOM    566  N   THR A  73       1.978  -7.887 -13.734  1.00 74.75           N  
ATOM    567  CA  THR A  73       1.620  -8.766 -14.836  1.00 74.75           C  
ATOM    568  C   THR A  73       1.580 -10.227 -14.375  1.00 74.75           C  
ATOM    569  CB  THR A  73       2.609  -8.625 -16.000  1.00 74.75           C  
ATOM    570  O   THR A  73       2.338 -11.055 -14.875  1.00 74.75           O  
ATOM    571  CG2 THR A  73       2.648  -7.188 -16.516  1.00 74.75           C  
ATOM    572  OG1 THR A  73       3.920  -9.000 -15.570  1.00 74.75           O  
ATOM    573  N   MET A  74       0.990 -10.477 -13.250  1.00 68.44           N  
ATOM    574  CA  MET A  74       0.937 -11.836 -12.711  1.00 68.44           C  
ATOM    575  C   MET A  74      -0.148 -12.648 -13.398  1.00 68.44           C  
ATOM    576  CB  MET A  74       0.686 -11.805 -11.203  1.00 68.44           C  
ATOM    577  O   MET A  74      -1.153 -12.102 -13.852  1.00 68.44           O  
ATOM    578  CG  MET A  74       1.916 -11.453 -10.383  1.00 68.44           C  
ATOM    579  SD  MET A  74       1.595 -11.492  -8.578  1.00 68.44           S  
ATOM    580  CE  MET A  74       1.487 -13.281  -8.312  1.00 68.44           C  
ATOM    581  N   GLU A  75       0.192 -13.969 -13.453  1.00 68.06           N  
ATOM    582  CA  GLU A  75      -0.787 -14.906 -13.984  1.00 68.06           C  
ATOM    583  C   GLU A  75      -2.006 -15.016 -13.070  1.00 68.06           C  
ATOM    584  CB  GLU A  75      -0.155 -16.281 -14.180  1.00 68.06           C  
ATOM    585  O   GLU A  75      -1.892 -14.852 -11.852  1.00 68.06           O  
ATOM    586  CG  GLU A  75       1.028 -16.297 -15.133  1.00 68.06           C  
ATOM    587  CD  GLU A  75       0.629 -16.062 -16.578  1.00 68.06           C  
ATOM    588  OE1 GLU A  75       1.260 -15.227 -17.266  1.00 68.06           O  
ATOM    589  OE2 GLU A  75      -0.323 -16.734 -17.047  1.00 68.06           O  
ATOM    590  N   ALA A  76      -3.174 -15.102 -13.633  1.00 66.00           N  
ATOM    591  CA  ALA A  76      -4.449 -15.148 -12.922  1.00 66.00           C  
ATOM    592  C   ALA A  76      -4.465 -16.297 -11.914  1.00 66.00           C  
ATOM    593  CB  ALA A  76      -5.605 -15.297 -13.906  1.00 66.00           C  
ATOM    594  O   ALA A  76      -5.203 -16.250 -10.922  1.00 66.00           O  
ATOM    595  N   GLU A  77      -3.594 -17.203 -12.102  1.00 70.62           N  
ATOM    596  CA  GLU A  77      -3.693 -18.406 -11.289  1.00 70.62           C  
ATOM    597  C   GLU A  77      -2.885 -18.281 -10.000  1.00 70.62           C  
ATOM    598  CB  GLU A  77      -3.223 -19.641 -12.086  1.00 70.62           C  
ATOM    599  O   GLU A  77      -3.059 -19.062  -9.070  1.00 70.62           O  
ATOM    600  CG  GLU A  77      -4.105 -19.969 -13.273  1.00 70.62           C  
ATOM    601  CD  GLU A  77      -3.586 -21.141 -14.094  1.00 70.62           C  
ATOM    602  OE1 GLU A  77      -4.227 -21.500 -15.109  1.00 70.62           O  
ATOM    603  OE2 GLU A  77      -2.531 -21.703 -13.719  1.00 70.62           O  
ATOM    604  N   LYS A  78      -2.131 -17.156  -9.922  1.00 78.19           N  
ATOM    605  CA  LYS A  78      -1.304 -17.062  -8.719  1.00 78.19           C  
ATOM    606  C   LYS A  78      -2.006 -16.266  -7.633  1.00 78.19           C  
ATOM    607  CB  LYS A  78       0.051 -16.438  -9.047  1.00 78.19           C  
ATOM    608  O   LYS A  78      -2.686 -15.273  -7.918  1.00 78.19           O  
ATOM    609  CG  LYS A  78       0.947 -17.312  -9.914  1.00 78.19           C  
ATOM    610  CD  LYS A  78       2.357 -16.734 -10.008  1.00 78.19           C  
ATOM    611  CE  LYS A  78       3.266 -17.625 -10.844  1.00 78.19           C  
ATOM    612  NZ  LYS A  78       4.645 -17.078 -10.953  1.00 78.19           N  
ATOM    613  N   ALA A  79      -1.860 -16.766  -6.426  1.00 86.06           N  
ATOM    614  CA  ALA A  79      -2.455 -16.094  -5.273  1.00 86.06           C  
ATOM    615  C   ALA A  79      -1.621 -14.891  -4.852  1.00 86.06           C  
ATOM    616  CB  ALA A  79      -2.604 -17.078  -4.105  1.00 86.06           C  
ATOM    617  O   ALA A  79      -0.397 -14.891  -5.000  1.00 86.06           O  
ATOM    618  N   LEU A  80      -2.328 -13.891  -4.527  1.00 89.94           N  
ATOM    619  CA  LEU A  80      -1.688 -12.688  -3.996  1.00 89.94           C  
ATOM    620  C   LEU A  80      -2.299 -12.297  -2.654  1.00 89.94           C  
ATOM    621  CB  LEU A  80      -1.813 -11.531  -4.988  1.00 89.94           C  
ATOM    622  O   LEU A  80      -3.523 -12.227  -2.523  1.00 89.94           O  
ATOM    623  CG  LEU A  80      -0.894 -10.336  -4.746  1.00 89.94           C  
ATOM    624  CD1 LEU A  80       0.562 -10.727  -4.980  1.00 89.94           C  
ATOM    625  CD2 LEU A  80      -1.287  -9.164  -5.648  1.00 89.94           C  
ATOM    626  N   PHE A  81      -1.411 -12.078  -1.684  1.00 89.56           N  
ATOM    627  CA  PHE A  81      -1.842 -11.711  -0.340  1.00 89.56           C  
ATOM    628  C   PHE A  81      -1.211 -10.391   0.090  1.00 89.56           C  
ATOM    629  CB  PHE A  81      -1.484 -12.812   0.661  1.00 89.56           C  
ATOM    630  O   PHE A  81      -0.090 -10.078  -0.314  1.00 89.56           O  
ATOM    631  CG  PHE A  81      -2.109 -14.148   0.345  1.00 89.56           C  
ATOM    632  CD1 PHE A  81      -3.391 -14.453   0.787  1.00 89.56           C  
ATOM    633  CD2 PHE A  81      -1.413 -15.094  -0.394  1.00 89.56           C  
ATOM    634  CE1 PHE A  81      -3.971 -15.688   0.495  1.00 89.56           C  
ATOM    635  CE2 PHE A  81      -1.986 -16.328  -0.689  1.00 89.56           C  
ATOM    636  CZ  PHE A  81      -3.266 -16.625  -0.243  1.00 89.56           C  
ATOM    637  N   LEU A  82      -2.035  -9.703   0.798  1.00 92.50           N  
ATOM    638  CA  LEU A  82      -1.530  -8.453   1.368  1.00 92.50           C  
ATOM    639  C   LEU A  82      -1.329  -8.586   2.875  1.00 92.50           C  
ATOM    640  CB  LEU A  82      -2.492  -7.301   1.070  1.00 92.50           C  
ATOM    641  O   LEU A  82      -2.189  -9.125   3.574  1.00 92.50           O  
ATOM    642  CG  LEU A  82      -1.951  -5.891   1.306  1.00 92.50           C  
ATOM    643  CD1 LEU A  82      -0.943  -5.523   0.222  1.00 92.50           C  
ATOM    644  CD2 LEU A  82      -3.092  -4.879   1.349  1.00 92.50           C  
ATOM    645  N   PHE A  83      -0.178  -8.086   3.312  1.00 91.31           N  
ATOM    646  CA  PHE A  83       0.121  -8.109   4.738  1.00 91.31           C  
ATOM    647  C   PHE A  83       0.289  -6.688   5.273  1.00 91.31           C  
ATOM    648  CB  PHE A  83       1.386  -8.922   5.016  1.00 91.31           C  
ATOM    649  O   PHE A  83       0.927  -5.848   4.633  1.00 91.31           O  
ATOM    650  CG  PHE A  83       1.248 -10.383   4.680  1.00 91.31           C  
ATOM    651  CD1 PHE A  83       0.850 -11.297   5.648  1.00 91.31           C  
ATOM    652  CD2 PHE A  83       1.517 -10.844   3.396  1.00 91.31           C  
ATOM    653  CE1 PHE A  83       0.721 -12.648   5.340  1.00 91.31           C  
ATOM    654  CE2 PHE A  83       1.391 -12.195   3.084  1.00 91.31           C  
ATOM    655  CZ  PHE A  83       0.994 -13.094   4.059  1.00 91.31           C  
ATOM    656  N   VAL A  84      -0.299  -6.414   6.352  1.00 92.06           N  
ATOM    657  CA  VAL A  84      -0.069  -5.188   7.109  1.00 92.06           C  
ATOM    658  C   VAL A  84       0.422  -5.531   8.516  1.00 92.06           C  
ATOM    659  CB  VAL A  84      -1.345  -4.320   7.188  1.00 92.06           C  
ATOM    660  O   VAL A  84      -0.321  -6.105   9.312  1.00 92.06           O  
ATOM    661  CG1 VAL A  84      -1.040  -2.969   7.828  1.00 92.06           C  
ATOM    662  CG2 VAL A  84      -1.948  -4.133   5.797  1.00 92.06           C  
ATOM    663  N   GLY A  85       1.600  -5.090   8.766  1.00 81.75           N  
ATOM    664  CA  GLY A  85       2.217  -5.648   9.953  1.00 81.75           C  
ATOM    665  C   GLY A  85       2.338  -7.160   9.914  1.00 81.75           C  
ATOM    666  O   GLY A  85       2.877  -7.719   8.953  1.00 81.75           O  
ATOM    667  N   ASP A  86       1.845  -7.926  10.844  1.00 78.38           N  
ATOM    668  CA  ASP A  86       1.905  -9.383  10.875  1.00 78.38           C  
ATOM    669  C   ASP A  86       0.531  -9.992  10.617  1.00 78.38           C  
ATOM    670  CB  ASP A  86       2.453  -9.867  12.219  1.00 78.38           C  
ATOM    671  O   ASP A  86       0.313 -11.180  10.875  1.00 78.38           O  
ATOM    672  CG  ASP A  86       3.902  -9.484  12.445  1.00 78.38           C  
ATOM    673  OD1 ASP A  86       4.691  -9.469  11.477  1.00 78.38           O  
ATOM    674  OD2 ASP A  86       4.262  -9.188  13.602  1.00 78.38           O  
ATOM    675  N   SER A  87      -0.304  -9.133  10.070  1.00 86.75           N  
ATOM    676  CA  SER A  87      -1.668  -9.617   9.875  1.00 86.75           C  
ATOM    677  C   SER A  87      -2.078  -9.539   8.414  1.00 86.75           C  
ATOM    678  CB  SER A  87      -2.648  -8.820  10.734  1.00 86.75           C  
ATOM    679  O   SER A  87      -1.511  -8.758   7.645  1.00 86.75           O  
ATOM    680  OG  SER A  87      -3.959  -9.344  10.625  1.00 86.75           O  
ATOM    681  N   VAL A  88      -2.947 -10.406   8.031  1.00 91.69           N  
ATOM    682  CA  VAL A  88      -3.562 -10.406   6.707  1.00 91.69           C  
ATOM    683  C   VAL A  88      -4.984  -9.859   6.801  1.00 91.69           C  
ATOM    684  CB  VAL A  88      -3.574 -11.820   6.086  1.00 91.69           C  
ATOM    685  O   VAL A  88      -5.898 -10.562   7.238  1.00 91.69           O  
ATOM    686  CG1 VAL A  88      -4.148 -11.781   4.672  1.00 91.69           C  
ATOM    687  CG2 VAL A  88      -2.164 -12.406   6.074  1.00 91.69           C  
ATOM    688  N   PRO A  89      -5.102  -8.594   6.348  1.00 94.44           N  
ATOM    689  CA  PRO A  89      -6.453  -8.031   6.441  1.00 94.44           C  
ATOM    690  C   PRO A  89      -7.434  -8.695   5.477  1.00 94.44           C  
ATOM    691  CB  PRO A  89      -6.246  -6.555   6.078  1.00 94.44           C  
ATOM    692  O   PRO A  89      -7.023  -9.234   4.449  1.00 94.44           O  
ATOM    693  CG  PRO A  89      -5.031  -6.543   5.211  1.00 94.44           C  
ATOM    694  CD  PRO A  89      -4.129  -7.664   5.633  1.00 94.44           C  
ATOM    695  N   ALA A  90      -8.750  -8.641   5.898  1.00 94.88           N  
ATOM    696  CA  ALA A  90      -9.789  -9.141   5.004  1.00 94.88           C  
ATOM    697  C   ALA A  90      -9.891  -8.281   3.746  1.00 94.88           C  
ATOM    698  CB  ALA A  90     -11.133  -9.195   5.719  1.00 94.88           C  
ATOM    699  O   ALA A  90      -9.633  -7.074   3.791  1.00 94.88           O  
ATOM    700  N   ASN A  91     -10.305  -8.883   2.594  1.00 93.06           N  
ATOM    701  CA  ASN A  91     -10.406  -8.180   1.320  1.00 93.06           C  
ATOM    702  C   ASN A  91     -11.414  -7.031   1.397  1.00 93.06           C  
ATOM    703  CB  ASN A  91     -10.797  -9.148   0.202  1.00 93.06           C  
ATOM    704  O   ASN A  91     -11.289  -6.039   0.673  1.00 93.06           O  
ATOM    705  CG  ASN A  91      -9.656 -10.070  -0.191  1.00 93.06           C  
ATOM    706  ND2 ASN A  91      -9.969 -11.102  -0.965  1.00 93.06           N  
ATOM    707  OD1 ASN A  91      -8.508  -9.852   0.199  1.00 93.06           O  
ATOM    708  N   SER A  92     -12.367  -7.117   2.328  1.00 95.75           N  
ATOM    709  CA  SER A  92     -13.422  -6.113   2.428  1.00 95.75           C  
ATOM    710  C   SER A  92     -12.984  -4.930   3.281  1.00 95.75           C  
ATOM    711  CB  SER A  92     -14.695  -6.727   3.014  1.00 95.75           C  
ATOM    712  O   SER A  92     -13.656  -3.898   3.320  1.00 95.75           O  
ATOM    713  OG  SER A  92     -14.445  -7.297   4.285  1.00 95.75           O  
ATOM    714  N   THR A  93     -11.805  -5.086   3.900  1.00 96.31           N  
ATOM    715  CA  THR A  93     -11.328  -4.008   4.758  1.00 96.31           C  
ATOM    716  C   THR A  93     -10.969  -2.779   3.930  1.00 96.31           C  
ATOM    717  CB  THR A  93     -10.102  -4.453   5.578  1.00 96.31           C  
ATOM    718  O   THR A  93     -10.359  -2.898   2.863  1.00 96.31           O  
ATOM    719  CG2 THR A  93      -9.625  -3.338   6.500  1.00 96.31           C  
ATOM    720  OG1 THR A  93     -10.453  -5.594   6.371  1.00 96.31           O  
ATOM    721  N   LEU A  94     -11.414  -1.602   4.441  1.00 96.75           N  
ATOM    722  CA  LEU A  94     -11.070  -0.353   3.768  1.00 96.75           C  
ATOM    723  C   LEU A  94      -9.617   0.023   4.027  1.00 96.75           C  
ATOM    724  CB  LEU A  94     -11.992   0.777   4.234  1.00 96.75           C  
ATOM    725  O   LEU A  94      -9.125  -0.127   5.148  1.00 96.75           O  
ATOM    726  CG  LEU A  94     -13.477   0.638   3.873  1.00 96.75           C  
ATOM    727  CD1 LEU A  94     -14.281   1.772   4.496  1.00 96.75           C  
ATOM    728  CD2 LEU A  94     -13.656   0.615   2.359  1.00 96.75           C  
ATOM    729  N   MET A  95      -9.031   0.521   2.980  1.00 95.00           N  
ATOM    730  CA  MET A  95      -7.641   0.954   3.121  1.00 95.00           C  
ATOM    731  C   MET A  95      -7.523   2.068   4.156  1.00 95.00           C  
ATOM    732  CB  MET A  95      -7.086   1.427   1.778  1.00 95.00           C  
ATOM    733  O   MET A  95      -6.520   2.156   4.867  1.00 95.00           O  
ATOM    734  CG  MET A  95      -6.922   0.313   0.756  1.00 95.00           C  
ATOM    735  SD  MET A  95      -5.762  -0.992   1.315  1.00 95.00           S  
ATOM    736  CE  MET A  95      -4.188  -0.106   1.161  1.00 95.00           C  
ATOM    737  N   SER A  96      -8.539   2.889   4.266  1.00 95.94           N  
ATOM    738  CA  SER A  96      -8.523   3.949   5.266  1.00 95.94           C  
ATOM    739  C   SER A  96      -8.516   3.377   6.680  1.00 95.94           C  
ATOM    740  CB  SER A  96      -9.727   4.871   5.090  1.00 95.94           C  
ATOM    741  O   SER A  96      -7.887   3.941   7.582  1.00 95.94           O  
ATOM    742  OG  SER A  96     -10.938   4.133   5.148  1.00 95.94           O  
ATOM    743  N   ASP A  97      -9.172   2.287   6.840  1.00 96.25           N  
ATOM    744  CA  ASP A  97      -9.172   1.649   8.148  1.00 96.25           C  
ATOM    745  C   ASP A  97      -7.777   1.128   8.508  1.00 96.25           C  
ATOM    746  CB  ASP A  97     -10.188   0.507   8.195  1.00 96.25           C  
ATOM    747  O   ASP A  97      -7.320   1.286   9.641  1.00 96.25           O  
ATOM    748  CG  ASP A  97     -11.625   0.994   8.234  1.00 96.25           C  
ATOM    749  OD1 ASP A  97     -11.859   2.172   8.578  1.00 96.25           O  
ATOM    750  OD2 ASP A  97     -12.531   0.192   7.926  1.00 96.25           O  
ATOM    751  N   LEU A  98      -7.164   0.567   7.520  1.00 95.50           N  
ATOM    752  CA  LEU A  98      -5.809   0.088   7.758  1.00 95.50           C  
ATOM    753  C   LEU A  98      -4.863   1.251   8.039  1.00 95.50           C  
ATOM    754  CB  LEU A  98      -5.305  -0.720   6.559  1.00 95.50           C  
ATOM    755  O   LEU A  98      -4.027   1.176   8.938  1.00 95.50           O  
ATOM    756  CG  LEU A  98      -6.035  -2.033   6.273  1.00 95.50           C  
ATOM    757  CD1 LEU A  98      -5.410  -2.734   5.070  1.00 95.50           C  
ATOM    758  CD2 LEU A  98      -6.004  -2.939   7.500  1.00 95.50           C  
ATOM    759  N   PHE A  99      -5.039   2.240   7.230  1.00 95.69           N  
ATOM    760  CA  PHE A  99      -4.191   3.416   7.398  1.00 95.69           C  
ATOM    761  C   PHE A  99      -4.344   3.996   8.797  1.00 95.69           C  
ATOM    762  CB  PHE A  99      -4.535   4.477   6.348  1.00 95.69           C  
ATOM    763  O   PHE A  99      -3.348   4.305   9.461  1.00 95.69           O  
ATOM    764  CG  PHE A  99      -3.664   5.703   6.422  1.00 95.69           C  
ATOM    765  CD1 PHE A  99      -4.137   6.875   7.000  1.00 95.69           C  
ATOM    766  CD2 PHE A  99      -2.375   5.688   5.910  1.00 95.69           C  
ATOM    767  CE1 PHE A  99      -3.334   8.008   7.070  1.00 95.69           C  
ATOM    768  CE2 PHE A  99      -1.566   6.816   5.973  1.00 95.69           C  
ATOM    769  CZ  PHE A  99      -2.049   7.980   6.555  1.00 95.69           C  
ATOM    770  N   ASN A 100      -5.508   4.121   9.359  1.00 95.38           N  
ATOM    771  CA  ASN A 100      -5.754   4.695  10.680  1.00 95.38           C  
ATOM    772  C   ASN A 100      -5.180   3.820  11.789  1.00 95.38           C  
ATOM    773  CB  ASN A 100      -7.250   4.918  10.898  1.00 95.38           C  
ATOM    774  O   ASN A 100      -4.719   4.328  12.812  1.00 95.38           O  
ATOM    775  CG  ASN A 100      -7.797   6.074  10.086  1.00 95.38           C  
ATOM    776  ND2 ASN A 100      -9.094   6.039   9.797  1.00 95.38           N  
ATOM    777  OD1 ASN A 100      -7.059   6.992   9.711  1.00 95.38           O  
ATOM    778  N   ARG A 101      -5.145   2.629  11.539  1.00 94.75           N  
ATOM    779  CA  ARG A 101      -4.723   1.696  12.578  1.00 94.75           C  
ATOM    780  C   ARG A 101      -3.217   1.463  12.523  1.00 94.75           C  
ATOM    781  CB  ARG A 101      -5.465   0.365  12.445  1.00 94.75           C  
ATOM    782  O   ARG A 101      -2.580   1.237  13.555  1.00 94.75           O  
ATOM    783  CG  ARG A 101      -5.160  -0.627  13.555  1.00 94.75           C  
ATOM    784  CD  ARG A 101      -6.113  -1.814  13.531  1.00 94.75           C  
ATOM    785  NE  ARG A 101      -5.820  -2.762  14.602  1.00 94.75           N  
ATOM    786  NH1 ARG A 101      -7.766  -2.344  15.781  1.00 94.75           N  
ATOM    787  NH2 ARG A 101      -6.254  -3.877  16.562  1.00 94.75           N  
ATOM    788  CZ  ARG A 101      -6.613  -2.992  15.648  1.00 94.75           C  
ATOM    789  N   TYR A 102      -2.660   1.512  11.250  1.00 94.38           N  
ATOM    790  CA  TYR A 102      -1.293   1.012  11.148  1.00 94.38           C  
ATOM    791  C   TYR A 102      -0.361   2.086  10.594  1.00 94.38           C  
ATOM    792  CB  TYR A 102      -1.243  -0.230  10.250  1.00 94.38           C  
ATOM    793  O   TYR A 102       0.834   1.844  10.414  1.00 94.38           O  
ATOM    794  CG  TYR A 102      -1.909  -1.441  10.859  1.00 94.38           C  
ATOM    795  CD1 TYR A 102      -1.240  -2.236  11.781  1.00 94.38           C  
ATOM    796  CD2 TYR A 102      -3.207  -1.795  10.500  1.00 94.38           C  
ATOM    797  CE1 TYR A 102      -1.850  -3.355  12.344  1.00 94.38           C  
ATOM    798  CE2 TYR A 102      -3.824  -2.910  11.055  1.00 94.38           C  
ATOM    799  OH  TYR A 102      -3.748  -4.789  12.523  1.00 94.38           O  
ATOM    800  CZ  TYR A 102      -3.141  -3.684  11.977  1.00 94.38           C  
ATOM    801  N   LYS A 103      -0.860   3.201  10.297  1.00 93.75           N  
ATOM    802  CA  LYS A 103      -0.005   4.250   9.758  1.00 93.75           C  
ATOM    803  C   LYS A 103       1.254   4.430  10.602  1.00 93.75           C  
ATOM    804  CB  LYS A 103      -0.769   5.574   9.672  1.00 93.75           C  
ATOM    805  O   LYS A 103       1.197   4.355  11.828  1.00 93.75           O  
ATOM    806  CG  LYS A 103      -0.967   6.262  11.016  1.00 93.75           C  
ATOM    807  CD  LYS A 103      -1.694   7.594  10.859  1.00 93.75           C  
ATOM    808  CE  LYS A 103      -1.858   8.305  12.195  1.00 93.75           C  
ATOM    809  NZ  LYS A 103      -2.635   9.570  12.055  1.00 93.75           N  
ATOM    810  N   ASP A 104       2.359   4.598   9.883  1.00 94.06           N  
ATOM    811  CA  ASP A 104       3.643   4.793  10.547  1.00 94.06           C  
ATOM    812  C   ASP A 104       3.830   6.250  10.969  1.00 94.06           C  
ATOM    813  CB  ASP A 104       4.793   4.352   9.641  1.00 94.06           C  
ATOM    814  O   ASP A 104       3.064   7.121  10.555  1.00 94.06           O  
ATOM    815  CG  ASP A 104       6.094   4.133  10.391  1.00 94.06           C  
ATOM    816  OD1 ASP A 104       7.000   4.988  10.305  1.00 94.06           O  
ATOM    817  OD2 ASP A 104       6.211   3.092  11.078  1.00 94.06           O  
ATOM    818  N   GLU A 105       4.887   6.535  11.758  1.00 93.81           N  
ATOM    819  CA  GLU A 105       5.156   7.891  12.227  1.00 93.81           C  
ATOM    820  C   GLU A 105       5.508   8.812  11.062  1.00 93.81           C  
ATOM    821  CB  GLU A 105       6.285   7.895  13.258  1.00 93.81           C  
ATOM    822  O   GLU A 105       5.359  10.031  11.164  1.00 93.81           O  
ATOM    823  CG  GLU A 105       7.621   7.410  12.711  1.00 93.81           C  
ATOM    824  CD  GLU A 105       8.719   7.371  13.758  1.00 93.81           C  
ATOM    825  OE1 GLU A 105       9.195   6.262  14.094  1.00 93.81           O  
ATOM    826  OE2 GLU A 105       9.109   8.453  14.242  1.00 93.81           O  
ATOM    827  N   ASP A 106       5.918   8.203   9.961  1.00 93.38           N  
ATOM    828  CA  ASP A 106       6.281   9.039   8.820  1.00 93.38           C  
ATOM    829  C   ASP A 106       5.059   9.359   7.965  1.00 93.38           C  
ATOM    830  CB  ASP A 106       7.352   8.352   7.969  1.00 93.38           C  
ATOM    831  O   ASP A 106       5.152  10.125   7.004  1.00 93.38           O  
ATOM    832  CG  ASP A 106       6.969   6.934   7.566  1.00 93.38           C  
ATOM    833  OD1 ASP A 106       5.770   6.578   7.648  1.00 93.38           O  
ATOM    834  OD2 ASP A 106       7.871   6.168   7.164  1.00 93.38           O  
ATOM    835  N   GLY A 107       3.934   8.805   8.312  1.00 93.69           N  
ATOM    836  CA  GLY A 107       2.699   9.133   7.621  1.00 93.69           C  
ATOM    837  C   GLY A 107       2.365   8.164   6.504  1.00 93.69           C  
ATOM    838  O   GLY A 107       1.379   8.352   5.789  1.00 93.69           O  
ATOM    839  N   PHE A 108       3.156   7.109   6.328  1.00 93.88           N  
ATOM    840  CA  PHE A 108       2.875   6.102   5.312  1.00 93.88           C  
ATOM    841  C   PHE A 108       2.266   4.855   5.941  1.00 93.88           C  
ATOM    842  CB  PHE A 108       4.152   5.734   4.551  1.00 93.88           C  
ATOM    843  O   PHE A 108       2.500   4.566   7.113  1.00 93.88           O  
ATOM    844  CG  PHE A 108       4.633   6.812   3.613  1.00 93.88           C  
ATOM    845  CD1 PHE A 108       4.082   6.945   2.344  1.00 93.88           C  
ATOM    846  CD2 PHE A 108       5.633   7.691   4.004  1.00 93.88           C  
ATOM    847  CE1 PHE A 108       4.523   7.941   1.476  1.00 93.88           C  
ATOM    848  CE2 PHE A 108       6.078   8.688   3.141  1.00 93.88           C  
ATOM    849  CZ  PHE A 108       5.523   8.812   1.877  1.00 93.88           C  
ATOM    850  N   LEU A 109       1.425   4.238   5.184  1.00 94.50           N  
ATOM    851  CA  LEU A 109       1.017   2.871   5.480  1.00 94.50           C  
ATOM    852  C   LEU A 109       1.908   1.869   4.758  1.00 94.50           C  
ATOM    853  CB  LEU A 109      -0.446   2.650   5.086  1.00 94.50           C  
ATOM    854  O   LEU A 109       1.994   1.884   3.527  1.00 94.50           O  
ATOM    855  CG  LEU A 109      -0.968   1.216   5.199  1.00 94.50           C  
ATOM    856  CD1 LEU A 109      -0.927   0.747   6.648  1.00 94.50           C  
ATOM    857  CD2 LEU A 109      -2.383   1.118   4.637  1.00 94.50           C  
ATOM    858  N   TYR A 110       2.516   1.030   5.520  1.00 93.94           N  
ATOM    859  CA  TYR A 110       3.391   0.023   4.930  1.00 93.94           C  
ATOM    860  C   TYR A 110       2.676  -1.317   4.809  1.00 93.94           C  
ATOM    861  CB  TYR A 110       4.664  -0.139   5.762  1.00 93.94           C  
ATOM    862  O   TYR A 110       2.219  -1.877   5.809  1.00 93.94           O  
ATOM    863  CG  TYR A 110       5.570   1.067   5.727  1.00 93.94           C  
ATOM    864  CD1 TYR A 110       6.613   1.151   4.805  1.00 93.94           C  
ATOM    865  CD2 TYR A 110       5.391   2.123   6.613  1.00 93.94           C  
ATOM    866  CE1 TYR A 110       7.453   2.260   4.770  1.00 93.94           C  
ATOM    867  CE2 TYR A 110       6.223   3.236   6.586  1.00 93.94           C  
ATOM    868  OH  TYR A 110       8.078   4.395   5.629  1.00 93.94           O  
ATOM    869  CZ  TYR A 110       7.250   3.295   5.660  1.00 93.94           C  
ATOM    870  N   VAL A 111       2.627  -1.803   3.561  1.00 93.19           N  
ATOM    871  CA  VAL A 111       2.029  -3.111   3.314  1.00 93.19           C  
ATOM    872  C   VAL A 111       2.988  -3.973   2.496  1.00 93.19           C  
ATOM    873  CB  VAL A 111       0.671  -2.986   2.590  1.00 93.19           C  
ATOM    874  O   VAL A 111       3.861  -3.449   1.801  1.00 93.19           O  
ATOM    875  CG1 VAL A 111      -0.316  -2.174   3.426  1.00 93.19           C  
ATOM    876  CG2 VAL A 111       0.858  -2.354   1.213  1.00 93.19           C  
ATOM    877  N   THR A 112       2.809  -5.234   2.701  1.00 92.56           N  
ATOM    878  CA  THR A 112       3.609  -6.215   1.978  1.00 92.56           C  
ATOM    879  C   THR A 112       2.715  -7.188   1.213  1.00 92.56           C  
ATOM    880  CB  THR A 112       4.527  -7.004   2.932  1.00 92.56           C  
ATOM    881  O   THR A 112       1.698  -7.645   1.736  1.00 92.56           O  
ATOM    882  CG2 THR A 112       5.445  -7.941   2.162  1.00 92.56           C  
ATOM    883  OG1 THR A 112       5.324  -6.082   3.686  1.00 92.56           O  
ATOM    884  N   TYR A 113       3.035  -7.355  -0.050  1.00 90.12           N  
ATOM    885  CA  TYR A 113       2.303  -8.367  -0.810  1.00 90.12           C  
ATOM    886  C   TYR A 113       3.162  -9.602  -1.042  1.00 90.12           C  
ATOM    887  CB  TYR A 113       1.838  -7.793  -2.152  1.00 90.12           C  
ATOM    888  O   TYR A 113       4.387  -9.500  -1.151  1.00 90.12           O  
ATOM    889  CG  TYR A 113       2.963  -7.523  -3.121  1.00 90.12           C  
ATOM    890  CD1 TYR A 113       3.717  -6.355  -3.037  1.00 90.12           C  
ATOM    891  CD2 TYR A 113       3.275  -8.438  -4.125  1.00 90.12           C  
ATOM    892  CE1 TYR A 113       4.754  -6.105  -3.928  1.00 90.12           C  
ATOM    893  CE2 TYR A 113       4.309  -8.195  -5.020  1.00 90.12           C  
ATOM    894  OH  TYR A 113       6.070  -6.785  -5.801  1.00 90.12           O  
ATOM    895  CZ  TYR A 113       5.043  -7.027  -4.914  1.00 90.12           C  
ATOM    896  N   SER A 114       2.529 -10.734  -1.085  1.00 89.50           N  
ATOM    897  CA  SER A 114       3.176 -12.031  -1.264  1.00 89.50           C  
ATOM    898  C   SER A 114       2.275 -12.992  -2.029  1.00 89.50           C  
ATOM    899  CB  SER A 114       3.549 -12.633   0.090  1.00 89.50           C  
ATOM    900  O   SER A 114       1.050 -12.922  -1.931  1.00 89.50           O  
ATOM    901  OG  SER A 114       4.156 -13.906  -0.076  1.00 89.50           O  
ATOM    902  N   GLY A 115       2.922 -13.906  -2.777  1.00 88.81           N  
ATOM    903  CA  GLY A 115       2.176 -14.969  -3.426  1.00 88.81           C  
ATOM    904  C   GLY A 115       1.815 -16.109  -2.486  1.00 88.81           C  
ATOM    905  O   GLY A 115       1.094 -17.031  -2.867  1.00 88.81           O  
ATOM    906  N   GLU A 116       2.307 -15.945  -1.272  1.00 85.62           N  
ATOM    907  CA  GLU A 116       2.021 -16.953  -0.248  1.00 85.62           C  
ATOM    908  C   GLU A 116       1.327 -16.328   0.957  1.00 85.62           C  
ATOM    909  CB  GLU A 116       3.311 -17.641   0.192  1.00 85.62           C  
ATOM    910  O   GLU A 116       1.494 -15.133   1.227  1.00 85.62           O  
ATOM    911  CG  GLU A 116       4.031 -18.375  -0.933  1.00 85.62           C  
ATOM    912  CD  GLU A 116       5.266 -19.125  -0.466  1.00 85.62           C  
ATOM    913  OE1 GLU A 116       5.695 -20.078  -1.158  1.00 85.62           O  
ATOM    914  OE2 GLU A 116       5.809 -18.766   0.603  1.00 85.62           O  
ATOM    915  N   ASN A 117       0.494 -17.109   1.615  1.00 79.19           N  
ATOM    916  CA  ASN A 117      -0.285 -16.625   2.752  1.00 79.19           C  
ATOM    917  C   ASN A 117       0.560 -16.562   4.020  1.00 79.19           C  
ATOM    918  CB  ASN A 117      -1.511 -17.516   2.977  1.00 79.19           C  
ATOM    919  O   ASN A 117       0.022 -16.469   5.125  1.00 79.19           O  
ATOM    920  CG  ASN A 117      -2.438 -16.969   4.047  1.00 79.19           C  
ATOM    921  ND2 ASN A 117      -3.465 -17.734   4.387  1.00 79.19           N  
ATOM    922  OD1 ASN A 117      -2.230 -15.867   4.559  1.00 79.19           O  
ATOM    923  N   THR A 118       1.816 -16.844   3.848  1.00 74.94           N  
ATOM    924  CA  THR A 118       2.701 -16.766   5.004  1.00 74.94           C  
ATOM    925  C   THR A 118       3.828 -15.758   4.754  1.00 74.94           C  
ATOM    926  CB  THR A 118       3.301 -18.141   5.348  1.00 74.94           C  
ATOM    927  O   THR A 118       4.270 -15.586   3.615  1.00 74.94           O  
ATOM    928  CG2 THR A 118       2.213 -19.109   5.777  1.00 74.94           C  
ATOM    929  OG1 THR A 118       3.973 -18.656   4.195  1.00 74.94           O  
ATOM    930  N   TYR A 119       3.977 -14.797   5.664  1.00 64.44           N  
ATOM    931  CA  TYR A 119       5.125 -13.906   5.574  1.00 64.44           C  
ATOM    932  C   TYR A 119       6.430 -14.695   5.613  1.00 64.44           C  
ATOM    933  CB  TYR A 119       5.102 -12.883   6.715  1.00 64.44           C  
ATOM    934  O   TYR A 119       6.684 -15.445   6.562  1.00 64.44           O  
ATOM    935  CG  TYR A 119       5.207 -11.453   6.242  1.00 64.44           C  
ATOM    936  CD1 TYR A 119       6.438 -10.805   6.195  1.00 64.44           C  
ATOM    937  CD2 TYR A 119       4.074 -10.750   5.848  1.00 64.44           C  
ATOM    938  CE1 TYR A 119       6.539  -9.484   5.766  1.00 64.44           C  
ATOM    939  CE2 TYR A 119       4.164  -9.430   5.418  1.00 64.44           C  
ATOM    940  OH  TYR A 119       5.492  -7.500   4.949  1.00 64.44           O  
ATOM    941  CZ  TYR A 119       5.398  -8.805   5.379  1.00 64.44           C  
ATOM    942  N   GLY A 120       6.789 -15.375   4.488  1.00 51.84           N  
ATOM    943  CA  GLY A 120       7.980 -16.203   4.383  1.00 51.84           C  
ATOM    944  C   GLY A 120       8.750 -16.312   5.684  1.00 51.84           C  
ATOM    945  O   GLY A 120       8.492 -15.570   6.629  1.00 51.84           O  
TER     946      GLY A 120                                                      
ATOM    947  N   GLY B   1      24.078  19.844 -12.883  1.00 19.69           N  
ATOM    948  CA  GLY B   1      23.250  20.953 -12.445  1.00 19.69           C  
ATOM    949  C   GLY B   1      21.984  20.500 -11.727  1.00 19.69           C  
ATOM    950  O   GLY B   1      21.172  19.766 -12.289  1.00 19.69           O  
ATOM    951  N   ALA B   2      21.828  19.844 -10.883  1.00 25.33           N  
ATOM    952  CA  ALA B   2      22.344  18.484 -10.719  1.00 25.33           C  
ATOM    953  C   ALA B   2      21.234  17.547 -10.242  1.00 25.33           C  
ATOM    954  CB  ALA B   2      23.500  18.469  -9.734  1.00 25.33           C  
ATOM    955  O   ALA B   2      20.578  17.797  -9.234  1.00 25.33           O  
ATOM    956  N   ALA B   3      20.328  17.344 -11.195  1.00 24.23           N  
ATOM    957  CA  ALA B   3      18.875  17.391 -11.305  1.00 24.23           C  
ATOM    958  C   ALA B   3      18.203  16.562 -10.211  1.00 24.23           C  
ATOM    959  CB  ALA B   3      18.422  16.922 -12.680  1.00 24.23           C  
ATOM    960  O   ALA B   3      18.641  15.430  -9.945  1.00 24.23           O  
ATOM    961  N   ILE B   4      18.094  17.188  -8.977  1.00 30.23           N  
ATOM    962  CA  ILE B   4      17.734  16.797  -7.621  1.00 30.23           C  
ATOM    963  C   ILE B   4      16.766  15.609  -7.672  1.00 30.23           C  
ATOM    964  CB  ILE B   4      17.094  17.969  -6.840  1.00 30.23           C  
ATOM    965  O   ILE B   4      15.766  15.648  -8.391  1.00 30.23           O  
ATOM    966  CG1 ILE B   4      15.914  18.547  -7.617  1.00 30.23           C  
ATOM    967  CG2 ILE B   4      18.141  19.047  -6.555  1.00 30.23           C  
ATOM    968  CD1 ILE B   4      15.016  19.469  -6.793  1.00 30.23           C  
ATOM    969  N   SER B   5      17.172  14.758  -8.328  1.00 31.72           N  
ATOM    970  CA  SER B   5      16.719  13.562  -9.039  1.00 31.72           C  
ATOM    971  C   SER B   5      15.438  13.008  -8.422  1.00 31.72           C  
ATOM    972  CB  SER B   5      17.812  12.484  -9.023  1.00 31.72           C  
ATOM    973  O   SER B   5      15.164  13.227  -7.238  1.00 31.72           O  
ATOM    974  OG  SER B   5      18.219  12.195  -7.699  1.00 31.72           O  
ATOM    975  N   SER B   6      14.359  13.031  -9.305  1.00 32.53           N  
ATOM    976  CA  SER B   6      12.906  13.039  -9.445  1.00 32.53           C  
ATOM    977  C   SER B   6      12.242  12.242  -8.320  1.00 32.53           C  
ATOM    978  CB  SER B   6      12.500  12.461 -10.797  1.00 32.53           C  
ATOM    979  O   SER B   6      12.094  11.023  -8.422  1.00 32.53           O  
ATOM    980  OG  SER B   6      13.094  13.195 -11.859  1.00 32.53           O  
ATOM    981  N   LEU B   7      12.930  12.219  -7.352  1.00 34.41           N  
ATOM    982  CA  LEU B   7      12.812  11.258  -6.262  1.00 34.41           C  
ATOM    983  C   LEU B   7      11.352  10.984  -5.922  1.00 34.41           C  
ATOM    984  CB  LEU B   7      13.555  11.766  -5.020  1.00 34.41           C  
ATOM    985  O   LEU B   7      10.859  11.430  -4.887  1.00 34.41           O  
ATOM    986  CG  LEU B   7      14.836  11.031  -4.645  1.00 34.41           C  
ATOM    987  CD1 LEU B   7      16.031  11.977  -4.703  1.00 34.41           C  
ATOM    988  CD2 LEU B   7      14.719  10.406  -3.260  1.00 34.41           C  
ATOM    989  N   SER B   8      10.695  12.016  -6.523  1.00 41.31           N  
ATOM    990  CA  SER B   8       9.250  12.188  -6.605  1.00 41.31           C  
ATOM    991  C   SER B   8       8.523  10.867  -6.367  1.00 41.31           C  
ATOM    992  CB  SER B   8       8.852  12.766  -7.965  1.00 41.31           C  
ATOM    993  O   SER B   8       8.039  10.242  -7.316  1.00 41.31           O  
ATOM    994  OG  SER B   8       9.477  12.047  -9.016  1.00 41.31           O  
ATOM    995  N   SER B   9       9.430  10.023  -6.207  1.00 43.75           N  
ATOM    996  CA  SER B   9       9.117   8.664  -6.652  1.00 43.75           C  
ATOM    997  C   SER B   9       7.629   8.367  -6.520  1.00 43.75           C  
ATOM    998  CB  SER B   9       9.922   7.641  -5.855  1.00 43.75           C  
ATOM    999  O   SER B   9       7.000   8.750  -5.531  1.00 43.75           O  
ATOM   1000  OG  SER B   9      11.305   7.941  -5.898  1.00 43.75           O  
ATOM   1001  N   SER B  10       7.082   8.094  -7.770  1.00 52.22           N  
ATOM   1002  CA  SER B  10       5.840   7.777  -8.469  1.00 52.22           C  
ATOM   1003  C   SER B  10       4.891   6.980  -7.578  1.00 52.22           C  
ATOM   1004  CB  SER B  10       6.129   6.996  -9.750  1.00 52.22           C  
ATOM   1005  O   SER B  10       5.184   5.836  -7.223  1.00 52.22           O  
ATOM   1006  OG  SER B  10       6.992   5.902  -9.484  1.00 52.22           O  
ATOM   1007  N   PHE B  11       4.902   7.855  -6.398  1.00 58.25           N  
ATOM   1008  CA  PHE B  11       3.730   7.137  -5.918  1.00 58.25           C  
ATOM   1009  C   PHE B  11       2.834   6.723  -7.082  1.00 58.25           C  
ATOM   1010  CB  PHE B  11       2.941   7.992  -4.922  1.00 58.25           C  
ATOM   1011  O   PHE B  11       2.625   7.500  -8.016  1.00 58.25           O  
ATOM   1012  CG  PHE B  11       3.625   8.164  -3.594  1.00 58.25           C  
ATOM   1013  CD1 PHE B  11       3.295   7.348  -2.516  1.00 58.25           C  
ATOM   1014  CD2 PHE B  11       4.602   9.133  -3.422  1.00 58.25           C  
ATOM   1015  CE1 PHE B  11       3.928   7.504  -1.285  1.00 58.25           C  
ATOM   1016  CE2 PHE B  11       5.234   9.297  -2.193  1.00 58.25           C  
ATOM   1017  CZ  PHE B  11       4.898   8.484  -1.126  1.00 58.25           C  
ATOM   1018  N   SER B  12       2.957   5.617  -7.445  1.00 62.75           N  
ATOM   1019  CA  SER B  12       1.971   5.141  -8.406  1.00 62.75           C  
ATOM   1020  C   SER B  12       0.550   5.406  -7.922  1.00 62.75           C  
ATOM   1021  CB  SER B  12       2.156   3.645  -8.664  1.00 62.75           C  
ATOM   1022  O   SER B  12       0.228   5.156  -6.758  1.00 62.75           O  
ATOM   1023  OG  SER B  12       3.453   3.379  -9.180  1.00 62.75           O  
ATOM   1024  N   ASP B  13       0.105   6.570  -8.320  1.00 51.84           N  
ATOM   1025  CA  ASP B  13      -1.308   6.797  -8.031  1.00 51.84           C  
ATOM   1026  C   ASP B  13      -2.129   5.535  -8.289  1.00 51.84           C  
ATOM   1027  CB  ASP B  13      -1.849   7.957  -8.867  1.00 51.84           C  
ATOM   1028  O   ASP B  13      -2.135   5.008  -9.398  1.00 51.84           O  
ATOM   1029  CG  ASP B  13      -3.070   8.617  -8.250  1.00 51.84           C  
ATOM   1030  OD1 ASP B  13      -4.195   8.102  -8.430  1.00 51.84           O  
ATOM   1031  OD2 ASP B  13      -2.904   9.656  -7.582  1.00 51.84           O  
ATOM   1032  N   LEU B  14      -2.025   4.676  -7.336  1.00 53.09           N  
ATOM   1033  CA  LEU B  14      -2.961   3.580  -7.555  1.00 53.09           C  
ATOM   1034  C   LEU B  14      -4.293   4.098  -8.086  1.00 53.09           C  
ATOM   1035  CB  LEU B  14      -3.186   2.803  -6.254  1.00 53.09           C  
ATOM   1036  O   LEU B  14      -5.012   4.812  -7.383  1.00 53.09           O  
ATOM   1037  CG  LEU B  14      -2.646   1.371  -6.219  1.00 53.09           C  
ATOM   1038  CD1 LEU B  14      -1.856   1.133  -4.938  1.00 53.09           C  
ATOM   1039  CD2 LEU B  14      -3.787   0.366  -6.344  1.00 53.09           C  
ATOM   1040  N   GLU B  15      -4.105   4.883  -9.242  1.00 48.66           N  
ATOM   1041  CA  GLU B  15      -5.402   5.176  -9.852  1.00 48.66           C  
ATOM   1042  C   GLU B  15      -6.500   4.301  -9.250  1.00 48.66           C  
ATOM   1043  CB  GLU B  15      -5.340   4.984 -11.367  1.00 48.66           C  
ATOM   1044  O   GLU B  15      -6.242   3.164  -8.852  1.00 48.66           O  
ATOM   1045  CG  GLU B  15      -4.531   6.051 -12.094  1.00 48.66           C  
ATOM   1046  CD  GLU B  15      -5.004   6.305 -13.516  1.00 48.66           C  
ATOM   1047  OE1 GLU B  15      -5.262   7.477 -13.867  1.00 48.66           O  
ATOM   1048  OE2 GLU B  15      -5.121   5.320 -14.281  1.00 48.66           O  
ATOM   1049  N   ASP B  16      -7.457   4.965  -8.414  1.00 41.56           N  
ATOM   1050  CA  ASP B  16      -8.742   4.367  -8.078  1.00 41.56           C  
ATOM   1051  C   ASP B  16      -9.039   3.162  -8.977  1.00 41.56           C  
ATOM   1052  CB  ASP B  16      -9.867   5.398  -8.211  1.00 41.56           C  
ATOM   1053  O   ASP B  16      -9.492   3.320 -10.109  1.00 41.56           O  
ATOM   1054  CG  ASP B  16     -11.094   5.047  -7.395  1.00 41.56           C  
ATOM   1055  OD1 ASP B  16     -12.039   4.441  -7.945  1.00 41.56           O  
ATOM   1056  OD2 ASP B  16     -11.125   5.375  -6.188  1.00 41.56           O  
ATOM   1057  N   THR B  17      -8.156   2.518  -9.156  1.00 36.88           N  
ATOM   1058  CA  THR B  17      -8.883   1.484  -9.883  1.00 36.88           C  
ATOM   1059  C   THR B  17     -10.180   1.131  -9.164  1.00 36.88           C  
ATOM   1060  CB  THR B  17      -8.031   0.216 -10.055  1.00 36.88           C  
ATOM   1061  O   THR B  17     -10.156   0.492  -8.109  1.00 36.88           O  
ATOM   1062  CG2 THR B  17      -8.703  -0.772 -11.008  1.00 36.88           C  
ATOM   1063  OG1 THR B  17      -6.750   0.579 -10.586  1.00 36.88           O  
ATOM   1064  N   VAL B  18     -11.047   2.232  -8.594  1.00 39.66           N  
ATOM   1065  CA  VAL B  18     -12.445   1.895  -8.391  1.00 39.66           C  
ATOM   1066  C   VAL B  18     -12.719   0.476  -8.891  1.00 39.66           C  
ATOM   1067  CB  VAL B  18     -13.383   2.896  -9.109  1.00 39.66           C  
ATOM   1068  O   VAL B  18     -12.969  -0.431  -8.094  1.00 39.66           O  
ATOM   1069  CG1 VAL B  18     -14.766   2.900  -8.469  1.00 39.66           C  
ATOM   1070  CG2 VAL B  18     -12.773   4.297  -9.094  1.00 39.66           C  
ATOM   1071  N   ALA B  19     -13.828   0.459  -9.719  1.00 33.81           N  
ATOM   1072  CA  ALA B  19     -15.125   0.104 -10.281  1.00 33.81           C  
ATOM   1073  C   ALA B  19     -14.984  -0.989 -11.336  1.00 33.81           C  
ATOM   1074  CB  ALA B  19     -15.805   1.335 -10.883  1.00 33.81           C  
ATOM   1075  O   ALA B  19     -15.969  -1.356 -11.992  1.00 33.81           O  
ATOM   1076  N   SER B  20     -13.898  -1.015 -12.086  1.00 30.06           N  
ATOM   1077  CA  SER B  20     -14.609  -1.590 -13.219  1.00 30.06           C  
ATOM   1078  C   SER B  20     -15.242  -2.932 -12.859  1.00 30.06           C  
ATOM   1079  CB  SER B  20     -13.672  -1.762 -14.414  1.00 30.06           C  
ATOM   1080  O   SER B  20     -16.391  -3.197 -13.203  1.00 30.06           O  
ATOM   1081  OG  SER B  20     -13.547  -0.547 -15.133  1.00 30.06           O  
ATOM   1082  N   GLU B  21     -14.328  -4.195 -12.680  1.00 31.97           N  
ATOM   1083  CA  GLU B  21     -15.258  -5.254 -13.055  1.00 31.97           C  
ATOM   1084  C   GLU B  21     -16.250  -5.551 -11.938  1.00 31.97           C  
ATOM   1085  CB  GLU B  21     -14.492  -6.527 -13.438  1.00 31.97           C  
ATOM   1086  O   GLU B  21     -15.875  -6.125 -10.906  1.00 31.97           O  
ATOM   1087  CG  GLU B  21     -13.609  -6.371 -14.664  1.00 31.97           C  
ATOM   1088  CD  GLU B  21     -13.070  -7.691 -15.188  1.00 31.97           C  
ATOM   1089  OE1 GLU B  21     -13.133  -7.930 -16.422  1.00 31.97           O  
ATOM   1090  OE2 GLU B  21     -12.586  -8.500 -14.367  1.00 31.97           O  
ATOM   1091  N   ALA B  22     -16.875  -4.770 -11.133  1.00 28.20           N  
ATOM   1092  CA  ALA B  22     -18.250  -5.254 -11.086  1.00 28.20           C  
ATOM   1093  C   ALA B  22     -18.672  -5.832 -12.438  1.00 28.20           C  
ATOM   1094  CB  ALA B  22     -19.203  -4.129 -10.680  1.00 28.20           C  
ATOM   1095  O   ALA B  22     -19.812  -6.285 -12.594  1.00 28.20           O  
ATOM   1096  N   GLN B  23     -18.359  -5.246 -13.508  1.00 25.61           N  
ATOM   1097  CA  GLN B  23     -19.453  -5.648 -14.391  1.00 25.61           C  
ATOM   1098  C   GLN B  23     -19.547  -7.168 -14.492  1.00 25.61           C  
ATOM   1099  CB  GLN B  23     -19.266  -5.035 -15.773  1.00 25.61           C  
ATOM   1100  O   GLN B  23     -18.688  -7.805 -15.117  1.00 25.61           O  
ATOM   1101  CG  GLN B  23     -19.766  -3.600 -15.883  1.00 25.61           C  
ATOM   1102  CD  GLN B  23     -20.516  -3.330 -17.188  1.00 25.61           C  
ATOM   1103  NE2 GLN B  23     -21.812  -3.094 -17.078  1.00 25.61           N  
ATOM   1104  OE1 GLN B  23     -19.906  -3.334 -18.266  1.00 25.61           O  
ATOM   1105  N   LEU B  24     -19.516  -8.148 -13.680  1.00 23.47           N  
ATOM   1106  CA  LEU B  24     -20.641  -8.961 -14.125  1.00 23.47           C  
ATOM   1107  C   LEU B  24     -21.953  -8.195 -13.992  1.00 23.47           C  
ATOM   1108  CB  LEU B  24     -20.719 -10.266 -13.328  1.00 23.47           C  
ATOM   1109  O   LEU B  24     -22.109  -7.379 -13.078  1.00 23.47           O  
ATOM   1110  CG  LEU B  24     -19.641 -11.305 -13.633  1.00 23.47           C  
ATOM   1111  CD1 LEU B  24     -19.547 -12.328 -12.508  1.00 23.47           C  
ATOM   1112  CD2 LEU B  24     -19.938 -12.000 -14.961  1.00 23.47           C  
TER    1113      LEU B  24                                                      
ENDMDL                                                                          
END                                                                             
