# Supplementary material for: Linear motifs regulating protein secretion, sorting and autophagy in Leishmania parasites are diverged with respect to their host equivalents
Source: PLoS Comput Biol. 2024 Feb 16;20(2):e1011902. doi: 10.1371/journal.pcbi.1011902 (PMC10903960; doi:10.1371/journal.pcbi.1011902)
Supplement: S1 Structures — Best energy HADDOCK structures for L infantum KDEL models: KDEL-best-HADDOCK-run-01.pdb. AlphaFold2 Multimer output for ATG8-ATG2 peptide complex: Lei-ATG2pep-ATG8.pdb. AlphaFold2 Multimer output for ATG8-ATG3 complex: Lei-ATG-3ATG8.pdb. AlphaFold2 Multimer outputs for ATG8-ATG4 complexes: LeiATG41ATG8C.pdb. LeiATG42ATG8.pdb. Cognate idealized LIR peptide modelled onto the L infantum ATG8 protein: Lei-ATG8-LIR-best-model.pdb. (ZIP) [file pcbi.1011902.s038.zip › structures/signal_arath_lei.pdb]

FoldX generated pdb file


ATOM      0  N   PHE A   1      11.609   5.098  -2.875  1.00 74.06
ATOM      1  CA  PHE A   1      10.312   4.434  -2.957  1.00 74.06
ATOM      2  C   PHE A   1       9.281   5.156  -2.096  1.00 74.06
ATOM      3  O   PHE A   1       9.477   5.305  -0.888  1.00 74.06
ATOM      4  CB  PHE A   1      10.430   2.971  -2.525  1.00 74.06
ATOM      5  CG  PHE A   1       9.112   2.327  -2.199  1.00 74.06
ATOM      6  CD1 PHE A   1       8.042   2.419  -3.082  1.00 74.06
ATOM      7  CD2 PHE A   1       8.941   1.631  -1.009  1.00 74.06
ATOM      8  CE1 PHE A   1       6.820   1.821  -2.785  1.00 74.06
ATOM      9  CE2 PHE A   1       7.722   1.030  -0.705  1.00 74.06
ATOM     10  CZ  PHE A   1       6.659   1.129  -1.597  1.00 74.06
ATOM     11  N   ASP A   2       8.320   5.793  -2.893  1.00 85.56
ATOM     12  CA  ASP A   2       7.250   6.484  -2.182  1.00 85.56
ATOM     13  C   ASP A   2       5.883   5.957  -2.609  1.00 85.56
ATOM     14  O   ASP A   2       5.789   4.945  -3.309  1.00 85.56
ATOM     15  CB  ASP A   2       7.328   7.992  -2.420  1.00 85.56
ATOM     16  CG  ASP A   2       7.505   8.353  -3.886  1.00 85.56
ATOM     17  OD1 ASP A   2       6.643   7.978  -4.713  1.00 85.56
ATOM     18  OD2 ASP A   2       8.511   9.013  -4.219  1.00 85.56
ATOM     19  N   PHE A   3       4.789   6.586  -2.053  1.00 88.94
ATOM     20  CA  PHE A   3       3.447   6.105  -2.359  1.00 88.94
ATOM     21  C   PHE A   3       3.137   6.273  -3.842  1.00 88.94
ATOM     22  O   PHE A   3       2.406   5.473  -4.426  1.00 88.94
ATOM     23  CB  PHE A   3       2.406   6.844  -1.517  1.00 88.94
ATOM     24  CG  PHE A   3       2.305   6.343  -0.101  1.00 88.94
ATOM     25  CD1 PHE A   3       1.812   5.074   0.168  1.00 88.94
ATOM     26  CD2 PHE A   3       2.699   7.148   0.961  1.00 88.94
ATOM     27  CE1 PHE A   3       1.717   4.607   1.478  1.00 88.94
ATOM     28  CE2 PHE A   3       2.606   6.688   2.272  1.00 88.94
ATOM     29  CZ  PHE A   3       2.114   5.420   2.527  1.00 88.94
ATOM     30  N   ASN A   4       3.756   7.250  -4.410  1.00 86.12
ATOM     31  CA  ASN A   4       3.584   7.473  -5.844  1.00 86.12
ATOM     32  C   ASN A   4       4.180   6.332  -6.664  1.00 86.12
ATOM     33  O   ASN A   4       3.574   5.879  -7.633  1.00 86.12
ATOM     34  CB  ASN A   4       4.203   8.805  -6.258  1.00 86.12
ATOM     35  CG  ASN A   4       3.399   9.521  -7.332  1.00 86.12
ATOM     36  OD1 ASN A   4       3.955   9.983  -8.330  1.00 86.12
ATOM     37  ND2 ASN A   4       2.090   9.608  -7.135  1.00 86.12
ATOM     38  N   ASP A   5       5.305   6.016  -6.230  1.00 81.44
ATOM     39  CA  ASP A   5       5.965   4.891  -6.891  1.00 81.44
ATOM     40  C   ASP A   5       5.156   3.607  -6.734  1.00 81.44
ATOM     41  O   ASP A   5       5.012   2.836  -7.684  1.00 81.44
ATOM     42  CB  ASP A   5       7.375   4.695  -6.324  1.00 81.44
ATOM     43  CG  ASP A   5       8.277   5.900  -6.546  1.00 81.44
ATOM     44  OD1 ASP A   5       8.034   6.673  -7.499  1.00 81.44
ATOM     45  OD2 ASP A   5       9.234   6.075  -5.763  1.00 81.44
ATOM     46  N   PHE A   6       4.672   3.518  -5.500  1.00 80.56
ATOM     47  CA  PHE A   6       3.832   2.359  -5.211  1.00 80.56
ATOM     48  C   PHE A   6       2.627   2.316  -6.145  1.00 80.56
ATOM     49  O   PHE A   6       2.328   1.275  -6.734  1.00 80.56
ATOM     50  CB  PHE A   6       3.363   2.387  -3.752  1.00 80.56
ATOM     51  CG  PHE A   6       2.659   1.128  -3.318  1.00 80.56
ATOM     52  CD1 PHE A   6       1.272   1.056  -3.321  1.00 80.56
ATOM     53  CD2 PHE A   6       3.387   0.020  -2.906  1.00 80.56
ATOM     54  CE1 PHE A   6       0.617  -0.106  -2.920  1.00 80.56
ATOM     55  CE2 PHE A   6       2.739  -1.145  -2.504  1.00 80.56
ATOM     56  CZ  PHE A   6       1.354  -1.206  -2.512  1.00 80.56
ATOM     57  N   LEU A   7       1.971   3.373  -6.320  1.00 82.38
ATOM     58  CA  LEU A   7       0.795   3.471  -7.180  1.00 82.38
ATOM     59  C   LEU A   7       1.154   3.160  -8.633  1.00 82.38
ATOM     60  O   LEU A   7       0.410   2.463  -9.320  1.00 82.38
ATOM     61  CB  LEU A   7       0.173   4.867  -7.082  1.00 82.38
ATOM     62  CG  LEU A   7      -1.331   4.957  -7.344  1.00 82.38
ATOM     63  CD1 LEU A   7      -2.105   4.844  -6.035  1.00 82.38
ATOM     64  CD2 LEU A   7      -1.670   6.258  -8.062  1.00 82.38
ATOM     65  N   LYS A   8       2.180   3.662  -9.047  1.00 80.31
ATOM     66  CA  LYS A   8       2.645   3.428 -10.414  1.00 80.31
ATOM     67  C   LYS A   8       2.895   1.943 -10.664  1.00 80.31
ATOM     68  O   LYS A   8       2.494   1.404 -11.695  1.00 80.31
ATOM     69  CB  LYS A   8       3.916   4.227 -10.695  1.00 80.31
ATOM     70  CG  LYS A   8       3.715   5.738 -10.689  1.00 80.31
ATOM     71  CD  LYS A   8       5.029   6.476 -10.479  1.00 80.31
ATOM     72  CE  LYS A   8       5.964   6.304 -11.665  1.00 80.31
ATOM     73  NZ  LYS A   8       7.291   6.939 -11.424  1.00 80.31
ATOM     74  N   GLN A   9       3.502   1.395  -9.719  1.00 78.25
ATOM     75  CA  GLN A   9       3.824  -0.023  -9.836  1.00 78.25
ATOM     76  C   GLN A   9       2.564  -0.881  -9.773  1.00 78.25
ATOM     77  O   GLN A   9       2.416  -1.835 -10.539  1.00 78.25
ATOM     78  CB  GLN A   9       4.805  -0.446  -8.742  1.00 78.25
ATOM     79  CG  GLN A   9       5.342  -1.859  -8.908  1.00 78.25
ATOM     80  CD  GLN A   9       5.943  -2.102 -10.278  1.00 78.25
ATOM     81  OE1 GLN A   9       7.146  -1.911 -10.488  1.00 78.25
ATOM     82  NE2 GLN A   9       5.114  -2.520 -11.228  1.00 78.25
ATOM     83  N   THR A  10       1.706  -0.546  -8.859  1.00 74.50
ATOM     84  CA  THR A  10       0.482  -1.318  -8.680  1.00 74.50
ATOM     85  C   THR A  10      -0.426  -1.194  -9.898  1.00 74.50
ATOM     86  O   THR A  10      -1.000  -2.186 -10.352  1.00 74.50
ATOM     87  CB  THR A  10      -0.280  -0.864  -7.418  1.00 74.50
ATOM     88  OG1 THR A  10       0.604  -0.906  -6.290  1.00 74.50
ATOM     89  CG2 THR A  10      -1.479  -1.767  -7.147  1.00 74.50
ATOM     90  N   ARG A  11      -0.564  -0.087 -10.383  1.00 75.00
ATOM     91  CA  ARG A  11      -1.371   0.152 -11.578  1.00 75.00
ATOM     92  C   ARG A  11      -0.798  -0.583 -12.781  1.00 75.00
ATOM     93  O   ARG A  11      -1.546  -1.079 -13.625  1.00 75.00
ATOM     94  CB  ARG A  11      -1.465   1.650 -11.867  1.00 75.00
ATOM     95  CG  ARG A  11      -2.277   2.429 -10.846  1.00 75.00
ATOM     96  CD  ARG A  11      -1.943   3.915 -10.874  1.00 75.00
ATOM     97  NE  ARG A  11      -2.052   4.465 -12.220  1.00 75.00
ATOM     98  CZ  ARG A  11      -2.498   5.688 -12.507  1.00 75.00
ATOM     99  NH1 ARG A  11      -2.885   6.510 -11.543  1.00 75.00
ATOM    100  NH2 ARG A  11      -2.557   6.088 -13.769  1.00 75.00
ATOM    101  N   ALA A  12       0.462  -0.526 -12.875  1.00 74.25
ATOM    102  CA  ALA A  12       1.121  -1.256 -13.953  1.00 74.25
ATOM    103  C   ALA A  12       0.812  -2.748 -13.875  1.00 74.25
ATOM    104  O   ALA A  12       0.527  -3.385 -14.891  1.00 74.25
ATOM    105  CB  ALA A  12       2.629  -1.025 -13.906  1.00 74.25
ATOM    106  N   VAL A  13       0.823  -3.246 -12.695  1.00 67.62
ATOM    107  CA  VAL A  13       0.544  -4.660 -12.469  1.00 67.62
ATOM    108  C   VAL A  13      -0.939  -4.938 -12.695  1.00 67.62
ATOM    109  O   VAL A  13      -1.300  -5.961 -13.289  1.00 67.62
ATOM    110  CB  VAL A  13       0.951  -5.098 -11.039  1.00 67.62
ATOM    111  CG1 VAL A  13       0.535  -6.543 -10.780  1.00 67.62
ATOM    112  CG2 VAL A  13       2.455  -4.925 -10.836  1.00 67.62
ATOM    113  N   ALA A  14      -1.700  -4.062 -12.211  1.00 67.50
ATOM    114  CA  ALA A  14      -3.146  -4.203 -12.359  1.00 67.50
ATOM    115  C   ALA A  14      -3.561  -4.117 -13.820  1.00 67.50
ATOM    116  O   ALA A  14      -4.484  -4.809 -14.258  1.00 67.50
ATOM    117  CB  ALA A  14      -3.871  -3.139 -11.539  1.00 67.50
ATOM    118  N   LYS A  15      -3.061  -3.184 -14.523  1.00 67.00
ATOM    119  CA  LYS A  15      -3.377  -2.973 -15.930  1.00 67.00
ATOM    120  C   LYS A  15      -2.947  -4.168 -16.781  1.00 67.00
ATOM    121  O   LYS A  15      -3.520  -4.426 -17.828  1.00 67.00
ATOM    122  CB  LYS A  15      -2.707  -1.699 -16.453  1.00 67.00
ATOM    123  CG  LYS A  15      -3.630  -0.496 -16.524  1.00 67.00
ATOM    124  CD  LYS A  15      -4.440  -0.340 -15.244  1.00 67.00
ATOM    125  CE  LYS A  15      -5.520   0.724 -15.393  1.00 67.00
ATOM    126  NZ  LYS A  15      -6.645   0.511 -14.431  1.00 67.00
ATOM    127  N   MET A  16      -1.816  -4.688 -16.453  1.00 62.00
ATOM    128  CA  MET A  16      -1.374  -5.840 -17.234  1.00 62.00
ATOM    129  C   MET A  16      -2.406  -6.961 -17.188  1.00 62.00
ATOM    130  O   MET A  16      -2.344  -7.902 -17.984  1.00 62.00
ATOM    131  CB  MET A  16      -0.024  -6.348 -16.719  1.00 62.00
ATOM    132  CG  MET A  16       1.145  -5.441 -17.082  1.00 62.00
ATOM    133  SD  MET A  16       2.759  -6.139 -16.546  1.00 62.00
ATOM    134  CE  MET A  16       2.340  -6.659 -14.862  1.00 62.00
ATOM    135  N   GLY A  17      -3.590  -6.578 -16.781  1.00 57.34
ATOM    136  CA  GLY A  17      -4.746  -7.461 -16.750  1.00 57.34
ATOM    137  C   GLY A  17      -4.613  -8.586 -15.734  1.00 57.34
ATOM    138  O   GLY A  17      -5.398  -8.664 -14.789  1.00 57.34
ATOM    139  N   SER A  18      -4.035 -10.031 -16.203  1.00 52.59
ATOM    140  CA  SER A  18      -4.211 -11.344 -15.602  1.00 52.59
ATOM    141  C   SER A  18      -3.234 -11.562 -14.453  1.00 52.59
ATOM    142  O   SER A  18      -2.127 -12.062 -14.656  1.00 52.59
ATOM    143  CB  SER A  18      -4.027 -12.445 -16.656  1.00 52.59
ATOM    144  OG  SER A  18      -4.946 -13.505 -16.445  1.00 52.59
ATOM    145  N   MET A  19      -3.230 -10.672 -13.438  1.00 52.62
ATOM    146  CA  MET A  19      -2.451 -11.102 -12.281  1.00 52.62
ATOM    147  C   MET A  19      -2.408 -12.625 -12.195  1.00 52.62
ATOM    148  O   MET A  19      -1.369 -13.203 -11.875  1.00 52.62
ATOM    149  CB  MET A  19      -3.033 -10.523 -10.992  1.00 52.62
ATOM    150  CG  MET A  19      -2.081 -10.587  -9.813  1.00 52.62
ATOM    151  SD  MET A  19      -2.961 -10.617  -8.198  1.00 52.62
ATOM    152  CE  MET A  19      -1.750  -9.768  -7.152  1.00 52.62
ATOM    153  N   THR A  20      -3.539 -13.109 -12.547  1.00 55.59
ATOM    154  CA  THR A  20      -3.680 -14.562 -12.641  1.00 55.59
ATOM    155  C   THR A  20      -2.660 -15.141 -13.617  1.00 55.59
ATOM    156  O   THR A  20      -2.061 -16.188 -13.344  1.00 55.59
ATOM    157  CB  THR A  20      -5.102 -14.953 -13.078  1.00 55.59
ATOM    158  OG1 THR A  20      -6.051 -14.439 -12.139  1.00 55.59
ATOM    159  CG2 THR A  20      -5.251 -16.465 -13.160  1.00 55.59
ATOM    160  N   ARG A  21      -2.426 -14.484 -14.617  1.00 57.12
ATOM    161  CA  ARG A  21      -1.506 -14.984 -15.633  1.00 57.12
ATOM    162  C   ARG A  21      -0.058 -14.844 -15.180  1.00 57.12
ATOM    163  O   ARG A  21       0.756 -15.742 -15.383  1.00 57.12
ATOM    164  CB  ARG A  21      -1.715 -14.258 -16.953  1.00 57.12
ATOM    165  CG  ARG A  21      -0.621 -14.510 -17.975  1.00 57.12
ATOM    166  CD  ARG A  21      -0.072 -13.207 -18.570  1.00 57.12
ATOM    167  NE  ARG A  21      -0.924 -12.699 -19.634  1.00 57.12
ATOM    168  CZ  ARG A  21      -1.458 -11.477 -19.657  1.00 57.12
ATOM    169  NH1 ARG A  21      -1.240 -10.619 -18.667  1.00 57.12
ATOM    170  NH2 ARG A  21      -2.223 -11.118 -20.676  1.00 57.12
ATOM    171  N   VAL A  22       0.160 -13.750 -14.664  1.00 54.75
ATOM    172  CA  VAL A  22       1.520 -13.492 -14.195  1.00 54.75
ATOM    173  C   VAL A  22       1.855 -14.430 -13.039  1.00 54.75
ATOM    174  O   VAL A  22       2.936 -15.023 -13.000  1.00 54.75
ATOM    175  CB  VAL A  22       1.705 -12.023 -13.766  1.00 54.75
ATOM    176  CG1 VAL A  22       3.177 -11.720 -13.498  1.00 54.75
ATOM    177  CG2 VAL A  22       1.150 -11.080 -14.834  1.00 54.75
ATOM    178  N   LEU A  23       0.904 -14.508 -12.188  1.00 56.66
ATOM    179  CA  LEU A  23       1.103 -15.414 -11.062  1.00 56.66
ATOM    180  C   LEU A  23       1.129 -16.859 -11.531  1.00 56.66
ATOM    181  O   LEU A  23       1.815 -17.703 -10.945  1.00 56.66
ATOM    182  CB  LEU A  23      -0.001 -15.227 -10.016  1.00 56.66
ATOM    183  CG  LEU A  23       0.300 -14.245  -8.880  1.00 56.66
ATOM    184  CD1 LEU A  23       0.600 -12.863  -9.445  1.00 56.66
ATOM    185  CD2 LEU A  23      -0.864 -14.190  -7.901  1.00 56.66
ATOM    186  N   GLY A  24       0.335 -17.188 -12.562  1.00 57.16
ATOM    187  CA  GLY A  24       0.336 -18.500 -13.180  1.00 57.16
ATOM    188  C   GLY A  24       1.653 -18.844 -13.844  1.00 57.16
ATOM    189  O   GLY A  24       1.952 -20.031 -14.070  1.00 57.16
ATOM    190  N   MET A  25       2.408 -17.797 -14.172  1.00 54.25
ATOM    191  CA  MET A  25       3.686 -18.031 -14.844  1.00 54.25
ATOM    192  C   MET A  25       4.805 -18.234 -13.828  1.00 54.25
ATOM    193  O   MET A  25       5.883 -18.719 -14.172  1.00 54.25
ATOM    194  CB  MET A  25       4.027 -16.859 -15.766  1.00 54.25
ATOM    195  CG  MET A  25       3.201 -16.814 -17.029  1.00 54.25
ATOM    196  SD  MET A  25       3.651 -15.410 -18.118  1.00 54.25
ATOM    197  CE  MET A  25       3.877 -14.095 -16.884  1.00 54.25
ATOM    198  N   ILE A  26       4.660 -17.703 -12.664  1.00 48.94
ATOM    199  CA  ILE A  26       5.676 -17.922 -11.641  1.00 48.94
ATOM    200  C   ILE A  26       5.672 -19.375 -11.203  1.00 48.94
ATOM    201  O   ILE A  26       4.652 -19.891 -10.727  1.00 48.94
ATOM    202  CB  ILE A  26       5.449 -17.000 -10.422  1.00 48.94
ATOM    203  CG1 ILE A  26       5.431 -15.524 -10.855  1.00 48.94
ATOM    204  CG2 ILE A  26       6.521 -17.235  -9.353  1.00 48.94
ATOM    205  CD1 ILE A  26       4.569 -14.629  -9.982  1.00 48.94
ATOM    206  N   PRO A  27       6.781 -20.219 -11.484  1.00 48.72
ATOM    207  CA  PRO A  27       6.855 -21.625 -11.102  1.00 48.72
ATOM    208  C   PRO A  27       6.750 -21.828  -9.594  1.00 48.72
ATOM    209  O   PRO A  27       7.504 -21.219  -8.828  1.00 48.72
ATOM    210  CB  PRO A  27       8.227 -22.062 -11.617  1.00 48.72
ATOM    211  CG  PRO A  27       9.056 -20.820 -11.602  1.00 48.72
ATOM    212  CD  PRO A  27       8.148 -19.641 -11.826  1.00 48.72
ATOM    213  N   GLY A  28       5.719 -22.641  -9.094  1.00 55.53
ATOM    214  CA  GLY A  28       5.438 -22.891  -7.688  1.00 55.53
ATOM    215  C   GLY A  28       4.180 -22.188  -7.203  1.00 55.53
ATOM    216  O   GLY A  28       3.672 -22.500  -6.121  1.00 55.53
ATOM    217  N   MET A  29       4.023 -21.031  -7.695  1.00 54.31
ATOM    218  CA  MET A  29       2.773 -20.328  -7.402  1.00 54.31
ATOM    219  C   MET A  29       1.610 -20.969  -8.164  1.00 54.31
ATOM    220  O   MET A  29       0.515 -20.406  -8.203  1.00 54.31
ATOM    221  CB  MET A  29       2.885 -18.844  -7.754  1.00 54.31
ATOM    222  CG  MET A  29       3.546 -18.015  -6.672  1.00 54.31
ATOM    223  SD  MET A  29       3.637 -16.235  -7.106  1.00 54.31
ATOM    224  CE  MET A  29       2.330 -15.571  -6.042  1.00 54.31
ATOM    225  N   GLY A  30       2.021 -21.828  -8.977  1.00 53.41
ATOM    226  CA  GLY A  30       0.973 -22.609  -9.602  1.00 53.41
ATOM    227  C   GLY A  30      -0.122 -23.031  -8.633  1.00 53.41
ATOM    228  O   GLY A  30      -1.181 -23.500  -9.055  1.00 53.41
ATOM    229  N   LYS A  31       0.470 -22.859  -7.387  1.00 56.56
ATOM    230  CA  LYS A  31      -0.516 -23.266  -6.391  1.00 56.56
ATOM    231  C   LYS A  31      -1.339 -22.062  -5.914  1.00 56.56
ATOM    232  O   LYS A  31      -2.094 -22.172  -4.945  1.00 56.56
ATOM    233  CB  LYS A  31       0.169 -23.938  -5.199  1.00 56.56
ATOM    234  CG  LYS A  31       1.111 -25.057  -5.583  1.00 56.56
ATOM    235  CD  LYS A  31       1.420 -25.962  -4.391  1.00 56.56
ATOM    236  CE  LYS A  31       2.166 -25.214  -3.299  1.00 56.56
ATOM    237  NZ  LYS A  31       3.551 -24.832  -3.722  1.00 56.56
ATOM    238  N   VAL A  32      -1.029 -20.922  -6.539  1.00 58.47
ATOM    239  CA  VAL A  32      -1.852 -19.812  -6.066  1.00 58.47
ATOM    240  C   VAL A  32      -3.293 -20.000  -6.535  1.00 58.47
ATOM    241  O   VAL A  32      -3.539 -20.234  -7.723  1.00 58.47
ATOM    242  CB  VAL A  32      -1.305 -18.453  -6.551  1.00 58.47
ATOM    243  CG1 VAL A  32      -2.290 -17.322  -6.230  1.00 58.47
ATOM    244  CG2 VAL A  32       0.060 -18.168  -5.925  1.00 58.47
ATOM    245  N   SER A  33      -4.117 -20.188  -5.582  1.00 66.50
ATOM    246  CA  SER A  33      -5.539 -20.406  -5.828  1.00 66.50
ATOM    247  C   SER A  33      -6.219 -19.141  -6.340  1.00 66.50
ATOM    248  O   SER A  33      -5.789 -18.031  -6.027  1.00 66.50
ATOM    249  CB  SER A  33      -6.230 -20.891  -4.551  1.00 66.50
ATOM    250  OG  SER A  33      -7.622 -20.658  -4.611  1.00 66.50
ATOM    251  N   PRO A  34      -7.102 -19.344  -7.254  1.00 69.00
ATOM    252  CA  PRO A  34      -7.895 -18.203  -7.715  1.00 69.00
ATOM    253  C   PRO A  34      -8.453 -17.359  -6.562  1.00 69.00
ATOM    254  O   PRO A  34      -8.633 -16.156  -6.707  1.00 69.00
ATOM    255  CB  PRO A  34      -9.023 -18.844  -8.508  1.00 69.00
ATOM    256  CG  PRO A  34      -8.645 -20.286  -8.612  1.00 69.00
ATOM    257  CD  PRO A  34      -7.477 -20.533  -7.697  1.00 69.00
ATOM    258  N   ALA A  35      -8.602 -17.953  -5.504  1.00 70.50
ATOM    259  CA  ALA A  35      -9.102 -17.250  -4.324  1.00 70.50
ATOM    260  C   ALA A  35      -8.055 -16.281  -3.775  1.00 70.50
ATOM    261  O   ALA A  35      -8.391 -15.172  -3.363  1.00 70.50
ATOM    262  CB  ALA A  35      -9.523 -18.250  -3.248  1.00 70.50
ATOM    263  N   GLN A  36      -6.832 -16.672  -3.914  1.00 67.94
ATOM    264  CA  GLN A  36      -5.746 -15.828  -3.410  1.00 67.94
ATOM    265  C   GLN A  36      -5.527 -14.617  -4.305  1.00 67.94
ATOM    266  O   GLN A  36      -5.215 -13.523  -3.814  1.00 67.94
ATOM    267  CB  GLN A  36      -4.453 -16.641  -3.297  1.00 67.94
ATOM    268  CG  GLN A  36      -4.538 -17.805  -2.316  1.00 67.94
ATOM    269  CD  GLN A  36      -3.261 -18.617  -2.258  1.00 67.94
ATOM    270  OE1 GLN A  36      -3.209 -19.754  -2.740  1.00 67.94
ATOM    271  NE2 GLN A  36      -2.220 -18.044  -1.662  1.00 67.94
ATOM    272  N   ILE A  37      -5.754 -14.844  -5.488  1.00 68.44
ATOM    273  CA  ILE A  37      -5.590 -13.758  -6.445  1.00 68.44
ATOM    274  C   ILE A  37      -6.676 -12.703  -6.227  1.00 68.44
ATOM    275  O   ILE A  37      -6.395 -11.508  -6.207  1.00 68.44
ATOM    276  CB  ILE A  37      -5.629 -14.273  -7.902  1.00 68.44
ATOM    277  CG1 ILE A  37      -4.457 -15.227  -8.164  1.00 68.44
ATOM    278  CG2 ILE A  37      -5.617 -13.109  -8.891  1.00 68.44
ATOM    279  CD1 ILE A  37      -4.512 -15.922  -9.516  1.00 68.44
ATOM    280  N   ARG A  38      -7.875 -13.172  -6.004  1.00 72.81
ATOM    281  CA  ARG A  38      -8.992 -12.266  -5.750  1.00 72.81
ATOM    282  C   ARG A  38      -8.766 -11.453  -4.484  1.00 72.81
ATOM    283  O   ARG A  38      -9.078 -10.258  -4.441  1.00 72.81
ATOM    284  CB  ARG A  38     -10.305 -13.047  -5.641  1.00 72.81
ATOM    285  CG  ARG A  38     -10.772 -13.643  -6.957  1.00 72.81
ATOM    286  CD  ARG A  38     -11.794 -14.763  -6.735  1.00 72.81
ATOM    287  NE  ARG A  38     -12.442 -15.153  -7.984  1.00 72.81
ATOM    288  CZ  ARG A  38     -11.838 -15.790  -8.984  1.00 72.81
ATOM    289  NH1 ARG A  38     -10.554 -16.121  -8.900  1.00 72.81
ATOM    290  NH2 ARG A  38     -12.523 -16.097 -10.072  1.00 72.81
ATOM    291  N   GLU A  39      -8.188 -12.148  -3.582  1.00 73.25
ATOM    292  CA  GLU A  39      -7.891 -11.469  -2.324  1.00 73.25
ATOM    293  C   GLU A  39      -6.797 -10.422  -2.504  1.00 73.25
ATOM    294  O   GLU A  39      -6.887  -9.320  -1.957  1.00 73.25
ATOM    295  CB  GLU A  39      -7.477 -12.484  -1.254  1.00 73.25
ATOM    296  CG  GLU A  39      -8.617 -13.379  -0.785  1.00 73.25
ATOM    297  CD  GLU A  39      -8.194 -14.370   0.292  1.00 73.25
ATOM    298  OE1 GLU A  39      -7.724 -13.935   1.366  1.00 73.25
ATOM    299  OE2 GLU A  39      -8.333 -15.593   0.055  1.00 73.25
ATOM    300  N   ALA A  40      -5.867 -10.750  -3.275  1.00 72.62
ATOM    301  CA  ALA A  40      -4.773  -9.836  -3.570  1.00 72.62
ATOM    302  C   ALA A  40      -5.273  -8.609  -4.328  1.00 72.62
ATOM    303  O   ALA A  40      -4.859  -7.480  -4.039  1.00 72.62
ATOM    304  CB  ALA A  40      -3.686 -10.547  -4.375  1.00 72.62
ATOM    305  N   GLU A  41      -6.152  -8.891  -5.191  1.00 73.50
ATOM    306  CA  GLU A  41      -6.746  -7.801  -5.961  1.00 73.50
ATOM    307  C   GLU A  41      -7.523  -6.848  -5.059  1.00 73.50
ATOM    308  O   GLU A  41      -7.422  -5.629  -5.199  1.00 73.50
ATOM    309  CB  GLU A  41      -7.664  -8.359  -7.055  1.00 73.50
ATOM    310  CG  GLU A  41      -6.916  -9.030  -8.196  1.00 73.50
ATOM    311  CD  GLU A  41      -7.752  -9.166  -9.460  1.00 73.50
ATOM    312  OE1 GLU A  41      -8.896  -9.675  -9.380  1.00 73.50
ATOM    313  OE2 GLU A  41      -7.267  -8.768 -10.539  1.00 73.50
ATOM    314  N   LYS A  42      -8.234  -7.395  -4.188  1.00 76.94
ATOM    315  CA  LYS A  42      -9.008  -6.590  -3.246  1.00 76.94
ATOM    316  C   LYS A  42      -8.094  -5.738  -2.371  1.00 76.94
ATOM    317  O   LYS A  42      -8.375  -4.562  -2.125  1.00 76.94
ATOM    318  CB  LYS A  42      -9.883  -7.484  -2.369  1.00 76.94
ATOM    319  CG  LYS A  42     -10.532  -6.757  -1.196  1.00 76.94
ATOM    320  CD  LYS A  42     -11.385  -5.586  -1.668  1.00 76.94
ATOM    321  CE  LYS A  42     -12.801  -6.024  -2.000  1.00 76.94
ATOM    322  NZ  LYS A  42     -13.728  -4.860  -2.130  1.00 76.94
ATOM    323  N   ASN A  43      -7.051  -6.344  -1.971  1.00 76.25
ATOM    324  CA  ASN A  43      -6.090  -5.641  -1.128  1.00 76.25
ATOM    325  C   ASN A  43      -5.441  -4.477  -1.870  1.00 76.25
ATOM    326  O   ASN A  43      -5.219  -3.410  -1.291  1.00 76.25
ATOM    327  CB  ASN A  43      -5.020  -6.605  -0.612  1.00 76.25
ATOM    328  CG  ASN A  43      -5.376  -7.210   0.731  1.00 76.25
ATOM    329  OD1 ASN A  43      -5.041  -6.655   1.783  1.00 76.25
ATOM    330  ND2 ASN A  43      -6.061  -8.349   0.708  1.00 76.25
ATOM    331  N   LEU A  44      -5.191  -4.734  -3.057  1.00 76.50
ATOM    332  CA  LEU A  44      -4.582  -3.689  -3.877  1.00 76.50
ATOM    333  C   LEU A  44      -5.520  -2.498  -4.027  1.00 76.50
ATOM    334  O   LEU A  44      -5.086  -1.347  -3.941  1.00 76.50
ATOM    335  CB  LEU A  44      -4.211  -4.242  -5.254  1.00 76.50
ATOM    336  CG  LEU A  44      -3.685  -3.233  -6.275  1.00 76.50
ATOM    337  CD1 LEU A  44      -2.525  -3.828  -7.064  1.00 76.50
ATOM    338  CD2 LEU A  44      -4.802  -2.783  -7.210  1.00 76.50
ATOM    339  N   LEU A  45      -6.754  -2.869  -4.191  1.00 79.69
ATOM    340  CA  LEU A  45      -7.758  -1.818  -4.324  1.00 79.69
ATOM    341  C   LEU A  45      -7.871  -1.006  -3.041  1.00 79.69
ATOM    342  O   LEU A  45      -8.031   0.216  -3.086  1.00 79.69
ATOM    343  CB  LEU A  45      -9.117  -2.420  -4.684  1.00 79.69
ATOM    344  CG  LEU A  45      -9.179  -3.238  -5.975  1.00 79.69
ATOM    345  CD1 LEU A  45     -10.361  -4.203  -5.936  1.00 79.69
ATOM    346  CD2 LEU A  45      -9.278  -2.315  -7.188  1.00 79.69
ATOM    347  N   VAL A  46      -7.777  -1.694  -1.979  1.00 81.69
ATOM    348  CA  VAL A  46      -7.859  -1.055  -0.670  1.00 81.69
ATOM    349  C   VAL A  46      -6.676  -0.108  -0.482  1.00 81.69
ATOM    350  O   VAL A  46      -6.848   1.024  -0.025  1.00 81.69
ATOM    351  CB  VAL A  46      -7.895  -2.096   0.470  1.00 81.69
ATOM    352  CG1 VAL A  46      -7.792  -1.411   1.831  1.00 81.69
ATOM    353  CG2 VAL A  46      -9.172  -2.933   0.386  1.00 81.69
ATOM    354  N   MET A  47      -5.578  -0.548  -0.846  1.00 84.12
ATOM    355  CA  MET A  47      -4.367   0.259  -0.714  1.00 84.12
ATOM    356  C   MET A  47      -4.430   1.485  -1.618  1.00 84.12
ATOM    357  O   MET A  47      -4.059   2.586  -1.206  1.00 84.12
ATOM    358  CB  MET A  47      -3.127  -0.572  -1.046  1.00 84.12
ATOM    359  CG  MET A  47      -3.115  -1.942  -0.389  1.00 84.12
ATOM    360  SD  MET A  47      -3.028  -1.843   1.443  1.00 84.12
ATOM    361  CE  MET A  47      -4.193  -3.160   1.891  1.00 84.12
ATOM    362  N   GLU A  48      -4.859   1.200  -2.764  1.00 85.12
ATOM    363  CA  GLU A  48      -4.996   2.303  -3.711  1.00 85.12
ATOM    364  C   GLU A  48      -5.961   3.365  -3.189  1.00 85.12
ATOM    365  O   GLU A  48      -5.691   4.562  -3.295  1.00 85.12
ATOM    366  CB  GLU A  48      -5.469   1.787  -5.070  1.00 85.12
ATOM    367  CG  GLU A  48      -4.957   2.602  -6.250  1.00 85.12
ATOM    368  CD  GLU A  48      -5.558   2.177  -7.582  1.00 85.12
ATOM    369  OE1 GLU A  48      -6.356   2.946  -8.160  1.00 85.12
ATOM    370  OE2 GLU A  48      -5.224   1.066  -8.050  1.00 85.12
ATOM    371  N   ALA A  49      -7.039   2.955  -2.635  1.00 88.25
ATOM    372  CA  ALA A  49      -8.039   3.869  -2.088  1.00 88.25
ATOM    373  C   ALA A  49      -7.438   4.742  -0.989  1.00 88.25
ATOM    374  O   ALA A  49      -7.750   5.934  -0.892  1.00 88.25
ATOM    375  CB  ALA A  49      -9.234   3.090  -1.551  1.00 88.25
ATOM    376  N   MET A  50      -6.586   4.125  -0.211  1.00 90.56
ATOM    377  CA  MET A  50      -5.945   4.863   0.873  1.00 90.56
ATOM    378  C   MET A  50      -4.953   5.883   0.325  1.00 90.56
ATOM    379  O   MET A  50      -4.879   7.012   0.815  1.00 90.56
ATOM    380  CB  MET A  50      -5.238   3.906   1.832  1.00 90.56
ATOM    381  CG  MET A  50      -6.188   3.072   2.677  1.00 90.56
ATOM    382  SD  MET A  50      -5.312   2.123   3.983  1.00 90.56
ATOM    383  CE  MET A  50      -4.435   0.907   2.962  1.00 90.56
ATOM    384  N   ILE A  51      -4.273   5.504  -0.676  1.00 91.06
ATOM    385  CA  ILE A  51      -3.242   6.359  -1.248  1.00 91.06
ATOM    386  C   ILE A  51      -3.893   7.508  -2.018  1.00 91.06
ATOM    387  O   ILE A  51      -3.373   8.625  -2.033  1.00 91.06
ATOM    388  CB  ILE A  51      -2.295   5.566  -2.172  1.00 91.06
ATOM    389  CG1 ILE A  51      -1.540   4.496  -1.372  1.00 91.06
ATOM    390  CG2 ILE A  51      -1.319   6.504  -2.885  1.00 91.06
ATOM    391  CD1 ILE A  51      -0.782   3.498  -2.234  1.00 91.06
ATOM    392  N   GLU A  52      -4.949   7.246  -2.574  1.00 92.50
ATOM    393  CA  GLU A  52      -5.648   8.242  -3.377  1.00 92.50
ATOM    394  C   GLU A  52      -6.141   9.398  -2.512  1.00 92.50
ATOM    395  O   GLU A  52      -6.238  10.539  -2.980  1.00 92.50
ATOM    396  CB  GLU A  52      -6.820   7.613  -4.125  1.00 92.50
ATOM    397  CG  GLU A  52      -6.430   6.954  -5.443  1.00 92.50
ATOM    398  CD  GLU A  52      -7.387   7.267  -6.579  1.00 92.50
ATOM    399  OE1 GLU A  52      -8.567   6.850  -6.515  1.00 92.50
ATOM    400  OE2 GLU A  52      -6.956   7.934  -7.546  1.00 92.50
ATOM    401  N   VAL A  53      -6.449   9.180  -1.258  1.00 94.12
ATOM    402  CA  VAL A  53      -6.957  10.211  -0.361  1.00 94.12
ATOM    403  C   VAL A  53      -5.793  10.984   0.252  1.00 94.12
ATOM    404  O   VAL A  53      -5.992  12.039   0.862  1.00 94.12
ATOM    405  CB  VAL A  53      -7.844   9.609   0.753  1.00 94.12
ATOM    406  CG1 VAL A  53      -8.834   8.598   0.171  1.00 94.12
ATOM    407  CG2 VAL A  53      -6.975   8.956   1.827  1.00 94.12
ATOM    408  N   MET A  54      -4.664  10.516   0.121  1.00 94.38
ATOM    409  CA  MET A  54      -3.482  11.164   0.672  1.00 94.38
ATOM    410  C   MET A  54      -3.133  12.422  -0.122  1.00 94.38
ATOM    411  O   MET A  54      -3.387  12.484  -1.326  1.00 94.38
ATOM    412  CB  MET A  54      -2.291  10.203   0.683  1.00 94.38
ATOM    413  CG  MET A  54      -2.447   9.047   1.656  1.00 94.38
ATOM    414  SD  MET A  54      -1.065   7.844   1.544  1.00 94.38
ATOM    415  CE  MET A  54      -1.651   6.578   2.699  1.00 94.38
ATOM    416  N   THR A  55      -2.467  13.328   0.556  1.00 94.25
ATOM    417  CA  THR A  55      -1.977  14.523  -0.120  1.00 94.25
ATOM    418  C   THR A  55      -0.674  14.234  -0.860  1.00 94.25
ATOM    419  O   THR A  55       0.008  13.250  -0.560  1.00 94.25
ATOM    420  CB  THR A  55      -1.756  15.680   0.875  1.00 94.25
ATOM    421  OG1 THR A  55      -0.563  15.434   1.628  1.00 94.25
ATOM    422  CG2 THR A  55      -2.935  15.816   1.836  1.00 94.25
ATOM    423  N   PRO A  56      -0.426  15.094  -1.875  1.00 93.25
ATOM    424  CA  PRO A  56       0.831  14.891  -2.600  1.00 93.25
ATOM    425  C   PRO A  56       2.049  14.891  -1.678  1.00 93.25
ATOM    426  O   PRO A  56       3.000  14.141  -1.910  1.00 93.25
ATOM    427  CB  PRO A  56       0.880  16.078  -3.562  1.00 93.25
ATOM    428  CG  PRO A  56      -0.060  17.090  -2.976  1.00 93.25
ATOM    429  CD  PRO A  56      -1.264  16.356  -2.448  1.00 93.25
ATOM    430  N   GLU A  57       1.939  15.688  -0.701  1.00 93.81
ATOM    431  CA  GLU A  57       3.037  15.758   0.260  1.00 93.81
ATOM    432  C   GLU A  57       3.182  14.445   1.032  1.00 93.81
ATOM    433  O   GLU A  57       4.297  13.969   1.243  1.00 93.81
ATOM    434  CB  GLU A  57       2.824  16.922   1.230  1.00 93.81
ATOM    435  CG  GLU A  57       2.845  18.296   0.564  1.00 93.81
ATOM    436  CD  GLU A  57       1.510  18.689  -0.034  1.00 93.81
ATOM    437  OE1 GLU A  57       0.549  17.887   0.041  1.00 93.81
ATOM    438  OE2 GLU A  57       1.417  19.810  -0.581  1.00 93.81
ATOM    439  N   GLU A  58       2.047  13.883   1.442  1.00 94.06
ATOM    440  CA  GLU A  58       2.021  12.633   2.193  1.00 94.06
ATOM    441  C   GLU A  58       2.477  11.461   1.330  1.00 94.06
ATOM    442  O   GLU A  58       3.123  10.531   1.822  1.00 94.06
ATOM    443  CB  GLU A  58       0.619  12.367   2.748  1.00 94.06
ATOM    444  CG  GLU A  58       0.259  13.224   3.951  1.00 94.06
ATOM    445  CD  GLU A  58      -1.240  13.364   4.163  1.00 94.06
ATOM    446  OE1 GLU A  58      -1.661  13.799   5.256  1.00 94.06
ATOM    447  OE2 GLU A  58      -1.999  13.034   3.224  1.00 94.06
ATOM    448  N   ARG A  59       2.248  11.531   0.018  1.00 92.69
ATOM    449  CA  ARG A  59       2.619  10.477  -0.919  1.00 92.69
ATOM    450  C   ARG A  59       4.121  10.469  -1.173  1.00 92.69
ATOM    451  O   ARG A  59       4.723   9.406  -1.362  1.00 92.69
ATOM    452  CB  ARG A  59       1.865  10.641  -2.240  1.00 92.69
ATOM    453  CG  ARG A  59       0.361  10.453  -2.120  1.00 92.69
ATOM    454  CD  ARG A  59      -0.345  10.678  -3.450  1.00 92.69
ATOM    455  NE  ARG A  59      -1.797  10.650  -3.303  1.00 92.69
ATOM    456  CZ  ARG A  59      -2.662  11.107  -4.201  1.00 92.69
ATOM    457  NH1 ARG A  59      -2.234  11.650  -5.337  1.00 92.69
ATOM    458  NH2 ARG A  59      -3.963  11.028  -3.964  1.00 92.69
ATOM    459  N   GLU A  60       4.695  11.641  -1.142  1.00 91.12
ATOM    460  CA  GLU A  60       6.125  11.781  -1.391  1.00 91.12
ATOM    461  C   GLU A  60       6.938  11.430  -0.150  1.00 91.12
ATOM    462  O   GLU A  60       8.078  10.977  -0.258  1.00 91.12
ATOM    463  CB  GLU A  60       6.453  13.203  -1.846  1.00 91.12
ATOM    464  CG  GLU A  60       5.803  13.594  -3.166  1.00 91.12
ATOM    465  CD  GLU A  60       6.170  14.993  -3.626  1.00 91.12
ATOM    466  OE1 GLU A  60       7.377  15.270  -3.824  1.00 91.12
ATOM    467  OE2 GLU A  60       5.246  15.823  -3.786  1.00 91.12
ATOM    468  N   ARG A  61       6.301  11.750   0.932  1.00 92.88
ATOM    469  CA  ARG A  61       6.992  11.523   2.195  1.00 92.88
ATOM    470  C   ARG A  61       6.176  10.617   3.113  1.00 92.88
ATOM    471  O   ARG A  61       5.488  11.102   4.016  1.00 92.88
ATOM    472  CB  ARG A  61       7.285  12.852   2.895  1.00 92.88
ATOM    473  CG  ARG A  61       7.978  13.871   2.006  1.00 92.88
ATOM    474  CD  ARG A  61       9.263  13.311   1.399  1.00 92.88
ATOM    475  NE  ARG A  61       9.943  14.300   0.577  1.00 92.88
ATOM    476  CZ  ARG A  61      10.197  14.158  -0.724  1.00 92.88
ATOM    477  NH1 ARG A  61       9.820  13.061  -1.375  1.00 92.88
ATOM    478  NH2 ARG A  61      10.829  15.120  -1.380  1.00 92.88
ATOM    479  N   PRO A  62       6.363   9.312   3.029  1.00 90.62
ATOM    480  CA  PRO A  62       5.625   8.391   3.895  1.00 90.62
ATOM    481  C   PRO A  62       5.961   8.570   5.371  1.00 90.62
ATOM    482  O   PRO A  62       5.180   8.172   6.238  1.00 90.62
ATOM    483  CB  PRO A  62       6.070   7.012   3.395  1.00 90.62
ATOM    484  CG  PRO A  62       7.273   7.281   2.553  1.00 90.62
ATOM    485  CD  PRO A  62       7.250   8.727   2.133  1.00 90.62
ATOM    486  N   GLU A  63       7.055   9.164   5.645  1.00 92.00
ATOM    487  CA  GLU A  63       7.473   9.422   7.020  1.00 92.00
ATOM    488  C   GLU A  63       6.492  10.344   7.734  1.00 92.00
ATOM    489  O   GLU A  63       6.301  10.242   8.945  1.00 92.00
ATOM    490  CB  GLU A  63       8.883  10.031   7.051  1.00 92.00
ATOM    491  CG  GLU A  63       9.938   9.165   6.374  1.00 92.00
ATOM    492  CD  GLU A  63      10.233   9.593   4.947  1.00 92.00
ATOM    493  OE1 GLU A  63       9.319  10.113   4.270  1.00 92.00
ATOM    494  OE2 GLU A  63      11.387   9.405   4.503  1.00 92.00
ATOM    495  N   LEU A  64       5.938  11.227   6.926  1.00 92.94
ATOM    496  CA  LEU A  64       4.969  12.164   7.488  1.00 92.94
ATOM    497  C   LEU A  64       3.779  11.422   8.086  1.00 92.94
ATOM    498  O   LEU A  64       3.252  11.820   9.125  1.00 92.94
ATOM    499  CB  LEU A  64       4.484  13.141   6.410  1.00 92.94
ATOM    500  CG  LEU A  64       5.570  13.876   5.633  1.00 92.94
ATOM    501  CD1 LEU A  64       4.945  14.888   4.674  1.00 92.94
ATOM    502  CD2 LEU A  64       6.540  14.574   6.587  1.00 92.94
ATOM    503  N   LEU A  65       3.371  10.344   7.469  1.00 93.19
ATOM    504  CA  LEU A  65       2.256   9.531   7.949  1.00 93.19
ATOM    505  C   LEU A  65       2.670   8.703   9.164  1.00 93.19
ATOM    506  O   LEU A  65       1.854   8.453  10.055  1.00 93.19
ATOM    507  CB  LEU A  65       1.746   8.609   6.836  1.00 93.19
ATOM    508  CG  LEU A  65       1.254   9.290   5.559  1.00 93.19
ATOM    509  CD1 LEU A  65       0.604   8.278   4.630  1.00 93.19
ATOM    510  CD2 LEU A  65       0.284  10.423   5.897  1.00 93.19
ATOM    511  N   ALA A  66       3.893   8.344   9.133  1.00 90.25
ATOM    512  CA  ALA A  66       4.398   7.559  10.258  1.00 90.25
ATOM    513  C   ALA A  66       4.531   8.414  11.508  1.00 90.25
ATOM    514  O   ALA A  66       4.320   7.930  12.625  1.00 90.25
ATOM    515  CB  ALA A  66       5.746   6.930   9.898  1.00 90.25
ATOM    516  N   GLU A  67       4.840   9.617  11.297  1.00 92.75
ATOM    517  CA  GLU A  67       5.074  10.531  12.406  1.00 92.75
ATOM    518  C   GLU A  67       3.770  11.133  12.914  1.00 92.75
ATOM    519  O   GLU A  67       3.664  11.508  14.086  1.00 92.75
ATOM    520  CB  GLU A  67       6.043  11.648  11.992  1.00 92.75
ATOM    521  CG  GLU A  67       7.471  11.171  11.776  1.00 92.75
ATOM    522  CD  GLU A  67       8.431  12.300  11.427  1.00 92.75
ATOM    523  OE1 GLU A  67       8.268  13.419  11.960  1.00 92.75
ATOM    524  OE2 GLU A  67       9.358  12.057  10.625  1.00 92.75
ATOM    525  N   SER A  68       2.846  11.188  12.039  1.00 92.75
ATOM    526  CA  SER A  68       1.599  11.859  12.391  1.00 92.75
ATOM    527  C   SER A  68       0.429  10.875  12.398  1.00 92.75
ATOM    528  O   SER A  68      -0.167  10.609  11.352  1.00 92.75
ATOM    529  CB  SER A  68       1.310  13.000  11.422  1.00 92.75
ATOM    530  OG  SER A  68       0.122  13.686  11.793  1.00 92.75
ATOM    531  N   PRO A  69      -0.012  10.523  13.641  1.00 91.94
ATOM    532  CA  PRO A  69      -1.184   9.648  13.727  1.00 91.94
ATOM    533  C   PRO A  69      -2.463  10.328  13.242  1.00 91.94
ATOM    534  O   PRO A  69      -3.369   9.656  12.742  1.00 91.94
ATOM    535  CB  PRO A  69      -1.271   9.328  15.227  1.00 91.94
ATOM    536  CG  PRO A  69      -0.865  10.587  15.912  1.00 91.94
ATOM    537  CD  PRO A  69       0.340  11.147  15.213  1.00 91.94
ATOM    538  N   GLU A  70      -2.451  11.625  13.375  1.00 94.62
ATOM    539  CA  GLU A  70      -3.617  12.383  12.930  1.00 94.62
ATOM    540  C   GLU A  70      -3.822  12.242  11.422  1.00 94.62
ATOM    541  O   GLU A  70      -4.949  12.070  10.961  1.00 94.62
ATOM    542  CB  GLU A  70      -3.477  13.859  13.297  1.00 94.62
ATOM    543  CG  GLU A  70      -3.322  14.110  14.792  1.00 94.62
ATOM    544  CD  GLU A  70      -1.873  14.168  15.247  1.00 94.62
ATOM    545  OE1 GLU A  70      -0.966  13.993  14.404  1.00 94.62
ATOM    546  OE2 GLU A  70      -1.643  14.393  16.457  1.00 94.62
ATOM    547  N   ARG A  71      -2.770  12.312  10.758  1.00 95.19
ATOM    548  CA  ARG A  71      -2.832  12.180   9.305  1.00 95.19
ATOM    549  C   ARG A  71      -3.324  10.789   8.906  1.00 95.19
ATOM    550  O   ARG A  71      -4.148  10.656   8.000  1.00 95.19
ATOM    551  CB  ARG A  71      -1.461  12.445   8.680  1.00 95.19
ATOM    552  CG  ARG A  71      -0.948  13.861   8.911  1.00 95.19
ATOM    553  CD  ARG A  71       0.433  14.065   8.302  1.00 95.19
ATOM    554  NE  ARG A  71       0.945  15.406   8.558  1.00 95.19
ATOM    555  CZ  ARG A  71       2.200  15.697   8.903  1.00 95.19
ATOM    556  NH1 ARG A  71       3.098  14.724   9.046  1.00 95.19
ATOM    557  NH2 ARG A  71       2.551  16.944   9.109  1.00 95.19
ATOM    558  N   ARG A  72      -2.893   9.750   9.656  1.00 93.88
ATOM    559  CA  ARG A  72      -3.342   8.383   9.391  1.00 93.88
ATOM    560  C   ARG A  72      -4.832   8.234   9.664  1.00 93.88
ATOM    561  O   ARG A  72      -5.547   7.570   8.906  1.00 93.88
ATOM    562  CB  ARG A  72      -2.549   7.379  10.227  1.00 93.88
ATOM    563  CG  ARG A  72      -1.069   7.321   9.885  1.00 93.88
ATOM    564  CD  ARG A  72      -0.413   6.059  10.422  1.00 93.88
ATOM    565  NE  ARG A  72      -0.314   6.085  11.884  1.00 93.88
ATOM    566  CZ  ARG A  72       0.767   6.455  12.564  1.00 93.88
ATOM    567  NH1 ARG A  72       1.867   6.841  11.923  1.00 93.88
ATOM    568  NH2 ARG A  72       0.748   6.442  13.887  1.00 93.88
ATOM    569  N   LYS A  73      -5.215   8.852  10.656  1.00 94.25
ATOM    570  CA  LYS A  73      -6.633   8.820  11.008  1.00 94.25
ATOM    571  C   LYS A  73      -7.480   9.492   9.930  1.00 94.25
ATOM    572  O   LYS A  73      -8.562   9.000   9.594  1.00 94.25
ATOM    573  CB  LYS A  73      -6.871   9.492  12.359  1.00 94.25
ATOM    574  CG  LYS A  73      -6.189   8.794  13.530  1.00 94.25
ATOM    575  CD  LYS A  73      -5.830   9.783  14.636  1.00 94.25
ATOM    576  CE  LYS A  73      -6.745   9.619  15.847  1.00 94.25
ATOM    577  NZ  LYS A  73      -6.492  10.675  16.877  1.00 94.25
ATOM    578  N   ARG A  74      -6.977  10.562   9.547  1.00 95.31
ATOM    579  CA  ARG A  74      -7.672  11.281   8.484  1.00 95.31
ATOM    580  C   ARG A  74      -7.797  10.422   7.227  1.00 95.31
ATOM    581  O   ARG A  74      -8.883  10.305   6.656  1.00 95.31
ATOM    582  CB  ARG A  74      -6.949  12.594   8.148  1.00 95.31
ATOM    583  CG  ARG A  74      -7.365  13.210   6.825  1.00 95.31
ATOM    584  CD  ARG A  74      -6.219  13.958   6.168  1.00 95.31
ATOM    585  NE  ARG A  74      -6.574  14.435   4.835  1.00 95.31
ATOM    586  CZ  ARG A  74      -6.391  13.754   3.710  1.00 95.31
ATOM    587  NH1 ARG A  74      -5.842  12.539   3.733  1.00 95.31
ATOM    588  NH2 ARG A  74      -6.753  14.282   2.551  1.00 95.31
ATOM    589  N   ILE A  75      -6.746   9.820   6.867  1.00 95.00
ATOM    590  CA  ILE A  75      -6.711   8.969   5.688  1.00 95.00
ATOM    591  C   ILE A  75      -7.656   7.785   5.875  1.00 95.00
ATOM    592  O   ILE A  75      -8.398   7.422   4.957  1.00 95.00
ATOM    593  CB  ILE A  75      -5.277   8.469   5.391  1.00 95.00
ATOM    594  CG1 ILE A  75      -4.401   9.624   4.887  1.00 95.00
ATOM    595  CG2 ILE A  75      -5.307   7.318   4.381  1.00 95.00
ATOM    596  CD1 ILE A  75      -2.913   9.420   5.125  1.00 95.00
ATOM    597  N   ALA A  76      -7.645   7.203   7.055  1.00 93.75
ATOM    598  CA  ALA A  76      -8.523   6.078   7.371  1.00 93.75
ATOM    599  C   ALA A  76      -9.992   6.469   7.230  1.00 93.75
ATOM    600  O   ALA A  76     -10.773   5.738   6.625  1.00 93.75
ATOM    601  CB  ALA A  76      -8.242   5.570   8.781  1.00 93.75
ATOM    602  N   LYS A  77     -10.227   7.590   7.676  1.00 94.88
ATOM    603  CA  LYS A  77     -11.594   8.094   7.605  1.00 94.88
ATOM    604  C   LYS A  77     -12.000   8.383   6.164  1.00 94.88
ATOM    605  O   LYS A  77     -13.094   8.016   5.734  1.00 94.88
ATOM    606  CB  LYS A  77     -11.742   9.359   8.461  1.00 94.88
ATOM    607  CG  LYS A  77     -13.180   9.840   8.601  1.00 94.88
ATOM    608  CD  LYS A  77     -13.523  10.868   7.531  1.00 94.88
ATOM    609  CE  LYS A  77     -12.632  12.100   7.639  1.00 94.88
ATOM    610  NZ  LYS A  77     -13.108  13.204   6.757  1.00 94.88
ATOM    611  N   ASP A  78     -11.094   9.039   5.480  1.00 94.75
ATOM    612  CA  ASP A  78     -11.375   9.477   4.117  1.00 94.75
ATOM    613  C   ASP A  78     -11.461   8.281   3.162  1.00 94.75
ATOM    614  O   ASP A  78     -12.227   8.305   2.201  1.00 94.75
ATOM    615  CB  ASP A  78     -10.305  10.461   3.637  1.00 94.75
ATOM    616  CG  ASP A  78     -10.510  11.858   4.183  1.00 94.75
ATOM    617  OD1 ASP A  78     -11.610  12.172   4.691  1.00 94.75
ATOM    618  OD2 ASP A  78      -9.555  12.665   4.102  1.00 94.75
ATOM    619  N   SER A  79     -10.703   7.312   3.406  1.00 92.56
ATOM    620  CA  SER A  79     -10.688   6.125   2.559  1.00 92.56
ATOM    621  C   SER A  79     -11.742   5.117   3.000  1.00 92.56
ATOM    622  O   SER A  79     -11.992   4.133   2.305  1.00 92.56
ATOM    623  CB  SER A  79      -9.305   5.469   2.576  1.00 92.56
ATOM    624  OG  SER A  79      -9.154   4.652   3.724  1.00 92.56
ATOM    625  N   GLY A  80     -12.336   5.359   4.082  1.00 92.94
ATOM    626  CA  GLY A  80     -13.328   4.430   4.605  1.00 92.94
ATOM    627  C   GLY A  80     -12.711   3.152   5.145  1.00 92.94
ATOM    628  O   GLY A  80     -13.297   2.074   5.012  1.00 92.94
ATOM    629  N   LYS A  81     -11.469   3.363   5.582  1.00 90.19
ATOM    630  CA  LYS A  81     -10.750   2.225   6.148  1.00 90.19
ATOM    631  C   LYS A  81     -10.383   2.475   7.605  1.00 90.19
ATOM    632  O   LYS A  81     -10.750   3.504   8.180  1.00 90.19
ATOM    633  CB  LYS A  81      -9.492   1.923   5.332  1.00 90.19
ATOM    634  CG  LYS A  81      -9.758   1.676   3.854  1.00 90.19
ATOM    635  CD  LYS A  81     -10.573   0.407   3.635  1.00 90.19
ATOM    636  CE  LYS A  81     -11.341   0.454   2.321  1.00 90.19
ATOM    637  NZ  LYS A  81     -12.402   1.506   2.336  1.00 90.19
ATOM    638  N   THR A  82      -9.766   1.483   8.141  1.00 88.19
ATOM    639  CA  THR A  82      -9.359   1.622   9.531  1.00 88.19
ATOM    640  C   THR A  82      -7.941   2.170   9.633  1.00 88.19
ATOM    641  O   THR A  82      -7.148   2.031   8.703  1.00 88.19
ATOM    642  CB  THR A  82      -9.453   0.276  10.273  1.00 88.19
ATOM    643  OG1 THR A  82      -8.346  -0.549   9.895  1.00 88.19
ATOM    644  CG2 THR A  82     -10.749  -0.451   9.942  1.00 88.19
ATOM    645  N   GLU A  83      -7.680   2.801  10.734  1.00 89.75
ATOM    646  CA  GLU A  83      -6.344   3.330  11.000  1.00 89.75
ATOM    647  C   GLU A  83      -5.293   2.223  10.961  1.00 89.75
ATOM    648  O   GLU A  83      -4.152   2.457  10.562  1.00 89.75
ATOM    649  CB  GLU A  83      -6.305   4.043  12.352  1.00 89.75
ATOM    650  CG  GLU A  83      -7.462   5.013  12.567  1.00 89.75
ATOM    651  CD  GLU A  83      -8.562   4.442  13.445  1.00 89.75
ATOM    652  OE1 GLU A  83      -8.492   4.586  14.688  1.00 89.75
ATOM    653  OE2 GLU A  83      -9.508   3.842  12.887  1.00 89.75
ATOM    654  N   GLN A  84      -5.781   1.116  11.367  1.00 85.62
ATOM    655  CA  GLN A  84      -4.879  -0.033  11.375  1.00 85.62
ATOM    656  C   GLN A  84      -4.430  -0.390   9.961  1.00 85.62
ATOM    657  O   GLN A  84      -3.258  -0.700   9.742  1.00 85.62
ATOM    658  CB  GLN A  84      -5.559  -1.238  12.031  1.00 85.62
ATOM    659  CG  GLN A  84      -4.784  -2.539  11.878  1.00 85.62
ATOM    660  CD  GLN A  84      -3.510  -2.561  12.702  1.00 85.62
ATOM    661  OE1 GLN A  84      -3.508  -2.973  13.862  1.00 85.62
ATOM    662  NE2 GLN A  84      -2.406  -2.118  12.099  1.00 85.62
ATOM    663  N   GLN A  85      -5.363  -0.275   9.125  1.00 85.12
ATOM    664  CA  GLN A  85      -5.059  -0.569   7.730  1.00 85.12
ATOM    665  C   GLN A  85      -4.082   0.451   7.152  1.00 85.12
ATOM    666  O   GLN A  85      -3.137   0.085   6.449  1.00 85.12
ATOM    667  CB  GLN A  85      -6.340  -0.597   6.895  1.00 85.12
ATOM    668  CG  GLN A  85      -7.188  -1.844   7.111  1.00 85.12
ATOM    669  CD  GLN A  85      -8.478  -1.824   6.313  1.00 85.12
ATOM    670  OE1 GLN A  85      -9.083  -0.768   6.119  1.00 85.12
ATOM    671  NE2 GLN A  85      -8.900  -2.992   5.843  1.00 85.12
ATOM    672  N   VAL A  86      -4.246   1.629   7.473  1.00 88.81
ATOM    673  CA  VAL A  86      -3.381   2.703   6.996  1.00 88.81
ATOM    674  C   VAL A  86      -1.985   2.547   7.598  1.00 88.81
ATOM    675  O   VAL A  86      -0.981   2.664   6.895  1.00 88.81
ATOM    676  CB  VAL A  86      -3.957   4.094   7.344  1.00 88.81
ATOM    677  CG1 VAL A  86      -3.020   5.203   6.871  1.00 88.81
ATOM    678  CG2 VAL A  86      -5.344   4.262   6.727  1.00 88.81
ATOM    679  N   SER A  87      -2.029   2.244   8.883  1.00 87.69
ATOM    680  CA  SER A  87      -0.758   2.041   9.570  1.00 87.69
ATOM    681  C   SER A  87       0.009   0.865   8.977  1.00 87.69
ATOM    682  O   SER A  87       1.234   0.917   8.844  1.00 87.69
ATOM    683  CB  SER A  87      -0.986   1.809  11.062  1.00 87.69
ATOM    684  OG  SER A  87      -1.725   2.876  11.629  1.00 87.69
ATOM    685  N   ALA A  88      -0.725  -0.086   8.648  1.00 83.31
ATOM    686  CA  ALA A  88      -0.120  -1.267   8.039  1.00 83.31
ATOM    687  C   ALA A  88       0.489  -0.930   6.680  1.00 83.31
ATOM    688  O   ALA A  88       1.574  -1.409   6.344  1.00 83.31
ATOM    689  CB  ALA A  88      -1.154  -2.379   7.891  1.00 83.31
ATOM    690  N   LEU A  89      -0.257  -0.175   5.957  1.00 84.56
ATOM    691  CA  LEU A  89       0.231   0.265   4.652  1.00 84.56
ATOM    692  C   LEU A  89       1.536   1.040   4.797  1.00 84.56
ATOM    693  O   LEU A  89       2.498   0.785   4.066  1.00 84.56
ATOM    694  CB  LEU A  89      -0.818   1.134   3.955  1.00 84.56
ATOM    695  CG  LEU A  89      -0.436   1.682   2.578  1.00 84.56
ATOM    696  CD1 LEU A  89      -0.302   0.543   1.573  1.00 84.56
ATOM    697  CD2 LEU A  89      -1.465   2.701   2.105  1.00 84.56
ATOM    698  N   VAL A  90       1.601   1.940   5.707  1.00 86.50
ATOM    699  CA  VAL A  90       2.775   2.766   5.961  1.00 86.50
ATOM    700  C   VAL A  90       3.947   1.883   6.383  1.00 86.50
ATOM    701  O   VAL A  90       5.066   2.045   5.891  1.00 86.50
ATOM    702  CB  VAL A  90       2.496   3.836   7.039  1.00 86.50
ATOM    703  CG1 VAL A  90       3.775   4.594   7.391  1.00 86.50
ATOM    704  CG2 VAL A  90       1.412   4.801   6.566  1.00 86.50
ATOM    705  N   ALA A  91       3.643   1.000   7.270  1.00 82.81
ATOM    706  CA  ALA A  91       4.676   0.087   7.754  1.00 82.81
ATOM    707  C   ALA A  91       5.242  -0.750   6.613  1.00 82.81
ATOM    708  O   ALA A  91       6.445  -1.030   6.578  1.00 82.81
ATOM    709  CB  ALA A  91       4.113  -0.819   8.844  1.00 82.81
ATOM    710  N   GLN A  92       4.398  -1.149   5.793  1.00 82.12
ATOM    711  CA  GLN A  92       4.816  -1.959   4.652  1.00 82.12
ATOM    712  C   GLN A  92       5.773  -1.187   3.750  1.00 82.12
ATOM    713  O   GLN A  92       6.781  -1.730   3.293  1.00 82.12
ATOM    714  CB  GLN A  92       3.602  -2.426   3.852  1.00 82.12
ATOM    715  CG  GLN A  92       3.934  -3.437   2.762  1.00 82.12
ATOM    716  CD  GLN A  92       4.275  -4.807   3.316  1.00 82.12
ATOM    717  OE1 GLN A  92       3.662  -5.271   4.283  1.00 82.12
ATOM    718  NE2 GLN A  92       5.256  -5.465   2.707  1.00 82.12
ATOM    719  N   ILE A  93       5.469  -0.008   3.486  1.00 81.44
ATOM    720  CA  ILE A  93       6.297   0.833   2.629  1.00 81.44
ATOM    721  C   ILE A  93       7.668   1.029   3.270  1.00 81.44
ATOM    722  O   ILE A  93       8.695   0.919   2.598  1.00 81.44
ATOM    723  CB  ILE A  93       5.629   2.199   2.361  1.00 81.44
ATOM    724  CG1 ILE A  93       4.835   2.158   1.051  1.00 81.44
ATOM    725  CG2 ILE A  93       6.677   3.317   2.333  1.00 81.44
ATOM    726  CD1 ILE A  93       3.488   1.457   1.166  1.00 81.44
ATOM    727  N   PHE A  94       7.668   1.190   4.531  1.00 81.69
ATOM    728  CA  PHE A  94       8.922   1.387   5.250  1.00 81.69
ATOM    729  C   PHE A  94       9.766   0.118   5.227  1.00 81.69
ATOM    730  O   PHE A  94      10.977   0.179   5.035  1.00 81.69
ATOM    731  CB  PHE A  94       8.648   1.809   6.699  1.00 81.69
ATOM    732  CG  PHE A  94       8.637   3.299   6.908  1.00 81.69
ATOM    733  CD1 PHE A  94       9.825   4.024   6.863  1.00 81.69
ATOM    734  CD2 PHE A  94       7.448   3.974   7.142  1.00 81.69
ATOM    735  CE1 PHE A  94       9.824   5.406   7.052  1.00 81.69
ATOM    736  CE2 PHE A  94       7.439   5.351   7.333  1.00 81.69
ATOM    737  CZ  PHE A  94       8.628   6.067   7.288  1.00 81.69
ATOM    738  N   GLN A  95       9.086  -0.904   5.426  1.00 78.38
ATOM    739  CA  GLN A  95       9.781  -2.186   5.395  1.00 78.38
ATOM    740  C   GLN A  95      10.430  -2.424   4.031  1.00 78.38
ATOM    741  O   GLN A  95      11.555  -2.924   3.951  1.00 78.38
ATOM    742  CB  GLN A  95       8.820  -3.328   5.727  1.00 78.38
ATOM    743  CG  GLN A  95       9.410  -4.711   5.500  1.00 78.38
ATOM    744  CD  GLN A  95      10.483  -5.063   6.514  1.00 78.38
ATOM    745  OE1 GLN A  95      10.199  -5.653   7.562  1.00 78.38
ATOM    746  NE2 GLN A  95      11.731  -4.702   6.208  1.00 78.38
ATOM    747  N   MET A  96       9.742  -2.072   3.123  1.00 75.88
ATOM    748  CA  MET A  96      10.258  -2.242   1.766  1.00 75.88
ATOM    749  C   MET A  96      11.453  -1.331   1.521  1.00 75.88
ATOM    750  O   MET A  96      12.430  -1.740   0.891  1.00 75.88
ATOM    751  CB  MET A  96       9.156  -1.953   0.737  1.00 75.88
ATOM    752  CG  MET A  96       9.480  -2.469  -0.657  1.00 75.88
ATOM    753  SD  MET A  96      10.558  -1.316  -1.594  1.00 75.88
ATOM    754  CE  MET A  96      10.350  -1.978  -3.271  1.00 75.88
ATOM    755  N   ARG A  97      11.336  -0.195   1.979  1.00 76.19
ATOM    756  CA  ARG A  97      12.422   0.767   1.856  1.00 76.19
ATOM    757  C   ARG A  97      13.680   0.263   2.559  1.00 76.19
ATOM    758  O   ARG A  97      14.789   0.379   2.023  1.00 76.19
ATOM    759  CB  ARG A  97      12.016   2.123   2.432  1.00 76.19
ATOM    760  CG  ARG A  97      12.846   3.288   1.920  1.00 76.19
ATOM    761  CD  ARG A  97      12.394   4.612   2.525  1.00 76.19
ATOM    762  NE  ARG A  97      12.019   5.575   1.496  1.00 76.19
ATOM    763  CZ  ARG A  97      11.707   6.847   1.727  1.00 76.19
ATOM    764  NH1 ARG A  97      11.718   7.335   2.963  1.00 76.19
ATOM    765  NH2 ARG A  97      11.376   7.637   0.717  1.00 76.19
ATOM    766  N   VAL A  98      13.500  -0.218   3.721  1.00 76.12
ATOM    767  CA  VAL A  98      14.617  -0.727   4.508  1.00 76.12
ATOM    768  C   VAL A  98      15.266  -1.903   3.781  1.00 76.12
ATOM    769  O   VAL A  98      16.484  -2.002   3.715  1.00 76.12
ATOM    770  CB  VAL A  98      14.172  -1.154   5.922  1.00 76.12
ATOM    771  CG1 VAL A  98      15.328  -1.786   6.688  1.00 76.12
ATOM    772  CG2 VAL A  98      13.605   0.041   6.689  1.00 76.12
ATOM    773  N   LYS A  99      14.500  -2.723   3.350  1.00 71.94
ATOM    774  CA  LYS A  99      15.008  -3.893   2.637  1.00 71.94
ATOM    775  C   LYS A  99      15.758  -3.482   1.371  1.00 71.94
ATOM    776  O   LYS A  99      16.797  -4.055   1.046  1.00 71.94
ATOM    777  CB  LYS A  99      13.867  -4.844   2.283  1.00 71.94
ATOM    778  CG  LYS A  99      14.303  -6.059   1.476  1.00 71.94
ATOM    779  CD  LYS A  99      13.406  -6.276   0.266  1.00 71.94
ATOM    780  CE  LYS A  99      11.986  -6.639   0.681  1.00 71.94
ATOM    781  NZ  LYS A  99      11.939  -7.939   1.423  1.00 71.94
ATOM    782  N   MET A 100      15.203  -2.604   0.708  1.00 68.69
ATOM    783  CA  MET A 100      15.844  -2.121  -0.513  1.00 68.69
ATOM    784  C   MET A 100      17.172  -1.431  -0.200  1.00 68.69
ATOM    785  O   MET A 100      18.141  -1.602  -0.925  1.00 68.69
ATOM    786  CB  MET A 100      14.914  -1.161  -1.261  1.00 68.69
ATOM    787  CG  MET A 100      13.796  -1.858  -2.019  1.00 68.69
ATOM    788  SD  MET A 100      14.415  -2.874  -3.410  1.00 68.69
ATOM    789  CE  MET A 100      13.611  -4.458  -3.042  1.00 68.69
ATOM    790  N   LYS A 101      17.141  -0.685   0.819  1.00 73.69
ATOM    791  CA  LYS A 101      18.375  -0.039   1.262  1.00 73.69
ATOM    792  C   LYS A 101      19.422  -1.072   1.659  1.00 73.69
ATOM    793  O   LYS A 101      20.609  -0.908   1.359  1.00 73.69
ATOM    794  CB  LYS A 101      18.094   0.903   2.434  1.00 73.69
ATOM    795  CG  LYS A 101      17.293   2.145   2.047  1.00 73.69
ATOM    796  CD  LYS A 101      16.463   2.651   3.221  1.00 73.69
ATOM    797  CE  LYS A 101      17.022   3.961   3.771  1.00 73.69
ATOM    798  NZ  LYS A 101      18.362   3.758   4.408  1.00 73.69
ATOM    799  N   ASN A 102      18.859  -2.051   2.260  1.00 74.12
ATOM    800  CA  ASN A 102      19.766  -3.113   2.684  1.00 74.12
ATOM    801  C   ASN A 102      20.297  -3.908   1.494  1.00 74.12
ATOM    802  O   ASN A 102      21.422  -4.395   1.521  1.00 74.12
ATOM    803  CB  ASN A 102      19.078  -4.043   3.678  1.00 74.12
ATOM    804  CG  ASN A 102      19.236  -3.592   5.115  1.00 74.12
ATOM    805  OD1 ASN A 102      20.125  -4.076   5.831  1.00 74.12
ATOM    806  ND2 ASN A 102      18.390  -2.674   5.554  1.00 74.12
ATOM    807  N   LEU A 103      19.438  -4.000   0.601  1.00 64.62
ATOM    808  CA  LEU A 103      19.844  -4.750  -0.582  1.00 64.62
ATOM    809  C   LEU A 103      20.750  -3.908  -1.474  1.00 64.62
ATOM    810  O   LEU A 103      21.641  -4.441  -2.146  1.00 64.62
ATOM    811  CB  LEU A 103      18.625  -5.215  -1.373  1.00 64.62
ATOM    812  CG  LEU A 103      18.158  -6.649  -1.117  1.00 64.62
ATOM    813  CD1 LEU A 103      17.889  -6.861   0.378  1.00 64.62
ATOM    814  CD2 LEU A 103      16.914  -6.964  -1.930  1.00 64.62
ATOM    815  N   MET A 104      20.500  -2.648  -1.502  1.00 63.81
ATOM    816  CA  MET A 104      21.281  -1.781  -2.385  1.00 63.81
ATOM    817  C   MET A 104      22.578  -1.349  -1.719  1.00 63.81
ATOM    818  O   MET A 104      23.469  -0.817  -2.379  1.00 63.81
ATOM    819  CB  MET A 104      20.453  -0.551  -2.781  1.00 63.81
ATOM    820  CG  MET A 104      20.306   0.472  -1.665  1.00 63.81
ATOM    821  SD  MET A 104      19.303   1.920  -2.158  1.00 63.81
ATOM    822  CE  MET A 104      17.657   1.170  -2.238  1.00 63.81
ATOM    823  N   GLY A 105      22.797  -1.571  -0.407  1.00 59.50
ATOM    824  CA  GLY A 105      24.094  -1.312   0.202  1.00 59.50
ATOM    825  C   GLY A 105      24.953  -2.555   0.319  1.00 59.50
ATOM    826  O   GLY A 105      24.438  -3.676   0.332  1.00 59.50
ATOM    827  OXT GLY A 105      26.192  -2.399   0.431  1.00 59.50
TER
ATOM    828  N   GLY B   1      11.188  -7.629 -10.125  1.00 33.12
ATOM    829  CA  GLY B   1      11.773  -7.066  -8.914  1.00 33.12
ATOM    830  C   GLY B   1      10.797  -6.230  -8.117  1.00 33.12
ATOM    831  O   GLY B   1      10.492  -6.555  -6.965  1.00 33.12
ATOM    832  N   ALA B   2      10.547  -5.109  -8.492  1.00 39.94
ATOM    833  CA  ALA B   2       9.625  -4.137  -7.914  1.00 39.94
ATOM    834  C   ALA B   2       8.227  -4.719  -7.781  1.00 39.94
ATOM    835  O   ALA B   2       7.543  -4.500  -6.773  1.00 39.94
ATOM    836  CB  ALA B   2       9.594  -2.867  -8.766  1.00 39.94
ATOM    837  N   LEU B   3       7.973  -5.492  -8.828  1.00 44.28
ATOM    838  CA  LEU B   3       6.664  -6.129  -8.938  1.00 44.28
ATOM    839  C   LEU B   3       6.469  -7.156  -7.824  1.00 44.28
ATOM    840  O   LEU B   3       5.395  -7.223  -7.223  1.00 44.28
ATOM    841  CB  LEU B   3       6.500  -6.797 -10.305  1.00 44.28
ATOM    842  CG  LEU B   3       5.187  -7.542 -10.544  1.00 44.28
ATOM    843  CD1 LEU B   3       4.705  -7.321 -11.972  1.00 44.28
ATOM    844  CD2 LEU B   3       5.352  -9.028 -10.247  1.00 44.28
ATOM    845  N   LEU B   4       7.602  -7.914  -7.680  1.00 46.22
ATOM    846  CA  LEU B   4       7.539  -8.953  -6.664  1.00 46.22
ATOM    847  C   LEU B   4       7.406  -8.352  -5.270  1.00 46.22
ATOM    848  O   LEU B   4       6.637  -8.844  -4.441  1.00 46.22
ATOM    849  CB  LEU B   4       8.781  -9.852  -6.727  1.00 46.22
ATOM    850  CG  LEU B   4       8.536 -11.337  -6.986  1.00 46.22
ATOM    851  CD1 LEU B   4       7.867 -11.980  -5.778  1.00 46.22
ATOM    852  CD2 LEU B   4       7.691 -11.531  -8.240  1.00 46.22
ATOM    853  N   ALA B   5       8.172  -7.395  -5.184  1.00 46.16
ATOM    854  CA  ALA B   5       8.164  -6.680  -3.910  1.00 46.16
ATOM    855  C   ALA B   5       6.809  -6.023  -3.654  1.00 46.16
ATOM    856  O   ALA B   5       6.297  -6.059  -2.531  1.00 46.16
ATOM    857  CB  ALA B   5       9.273  -5.625  -3.889  1.00 46.16
ATOM    858  N   LEU B   6       6.312  -5.520  -4.727  1.00 49.16
ATOM    859  CA  LEU B   6       4.949  -4.992  -4.691  1.00 49.16
ATOM    860  C   LEU B   6       3.949  -6.102  -4.383  1.00 49.16
ATOM    861  O   LEU B   6       3.045  -5.918  -3.564  1.00 49.16
ATOM    862  CB  LEU B   6       4.594  -4.328  -6.023  1.00 49.16
ATOM    863  CG  LEU B   6       3.363  -3.420  -6.020  1.00 49.16
ATOM    864  CD1 LEU B   6       3.777  -1.964  -5.832  1.00 49.16
ATOM    865  CD2 LEU B   6       2.566  -3.594  -7.309  1.00 49.16
ATOM    866  N   VAL B   7       4.199  -7.285  -5.133  1.00 53.47
ATOM    867  CA  VAL B   7       3.371  -8.477  -4.973  1.00 53.47
ATOM    868  C   VAL B   7       3.533  -9.031  -3.559  1.00 53.47
ATOM    869  O   VAL B   7       2.553  -9.414  -2.920  1.00 53.47
ATOM    870  CB  VAL B   7       3.727  -9.562  -6.012  1.00 53.47
ATOM    871  CG1 VAL B   7       3.272 -10.939  -5.533  1.00 53.47
ATOM    872  CG2 VAL B   7       3.096  -9.229  -7.364  1.00 53.47
ATOM    873  N   MET B   8       4.809  -9.000  -3.223  1.00 52.91
ATOM    874  CA  MET B   8       5.066  -9.523  -1.882  1.00 52.91
ATOM    875  C   MET B   8       4.602  -8.531  -0.818  1.00 52.91
ATOM    876  O   MET B   8       4.086  -8.938   0.227  1.00 52.91
ATOM    877  CB  MET B   8       6.555  -9.828  -1.698  1.00 52.91
ATOM    878  CG  MET B   8       7.011 -11.091  -2.400  1.00 52.91
ATOM    879  SD  MET B   8       5.986 -12.548  -1.960  1.00 52.91
ATOM    880  CE  MET B   8       5.301 -12.966  -3.590  1.00 52.91
ATOM    881  N   CYS B   9       4.773  -7.320  -1.135  1.00 51.84
ATOM    882  CA  CYS B   9       4.309  -6.277  -0.229  1.00 51.84
ATOM    883  C   CYS B   9       2.785  -6.234  -0.183  1.00 51.84
ATOM    884  O   CYS B   9       2.195  -6.090   0.890  1.00 51.84
ATOM    885  CB  CYS B   9       4.855  -4.914  -0.656  1.00 51.84
ATOM    886  SG  CYS B   9       6.451  -4.507   0.085  1.00 51.84
ATOM    887  N   LEU B  10       2.199  -6.379  -1.341  1.00 51.97
ATOM    888  CA  LEU B  10       0.755  -6.523  -1.476  1.00 51.97
ATOM    889  C   LEU B  10       0.273  -7.801  -0.794  1.00 51.97
ATOM    890  O   LEU B  10      -0.784  -7.809  -0.159  1.00 51.97
ATOM    891  CB  LEU B  10       0.352  -6.539  -2.953  1.00 51.97
ATOM    892  CG  LEU B  10      -0.863  -5.685  -3.330  1.00 51.97
ATOM    893  CD1 LEU B  10      -2.138  -6.306  -2.769  1.00 51.97
ATOM    894  CD2 LEU B  10      -0.689  -4.256  -2.828  1.00 51.97
ATOM    895  N   ALA B  11       1.105  -8.742  -1.096  1.00 51.00
ATOM    896  CA  ALA B  11       0.837 -10.000  -0.399  1.00 51.00
ATOM    897  C   ALA B  11       1.026  -9.844   1.107  1.00 51.00
ATOM    898  O   ALA B  11       0.261 -10.398   1.897  1.00 51.00
ATOM    899  CB  ALA B  11       1.741 -11.109  -0.932  1.00 51.00
ATOM    900  N   ALA B  12       2.053  -9.078   1.386  1.00 49.38
ATOM    901  CA  ALA B  12       2.303  -8.867   2.809  1.00 49.38
ATOM    902  C   ALA B  12       1.240  -7.953   3.420  1.00 49.38
ATOM    903  O   ALA B  12       0.825  -8.156   4.562  1.00 49.38
ATOM    904  CB  ALA B  12       3.693  -8.273   3.021  1.00 49.38
ATOM    905  N   THR B  13       0.954  -6.980   2.717  1.00 47.22
ATOM    906  CA  THR B  13      -0.169  -6.180   3.189  1.00 47.22
ATOM    907  C   THR B  13      -1.447  -7.012   3.234  1.00 47.22
ATOM    908  O   THR B  13      -2.285  -6.828   4.121  1.00 47.22
ATOM    909  CB  THR B  13      -0.389  -4.945   2.297  1.00 47.22
ATOM    910  OG1 THR B  13       0.002  -5.257   0.954  1.00 47.22
ATOM    911  CG2 THR B  13       0.430  -3.758   2.791  1.00 47.22
ATOM    912  N   ALA B  14      -1.684  -7.672   2.264  1.00 44.59
ATOM    913  CA  ALA B  14      -2.773  -8.641   2.344  1.00 44.59
ATOM    914  C   ALA B  14      -2.631  -9.523   3.576  1.00 44.59
ATOM    915  O   ALA B  14      -3.625  -9.859   4.230  1.00 44.59
ATOM    916  CB  ALA B  14      -2.818  -9.492   1.078  1.00 44.59
ATOM    917  N   VAL B  15      -1.444  -9.883   3.691  1.00 43.34
ATOM    918  CA  VAL B  15      -1.276 -10.719   4.875  1.00 43.34
ATOM    919  C   VAL B  15      -1.494  -9.883   6.133  1.00 43.34
ATOM    920  O   VAL B  15      -2.066 -10.359   7.117  1.00 43.34
ATOM    921  CB  VAL B  15       0.119 -11.383   4.910  1.00 43.34
ATOM    922  CG1 VAL B  15       0.490 -11.789   6.337  1.00 43.34
ATOM    923  CG2 VAL B  15       0.158 -12.596   3.983  1.00 43.34
ATOM    924  N   SER B  16      -0.998  -8.836   6.070  1.00 40.66
ATOM    925  CA  SER B  16      -1.226  -8.039   7.270  1.00 40.66
ATOM    926  C   SER B  16      -2.693  -7.641   7.398  1.00 40.66
ATOM    927  O   SER B  16      -3.193  -7.449   8.508  1.00 40.66
ATOM    928  CB  SER B  16      -0.351  -6.781   7.250  1.00 40.66
ATOM    929  OG  SER B  16      -0.931  -5.776   6.439  1.00 40.66
ATOM    930  N   ALA B  17      -3.287  -7.309   6.402  1.00 38.28
ATOM    931  CA  ALA B  17      -4.734  -7.156   6.504  1.00 38.28
ATOM    932  C   ALA B  17      -5.387  -8.430   7.043  1.00 38.28
ATOM    933  O   ALA B  17      -6.418  -8.367   7.715  1.00 38.28
ATOM    934  CB  ALA B  17      -5.332  -6.797   5.145  1.00 38.28
ATOM    935  N   GLN B  18      -4.816  -9.359   6.598  1.00 36.88
ATOM    936  CA  GLN B  18      -5.375 -10.570   7.191  1.00 36.88
ATOM    937  C   GLN B  18      -5.141 -10.594   8.703  1.00 36.88
ATOM    938  O   GLN B  18      -5.812 -11.336   9.422  1.00 36.88
ATOM    939  CB  GLN B  18      -4.766 -11.812   6.547  1.00 36.88
ATOM    940  CG  GLN B  18      -5.419 -13.113   6.992  1.00 36.88
ATOM    941  CD  GLN B  18      -4.437 -14.066   7.649  1.00 36.88
ATOM    942  OE1 GLN B  18      -3.547 -14.612   6.992  1.00 36.88
ATOM    943  NE2 GLN B  18      -4.593 -14.276   8.953  1.00 36.88
ATOM    944  N   ARG B  19      -4.141 -10.016   9.000  1.00 35.81
ATOM    945  CA  ARG B  19      -3.969 -10.102  10.445  1.00 35.81
ATOM    946  C   ARG B  19      -4.852  -9.078  11.156  1.00 35.81
ATOM    947  O   ARG B  19      -4.891  -9.039  12.391  1.00 35.81
ATOM    948  CB  ARG B  19      -2.502  -9.875  10.820  1.00 35.81
ATOM    949  CG  ARG B  19      -1.554 -10.893  10.209  1.00 35.81
ATOM    950  CD  ARG B  19      -0.102 -10.444  10.297  1.00 35.81
ATOM    951  NE  ARG B  19       0.819 -11.483   9.846  1.00 35.81
ATOM    952  CZ  ARG B  19       2.122 -11.315   9.668  1.00 35.81
ATOM    953  NH1 ARG B  19       2.698 -10.138   9.913  1.00 35.81
ATOM    954  NH2 ARG B  19       2.865 -12.334   9.252  1.00 35.81
ATOM    955  N   SER B  20      -5.418  -8.219  10.453  1.00 30.89
ATOM    956  CA  SER B  20      -6.441  -7.535  11.234  1.00 30.89
ATOM    957  C   SER B  20      -7.730  -8.352  11.289  1.00 30.89
ATOM    958  O   SER B  20      -8.148  -8.938  10.289  1.00 30.89
ATOM    959  CB  SER B  20      -6.727  -6.152  10.648  1.00 30.89
ATOM    960  OG  SER B  20      -7.079  -6.247   9.278  1.00 30.89
ATOM    961  OXT SER B  20      -8.357  -8.379  12.375  1.00 30.89
