# Supplementary material for: Linear motifs regulating protein secretion, sorting and autophagy in Leishmania parasites are diverged with respect to their host equivalents
Source: PLoS Comput Biol. 2024 Feb 16;20(2):e1011902. doi: 10.1371/journal.pcbi.1011902 (PMC10903960; doi:10.1371/journal.pcbi.1011902)
Supplement: S1 Structures — Best energy HADDOCK structures for L infantum KDEL models: KDEL-best-HADDOCK-run-01.pdb. AlphaFold2 Multimer output for ATG8-ATG2 peptide complex: Lei-ATG2pep-ATG8.pdb. AlphaFold2 Multimer output for ATG8-ATG3 complex: Lei-ATG-3ATG8.pdb. AlphaFold2 Multimer outputs for ATG8-ATG4 complexes: LeiATG41ATG8C.pdb. LeiATG42ATG8.pdb. Cognate idealized LIR peptide modelled onto the L infantum ATG8 protein: Lei-ATG8-LIR-best-model.pdb. (ZIP) [file pcbi.1011902.s038.zip › structures/signal_arath_sc.pdb]

FoldX generated pdb file


ATOM      0  N   PHE A   1     -11.328  -0.995  -4.375  1.00 77.94
ATOM      1  CA  PHE A   1      -9.977  -0.512  -4.094  1.00 77.94
ATOM      2  C   PHE A   1      -8.953  -1.604  -4.352  1.00 77.94
ATOM      3  O   PHE A   1      -9.016  -2.682  -3.756  1.00 77.94
ATOM      4  CB  PHE A   1      -9.875  -0.021  -2.648  1.00 77.94
ATOM      5  CG  PHE A   1      -8.630   0.789  -2.372  1.00 77.94
ATOM      6  CD1 PHE A   1      -7.495   0.187  -1.856  1.00 77.94
ATOM      7  CD2 PHE A   1      -8.612   2.153  -2.630  1.00 77.94
ATOM      8  CE1 PHE A   1      -6.345   0.934  -1.600  1.00 77.94
ATOM      9  CE2 PHE A   1      -7.470   2.907  -2.378  1.00 77.94
ATOM     10  CZ  PHE A   1      -6.339   2.295  -1.861  1.00 77.94
ATOM     11  N   ASP A   2      -8.211  -1.316  -5.449  1.00 88.25
ATOM     12  CA  ASP A   2      -7.148  -2.262  -5.773  1.00 88.25
ATOM     13  C   ASP A   2      -5.789  -1.562  -5.828  1.00 88.25
ATOM     14  O   ASP A   2      -5.660  -0.417  -5.391  1.00 88.25
ATOM     15  CB  ASP A   2      -7.434  -2.961  -7.102  1.00 88.25
ATOM     16  CG  ASP A   2      -7.713  -1.988  -8.239  1.00 88.25
ATOM     17  OD1 ASP A   2      -6.881  -1.089  -8.483  1.00 88.25
ATOM     18  OD2 ASP A   2      -8.781  -2.117  -8.881  1.00 88.25
ATOM     19  N   PHE A   3      -4.715  -2.326  -6.254  1.00 91.69
ATOM     20  CA  PHE A   3      -3.373  -1.755  -6.246  1.00 91.69
ATOM     21  C   PHE A   3      -3.264  -0.622  -7.262  1.00 91.69
ATOM     22  O   PHE A   3      -2.516   0.336  -7.051  1.00 91.69
ATOM     23  CB  PHE A   3      -2.326  -2.832  -6.551  1.00 91.69
ATOM     24  CG  PHE A   3      -2.016  -3.722  -5.377  1.00 91.69
ATOM     25  CD1 PHE A   3      -1.362  -3.219  -4.259  1.00 91.69
ATOM     26  CD2 PHE A   3      -2.377  -5.063  -5.394  1.00 91.69
ATOM     27  CE1 PHE A   3      -1.073  -4.041  -3.172  1.00 91.69
ATOM     28  CE2 PHE A   3      -2.091  -5.890  -4.310  1.00 91.69
ATOM     29  CZ  PHE A   3      -1.439  -5.380  -3.201  1.00 91.69
ATOM     30  N   ASN A   4      -4.051  -0.727  -8.305  1.00 90.19
ATOM     31  CA  ASN A   4      -4.078   0.346  -9.297  1.00 90.19
ATOM     32  C   ASN A   4      -4.633   1.639  -8.703  1.00 90.19
ATOM     33  O   ASN A   4      -4.098   2.721  -8.961  1.00 90.19
ATOM     34  CB  ASN A   4      -4.895  -0.072 -10.523  1.00 90.19
ATOM     35  CG  ASN A   4      -4.491   0.679 -11.776  1.00 90.19
ATOM     36  OD1 ASN A   4      -5.164   1.626 -12.191  1.00 90.19
ATOM     37  ND2 ASN A   4      -3.393   0.258 -12.392  1.00 90.19
ATOM     38  N   ASP A   5      -5.637   1.430  -8.008  1.00 85.44
ATOM     39  CA  ASP A   5      -6.230   2.576  -7.332  1.00 85.44
ATOM     40  C   ASP A   5      -5.246   3.201  -6.344  1.00 85.44
ATOM     41  O   ASP A   5      -5.137   4.426  -6.262  1.00 85.44
ATOM     42  CB  ASP A   5      -7.512   2.164  -6.605  1.00 85.44
ATOM     43  CG  ASP A   5      -8.613   1.708  -7.551  1.00 85.44
ATOM     44  OD1 ASP A   5      -8.629   2.144  -8.721  1.00 85.44
ATOM     45  OD2 ASP A   5      -9.466   0.905  -7.121  1.00 85.44
ATOM     46  N   PHE A   6      -4.586   2.264  -5.637  1.00 83.75
ATOM     47  CA  PHE A   6      -3.572   2.709  -4.688  1.00 83.75
ATOM     48  C   PHE A   6      -2.512   3.551  -5.387  1.00 83.75
ATOM     49  O   PHE A   6      -2.182   4.648  -4.930  1.00 83.75
ATOM     50  CB  PHE A   6      -2.918   1.511  -3.994  1.00 83.75
ATOM     51  CG  PHE A   6      -1.924   1.893  -2.931  1.00 83.75
ATOM     52  CD1 PHE A   6      -0.587   2.092  -3.249  1.00 83.75
ATOM     53  CD2 PHE A   6      -2.328   2.052  -1.611  1.00 83.75
ATOM     54  CE1 PHE A   6       0.336   2.445  -2.267  1.00 83.75
ATOM     55  CE2 PHE A   6      -1.413   2.405  -0.625  1.00 83.75
ATOM     56  CZ  PHE A   6      -0.081   2.601  -0.953  1.00 83.75
ATOM     57  N   LEU A   7      -2.025   3.127  -6.488  1.00 85.19
ATOM     58  CA  LEU A   7      -1.000   3.836  -7.246  1.00 85.19
ATOM     59  C   LEU A   7      -1.517   5.188  -7.727  1.00 85.19
ATOM     60  O   LEU A   7      -0.807   6.191  -7.645  1.00 85.19
ATOM     61  CB  LEU A   7      -0.541   2.996  -8.438  1.00 85.19
ATOM     62  CG  LEU A   7       0.540   1.950  -8.163  1.00 85.19
ATOM     63  CD1 LEU A   7       1.055   1.362  -9.472  1.00 85.19
ATOM     64  CD2 LEU A   7       1.679   2.550  -7.350  1.00 85.19
ATOM     65  N   LYS A   8      -2.645   5.152  -8.203  1.00 84.06
ATOM     66  CA  LYS A   8      -3.256   6.387  -8.688  1.00 84.06
ATOM     67  C   LYS A   8      -3.363   7.426  -7.578  1.00 84.06
ATOM     68  O   LYS A   8      -3.023   8.594  -7.781  1.00 84.06
ATOM     69  CB  LYS A   8      -4.637   6.105  -9.281  1.00 84.06
ATOM     70  CG  LYS A   8      -4.721   6.304 -10.787  1.00 84.06
ATOM     71  CD  LYS A   8      -5.261   5.066 -11.487  1.00 84.06
ATOM     72  CE  LYS A   8      -5.374   5.279 -12.989  1.00 84.06
ATOM     73  NZ  LYS A   8      -5.770   4.023 -13.697  1.00 84.06
ATOM     74  N   GLN A   9      -3.781   6.980  -6.496  1.00 80.25
ATOM     75  CA  GLN A   9      -3.963   7.883  -5.363  1.00 80.25
ATOM     76  C   GLN A   9      -2.621   8.383  -4.840  1.00 80.25
ATOM     77  O   GLN A   9      -2.471   9.570  -4.535  1.00 80.25
ATOM     78  CB  GLN A   9      -4.734   7.188  -4.242  1.00 80.25
ATOM     79  CG  GLN A   9      -6.160   6.803  -4.625  1.00 80.25
ATOM     80  CD  GLN A   9      -6.936   7.959  -5.228  1.00 80.25
ATOM     81  OE1 GLN A   9      -7.577   8.736  -4.513  1.00 80.25
ATOM     82  NE2 GLN A   9      -6.879   8.083  -6.548  1.00 80.25
ATOM     83  N   THR A  10      -1.675   7.480  -4.715  1.00 76.81
ATOM     84  CA  THR A  10      -0.369   7.844  -4.176  1.00 76.81
ATOM     85  C   THR A  10       0.355   8.805  -5.117  1.00 76.81
ATOM     86  O   THR A  10       0.987   9.766  -4.668  1.00 76.81
ATOM     87  CB  THR A  10       0.504   6.598  -3.936  1.00 76.81
ATOM     88  OG1 THR A  10      -0.228   5.657  -3.142  1.00 76.81
ATOM     89  CG2 THR A  10       1.795   6.963  -3.212  1.00 76.81
ATOM     90  N   ARG A  11       0.249   8.602  -6.305  1.00 77.00
ATOM     91  CA  ARG A  11       0.864   9.477  -7.301  1.00 77.00
ATOM     92  C   ARG A  11       0.213  10.852  -7.301  1.00 77.00
ATOM     93  O   ARG A  11       0.888  11.867  -7.504  1.00 77.00
ATOM     94  CB  ARG A  11       0.766   8.852  -8.695  1.00 77.00
ATOM     95  CG  ARG A  11       1.174   9.792  -9.821  1.00 77.00
ATOM     96  CD  ARG A  11       1.097   9.112 -11.177  1.00 77.00
ATOM     97  NE  ARG A  11       1.991   7.959 -11.259  1.00 77.00
ATOM     98  CZ  ARG A  11       1.731   6.840 -11.920  1.00 77.00
ATOM     99  NH1 ARG A  11       0.590   6.696 -12.586  1.00 77.00
ATOM    100  NH2 ARG A  11       2.615   5.853 -11.929  1.00 77.00
ATOM    101  N   ALA A  12      -1.047  10.852  -7.152  1.00 76.88
ATOM    102  CA  ALA A  12      -1.758  12.125  -7.055  1.00 76.88
ATOM    103  C   ALA A  12      -1.272  12.930  -5.852  1.00 76.88
ATOM    104  O   ALA A  12      -1.059  14.141  -5.957  1.00 76.88
ATOM    105  CB  ALA A  12      -3.264  11.883  -6.957  1.00 76.88
ATOM    106  N   VAL A  13      -1.080  12.258  -4.773  1.00 70.31
ATOM    107  CA  VAL A  13      -0.612  12.898  -3.549  1.00 70.31
ATOM    108  C   VAL A  13       0.824  13.383  -3.736  1.00 70.31
ATOM    109  O   VAL A  13       1.172  14.492  -3.314  1.00 70.31
ATOM    110  CB  VAL A  13      -0.697  11.945  -2.338  1.00 70.31
ATOM    111  CG1 VAL A  13       0.318  12.339  -1.266  1.00 70.31
ATOM    112  CG2 VAL A  13      -2.111  11.938  -1.763  1.00 70.31
ATOM    113  N   ALA A  14       1.556  12.547  -4.336  1.00 69.88
ATOM    114  CA  ALA A  14       2.955  12.883  -4.582  1.00 69.88
ATOM    115  C   ALA A  14       3.076  14.094  -5.496  1.00 69.88
ATOM    116  O   ALA A  14       3.988  14.914  -5.340  1.00 69.88
ATOM    117  CB  ALA A  14       3.693  11.688  -5.184  1.00 69.88
ATOM    118  N   LYS A  15       2.227  14.227  -6.426  1.00 71.19
ATOM    119  CA  LYS A  15       2.246  15.320  -7.391  1.00 71.19
ATOM    120  C   LYS A  15       1.827  16.641  -6.738  1.00 71.19
ATOM    121  O   LYS A  15       2.193  17.719  -7.207  1.00 71.19
ATOM    122  CB  LYS A  15       1.330  15.008  -8.570  1.00 71.19
ATOM    123  CG  LYS A  15       1.910  14.002  -9.559  1.00 71.19
ATOM    124  CD  LYS A  15       0.816  13.215 -10.265  1.00 71.19
ATOM    125  CE  LYS A  15      -0.133  14.134 -11.026  1.00 71.19
ATOM    126  NZ  LYS A  15       0.601  15.032 -11.967  1.00 71.19
ATOM    127  N   MET A  16       0.812  16.625  -5.855  1.00 69.12
ATOM    128  CA  MET A  16       0.331  17.828  -5.195  1.00 69.12
ATOM    129  C   MET A  16       1.459  18.531  -4.441  1.00 69.12
ATOM    130  O   MET A  16       1.318  19.672  -4.027  1.00 69.12
ATOM    131  CB  MET A  16      -0.815  17.500  -4.238  1.00 69.12
ATOM    132  CG  MET A  16      -2.051  16.942  -4.927  1.00 69.12
ATOM    133  SD  MET A  16      -3.498  16.854  -3.805  1.00 69.12
ATOM    134  CE  MET A  16      -2.898  15.597  -2.627  1.00 69.12
ATOM    135  N   GLY A  17       2.598  18.125  -4.527  1.00 61.91
ATOM    136  CA  GLY A  17       3.770  18.672  -3.863  1.00 61.91
ATOM    137  C   GLY A  17       4.160  17.922  -2.613  1.00 61.91
ATOM    138  O   GLY A  17       3.920  16.703  -2.516  1.00 61.91
ATOM    139  N   SER A  18       4.727  18.797  -1.441  1.00 59.50
ATOM    140  CA  SER A  18       5.402  18.203  -0.296  1.00 59.50
ATOM    141  C   SER A  18       4.414  17.500   0.623  1.00 59.50
ATOM    142  O   SER A  18       3.398  18.078   1.014  1.00 59.50
ATOM    143  CB  SER A  18       6.168  19.266   0.490  1.00 59.50
ATOM    144  OG  SER A  18       5.330  20.371   0.792  1.00 59.50
ATOM    145  N   MET A  19       4.457  16.078   0.626  1.00 58.97
ATOM    146  CA  MET A  19       3.730  15.320   1.639  1.00 58.97
ATOM    147  C   MET A  19       3.557  16.141   2.914  1.00 58.97
ATOM    148  O   MET A  19       2.520  16.062   3.572  1.00 58.97
ATOM    149  CB  MET A  19       4.457  14.008   1.952  1.00 58.97
ATOM    150  CG  MET A  19       3.741  13.143   2.974  1.00 58.97
ATOM    151  SD  MET A  19       2.120  12.542   2.366  1.00 58.97
ATOM    152  CE  MET A  19       2.671  11.332   1.130  1.00 58.97
ATOM    153  N   THR A  20       4.453  16.984   3.090  1.00 61.47
ATOM    154  CA  THR A  20       4.453  17.875   4.254  1.00 61.47
ATOM    155  C   THR A  20       3.248  18.812   4.227  1.00 61.47
ATOM    156  O   THR A  20       2.600  19.016   5.254  1.00 61.47
ATOM    157  CB  THR A  20       5.750  18.703   4.324  1.00 61.47
ATOM    158  OG1 THR A  20       6.879  17.824   4.289  1.00 61.47
ATOM    159  CG2 THR A  20       5.801  19.538   5.602  1.00 61.47
ATOM    160  N   ARG A  21       2.982  19.312   3.143  1.00 63.56
ATOM    161  CA  ARG A  21       1.878  20.266   3.012  1.00 63.56
ATOM    162  C   ARG A  21       0.536  19.562   3.217  1.00 63.56
ATOM    163  O   ARG A  21      -0.350  20.094   3.889  1.00 63.56
ATOM    164  CB  ARG A  21       1.911  20.938   1.642  1.00 63.56
ATOM    165  CG  ARG A  21       0.645  21.724   1.316  1.00 63.56
ATOM    166  CD  ARG A  21       0.303  22.725   2.412  1.00 63.56
ATOM    167  NE  ARG A  21      -0.067  24.024   1.859  1.00 63.56
ATOM    168  CZ  ARG A  21       0.786  24.875   1.305  1.00 63.56
ATOM    169  NH1 ARG A  21       2.074  24.587   1.204  1.00 63.56
ATOM    170  NH2 ARG A  21       0.340  26.029   0.828  1.00 63.56
ATOM    171  N   VAL A  22       0.519  18.469   2.604  1.00 60.47
ATOM    172  CA  VAL A  22      -0.726  17.719   2.686  1.00 60.47
ATOM    173  C   VAL A  22      -0.963  17.266   4.125  1.00 60.47
ATOM    174  O   VAL A  22      -2.072  17.391   4.648  1.00 60.47
ATOM    175  CB  VAL A  22      -0.710  16.500   1.737  1.00 60.47
ATOM    176  CG1 VAL A  22      -2.032  15.733   1.815  1.00 60.47
ATOM    177  CG2 VAL A  22      -0.428  16.942   0.303  1.00 60.47
ATOM    178  N   LEU A  23       0.096  16.797   4.688  1.00 60.88
ATOM    179  CA  LEU A  23      -0.003  16.344   6.074  1.00 60.88
ATOM    180  C   LEU A  23      -0.289  17.531   7.004  1.00 60.88
ATOM    181  O   LEU A  23      -0.977  17.359   8.016  1.00 60.88
ATOM    182  CB  LEU A  23       1.286  15.641   6.504  1.00 60.88
ATOM    183  CG  LEU A  23       1.262  14.115   6.476  1.00 60.88
ATOM    184  CD1 LEU A  23       0.605  13.623   5.190  1.00 60.88
ATOM    185  CD2 LEU A  23       2.678  13.556   6.603  1.00 60.88
ATOM    186  N   GLY A  24       0.307  18.703   6.730  1.00 61.97
ATOM    187  CA  GLY A  24       0.051  19.906   7.492  1.00 61.97
ATOM    188  C   GLY A  24      -1.403  20.344   7.457  1.00 61.97
ATOM    189  O   GLY A  24      -1.865  21.062   8.352  1.00 61.97
ATOM    190  N   MET A  25      -2.102  19.875   6.438  1.00 59.34
ATOM    191  CA  MET A  25      -3.506  20.250   6.305  1.00 59.34
ATOM    192  C   MET A  25      -4.395  19.328   7.133  1.00 59.34
ATOM    193  O   MET A  25      -5.559  19.641   7.383  1.00 59.34
ATOM    194  CB  MET A  25      -3.936  20.203   4.836  1.00 59.34
ATOM    195  CG  MET A  25      -3.241  21.246   3.967  1.00 59.34
ATOM    196  SD  MET A  25      -3.959  21.342   2.281  1.00 59.34
ATOM    197  CE  MET A  25      -3.469  19.723   1.632  1.00 59.34
ATOM    198  N   ILE A  26      -3.877  18.156   7.422  1.00 54.16
ATOM    199  CA  ILE A  26      -4.652  17.219   8.234  1.00 54.16
ATOM    200  C   ILE A  26      -4.637  17.672   9.688  1.00 54.16
ATOM    201  O   ILE A  26      -3.570  17.812  10.289  1.00 54.16
ATOM    202  CB  ILE A  26      -4.113  15.781   8.109  1.00 54.16
ATOM    203  CG1 ILE A  26      -4.094  15.344   6.637  1.00 54.16
ATOM    204  CG2 ILE A  26      -4.945  14.820   8.953  1.00 54.16
ATOM    205  CD1 ILE A  26      -3.463  13.977   6.406  1.00 54.16
ATOM    206  N   PRO A  27      -5.824  18.062  10.281  1.00 52.66
ATOM    207  CA  PRO A  27      -5.852  18.500  11.680  1.00 52.66
ATOM    208  C   PRO A  27      -5.270  17.453  12.641  1.00 52.66
ATOM    209  O   PRO A  27      -5.637  16.281  12.570  1.00 52.66
ATOM    210  CB  PRO A  27      -7.340  18.703  11.953  1.00 52.66
ATOM    211  CG  PRO A  27      -8.022  17.634  11.160  1.00 52.66
ATOM    212  CD  PRO A  27      -7.186  17.328   9.961  1.00 52.66
ATOM    213  N   GLY A  28      -4.324  17.859  13.555  1.00 56.56
ATOM    214  CA  GLY A  28      -3.666  16.969  14.484  1.00 56.56
ATOM    215  C   GLY A  28      -2.311  16.484  14.000  1.00 56.56
ATOM    216  O   GLY A  28      -1.534  15.914  14.773  1.00 56.56
ATOM    217  N   MET A  29      -2.240  16.453  12.711  1.00 56.19
ATOM    218  CA  MET A  29      -0.966  16.031  12.125  1.00 56.19
ATOM    219  C   MET A  29       0.038  17.188  12.148  1.00 56.19
ATOM    220  O   MET A  29       1.140  17.062  11.609  1.00 56.19
ATOM    221  CB  MET A  29      -1.164  15.539  10.695  1.00 56.19
ATOM    222  CG  MET A  29      -1.797  14.155  10.607  1.00 56.19
ATOM    223  SD  MET A  29      -1.443  13.325   9.016  1.00 56.19
ATOM    224  CE  MET A  29      -0.159  12.156   9.546  1.00 56.19
ATOM    225  N   GLY A  30      -0.514  18.266  12.547  1.00 57.53
ATOM    226  CA  GLY A  30       0.418  19.375  12.727  1.00 57.53
ATOM    227  C   GLY A  30       1.631  19.000  13.562  1.00 57.53
ATOM    228  O   GLY A  30       2.637  19.703  13.555  1.00 57.53
ATOM    229  N   LYS A  31       1.265  17.797  14.180  1.00 61.50
ATOM    230  CA  LYS A  31       2.371  17.391  15.039  1.00 61.50
ATOM    231  C   LYS A  31       3.311  16.438  14.297  1.00 61.50
ATOM    232  O   LYS A  31       4.242  15.891  14.891  1.00 61.50
ATOM    233  CB  LYS A  31       1.845  16.719  16.312  1.00 61.50
ATOM    234  CG  LYS A  31       1.333  15.305  16.103  1.00 61.50
ATOM    235  CD  LYS A  31       1.024  14.622  17.420  1.00 61.50
ATOM    236  CE  LYS A  31       0.336  13.278  17.209  1.00 61.50
ATOM    237  NZ  LYS A  31      -1.000  13.426  16.579  1.00 61.50
ATOM    238  N   VAL A  32       3.008  16.266  13.023  1.00 61.94
ATOM    239  CA  VAL A  32       3.859  15.320  12.297  1.00 61.94
ATOM    240  C   VAL A  32       5.215  15.969  12.016  1.00 61.94
ATOM    241  O   VAL A  32       5.285  17.094  11.531  1.00 61.94
ATOM    242  CB  VAL A  32       3.205  14.859  10.977  1.00 61.94
ATOM    243  CG1 VAL A  32       4.171  13.992  10.172  1.00 61.94
ATOM    244  CG2 VAL A  32       1.912  14.094  11.266  1.00 61.94
ATOM    245  N   SER A  33       6.234  15.336  12.461  1.00 70.75
ATOM    246  CA  SER A  33       7.602  15.820  12.320  1.00 70.75
ATOM    247  C   SER A  33       8.117  15.625  10.898  1.00 70.75
ATOM    248  O   SER A  33       7.613  14.773  10.164  1.00 70.75
ATOM    249  CB  SER A  33       8.531  15.102  13.305  1.00 70.75
ATOM    250  OG  SER A  33       9.266  14.077  12.651  1.00 70.75
ATOM    251  N   PRO A  34       9.008  16.469  10.562  1.00 71.44
ATOM    252  CA  PRO A  34       9.633  16.297   9.250  1.00 71.44
ATOM    253  C   PRO A  34      10.242  14.922   9.062  1.00 71.44
ATOM    254  O   PRO A  34      10.250  14.391   7.945  1.00 71.44
ATOM    255  CB  PRO A  34      10.711  17.391   9.227  1.00 71.44
ATOM    256  CG  PRO A  34      10.279  18.379  10.252  1.00 71.44
ATOM    257  CD  PRO A  34       9.448  17.676  11.285  1.00 71.44
ATOM    258  N   ALA A  35      10.688  14.367  10.055  1.00 73.06
ATOM    259  CA  ALA A  35      11.258  13.031  10.000  1.00 73.06
ATOM    260  C   ALA A  35      10.195  11.992   9.656  1.00 73.06
ATOM    261  O   ALA A  35      10.445  11.070   8.875  1.00 73.06
ATOM    262  CB  ALA A  35      11.930  12.680  11.328  1.00 73.06
ATOM    263  N   GLN A  36       9.016  12.219  10.141  1.00 70.62
ATOM    264  CA  GLN A  36       7.914  11.297   9.883  1.00 70.62
ATOM    265  C   GLN A  36       7.434  11.398   8.438  1.00 70.62
ATOM    266  O   GLN A  36       7.059  10.398   7.828  1.00 70.62
ATOM    267  CB  GLN A  36       6.754  11.562  10.844  1.00 70.62
ATOM    268  CG  GLN A  36       7.073  11.245  12.293  1.00 70.62
ATOM    269  CD  GLN A  36       5.903  11.510  13.227  1.00 70.62
ATOM    270  OE1 GLN A  36       5.258  12.558  13.153  1.00 70.62
ATOM    271  NE2 GLN A  36       5.620  10.556  14.112  1.00 70.62
ATOM    272  N   ILE A  37       7.516  12.523   8.000  1.00 70.94
ATOM    273  CA  ILE A  37       7.102  12.758   6.621  1.00 70.94
ATOM    274  C   ILE A  37       8.086  12.078   5.668  1.00 70.94
ATOM    275  O   ILE A  37       7.676  11.406   4.719  1.00 70.94
ATOM    276  CB  ILE A  37       7.000  14.266   6.305  1.00 70.94
ATOM    277  CG1 ILE A  37       5.921  14.916   7.173  1.00 70.94
ATOM    278  CG2 ILE A  37       6.709  14.482   4.818  1.00 70.94
ATOM    279  CD1 ILE A  37       5.896  16.435   7.091  1.00 70.94
ATOM    280  N   ARG A  38       9.344  12.234   5.949  1.00 74.69
ATOM    281  CA  ARG A  38      10.375  11.609   5.125  1.00 74.69
ATOM    282  C   ARG A  38      10.242  10.094   5.145  1.00 74.69
ATOM    283  O   ARG A  38      10.414   9.438   4.113  1.00 74.69
ATOM    284  CB  ARG A  38      11.766  12.016   5.609  1.00 74.69
ATOM    285  CG  ARG A  38      12.138  13.451   5.271  1.00 74.69
ATOM    286  CD  ARG A  38      13.231  13.988   6.193  1.00 74.69
ATOM    287  NE  ARG A  38      13.727  15.278   5.744  1.00 74.69
ATOM    288  CZ  ARG A  38      13.077  16.435   5.881  1.00 74.69
ATOM    289  NH1 ARG A  38      11.882  16.473   6.463  1.00 74.69
ATOM    290  NH2 ARG A  38      13.619  17.557   5.441  1.00 74.69
ATOM    291  N   GLU A  39       9.953   9.625   6.285  1.00 75.06
ATOM    292  CA  GLU A  39       9.766   8.180   6.422  1.00 75.06
ATOM    293  C   GLU A  39       8.555   7.703   5.629  1.00 75.06
ATOM    294  O   GLU A  39       8.602   6.656   4.984  1.00 75.06
ATOM    295  CB  GLU A  39       9.617   7.797   7.898  1.00 75.06
ATOM    296  CG  GLU A  39      10.898   7.944   8.704  1.00 75.06
ATOM    297  CD  GLU A  39      10.796   7.361  10.106  1.00 75.06
ATOM    298  OE1 GLU A  39      10.033   6.387  10.299  1.00 75.06
ATOM    299  OE2 GLU A  39      11.484   7.882  11.008  1.00 75.06
ATOM    300  N   ALA A  40       7.574   8.453   5.656  1.00 73.69
ATOM    301  CA  ALA A  40       6.359   8.141   4.910  1.00 73.69
ATOM    302  C   ALA A  40       6.621   8.141   3.408  1.00 73.69
ATOM    303  O   ALA A  40       6.148   7.258   2.688  1.00 73.69
ATOM    304  CB  ALA A  40       5.250   9.125   5.254  1.00 73.69
ATOM    305  N   GLU A  41       7.348   9.078   3.031  1.00 75.44
ATOM    306  CA  GLU A  41       7.707   9.172   1.620  1.00 75.44
ATOM    307  C   GLU A  41       8.516   7.957   1.179  1.00 75.44
ATOM    308  O   GLU A  41       8.273   7.398   0.106  1.00 75.44
ATOM    309  CB  GLU A  41       8.500  10.453   1.350  1.00 75.44
ATOM    310  CG  GLU A  41       7.696  11.731   1.570  1.00 75.44
ATOM    311  CD  GLU A  41       7.629  12.620   0.340  1.00 75.44
ATOM    312  OE1 GLU A  41       8.164  12.230  -0.722  1.00 75.44
ATOM    313  OE2 GLU A  41       7.037  13.720   0.442  1.00 75.44
ATOM    314  N   LYS A  42       9.391   7.578   1.973  1.00 77.75
ATOM    315  CA  LYS A  42      10.211   6.402   1.676  1.00 77.75
ATOM    316  C   LYS A  42       9.352   5.145   1.588  1.00 77.75
ATOM    317  O   LYS A  42       9.547   4.309   0.702  1.00 77.75
ATOM    318  CB  LYS A  42      11.297   6.223   2.736  1.00 77.75
ATOM    319  CG  LYS A  42      12.067   4.913   2.618  1.00 77.75
ATOM    320  CD  LYS A  42      12.667   4.739   1.230  1.00 77.75
ATOM    321  CE  LYS A  42      14.171   4.974   1.235  1.00 77.75
ATOM    322  NZ  LYS A  42      14.794   4.579  -0.056  1.00 77.75
ATOM    323  N   ASN A  43       8.461   5.043   2.486  1.00 77.81
ATOM    324  CA  ASN A  43       7.574   3.885   2.512  1.00 77.81
ATOM    325  C   ASN A  43       6.707   3.814   1.257  1.00 77.81
ATOM    326  O   ASN A  43       6.453   2.729   0.734  1.00 77.81
ATOM    327  CB  ASN A  43       6.691   3.910   3.764  1.00 77.81
ATOM    328  CG  ASN A  43       7.307   3.152   4.924  1.00 77.81
ATOM    329  OD1 ASN A  43       6.958   1.995   5.184  1.00 77.81
ATOM    330  ND2 ASN A  43       8.229   3.798   5.629  1.00 77.81
ATOM    331  N   LEU A  44       6.324   4.934   0.863  1.00 78.69
ATOM    332  CA  LEU A  44       5.512   4.988  -0.346  1.00 78.69
ATOM    333  C   LEU A  44       6.293   4.480  -1.552  1.00 78.69
ATOM    334  O   LEU A  44       5.754   3.744  -2.381  1.00 78.69
ATOM    335  CB  LEU A  44       5.031   6.422  -0.602  1.00 78.69
ATOM    336  CG  LEU A  44       3.778   6.860   0.155  1.00 78.69
ATOM    337  CD1 LEU A  44       3.331   8.243  -0.315  1.00 78.69
ATOM    338  CD2 LEU A  44       2.659   5.840  -0.026  1.00 78.69
ATOM    339  N   LEU A  45       7.488   4.895  -1.548  1.00 81.50
ATOM    340  CA  LEU A  45       8.344   4.453  -2.645  1.00 81.50
ATOM    341  C   LEU A  45       8.547   2.941  -2.605  1.00 81.50
ATOM    342  O   LEU A  45       8.578   2.289  -3.652  1.00 81.50
ATOM    343  CB  LEU A  45       9.703   5.160  -2.580  1.00 81.50
ATOM    344  CG  LEU A  45       9.675   6.687  -2.575  1.00 81.50
ATOM    345  CD1 LEU A  45      10.949   7.242  -1.957  1.00 81.50
ATOM    346  CD2 LEU A  45       9.484   7.226  -3.993  1.00 81.50
ATOM    347  N   VAL A  46       8.664   2.469  -1.438  1.00 84.12
ATOM    348  CA  VAL A  46       8.836   1.032  -1.245  1.00 84.12
ATOM    349  C   VAL A  46       7.594   0.289  -1.725  1.00 84.12
ATOM    350  O   VAL A  46       7.695  -0.717  -2.430  1.00 84.12
ATOM    351  CB  VAL A  46       9.125   0.690   0.233  1.00 84.12
ATOM    352  CG1 VAL A  46       9.071  -0.820   0.459  1.00 84.12
ATOM    353  CG2 VAL A  46      10.489   1.248   0.653  1.00 84.12
ATOM    354  N   MET A  47       6.508   0.795  -1.378  1.00 87.00
ATOM    355  CA  MET A  47       5.246   0.175  -1.771  1.00 87.00
ATOM    356  C   MET A  47       5.066   0.225  -3.285  1.00 87.00
ATOM    357  O   MET A  47       4.645  -0.758  -3.896  1.00 87.00
ATOM    358  CB  MET A  47       4.066   0.864  -1.081  1.00 87.00
ATOM    359  CG  MET A  47       4.112   0.778   0.436  1.00 87.00
ATOM    360  SD  MET A  47       4.379  -0.938   1.032  1.00 87.00
ATOM    361  CE  MET A  47       5.885  -0.703   2.015  1.00 87.00
ATOM    362  N   GLU A  48       5.371   1.355  -3.771  1.00 88.12
ATOM    363  CA  GLU A  48       5.262   1.514  -5.219  1.00 88.12
ATOM    364  C   GLU A  48       6.152   0.515  -5.953  1.00 88.12
ATOM    365  O   GLU A  48       5.738  -0.075  -6.953  1.00 88.12
ATOM    366  CB  GLU A  48       5.621   2.943  -5.633  1.00 88.12
ATOM    367  CG  GLU A  48       4.530   3.961  -5.339  1.00 88.12
ATOM    368  CD  GLU A  48       4.673   5.242  -6.145  1.00 88.12
ATOM    369  OE1 GLU A  48       5.644   6.000  -5.909  1.00 88.12
ATOM    370  OE2 GLU A  48       3.813   5.492  -7.018  1.00 88.12
ATOM    371  N   ALA A  49       7.328   0.313  -5.492  1.00 91.50
ATOM    372  CA  ALA A  49       8.266  -0.625  -6.102  1.00 91.50
ATOM    373  C   ALA A  49       7.695  -2.039  -6.125  1.00 91.50
ATOM    374  O   ALA A  49       7.879  -2.775  -7.094  1.00 91.50
ATOM    375  CB  ALA A  49       9.602  -0.605  -5.355  1.00 91.50
ATOM    376  N   MET A  50       7.004  -2.367  -5.043  1.00 94.19
ATOM    377  CA  MET A  50       6.410  -3.697  -4.965  1.00 94.19
ATOM    378  C   MET A  50       5.234  -3.826  -5.930  1.00 94.19
ATOM    379  O   MET A  50       5.070  -4.859  -6.578  1.00 94.19
ATOM    380  CB  MET A  50       5.949  -3.996  -3.537  1.00 94.19
ATOM    381  CG  MET A  50       7.016  -4.645  -2.673  1.00 94.19
ATOM    382  SD  MET A  50       6.473  -4.865  -0.933  1.00 94.19
ATOM    383  CE  MET A  50       6.614  -3.161  -0.333  1.00 94.19
ATOM    384  N   ILE A  51       4.523  -2.795  -6.070  1.00 94.62
ATOM    385  CA  ILE A  51       3.332  -2.822  -6.914  1.00 94.62
ATOM    386  C   ILE A  51       3.740  -2.822  -8.383  1.00 94.62
ATOM    387  O   ILE A  51       3.090  -3.461  -9.219  1.00 94.62
ATOM    388  CB  ILE A  51       2.400  -1.626  -6.617  1.00 94.62
ATOM    389  CG1 ILE A  51       1.892  -1.691  -5.172  1.00 94.62
ATOM    390  CG2 ILE A  51       1.233  -1.591  -7.607  1.00 94.62
ATOM    391  CD1 ILE A  51       1.239  -0.404  -4.687  1.00 94.62
ATOM    392  N   GLU A  52       4.750  -2.191  -8.664  1.00 94.88
ATOM    393  CA  GLU A  52       5.203  -2.055 -10.047  1.00 94.88
ATOM    394  C   GLU A  52       5.629  -3.402 -10.625  1.00 94.88
ATOM    395  O   GLU A  52       5.531  -3.623 -11.836  1.00 94.88
ATOM    396  CB  GLU A  52       6.363  -1.058 -10.133  1.00 94.88
ATOM    397  CG  GLU A  52       5.931   0.396  -9.988  1.00 94.88
ATOM    398  CD  GLU A  52       6.560   1.313 -11.023  1.00 94.88
ATOM    399  OE1 GLU A  52       6.035   1.399 -12.155  1.00 94.88
ATOM    400  OE2 GLU A  52       7.584   1.952 -10.700  1.00 94.88
ATOM    401  N   VAL A  53       6.082  -4.340  -9.844  1.00 96.38
ATOM    402  CA  VAL A  53       6.547  -5.637 -10.328  1.00 96.38
ATOM    403  C   VAL A  53       5.379  -6.617 -10.383  1.00 96.38
ATOM    404  O   VAL A  53       5.527  -7.742 -10.867  1.00 96.38
ATOM    405  CB  VAL A  53       7.676  -6.203  -9.438  1.00 96.38
ATOM    406  CG1 VAL A  53       8.789  -5.178  -9.254  1.00 96.38
ATOM    407  CG2 VAL A  53       7.115  -6.637  -8.080  1.00 96.38
ATOM    408  N   MET A  54       4.301  -6.254  -9.930  1.00 96.75
ATOM    409  CA  MET A  54       3.113  -7.102  -9.969  1.00 96.75
ATOM    410  C   MET A  54       2.543  -7.176 -11.383  1.00 96.75
ATOM    411  O   MET A  54       2.658  -6.223 -12.156  1.00 96.75
ATOM    412  CB  MET A  54       2.047  -6.574  -9.008  1.00 96.75
ATOM    413  CG  MET A  54       2.445  -6.676  -7.539  1.00 96.75
ATOM    414  SD  MET A  54       1.220  -5.891  -6.426  1.00 96.75
ATOM    415  CE  MET A  54       2.111  -5.992  -4.848  1.00 96.75
ATOM    416  N   THR A  55       1.854  -8.281 -11.641  1.00 96.00
ATOM    417  CA  THR A  55       1.136  -8.391 -12.906  1.00 96.00
ATOM    418  C   THR A  55      -0.168  -7.602 -12.859  1.00 96.00
ATOM    419  O   THR A  55      -0.666  -7.277 -11.781  1.00 96.00
ATOM    420  CB  THR A  55       0.834  -9.867 -13.250  1.00 96.00
ATOM    421  OG1 THR A  55      -0.240 -10.332 -12.424  1.00 96.00
ATOM    422  CG2 THR A  55       2.057 -10.743 -13.018  1.00 96.00
ATOM    423  N   PRO A  56      -0.650  -7.262 -14.070  1.00 95.31
ATOM    424  CA  PRO A  56      -1.924  -6.535 -14.086  1.00 95.31
ATOM    425  C   PRO A  56      -3.033  -7.277 -13.344  1.00 95.31
ATOM    426  O   PRO A  56      -3.854  -6.652 -12.672  1.00 95.31
ATOM    427  CB  PRO A  56      -2.244  -6.422 -15.578  1.00 95.31
ATOM    428  CG  PRO A  56      -1.473  -7.529 -16.222  1.00 95.31
ATOM    429  CD  PRO A  56      -0.054  -7.468 -15.736  1.00 95.31
ATOM    430  N   GLU A  57      -3.014  -8.531 -13.477  1.00 95.69
ATOM    431  CA  GLU A  57      -4.020  -9.352 -12.805  1.00 95.69
ATOM    432  C   GLU A  57      -3.879  -9.258 -11.289  1.00 95.69
ATOM    433  O   GLU A  57      -4.875  -9.156 -10.570  1.00 95.69
ATOM    434  CB  GLU A  57      -3.924 -10.805 -13.258  1.00 95.69
ATOM    435  CG  GLU A  57      -4.175 -11.005 -14.748  1.00 95.69
ATOM    436  CD  GLU A  57      -2.910 -10.885 -15.590  1.00 95.69
ATOM    437  OE1 GLU A  57      -1.887 -10.384 -15.070  1.00 95.69
ATOM    438  OE2 GLU A  57      -2.950 -11.283 -16.774  1.00 95.69
ATOM    439  N   GLU A  58      -2.650  -9.305 -10.797  1.00 95.75
ATOM    440  CA  GLU A  58      -2.361  -9.234  -9.367  1.00 95.75
ATOM    441  C   GLU A  58      -2.730  -7.867  -8.797  1.00 95.75
ATOM    442  O   GLU A  58      -3.193  -7.766  -7.660  1.00 95.75
ATOM    443  CB  GLU A  58      -0.882  -9.531  -9.109  1.00 95.75
ATOM    444  CG  GLU A  58      -0.522 -11.001  -9.217  1.00 95.75
ATOM    445  CD  GLU A  58       0.968 -11.243  -9.389  1.00 95.75
ATOM    446  OE1 GLU A  58       1.698 -10.298  -9.784  1.00 95.75
ATOM    447  OE2 GLU A  58       1.416 -12.379  -9.117  1.00 95.75
ATOM    448  N   ARG A  59      -2.613  -6.812  -9.594  1.00 94.81
ATOM    449  CA  ARG A  59      -2.930  -5.457  -9.156  1.00 94.81
ATOM    450  C   ARG A  59      -4.438  -5.254  -9.047  1.00 94.81
ATOM    451  O   ARG A  59      -4.906  -4.551  -8.148  1.00 94.81
ATOM    452  CB  ARG A  59      -2.338  -4.430 -10.133  1.00 94.81
ATOM    453  CG  ARG A  59      -0.819  -4.378 -10.121  1.00 94.81
ATOM    454  CD  ARG A  59      -0.282  -3.388 -11.147  1.00 94.81
ATOM    455  NE  ARG A  59       1.152  -3.563 -11.360  1.00 94.81
ATOM    456  CZ  ARG A  59       1.823  -3.082 -12.405  1.00 94.81
ATOM    457  NH1 ARG A  59       1.203  -2.380 -13.343  1.00 94.81
ATOM    458  NH2 ARG A  59       3.126  -3.301 -12.506  1.00 94.81
ATOM    459  N   GLU A  60      -5.160  -5.926  -9.906  1.00 93.62
ATOM    460  CA  GLU A  60      -6.613  -5.801  -9.922  1.00 93.62
ATOM    461  C   GLU A  60      -7.254  -6.680  -8.852  1.00 93.62
ATOM    462  O   GLU A  60      -8.352  -6.375  -8.367  1.00 93.62
ATOM    463  CB  GLU A  60      -7.164  -6.168 -11.305  1.00 93.62
ATOM    464  CG  GLU A  60      -6.678  -5.259 -12.420  1.00 93.62
ATOM    465  CD  GLU A  60      -7.048  -5.762 -13.807  1.00 93.62
ATOM    466  OE1 GLU A  60      -8.036  -6.522 -13.932  1.00 93.62
ATOM    467  OE2 GLU A  60      -6.342  -5.400 -14.771  1.00 93.62
ATOM    468  N   ARG A  61      -6.574  -7.742  -8.625  1.00 94.62
ATOM    469  CA  ARG A  61      -7.105  -8.695  -7.656  1.00 94.62
ATOM    470  C   ARG A  61      -6.098  -8.961  -6.543  1.00 94.62
ATOM    471  O   ARG A  61      -5.410  -9.984  -6.555  1.00 94.62
ATOM    472  CB  ARG A  61      -7.488 -10.008  -8.344  1.00 94.62
ATOM    473  CG  ARG A  61      -8.676  -9.883  -9.285  1.00 94.62
ATOM    474  CD  ARG A  61      -9.962  -9.580  -8.526  1.00 94.62
ATOM    475  NE  ARG A  61     -10.325  -8.172  -8.627  1.00 94.62
ATOM    476  CZ  ARG A  61     -11.555  -7.716  -8.864  1.00 94.62
ATOM    477  NH1 ARG A  61     -12.568  -8.562  -9.041  1.00 94.62
ATOM    478  NH2 ARG A  61     -11.774  -6.416  -8.932  1.00 94.62
ATOM    479  N   PRO A  62      -6.074  -8.141  -5.488  1.00 93.81
ATOM    480  CA  PRO A  62      -5.133  -8.328  -4.383  1.00 93.81
ATOM    481  C   PRO A  62      -5.312  -9.664  -3.672  1.00 93.81
ATOM    482  O   PRO A  62      -4.395 -10.141  -3.004  1.00 93.81
ATOM    483  CB  PRO A  62      -5.457  -7.164  -3.441  1.00 93.81
ATOM    484  CG  PRO A  62      -6.237  -6.199  -4.280  1.00 93.81
ATOM    485  CD  PRO A  62      -6.791  -6.938  -5.464  1.00 93.81
ATOM    486  N   GLU A  63      -6.461 -10.289  -3.830  1.00 94.88
ATOM    487  CA  GLU A  63      -6.738 -11.586  -3.211  1.00 94.88
ATOM    488  C   GLU A  63      -5.785 -12.656  -3.727  1.00 94.88
ATOM    489  O   GLU A  63      -5.453 -13.602  -3.002  1.00 94.88
ATOM    490  CB  GLU A  63      -8.188 -12.000  -3.469  1.00 94.88
ATOM    491  CG  GLU A  63      -9.209 -10.920  -3.141  1.00 94.88
ATOM    492  CD  GLU A  63      -9.576 -10.057  -4.338  1.00 94.88
ATOM    493  OE1 GLU A  63     -10.707  -9.532  -4.385  1.00 94.88
ATOM    494  OE2 GLU A  63      -8.718  -9.906  -5.239  1.00 94.88
ATOM    495  N   LEU A  64      -5.383 -12.469  -4.957  1.00 95.12
ATOM    496  CA  LEU A  64      -4.465 -13.430  -5.559  1.00 95.12
ATOM    497  C   LEU A  64      -3.146 -13.469  -4.793  1.00 95.12
ATOM    498  O   LEU A  64      -2.543 -14.539  -4.645  1.00 95.12
ATOM    499  CB  LEU A  64      -4.207 -13.078  -7.023  1.00 95.12
ATOM    500  CG  LEU A  64      -5.436 -12.746  -7.870  1.00 95.12
ATOM    501  CD1 LEU A  64      -5.013 -12.231  -9.242  1.00 95.12
ATOM    502  CD2 LEU A  64      -6.338 -13.962  -8.005  1.00 95.12
ATOM    503  N   LEU A  65      -2.738 -12.336  -4.305  1.00 95.69
ATOM    504  CA  LEU A  65      -1.500 -12.258  -3.537  1.00 95.69
ATOM    505  C   LEU A  65      -1.703 -12.773  -2.119  1.00 95.69
ATOM    506  O   LEU A  65      -0.785 -13.352  -1.526  1.00 95.69
ATOM    507  CB  LEU A  65      -0.991 -10.812  -3.494  1.00 95.69
ATOM    508  CG  LEU A  65      -0.809 -10.116  -4.845  1.00 95.69
ATOM    509  CD1 LEU A  65      -0.122  -8.766  -4.658  1.00 95.69
ATOM    510  CD2 LEU A  65      -0.012 -11.002  -5.798  1.00 95.69
ATOM    511  N   ALA A  66      -2.867 -12.562  -1.672  1.00 93.62
ATOM    512  CA  ALA A  66      -3.170 -13.039  -0.326  1.00 93.62
ATOM    513  C   ALA A  66      -3.230 -14.562  -0.287  1.00 93.62
ATOM    514  O   ALA A  66      -2.832 -15.188   0.703  1.00 93.62
ATOM    515  CB  ALA A  66      -4.488 -12.445   0.165  1.00 93.62
ATOM    516  N   GLU A  67      -3.650 -15.141  -1.362  1.00 94.75
ATOM    517  CA  GLU A  67      -3.879 -16.578  -1.412  1.00 94.75
ATOM    518  C   GLU A  67      -2.621 -17.328  -1.849  1.00 94.75
ATOM    519  O   GLU A  67      -2.496 -18.531  -1.619  1.00 94.75
ATOM    520  CB  GLU A  67      -5.039 -16.906  -2.355  1.00 94.75
ATOM    521  CG  GLU A  67      -4.742 -16.631  -3.821  1.00 94.75
ATOM    522  CD  GLU A  67      -5.522 -17.523  -4.772  1.00 94.75
ATOM    523  OE1 GLU A  67      -6.657 -17.926  -4.433  1.00 94.75
ATOM    524  OE2 GLU A  67      -4.996 -17.814  -5.867  1.00 94.75
ATOM    525  N   SER A  68      -1.730 -16.609  -2.400  1.00 94.62
ATOM    526  CA  SER A  68      -0.573 -17.281  -2.984  1.00 94.62
ATOM    527  C   SER A  68       0.729 -16.750  -2.387  1.00 94.62
ATOM    528  O   SER A  68       1.239 -15.719  -2.812  1.00 94.62
ATOM    529  CB  SER A  68      -0.557 -17.094  -4.504  1.00 94.62
ATOM    530  OG  SER A  68       0.471 -17.871  -5.089  1.00 94.62
ATOM    531  N   PRO A  69       1.345 -17.594  -1.530  1.00 94.38
ATOM    532  CA  PRO A  69       2.650 -17.203  -0.998  1.00 94.38
ATOM    533  C   PRO A  69       3.734 -17.141  -2.072  1.00 94.38
ATOM    534  O   PRO A  69       4.652 -16.328  -1.986  1.00 94.38
ATOM    535  CB  PRO A  69       2.959 -18.297   0.029  1.00 94.38
ATOM    536  CG  PRO A  69       2.073 -19.436  -0.353  1.00 94.38
ATOM    537  CD  PRO A  69       0.836 -18.881  -1.002  1.00 94.38
ATOM    538  N   GLU A  70       3.547 -17.969  -3.045  1.00 96.12
ATOM    539  CA  GLU A  70       4.516 -17.984  -4.137  1.00 96.12
ATOM    540  C   GLU A  70       4.547 -16.656  -4.879  1.00 96.12
ATOM    541  O   GLU A  70       5.617 -16.141  -5.211  1.00 96.12
ATOM    542  CB  GLU A  70       4.199 -19.125  -5.109  1.00 96.12
ATOM    543  CG  GLU A  70       3.918 -20.460  -4.433  1.00 96.12
ATOM    544  CD  GLU A  70       2.440 -20.701  -4.162  1.00 96.12
ATOM    545  OE1 GLU A  70       1.700 -19.721  -3.951  1.00 96.12
ATOM    546  OE2 GLU A  70       2.033 -21.887  -4.166  1.00 96.12
ATOM    547  N   ARG A  71       3.408 -16.172  -5.113  1.00 97.00
ATOM    548  CA  ARG A  71       3.318 -14.883  -5.793  1.00 97.00
ATOM    549  C   ARG A  71       3.957 -13.773  -4.957  1.00 97.00
ATOM    550  O   ARG A  71       4.680 -12.930  -5.488  1.00 97.00
ATOM    551  CB  ARG A  71       1.858 -14.531  -6.094  1.00 97.00
ATOM    552  CG  ARG A  71       1.173 -15.513  -7.030  1.00 97.00
ATOM    553  CD  ARG A  71      -0.280 -15.133  -7.280  1.00 97.00
ATOM    554  NE  ARG A  71      -0.931 -16.057  -8.203  1.00 97.00
ATOM    555  CZ  ARG A  71      -2.171 -16.512  -8.075  1.00 97.00
ATOM    556  NH1 ARG A  71      -2.933 -16.138  -7.051  1.00 97.00
ATOM    557  NH2 ARG A  71      -2.665 -17.350  -8.980  1.00 97.00
ATOM    558  N   ARG A  72       3.752 -13.789  -3.619  1.00 96.25
ATOM    559  CA  ARG A  72       4.352 -12.797  -2.730  1.00 96.25
ATOM    560  C   ARG A  72       5.871 -12.922  -2.721  1.00 96.25
ATOM    561  O   ARG A  72       6.578 -11.914  -2.707  1.00 96.25
ATOM    562  CB  ARG A  72       3.803 -12.945  -1.311  1.00 96.25
ATOM    563  CG  ARG A  72       2.317 -12.654  -1.188  1.00 96.25
ATOM    564  CD  ARG A  72       1.905 -12.413   0.257  1.00 96.25
ATOM    565  NE  ARG A  72       2.091 -13.606   1.077  1.00 96.25
ATOM    566  CZ  ARG A  72       1.155 -14.519   1.305  1.00 96.25
ATOM    567  NH1 ARG A  72      -0.057 -14.397   0.777  1.00 96.25
ATOM    568  NH2 ARG A  72       1.432 -15.567   2.067  1.00 96.25
ATOM    569  N   LYS A  73       6.305 -14.102  -2.773  1.00 96.19
ATOM    570  CA  LYS A  73       7.742 -14.344  -2.816  1.00 96.19
ATOM    571  C   LYS A  73       8.352 -13.797  -4.105  1.00 96.19
ATOM    572  O   LYS A  73       9.430 -13.195  -4.082  1.00 96.19
ATOM    573  CB  LYS A  73       8.047 -15.836  -2.689  1.00 96.19
ATOM    574  CG  LYS A  73       9.472 -16.207  -3.069  1.00 96.19
ATOM    575  CD  LYS A  73      10.492 -15.425  -2.246  1.00 96.19
ATOM    576  CE  LYS A  73      11.885 -15.536  -2.843  1.00 96.19
ATOM    577  NZ  LYS A  73      12.729 -16.514  -2.087  1.00 96.19
ATOM    578  N   ARG A  74       7.672 -14.102  -5.125  1.00 97.19
ATOM    579  CA  ARG A  74       8.133 -13.594  -6.414  1.00 97.19
ATOM    580  C   ARG A  74       8.219 -12.070  -6.406  1.00 97.19
ATOM    581  O   ARG A  74       9.227 -11.500  -6.812  1.00 97.19
ATOM    582  CB  ARG A  74       7.207 -14.062  -7.539  1.00 97.19
ATOM    583  CG  ARG A  74       7.422 -13.333  -8.859  1.00 97.19
ATOM    584  CD  ARG A  74       6.178 -13.375  -9.734  1.00 97.19
ATOM    585  NE  ARG A  74       6.270 -12.438 -10.852  1.00 97.19
ATOM    586  CZ  ARG A  74       6.048 -11.131 -10.763  1.00 97.19
ATOM    587  NH1 ARG A  74       5.721 -10.575  -9.606  1.00 97.19
ATOM    588  NH2 ARG A  74       6.160 -10.370 -11.841  1.00 97.19
ATOM    589  N   ILE A  75       7.203 -11.445  -5.906  1.00 97.25
ATOM    590  CA  ILE A  75       7.145  -9.984  -5.844  1.00 97.25
ATOM    591  C   ILE A  75       8.258  -9.461  -4.941  1.00 97.25
ATOM    592  O   ILE A  75       8.922  -8.477  -5.270  1.00 97.25
ATOM    593  CB  ILE A  75       5.770  -9.500  -5.336  1.00 97.25
ATOM    594  CG1 ILE A  75       4.669  -9.864  -6.336  1.00 97.25
ATOM    595  CG2 ILE A  75       5.795  -7.987  -5.078  1.00 97.25
ATOM    596  CD1 ILE A  75       3.262  -9.800  -5.760  1.00 97.25
ATOM    597  N   ALA A  76       8.469 -10.102  -3.812  1.00 96.38
ATOM    598  CA  ALA A  76       9.539  -9.719  -2.893  1.00 96.38
ATOM    599  C   ALA A  76      10.898  -9.766  -3.578  1.00 96.38
ATOM    600  O   ALA A  76      11.688  -8.820  -3.488  1.00 96.38
ATOM    601  CB  ALA A  76       9.531 -10.625  -1.663  1.00 96.38
ATOM    602  N   LYS A  77      11.078 -10.797  -4.270  1.00 96.62
ATOM    603  CA  LYS A  77      12.336 -10.977  -4.984  1.00 96.62
ATOM    604  C   LYS A  77      12.508  -9.922  -6.078  1.00 96.62
ATOM    605  O   LYS A  77      13.562  -9.289  -6.180  1.00 96.62
ATOM    606  CB  LYS A  77      12.414 -12.375  -5.586  1.00 96.62
ATOM    607  CG  LYS A  77      13.726 -12.672  -6.307  1.00 96.62
ATOM    608  CD  LYS A  77      13.498 -13.023  -7.773  1.00 96.62
ATOM    609  CE  LYS A  77      14.808 -13.123  -8.534  1.00 96.62
ATOM    610  NZ  LYS A  77      15.602 -11.858  -8.440  1.00 96.62
ATOM    611  N   ASP A  78      11.461  -9.781  -6.852  1.00 96.62
ATOM    612  CA  ASP A  78      11.516  -8.898  -8.016  1.00 96.62
ATOM    613  C   ASP A  78      11.625  -7.434  -7.590  1.00 96.62
ATOM    614  O   ASP A  78      12.211  -6.617  -8.305  1.00 96.62
ATOM    615  CB  ASP A  78      10.281  -9.102  -8.898  1.00 96.62
ATOM    616  CG  ASP A  78      10.582  -9.893 -10.158  1.00 96.62
ATOM    617  OD1 ASP A  78      11.676  -9.725 -10.740  1.00 96.62
ATOM    618  OD2 ASP A  78       9.713 -10.681 -10.585  1.00 96.62
ATOM    619  N   SER A  79      11.062  -7.090  -6.477  1.00 95.25
ATOM    620  CA  SER A  79      11.094  -5.711  -5.992  1.00 95.25
ATOM    621  C   SER A  79      12.297  -5.469  -5.086  1.00 95.25
ATOM    622  O   SER A  79      12.547  -4.336  -4.676  1.00 95.25
ATOM    623  CB  SER A  79       9.805  -5.383  -5.242  1.00 95.25
ATOM    624  OG  SER A  79       8.782  -4.991  -6.139  1.00 95.25
ATOM    625  N   GLY A  80      13.000  -6.484  -4.781  1.00 95.12
ATOM    626  CA  GLY A  80      14.141  -6.344  -3.893  1.00 95.12
ATOM    627  C   GLY A  80      13.742  -6.086  -2.451  1.00 95.12
ATOM    628  O   GLY A  80      14.430  -5.352  -1.735  1.00 95.12
ATOM    629  N   LYS A  81      12.555  -6.605  -2.145  1.00 93.19
ATOM    630  CA  LYS A  81      12.055  -6.461  -0.781  1.00 93.19
ATOM    631  C   LYS A  81      11.852  -7.820  -0.121  1.00 93.19
ATOM    632  O   LYS A  81      12.148  -8.859  -0.718  1.00 93.19
ATOM    633  CB  LYS A  81      10.742  -5.676  -0.776  1.00 93.19
ATOM    634  CG  LYS A  81      10.810  -4.344  -1.512  1.00 93.19
ATOM    635  CD  LYS A  81      11.718  -3.354  -0.789  1.00 93.19
ATOM    636  CE  LYS A  81      11.892  -2.071  -1.589  1.00 93.19
ATOM    637  NZ  LYS A  81      13.062  -2.150  -2.516  1.00 93.19
ATOM    638  N   THR A  82      11.414  -7.723   1.106  1.00 92.44
ATOM    639  CA  THR A  82      11.188  -8.969   1.825  1.00 92.44
ATOM    640  C   THR A  82       9.742  -9.430   1.675  1.00 92.44
ATOM    641  O   THR A  82       8.852  -8.617   1.397  1.00 92.44
ATOM    642  CB  THR A  82      11.531  -8.828   3.320  1.00 92.44
ATOM    643  OG1 THR A  82      10.441  -8.184   3.992  1.00 92.44
ATOM    644  CG2 THR A  82      12.797  -7.997   3.518  1.00 92.44
ATOM    645  N   GLU A  83       9.555 -10.695   1.829  1.00 92.12
ATOM    646  CA  GLU A  83       8.211 -11.250   1.774  1.00 92.12
ATOM    647  C   GLU A  83       7.305 -10.617   2.832  1.00 92.12
ATOM    648  O   GLU A  83       6.109 -10.430   2.602  1.00 92.12
ATOM    649  CB  GLU A  83       8.242 -12.773   1.954  1.00 92.12
ATOM    650  CG  GLU A  83       9.317 -13.467   1.141  1.00 92.12
ATOM    651  CD  GLU A  83      10.548 -13.832   1.961  1.00 92.12
ATOM    652  OE1 GLU A  83      10.572 -14.923   2.574  1.00 92.12
ATOM    653  OE2 GLU A  83      11.495 -13.014   1.990  1.00 92.12
ATOM    654  N   GLN A  84       7.945 -10.328   3.898  1.00 89.19
ATOM    655  CA  GLN A  84       7.199  -9.703   4.984  1.00 89.19
ATOM    656  C   GLN A  84       6.652  -8.344   4.562  1.00 89.19
ATOM    657  O   GLN A  84       5.508  -8.008   4.875  1.00 89.19
ATOM    658  CB  GLN A  84       8.086  -9.547   6.223  1.00 89.19
ATOM    659  CG  GLN A  84       8.410 -10.871   6.911  1.00 89.19
ATOM    660  CD  GLN A  84       9.685 -11.501   6.381  1.00 89.19
ATOM    661  OE1 GLN A  84      10.396 -10.911   5.561  1.00 89.19
ATOM    662  NE2 GLN A  84       9.983 -12.713   6.847  1.00 89.19
ATOM    663  N   GLN A  85       7.441  -7.699   3.885  1.00 88.12
ATOM    664  CA  GLN A  85       7.027  -6.387   3.398  1.00 88.12
ATOM    665  C   GLN A  85       5.879  -6.504   2.404  1.00 88.12
ATOM    666  O   GLN A  85       4.918  -5.734   2.459  1.00 88.12
ATOM    667  CB  GLN A  85       8.203  -5.656   2.752  1.00 88.12
ATOM    668  CG  GLN A  85       9.175  -5.042   3.756  1.00 88.12
ATOM    669  CD  GLN A  85      10.415  -4.465   3.097  1.00 88.12
ATOM    670  OE1 GLN A  85      11.202  -5.188   2.480  1.00 88.12
ATOM    671  NE2 GLN A  85      10.601  -3.156   3.227  1.00 88.12
ATOM    672  N   VAL A  86       5.914  -7.445   1.599  1.00 92.44
ATOM    673  CA  VAL A  86       4.871  -7.668   0.604  1.00 92.44
ATOM    674  C   VAL A  86       3.580  -8.094   1.298  1.00 92.44
ATOM    675  O   VAL A  86       2.500  -7.594   0.978  1.00 92.44
ATOM    676  CB  VAL A  86       5.293  -8.727  -0.438  1.00 92.44
ATOM    677  CG1 VAL A  86       4.160  -8.992  -1.431  1.00 92.44
ATOM    678  CG2 VAL A  86       6.559  -8.281  -1.171  1.00 92.44
ATOM    679  N   SER A  87       3.793  -8.977   2.225  1.00 90.56
ATOM    680  CA  SER A  87       2.635  -9.438   2.986  1.00 90.56
ATOM    681  C   SER A  87       1.965  -8.281   3.719  1.00 90.56
ATOM    682  O   SER A  87       0.735  -8.203   3.775  1.00 90.56
ATOM    683  CB  SER A  87       3.043 -10.516   3.986  1.00 90.56
ATOM    684  OG  SER A  87       3.704  -9.944   5.102  1.00 90.56
ATOM    685  N   ALA A  88       2.764  -7.445   4.219  1.00 85.31
ATOM    686  CA  ALA A  88       2.244  -6.273   4.918  1.00 85.31
ATOM    687  C   ALA A  88       1.477  -5.359   3.965  1.00 85.31
ATOM    688  O   ALA A  88       0.428  -4.820   4.324  1.00 85.31
ATOM    689  CB  ALA A  88       3.381  -5.504   5.586  1.00 85.31
ATOM    690  N   LEU A  89       2.035  -5.191   2.836  1.00 87.75
ATOM    691  CA  LEU A  89       1.377  -4.379   1.819  1.00 87.75
ATOM    692  C   LEU A  89       0.004  -4.949   1.475  1.00 87.75
ATOM    693  O   LEU A  89      -0.981  -4.211   1.413  1.00 87.75
ATOM    694  CB  LEU A  89       2.238  -4.297   0.557  1.00 87.75
ATOM    695  CG  LEU A  89       1.626  -3.561  -0.636  1.00 87.75
ATOM    696  CD1 LEU A  89       1.403  -2.092  -0.295  1.00 87.75
ATOM    697  CD2 LEU A  89       2.516  -3.701  -1.866  1.00 87.75
ATOM    698  N   VAL A  90      -0.075  -6.219   1.271  1.00 90.06
ATOM    699  CA  VAL A  90      -1.320  -6.898   0.927  1.00 90.06
ATOM    700  C   VAL A  90      -2.332  -6.727   2.059  1.00 90.06
ATOM    701  O   VAL A  90      -3.494  -6.398   1.813  1.00 90.06
ATOM    702  CB  VAL A  90      -1.089  -8.398   0.641  1.00 90.06
ATOM    703  CG1 VAL A  90      -2.420  -9.125   0.451  1.00 90.06
ATOM    704  CG2 VAL A  90      -0.200  -8.578  -0.588  1.00 90.06
ATOM    705  N   ALA A  91      -1.842  -6.957   3.217  1.00 85.00
ATOM    706  CA  ALA A  91      -2.713  -6.801   4.379  1.00 85.00
ATOM    707  C   ALA A  91      -3.258  -5.379   4.469  1.00 85.00
ATOM    708  O   ALA A  91      -4.422  -5.176   4.828  1.00 85.00
ATOM    709  CB  ALA A  91      -1.963  -7.164   5.660  1.00 85.00
ATOM    710  N   GLN A  92      -2.428  -4.504   4.188  1.00 83.69
ATOM    711  CA  GLN A  92      -2.818  -3.100   4.250  1.00 83.69
ATOM    712  C   GLN A  92      -3.930  -2.795   3.248  1.00 83.69
ATOM    713  O   GLN A  92      -4.879  -2.074   3.566  1.00 83.69
ATOM    714  CB  GLN A  92      -1.613  -2.195   3.984  1.00 83.69
ATOM    715  CG  GLN A  92      -1.828  -0.749   4.416  1.00 83.69
ATOM    716  CD  GLN A  92      -1.527   0.242   3.305  1.00 83.69
ATOM    717  OE1 GLN A  92      -0.806  -0.069   2.353  1.00 83.69
ATOM    718  NE2 GLN A  92      -2.081   1.445   3.421  1.00 83.69
ATOM    719  N   ILE A  93      -3.811  -3.271   2.094  1.00 84.69
ATOM    720  CA  ILE A  93      -4.805  -3.045   1.051  1.00 84.69
ATOM    721  C   ILE A  93      -6.152  -3.605   1.494  1.00 84.69
ATOM    722  O   ILE A  93      -7.188  -2.947   1.345  1.00 84.69
ATOM    723  CB  ILE A  93      -4.375  -3.684  -0.289  1.00 84.69
ATOM    724  CG1 ILE A  93      -3.219  -2.889  -0.911  1.00 84.69
ATOM    725  CG2 ILE A  93      -5.559  -3.768  -1.253  1.00 84.69
ATOM    726  CD1 ILE A  93      -3.615  -1.508  -1.413  1.00 84.69
ATOM    727  N   PHE A  94      -6.137  -4.730   2.100  1.00 84.38
ATOM    728  CA  PHE A  94      -7.371  -5.348   2.566  1.00 84.38
ATOM    729  C   PHE A  94      -7.996  -4.535   3.693  1.00 84.38
ATOM    730  O   PHE A  94      -9.211  -4.355   3.740  1.00 84.38
ATOM    731  CB  PHE A  94      -7.109  -6.781   3.037  1.00 84.38
ATOM    732  CG  PHE A  94      -7.097  -7.795   1.925  1.00 84.38
ATOM    733  CD1 PHE A  94      -8.271  -8.143   1.268  1.00 84.38
ATOM    734  CD2 PHE A  94      -5.909  -8.399   1.533  1.00 84.38
ATOM    735  CE1 PHE A  94      -8.260  -9.078   0.237  1.00 84.38
ATOM    736  CE2 PHE A  94      -5.894  -9.336   0.505  1.00 84.38
ATOM    737  CZ  PHE A  94      -7.071  -9.675  -0.142  1.00 84.38
ATOM    738  N   GLN A  95      -7.156  -4.141   4.523  1.00 80.00
ATOM    739  CA  GLN A  95      -7.637  -3.303   5.617  1.00 80.00
ATOM    740  C   GLN A  95      -8.297  -2.031   5.086  1.00 80.00
ATOM    741  O   GLN A  95      -9.336  -1.605   5.590  1.00 80.00
ATOM    742  CB  GLN A  95      -6.496  -2.947   6.566  1.00 80.00
ATOM    743  CG  GLN A  95      -6.832  -1.826   7.541  1.00 80.00
ATOM    744  CD  GLN A  95      -7.809  -2.256   8.621  1.00 80.00
ATOM    745  OE1 GLN A  95      -7.404  -2.688   9.705  1.00 80.00
ATOM    746  NE2 GLN A  95      -9.100  -2.140   8.336  1.00 80.00
ATOM    747  N   MET A  96      -7.695  -1.558   4.148  1.00 77.88
ATOM    748  CA  MET A  96      -8.227  -0.340   3.545  1.00 77.88
ATOM    749  C   MET A  96      -9.578  -0.606   2.881  1.00 77.88
ATOM    750  O   MET A  96     -10.492   0.210   2.977  1.00 77.88
ATOM    751  CB  MET A  96      -7.246   0.229   2.521  1.00 77.88
ATOM    752  CG  MET A  96      -7.889   1.172   1.519  1.00 77.88
ATOM    753  SD  MET A  96      -7.327   2.907   1.723  1.00 77.88
ATOM    754  CE  MET A  96      -8.718   3.785   0.958  1.00 77.88
ATOM    755  N   ARG A  97      -9.664  -1.646   2.258  1.00 78.88
ATOM    756  CA  ARG A  97     -10.906  -2.039   1.609  1.00 78.88
ATOM    757  C   ARG A  97     -12.039  -2.162   2.625  1.00 78.88
ATOM    758  O   ARG A  97     -13.156  -1.701   2.377  1.00 78.88
ATOM    759  CB  ARG A  97     -10.734  -3.361   0.860  1.00 78.88
ATOM    760  CG  ARG A  97     -11.805  -3.632  -0.179  1.00 78.88
ATOM    761  CD  ARG A  97     -11.583  -4.954  -0.894  1.00 78.88
ATOM    762  NE  ARG A  97     -10.756  -4.790  -2.085  1.00 78.88
ATOM    763  CZ  ARG A  97     -10.304  -5.790  -2.839  1.00 78.88
ATOM    764  NH1 ARG A  97     -10.598  -7.048  -2.541  1.00 78.88
ATOM    765  NH2 ARG A  97      -9.559  -5.528  -3.902  1.00 78.88
ATOM    766  N   VAL A  98     -11.742  -2.799   3.689  1.00 77.25
ATOM    767  CA  VAL A  98     -12.734  -2.996   4.738  1.00 77.25
ATOM    768  C   VAL A  98     -13.188  -1.643   5.285  1.00 77.25
ATOM    769  O   VAL A  98     -14.383  -1.414   5.488  1.00 77.25
ATOM    770  CB  VAL A  98     -12.188  -3.879   5.883  1.00 77.25
ATOM    771  CG1 VAL A  98     -13.243  -4.063   6.971  1.00 77.25
ATOM    772  CG2 VAL A  98     -11.736  -5.233   5.339  1.00 77.25
ATOM    773  N   LYS A  99     -12.297  -0.868   5.523  1.00 72.06
ATOM    774  CA  LYS A  99     -12.609   0.451   6.066  1.00 72.06
ATOM    775  C   LYS A  99     -13.414   1.280   5.066  1.00 72.06
ATOM    776  O   LYS A  99     -14.336   2.002   5.453  1.00 72.06
ATOM    777  CB  LYS A  99     -11.328   1.190   6.449  1.00 72.06
ATOM    778  CG  LYS A  99     -11.557   2.425   7.310  1.00 72.06
ATOM    779  CD  LYS A  99     -10.341   3.343   7.308  1.00 72.06
ATOM    780  CE  LYS A  99     -10.395   4.345   8.453  1.00 72.06
ATOM    781  NZ  LYS A  99     -10.039   3.715   9.759  1.00 72.06
ATOM    782  N   MET A 100     -13.000   1.195   3.904  1.00 70.75
ATOM    783  CA  MET A 100     -13.711   1.927   2.859  1.00 70.75
ATOM    784  C   MET A 100     -15.148   1.426   2.727  1.00 70.75
ATOM    785  O   MET A 100     -16.078   2.219   2.553  1.00 70.75
ATOM    786  CB  MET A 100     -12.984   1.795   1.521  1.00 70.75
ATOM    787  CG  MET A 100     -13.380   2.856   0.505  1.00 70.75
ATOM    788  SD  MET A 100     -12.759   4.524   0.959  1.00 70.75
ATOM    789  CE  MET A 100     -14.294   5.287   1.549  1.00 70.75
ATOM    790  N   LYS A 101     -15.258   0.169   2.791  1.00 73.75
ATOM    791  CA  LYS A 101     -16.594  -0.416   2.734  1.00 73.75
ATOM    792  C   LYS A 101     -17.453   0.048   3.912  1.00 73.75
ATOM    793  O   LYS A 101     -18.641   0.332   3.750  1.00 73.75
ATOM    794  CB  LYS A 101     -16.516  -1.943   2.719  1.00 73.75
ATOM    795  CG  LYS A 101     -15.958  -2.526   1.423  1.00 73.75
ATOM    796  CD  LYS A 101     -15.281  -3.866   1.676  1.00 73.75
ATOM    797  CE  LYS A 101     -16.312  -4.965   1.909  1.00 73.75
ATOM    798  NZ  LYS A 101     -17.243  -5.115   0.752  1.00 73.75
ATOM    799  N   ASN A 102     -16.734   0.153   4.980  1.00 74.00
ATOM    800  CA  ASN A 102     -17.438   0.586   6.184  1.00 74.00
ATOM    801  C   ASN A 102     -17.812   2.064   6.117  1.00 74.00
ATOM    802  O   ASN A 102     -18.844   2.480   6.660  1.00 74.00
ATOM    803  CB  ASN A 102     -16.609   0.304   7.430  1.00 74.00
ATOM    804  CG  ASN A 102     -16.904  -1.053   8.038  1.00 74.00
ATOM    805  OD1 ASN A 102     -17.684  -1.166   8.981  1.00 74.00
ATOM    806  ND2 ASN A 102     -16.282  -2.094   7.502  1.00 74.00
ATOM    807  N   LEU A 103     -16.922   2.725   5.512  1.00 65.50
ATOM    808  CA  LEU A 103     -17.172   4.160   5.406  1.00 65.50
ATOM    809  C   LEU A 103     -18.188   4.453   4.312  1.00 65.50
ATOM    810  O   LEU A 103     -18.969   5.398   4.426  1.00 65.50
ATOM    811  CB  LEU A 103     -15.867   4.910   5.117  1.00 65.50
ATOM    812  CG  LEU A 103     -14.809   4.874   6.222  1.00 65.50
ATOM    813  CD1 LEU A 103     -13.420   4.996   5.623  1.00 65.50
ATOM    814  CD2 LEU A 103     -15.065   5.988   7.235  1.00 65.50
ATOM    815  N   MET A 104     -18.125   3.686   3.230  1.00 64.81
ATOM    816  CA  MET A 104     -19.031   3.938   2.107  1.00 64.81
ATOM    817  C   MET A 104     -20.391   3.316   2.357  1.00 64.81
ATOM    818  O   MET A 104     -21.359   3.621   1.651  1.00 64.81
ATOM    819  CB  MET A 104     -18.438   3.389   0.809  1.00 64.81
ATOM    820  CG  MET A 104     -18.478   1.866   0.710  1.00 64.81
ATOM    821  SD  MET A 104     -17.867   1.251  -0.907  1.00 64.81
ATOM    822  CE  MET A 104     -16.143   0.908  -0.491  1.00 64.81
ATOM    823  N   GLY A 105     -20.594   2.375   3.363  1.00 58.94
ATOM    824  CA  GLY A 105     -21.922   1.877   3.699  1.00 58.94
ATOM    825  C   GLY A 105     -22.578   2.645   4.832  1.00 58.94
ATOM    826  O   GLY A 105     -23.766   2.969   4.762  1.00 58.94
ATOM    827  OXT GLY A 105     -21.864   2.958   5.814  1.00 58.94
TER
ATOM    828  N   GLY B   1     -10.195  10.523  -0.752  1.00 39.72
ATOM    829  CA  GLY B   1      -9.719   9.203  -1.126  1.00 39.72
ATOM    830  C   GLY B   1      -8.289   8.938  -0.692  1.00 39.72
ATOM    831  O   GLY B   1      -8.031   8.008   0.078  1.00 39.72
ATOM    832  N   ILE B   2      -7.430   9.812  -1.210  1.00 48.41
ATOM    833  CA  ILE B   2      -5.984   9.805  -1.019  1.00 48.41
ATOM    834  C   ILE B   2      -5.660   9.961   0.465  1.00 48.41
ATOM    835  O   ILE B   2      -4.793   9.266   0.996  1.00 48.41
ATOM    836  CB  ILE B   2      -5.297  10.914  -1.841  1.00 48.41
ATOM    837  CG1 ILE B   2      -5.358  10.590  -3.338  1.00 48.41
ATOM    838  CG2 ILE B   2      -3.851  11.116  -1.383  1.00 48.41
ATOM    839  CD1 ILE B   2      -5.438  11.818  -4.237  1.00 48.41
ATOM    840  N   ILE B   3      -6.484  10.852   1.010  1.00 51.44
ATOM    841  CA  ILE B   3      -6.250  11.188   2.410  1.00 51.44
ATOM    842  C   ILE B   3      -6.414   9.938   3.273  1.00 51.44
ATOM    843  O   ILE B   3      -5.625   9.703   4.195  1.00 51.44
ATOM    844  CB  ILE B   3      -7.203  12.305   2.895  1.00 51.44
ATOM    845  CG1 ILE B   3      -7.051  13.550   2.023  1.00 51.44
ATOM    846  CG2 ILE B   3      -6.952  12.625   4.370  1.00 51.44
ATOM    847  CD1 ILE B   3      -5.658  14.166   2.059  1.00 51.44
ATOM    848  N   LEU B   4      -7.367   9.234   2.824  1.00 50.69
ATOM    849  CA  LEU B   4      -7.684   8.039   3.600  1.00 50.69
ATOM    850  C   LEU B   4      -6.578   7.000   3.465  1.00 50.69
ATOM    851  O   LEU B   4      -6.207   6.355   4.449  1.00 50.69
ATOM    852  CB  LEU B   4      -9.023   7.449   3.146  1.00 50.69
ATOM    853  CG  LEU B   4      -9.747   6.563   4.160  1.00 50.69
ATOM    854  CD1 LEU B   4     -10.658   7.405   5.041  1.00 50.69
ATOM    855  CD2 LEU B   4     -10.538   5.471   3.446  1.00 50.69
ATOM    856  N   VAL B   5      -6.090   6.938   2.238  1.00 51.78
ATOM    857  CA  VAL B   5      -4.996   5.996   2.016  1.00 51.78
ATOM    858  C   VAL B   5      -3.785   6.406   2.850  1.00 51.78
ATOM    859  O   VAL B   5      -3.133   5.562   3.467  1.00 51.78
ATOM    860  CB  VAL B   5      -4.609   5.918   0.521  1.00 51.78
ATOM    861  CG1 VAL B   5      -3.292   5.171   0.340  1.00 51.78
ATOM    862  CG2 VAL B   5      -5.725   5.250  -0.282  1.00 51.78
ATOM    863  N   LEU B   6      -3.596   7.719   2.869  1.00 55.81
ATOM    864  CA  LEU B   6      -2.490   8.289   3.631  1.00 55.81
ATOM    865  C   LEU B   6      -2.676   8.047   5.125  1.00 55.81
ATOM    866  O   LEU B   6      -1.716   7.723   5.828  1.00 55.81
ATOM    867  CB  LEU B   6      -2.373   9.789   3.357  1.00 55.81
ATOM    868  CG  LEU B   6      -1.823  10.188   1.988  1.00 55.81
ATOM    869  CD1 LEU B   6      -1.912  11.703   1.802  1.00 55.81
ATOM    870  CD2 LEU B   6      -0.385   9.711   1.827  1.00 55.81
ATOM    871  N   LEU B   7      -3.896   8.273   5.453  1.00 54.41
ATOM    872  CA  LEU B   7      -4.184   8.125   6.879  1.00 54.41
ATOM    873  C   LEU B   7      -4.027   6.676   7.320  1.00 54.41
ATOM    874  O   LEU B   7      -3.453   6.402   8.375  1.00 54.41
ATOM    875  CB  LEU B   7      -5.598   8.617   7.191  1.00 54.41
ATOM    876  CG  LEU B   7      -5.802  10.128   7.216  1.00 54.41
ATOM    877  CD1 LEU B   7      -7.211  10.470   7.694  1.00 54.41
ATOM    878  CD2 LEU B   7      -4.756  10.800   8.103  1.00 54.41
ATOM    879  N   ILE B   8      -4.539   5.910   6.512  1.00 52.53
ATOM    880  CA  ILE B   8      -4.512   4.496   6.863  1.00 52.53
ATOM    881  C   ILE B   8      -3.076   3.979   6.820  1.00 52.53
ATOM    882  O   ILE B   8      -2.633   3.285   7.738  1.00 52.53
ATOM    883  CB  ILE B   8      -5.410   3.662   5.922  1.00 52.53
ATOM    884  CG1 ILE B   8      -6.887   3.969   6.185  1.00 52.53
ATOM    885  CG2 ILE B   8      -5.123   2.166   6.088  1.00 52.53
ATOM    886  CD1 ILE B   8      -7.819   3.539   5.056  1.00 52.53
ATOM    887  N   TRP B   9      -2.383   4.453   5.727  1.00 52.72
ATOM    888  CA  TRP B   9      -0.966   4.117   5.633  1.00 52.72
ATOM    889  C   TRP B   9      -0.192   4.688   6.816  1.00 52.72
ATOM    890  O   TRP B   9       0.695   4.027   7.359  1.00 52.72
ATOM    891  CB  TRP B   9      -0.374   4.633   4.320  1.00 52.72
ATOM    892  CG  TRP B   9       1.048   4.224   4.086  1.00 52.72
ATOM    893  CD1 TRP B   9       2.073   5.021   3.654  1.00 52.72
ATOM    894  CD2 TRP B   9       1.604   2.918   4.261  1.00 52.72
ATOM    895  NE1 TRP B   9       3.232   4.286   3.552  1.00 52.72
ATOM    896  CE2 TRP B   9       2.970   2.993   3.921  1.00 52.72
ATOM    897  CE3 TRP B   9       1.074   1.687   4.677  1.00 52.72
ATOM    898  CZ2 TRP B   9       3.819   1.886   3.982  1.00 52.72
ATOM    899  CZ3 TRP B   9       1.920   0.587   4.738  1.00 52.72
ATOM    900  CH2 TRP B   9       3.279   0.693   4.391  1.00 52.72
ATOM    901  N   GLY B  10      -0.552   5.848   7.074  1.00 53.72
ATOM    902  CA  GLY B  10       0.008   6.449   8.273  1.00 53.72
ATOM    903  C   GLY B  10      -0.214   5.609   9.516  1.00 53.72
ATOM    904  O   GLY B  10       0.692   5.457  10.344  1.00 53.72
ATOM    905  N   THR B  11      -1.424   5.137   9.461  1.00 50.72
ATOM    906  CA  THR B  11      -1.759   4.328  10.625  1.00 50.72
ATOM    907  C   THR B  11      -1.009   3.000  10.594  1.00 50.72
ATOM    908  O   THR B  11      -0.502   2.545  11.625  1.00 50.72
ATOM    909  CB  THR B  11      -3.273   4.066  10.711  1.00 50.72
ATOM    910  OG1 THR B  11      -3.951   5.302  10.982  1.00 50.72
ATOM    911  CG2 THR B  11      -3.601   3.063  11.812  1.00 50.72
ATOM    912  N   VAL B  12      -0.957   2.480   9.477  1.00 48.94
ATOM    913  CA  VAL B  12      -0.206   1.233   9.383  1.00 48.94
ATOM    914  C   VAL B  12       1.263   1.485   9.711  1.00 48.94
ATOM    915  O   VAL B  12       1.892   0.688  10.414  1.00 48.94
ATOM    916  CB  VAL B  12      -0.333   0.605   7.977  1.00 48.94
ATOM    917  CG1 VAL B  12       0.594  -0.601   7.836  1.00 48.94
ATOM    918  CG2 VAL B  12      -1.782   0.204   7.700  1.00 48.94
ATOM    919  N   LEU B  13       1.770   2.465   9.148  1.00 49.41
ATOM    920  CA  LEU B  13       3.133   2.885   9.453  1.00 49.41
ATOM    921  C   LEU B  13       3.295   3.176  10.945  1.00 49.41
ATOM    922  O   LEU B  13       4.324   2.840  11.539  1.00 49.41
ATOM    923  CB  LEU B  13       3.506   4.125   8.641  1.00 49.41
ATOM    924  CG  LEU B  13       4.442   3.898   7.450  1.00 49.41
ATOM    925  CD1 LEU B  13       5.009   5.228   6.957  1.00 49.41
ATOM    926  CD2 LEU B  13       5.565   2.940   7.826  1.00 49.41
ATOM    927  N   LEU B  14       2.283   3.875  11.289  1.00 47.94
ATOM    928  CA  LEU B  14       2.348   4.160  12.719  1.00 47.94
ATOM    929  C   LEU B  14       2.318   2.873  13.531  1.00 47.94
ATOM    930  O   LEU B  14       3.016   2.756  14.547  1.00 47.94
ATOM    931  CB  LEU B  14       1.190   5.070  13.133  1.00 47.94
ATOM    932  CG  LEU B  14       0.953   5.227  14.636  1.00 47.94
ATOM    933  CD1 LEU B  14       0.780   6.699  14.994  1.00 47.94
ATOM    934  CD2 LEU B  14      -0.266   4.418  15.077  1.00 47.94
ATOM    935  N   LEU B  15       1.572   2.100  13.031  1.00 46.84
ATOM    936  CA  LEU B  15       1.461   0.866  13.805  1.00 46.84
ATOM    937  C   LEU B  15       2.734   0.034  13.680  1.00 46.84
ATOM    938  O   LEU B  15       3.092  -0.695  14.609  1.00 46.84
ATOM    939  CB  LEU B  15       0.256   0.047  13.336  1.00 46.84
ATOM    940  CG  LEU B  15      -1.115   0.523  13.810  1.00 46.84
ATOM    941  CD1 LEU B  15      -2.214  -0.016  12.899  1.00 46.84
ATOM    942  CD2 LEU B  15      -1.354   0.097  15.261  1.00 46.84
ATOM    943  N   LYS B  16       3.221   0.025  12.586  1.00 46.62
ATOM    944  CA  LYS B  16       4.512  -0.652  12.492  1.00 46.62
ATOM    945  C   LYS B  16       5.594   0.121  13.242  1.00 46.62
ATOM    946  O   LYS B  16       6.613  -0.451  13.633  1.00 46.62
ATOM    947  CB  LYS B  16       4.918  -0.836  11.031  1.00 46.62
ATOM    948  CG  LYS B  16       4.134  -1.916  10.299  1.00 46.62
ATOM    949  CD  LYS B  16       4.292  -1.798   8.790  1.00 46.62
ATOM    950  CE  LYS B  16       5.750  -1.934   8.365  1.00 46.62
ATOM    951  NZ  LYS B  16       6.282  -3.301   8.636  1.00 46.62
ATOM    952  N   SER B  17       5.531   1.346  13.062  1.00 41.06
ATOM    953  CA  SER B  17       6.395   2.154  13.922  1.00 41.06
ATOM    954  C   SER B  17       6.230   1.765  15.391  1.00 41.06
ATOM    955  O   SER B  17       6.887   2.334  16.266  1.00 41.06
ATOM    956  CB  SER B  17       6.086   3.641  13.750  1.00 41.06
ATOM    957  OG  SER B  17       7.260   4.419  13.958  1.00 41.06
ATOM    958  N   ILE B  18       5.191   1.223  15.547  1.00 38.66
ATOM    959  CA  ILE B  18       5.234   0.797  16.938  1.00 38.66
ATOM    960  C   ILE B  18       6.297  -0.283  17.109  1.00 38.66
ATOM    961  O   ILE B  18       6.270  -1.312  16.438  1.00 38.66
ATOM    962  CB  ILE B  18       3.857   0.277  17.406  1.00 38.66
ATOM    963  CG1 ILE B  18       2.790   1.367  17.249  1.00 38.66
ATOM    964  CG2 ILE B  18       3.932  -0.208  18.860  1.00 38.66
ATOM    965  CD1 ILE B  18       1.360   0.851  17.350  1.00 38.66
ATOM    966  N   PRO B  19       7.410   0.203  17.547  1.00 36.62
ATOM    967  CA  PRO B  19       8.477  -0.700  17.969  1.00 36.62
ATOM    968  C   PRO B  19       7.949  -2.014  18.547  1.00 36.62
ATOM    969  O   PRO B  19       6.895  -2.033  19.172  1.00 36.62
ATOM    970  CB  PRO B  19       9.211   0.108  19.047  1.00 36.62
ATOM    971  CG  PRO B  19       8.136   0.878  19.737  1.00 36.62
ATOM    972  CD  PRO B  19       7.162   1.378  18.706  1.00 36.62
ATOM    973  N   HIS B  20       8.070  -3.254  17.812  1.00 29.00
ATOM    974  CA  HIS B  20       7.988  -4.305  18.828  1.00 29.00
ATOM    975  C   HIS B  20       8.930  -4.016  19.984  1.00 29.00
ATOM    976  O   HIS B  20      10.023  -3.475  19.797  1.00 29.00
ATOM    977  CB  HIS B  20       8.320  -5.664  18.203  1.00 29.00
ATOM    978  CG  HIS B  20       7.113  -6.475  17.862  1.00 29.00
ATOM    979  ND1 HIS B  20       6.806  -6.852  16.568  1.00 29.00
ATOM    980  CD2 HIS B  20       6.136  -6.985  18.650  1.00 29.00
ATOM    981  CE1 HIS B  20       5.688  -7.561  16.586  1.00 29.00
ATOM    982  NE2 HIS B  20       5.264  -7.653  17.828  1.00 29.00
ATOM    983  OXT HIS B  20       8.571  -4.373  21.132  1.00 29.00
