# Supplementary material for: Linear motifs regulating protein secretion, sorting and autophagy in Leishmania parasites are diverged with respect to their host equivalents
Source: PLoS Comput Biol. 2024 Feb 16;20(2):e1011902. doi: 10.1371/journal.pcbi.1011902 (PMC10903960; doi:10.1371/journal.pcbi.1011902)
Supplement: S1 Structures — Best energy HADDOCK structures for L infantum KDEL models: KDEL-best-HADDOCK-run-01.pdb. AlphaFold2 Multimer output for ATG8-ATG2 peptide complex: Lei-ATG2pep-ATG8.pdb. AlphaFold2 Multimer output for ATG8-ATG3 complex: Lei-ATG-3ATG8.pdb. AlphaFold2 Multimer outputs for ATG8-ATG4 complexes: LeiATG41ATG8C.pdb. LeiATG42ATG8.pdb. Cognate idealized LIR peptide modelled onto the L infantum ATG8 protein: Lei-ATG8-LIR-best-model.pdb. (ZIP) [file pcbi.1011902.s038.zip › structures/signal_bodsa_lei.pdb]

FoldX generated pdb file


ATOM      0  N   PHE A   1      11.117   6.215  -5.594  1.00 82.69
ATOM      1  CA  PHE A   1       9.898   5.488  -5.238  1.00 82.69
ATOM      2  C   PHE A   1       9.008   6.340  -4.340  1.00 82.69
ATOM      3  O   PHE A   1       9.461   6.855  -3.318  1.00 82.69
ATOM      4  CB  PHE A   1      10.242   4.172  -4.543  1.00 82.69
ATOM      5  CG  PHE A   1       9.060   3.488  -3.914  1.00 82.69
ATOM      6  CD1 PHE A   1       7.913   3.233  -4.653  1.00 82.69
ATOM      7  CD2 PHE A   1       9.097   3.093  -2.581  1.00 82.69
ATOM      8  CE1 PHE A   1       6.818   2.594  -4.071  1.00 82.69
ATOM      9  CE2 PHE A   1       8.010   2.461  -1.994  1.00 82.69
ATOM     10  CZ  PHE A   1       6.868   2.210  -2.739  1.00 82.69
ATOM     11  N   THR A   2       7.844   6.699  -4.891  1.00 90.50
ATOM     12  CA  THR A   2       6.883   7.527  -4.168  1.00 90.50
ATOM     13  C   THR A   2       5.609   6.742  -3.873  1.00 90.50
ATOM     14  O   THR A   2       5.480   5.582  -4.270  1.00 90.50
ATOM     15  CB  THR A   2       6.535   8.805  -4.957  1.00 90.50
ATOM     16  OG1 THR A   2       5.761   8.448  -6.108  1.00 90.50
ATOM     17  CG2 THR A   2       7.795   9.528  -5.412  1.00 90.50
ATOM     18  N   LEU A   3       4.699   7.426  -3.156  1.00 92.81
ATOM     19  CA  LEU A   3       3.406   6.797  -2.908  1.00 92.81
ATOM     20  C   LEU A   3       2.643   6.594  -4.211  1.00 92.81
ATOM     21  O   LEU A   3       1.879   5.637  -4.348  1.00 92.81
ATOM     22  CB  LEU A   3       2.574   7.645  -1.942  1.00 92.81
ATOM     23  CG  LEU A   3       2.955   7.559  -0.464  1.00 92.81
ATOM     24  CD1 LEU A   3       2.184   8.594   0.344  1.00 92.81
ATOM     25  CD2 LEU A   3       2.691   6.152   0.073  1.00 92.81
ATOM     26  N   ARG A   4       2.918   7.426  -5.121  1.00 93.00
ATOM     27  CA  ARG A   4       2.293   7.289  -6.434  1.00 93.00
ATOM     28  C   ARG A   4       2.738   6.000  -7.117  1.00 93.00
ATOM     29  O   ARG A   4       1.921   5.285  -7.703  1.00 93.00
ATOM     30  CB  ARG A   4       2.623   8.492  -7.316  1.00 93.00
ATOM     31  CG  ARG A   4       2.119   8.361  -8.742  1.00 93.00
ATOM     32  CD  ARG A   4       3.020   9.090  -9.728  1.00 93.00
ATOM     33  NE  ARG A   4       2.758  10.528  -9.742  1.00 93.00
ATOM     34  CZ  ARG A   4       2.086  11.168 -10.693  1.00 93.00
ATOM     35  NH1 ARG A   4       1.594  10.508 -11.734  1.00 93.00
ATOM     36  NH2 ARG A   4       1.900  12.475 -10.597  1.00 93.00
ATOM     37  N   ASP A   5       4.008   5.785  -7.031  1.00 88.19
ATOM     38  CA  ASP A   5       4.535   4.547  -7.594  1.00 88.19
ATOM     39  C   ASP A   5       3.867   3.328  -6.965  1.00 88.19
ATOM     40  O   ASP A   5       3.461   2.402  -7.668  1.00 88.19
ATOM     41  CB  ASP A   5       6.051   4.477  -7.402  1.00 88.19
ATOM     42  CG  ASP A   5       6.797   5.566  -8.148  1.00 88.19
ATOM     43  OD1 ASP A   5       6.363   5.958  -9.249  1.00 88.19
ATOM     44  OD2 ASP A   5       7.833   6.037  -7.627  1.00 88.19
ATOM     45  N   MET A   6       3.807   3.379  -5.641  1.00 86.38
ATOM     46  CA  MET A   6       3.150   2.293  -4.918  1.00 86.38
ATOM     47  C   MET A   6       1.700   2.141  -5.363  1.00 86.38
ATOM     48  O   MET A   6       1.223   1.023  -5.570  1.00 86.38
ATOM     49  CB  MET A   6       3.211   2.535  -3.408  1.00 86.38
ATOM     50  CG  MET A   6       2.701   1.367  -2.581  1.00 86.38
ATOM     51  SD  MET A   6       2.906   1.642  -0.777  1.00 86.38
ATOM     52  CE  MET A   6       1.476   2.712  -0.452  1.00 86.38
ATOM     53  N   TYR A   7       0.964   3.223  -5.445  1.00 89.81
ATOM     54  CA  TYR A   7      -0.426   3.236  -5.887  1.00 89.81
ATOM     55  C   TYR A   7      -0.580   2.541  -7.234  1.00 89.81
ATOM     56  O   TYR A   7      -1.439   1.672  -7.398  1.00 89.81
ATOM     57  CB  TYR A   7      -0.947   4.672  -5.977  1.00 89.81
ATOM     58  CG  TYR A   7      -2.369   4.772  -6.473  1.00 89.81
ATOM     59  CD1 TYR A   7      -2.666   5.417  -7.669  1.00 89.81
ATOM     60  CD2 TYR A   7      -3.419   4.226  -5.742  1.00 89.81
ATOM     61  CE1 TYR A   7      -3.975   5.514  -8.132  1.00 89.81
ATOM     62  CE2 TYR A   7      -4.734   4.314  -6.193  1.00 89.81
ATOM     63  CZ  TYR A   7      -4.999   4.959  -7.386  1.00 89.81
ATOM     64  OH  TYR A   7      -6.296   5.052  -7.836  1.00 89.81
ATOM     65  N   GLU A   8       0.279   2.896  -8.188  1.00 87.06
ATOM     66  CA  GLU A   8       0.231   2.314  -9.523  1.00 87.06
ATOM     67  C   GLU A   8       0.523   0.817  -9.484  1.00 87.06
ATOM     68  O   GLU A   8      -0.134   0.033 -10.172  1.00 87.06
ATOM     69  CB  GLU A   8       1.223   3.020 -10.453  1.00 87.06
ATOM     70  CG  GLU A   8       1.035   4.526 -10.519  1.00 87.06
ATOM     71  CD  GLU A   8       1.015   5.067 -11.942  1.00 87.06
ATOM     72  OE1 GLU A   8       2.090   5.151 -12.575  1.00 87.06
ATOM     73  OE2 GLU A   8      -0.087   5.405 -12.425  1.00 87.06
ATOM     74  N   HIS A   9       1.435   0.500  -8.664  1.00 84.19
ATOM     75  CA  HIS A   9       1.766  -0.912  -8.516  1.00 84.19
ATOM     76  C   HIS A   9       0.593  -1.694  -7.934  1.00 84.19
ATOM     77  O   HIS A   9       0.275  -2.787  -8.406  1.00 84.19
ATOM     78  CB  HIS A   9       3.002  -1.081  -7.633  1.00 84.19
ATOM     79  CG  HIS A   9       4.291  -1.042  -8.388  1.00 84.19
ATOM     80  ND1 HIS A   9       4.878   0.139  -8.796  1.00 84.19
ATOM     81  CD2 HIS A   9       5.108  -2.036  -8.804  1.00 84.19
ATOM     82  CE1 HIS A   9       6.002  -0.139  -9.435  1.00 84.19
ATOM     83  NE2 HIS A   9       6.167  -1.451  -9.455  1.00 84.19
ATOM     84  N   LEU A  10      -0.033  -1.117  -6.918  1.00 84.44
ATOM     85  CA  LEU A  10      -1.162  -1.779  -6.277  1.00 84.44
ATOM     86  C   LEU A  10      -2.330  -1.927  -7.246  1.00 84.44
ATOM     87  O   LEU A  10      -2.977  -2.977  -7.289  1.00 84.44
ATOM     88  CB  LEU A  10      -1.608  -0.996  -5.039  1.00 84.44
ATOM     89  CG  LEU A  10      -0.994  -1.427  -3.706  1.00 84.44
ATOM     90  CD1 LEU A  10       0.523  -1.511  -3.823  1.00 84.44
ATOM     91  CD2 LEU A  10      -1.398  -0.464  -2.595  1.00 84.44
ATOM     92  N   GLN A  11      -2.543  -0.950  -8.023  1.00 85.69
ATOM     93  CA  GLN A  11      -3.605  -0.993  -9.023  1.00 85.69
ATOM     94  C   GLN A  11      -3.348  -2.086 -10.055  1.00 85.69
ATOM     95  O   GLN A  11      -4.270  -2.805 -10.453  1.00 85.69
ATOM     96  CB  GLN A  11      -3.744   0.363  -9.719  1.00 85.69
ATOM     97  CG  GLN A  11      -4.736   1.301  -9.043  1.00 85.69
ATOM     98  CD  GLN A  11      -6.150   1.134  -9.564  1.00 85.69
ATOM     99  OE1 GLN A  11      -6.524   1.722 -10.589  1.00 85.69
ATOM    100  NE2 GLN A  11      -6.949   0.332  -8.872  1.00 85.69
ATOM    101  N   ASN A  12      -2.168  -2.174 -10.461  1.00 82.62
ATOM    102  CA  ASN A  12      -1.807  -3.201 -11.430  1.00 82.62
ATOM    103  C   ASN A  12      -2.047  -4.602 -10.883  1.00 82.62
ATOM    104  O   ASN A  12      -2.590  -5.465 -11.578  1.00 82.62
ATOM    105  CB  ASN A  12      -0.346  -3.043 -11.859  1.00 82.62
ATOM    106  CG  ASN A  12      -0.193  -2.200 -13.108  1.00 82.62
ATOM    107  OD1 ASN A  12      -0.094  -2.727 -14.222  1.00 82.62
ATOM    108  ND2 ASN A  12      -0.167  -0.883 -12.940  1.00 82.62
ATOM    109  N   VAL A  13      -1.645  -4.781  -9.656  1.00 78.62
ATOM    110  CA  VAL A  13      -1.815  -6.078  -9.008  1.00 78.62
ATOM    111  C   VAL A  13      -3.303  -6.402  -8.883  1.00 78.62
ATOM    112  O   VAL A  13      -3.713  -7.543  -9.109  1.00 78.62
ATOM    113  CB  VAL A  13      -1.149  -6.102  -7.609  1.00 78.62
ATOM    114  CG1 VAL A  13      -1.738  -7.222  -6.750  1.00 78.62
ATOM    115  CG2 VAL A  13       0.363  -6.265  -7.746  1.00 78.62
ATOM    116  N   THR A  14      -4.043  -5.441  -8.508  1.00 81.81
ATOM    117  CA  THR A  14      -5.473  -5.648  -8.320  1.00 81.81
ATOM    118  C   THR A  14      -6.156  -5.930  -9.656  1.00 81.81
ATOM    119  O   THR A  14      -7.121  -6.695  -9.719  1.00 81.81
ATOM    120  CB  THR A  14      -6.133  -4.430  -7.652  1.00 81.81
ATOM    121  OG1 THR A  14      -5.891  -3.267  -8.450  1.00 81.81
ATOM    122  CG2 THR A  14      -5.572  -4.201  -6.253  1.00 81.81
ATOM    123  N   LYS A  15      -5.668  -5.352 -10.742  1.00 81.69
ATOM    124  CA  LYS A  15      -6.215  -5.578 -12.078  1.00 81.69
ATOM    125  C   LYS A  15      -5.918  -6.992 -12.562  1.00 81.69
ATOM    126  O   LYS A  15      -6.699  -7.570 -13.320  1.00 81.69
ATOM    127  CB  LYS A  15      -5.652  -4.555 -13.070  1.00 81.69
ATOM    128  CG  LYS A  15      -5.812  -4.961 -14.531  1.00 81.69
ATOM    129  CD  LYS A  15      -5.046  -4.026 -15.454  1.00 81.69
ATOM    130  CE  LYS A  15      -3.546  -4.093 -15.205  1.00 81.69
ATOM    131  NZ  LYS A  15      -2.801  -3.083 -16.013  1.00 81.69
ATOM    132  N   LEU A  16      -4.668  -7.473 -12.289  1.00 74.88
ATOM    133  CA  LEU A  16      -4.254  -8.805 -12.711  1.00 74.88
ATOM    134  C   LEU A  16      -5.094  -9.875 -12.016  1.00 74.88
ATOM    135  O   LEU A  16      -5.145 -11.023 -12.469  1.00 74.88
ATOM    136  CB  LEU A  16      -2.771  -9.031 -12.406  1.00 74.88
ATOM    137  CG  LEU A  16      -1.790  -8.072 -13.074  1.00 74.88
ATOM    138  CD1 LEU A  16      -0.630  -7.755 -12.141  1.00 74.88
ATOM    139  CD2 LEU A  16      -1.278  -8.661 -14.387  1.00 74.88
ATOM    140  N   GLY A  17      -5.762  -9.555 -11.000  1.00 73.44
ATOM    141  CA  GLY A  17      -6.598 -10.469 -10.234  1.00 73.44
ATOM    142  C   GLY A  17      -6.305 -10.445  -8.742  1.00 73.44
ATOM    143  O   GLY A  17      -5.848  -9.430  -8.219  1.00 73.44
ATOM    144  N   SER A  18      -6.684 -11.664  -8.062  1.00 70.19
ATOM    145  CA  SER A  18      -6.547 -11.750  -6.609  1.00 70.19
ATOM    146  C   SER A  18      -5.113 -12.086  -6.211  1.00 70.19
ATOM    147  O   SER A  18      -4.371 -12.688  -6.988  1.00 70.19
ATOM    148  CB  SER A  18      -7.500 -12.805  -6.043  1.00 70.19
ATOM    149  OG  SER A  18      -7.169 -13.115  -4.698  1.00 70.19
ATOM    150  N   VAL A  19      -4.672 -11.445  -5.121  1.00 70.06
ATOM    151  CA  VAL A  19      -3.383 -11.781  -4.527  1.00 70.06
ATOM    152  C   VAL A  19      -3.189 -13.297  -4.543  1.00 70.06
ATOM    153  O   VAL A  19      -2.074 -13.781  -4.742  1.00 70.06
ATOM    154  CB  VAL A  19      -3.262 -11.242  -3.086  1.00 70.06
ATOM    155  CG1 VAL A  19      -1.845 -11.453  -2.550  1.00 70.06
ATOM    156  CG2 VAL A  19      -3.643  -9.763  -3.036  1.00 70.06
ATOM    157  N   GLY A  20      -4.293 -13.961  -4.441  1.00 70.44
ATOM    158  CA  GLY A  20      -4.258 -15.414  -4.508  1.00 70.44
ATOM    159  C   GLY A  20      -3.768 -15.938  -5.848  1.00 70.44
ATOM    160  O   GLY A  20      -2.932 -16.844  -5.895  1.00 70.44
ATOM    161  N   LYS A  21      -4.180 -15.328  -6.887  1.00 74.94
ATOM    162  CA  LYS A  21      -3.803 -15.758  -8.227  1.00 74.94
ATOM    163  C   LYS A  21      -2.322 -15.500  -8.500  1.00 74.94
ATOM    164  O   LYS A  21      -1.643 -16.328  -9.109  1.00 74.94
ATOM    165  CB  LYS A  21      -4.656 -15.047  -9.281  1.00 74.94
ATOM    166  CG  LYS A  21      -4.177 -15.258 -10.707  1.00 74.94
ATOM    167  CD  LYS A  21      -4.860 -14.286 -11.674  1.00 74.94
ATOM    168  CE  LYS A  21      -4.303 -14.426 -13.087  1.00 74.94
ATOM    169  NZ  LYS A  21      -4.953 -13.472 -14.032  1.00 74.94
ATOM    170  N   ILE A  22      -1.932 -14.406  -8.047  1.00 70.19
ATOM    171  CA  ILE A  22      -0.528 -14.047  -8.211  1.00 70.19
ATOM    172  C   ILE A  22       0.351 -15.008  -7.418  1.00 70.19
ATOM    173  O   ILE A  22       1.405 -15.438  -7.895  1.00 70.19
ATOM    174  CB  ILE A  22      -0.262 -12.594  -7.777  1.00 70.19
ATOM    175  CG1 ILE A  22      -1.064 -11.619  -8.648  1.00 70.19
ATOM    176  CG2 ILE A  22       1.235 -12.274  -7.836  1.00 70.19
ATOM    177  CD1 ILE A  22      -0.989 -10.165  -8.186  1.00 70.19
ATOM    178  N   MET A  23      -0.099 -15.375  -6.293  1.00 71.94
ATOM    179  CA  MET A  23       0.635 -16.297  -5.438  1.00 71.94
ATOM    180  C   MET A  23       0.679 -17.688  -6.055  1.00 71.94
ATOM    181  O   MET A  23       1.658 -18.422  -5.883  1.00 71.94
ATOM    182  CB  MET A  23       0.002 -16.359  -4.047  1.00 71.94
ATOM    183  CG  MET A  23       0.269 -15.129  -3.194  1.00 71.94
ATOM    184  SD  MET A  23      -0.659 -15.153  -1.612  1.00 71.94
ATOM    185  CE  MET A  23       0.149 -16.547  -0.785  1.00 71.94
ATOM    186  N   GLU A  24      -0.390 -18.062  -6.699  1.00 74.00
ATOM    187  CA  GLU A  24      -0.436 -19.344  -7.387  1.00 74.00
ATOM    188  C   GLU A  24       0.594 -19.406  -8.508  1.00 74.00
ATOM    189  O   GLU A  24       1.059 -20.484  -8.875  1.00 74.00
ATOM    190  CB  GLU A  24      -1.838 -19.609  -7.941  1.00 74.00
ATOM    191  CG  GLU A  24      -2.865 -19.954  -6.875  1.00 74.00
ATOM    192  CD  GLU A  24      -4.098 -20.647  -7.430  1.00 74.00
ATOM    193  OE1 GLU A  24      -3.956 -21.672  -8.138  1.00 74.00
ATOM    194  OE2 GLU A  24      -5.221 -20.171  -7.137  1.00 74.00
ATOM    195  N   MET A  25       0.998 -18.281  -9.031  1.00 71.88
ATOM    196  CA  MET A  25       1.942 -18.219 -10.141  1.00 71.88
ATOM    197  C   MET A  25       3.379 -18.328  -9.641  1.00 71.88
ATOM    198  O   MET A  25       4.293 -18.609 -10.422  1.00 71.88
ATOM    199  CB  MET A  25       1.757 -16.922 -10.922  1.00 71.88
ATOM    200  CG  MET A  25       0.347 -16.720 -11.451  1.00 71.88
ATOM    201  SD  MET A  25       0.252 -15.385 -12.710  1.00 71.88
ATOM    202  CE  MET A  25       0.566 -13.933 -11.666  1.00 71.88
ATOM    203  N   ILE A  26       3.514 -18.016  -8.297  1.00 65.25
ATOM    204  CA  ILE A  26       4.844 -18.109  -7.703  1.00 65.25
ATOM    205  C   ILE A  26       5.090 -19.516  -7.191  1.00 65.25
ATOM    206  O   ILE A  26       4.367 -20.000  -6.316  1.00 65.25
ATOM    207  CB  ILE A  26       5.020 -17.078  -6.559  1.00 65.25
ATOM    208  CG1 ILE A  26       4.797 -15.656  -7.074  1.00 65.25
ATOM    209  CG2 ILE A  26       6.406 -17.219  -5.922  1.00 65.25
ATOM    210  CD1 ILE A  26       4.836 -14.594  -5.988  1.00 65.25
ATOM    211  N   PRO A  27       6.066 -20.266  -7.758  1.00 68.12
ATOM    212  CA  PRO A  27       6.359 -21.625  -7.312  1.00 68.12
ATOM    213  C   PRO A  27       6.719 -21.703  -5.832  1.00 68.12
ATOM    214  O   PRO A  27       7.566 -20.938  -5.359  1.00 68.12
ATOM    215  CB  PRO A  27       7.551 -22.031  -8.188  1.00 68.12
ATOM    216  CG  PRO A  27       8.240 -20.750  -8.511  1.00 68.12
ATOM    217  CD  PRO A  27       7.218 -19.648  -8.534  1.00 68.12
ATOM    218  N   GLY A  28       5.918 -22.594  -5.066  1.00 69.19
ATOM    219  CA  GLY A  28       6.184 -22.812  -3.652  1.00 69.19
ATOM    220  C   GLY A  28       5.230 -22.062  -2.744  1.00 69.19
ATOM    221  O   GLY A  28       5.207 -22.281  -1.533  1.00 69.19
ATOM    222  N   MET A  29       4.570 -21.109  -3.305  1.00 65.75
ATOM    223  CA  MET A  29       3.658 -20.328  -2.479  1.00 65.75
ATOM    224  C   MET A  29       2.207 -20.703  -2.758  1.00 65.75
ATOM    225  O   MET A  29       1.292 -20.156  -2.133  1.00 65.75
ATOM    226  CB  MET A  29       3.869 -18.828  -2.727  1.00 65.75
ATOM    227  CG  MET A  29       3.430 -17.944  -1.568  1.00 65.75
ATOM    228  SD  MET A  29       3.925 -16.194  -1.789  1.00 65.75
ATOM    229  CE  MET A  29       3.489 -15.531  -0.157  1.00 65.75
ATOM    230  N   ALA A  30       1.935 -21.641  -3.602  1.00 67.56
ATOM    231  CA  ALA A  30       0.593 -22.078  -3.975  1.00 67.56
ATOM    232  C   ALA A  30      -0.205 -22.500  -2.744  1.00 67.56
ATOM    233  O   ALA A  30      -1.417 -22.281  -2.678  1.00 67.56
ATOM    234  CB  ALA A  30       0.669 -23.219  -4.977  1.00 67.56
ATOM    235  N   GLY A  31       0.516 -22.969  -1.807  1.00 67.00
ATOM    236  CA  GLY A  31      -0.163 -23.484  -0.626  1.00 67.00
ATOM    237  C   GLY A  31      -0.698 -22.391   0.275  1.00 67.00
ATOM    238  O   GLY A  31      -1.577 -22.625   1.104  1.00 67.00
ATOM    239  N   MET A  32      -0.187 -21.234   0.181  1.00 63.75
ATOM    240  CA  MET A  32      -0.595 -20.109   1.025  1.00 63.75
ATOM    241  C   MET A  32      -1.588 -19.219   0.296  1.00 63.75
ATOM    242  O   MET A  32      -2.066 -18.234   0.856  1.00 63.75
ATOM    243  CB  MET A  32       0.623 -19.297   1.464  1.00 63.75
ATOM    244  CG  MET A  32       0.372 -18.430   2.690  1.00 63.75
ATOM    245  SD  MET A  32       1.575 -17.047   2.822  1.00 63.75
ATOM    246  CE  MET A  32       3.130 -17.974   2.816  1.00 63.75
ATOM    247  N   SER A  33      -2.008 -19.578  -0.869  1.00 64.44
ATOM    248  CA  SER A  33      -2.785 -18.750  -1.782  1.00 64.44
ATOM    249  C   SER A  33      -4.203 -18.531  -1.263  1.00 64.44
ATOM    250  O   SER A  33      -4.777 -17.453  -1.438  1.00 64.44
ATOM    251  CB  SER A  33      -2.836 -19.375  -3.174  1.00 64.44
ATOM    252  OG  SER A  33      -3.482 -20.646  -3.129  1.00 64.44
ATOM    253  N   GLY A  34      -4.730 -19.500  -0.701  1.00 66.12
ATOM    254  CA  GLY A  34      -6.117 -19.375  -0.283  1.00 66.12
ATOM    255  C   GLY A  34      -6.344 -18.266   0.726  1.00 66.12
ATOM    256  O   GLY A  34      -6.996 -17.266   0.419  1.00 66.12
ATOM    257  N   LEU A  35      -5.914 -18.484   1.920  1.00 59.81
ATOM    258  CA  LEU A  35      -6.207 -17.578   3.016  1.00 59.81
ATOM    259  C   LEU A  35      -5.492 -16.234   2.814  1.00 59.81
ATOM    260  O   LEU A  35      -6.074 -15.180   3.047  1.00 59.81
ATOM    261  CB  LEU A  35      -5.797 -18.188   4.355  1.00 59.81
ATOM    262  CG  LEU A  35      -4.297 -18.238   4.647  1.00 59.81
ATOM    263  CD1 LEU A  35      -4.043 -18.118   6.145  1.00 59.81
ATOM    264  CD2 LEU A  35      -3.688 -19.525   4.089  1.00 59.81
ATOM    265  N   ALA A  36      -4.383 -16.359   2.158  1.00 65.94
ATOM    266  CA  ALA A  36      -3.559 -15.172   1.971  1.00 65.94
ATOM    267  C   ALA A  36      -4.078 -14.320   0.817  1.00 65.94
ATOM    268  O   ALA A  36      -3.924 -13.102   0.821  1.00 65.94
ATOM    269  CB  ALA A  36      -2.105 -15.570   1.726  1.00 65.94
ATOM    270  N   GLY A  37      -4.910 -15.141   0.042  1.00 70.12
ATOM    271  CA  GLY A  37      -5.367 -14.453  -1.155  1.00 70.12
ATOM    272  C   GLY A  37      -6.477 -13.453  -0.885  1.00 70.12
ATOM    273  O   GLY A  37      -6.355 -12.273  -1.228  1.00 70.12
ATOM    274  N   ASP A  38      -7.457 -13.914  -0.185  1.00 73.94
ATOM    275  CA  ASP A  38      -8.609 -13.047   0.043  1.00 73.94
ATOM    276  C   ASP A  38      -8.258 -11.898   0.989  1.00 73.94
ATOM    277  O   ASP A  38      -8.594 -10.750   0.728  1.00 73.94
ATOM    278  CB  ASP A  38      -9.781 -13.852   0.606  1.00 73.94
ATOM    279  CG  ASP A  38     -10.982 -12.989   0.959  1.00 73.94
ATOM    280  OD1 ASP A  38     -11.412 -12.172   0.115  1.00 73.94
ATOM    281  OD2 ASP A  38     -11.504 -13.132   2.084  1.00 73.94
ATOM    282  N   HIS A  39      -7.547 -12.258   2.027  1.00 76.31
ATOM    283  CA  HIS A  39      -7.133 -11.250   2.996  1.00 76.31
ATOM    284  C   HIS A  39      -6.160 -10.258   2.371  1.00 76.31
ATOM    285  O   HIS A  39      -6.273  -9.047   2.592  1.00 76.31
ATOM    286  CB  HIS A  39      -6.496 -11.914   4.219  1.00 76.31
ATOM    287  CG  HIS A  39      -7.462 -12.722   5.027  1.00 76.31
ATOM    288  ND1 HIS A  39      -7.539 -14.092   4.944  1.00 76.31
ATOM    289  CD2 HIS A  39      -8.384 -12.344   5.944  1.00 76.31
ATOM    290  CE1 HIS A  39      -8.472 -14.529   5.772  1.00 76.31
ATOM    291  NE2 HIS A  39      -9.003 -13.489   6.391  1.00 76.31
ATOM    292  N   GLY A  40      -5.336 -10.820   1.558  1.00 77.75
ATOM    293  CA  GLY A  40      -4.375  -9.961   0.874  1.00 77.75
ATOM    294  C   GLY A  40      -5.027  -8.992  -0.089  1.00 77.75
ATOM    295  O   GLY A  40      -4.664  -7.812  -0.129  1.00 77.75
ATOM    296  N   THR A  41      -6.016  -9.516  -0.757  1.00 80.06
ATOM    297  CA  THR A  41      -6.738  -8.664  -1.697  1.00 80.06
ATOM    298  C   THR A  41      -7.469  -7.543  -0.961  1.00 80.06
ATOM    299  O   THR A  41      -7.473  -6.395  -1.414  1.00 80.06
ATOM    300  CB  THR A  41      -7.746  -9.477  -2.527  1.00 80.06
ATOM    301  OG1 THR A  41      -7.048 -10.502  -3.248  1.00 80.06
ATOM    302  CG2 THR A  41      -8.488  -8.593  -3.520  1.00 80.06
ATOM    303  N   ALA A  42      -8.008  -7.824   0.175  1.00 82.12
ATOM    304  CA  ALA A  42      -8.727  -6.836   0.969  1.00 82.12
ATOM    305  C   ALA A  42      -7.789  -5.746   1.479  1.00 82.12
ATOM    306  O   ALA A  42      -8.141  -4.562   1.479  1.00 82.12
ATOM    307  CB  ALA A  42      -9.438  -7.508   2.141  1.00 82.12
ATOM    308  N   VAL A  43      -6.645  -6.199   1.871  1.00 81.88
ATOM    309  CA  VAL A  43      -5.648  -5.266   2.391  1.00 81.88
ATOM    310  C   VAL A  43      -5.168  -4.348   1.270  1.00 81.88
ATOM    311  O   VAL A  43      -5.070  -3.131   1.456  1.00 81.88
ATOM    312  CB  VAL A  43      -4.449  -6.012   3.020  1.00 81.88
ATOM    313  CG1 VAL A  43      -3.312  -5.039   3.330  1.00 81.88
ATOM    314  CG2 VAL A  43      -4.883  -6.750   4.281  1.00 81.88
ATOM    315  N   LEU A  44      -4.973  -4.918   0.112  1.00 83.62
ATOM    316  CA  LEU A  44      -4.516  -4.133  -1.029  1.00 83.62
ATOM    317  C   LEU A  44      -5.555  -3.088  -1.422  1.00 83.62
ATOM    318  O   LEU A  44      -5.215  -1.930  -1.670  1.00 83.62
ATOM    319  CB  LEU A  44      -4.215  -5.043  -2.223  1.00 83.62
ATOM    320  CG  LEU A  44      -2.764  -5.507  -2.370  1.00 83.62
ATOM    321  CD1 LEU A  44      -2.293  -6.188  -1.087  1.00 83.62
ATOM    322  CD2 LEU A  44      -2.623  -6.449  -3.563  1.00 83.62
ATOM    323  N   LYS A  45      -6.758  -3.508  -1.378  1.00 87.00
ATOM    324  CA  LYS A  45      -7.828  -2.578  -1.719  1.00 87.00
ATOM    325  C   LYS A  45      -7.922  -1.447  -0.698  1.00 87.00
ATOM    326  O   LYS A  45      -8.156  -0.292  -1.062  1.00 87.00
ATOM    327  CB  LYS A  45      -9.164  -3.312  -1.810  1.00 87.00
ATOM    328  CG  LYS A  45     -10.099  -2.772  -2.883  1.00 87.00
ATOM    329  CD  LYS A  45      -9.643  -3.174  -4.277  1.00 87.00
ATOM    330  CE  LYS A  45     -10.315  -2.331  -5.351  1.00 87.00
ATOM    331  NZ  LYS A  45     -11.803  -2.313  -5.200  1.00 87.00
ATOM    332  N   SER A  46      -7.738  -1.842   0.522  1.00 88.94
ATOM    333  CA  SER A  46      -7.773  -0.830   1.573  1.00 88.94
ATOM    334  C   SER A  46      -6.676   0.208   1.379  1.00 88.94
ATOM    335  O   SER A  46      -6.898   1.403   1.582  1.00 88.94
ATOM    336  CB  SER A  46      -7.633  -1.482   2.949  1.00 88.94
ATOM    337  OG  SER A  46      -6.275  -1.770   3.235  1.00 88.94
ATOM    338  N   PHE A  47      -5.539  -0.278   0.986  1.00 90.38
ATOM    339  CA  PHE A  47      -4.434   0.637   0.720  1.00 90.38
ATOM    340  C   PHE A  47      -4.770   1.570  -0.437  1.00 90.38
ATOM    341  O   PHE A  47      -4.520   2.775  -0.363  1.00 90.38
ATOM    342  CB  PHE A  47      -3.152  -0.141   0.409  1.00 90.38
ATOM    343  CG  PHE A  47      -2.530  -0.795   1.614  1.00 90.38
ATOM    344  CD1 PHE A  47      -3.264  -0.975   2.781  1.00 90.38
ATOM    345  CD2 PHE A  47      -1.212  -1.229   1.581  1.00 90.38
ATOM    346  CE1 PHE A  47      -2.693  -1.580   3.896  1.00 90.38
ATOM    347  CE2 PHE A  47      -0.633  -1.835   2.692  1.00 90.38
ATOM    348  CZ  PHE A  47      -1.374  -2.008   3.850  1.00 90.38
ATOM    349  N   ILE A  48      -5.371   0.984  -1.419  1.00 92.12
ATOM    350  CA  ILE A  48      -5.742   1.780  -2.584  1.00 92.12
ATOM    351  C   ILE A  48      -6.738   2.861  -2.172  1.00 92.12
ATOM    352  O   ILE A  48      -6.590   4.027  -2.551  1.00 92.12
ATOM    353  CB  ILE A  48      -6.340   0.898  -3.703  1.00 92.12
ATOM    354  CG1 ILE A  48      -5.287  -0.084  -4.230  1.00 92.12
ATOM    355  CG2 ILE A  48      -6.893   1.767  -4.836  1.00 92.12
ATOM    356  CD1 ILE A  48      -5.717  -0.840  -5.480  1.00 92.12
ATOM    357  N   TYR A  49      -7.668   2.539  -1.307  1.00 94.94
ATOM    358  CA  TYR A  49      -8.656   3.506  -0.837  1.00 94.94
ATOM    359  C   TYR A  49      -7.988   4.637  -0.066  1.00 94.94
ATOM    360  O   TYR A  49      -8.383   5.801  -0.196  1.00 94.94
ATOM    361  CB  TYR A  49      -9.703   2.818   0.045  1.00 94.94
ATOM    362  CG  TYR A  49     -10.515   1.771  -0.679  1.00 94.94
ATOM    363  CD1 TYR A  49     -10.809   1.905  -2.035  1.00 94.94
ATOM    364  CD2 TYR A  49     -10.995   0.650  -0.009  1.00 94.94
ATOM    365  CE1 TYR A  49     -11.561   0.944  -2.706  1.00 94.94
ATOM    366  CE2 TYR A  49     -11.747  -0.317  -0.670  1.00 94.94
ATOM    367  CZ  TYR A  49     -12.019  -0.162  -2.017  1.00 94.94
ATOM    368  OH  TYR A  49     -12.763  -1.116  -2.676  1.00 94.94
ATOM    369  N   MET A  50      -7.039   4.273   0.689  1.00 95.56
ATOM    370  CA  MET A  50      -6.320   5.281   1.466  1.00 95.56
ATOM    371  C   MET A  50      -5.504   6.191   0.553  1.00 95.56
ATOM    372  O   MET A  50      -5.484   7.410   0.738  1.00 95.56
ATOM    373  CB  MET A  50      -5.402   4.617   2.494  1.00 95.56
ATOM    374  CG  MET A  50      -6.148   3.982   3.658  1.00 95.56
ATOM    375  SD  MET A  50      -5.017   3.346   4.955  1.00 95.56
ATOM    376  CE  MET A  50      -4.412   1.842   4.143  1.00 95.56
ATOM    377  N   LEU A  51      -4.926   5.617  -0.424  1.00 95.81
ATOM    378  CA  LEU A  51      -4.125   6.391  -1.362  1.00 95.81
ATOM    379  C   LEU A  51      -5.008   7.277  -2.230  1.00 95.81
ATOM    380  O   LEU A  51      -4.629   8.406  -2.564  1.00 95.81
ATOM    381  CB  LEU A  51      -3.285   5.465  -2.246  1.00 95.81
ATOM    382  CG  LEU A  51      -2.164   4.695  -1.549  1.00 95.81
ATOM    383  CD1 LEU A  51      -1.615   3.609  -2.469  1.00 95.81
ATOM    384  CD2 LEU A  51      -1.054   5.641  -1.110  1.00 95.81
ATOM    385  N   ASP A  52      -6.191   6.777  -2.508  1.00 96.69
ATOM    386  CA  ASP A  52      -7.172   7.555  -3.256  1.00 96.69
ATOM    387  C   ASP A  52      -7.598   8.797  -2.480  1.00 96.69
ATOM    388  O   ASP A  52      -8.016   9.797  -3.074  1.00 96.69
ATOM    389  CB  ASP A  52      -8.398   6.699  -3.586  1.00 96.69
ATOM    390  CG  ASP A  52      -8.294   6.008  -4.935  1.00 96.69
ATOM    391  OD1 ASP A  52      -7.469   6.434  -5.776  1.00 96.69
ATOM    392  OD2 ASP A  52      -9.036   5.032  -5.159  1.00 96.69
ATOM    393  N   SER A  53      -7.465   8.758  -1.156  1.00 96.69
ATOM    394  CA  SER A  53      -7.875   9.859  -0.290  1.00 96.69
ATOM    395  C   SER A  53      -6.746  10.875  -0.116  1.00 96.69
ATOM    396  O   SER A  53      -6.902  11.867   0.594  1.00 96.69
ATOM    397  CB  SER A  53      -8.312   9.336   1.077  1.00 96.69
ATOM    398  OG  SER A  53      -7.190   8.950   1.846  1.00 96.69
ATOM    399  N   MET A  54      -5.637  10.656  -0.771  1.00 96.31
ATOM    400  CA  MET A  54      -4.504  11.570  -0.673  1.00 96.31
ATOM    401  C   MET A  54      -4.465  12.523  -1.860  1.00 96.31
ATOM    402  O   MET A  54      -5.027  12.227  -2.918  1.00 96.31
ATOM    403  CB  MET A  54      -3.189  10.789  -0.591  1.00 96.31
ATOM    404  CG  MET A  54      -3.013  10.016   0.709  1.00 96.31
ATOM    405  SD  MET A  54      -1.375   9.205   0.827  1.00 96.31
ATOM    406  CE  MET A  54      -1.680   8.070   2.210  1.00 96.31
ATOM    407  N   THR A  55      -3.805  13.672  -1.614  1.00 94.94
ATOM    408  CA  THR A  55      -3.650  14.633  -2.701  1.00 94.94
ATOM    409  C   THR A  55      -2.492  14.242  -3.613  1.00 94.94
ATOM    410  O   THR A  55      -1.623  13.461  -3.219  1.00 94.94
ATOM    411  CB  THR A  55      -3.420  16.062  -2.160  1.00 94.94
ATOM    412  OG1 THR A  55      -2.062  16.176  -1.713  1.00 94.94
ATOM    413  CG2 THR A  55      -4.355  16.369  -0.995  1.00 94.94
ATOM    414  N   SER A  56      -2.590  14.844  -4.801  1.00 94.94
ATOM    415  CA  SER A  56      -1.505  14.578  -5.742  1.00 94.94
ATOM    416  C   SER A  56      -0.157  14.992  -5.160  1.00 94.94
ATOM    417  O   SER A  56       0.846  14.297  -5.355  1.00 94.94
ATOM    418  CB  SER A  56      -1.746  15.312  -7.059  1.00 94.94
ATOM    419  OG  SER A  56      -2.627  14.581  -7.891  1.00 94.94
ATOM    420  N   ALA A  57      -0.175  16.109  -4.500  1.00 94.62
ATOM    421  CA  ALA A  57       1.061  16.594  -3.891  1.00 94.62
ATOM    422  C   ALA A  57       1.588  15.609  -2.855  1.00 94.62
ATOM    423  O   ALA A  57       2.801  15.414  -2.734  1.00 94.62
ATOM    424  CB  ALA A  57       0.836  17.969  -3.250  1.00 94.62
ATOM    425  N   GLU A  58       0.696  14.977  -2.115  1.00 94.38
ATOM    426  CA  GLU A  58       1.078  13.992  -1.107  1.00 94.38
ATOM    427  C   GLU A  58       1.613  12.719  -1.755  1.00 94.38
ATOM    428  O   GLU A  58       2.611  12.156  -1.298  1.00 94.38
ATOM    429  CB  GLU A  58      -0.110  13.664  -0.200  1.00 94.38
ATOM    430  CG  GLU A  58      -0.574  14.837   0.656  1.00 94.38
ATOM    431  CD  GLU A  58      -1.862  14.553   1.411  1.00 94.38
ATOM    432  OE1 GLU A  58      -2.171  15.284   2.381  1.00 94.38
ATOM    433  OE2 GLU A  58      -2.573  13.599   1.027  1.00 94.38
ATOM    434  N   LEU A  59       1.020  12.289  -2.811  1.00 95.69
ATOM    435  CA  LEU A  59       1.403  11.070  -3.508  1.00 95.69
ATOM    436  C   LEU A  59       2.750  11.242  -4.199  1.00 95.69
ATOM    437  O   LEU A  59       3.527  10.289  -4.301  1.00 95.69
ATOM    438  CB  LEU A  59       0.335  10.680  -4.531  1.00 95.69
ATOM    439  CG  LEU A  59      -0.990  10.164  -3.967  1.00 95.69
ATOM    440  CD1 LEU A  59      -2.004   9.969  -5.090  1.00 95.69
ATOM    441  CD2 LEU A  59      -0.776   8.867  -3.199  1.00 95.69
ATOM    442  N   ASP A  60       3.062  12.406  -4.539  1.00 94.44
ATOM    443  CA  ASP A  60       4.266  12.680  -5.316  1.00 94.44
ATOM    444  C   ASP A  60       5.438  13.047  -4.406  1.00 94.44
ATOM    445  O   ASP A  60       6.578  13.148  -4.863  1.00 94.44
ATOM    446  CB  ASP A  60       4.012  13.797  -6.328  1.00 94.44
ATOM    447  CG  ASP A  60       3.162  13.346  -7.506  1.00 94.44
ATOM    448  OD1 ASP A  60       3.097  12.134  -7.787  1.00 94.44
ATOM    449  OD2 ASP A  60       2.552  14.222  -8.159  1.00 94.44
ATOM    450  N   ASP A  61       5.094  13.211  -3.205  1.00 92.44
ATOM    451  CA  ASP A  61       6.137  13.641  -2.279  1.00 92.44
ATOM    452  C   ASP A  61       7.133  12.516  -2.012  1.00 92.44
ATOM    453  O   ASP A  61       6.738  11.391  -1.707  1.00 92.44
ATOM    454  CB  ASP A  61       5.523  14.125  -0.964  1.00 92.44
ATOM    455  CG  ASP A  61       6.460  15.012  -0.160  1.00 92.44
ATOM    456  OD1 ASP A  61       7.574  14.562   0.185  1.00 92.44
ATOM    457  OD2 ASP A  61       6.081  16.157   0.133  1.00 92.44
ATOM    458  N   GLY A  62       8.445  12.844  -2.045  1.00 86.44
ATOM    459  CA  GLY A  62       9.477  11.844  -1.816  1.00 86.44
ATOM    460  C   GLY A  62       9.719  11.555  -0.346  1.00 86.44
ATOM    461  O   GLY A  62      10.344  10.555   0.002  1.00 86.44
ATOM    462  N   LYS A  63       9.281  12.477   0.532  1.00 89.94
ATOM    463  CA  LYS A  63       9.484  12.305   1.968  1.00 89.94
ATOM    464  C   LYS A  63       8.188  11.906   2.664  1.00 89.94
ATOM    465  O   LYS A  63       7.680  12.648   3.510  1.00 89.94
ATOM    466  CB  LYS A  63      10.039  13.594   2.586  1.00 89.94
ATOM    467  CG  LYS A  63      11.452  13.929   2.142  1.00 89.94
ATOM    468  CD  LYS A  63      12.010  15.125   2.910  1.00 89.94
ATOM    469  CE  LYS A  63      11.160  16.366   2.710  1.00 89.94
ATOM    470  NZ  LYS A  63      11.306  16.925   1.329  1.00 89.94
ATOM    471  N   VAL A  64       7.750  10.695   2.451  1.00 89.88
ATOM    472  CA  VAL A  64       6.445  10.234   2.908  1.00 89.88
ATOM    473  C   VAL A  64       6.414  10.188   4.434  1.00 89.88
ATOM    474  O   VAL A  64       5.449  10.641   5.055  1.00 89.88
ATOM    475  CB  VAL A  64       6.105   8.836   2.328  1.00 89.88
ATOM    476  CG1 VAL A  64       4.889   8.241   3.034  1.00 89.88
ATOM    477  CG2 VAL A  64       5.862   8.934   0.823  1.00 89.88
ATOM    478  N   LYS A  65       7.422   9.742   5.070  1.00 86.38
ATOM    479  CA  LYS A  65       7.480   9.594   6.520  1.00 86.38
ATOM    480  C   LYS A  65       7.367  10.953   7.211  1.00 86.38
ATOM    481  O   LYS A  65       6.719  11.070   8.258  1.00 86.38
ATOM    482  CB  LYS A  65       8.773   8.906   6.938  1.00 86.38
ATOM    483  CG  LYS A  65       9.013   7.563   6.253  1.00 86.38
ATOM    484  CD  LYS A  65       7.819   6.641   6.392  1.00 86.38
ATOM    485  CE  LYS A  65       7.715   6.056   7.798  1.00 86.38
ATOM    486  NZ  LYS A  65       8.902   5.229   8.146  1.00 86.38
ATOM    487  N   LYS A  66       7.945  11.898   6.676  1.00 89.19
ATOM    488  CA  LYS A  66       7.902  13.242   7.238  1.00 89.19
ATOM    489  C   LYS A  66       6.582  13.938   6.906  1.00 89.19
ATOM    490  O   LYS A  66       6.078  14.734   7.695  1.00 89.19
ATOM    491  CB  LYS A  66       9.078  14.078   6.727  1.00 89.19
ATOM    492  CG  LYS A  66      10.443  13.543   7.129  1.00 89.19
ATOM    493  CD  LYS A  66      11.155  12.893   5.956  1.00 89.19
ATOM    494  CE  LYS A  66      12.414  12.150   6.402  1.00 89.19
ATOM    495  NZ  LYS A  66      13.316  13.021   7.202  1.00 89.19
ATOM    496  N   LEU A  67       6.102  13.641   5.793  1.00 91.25
ATOM    497  CA  LEU A  67       4.883  14.273   5.297  1.00 91.25
ATOM    498  C   LEU A  67       3.660  13.773   6.059  1.00 91.25
ATOM    499  O   LEU A  67       2.707  14.531   6.270  1.00 91.25
ATOM    500  CB  LEU A  67       4.711  14.000   3.799  1.00 91.25
ATOM    501  CG  LEU A  67       3.496  14.641   3.129  1.00 91.25
ATOM    502  CD1 LEU A  67       3.725  16.141   2.928  1.00 91.25
ATOM    503  CD2 LEU A  67       3.197  13.953   1.798  1.00 91.25
ATOM    504  N   MET A  68       3.719  12.531   6.527  1.00 93.44
ATOM    505  CA  MET A  68       2.566  11.891   7.160  1.00 93.44
ATOM    506  C   MET A  68       2.475  12.273   8.633  1.00 93.44
ATOM    507  O   MET A  68       2.682  11.438   9.508  1.00 93.44
ATOM    508  CB  MET A  68       2.643  10.375   7.016  1.00 93.44
ATOM    509  CG  MET A  68       2.385   9.877   5.604  1.00 93.44
ATOM    510  SD  MET A  68       0.690  10.263   5.021  1.00 93.44
ATOM    511  CE  MET A  68       0.962  10.264   3.224  1.00 93.44
ATOM    512  N   THR A  69       1.952  13.500   8.836  1.00 94.38
ATOM    513  CA  THR A  69       1.699  14.000  10.180  1.00 94.38
ATOM    514  C   THR A  69       0.425  13.383  10.758  1.00 94.38
ATOM    515  O   THR A  69      -0.402  12.852  10.008  1.00 94.38
ATOM    516  CB  THR A  69       1.584  15.531  10.203  1.00 94.38
ATOM    517  OG1 THR A  69       0.318  15.924   9.645  1.00 94.38
ATOM    518  CG2 THR A  69       2.697  16.181   9.380  1.00 94.38
ATOM    519  N   PRO A  70       0.267  13.438  12.102  1.00 95.06
ATOM    520  CA  PRO A  70      -0.963  12.906  12.695  1.00 95.06
ATOM    521  C   PRO A  70      -2.223  13.539  12.109  1.00 95.06
ATOM    522  O   PRO A  70      -3.217  12.852  11.875  1.00 95.06
ATOM    523  CB  PRO A  70      -0.820  13.250  14.180  1.00 95.06
ATOM    524  CG  PRO A  70       0.622  13.003  14.490  1.00 95.06
ATOM    525  CD  PRO A  70       1.432  13.279  13.253  1.00 95.06
ATOM    526  N   SER A  71      -2.176  14.828  11.891  1.00 96.00
ATOM    527  CA  SER A  71      -3.322  15.516  11.305  1.00 96.00
ATOM    528  C   SER A  71      -3.641  14.969   9.914  1.00 96.00
ATOM    529  O   SER A  71      -4.805  14.734   9.586  1.00 96.00
ATOM    530  CB  SER A  71      -3.061  17.016  11.227  1.00 96.00
ATOM    531  OG  SER A  71      -2.086  17.308  10.238  1.00 96.00
ATOM    532  N   ARG A  72      -2.639  14.789   9.102  1.00 96.00
ATOM    533  CA  ARG A  72      -2.824  14.258   7.754  1.00 96.00
ATOM    534  C   ARG A  72      -3.338  12.828   7.797  1.00 96.00
ATOM    535  O   ARG A  72      -4.230  12.461   7.031  1.00 96.00
ATOM    536  CB  ARG A  72      -1.514  14.328   6.969  1.00 96.00
ATOM    537  CG  ARG A  72      -1.687  14.208   5.464  1.00 96.00
ATOM    538  CD  ARG A  72      -0.365  14.385   4.727  1.00 96.00
ATOM    539  NE  ARG A  72       0.329  15.595   5.146  1.00 96.00
ATOM    540  CZ  ARG A  72       0.063  16.826   4.704  1.00 96.00
ATOM    541  NH1 ARG A  72      -0.897  17.015   3.800  1.00 96.00
ATOM    542  NH2 ARG A  72       0.759  17.855   5.155  1.00 96.00
ATOM    543  N   MET A  73      -2.805  12.031   8.695  1.00 95.88
ATOM    544  CA  MET A  73      -3.240  10.641   8.844  1.00 95.88
ATOM    545  C   MET A  73      -4.711  10.570   9.242  1.00 95.88
ATOM    546  O   MET A  73      -5.449   9.711   8.758  1.00 95.88
ATOM    547  CB  MET A  73      -2.381   9.906   9.875  1.00 95.88
ATOM    548  CG  MET A  73      -0.963   9.633   9.398  1.00 95.88
ATOM    549  SD  MET A  73      -0.043   8.531  10.547  1.00 95.88
ATOM    550  CE  MET A  73       0.278   9.695  11.906  1.00 95.88
ATOM    551  N   HIS A  74      -5.094  11.477  10.094  1.00 96.94
ATOM    552  CA  HIS A  74      -6.496  11.539  10.492  1.00 96.94
ATOM    553  C   HIS A  74      -7.391  11.852   9.297  1.00 96.94
ATOM    554  O   HIS A  74      -8.461  11.266   9.148  1.00 96.94
ATOM    555  CB  HIS A  74      -6.695  12.594  11.586  1.00 96.94
ATOM    556  CG  HIS A  74      -7.596  12.149  12.694  1.00 96.94
ATOM    557  ND1 HIS A  74      -7.529  12.676  13.966  1.00 96.94
ATOM    558  CD2 HIS A  74      -8.586  11.226  12.723  1.00 96.94
ATOM    559  CE1 HIS A  74      -8.437  12.094  14.727  1.00 96.94
ATOM    560  NE2 HIS A  74      -9.092  11.213  14.000  1.00 96.94
ATOM    561  N   ARG A  75      -6.996  12.805   8.547  1.00 96.75
ATOM    562  CA  ARG A  75      -7.758  13.172   7.355  1.00 96.75
ATOM    563  C   ARG A  75      -7.879  11.984   6.398  1.00 96.75
ATOM    564  O   ARG A  75      -8.961  11.703   5.887  1.00 96.75
ATOM    565  CB  ARG A  75      -7.105  14.352   6.645  1.00 96.75
ATOM    566  CG  ARG A  75      -7.892  14.869   5.452  1.00 96.75
ATOM    567  CD  ARG A  75      -7.013  15.647   4.481  1.00 96.75
ATOM    568  NE  ARG A  75      -5.965  14.798   3.914  1.00 96.75
ATOM    569  CZ  ARG A  75      -6.161  13.913   2.938  1.00 96.75
ATOM    570  NH1 ARG A  75      -7.366  13.742   2.405  1.00 96.75
ATOM    571  NH2 ARG A  75      -5.137  13.190   2.497  1.00 96.75
ATOM    572  N   ILE A  76      -6.785  11.312   6.109  1.00 97.25
ATOM    573  CA  ILE A  76      -6.758  10.164   5.203  1.00 97.25
ATOM    574  C   ILE A  76      -7.660   9.062   5.746  1.00 97.25
ATOM    575  O   ILE A  76      -8.453   8.477   5.000  1.00 97.25
ATOM    576  CB  ILE A  76      -5.324   9.641   5.000  1.00 97.25
ATOM    577  CG1 ILE A  76      -4.448  10.707   4.330  1.00 97.25
ATOM    578  CG2 ILE A  76      -5.337   8.346   4.176  1.00 97.25
ATOM    579  CD1 ILE A  76      -2.955  10.478   4.505  1.00 97.25
ATOM    580  N   ALA A  77      -7.590   8.805   7.074  1.00 96.88
ATOM    581  CA  ALA A  77      -8.422   7.785   7.711  1.00 96.88
ATOM    582  C   ALA A  77      -9.906   8.102   7.547  1.00 96.88
ATOM    583  O   ALA A  77     -10.688   7.242   7.145  1.00 96.88
ATOM    584  CB  ALA A  77      -8.062   7.656   9.188  1.00 96.88
ATOM    585  N   ARG A  78     -10.234   9.297   7.773  1.00 96.88
ATOM    586  CA  ARG A  78     -11.617   9.727   7.637  1.00 96.88
ATOM    587  C   ARG A  78     -12.078   9.641   6.184  1.00 96.88
ATOM    588  O   ARG A  78     -13.188   9.188   5.902  1.00 96.88
ATOM    589  CB  ARG A  78     -11.797  11.148   8.156  1.00 96.88
ATOM    590  CG  ARG A  78     -11.495  11.311   9.637  1.00 96.88
ATOM    591  CD  ARG A  78     -12.762  11.453  10.467  1.00 96.88
ATOM    592  NE  ARG A  78     -13.706  10.378  10.196  1.00 96.88
ATOM    593  CZ  ARG A  78     -14.711  10.455   9.325  1.00 96.88
ATOM    594  NH1 ARG A  78     -14.919  11.559   8.621  1.00 96.88
ATOM    595  NH2 ARG A  78     -15.515   9.410   9.148  1.00 96.88
ATOM    596  N   GLY A  79     -11.211  10.086   5.320  1.00 96.50
ATOM    597  CA  GLY A  79     -11.555  10.102   3.908  1.00 96.50
ATOM    598  C   GLY A  79     -11.719   8.719   3.316  1.00 96.50
ATOM    599  O   GLY A  79     -12.555   8.500   2.439  1.00 96.50
ATOM    600  N   SER A  80     -10.891   7.801   3.773  1.00 96.06
ATOM    601  CA  SER A  80     -10.883   6.449   3.223  1.00 96.06
ATOM    602  C   SER A  80     -11.812   5.531   4.008  1.00 96.06
ATOM    603  O   SER A  80     -12.023   4.379   3.621  1.00 96.06
ATOM    604  CB  SER A  80      -9.461   5.879   3.219  1.00 96.06
ATOM    605  OG  SER A  80      -8.907   5.901   4.522  1.00 96.06
ATOM    606  N   GLY A  81     -12.336   5.980   5.090  1.00 95.94
ATOM    607  CA  GLY A  81     -13.188   5.145   5.922  1.00 95.94
ATOM    608  C   GLY A  81     -12.414   4.074   6.668  1.00 95.94
ATOM    609  O   GLY A  81     -12.953   2.996   6.945  1.00 95.94
ATOM    610  N   ARG A  82     -11.156   4.391   6.871  1.00 94.69
ATOM    611  CA  ARG A  82     -10.305   3.453   7.590  1.00 94.69
ATOM    612  C   ARG A  82      -9.844   4.035   8.922  1.00 94.69
ATOM    613  O   ARG A  82     -10.062   5.219   9.195  1.00 94.69
ATOM    614  CB  ARG A  82      -9.086   3.078   6.742  1.00 94.69
ATOM    615  CG  ARG A  82      -9.427   2.719   5.305  1.00 94.69
ATOM    616  CD  ARG A  82     -10.224   1.428   5.221  1.00 94.69
ATOM    617  NE  ARG A  82     -11.408   1.580   4.375  1.00 94.69
ATOM    618  CZ  ARG A  82     -12.349   0.654   4.210  1.00 94.69
ATOM    619  NH1 ARG A  82     -12.261  -0.515   4.835  1.00 94.69
ATOM    620  NH2 ARG A  82     -13.382   0.898   3.415  1.00 94.69
ATOM    621  N   SER A  83      -9.281   3.156   9.695  1.00 94.69
ATOM    622  CA  SER A  83      -8.805   3.605  11.000  1.00 94.69
ATOM    623  C   SER A  83      -7.398   4.191  10.906  1.00 94.69
ATOM    624  O   SER A  83      -6.680   3.939   9.938  1.00 94.69
ATOM    625  CB  SER A  83      -8.812   2.449  12.000  1.00 94.69
ATOM    626  OG  SER A  83      -7.978   1.396  11.560  1.00 94.69
ATOM    627  N   ILE A  84      -7.043   4.984  11.906  1.00 94.31
ATOM    628  CA  ILE A  84      -5.730   5.617  11.953  1.00 94.31
ATOM    629  C   ILE A  84      -4.641   4.551  11.961  1.00 94.31
ATOM    630  O   ILE A  84      -3.650   4.656  11.234  1.00 94.31
ATOM    631  CB  ILE A  84      -5.590   6.535  13.188  1.00 94.31
ATOM    632  CG1 ILE A  84      -6.720   7.574  13.216  1.00 94.31
ATOM    633  CG2 ILE A  84      -4.219   7.217  13.198  1.00 94.31
ATOM    634  CD1 ILE A  84      -6.625   8.562  14.371  1.00 94.31
ATOM    635  N   PRO A  85      -4.844   3.473  12.758  1.00 92.25
ATOM    636  CA  PRO A  85      -3.832   2.412  12.734  1.00 92.25
ATOM    637  C   PRO A  85      -3.643   1.807  11.344  1.00 92.25
ATOM    638  O   PRO A  85      -2.525   1.434  10.977  1.00 92.25
ATOM    639  CB  PRO A  85      -4.387   1.375  13.711  1.00 92.25
ATOM    640  CG  PRO A  85      -5.000   2.178  14.816  1.00 92.25
ATOM    641  CD  PRO A  85      -5.935   3.186  14.208  1.00 92.25
ATOM    642  N   GLU A  86      -4.637   1.728  10.586  1.00 90.25
ATOM    643  CA  GLU A  86      -4.535   1.204   9.227  1.00 90.25
ATOM    644  C   GLU A  86      -3.711   2.129   8.336  1.00 90.25
ATOM    645  O   GLU A  86      -2.916   1.665   7.520  1.00 90.25
ATOM    646  CB  GLU A  86      -5.930   1.001   8.625  1.00 90.25
ATOM    647  CG  GLU A  86      -6.642  -0.245   9.132  1.00 90.25
ATOM    648  CD  GLU A  86      -8.059  -0.382   8.596  1.00 90.25
ATOM    649  OE1 GLU A  86      -8.283  -1.170   7.654  1.00 90.25
ATOM    650  OE2 GLU A  86      -8.958   0.307   9.136  1.00 90.25
ATOM    651  N   VAL A  87      -3.895   3.395   8.523  1.00 93.00
ATOM    652  CA  VAL A  87      -3.115   4.367   7.762  1.00 93.00
ATOM    653  C   VAL A  87      -1.646   4.281   8.164  1.00 93.00
ATOM    654  O   VAL A  87      -0.755   4.359   7.316  1.00 93.00
ATOM    655  CB  VAL A  87      -3.645   5.805   7.969  1.00 93.00
ATOM    656  CG1 VAL A  87      -2.797   6.809   7.191  1.00 93.00
ATOM    657  CG2 VAL A  87      -5.109   5.898   7.547  1.00 93.00
ATOM    658  N   GLN A  88      -1.472   4.117   9.438  1.00 91.00
ATOM    659  CA  GLN A  88      -0.104   3.949   9.922  1.00 91.00
ATOM    660  C   GLN A  88       0.539   2.701   9.320  1.00 91.00
ATOM    661  O   GLN A  88       1.714   2.721   8.945  1.00 91.00
ATOM    662  CB  GLN A  88      -0.077   3.873  11.445  1.00 91.00
ATOM    663  CG  GLN A  88       1.275   3.468  12.018  1.00 91.00
ATOM    664  CD  GLN A  88       2.355   4.498  11.751  1.00 91.00
ATOM    665  OE1 GLN A  88       2.648   5.344  12.600  1.00 91.00
ATOM    666  NE2 GLN A  88       2.954   4.436  10.563  1.00 91.00
ATOM    667  N   ASN A  89      -0.228   1.680   9.227  1.00 87.00
ATOM    668  CA  ASN A  89       0.256   0.447   8.617  1.00 87.00
ATOM    669  C   ASN A  89       0.625   0.656   7.148  1.00 87.00
ATOM    670  O   ASN A  89       1.586   0.063   6.656  1.00 87.00
ATOM    671  CB  ASN A  89      -0.789  -0.664   8.742  1.00 87.00
ATOM    672  CG  ASN A  89      -0.566  -1.535   9.967  1.00 87.00
ATOM    673  OD1 ASN A  89      -0.078  -2.661   9.859  1.00 87.00
ATOM    674  ND2 ASN A  89      -0.922  -1.018  11.137  1.00 87.00
ATOM    675  N   LEU A  90      -0.185   1.404   6.438  1.00 89.25
ATOM    676  CA  LEU A  90       0.135   1.751   5.055  1.00 89.25
ATOM    677  C   LEU A  90       1.505   2.414   4.965  1.00 89.25
ATOM    678  O   LEU A  90       2.314   2.059   4.105  1.00 89.25
ATOM    679  CB  LEU A  90      -0.934   2.680   4.473  1.00 89.25
ATOM    680  CG  LEU A  90      -0.657   3.243   3.080  1.00 89.25
ATOM    681  CD1 LEU A  90      -0.793   2.147   2.027  1.00 89.25
ATOM    682  CD2 LEU A  90      -1.599   4.402   2.774  1.00 89.25
ATOM    683  N   VAL A  91       1.790   3.354   5.871  1.00 89.12
ATOM    684  CA  VAL A  91       3.049   4.094   5.859  1.00 89.12
ATOM    685  C   VAL A  91       4.203   3.150   6.180  1.00 89.12
ATOM    686  O   VAL A  91       5.266   3.221   5.551  1.00 89.12
ATOM    687  CB  VAL A  91       3.025   5.266   6.867  1.00 89.12
ATOM    688  CG1 VAL A  91       4.372   5.988   6.886  1.00 89.12
ATOM    689  CG2 VAL A  91       1.898   6.241   6.521  1.00 89.12
ATOM    690  N   VAL A  92       3.969   2.291   7.152  1.00 85.88
ATOM    691  CA  VAL A  92       4.988   1.309   7.504  1.00 85.88
ATOM    692  C   VAL A  92       5.250   0.385   6.316  1.00 85.88
ATOM    693  O   VAL A  92       6.402   0.082   6.000  1.00 85.88
ATOM    694  CB  VAL A  92       4.574   0.482   8.742  1.00 85.88
ATOM    695  CG1 VAL A  92       5.627  -0.579   9.059  1.00 85.88
ATOM    696  CG2 VAL A  92       4.356   1.397   9.944  1.00 85.88
ATOM    697  N   SER A  93       4.195  -0.066   5.695  1.00 84.88
ATOM    698  CA  SER A  93       4.316  -0.925   4.523  1.00 84.88
ATOM    699  C   SER A  93       5.066  -0.223   3.396  1.00 84.88
ATOM    700  O   SER A  93       5.902  -0.831   2.727  1.00 84.88
ATOM    701  CB  SER A  93       2.934  -1.359   4.031  1.00 84.88
ATOM    702  OG  SER A  93       2.338  -0.338   3.244  1.00 84.88
ATOM    703  N   TYR A  94       4.711   1.024   3.156  1.00 86.31
ATOM    704  CA  TYR A  94       5.410   1.826   2.156  1.00 86.31
ATOM    705  C   TYR A  94       6.910   1.829   2.412  1.00 86.31
ATOM    706  O   TYR A  94       7.703   1.648   1.485  1.00 86.31
ATOM    707  CB  TYR A  94       4.875   3.262   2.154  1.00 86.31
ATOM    708  CG  TYR A  94       5.733   4.225   1.366  1.00 86.31
ATOM    709  CD1 TYR A  94       6.696   5.008   1.997  1.00 86.31
ATOM    710  CD2 TYR A  94       5.579   4.353  -0.011  1.00 86.31
ATOM    711  CE1 TYR A  94       7.485   5.897   1.276  1.00 86.31
ATOM    712  CE2 TYR A  94       6.364   5.240  -0.742  1.00 86.31
ATOM    713  CZ  TYR A  94       7.312   6.006  -0.092  1.00 86.31
ATOM    714  OH  TYR A  94       8.093   6.884  -0.811  1.00 86.31
ATOM    715  N   THR A  95       7.348   2.029   3.695  1.00 84.62
ATOM    716  CA  THR A  95       8.766   2.080   4.051  1.00 84.62
ATOM    717  C   THR A  95       9.445   0.749   3.748  1.00 84.62
ATOM    718  O   THR A  95      10.578   0.722   3.254  1.00 84.62
ATOM    719  CB  THR A  95       8.953   2.432   5.535  1.00 84.62
ATOM    720  OG1 THR A  95       8.328   3.690   5.808  1.00 84.62
ATOM    721  CG2 THR A  95      10.431   2.529   5.892  1.00 84.62
ATOM    722  N   LYS A  96       8.797  -0.260   4.070  1.00 81.88
ATOM    723  CA  LYS A  96       9.336  -1.585   3.775  1.00 81.88
ATOM    724  C   LYS A  96       9.492  -1.792   2.271  1.00 81.88
ATOM    725  O   LYS A  96      10.492  -2.352   1.817  1.00 81.88
ATOM    726  CB  LYS A  96       8.438  -2.674   4.363  1.00 81.88
ATOM    727  CG  LYS A  96       8.182  -2.524   5.855  1.00 81.88
ATOM    728  CD  LYS A  96       6.886  -3.214   6.269  1.00 81.88
ATOM    729  CE  LYS A  96       6.965  -4.722   6.061  1.00 81.88
ATOM    730  NZ  LYS A  96       7.812  -5.378   7.104  1.00 81.88
ATOM    731  N   PHE A  97       8.492  -1.326   1.590  1.00 80.38
ATOM    732  CA  PHE A  97       8.516  -1.433   0.136  1.00 80.38
ATOM    733  C   PHE A  97       9.664  -0.621  -0.449  1.00 80.38
ATOM    734  O   PHE A  97      10.383  -1.095  -1.334  1.00 80.38
ATOM    735  CB  PHE A  97       7.184  -0.963  -0.460  1.00 80.38
ATOM    736  CG  PHE A  97       6.022  -1.859  -0.126  1.00 80.38
ATOM    737  CD1 PHE A  97       6.228  -3.089   0.489  1.00 80.38
ATOM    738  CD2 PHE A  97       4.723  -1.475  -0.432  1.00 80.38
ATOM    739  CE1 PHE A  97       5.155  -3.921   0.801  1.00 80.38
ATOM    740  CE2 PHE A  97       3.646  -2.301  -0.125  1.00 80.38
ATOM    741  CZ  PHE A  97       3.865  -3.524   0.489  1.00 80.38
ATOM    742  N   GLU A  98       9.789   0.547   0.012  1.00 82.56
ATOM    743  CA  GLU A  98      10.859   1.437  -0.427  1.00 82.56
ATOM    744  C   GLU A  98      12.227   0.797  -0.215  1.00 82.56
ATOM    745  O   GLU A  98      13.086   0.844  -1.101  1.00 82.56
ATOM    746  CB  GLU A  98      10.781   2.775   0.311  1.00 82.56
ATOM    747  CG  GLU A  98      11.941   3.714   0.001  1.00 82.56
ATOM    748  CD  GLU A  98      11.981   4.934   0.909  1.00 82.56
ATOM    749  OE1 GLU A  98      11.267   5.923   0.627  1.00 82.56
ATOM    750  OE2 GLU A  98      12.738   4.902   1.903  1.00 82.56
ATOM    751  N   ASP A  99      12.391   0.168   0.930  1.00 81.88
ATOM    752  CA  ASP A  99      13.656  -0.483   1.266  1.00 81.88
ATOM    753  C   ASP A  99      13.953  -1.632   0.305  1.00 81.88
ATOM    754  O   ASP A  99      15.094  -1.812  -0.120  1.00 81.88
ATOM    755  CB  ASP A  99      13.625  -0.998   2.707  1.00 81.88
ATOM    756  CG  ASP A  99      14.579  -0.252   3.623  1.00 81.88
ATOM    757  OD1 ASP A  99      15.804  -0.504   3.567  1.00 81.88
ATOM    758  OD2 ASP A  99      14.103   0.590   4.412  1.00 81.88
ATOM    759  N   VAL A 100      12.992  -2.381   0.012  1.00 75.62
ATOM    760  CA  VAL A 100      13.133  -3.525  -0.881  1.00 75.62
ATOM    761  C   VAL A 100      13.469  -3.045  -2.291  1.00 75.62
ATOM    762  O   VAL A 100      14.375  -3.580  -2.939  1.00 75.62
ATOM    763  CB  VAL A 100      11.852  -4.391  -0.904  1.00 75.62
ATOM    764  CG1 VAL A 100      12.008  -5.560  -1.874  1.00 75.62
ATOM    765  CG2 VAL A 100      11.527  -4.900   0.501  1.00 75.62
ATOM    766  N   VAL A 101      12.758  -2.020  -2.752  1.00 74.50
ATOM    767  CA  VAL A 101      12.961  -1.484  -4.094  1.00 74.50
ATOM    768  C   VAL A 101      14.367  -0.904  -4.215  1.00 74.50
ATOM    769  O   VAL A 101      15.031  -1.078  -5.238  1.00 74.50
ATOM    770  CB  VAL A 101      11.906  -0.407  -4.438  1.00 74.50
ATOM    771  CG1 VAL A 101      12.214   0.230  -5.792  1.00 74.50
ATOM    772  CG2 VAL A 101      10.505  -1.010  -4.430  1.00 74.50
ATOM    773  N   LYS A 102      14.789  -0.252  -3.156  1.00 77.06
ATOM    774  CA  LYS A 102      16.141   0.316  -3.148  1.00 77.06
ATOM    775  C   LYS A 102      17.203  -0.779  -3.215  1.00 77.06
ATOM    776  O   LYS A 102      18.281  -0.575  -3.777  1.00 77.06
ATOM    777  CB  LYS A 102      16.344   1.177  -1.903  1.00 77.06
ATOM    778  CG  LYS A 102      15.563   2.481  -1.910  1.00 77.06
ATOM    779  CD  LYS A 102      16.119   3.462  -2.934  1.00 77.06
ATOM    780  CE  LYS A 102      17.343   4.191  -2.404  1.00 77.06
ATOM    781  NZ  LYS A 102      17.691   5.376  -3.244  1.00 77.06
ATOM    782  N   LYS A 103      16.859  -1.865  -2.660  1.00 77.69
ATOM    783  CA  LYS A 103      17.828  -2.965  -2.619  1.00 77.69
ATOM    784  C   LYS A 103      17.859  -3.711  -3.951  1.00 77.69
ATOM    785  O   LYS A 103      18.906  -4.230  -4.348  1.00 77.69
ATOM    786  CB  LYS A 103      17.484  -3.934  -1.486  1.00 77.69
ATOM    787  CG  LYS A 103      17.708  -3.366  -0.095  1.00 77.69
ATOM    788  CD  LYS A 103      16.831  -4.051   0.942  1.00 77.69
ATOM    789  CE  LYS A 103      17.181  -5.527   1.087  1.00 77.69
ATOM    790  NZ  LYS A 103      16.685  -6.090   2.376  1.00 77.69
ATOM    791  N   ILE A 104      16.719  -3.852  -4.539  1.00 71.38
ATOM    792  CA  ILE A 104      16.641  -4.621  -5.777  1.00 71.38
ATOM    793  C   ILE A 104      17.062  -3.744  -6.953  1.00 71.38
ATOM    794  O   ILE A 104      17.562  -4.250  -7.965  1.00 71.38
ATOM    795  CB  ILE A 104      15.211  -5.172  -6.012  1.00 71.38
ATOM    796  CG1 ILE A 104      14.234  -4.022  -6.277  1.00 71.38
ATOM    797  CG2 ILE A 104      14.759  -6.010  -4.812  1.00 71.38
ATOM    798  CD1 ILE A 104      12.780  -4.453  -6.367  1.00 71.38
ATOM    799  N   GLY A 105      16.875  -2.416  -6.891  1.00 63.16
ATOM    800  CA  GLY A 105      17.281  -1.554  -7.988  1.00 63.16
ATOM    801  C   GLY A 105      18.719  -1.086  -7.863  1.00 63.16
ATOM    802  O   GLY A 105      19.469  -1.068  -8.852  1.00 63.16
ATOM    803  OXT GLY A 105      19.126  -0.749  -6.725  1.00 63.16
TER
ATOM    804  N   GLY B   1      10.234  -9.188 -10.086  1.00 47.97
ATOM    805  CA  GLY B   1      10.891  -7.918  -9.828  1.00 47.97
ATOM    806  C   GLY B   1      10.172  -7.082  -8.781  1.00 47.97
ATOM    807  O   GLY B   1       9.609  -7.625  -7.828  1.00 47.97
ATOM    808  N   ALA B   2      10.016  -5.820  -8.969  1.00 52.75
ATOM    809  CA  ALA B   2       9.391  -4.855  -8.070  1.00 52.75
ATOM    810  C   ALA B   2       7.977  -5.297  -7.695  1.00 52.75
ATOM    811  O   ALA B   2       7.562  -5.156  -6.543  1.00 52.75
ATOM    812  CB  ALA B   2       9.352  -3.473  -8.719  1.00 52.75
ATOM    813  N   LEU B   3       7.410  -5.801  -8.688  1.00 55.16
ATOM    814  CA  LEU B   3       6.043  -6.273  -8.492  1.00 55.16
ATOM    815  C   LEU B   3       6.004  -7.426  -7.488  1.00 55.16
ATOM    816  O   LEU B   3       5.141  -7.461  -6.613  1.00 55.16
ATOM    817  CB  LEU B   3       5.430  -6.715  -9.820  1.00 55.16
ATOM    818  CG  LEU B   3       3.927  -6.484  -9.986  1.00 55.16
ATOM    819  CD1 LEU B   3       3.142  -7.586  -9.283  1.00 55.16
ATOM    820  CD2 LEU B   3       3.533  -5.117  -9.446  1.00 55.16
ATOM    821  N   LEU B   4       6.961  -8.320  -7.699  1.00 57.31
ATOM    822  CA  LEU B   4       7.027  -9.477  -6.809  1.00 57.31
ATOM    823  C   LEU B   4       7.301  -9.039  -5.375  1.00 57.31
ATOM    824  O   LEU B   4       6.684  -9.555  -4.438  1.00 57.31
ATOM    825  CB  LEU B   4       8.117 -10.445  -7.273  1.00 57.31
ATOM    826  CG  LEU B   4       7.765 -11.934  -7.225  1.00 57.31
ATOM    827  CD1 LEU B   4       7.505 -12.371  -5.789  1.00 57.31
ATOM    828  CD2 LEU B   4       6.556 -12.224  -8.108  1.00 57.31
ATOM    829  N   ALA B   5       8.227  -8.203  -5.336  1.00 58.94
ATOM    830  CA  ALA B   5       8.570  -7.680  -4.016  1.00 58.94
ATOM    831  C   ALA B   5       7.387  -6.961  -3.381  1.00 58.94
ATOM    832  O   ALA B   5       7.133  -7.109  -2.182  1.00 58.94
ATOM    833  CB  ALA B   5       9.773  -6.738  -4.113  1.00 58.94
ATOM    834  N   LEU B   6       6.730  -6.395  -4.297  1.00 60.91
ATOM    835  CA  LEU B   6       5.527  -5.711  -3.830  1.00 60.91
ATOM    836  C   LEU B   6       4.496  -6.715  -3.324  1.00 60.91
ATOM    837  O   LEU B   6       3.908  -6.520  -2.258  1.00 60.91
ATOM    838  CB  LEU B   6       4.922  -4.859  -4.953  1.00 60.91
ATOM    839  CG  LEU B   6       3.748  -3.965  -4.561  1.00 60.91
ATOM    840  CD1 LEU B   6       4.166  -2.499  -4.590  1.00 60.91
ATOM    841  CD2 LEU B   6       2.562  -4.203  -5.494  1.00 60.91
ATOM    842  N   VAL B   7       4.402  -7.656  -4.133  1.00 61.12
ATOM    843  CA  VAL B   7       3.422  -8.688  -3.805  1.00 61.12
ATOM    844  C   VAL B   7       3.836  -9.406  -2.520  1.00 61.12
ATOM    845  O   VAL B   7       3.002  -9.664  -1.649  1.00 61.12
ATOM    846  CB  VAL B   7       3.262  -9.711  -4.953  1.00 61.12
ATOM    847  CG1 VAL B   7       2.497 -10.940  -4.480  1.00 61.12
ATOM    848  CG2 VAL B   7       2.557  -9.062  -6.145  1.00 61.12
ATOM    849  N   MET B   8       5.066  -9.602  -2.506  1.00 63.16
ATOM    850  CA  MET B   8       5.551 -10.289  -1.314  1.00 63.16
ATOM    851  C   MET B   8       5.395  -9.414  -0.077  1.00 63.16
ATOM    852  O   MET B   8       5.008  -9.898   0.988  1.00 63.16
ATOM    853  CB  MET B   8       7.016 -10.695  -1.486  1.00 63.16
ATOM    854  CG  MET B   8       7.220 -11.875  -2.431  1.00 63.16
ATOM    855  SD  MET B   8       6.745 -13.471  -1.671  1.00 63.16
ATOM    856  CE  MET B   8       6.823 -14.553  -3.128  1.00 63.16
ATOM    857  N   CYS B   9       5.723  -8.250  -0.357  1.00 62.72
ATOM    858  CA  CYS B   9       5.598  -7.332   0.771  1.00 62.72
ATOM    859  C   CYS B   9       4.137  -7.148   1.167  1.00 62.72
ATOM    860  O   CYS B   9       3.812  -7.121   2.355  1.00 62.72
ATOM    861  CB  CYS B   9       6.215  -5.977   0.428  1.00 62.72
ATOM    862  SG  CYS B   9       8.020  -5.957   0.507  1.00 62.72
ATOM    863  N   LEU B  10       3.420  -7.074   0.127  1.00 62.28
ATOM    864  CA  LEU B  10       1.991  -6.945   0.389  1.00 62.28
ATOM    865  C   LEU B  10       1.454  -8.188   1.092  1.00 62.28
ATOM    866  O   LEU B  10       0.653  -8.086   2.023  1.00 62.28
ATOM    867  CB  LEU B  10       1.226  -6.711  -0.916  1.00 62.28
ATOM    868  CG  LEU B  10       1.257  -5.287  -1.475  1.00 62.28
ATOM    869  CD1 LEU B  10       0.580  -5.243  -2.840  1.00 62.28
ATOM    870  CD2 LEU B  10       0.589  -4.318  -0.507  1.00 62.28
ATOM    871  N   ALA B  11       1.901  -9.203   0.532  1.00 59.16
ATOM    872  CA  ALA B  11       1.532 -10.461   1.173  1.00 59.16
ATOM    873  C   ALA B  11       2.025 -10.508   2.615  1.00 59.16
ATOM    874  O   ALA B  11       1.297 -10.930   3.514  1.00 59.16
ATOM    875  CB  ALA B  11       2.092 -11.641   0.384  1.00 59.16
ATOM    876  N   ALA B  12       3.162 -10.039   2.721  1.00 59.50
ATOM    877  CA  ALA B  12       3.709 -10.039   4.074  1.00 59.50
ATOM    878  C   ALA B  12       2.920  -9.102   4.988  1.00 59.50
ATOM    879  O   ALA B  12       2.652  -9.438   6.145  1.00 59.50
ATOM    880  CB  ALA B  12       5.184  -9.641   4.055  1.00 59.50
ATOM    881  N   THR B  13       2.650  -8.078   4.422  1.00 56.25
ATOM    882  CA  THR B  13       1.868  -7.133   5.207  1.00 56.25
ATOM    883  C   THR B  13       0.467  -7.672   5.473  1.00 56.25
ATOM    884  O   THR B  13      -0.070  -7.508   6.570  1.00 56.25
ATOM    885  CB  THR B  13       1.769  -5.770   4.500  1.00 56.25
ATOM    886  OG1 THR B  13       3.084  -5.221   4.345  1.00 56.25
ATOM    887  CG2 THR B  13       0.917  -4.792   5.302  1.00 56.25
ATOM    888  N   ALA B  14      -0.115  -8.102   4.473  1.00 54.03
ATOM    889  CA  ALA B  14      -1.420  -8.727   4.672  1.00 54.03
ATOM    890  C   ALA B  14      -1.348  -9.820   5.734  1.00 54.03
ATOM    891  O   ALA B  14      -2.242  -9.938   6.574  1.00 54.03
ATOM    892  CB  ALA B  14      -1.940  -9.305   3.355  1.00 54.03
ATOM    893  N   VAL B  15      -0.350 -10.500   5.602  1.00 52.03
ATOM    894  CA  VAL B  15      -0.170 -11.570   6.582  1.00 52.03
ATOM    895  C   VAL B  15       0.054 -10.969   7.965  1.00 52.03
ATOM    896  O   VAL B  15      -0.484 -11.469   8.961  1.00 52.03
ATOM    897  CB  VAL B  15       1.011 -12.492   6.203  1.00 52.03
ATOM    898  CG1 VAL B  15       1.455 -13.325   7.406  1.00 52.03
ATOM    899  CG2 VAL B  15       0.624 -13.403   5.037  1.00 52.03
ATOM    900  N   SER B  16       0.738 -10.000   7.934  1.00 51.47
ATOM    901  CA  SER B  16       0.998  -9.359   9.219  1.00 51.47
ATOM    902  C   SER B  16      -0.260  -8.695   9.766  1.00 51.47
ATOM    903  O   SER B  16      -0.474  -8.664  10.984  1.00 51.47
ATOM    904  CB  SER B  16       2.115  -8.328   9.086  1.00 51.47
ATOM    905  OG  SER B  16       1.620  -7.110   8.560  1.00 51.47
ATOM    906  N   ALA B  17      -1.010  -8.109   9.016  1.00 49.56
ATOM    907  CA  ALA B  17      -2.273  -7.508   9.438  1.00 49.56
ATOM    908  C   ALA B  17      -3.225  -8.570   9.984  1.00 49.56
ATOM    909  O   ALA B  17      -4.047  -8.281  10.859  1.00 49.56
ATOM    910  CB  ALA B  17      -2.924  -6.766   8.273  1.00 49.56
ATOM    911  N   GLN B  18      -3.209  -9.641   9.438  1.00 44.69
ATOM    912  CA  GLN B  18      -4.020 -10.734   9.953  1.00 44.69
ATOM    913  C   GLN B  18      -3.566 -11.148  11.352  1.00 44.69
ATOM    914  O   GLN B  18      -4.355 -11.672  12.141  1.00 44.69
ATOM    915  CB  GLN B  18      -3.965 -11.945   9.016  1.00 44.69
ATOM    916  CG  GLN B  18      -4.543 -11.675   7.636  1.00 44.69
ATOM    917  CD  GLN B  18      -5.617 -10.605   7.652  1.00 44.69
ATOM    918  OE1 GLN B  18      -6.600 -10.700   8.394  1.00 44.69
ATOM    919  NE2 GLN B  18      -5.445  -9.574   6.829  1.00 44.69
ATOM    920  N   ARG B  19      -2.398 -10.914  11.531  1.00 44.97
ATOM    921  CA  ARG B  19      -1.924 -11.328  12.844  1.00 44.97
ATOM    922  C   ARG B  19      -2.250 -10.273  13.898  1.00 44.97
ATOM    923  O   ARG B  19      -2.176 -10.547  15.102  1.00 44.97
ATOM    924  CB  ARG B  19      -0.417 -11.586  12.812  1.00 44.97
ATOM    925  CG  ARG B  19      -0.038 -13.043  13.056  1.00 44.97
ATOM    926  CD  ARG B  19       0.671 -13.648  11.854  1.00 44.97
ATOM    927  NE  ARG B  19      -0.236 -13.812  10.721  1.00 44.97
ATOM    928  CZ  ARG B  19      -0.945 -14.909  10.468  1.00 44.97
ATOM    929  NH1 ARG B  19      -0.859 -15.967  11.268  1.00 44.97
ATOM    930  NH2 ARG B  19      -1.742 -14.949   9.404  1.00 44.97
ATOM    931  N   SER B  20      -2.559  -9.086  13.484  1.00 37.31
ATOM    932  CA  SER B  20      -2.943  -8.117  14.500  1.00 37.31
ATOM    933  C   SER B  20      -4.441  -8.180  14.781  1.00 37.31
ATOM    934  O   SER B  20      -4.871  -7.945  15.914  1.00 37.31
ATOM    935  CB  SER B  20      -2.557  -6.703  14.062  1.00 37.31
ATOM    936  OG  SER B  20      -3.174  -6.366  12.839  1.00 37.31
ATOM    937  OXT SER B  20      -5.198  -8.504  13.835  1.00 37.31
