# Supplementary material for: Linear motifs regulating protein secretion, sorting and autophagy in Leishmania parasites are diverged with respect to their host equivalents
Source: PLoS Comput Biol. 2024 Feb 16;20(2):e1011902. doi: 10.1371/journal.pcbi.1011902 (PMC10903960; doi:10.1371/journal.pcbi.1011902)
Supplement: S1 Structures — Best energy HADDOCK structures for L infantum KDEL models: KDEL-best-HADDOCK-run-01.pdb. AlphaFold2 Multimer output for ATG8-ATG2 peptide complex: Lei-ATG2pep-ATG8.pdb. AlphaFold2 Multimer output for ATG8-ATG3 complex: Lei-ATG-3ATG8.pdb. AlphaFold2 Multimer outputs for ATG8-ATG4 complexes: LeiATG41ATG8C.pdb. LeiATG42ATG8.pdb. Cognate idealized LIR peptide modelled onto the L infantum ATG8 protein: Lei-ATG8-LIR-best-model.pdb. (ZIP) [file pcbi.1011902.s038.zip › structures/signal_bodsa_sc.pdb]

FoldX generated pdb file


ATOM      0  N   PHE A   1      10.805   6.371  -6.098  1.00 82.06
ATOM      1  CA  PHE A   1       9.609   5.629  -5.707  1.00 82.06
ATOM      2  C   PHE A   1       8.656   6.516  -4.922  1.00 82.06
ATOM      3  O   PHE A   1       9.047   7.141  -3.932  1.00 82.06
ATOM      4  CB  PHE A   1       9.992   4.398  -4.875  1.00 82.06
ATOM      5  CG  PHE A   1       8.808   3.689  -4.270  1.00 82.06
ATOM      6  CD1 PHE A   1       7.825   3.129  -5.078  1.00 82.06
ATOM      7  CD2 PHE A   1       8.678   3.592  -2.893  1.00 82.06
ATOM      8  CE1 PHE A   1       6.731   2.476  -4.519  1.00 82.06
ATOM      9  CE2 PHE A   1       7.584   2.936  -2.325  1.00 82.06
ATOM     10  CZ  PHE A   1       6.611   2.384  -3.141  1.00 82.06
ATOM     11  N   THR A   2       7.488   6.754  -5.512  1.00 91.25
ATOM     12  CA  THR A   2       6.473   7.617  -4.918  1.00 91.25
ATOM     13  C   THR A   2       5.238   6.805  -4.523  1.00 91.25
ATOM     14  O   THR A   2       5.184   5.598  -4.758  1.00 91.25
ATOM     15  CB  THR A   2       6.062   8.742  -5.879  1.00 91.25
ATOM     16  OG1 THR A   2       5.324   8.191  -6.972  1.00 91.25
ATOM     17  CG2 THR A   2       7.286   9.471  -6.429  1.00 91.25
ATOM     18  N   LEU A   3       4.293   7.512  -3.914  1.00 93.50
ATOM     19  CA  LEU A   3       3.027   6.852  -3.607  1.00 93.50
ATOM     20  C   LEU A   3       2.289   6.469  -4.887  1.00 93.50
ATOM     21  O   LEU A   3       1.579   5.461  -4.922  1.00 93.50
ATOM     22  CB  LEU A   3       2.145   7.758  -2.746  1.00 93.50
ATOM     23  CG  LEU A   3       2.488   7.824  -1.257  1.00 93.50
ATOM     24  CD1 LEU A   3       1.678   8.922  -0.573  1.00 93.50
ATOM     25  CD2 LEU A   3       2.244   6.473  -0.591  1.00 93.50
ATOM     26  N   ARG A   4       2.533   7.211  -5.910  1.00 93.94
ATOM     27  CA  ARG A   4       1.941   6.871  -7.199  1.00 93.94
ATOM     28  C   ARG A   4       2.461   5.527  -7.703  1.00 93.94
ATOM     29  O   ARG A   4       1.690   4.703  -8.195  1.00 93.94
ATOM     30  CB  ARG A   4       2.229   7.965  -8.227  1.00 93.94
ATOM     31  CG  ARG A   4       1.803   7.607  -9.647  1.00 93.94
ATOM     32  CD  ARG A   4       2.673   8.306 -10.686  1.00 93.94
ATOM     33  NE  ARG A   4       2.269   9.695 -10.885  1.00 93.94
ATOM     34  CZ  ARG A   4       1.516  10.128 -11.893  1.00 93.94
ATOM     35  NH1 ARG A   4       1.068   9.284 -12.814  1.00 93.94
ATOM     36  NH2 ARG A   4       1.208  11.410 -11.978  1.00 93.94
ATOM     37  N   ASP A   5       3.719   5.379  -7.582  1.00 88.62
ATOM     38  CA  ASP A   5       4.320   4.109  -7.977  1.00 88.62
ATOM     39  C   ASP A   5       3.701   2.943  -7.207  1.00 88.62
ATOM     40  O   ASP A   5       3.355   1.917  -7.793  1.00 88.62
ATOM     41  CB  ASP A   5       5.832   4.137  -7.762  1.00 88.62
ATOM     42  CG  ASP A   5       6.528   5.207  -8.584  1.00 88.62
ATOM     43  OD1 ASP A   5       6.090   5.483  -9.723  1.00 88.62
ATOM     44  OD2 ASP A   5       7.527   5.777  -8.094  1.00 88.62
ATOM     45  N   MET A   6       3.596   3.152  -5.902  1.00 86.06
ATOM     46  CA  MET A   6       2.980   2.123  -5.066  1.00 86.06
ATOM     47  C   MET A   6       1.542   1.858  -5.504  1.00 86.06
ATOM     48  O   MET A   6       1.118   0.705  -5.590  1.00 86.06
ATOM     49  CB  MET A   6       3.014   2.531  -3.594  1.00 86.06
ATOM     50  CG  MET A   6       2.278   1.571  -2.674  1.00 86.06
ATOM     51  SD  MET A   6       2.379   2.070  -0.911  1.00 86.06
ATOM     52  CE  MET A   6       1.389   0.755  -0.148  1.00 86.06
ATOM     53  N   TYR A   7       0.791   2.879  -5.695  1.00 89.50
ATOM     54  CA  TYR A   7      -0.596   2.779  -6.137  1.00 89.50
ATOM     55  C   TYR A   7      -0.708   1.932  -7.398  1.00 89.50
ATOM     56  O   TYR A   7      -1.518   1.003  -7.457  1.00 89.50
ATOM     57  CB  TYR A   7      -1.180   4.172  -6.391  1.00 89.50
ATOM     58  CG  TYR A   7      -2.609   4.153  -6.879  1.00 89.50
ATOM     59  CD1 TYR A   7      -3.629   3.643  -6.088  1.00 89.50
ATOM     60  CD2 TYR A   7      -2.936   4.646  -8.138  1.00 89.50
ATOM     61  CE1 TYR A   7      -4.946   3.624  -6.533  1.00 89.50
ATOM     62  CE2 TYR A   7      -4.250   4.630  -8.597  1.00 89.50
ATOM     63  CZ  TYR A   7      -5.247   4.120  -7.786  1.00 89.50
ATOM     64  OH  TYR A   7      -6.551   4.103  -8.232  1.00 89.50
ATOM     65  N   GLU A   8       0.124   2.250  -8.383  1.00 86.44
ATOM     66  CA  GLU A   8       0.109   1.515  -9.641  1.00 86.44
ATOM     67  C   GLU A   8       0.480   0.050  -9.430  1.00 86.44
ATOM     68  O   GLU A   8      -0.120  -0.842 -10.031  1.00 86.44
ATOM     69  CB  GLU A   8       1.062   2.158 -10.648  1.00 86.44
ATOM     70  CG  GLU A   8       0.782   3.633 -10.909  1.00 86.44
ATOM     71  CD  GLU A   8       0.673   3.974 -12.387  1.00 86.44
ATOM     72  OE1 GLU A   8       1.711   3.990 -13.084  1.00 86.44
ATOM     73  OE2 GLU A   8      -0.462   4.231 -12.851  1.00 86.44
ATOM     74  N   HIS A   9       1.363  -0.072  -8.562  1.00 83.62
ATOM     75  CA  HIS A   9       1.752  -1.440  -8.242  1.00 83.62
ATOM     76  C   HIS A   9       0.601  -2.201  -7.590  1.00 83.62
ATOM     77  O   HIS A   9       0.330  -3.350  -7.945  1.00 83.62
ATOM     78  CB  HIS A   9       2.973  -1.446  -7.316  1.00 83.62
ATOM     79  CG  HIS A   9       4.278  -1.429  -8.048  1.00 83.62
ATOM     80  ND1 HIS A   9       4.811  -0.278  -8.594  1.00 83.62
ATOM     81  CD2 HIS A   9       5.157  -2.420  -8.322  1.00 83.62
ATOM     82  CE1 HIS A   9       5.964  -0.569  -9.169  1.00 83.62
ATOM     83  NE2 HIS A   9       6.197  -1.862  -9.018  1.00 83.62
ATOM     84  N   LEU A  10      -0.037  -1.593  -6.637  1.00 84.19
ATOM     85  CA  LEU A  10      -1.146  -2.234  -5.941  1.00 84.19
ATOM     86  C   LEU A  10      -2.291  -2.537  -6.902  1.00 84.19
ATOM     87  O   LEU A  10      -2.896  -3.609  -6.836  1.00 84.19
ATOM     88  CB  LEU A  10      -1.645  -1.346  -4.797  1.00 84.19
ATOM     89  CG  LEU A  10      -0.673  -1.126  -3.637  1.00 84.19
ATOM     90  CD1 LEU A  10      -1.296  -0.205  -2.592  1.00 84.19
ATOM     91  CD2 LEU A  10      -0.275  -2.459  -3.012  1.00 84.19
ATOM     92  N   GLN A  11      -2.500  -1.674  -7.793  1.00 84.62
ATOM     93  CA  GLN A  11      -3.539  -1.884  -8.797  1.00 84.62
ATOM     94  C   GLN A  11      -3.217  -3.086  -9.680  1.00 84.62
ATOM     95  O   GLN A  11      -4.102  -3.885  -9.992  1.00 84.62
ATOM     96  CB  GLN A  11      -3.717  -0.632  -9.656  1.00 84.62
ATOM     97  CG  GLN A  11      -5.123  -0.460 -10.213  1.00 84.62
ATOM     98  CD  GLN A  11      -6.161  -0.232  -9.129  1.00 84.62
ATOM     99  OE1 GLN A  11      -6.540   0.906  -8.851  1.00 84.62
ATOM    100  NE2 GLN A  11      -6.614  -1.314  -8.507  1.00 84.62
ATOM    101  N   ASN A  12      -2.029  -3.193 -10.039  1.00 81.06
ATOM    102  CA  ASN A  12      -1.613  -4.324 -10.867  1.00 81.06
ATOM    103  C   ASN A  12      -1.798  -5.648 -10.141  1.00 81.06
ATOM    104  O   ASN A  12      -2.258  -6.629 -10.727  1.00 81.06
ATOM    105  CB  ASN A  12      -0.157  -4.156 -11.312  1.00 81.06
ATOM    106  CG  ASN A  12      -0.011  -3.238 -12.506  1.00 81.06
ATOM    107  OD1 ASN A  12      -0.873  -3.207 -13.389  1.00 81.06
ATOM    108  ND2 ASN A  12       1.082  -2.486 -12.546  1.00 81.06
ATOM    109  N   VAL A  13      -1.450  -5.633  -8.891  1.00 78.44
ATOM    110  CA  VAL A  13      -1.584  -6.836  -8.078  1.00 78.44
ATOM    111  C   VAL A  13      -3.055  -7.230  -7.977  1.00 78.44
ATOM    112  O   VAL A  13      -3.393  -8.414  -8.062  1.00 78.44
ATOM    113  CB  VAL A  13      -0.990  -6.633  -6.664  1.00 78.44
ATOM    114  CG1 VAL A  13      -1.041  -7.934  -5.865  1.00 78.44
ATOM    115  CG2 VAL A  13       0.445  -6.115  -6.760  1.00 78.44
ATOM    116  N   THR A  14      -3.865  -6.297  -7.789  1.00 81.50
ATOM    117  CA  THR A  14      -5.289  -6.582  -7.641  1.00 81.50
ATOM    118  C   THR A  14      -5.871  -7.109  -8.945  1.00 81.50
ATOM    119  O   THR A  14      -6.812  -7.906  -8.938  1.00 81.50
ATOM    120  CB  THR A  14      -6.066  -5.328  -7.199  1.00 81.50
ATOM    121  OG1 THR A  14      -5.692  -4.224  -8.031  1.00 81.50
ATOM    122  CG2 THR A  14      -5.760  -4.978  -5.743  1.00 81.50
ATOM    123  N   LYS A  15      -5.309  -6.707 -10.062  1.00 80.56
ATOM    124  CA  LYS A  15      -5.770  -7.184 -11.359  1.00 80.56
ATOM    125  C   LYS A  15      -5.414  -8.656 -11.562  1.00 80.56
ATOM    126  O   LYS A  15      -6.117  -9.375 -12.273  1.00 80.56
ATOM    127  CB  LYS A  15      -5.164  -6.344 -12.484  1.00 80.56
ATOM    128  CG  LYS A  15      -5.820  -4.982 -12.654  1.00 80.56
ATOM    129  CD  LYS A  15      -5.292  -4.257 -13.893  1.00 80.56
ATOM    130  CE  LYS A  15      -3.800  -3.978 -13.782  1.00 80.56
ATOM    131  NZ  LYS A  15      -3.236  -3.471 -15.069  1.00 80.56
ATOM    132  N   LEU A  16      -4.270  -9.102 -11.000  1.00 74.12
ATOM    133  CA  LEU A  16      -3.818 -10.484 -11.117  1.00 74.12
ATOM    134  C   LEU A  16      -4.719 -11.422 -10.320  1.00 74.12
ATOM    135  O   LEU A  16      -4.746 -12.625 -10.578  1.00 74.12
ATOM    136  CB  LEU A  16      -2.369 -10.617 -10.641  1.00 74.12
ATOM    137  CG  LEU A  16      -1.671 -11.943 -10.950  1.00 74.12
ATOM    138  CD1 LEU A  16      -0.204 -11.696 -11.298  1.00 74.12
ATOM    139  CD2 LEU A  16      -1.796 -12.904  -9.769  1.00 74.12
ATOM    140  N   GLY A  17      -5.359 -10.922  -9.391  1.00 75.94
ATOM    141  CA  GLY A  17      -6.254 -11.719  -8.562  1.00 75.94
ATOM    142  C   GLY A  17      -6.129 -11.406  -7.078  1.00 75.94
ATOM    143  O   GLY A  17      -5.738 -10.305  -6.703  1.00 75.94
ATOM    144  N   SER A  18      -6.551 -12.375  -6.281  1.00 76.19
ATOM    145  CA  SER A  18      -6.484 -12.211  -4.832  1.00 76.19
ATOM    146  C   SER A  18      -5.086 -12.516  -4.305  1.00 76.19
ATOM    147  O   SER A  18      -4.301 -13.203  -4.965  1.00 76.19
ATOM    148  CB  SER A  18      -7.504 -13.117  -4.141  1.00 76.19
ATOM    149  OG  SER A  18      -7.157 -13.321  -2.779  1.00 76.19
ATOM    150  N   VAL A  19      -4.805 -11.906  -3.178  1.00 74.62
ATOM    151  CA  VAL A  19      -3.541 -12.180  -2.502  1.00 74.62
ATOM    152  C   VAL A  19      -3.369 -13.688  -2.324  1.00 74.62
ATOM    153  O   VAL A  19      -2.260 -14.211  -2.447  1.00 74.62
ATOM    154  CB  VAL A  19      -3.465 -11.469  -1.131  1.00 74.62
ATOM    155  CG1 VAL A  19      -2.135 -11.775  -0.441  1.00 74.62
ATOM    156  CG2 VAL A  19      -3.652  -9.963  -1.301  1.00 74.62
ATOM    157  N   GLY A  20      -4.453 -14.359  -2.066  1.00 75.88
ATOM    158  CA  GLY A  20      -4.422 -15.812  -1.962  1.00 75.88
ATOM    159  C   GLY A  20      -3.914 -16.484  -3.219  1.00 75.88
ATOM    160  O   GLY A  20      -3.076 -17.391  -3.148  1.00 75.88
ATOM    161  N   LYS A  21      -4.305 -16.016  -4.340  1.00 79.88
ATOM    162  CA  LYS A  21      -3.900 -16.594  -5.621  1.00 79.88
ATOM    163  C   LYS A  21      -2.414 -16.359  -5.883  1.00 79.88
ATOM    164  O   LYS A  21      -1.719 -17.250  -6.375  1.00 79.88
ATOM    165  CB  LYS A  21      -4.730 -16.000  -6.762  1.00 79.88
ATOM    166  CG  LYS A  21      -4.201 -16.348  -8.145  1.00 79.88
ATOM    167  CD  LYS A  21      -5.060 -15.734  -9.244  1.00 79.88
ATOM    168  CE  LYS A  21      -4.378 -15.800 -10.601  1.00 79.88
ATOM    169  NZ  LYS A  21      -5.259 -15.290 -11.698  1.00 79.88
ATOM    170  N   ILE A  22      -2.027 -15.203  -5.566  1.00 74.12
ATOM    171  CA  ILE A  22      -0.619 -14.867  -5.742  1.00 74.12
ATOM    172  C   ILE A  22       0.238 -15.750  -4.836  1.00 74.12
ATOM    173  O   ILE A  22       1.291 -16.234  -5.254  1.00 74.12
ATOM    174  CB  ILE A  22      -0.354 -13.375  -5.441  1.00 74.12
ATOM    175  CG1 ILE A  22      -1.133 -12.491  -6.421  1.00 74.12
ATOM    176  CG2 ILE A  22       1.145 -13.071  -5.504  1.00 74.12
ATOM    177  CD1 ILE A  22      -1.895 -11.353  -5.752  1.00 74.12
ATOM    178  N   MET A  23      -0.212 -15.977  -3.689  1.00 75.00
ATOM    179  CA  MET A  23       0.501 -16.812  -2.729  1.00 75.00
ATOM    180  C   MET A  23       0.572 -18.266  -3.217  1.00 75.00
ATOM    181  O   MET A  23       1.565 -18.953  -2.982  1.00 75.00
ATOM    182  CB  MET A  23      -0.174 -16.766  -1.358  1.00 75.00
ATOM    183  CG  MET A  23       0.069 -15.461  -0.608  1.00 75.00
ATOM    184  SD  MET A  23      -0.589 -15.500   1.104  1.00 75.00
ATOM    185  CE  MET A  23       0.032 -13.914   1.725  1.00 75.00
ATOM    186  N   GLU A  24      -0.478 -18.703  -3.848  1.00 77.25
ATOM    187  CA  GLU A  24      -0.501 -20.062  -4.395  1.00 77.25
ATOM    188  C   GLU A  24       0.550 -20.234  -5.484  1.00 77.25
ATOM    189  O   GLU A  24       1.027 -21.344  -5.723  1.00 77.25
ATOM    190  CB  GLU A  24      -1.891 -20.391  -4.945  1.00 77.25
ATOM    191  CG  GLU A  24      -2.908 -20.757  -3.870  1.00 77.25
ATOM    192  CD  GLU A  24      -3.896 -21.818  -4.321  1.00 77.25
ATOM    193  OE1 GLU A  24      -4.852 -21.480  -5.059  1.00 77.25
ATOM    194  OE2 GLU A  24      -3.716 -22.996  -3.941  1.00 77.25
ATOM    195  N   MET A  25       0.964 -19.219  -6.121  1.00 73.56
ATOM    196  CA  MET A  25       1.926 -19.266  -7.219  1.00 73.56
ATOM    197  C   MET A  25       3.355 -19.297  -6.691  1.00 73.56
ATOM    198  O   MET A  25       4.289 -19.609  -7.434  1.00 73.56
ATOM    199  CB  MET A  25       1.741 -18.062  -8.141  1.00 73.56
ATOM    200  CG  MET A  25       0.340 -17.920  -8.709  1.00 73.56
ATOM    201  SD  MET A  25       0.214 -16.606  -9.979  1.00 73.56
ATOM    202  CE  MET A  25       0.746 -15.166  -9.008  1.00 73.56
ATOM    203  N   ILE A  26       3.490 -18.859  -5.422  1.00 67.62
ATOM    204  CA  ILE A  26       4.812 -18.875  -4.805  1.00 67.62
ATOM    205  C   ILE A  26       5.051 -20.219  -4.109  1.00 67.62
ATOM    206  O   ILE A  26       4.340 -20.562  -3.170  1.00 67.62
ATOM    207  CB  ILE A  26       4.969 -17.719  -3.795  1.00 67.62
ATOM    208  CG1 ILE A  26       4.723 -16.359  -4.484  1.00 67.62
ATOM    209  CG2 ILE A  26       6.352 -17.750  -3.141  1.00 67.62
ATOM    210  CD1 ILE A  26       4.723 -15.172  -3.537  1.00 67.62
ATOM    211  N   PRO A  27       6.082 -20.969  -4.594  1.00 71.25
ATOM    212  CA  PRO A  27       6.379 -22.250  -3.965  1.00 71.25
ATOM    213  C   PRO A  27       6.676 -22.125  -2.473  1.00 71.25
ATOM    214  O   PRO A  27       7.457 -21.266  -2.064  1.00 71.25
ATOM    215  CB  PRO A  27       7.613 -22.734  -4.727  1.00 71.25
ATOM    216  CG  PRO A  27       8.379 -21.495  -5.049  1.00 71.25
ATOM    217  CD  PRO A  27       7.408 -20.366  -5.192  1.00 71.25
ATOM    218  N   GLY A  28       5.922 -22.953  -1.674  1.00 70.81
ATOM    219  CA  GLY A  28       6.133 -22.953  -0.235  1.00 70.81
ATOM    220  C   GLY A  28       5.141 -22.078   0.512  1.00 70.81
ATOM    221  O   GLY A  28       5.066 -22.125   1.741  1.00 70.81
ATOM    222  N   MET A  29       4.453 -21.266  -0.247  1.00 69.44
ATOM    223  CA  MET A  29       3.508 -20.375   0.411  1.00 69.44
ATOM    224  C   MET A  29       2.068 -20.797   0.128  1.00 69.44
ATOM    225  O   MET A  29       1.128 -20.188   0.650  1.00 69.44
ATOM    226  CB  MET A  29       3.730 -18.938  -0.045  1.00 69.44
ATOM    227  CG  MET A  29       3.132 -17.899   0.893  1.00 69.44
ATOM    228  SD  MET A  29       3.262 -16.189   0.225  1.00 69.44
ATOM    229  CE  MET A  29       5.021 -16.148  -0.223  1.00 69.44
ATOM    230  N   ALA A  30       1.864 -21.797  -0.628  1.00 73.00
ATOM    231  CA  ALA A  30       0.535 -22.266  -1.002  1.00 73.00
ATOM    232  C   ALA A  30      -0.302 -22.578   0.234  1.00 73.00
ATOM    233  O   ALA A  30      -1.513 -22.359   0.248  1.00 73.00
ATOM    234  CB  ALA A  30       0.643 -23.500  -1.898  1.00 73.00
ATOM    235  N   GLY A  31       0.383 -22.984   1.209  1.00 73.06
ATOM    236  CA  GLY A  31      -0.320 -23.359   2.424  1.00 73.06
ATOM    237  C   GLY A  31      -0.886 -22.188   3.184  1.00 73.06
ATOM    238  O   GLY A  31      -1.770 -22.344   4.027  1.00 73.06
ATOM    239  N   MET A  32      -0.467 -21.031   2.861  1.00 69.31
ATOM    240  CA  MET A  32      -0.904 -19.828   3.576  1.00 69.31
ATOM    241  C   MET A  32      -1.945 -19.062   2.770  1.00 69.31
ATOM    242  O   MET A  32      -2.373 -17.984   3.170  1.00 69.31
ATOM    243  CB  MET A  32       0.288 -18.922   3.887  1.00 69.31
ATOM    244  CG  MET A  32       1.445 -19.641   4.565  1.00 69.31
ATOM    245  SD  MET A  32       2.874 -18.532   4.872  1.00 69.31
ATOM    246  CE  MET A  32       4.135 -19.354   3.866  1.00 69.31
ATOM    247  N   SER A  33      -2.412 -19.516   1.648  1.00 72.75
ATOM    248  CA  SER A  33      -3.281 -18.828   0.701  1.00 72.75
ATOM    249  C   SER A  33      -4.699 -18.688   1.246  1.00 72.75
ATOM    250  O   SER A  33      -5.449 -17.812   0.830  1.00 72.75
ATOM    251  CB  SER A  33      -3.307 -19.562  -0.638  1.00 72.75
ATOM    252  OG  SER A  33      -3.831 -20.867  -0.480  1.00 72.75
ATOM    253  N   GLY A  34      -5.012 -19.312   2.250  1.00 76.12
ATOM    254  CA  GLY A  34      -6.344 -19.266   2.830  1.00 76.12
ATOM    255  C   GLY A  34      -6.652 -17.953   3.508  1.00 76.12
ATOM    256  O   GLY A  34      -6.488 -16.875   2.908  1.00 76.12
ATOM    257  N   LEU A  35      -6.930 -17.891   4.711  1.00 70.75
ATOM    258  CA  LEU A  35      -7.324 -16.734   5.512  1.00 70.75
ATOM    259  C   LEU A  35      -6.309 -15.602   5.371  1.00 70.75
ATOM    260  O   LEU A  35      -6.688 -14.430   5.297  1.00 70.75
ATOM    261  CB  LEU A  35      -7.469 -17.125   6.984  1.00 70.75
ATOM    262  CG  LEU A  35      -7.570 -15.973   7.984  1.00 70.75
ATOM    263  CD1 LEU A  35      -8.716 -15.037   7.590  1.00 70.75
ATOM    264  CD2 LEU A  35      -7.777 -16.509   9.402  1.00 70.75
ATOM    265  N   ALA A  36      -5.141 -15.977   5.160  1.00 72.38
ATOM    266  CA  ALA A  36      -4.094 -14.969   5.008  1.00 72.38
ATOM    267  C   ALA A  36      -4.242 -14.219   3.686  1.00 72.38
ATOM    268  O   ALA A  36      -4.020 -13.008   3.621  1.00 72.38
ATOM    269  CB  ALA A  36      -2.715 -15.617   5.098  1.00 72.38
ATOM    270  N   GLY A  37      -4.750 -15.016   2.771  1.00 76.50
ATOM    271  CA  GLY A  37      -4.980 -14.406   1.469  1.00 76.50
ATOM    272  C   GLY A  37      -6.137 -13.422   1.463  1.00 76.50
ATOM    273  O   GLY A  37      -6.020 -12.328   0.917  1.00 76.50
ATOM    274  N   ASP A  38      -7.125 -13.812   2.133  1.00 79.69
ATOM    275  CA  ASP A  38      -8.297 -12.945   2.180  1.00 79.69
ATOM    276  C   ASP A  38      -7.996 -11.656   2.941  1.00 79.69
ATOM    277  O   ASP A  38      -8.367 -10.570   2.498  1.00 79.69
ATOM    278  CB  ASP A  38      -9.477 -13.672   2.826  1.00 79.69
ATOM    279  CG  ASP A  38     -10.652 -12.753   3.117  1.00 79.69
ATOM    280  OD1 ASP A  38     -11.145 -12.076   2.189  1.00 79.69
ATOM    281  OD2 ASP A  38     -11.088 -12.703   4.286  1.00 79.69
ATOM    282  N   HIS A  39      -7.320 -11.805   4.070  1.00 79.94
ATOM    283  CA  HIS A  39      -6.922 -10.641   4.848  1.00 79.94
ATOM    284  C   HIS A  39      -5.988  -9.734   4.047  1.00 79.94
ATOM    285  O   HIS A  39      -6.164  -8.516   4.031  1.00 79.94
ATOM    286  CB  HIS A  39      -6.246 -11.070   6.152  1.00 79.94
ATOM    287  CG  HIS A  39      -6.072  -9.956   7.137  1.00 79.94
ATOM    288  ND1 HIS A  39      -6.732  -9.922   8.346  1.00 79.94
ATOM    289  CD2 HIS A  39      -5.311  -8.837   7.094  1.00 79.94
ATOM    290  CE1 HIS A  39      -6.385  -8.829   9.001  1.00 79.94
ATOM    291  NE2 HIS A  39      -5.525  -8.155   8.267  1.00 79.94
ATOM    292  N   GLY A  40      -5.137 -10.383   3.369  1.00 80.31
ATOM    293  CA  GLY A  40      -4.219  -9.625   2.533  1.00 80.31
ATOM    294  C   GLY A  40      -4.918  -8.844   1.433  1.00 80.31
ATOM    295  O   GLY A  40      -4.582  -7.688   1.175  1.00 80.31
ATOM    296  N   THR A  41      -5.887  -9.469   0.858  1.00 82.50
ATOM    297  CA  THR A  41      -6.656  -8.812  -0.193  1.00 82.50
ATOM    298  C   THR A  41      -7.402  -7.602   0.360  1.00 82.50
ATOM    299  O   THR A  41      -7.426  -6.543  -0.269  1.00 82.50
ATOM    300  CB  THR A  41      -7.656  -9.789  -0.843  1.00 82.50
ATOM    301  OG1 THR A  41      -6.945 -10.898  -1.401  1.00 82.50
ATOM    302  CG2 THR A  41      -8.453  -9.102  -1.950  1.00 82.50
ATOM    303  N   ALA A  42      -7.887  -7.703   1.524  1.00 83.81
ATOM    304  CA  ALA A  42      -8.625  -6.617   2.158  1.00 83.81
ATOM    305  C   ALA A  42      -7.711  -5.438   2.471  1.00 83.81
ATOM    306  O   ALA A  42      -8.086  -4.281   2.268  1.00 83.81
ATOM    307  CB  ALA A  42      -9.305  -7.109   3.434  1.00 83.81
ATOM    308  N   VAL A  43      -6.551  -5.777   2.918  1.00 84.00
ATOM    309  CA  VAL A  43      -5.574  -4.750   3.268  1.00 84.00
ATOM    310  C   VAL A  43      -5.137  -4.004   2.010  1.00 84.00
ATOM    311  O   VAL A  43      -5.090  -2.771   1.995  1.00 84.00
ATOM    312  CB  VAL A  43      -4.348  -5.352   3.984  1.00 84.00
ATOM    313  CG1 VAL A  43      -3.275  -4.285   4.204  1.00 84.00
ATOM    314  CG2 VAL A  43      -4.760  -5.981   5.316  1.00 84.00
ATOM    315  N   LEU A  44      -4.945  -4.715   0.966  1.00 84.44
ATOM    316  CA  LEU A  44      -4.527  -4.102  -0.290  1.00 84.44
ATOM    317  C   LEU A  44      -5.605  -3.158  -0.817  1.00 84.44
ATOM    318  O   LEU A  44      -5.301  -2.039  -1.239  1.00 84.44
ATOM    319  CB  LEU A  44      -4.219  -5.176  -1.335  1.00 84.44
ATOM    320  CG  LEU A  44      -3.111  -4.848  -2.336  1.00 84.44
ATOM    321  CD1 LEU A  44      -2.691  -6.104  -3.092  1.00 84.44
ATOM    322  CD2 LEU A  44      -3.568  -3.766  -3.303  1.00 84.44
ATOM    323  N   LYS A  45      -6.770  -3.615  -0.716  1.00 87.12
ATOM    324  CA  LYS A  45      -7.871  -2.775  -1.180  1.00 87.12
ATOM    325  C   LYS A  45      -7.996  -1.515  -0.330  1.00 87.12
ATOM    326  O   LYS A  45      -8.242  -0.427  -0.855  1.00 87.12
ATOM    327  CB  LYS A  45      -9.188  -3.555  -1.155  1.00 87.12
ATOM    328  CG  LYS A  45     -10.107  -3.252  -2.329  1.00 87.12
ATOM    329  CD  LYS A  45      -9.553  -3.811  -3.630  1.00 87.12
ATOM    330  CE  LYS A  45     -10.212  -3.173  -4.845  1.00 87.12
ATOM    331  NZ  LYS A  45     -11.705  -3.190  -4.746  1.00 87.12
ATOM    332  N   SER A  46      -7.801  -1.725   0.928  1.00 90.44
ATOM    333  CA  SER A  46      -7.863  -0.572   1.820  1.00 90.44
ATOM    334  C   SER A  46      -6.793   0.457   1.469  1.00 90.44
ATOM    335  O   SER A  46      -7.051   1.662   1.495  1.00 90.44
ATOM    336  CB  SER A  46      -7.699  -1.011   3.275  1.00 90.44
ATOM    337  OG  SER A  46      -6.330  -1.229   3.583  1.00 90.44
ATOM    338  N   PHE A  47      -5.645  -0.031   1.150  1.00 91.19
ATOM    339  CA  PHE A  47      -4.574   0.873   0.740  1.00 91.19
ATOM    340  C   PHE A  47      -4.957   1.622  -0.531  1.00 91.19
ATOM    341  O   PHE A  47      -4.770   2.838  -0.621  1.00 91.19
ATOM    342  CB  PHE A  47      -3.271   0.100   0.519  1.00 91.19
ATOM    343  CG  PHE A  47      -2.557  -0.265   1.793  1.00 91.19
ATOM    344  CD1 PHE A  47      -3.249  -0.338   2.996  1.00 91.19
ATOM    345  CD2 PHE A  47      -1.195  -0.534   1.789  1.00 91.19
ATOM    346  CE1 PHE A  47      -2.593  -0.676   4.177  1.00 91.19
ATOM    347  CE2 PHE A  47      -0.532  -0.871   2.965  1.00 91.19
ATOM    348  CZ  PHE A  47      -1.233  -0.941   4.158  1.00 91.19
ATOM    349  N   ILE A  48      -5.520   0.917  -1.429  1.00 92.69
ATOM    350  CA  ILE A  48      -5.922   1.529  -2.689  1.00 92.69
ATOM    351  C   ILE A  48      -6.969   2.611  -2.430  1.00 92.69
ATOM    352  O   ILE A  48      -6.871   3.719  -2.961  1.00 92.69
ATOM    353  CB  ILE A  48      -6.469   0.478  -3.680  1.00 92.69
ATOM    354  CG1 ILE A  48      -5.336  -0.420  -4.188  1.00 92.69
ATOM    355  CG2 ILE A  48      -7.195   1.158  -4.844  1.00 92.69
ATOM    356  CD1 ILE A  48      -5.812  -1.630  -4.980  1.00 92.69
ATOM    357  N   TYR A  49      -7.910   2.367  -1.532  1.00 95.94
ATOM    358  CA  TYR A  49      -8.938   3.350  -1.199  1.00 95.94
ATOM    359  C   TYR A  49      -8.312   4.602  -0.595  1.00 95.94
ATOM    360  O   TYR A  49      -8.758   5.719  -0.876  1.00 95.94
ATOM    361  CB  TYR A  49      -9.953   2.752  -0.227  1.00 95.94
ATOM    362  CG  TYR A  49     -10.717   1.577  -0.793  1.00 95.94
ATOM    363  CD1 TYR A  49     -10.985   1.484  -2.156  1.00 95.94
ATOM    364  CD2 TYR A  49     -11.175   0.558   0.036  1.00 95.94
ATOM    365  CE1 TYR A  49     -11.681   0.405  -2.682  1.00 95.94
ATOM    366  CE2 TYR A  49     -11.878  -0.526  -0.478  1.00 95.94
ATOM    367  CZ  TYR A  49     -12.131  -0.593  -1.836  1.00 95.94
ATOM    368  OH  TYR A  49     -12.827  -1.664  -2.350  1.00 95.94
ATOM    369  N   MET A  50      -7.359   4.367   0.209  1.00 97.31
ATOM    370  CA  MET A  50      -6.688   5.508   0.830  1.00 97.31
ATOM    371  C   MET A  50      -5.895   6.301  -0.204  1.00 97.31
ATOM    372  O   MET A  50      -5.926   7.531  -0.205  1.00 97.31
ATOM    373  CB  MET A  50      -5.762   5.039   1.953  1.00 97.31
ATOM    374  CG  MET A  50      -6.497   4.551   3.190  1.00 97.31
ATOM    375  SD  MET A  50      -5.356   4.146   4.569  1.00 97.31
ATOM    376  CE  MET A  50      -4.659   2.585   3.963  1.00 97.31
ATOM    377  N   LEU A  51      -5.281   5.617  -1.078  1.00 97.06
ATOM    378  CA  LEU A  51      -4.508   6.285  -2.115  1.00 97.06
ATOM    379  C   LEU A  51      -5.422   7.004  -3.102  1.00 97.06
ATOM    380  O   LEU A  51      -5.090   8.094  -3.580  1.00 97.06
ATOM    381  CB  LEU A  51      -3.627   5.277  -2.861  1.00 97.06
ATOM    382  CG  LEU A  51      -2.480   4.652  -2.062  1.00 97.06
ATOM    383  CD1 LEU A  51      -1.889   3.469  -2.818  1.00 97.06
ATOM    384  CD2 LEU A  51      -1.408   5.695  -1.766  1.00 97.06
ATOM    385  N   ASP A  52      -6.586   6.441  -3.326  1.00 97.81
ATOM    386  CA  ASP A  52      -7.598   7.074  -4.168  1.00 97.81
ATOM    387  C   ASP A  52      -8.070   8.398  -3.562  1.00 97.81
ATOM    388  O   ASP A  52      -8.539   9.281  -4.281  1.00 97.81
ATOM    389  CB  ASP A  52      -8.789   6.137  -4.375  1.00 97.81
ATOM    390  CG  ASP A  52      -8.625   5.234  -5.586  1.00 97.81
ATOM    391  OD1 ASP A  52      -7.808   5.547  -6.475  1.00 97.81
ATOM    392  OD2 ASP A  52      -9.325   4.203  -5.653  1.00 97.81
ATOM    393  N   SER A  53      -7.918   8.547  -2.260  1.00 97.88
ATOM    394  CA  SER A  53      -8.383   9.727  -1.542  1.00 97.88
ATOM    395  C   SER A  53      -7.301  10.805  -1.483  1.00 97.88
ATOM    396  O   SER A  53      -7.484  11.844  -0.850  1.00 97.88
ATOM    397  CB  SER A  53      -8.820   9.359  -0.124  1.00 97.88
ATOM    398  OG  SER A  53      -7.692   9.116   0.700  1.00 97.88
ATOM    399  N   MET A  54      -6.234  10.555  -2.125  1.00 97.69
ATOM    400  CA  MET A  54      -5.141  11.523  -2.137  1.00 97.69
ATOM    401  C   MET A  54      -5.137  12.328  -3.432  1.00 97.69
ATOM    402  O   MET A  54      -5.648  11.867  -4.453  1.00 97.69
ATOM    403  CB  MET A  54      -3.795  10.820  -1.956  1.00 97.69
ATOM    404  CG  MET A  54      -3.615  10.180  -0.586  1.00 97.69
ATOM    405  SD  MET A  54      -2.025   9.281  -0.435  1.00 97.69
ATOM    406  CE  MET A  54      -2.217   8.570   1.225  1.00 97.69
ATOM    407  N   THR A  55      -4.570  13.523  -3.322  1.00 96.62
ATOM    408  CA  THR A  55      -4.445  14.352  -4.520  1.00 96.62
ATOM    409  C   THR A  55      -3.273  13.883  -5.379  1.00 96.62
ATOM    410  O   THR A  55      -2.381  13.188  -4.891  1.00 96.62
ATOM    411  CB  THR A  55      -4.262  15.836  -4.160  1.00 96.62
ATOM    412  OG1 THR A  55      -2.913  16.049  -3.733  1.00 96.62
ATOM    413  CG2 THR A  55      -5.213  16.253  -3.041  1.00 96.62
ATOM    414  N   SER A  56      -3.377  14.328  -6.621  1.00 96.62
ATOM    415  CA  SER A  56      -2.273  14.000  -7.516  1.00 96.62
ATOM    416  C   SER A  56      -0.947  14.523  -6.980  1.00 96.62
ATOM    417  O   SER A  56       0.078  13.844  -7.070  1.00 96.62
ATOM    418  CB  SER A  56      -2.529  14.570  -8.914  1.00 96.62
ATOM    419  OG  SER A  56      -3.310  13.672  -9.683  1.00 96.62
ATOM    420  N   ALA A  57      -0.991  15.711  -6.449  1.00 96.00
ATOM    421  CA  ALA A  57       0.223  16.312  -5.898  1.00 96.00
ATOM    422  C   ALA A  57       0.771  15.477  -4.746  1.00 96.00
ATOM    423  O   ALA A  57       1.986  15.328  -4.598  1.00 96.00
ATOM    424  CB  ALA A  57      -0.050  17.734  -5.430  1.00 96.00
ATOM    425  N   GLU A  58      -0.099  14.922  -3.939  1.00 96.25
ATOM    426  CA  GLU A  58       0.314  14.078  -2.820  1.00 96.25
ATOM    427  C   GLU A  58       0.910  12.766  -3.314  1.00 96.25
ATOM    428  O   GLU A  58       1.939  12.312  -2.807  1.00 96.25
ATOM    429  CB  GLU A  58      -0.868  13.805  -1.888  1.00 96.25
ATOM    430  CG  GLU A  58      -1.470  15.062  -1.275  1.00 96.25
ATOM    431  CD  GLU A  58      -2.771  14.802  -0.530  1.00 96.25
ATOM    432  OE1 GLU A  58      -3.470  13.817  -0.858  1.00 96.25
ATOM    433  OE2 GLU A  58      -3.092  15.589   0.385  1.00 96.25
ATOM    434  N   LEU A  59       0.330  12.156  -4.289  1.00 97.06
ATOM    435  CA  LEU A  59       0.775  10.875  -4.828  1.00 97.06
ATOM    436  C   LEU A  59       2.123  11.023  -5.527  1.00 97.06
ATOM    437  O   LEU A  59       2.943  10.102  -5.500  1.00 97.06
ATOM    438  CB  LEU A  59      -0.262  10.312  -5.801  1.00 97.06
ATOM    439  CG  LEU A  59      -1.552   9.777  -5.183  1.00 97.06
ATOM    440  CD1 LEU A  59      -2.566   9.445  -6.271  1.00 97.06
ATOM    441  CD2 LEU A  59      -1.261   8.552  -4.324  1.00 97.06
ATOM    442  N   ASP A  60       2.445  12.164  -5.996  1.00 96.06
ATOM    443  CA  ASP A  60       3.641  12.391  -6.805  1.00 96.06
ATOM    444  C   ASP A  60       4.793  12.906  -5.949  1.00 96.06
ATOM    445  O   ASP A  60       5.938  12.969  -6.410  1.00 96.06
ATOM    446  CB  ASP A  60       3.344  13.367  -7.941  1.00 96.06
ATOM    447  CG  ASP A  60       2.447  12.784  -9.015  1.00 96.06
ATOM    448  OD1 ASP A  60       2.336  11.542  -9.106  1.00 96.06
ATOM    449  OD2 ASP A  60       1.844  13.571  -9.778  1.00 96.06
ATOM    450  N   ASP A  61       4.465  13.227  -4.742  1.00 94.81
ATOM    451  CA  ASP A  61       5.473  13.844  -3.881  1.00 94.81
ATOM    452  C   ASP A  61       6.543  12.828  -3.482  1.00 94.81
ATOM    453  O   ASP A  61       6.223  11.711  -3.072  1.00 94.81
ATOM    454  CB  ASP A  61       4.820  14.438  -2.631  1.00 94.81
ATOM    455  CG  ASP A  61       5.674  15.503  -1.971  1.00 94.81
ATOM    456  OD1 ASP A  61       6.776  15.193  -1.478  1.00 94.81
ATOM    457  OD2 ASP A  61       5.234  16.678  -1.943  1.00 94.81
ATOM    458  N   GLY A  62       7.836  13.242  -3.502  1.00 89.19
ATOM    459  CA  GLY A  62       8.938  12.359  -3.154  1.00 89.19
ATOM    460  C   GLY A  62       9.195  12.289  -1.660  1.00 89.19
ATOM    461  O   GLY A  62       9.914  11.406  -1.192  1.00 89.19
ATOM    462  N   LYS A  63       8.625  13.258  -0.925  1.00 91.81
ATOM    463  CA  LYS A  63       8.844  13.297   0.518  1.00 91.81
ATOM    464  C   LYS A  63       7.578  12.906   1.275  1.00 91.81
ATOM    465  O   LYS A  63       7.039  13.703   2.045  1.00 91.81
ATOM    466  CB  LYS A  63       9.305  14.688   0.951  1.00 91.81
ATOM    467  CG  LYS A  63       9.962  14.726   2.324  1.00 91.81
ATOM    468  CD  LYS A  63      11.474  14.627   2.224  1.00 91.81
ATOM    469  CE  LYS A  63      12.120  14.402   3.586  1.00 91.81
ATOM    470  NZ  LYS A  63      13.602  14.377   3.505  1.00 91.81
ATOM    471  N   VAL A  64       7.215  11.648   1.244  1.00 91.50
ATOM    472  CA  VAL A  64       5.934  11.156   1.739  1.00 91.50
ATOM    473  C   VAL A  64       5.863  11.328   3.254  1.00 91.50
ATOM    474  O   VAL A  64       4.855  11.812   3.783  1.00 91.50
ATOM    475  CB  VAL A  64       5.715   9.672   1.366  1.00 91.50
ATOM    476  CG1 VAL A  64       4.521   9.095   2.122  1.00 91.50
ATOM    477  CG2 VAL A  64       5.517   9.522  -0.142  1.00 91.50
ATOM    478  N   LYS A  65       6.875  11.016   3.965  1.00 88.31
ATOM    479  CA  LYS A  65       6.887  11.086   5.422  1.00 88.31
ATOM    480  C   LYS A  65       6.668  12.516   5.910  1.00 88.31
ATOM    481  O   LYS A  65       5.953  12.742   6.887  1.00 88.31
ATOM    482  CB  LYS A  65       8.203  10.539   5.973  1.00 88.31
ATOM    483  CG  LYS A  65       8.583   9.172   5.428  1.00 88.31
ATOM    484  CD  LYS A  65       7.481   8.146   5.675  1.00 88.31
ATOM    485  CE  LYS A  65       7.394   7.765   7.146  1.00 88.31
ATOM    486  NZ  LYS A  65       8.602   7.004   7.591  1.00 88.31
ATOM    487  N   LYS A  66       7.234  13.422   5.266  1.00 91.44
ATOM    488  CA  LYS A  66       7.082  14.828   5.625  1.00 91.44
ATOM    489  C   LYS A  66       5.727  15.367   5.176  1.00 91.44
ATOM    490  O   LYS A  66       5.133  16.203   5.852  1.00 91.44
ATOM    491  CB  LYS A  66       8.211  15.664   5.016  1.00 91.44
ATOM    492  CG  LYS A  66       8.118  17.144   5.332  1.00 91.44
ATOM    493  CD  LYS A  66       7.481  17.916   4.185  1.00 91.44
ATOM    494  CE  LYS A  66       7.350  19.406   4.510  1.00 91.44
ATOM    495  NZ  LYS A  66       8.676  20.039   4.742  1.00 91.44
ATOM    496  N   LEU A  67       5.277  14.898   4.113  1.00 94.25
ATOM    497  CA  LEU A  67       4.031  15.352   3.504  1.00 94.25
ATOM    498  C   LEU A  67       2.828  14.906   4.328  1.00 94.25
ATOM    499  O   LEU A  67       1.826  15.625   4.406  1.00 94.25
ATOM    500  CB  LEU A  67       3.908  14.828   2.072  1.00 94.25
ATOM    501  CG  LEU A  67       2.682  15.289   1.283  1.00 94.25
ATOM    502  CD1 LEU A  67       2.926  16.672   0.690  1.00 94.25
ATOM    503  CD2 LEU A  67       2.340  14.289   0.188  1.00 94.25
ATOM    504  N   MET A  68       2.938  13.766   4.992  1.00 95.62
ATOM    505  CA  MET A  68       1.808  13.156   5.688  1.00 95.62
ATOM    506  C   MET A  68       1.663  13.727   7.094  1.00 95.62
ATOM    507  O   MET A  68       1.836  13.016   8.086  1.00 95.62
ATOM    508  CB  MET A  68       1.973  11.641   5.758  1.00 95.62
ATOM    509  CG  MET A  68       1.740  10.938   4.430  1.00 95.62
ATOM    510  SD  MET A  68       0.026  11.148   3.812  1.00 95.62
ATOM    511  CE  MET A  68       0.336  11.219   2.027  1.00 95.62
ATOM    512  N   THR A  69       1.123  14.977   7.133  1.00 96.12
ATOM    513  CA  THR A  69       0.830  15.648   8.398  1.00 96.12
ATOM    514  C   THR A  69      -0.424  15.062   9.039  1.00 96.12
ATOM    515  O   THR A  69      -1.215  14.391   8.375  1.00 96.12
ATOM    516  CB  THR A  69       0.646  17.172   8.195  1.00 96.12
ATOM    517  OG1 THR A  69      -0.623  17.402   7.573  1.00 96.12
ATOM    518  CG2 THR A  69       1.749  17.745   7.308  1.00 96.12
ATOM    519  N   PRO A  70      -0.625  15.359  10.336  1.00 96.44
ATOM    520  CA  PRO A  70      -1.841  14.867  10.992  1.00 96.44
ATOM    521  C   PRO A  70      -3.115  15.336  10.289  1.00 96.44
ATOM    522  O   PRO A  70      -4.059  14.555  10.133  1.00 96.44
ATOM    523  CB  PRO A  70      -1.745  15.445  12.398  1.00 96.44
ATOM    524  CG  PRO A  70      -0.296  15.349  12.761  1.00 96.44
ATOM    525  CD  PRO A  70       0.513  15.482  11.503  1.00 96.44
ATOM    526  N   SER A  71      -3.143  16.578   9.867  1.00 97.31
ATOM    527  CA  SER A  71      -4.309  17.109   9.172  1.00 97.31
ATOM    528  C   SER A  71      -4.566  16.359   7.871  1.00 97.31
ATOM    529  O   SER A  71      -5.711  16.016   7.562  1.00 97.31
ATOM    530  CB  SER A  71      -4.125  18.609   8.883  1.00 97.31
ATOM    531  OG  SER A  71      -3.050  18.818   7.989  1.00 97.31
ATOM    532  N   ARG A  72      -3.535  16.125   7.117  1.00 97.31
ATOM    533  CA  ARG A  72      -3.670  15.391   5.863  1.00 97.31
ATOM    534  C   ARG A  72      -4.121  13.953   6.109  1.00 97.31
ATOM    535  O   ARG A  72      -4.988  13.438   5.402  1.00 97.31
ATOM    536  CB  ARG A  72      -2.350  15.398   5.090  1.00 97.31
ATOM    537  CG  ARG A  72      -2.495  15.021   3.623  1.00 97.31
ATOM    538  CD  ARG A  72      -1.155  15.040   2.902  1.00 97.31
ATOM    539  NE  ARG A  72      -0.471  16.317   3.071  1.00 97.31
ATOM    540  CZ  ARG A  72      -0.799  17.436   2.436  1.00 97.31
ATOM    541  NH1 ARG A  72      -1.807  17.468   1.580  1.00 97.31
ATOM    542  NH2 ARG A  72      -0.105  18.549   2.672  1.00 97.31
ATOM    543  N   MET A  73      -3.545  13.305   7.117  1.00 97.44
ATOM    544  CA  MET A  73      -3.924  11.938   7.449  1.00 97.44
ATOM    545  C   MET A  73      -5.395  11.859   7.852  1.00 97.44
ATOM    546  O   MET A  73      -6.094  10.914   7.492  1.00 97.44
ATOM    547  CB  MET A  73      -3.045  11.391   8.578  1.00 97.44
ATOM    548  CG  MET A  73      -1.621  11.078   8.148  1.00 97.44
ATOM    549  SD  MET A  73      -0.691  10.141   9.422  1.00 97.44
ATOM    550  CE  MET A  73      -0.346  11.469  10.609  1.00 97.44
ATOM    551  N   HIS A  74      -5.828  12.867   8.555  1.00 98.00
ATOM    552  CA  HIS A  74      -7.238  12.930   8.922  1.00 98.00
ATOM    553  C   HIS A  74      -8.125  13.031   7.684  1.00 98.00
ATOM    554  O   HIS A  74      -9.164  12.367   7.605  1.00 98.00
ATOM    555  CB  HIS A  74      -7.496  14.109   9.852  1.00 98.00
ATOM    556  CG  HIS A  74      -8.271  13.749  11.083  1.00 98.00
ATOM    557  ND1 HIS A  74      -7.850  14.090  12.351  1.00 98.00
ATOM    558  CD2 HIS A  74      -9.431  13.076  11.231  1.00 98.00
ATOM    559  CE1 HIS A  74      -8.731  13.643  13.231  1.00 98.00
ATOM    560  NE2 HIS A  74      -9.699  13.027  12.578  1.00 98.00
ATOM    561  N   ARG A  75      -7.766  13.891   6.816  1.00 98.12
ATOM    562  CA  ARG A  75      -8.523  14.055   5.586  1.00 98.12
ATOM    563  C   ARG A  75      -8.586  12.750   4.797  1.00 98.12
ATOM    564  O   ARG A  75      -9.648  12.352   4.320  1.00 98.12
ATOM    565  CB  ARG A  75      -7.922  15.164   4.719  1.00 98.12
ATOM    566  CG  ARG A  75      -8.704  15.451   3.450  1.00 98.12
ATOM    567  CD  ARG A  75      -7.844  16.138   2.403  1.00 98.12
ATOM    568  NE  ARG A  75      -6.744  15.294   1.958  1.00 98.12
ATOM    569  CZ  ARG A  75      -6.865  14.253   1.139  1.00 98.12
ATOM    570  NH1 ARG A  75      -8.052  13.905   0.655  1.00 98.12
ATOM    571  NH2 ARG A  75      -5.790  13.554   0.804  1.00 98.12
ATOM    572  N   ILE A  76      -7.445  12.078   4.621  1.00 98.25
ATOM    573  CA  ILE A  76      -7.367  10.820   3.883  1.00 98.25
ATOM    574  C   ILE A  76      -8.227   9.766   4.566  1.00 98.25
ATOM    575  O   ILE A  76      -8.984   9.047   3.908  1.00 98.25
ATOM    576  CB  ILE A  76      -5.906  10.328   3.760  1.00 98.25
ATOM    577  CG1 ILE A  76      -5.090  11.289   2.887  1.00 98.25
ATOM    578  CG2 ILE A  76      -5.863   8.906   3.193  1.00 98.25
ATOM    579  CD1 ILE A  76      -3.584  11.133   3.033  1.00 98.25
ATOM    580  N   ALA A  77      -8.141   9.688   5.902  1.00 98.31
ATOM    581  CA  ALA A  77      -8.938   8.734   6.668  1.00 98.31
ATOM    582  C   ALA A  77     -10.430   8.961   6.445  1.00 98.31
ATOM    583  O   ALA A  77     -11.164   8.023   6.133  1.00 98.31
ATOM    584  CB  ALA A  77      -8.602   8.836   8.156  1.00 98.31
ATOM    585  N   ARG A  78     -10.805  10.180   6.516  1.00 98.00
ATOM    586  CA  ARG A  78     -12.211  10.523   6.316  1.00 98.00
ATOM    587  C   ARG A  78     -12.648  10.227   4.887  1.00 98.00
ATOM    588  O   ARG A  78     -13.727   9.672   4.664  1.00 98.00
ATOM    589  CB  ARG A  78     -12.453  11.992   6.648  1.00 98.00
ATOM    590  CG  ARG A  78     -13.856  12.483   6.313  1.00 98.00
ATOM    591  CD  ARG A  78     -14.878  12.021   7.340  1.00 98.00
ATOM    592  NE  ARG A  78     -15.274  10.634   7.119  1.00 98.00
ATOM    593  CZ  ARG A  78     -16.174  10.239   6.227  1.00 98.00
ATOM    594  NH1 ARG A  78     -16.799  11.121   5.449  1.00 98.00
ATOM    595  NH2 ARG A  78     -16.459   8.944   6.110  1.00 98.00
ATOM    596  N   GLY A  79     -11.828  10.617   3.984  1.00 97.75
ATOM    597  CA  GLY A  79     -12.172  10.438   2.582  1.00 97.75
ATOM    598  C   GLY A  79     -12.266   8.984   2.168  1.00 97.75
ATOM    599  O   GLY A  79     -13.062   8.625   1.298  1.00 97.75
ATOM    600  N   SER A  80     -11.422   8.164   2.758  1.00 97.75
ATOM    601  CA  SER A  80     -11.352   6.758   2.373  1.00 97.75
ATOM    602  C   SER A  80     -12.234   5.895   3.268  1.00 97.75
ATOM    603  O   SER A  80     -12.367   4.691   3.037  1.00 97.75
ATOM    604  CB  SER A  80      -9.906   6.262   2.432  1.00 97.75
ATOM    605  OG  SER A  80      -9.355   6.466   3.722  1.00 97.75
ATOM    606  N   GLY A  81     -12.789   6.438   4.258  1.00 97.44
ATOM    607  CA  GLY A  81     -13.578   5.656   5.191  1.00 97.44
ATOM    608  C   GLY A  81     -12.742   4.746   6.066  1.00 97.44
ATOM    609  O   GLY A  81     -13.195   3.672   6.469  1.00 97.44
ATOM    610  N   ARG A  82     -11.508   5.156   6.258  1.00 96.94
ATOM    611  CA  ARG A  82     -10.586   4.383   7.090  1.00 96.94
ATOM    612  C   ARG A  82     -10.180   5.168   8.328  1.00 96.94
ATOM    613  O   ARG A  82     -10.469   6.359   8.438  1.00 96.94
ATOM    614  CB  ARG A  82      -9.344   3.980   6.289  1.00 96.94
ATOM    615  CG  ARG A  82      -9.656   3.403   4.917  1.00 96.94
ATOM    616  CD  ARG A  82     -10.382   2.071   5.019  1.00 96.94
ATOM    617  NE  ARG A  82     -11.567   2.037   4.163  1.00 96.94
ATOM    618  CZ  ARG A  82     -12.453   1.047   4.137  1.00 96.94
ATOM    619  NH1 ARG A  82     -12.310  -0.016   4.919  1.00 96.94
ATOM    620  NH2 ARG A  82     -13.499   1.119   3.320  1.00 96.94
ATOM    621  N   SER A  83      -9.555   4.434   9.227  1.00 97.19
ATOM    622  CA  SER A  83      -9.117   5.086  10.461  1.00 97.19
ATOM    623  C   SER A  83      -7.746   5.727  10.289  1.00 97.19
ATOM    624  O   SER A  83      -7.008   5.383   9.367  1.00 97.19
ATOM    625  CB  SER A  83      -9.086   4.082  11.609  1.00 97.19
ATOM    626  OG  SER A  83      -8.201   3.014  11.321  1.00 97.19
ATOM    627  N   ILE A  84      -7.457   6.648  11.188  1.00 96.81
ATOM    628  CA  ILE A  84      -6.164   7.328  11.156  1.00 96.81
ATOM    629  C   ILE A  84      -5.043   6.305  11.312  1.00 96.81
ATOM    630  O   ILE A  84      -4.051   6.340  10.586  1.00 96.81
ATOM    631  CB  ILE A  84      -6.066   8.406  12.258  1.00 96.81
ATOM    632  CG1 ILE A  84      -7.117   9.502  12.022  1.00 96.81
ATOM    633  CG2 ILE A  84      -4.659   9.001  12.309  1.00 96.81
ATOM    634  CD1 ILE A  84      -8.431   9.260  12.738  1.00 96.81
ATOM    635  N   PRO A  85      -5.203   5.348  12.250  1.00 95.56
ATOM    636  CA  PRO A  85      -4.160   4.324  12.367  1.00 95.56
ATOM    637  C   PRO A  85      -3.955   3.543  11.070  1.00 95.56
ATOM    638  O   PRO A  85      -2.826   3.162  10.742  1.00 95.56
ATOM    639  CB  PRO A  85      -4.688   3.408  13.477  1.00 95.56
ATOM    640  CG  PRO A  85      -5.317   4.335  14.464  1.00 95.56
ATOM    641  CD  PRO A  85      -6.155   5.334  13.716  1.00 95.56
ATOM    642  N   GLU A  86      -4.918   3.311  10.320  1.00 93.62
ATOM    643  CA  GLU A  86      -4.785   2.621   9.039  1.00 93.62
ATOM    644  C   GLU A  86      -3.988   3.459   8.039  1.00 93.62
ATOM    645  O   GLU A  86      -3.168   2.926   7.289  1.00 93.62
ATOM    646  CB  GLU A  86      -6.160   2.285   8.461  1.00 93.62
ATOM    647  CG  GLU A  86      -6.806   1.058   9.083  1.00 93.62
ATOM    648  CD  GLU A  86      -8.234   0.828   8.624  1.00 93.62
ATOM    649  OE1 GLU A  86      -8.470  -0.110   7.826  1.00 93.62
ATOM    650  OE2 GLU A  86      -9.129   1.591   9.050  1.00 93.62
ATOM    651  N   VAL A  87      -4.195   4.723   8.062  1.00 95.50
ATOM    652  CA  VAL A  87      -3.436   5.613   7.188  1.00 95.50
ATOM    653  C   VAL A  87      -1.968   5.621   7.613  1.00 95.50
ATOM    654  O   VAL A  87      -1.071   5.598   6.766  1.00 95.50
ATOM    655  CB  VAL A  87      -4.004   7.051   7.207  1.00 95.50
ATOM    656  CG1 VAL A  87      -3.170   7.973   6.320  1.00 95.50
ATOM    657  CG2 VAL A  87      -5.465   7.051   6.762  1.00 95.50
ATOM    658  N   GLN A  88      -1.802   5.648   8.891  1.00 93.38
ATOM    659  CA  GLN A  88      -0.434   5.578   9.391  1.00 93.38
ATOM    660  C   GLN A  88       0.248   4.285   8.961  1.00 93.38
ATOM    661  O   GLN A  88       1.419   4.293   8.578  1.00 93.38
ATOM    662  CB  GLN A  88      -0.417   5.699  10.914  1.00 93.38
ATOM    663  CG  GLN A  88       0.938   5.407  11.545  1.00 93.38
ATOM    664  CD  GLN A  88       1.997   6.417  11.159  1.00 93.38
ATOM    665  OE1 GLN A  88       2.276   7.364  11.904  1.00 93.38
ATOM    666  NE2 GLN A  88       2.600   6.229   9.983  1.00 93.38
ATOM    667  N   ASN A  89      -0.459   3.201   8.992  1.00 88.62
ATOM    668  CA  ASN A  89       0.075   1.916   8.555  1.00 88.62
ATOM    669  C   ASN A  89       0.430   1.936   7.070  1.00 88.62
ATOM    670  O   ASN A  89       1.410   1.314   6.656  1.00 88.62
ATOM    671  CB  ASN A  89      -0.922   0.792   8.852  1.00 88.62
ATOM    672  CG  ASN A  89      -0.549  -0.014  10.075  1.00 88.62
ATOM    673  OD1 ASN A  89       0.101  -1.056   9.968  1.00 88.62
ATOM    674  ND2 ASN A  89      -0.957   0.460  11.246  1.00 88.62
ATOM    675  N   LEU A  90      -0.394   2.562   6.289  1.00 91.19
ATOM    676  CA  LEU A  90      -0.072   2.736   4.879  1.00 91.19
ATOM    677  C   LEU A  90       1.278   3.426   4.707  1.00 91.19
ATOM    678  O   LEU A  90       2.111   2.980   3.916  1.00 91.19
ATOM    679  CB  LEU A  90      -1.163   3.547   4.176  1.00 91.19
ATOM    680  CG  LEU A  90      -0.835   4.051   2.767  1.00 91.19
ATOM    681  CD1 LEU A  90      -0.728   2.879   1.797  1.00 91.19
ATOM    682  CD2 LEU A  90      -1.887   5.050   2.297  1.00 91.19
ATOM    683  N   VAL A  91       1.522   4.488   5.477  1.00 90.69
ATOM    684  CA  VAL A  91       2.756   5.258   5.371  1.00 90.69
ATOM    685  C   VAL A  91       3.939   4.406   5.816  1.00 90.69
ATOM    686  O   VAL A  91       5.000   4.422   5.184  1.00 90.69
ATOM    687  CB  VAL A  91       2.688   6.555   6.211  1.00 90.69
ATOM    688  CG1 VAL A  91       4.048   7.251   6.240  1.00 90.69
ATOM    689  CG2 VAL A  91       1.615   7.494   5.661  1.00 90.69
ATOM    690  N   VAL A  92       3.721   3.697   6.879  1.00 86.12
ATOM    691  CA  VAL A  92       4.770   2.803   7.355  1.00 86.12
ATOM    692  C   VAL A  92       5.070   1.745   6.297  1.00 86.12
ATOM    693  O   VAL A  92       6.234   1.451   6.016  1.00 86.12
ATOM    694  CB  VAL A  92       4.371   2.125   8.688  1.00 86.12
ATOM    695  CG1 VAL A  92       5.454   1.143   9.139  1.00 86.12
ATOM    696  CG2 VAL A  92       4.121   3.176   9.770  1.00 86.12
ATOM    697  N   SER A  93       4.039   1.158   5.750  1.00 85.06
ATOM    698  CA  SER A  93       4.199   0.157   4.699  1.00 85.06
ATOM    699  C   SER A  93       4.922   0.738   3.488  1.00 85.06
ATOM    700  O   SER A  93       5.801   0.091   2.914  1.00 85.06
ATOM    701  CB  SER A  93       2.840  -0.398   4.273  1.00 85.06
ATOM    702  OG  SER A  93       2.123  -0.888   5.396  1.00 85.06
ATOM    703  N   TYR A  94       4.535   1.929   3.096  1.00 86.44
ATOM    704  CA  TYR A  94       5.211   2.625   2.008  1.00 86.44
ATOM    705  C   TYR A  94       6.711   2.727   2.270  1.00 86.44
ATOM    706  O   TYR A  94       7.520   2.457   1.382  1.00 86.44
ATOM    707  CB  TYR A  94       4.621   4.023   1.814  1.00 86.44
ATOM    708  CG  TYR A  94       5.451   4.918   0.929  1.00 86.44
ATOM    709  CD1 TYR A  94       6.388   5.793   1.473  1.00 86.44
ATOM    710  CD2 TYR A  94       5.306   4.892  -0.454  1.00 86.44
ATOM    711  CE1 TYR A  94       7.156   6.622   0.661  1.00 86.44
ATOM    712  CE2 TYR A  94       6.066   5.716  -1.275  1.00 86.44
ATOM    713  CZ  TYR A  94       6.988   6.576  -0.709  1.00 86.44
ATOM    714  OH  TYR A  94       7.749   7.394  -1.518  1.00 86.44
ATOM    715  N   THR A  95       7.105   3.135   3.502  1.00 84.25
ATOM    716  CA  THR A  95       8.516   3.303   3.855  1.00 84.25
ATOM    717  C   THR A  95       9.266   1.984   3.715  1.00 84.25
ATOM    718  O   THR A  95      10.398   1.959   3.221  1.00 84.25
ATOM    719  CB  THR A  95       8.664   3.836   5.289  1.00 84.25
ATOM    720  OG1 THR A  95       7.990   5.096   5.402  1.00 84.25
ATOM    721  CG2 THR A  95      10.138   4.028   5.653  1.00 84.25
ATOM    722  N   LYS A  96       8.672   1.003   4.141  1.00 81.12
ATOM    723  CA  LYS A  96       9.289  -0.315   4.016  1.00 81.12
ATOM    724  C   LYS A  96       9.453  -0.707   2.549  1.00 81.12
ATOM    725  O   LYS A  96      10.477  -1.270   2.162  1.00 81.12
ATOM    726  CB  LYS A  96       8.461  -1.368   4.750  1.00 81.12
ATOM    727  CG  LYS A  96       8.878  -2.799   4.458  1.00 81.12
ATOM    728  CD  LYS A  96      10.205  -3.147   5.127  1.00 81.12
ATOM    729  CE  LYS A  96      10.486  -4.642   5.070  1.00 81.12
ATOM    730  NZ  LYS A  96      11.740  -4.993   5.800  1.00 81.12
ATOM    731  N   PHE A  97       8.430  -0.378   1.828  1.00 79.62
ATOM    732  CA  PHE A  97       8.469  -0.659   0.398  1.00 79.62
ATOM    733  C   PHE A  97       9.586   0.125  -0.281  1.00 79.62
ATOM    734  O   PHE A  97      10.344  -0.431  -1.076  1.00 79.62
ATOM    735  CB  PHE A  97       7.121  -0.322  -0.250  1.00 79.62
ATOM    736  CG  PHE A  97       6.403  -1.517  -0.817  1.00 79.62
ATOM    737  CD1 PHE A  97       6.560  -2.775  -0.246  1.00 79.62
ATOM    738  CD2 PHE A  97       5.569  -1.382  -1.917  1.00 79.62
ATOM    739  CE1 PHE A  97       5.897  -3.882  -0.769  1.00 79.62
ATOM    740  CE2 PHE A  97       4.900  -2.485  -2.446  1.00 79.62
ATOM    741  CZ  PHE A  97       5.068  -3.734  -1.869  1.00 79.62
ATOM    742  N   GLU A  98       9.648   1.320   0.016  1.00 81.44
ATOM    743  CA  GLU A  98      10.680   2.199  -0.533  1.00 81.44
ATOM    744  C   GLU A  98      12.078   1.668  -0.234  1.00 81.44
ATOM    745  O   GLU A  98      12.938   1.646  -1.114  1.00 81.44
ATOM    746  CB  GLU A  98      10.523   3.617   0.022  1.00 81.44
ATOM    747  CG  GLU A  98      11.463   4.633  -0.619  1.00 81.44
ATOM    748  CD  GLU A  98      11.314   6.030  -0.040  1.00 81.44
ATOM    749  OE1 GLU A  98      10.174   6.428   0.298  1.00 81.44
ATOM    750  OE2 GLU A  98      12.343   6.735   0.075  1.00 81.44
ATOM    751  N   ASP A  99      12.266   1.215   0.982  1.00 80.25
ATOM    752  CA  ASP A  99      13.555   0.681   1.401  1.00 80.25
ATOM    753  C   ASP A  99      13.938  -0.549   0.579  1.00 80.25
ATOM    754  O   ASP A  99      15.094  -0.704   0.180  1.00 80.25
ATOM    755  CB  ASP A  99      13.539   0.332   2.891  1.00 80.25
ATOM    756  CG  ASP A  99      14.455   1.217   3.717  1.00 80.25
ATOM    757  OD1 ASP A  99      14.006   2.275   4.203  1.00 80.25
ATOM    758  OD2 ASP A  99      15.639   0.851   3.881  1.00 80.25
ATOM    759  N   VAL A 100      13.039  -1.369   0.363  1.00 74.69
ATOM    760  CA  VAL A 100      13.266  -2.598  -0.391  1.00 74.69
ATOM    761  C   VAL A 100      13.578  -2.262  -1.847  1.00 74.69
ATOM    762  O   VAL A 100      14.523  -2.805  -2.426  1.00 74.69
ATOM    763  CB  VAL A 100      12.047  -3.545  -0.314  1.00 74.69
ATOM    764  CG1 VAL A 100      12.305  -4.822  -1.113  1.00 74.69
ATOM    765  CG2 VAL A 100      11.725  -3.876   1.141  1.00 74.69
ATOM    766  N   VAL A 101      12.812  -1.348  -2.424  1.00 73.81
ATOM    767  CA  VAL A 101      12.992  -0.954  -3.818  1.00 73.81
ATOM    768  C   VAL A 101      14.375  -0.334  -4.004  1.00 73.81
ATOM    769  O   VAL A 101      15.055  -0.609  -4.996  1.00 73.81
ATOM    770  CB  VAL A 101      11.898   0.038  -4.273  1.00 73.81
ATOM    771  CG1 VAL A 101      12.177   0.529  -5.695  1.00 73.81
ATOM    772  CG2 VAL A 101      10.523  -0.613  -4.188  1.00 73.81
ATOM    773  N   LYS A 102      14.781   0.462  -3.043  1.00 75.75
ATOM    774  CA  LYS A 102      16.094   1.099  -3.109  1.00 75.75
ATOM    775  C   LYS A 102      17.219   0.062  -3.049  1.00 75.75
ATOM    776  O   LYS A 102      18.281   0.255  -3.639  1.00 75.75
ATOM    777  CB  LYS A 102      16.266   2.113  -1.977  1.00 75.75
ATOM    778  CG  LYS A 102      15.404   3.363  -2.134  1.00 75.75
ATOM    779  CD  LYS A 102      15.787   4.149  -3.381  1.00 75.75
ATOM    780  CE  LYS A 102      17.192   4.727  -3.267  1.00 75.75
ATOM    781  NZ  LYS A 102      17.563   5.518  -4.479  1.00 75.75
ATOM    782  N   LYS A 103      16.938  -0.942  -2.389  1.00 75.50
ATOM    783  CA  LYS A 103      17.953  -1.974  -2.225  1.00 75.50
ATOM    784  C   LYS A 103      18.047  -2.855  -3.467  1.00 75.50
ATOM    785  O   LYS A 103      19.125  -3.373  -3.785  1.00 75.50
ATOM    786  CB  LYS A 103      17.656  -2.832  -0.994  1.00 75.50
ATOM    787  CG  LYS A 103      17.815  -2.093   0.328  1.00 75.50
ATOM    788  CD  LYS A 103      17.012  -2.757   1.438  1.00 75.50
ATOM    789  CE  LYS A 103      17.807  -2.846   2.731  1.00 75.50
ATOM    790  NZ  LYS A 103      18.879  -3.886   2.654  1.00 75.50
ATOM    791  N   ILE A 104      16.969  -3.098  -4.078  1.00 69.69
ATOM    792  CA  ILE A 104      16.953  -4.000  -5.223  1.00 69.69
ATOM    793  C   ILE A 104      17.297  -3.230  -6.492  1.00 69.69
ATOM    794  O   ILE A 104      17.797  -3.812  -7.461  1.00 69.69
ATOM    795  CB  ILE A 104      15.578  -4.688  -5.375  1.00 69.69
ATOM    796  CG1 ILE A 104      14.471  -3.642  -5.563  1.00 69.69
ATOM    797  CG2 ILE A 104      15.285  -5.583  -4.167  1.00 69.69
ATOM    798  CD1 ILE A 104      14.080  -3.405  -7.019  1.00 69.69
ATOM    799  N   GLY A 105      16.984  -1.933  -6.594  1.00 62.75
ATOM    800  CA  GLY A 105      17.344  -1.156  -7.773  1.00 62.75
ATOM    801  C   GLY A 105      18.750  -0.607  -7.730  1.00 62.75
ATOM    802  O   GLY A 105      19.469  -0.646  -8.734  1.00 62.75
ATOM    803  OXT GLY A 105      19.162  -0.144  -6.640  1.00 62.75
TER
ATOM    804  N   GLY B   1      10.117  -6.523 -11.250  1.00 39.44
ATOM    805  CA  GLY B   1       8.812  -6.012 -11.625  1.00 39.44
ATOM    806  C   GLY B   1       7.773  -6.152 -10.523  1.00 39.44
ATOM    807  O   GLY B   1       8.117  -6.211  -9.344  1.00 39.44
ATOM    808  N   ILE B   2       6.551  -6.215 -10.852  1.00 46.41
ATOM    809  CA  ILE B   2       5.355  -6.426 -10.047  1.00 46.41
ATOM    810  C   ILE B   2       5.566  -7.613  -9.109  1.00 46.41
ATOM    811  O   ILE B   2       5.184  -7.562  -7.938  1.00 46.41
ATOM    812  CB  ILE B   2       4.109  -6.656 -10.930  1.00 46.41
ATOM    813  CG1 ILE B   2       2.840  -6.650 -10.070  1.00 46.41
ATOM    814  CG2 ILE B   2       4.236  -7.966 -11.711  1.00 46.41
ATOM    815  CD1 ILE B   2       2.555  -5.313  -9.401  1.00 46.41
ATOM    816  N   ILE B   3       6.230  -8.602  -9.672  1.00 47.91
ATOM    817  CA  ILE B   3       6.492  -9.812  -8.914  1.00 47.91
ATOM    818  C   ILE B   3       7.328  -9.484  -7.676  1.00 47.91
ATOM    819  O   ILE B   3       7.043  -9.969  -6.578  1.00 47.91
ATOM    820  CB  ILE B   3       7.215 -10.875  -9.773  1.00 47.91
ATOM    821  CG1 ILE B   3       6.346 -11.266 -10.977  1.00 47.91
ATOM    822  CG2 ILE B   3       7.572 -12.105  -8.934  1.00 47.91
ATOM    823  CD1 ILE B   3       4.952 -11.740 -10.606  1.00 47.91
ATOM    824  N   LEU B   4       8.273  -8.703  -7.934  1.00 49.12
ATOM    825  CA  LEU B   4       9.172  -8.352  -6.836  1.00 49.12
ATOM    826  C   LEU B   4       8.430  -7.551  -5.770  1.00 49.12
ATOM    827  O   LEU B   4       8.602  -7.789  -4.570  1.00 49.12
ATOM    828  CB  LEU B   4      10.359  -7.547  -7.352  1.00 49.12
ATOM    829  CG  LEU B   4      11.358  -7.056  -6.298  1.00 49.12
ATOM    830  CD1 LEU B   4      11.661  -8.158  -5.294  1.00 49.12
ATOM    831  CD2 LEU B   4      12.642  -6.564  -6.964  1.00 49.12
ATOM    832  N   VAL B   5       7.648  -6.637  -6.184  1.00 50.25
ATOM    833  CA  VAL B   5       6.902  -5.820  -5.230  1.00 50.25
ATOM    834  C   VAL B   5       5.918  -6.699  -4.461  1.00 50.25
ATOM    835  O   VAL B   5       5.781  -6.566  -3.242  1.00 50.25
ATOM    836  CB  VAL B   5       6.152  -4.668  -5.934  1.00 50.25
ATOM    837  CG1 VAL B   5       4.658  -4.727  -5.618  1.00 50.25
ATOM    838  CG2 VAL B   5       6.739  -3.320  -5.520  1.00 50.25
ATOM    839  N   LEU B   6       5.246  -7.652  -5.199  1.00 54.41
ATOM    840  CA  LEU B   6       4.340  -8.602  -4.562  1.00 54.41
ATOM    841  C   LEU B   6       5.094  -9.508  -3.596  1.00 54.41
ATOM    842  O   LEU B   6       4.602  -9.812  -2.508  1.00 54.41
ATOM    843  CB  LEU B   6       3.619  -9.445  -5.613  1.00 54.41
ATOM    844  CG  LEU B   6       2.281  -8.908  -6.117  1.00 54.41
ATOM    845  CD1 LEU B   6       1.946  -9.493  -7.483  1.00 54.41
ATOM    846  CD2 LEU B   6       1.171  -9.206  -5.115  1.00 54.41
ATOM    847  N   LEU B   7       6.262  -9.930  -4.125  1.00 53.75
ATOM    848  CA  LEU B   7       7.094 -10.734  -3.242  1.00 53.75
ATOM    849  C   LEU B   7       7.484  -9.953  -1.993  1.00 53.75
ATOM    850  O   LEU B   7       7.434 -10.484  -0.881  1.00 53.75
ATOM    851  CB  LEU B   7       8.352 -11.211  -3.975  1.00 53.75
ATOM    852  CG  LEU B   7       8.308 -12.635  -4.538  1.00 53.75
ATOM    853  CD1 LEU B   7       7.040 -12.835  -5.359  1.00 53.75
ATOM    854  CD2 LEU B   7       9.545 -12.915  -5.379  1.00 53.75
ATOM    855  N   ILE B   8       7.711  -8.766  -2.287  1.00 51.59
ATOM    856  CA  ILE B   8       8.133  -7.910  -1.183  1.00 51.59
ATOM    857  C   ILE B   8       6.945  -7.629  -0.265  1.00 51.59
ATOM    858  O   ILE B   8       7.055  -7.750   0.957  1.00 51.59
ATOM    859  CB  ILE B   8       8.742  -6.586  -1.694  1.00 51.59
ATOM    860  CG1 ILE B   8      10.005  -6.859  -2.514  1.00 51.59
ATOM    861  CG2 ILE B   8       9.045  -5.641  -0.527  1.00 51.59
ATOM    862  CD1 ILE B   8      10.639  -5.611  -3.117  1.00 51.59
ATOM    863  N   TRP B   9       5.789  -7.289  -0.962  1.00 53.91
ATOM    864  CA  TRP B   9       4.578  -7.105  -0.167  1.00 53.91
ATOM    865  C   TRP B   9       4.195  -8.398   0.546  1.00 53.91
ATOM    866  O   TRP B   9       3.785  -8.375   1.709  1.00 53.91
ATOM    867  CB  TRP B   9       3.420  -6.633  -1.049  1.00 53.91
ATOM    868  CG  TRP B   9       2.234  -6.133  -0.281  1.00 53.91
ATOM    869  CD1 TRP B   9       0.922  -6.471  -0.482  1.00 53.91
ATOM    870  CD2 TRP B   9       2.248  -5.204   0.806  1.00 53.91
ATOM    871  NE1 TRP B   9       0.120  -5.806   0.417  1.00 53.91
ATOM    872  CE2 TRP B   9       0.907  -5.024   1.218  1.00 53.91
ATOM    873  CE3 TRP B   9       3.265  -4.507   1.473  1.00 53.91
ATOM    874  CZ2 TRP B   9       0.562  -4.171   2.269  1.00 53.91
ATOM    875  CZ3 TRP B   9       2.915  -3.662   2.518  1.00 53.91
ATOM    876  CH2 TRP B   9       1.575  -3.502   2.905  1.00 53.91
ATOM    877  N   GLY B  10       4.242  -9.422  -0.265  1.00 53.97
ATOM    878  CA  GLY B  10       4.059 -10.727   0.362  1.00 53.97
ATOM    879  C   GLY B  10       4.941 -10.930   1.581  1.00 53.97
ATOM    880  O   GLY B  10       4.480 -11.422   2.611  1.00 53.97
ATOM    881  N   THR B  11       6.156 -10.484   1.274  1.00 50.47
ATOM    882  CA  THR B  11       7.102 -10.625   2.377  1.00 50.47
ATOM    883  C   THR B  11       6.746  -9.672   3.516  1.00 50.47
ATOM    884  O   THR B  11       6.805 -10.047   4.688  1.00 50.47
ATOM    885  CB  THR B  11       8.547 -10.359   1.914  1.00 50.47
ATOM    886  OG1 THR B  11       8.956 -11.407   1.028  1.00 50.47
ATOM    887  CG2 THR B  11       9.504 -10.308   3.103  1.00 50.47
ATOM    888  N   VAL B  12       6.352  -8.516   3.158  1.00 48.22
ATOM    889  CA  VAL B  12       5.957  -7.574   4.199  1.00 48.22
ATOM    890  C   VAL B  12       4.719  -8.086   4.922  1.00 48.22
ATOM    891  O   VAL B  12       4.645  -8.039   6.152  1.00 48.22
ATOM    892  CB  VAL B  12       5.688  -6.168   3.613  1.00 48.22
ATOM    893  CG1 VAL B  12       5.043  -5.262   4.660  1.00 48.22
ATOM    894  CG2 VAL B  12       6.984  -5.549   3.093  1.00 48.22
ATOM    895  N   LEU B  13       3.701  -8.445   4.191  1.00 51.84
ATOM    896  CA  LEU B  13       2.502  -9.023   4.785  1.00 51.84
ATOM    897  C   LEU B  13       2.846 -10.281   5.578  1.00 51.84
ATOM    898  O   LEU B  13       2.266 -10.531   6.637  1.00 51.84
ATOM    899  CB  LEU B  13       1.476  -9.359   3.697  1.00 51.84
ATOM    900  CG  LEU B  13       0.660  -8.184   3.154  1.00 51.84
ATOM    901  CD1 LEU B  13      -0.221  -8.646   1.997  1.00 51.84
ATOM    902  CD2 LEU B  13      -0.183  -7.558   4.258  1.00 51.84
ATOM    903  N   LEU B  14       3.623 -10.969   4.922  1.00 47.25
ATOM    904  CA  LEU B  14       4.078 -12.141   5.660  1.00 47.25
ATOM    905  C   LEU B  14       4.734 -11.734   6.977  1.00 47.25
ATOM    906  O   LEU B  14       4.547 -12.398   8.000  1.00 47.25
ATOM    907  CB  LEU B  14       5.059 -12.961   4.820  1.00 47.25
ATOM    908  CG  LEU B  14       4.530 -14.282   4.252  1.00 47.25
ATOM    909  CD1 LEU B  14       3.176 -14.067   3.582  1.00 47.25
ATOM    910  CD2 LEU B  14       5.528 -14.880   3.274  1.00 47.25
ATOM    911  N   LEU B  15       5.414 -10.750   6.848  1.00 46.19
ATOM    912  CA  LEU B  15       6.129 -10.367   8.062  1.00 46.19
ATOM    913  C   LEU B  15       5.164  -9.805   9.102  1.00 46.19
ATOM    914  O   LEU B  15       5.391  -9.953  10.305  1.00 46.19
ATOM    915  CB  LEU B  15       7.211  -9.336   7.742  1.00 46.19
ATOM    916  CG  LEU B  15       8.529  -9.881   7.192  1.00 46.19
ATOM    917  CD1 LEU B  15       9.396  -8.742   6.657  1.00 46.19
ATOM    918  CD2 LEU B  15       9.270 -10.666   8.268  1.00 46.19
ATOM    919  N   LYS B  16       4.301  -9.039   8.789  1.00 45.41
ATOM    920  CA  LYS B  16       3.309  -8.609   9.766  1.00 45.41
ATOM    921  C   LYS B  16       2.434  -9.773  10.219  1.00 45.41
ATOM    922  O   LYS B  16       1.896  -9.758  11.328  1.00 45.41
ATOM    923  CB  LYS B  16       2.438  -7.492   9.195  1.00 45.41
ATOM    924  CG  LYS B  16       3.116  -6.128   9.166  1.00 45.41
ATOM    925  CD  LYS B  16       2.179  -5.050   8.638  1.00 45.41
ATOM    926  CE  LYS B  16       2.810  -3.666   8.734  1.00 45.41
ATOM    927  NZ  LYS B  16       1.888  -2.601   8.229  1.00 45.41
ATOM    928  N   SER B  17       1.975 -10.500   9.312  1.00 39.41
ATOM    929  CA  SER B  17       1.285 -11.727   9.719  1.00 39.41
ATOM    930  C   SER B  17       2.111 -12.516  10.719  1.00 39.41
ATOM    931  O   SER B  17       1.658 -13.539  11.234  1.00 39.41
ATOM    932  CB  SER B  17       0.974 -12.594   8.500  1.00 39.41
ATOM    933  OG  SER B  17      -0.198 -13.366   8.710  1.00 39.41
ATOM    934  N   ILE B  18       3.232 -12.250  10.594  1.00 37.78
ATOM    935  CA  ILE B  18       3.900 -12.930  11.695  1.00 37.78
ATOM    936  C   ILE B  18       3.482 -12.305  13.023  1.00 37.78
ATOM    937  O   ILE B  18       3.691 -11.109  13.242  1.00 37.78
ATOM    938  CB  ILE B  18       5.438 -12.883  11.539  1.00 37.78
ATOM    939  CG1 ILE B  18       5.883 -13.760  10.362  1.00 37.78
ATOM    940  CG2 ILE B  18       6.125 -13.323  12.835  1.00 37.78
ATOM    941  CD1 ILE B  18       7.219 -13.354   9.754  1.00 37.78
ATOM    942  N   PRO B  19       2.471 -12.953  13.547  1.00 34.06
ATOM    943  CA  PRO B  19       2.096 -12.578  14.914  1.00 34.06
ATOM    944  C   PRO B  19       3.283 -12.094  15.742  1.00 34.06
ATOM    945  O   PRO B  19       4.406 -12.570  15.555  1.00 34.06
ATOM    946  CB  PRO B  19       1.521 -13.875  15.492  1.00 34.06
ATOM    947  CG  PRO B  19       2.315 -14.961  14.846  1.00 34.06
ATOM    948  CD  PRO B  19       2.734 -14.499  13.482  1.00 34.06
ATOM    949  N   HIS B  20       3.248 -10.789  16.156  1.00 28.64
ATOM    950  CA  HIS B  20       4.164 -10.688  17.281  1.00 28.64
ATOM    951  C   HIS B  20       3.842 -11.734  18.344  1.00 28.64
ATOM    952  O   HIS B  20       2.674 -12.055  18.578  1.00 28.64
ATOM    953  CB  HIS B  20       4.109  -9.281  17.891  1.00 28.64
ATOM    954  CG  HIS B  20       5.040  -8.314  17.249  1.00 28.64
ATOM    955  ND1 HIS B  20       4.976  -6.951  17.457  1.00 28.64
ATOM    956  CD2 HIS B  20       6.092  -8.513  16.409  1.00 28.64
ATOM    957  CE1 HIS B  20       5.927  -6.355  16.763  1.00 28.64
ATOM    958  NE2 HIS B  20       6.621  -7.280  16.118  1.00 28.64
ATOM    959  OXT HIS B  20       4.800 -12.228  18.985  1.00 28.64
