# Supplementary material for: Linear motifs regulating protein secretion, sorting and autophagy in Leishmania parasites are diverged with respect to their host equivalents
Source: PLoS Comput Biol. 2024 Feb 16;20(2):e1011902. doi: 10.1371/journal.pcbi.1011902 (PMC10903960; doi:10.1371/journal.pcbi.1011902)
Supplement: S1 Structures — Best energy HADDOCK structures for L infantum KDEL models: KDEL-best-HADDOCK-run-01.pdb. AlphaFold2 Multimer output for ATG8-ATG2 peptide complex: Lei-ATG2pep-ATG8.pdb. AlphaFold2 Multimer output for ATG8-ATG3 complex: Lei-ATG-3ATG8.pdb. AlphaFold2 Multimer outputs for ATG8-ATG4 complexes: LeiATG41ATG8C.pdb. LeiATG42ATG8.pdb. Cognate idealized LIR peptide modelled onto the L infantum ATG8 protein: Lei-ATG8-LIR-best-model.pdb. (ZIP) [file pcbi.1011902.s038.zip › structures/signal_human_lei.pdb]

FoldX generated pdb file


ATOM      0  N   PHE A   1     -12.883  -3.531  -2.363  1.00 84.19
ATOM      1  CA  PHE A   1     -11.641  -2.773  -2.260  1.00 84.19
ATOM      2  C   PHE A   1     -10.438  -3.658  -2.574  1.00 84.19
ATOM      3  O   PHE A   1     -10.250  -4.703  -1.945  1.00 84.19
ATOM      4  CB  PHE A   1     -11.492  -2.168  -0.860  1.00 84.19
ATOM      5  CG  PHE A   1     -10.730  -0.872  -0.835  1.00 84.19
ATOM      6  CD1 PHE A   1      -9.342  -0.862  -0.903  1.00 84.19
ATOM      7  CD2 PHE A   1     -11.404   0.340  -0.743  1.00 84.19
ATOM      8  CE1 PHE A   1      -8.635   0.336  -0.880  1.00 84.19
ATOM      9  CE2 PHE A   1     -10.701   1.543  -0.721  1.00 84.19
ATOM     10  CZ  PHE A   1      -9.316   1.540  -0.788  1.00 84.19
ATOM     11  N   THR A   2      -9.789  -3.287  -3.678  1.00 91.62
ATOM     12  CA  THR A   2      -8.664  -4.086  -4.145  1.00 91.62
ATOM     13  C   THR A   2      -7.340  -3.361  -3.893  1.00 91.62
ATOM     14  O   THR A   2      -7.336  -2.211  -3.451  1.00 91.62
ATOM     15  CB  THR A   2      -8.789  -4.418  -5.641  1.00 91.62
ATOM     16  OG1 THR A   2      -8.557  -3.229  -6.409  1.00 91.62
ATOM     17  CG2 THR A   2     -10.182  -4.956  -5.968  1.00 91.62
ATOM     18  N   LEU A   3      -6.246  -4.113  -4.156  1.00 92.56
ATOM     19  CA  LEU A   3      -4.938  -3.477  -4.086  1.00 92.56
ATOM     20  C   LEU A   3      -4.828  -2.346  -5.102  1.00 92.56
ATOM     21  O   LEU A   3      -4.188  -1.324  -4.832  1.00 92.56
ATOM     22  CB  LEU A   3      -3.828  -4.504  -4.328  1.00 92.56
ATOM     23  CG  LEU A   3      -3.449  -5.387  -3.137  1.00 92.56
ATOM     24  CD1 LEU A   3      -2.643  -6.594  -3.604  1.00 92.56
ATOM     25  CD2 LEU A   3      -2.666  -4.582  -2.105  1.00 92.56
ATOM     26  N   ARG A   4      -5.453  -2.508  -6.172  1.00 92.94
ATOM     27  CA  ARG A   4      -5.469  -1.451  -7.180  1.00 92.94
ATOM     28  C   ARG A   4      -6.148  -0.196  -6.648  1.00 92.94
ATOM     29  O   ARG A   4      -5.672   0.918  -6.867  1.00 92.94
ATOM     30  CB  ARG A   4      -6.172  -1.930  -8.453  1.00 92.94
ATOM     31  CG  ARG A   4      -6.327  -0.850  -9.515  1.00 92.94
ATOM     32  CD  ARG A   4      -7.617  -1.018 -10.306  1.00 92.94
ATOM     33  NE  ARG A   4      -7.485  -2.048 -11.333  1.00 92.94
ATOM     34  CZ  ARG A   4      -7.298  -1.807 -12.628  1.00 92.94
ATOM     35  NH1 ARG A   4      -7.216  -0.561 -13.085  1.00 92.94
ATOM     36  NH2 ARG A   4      -7.194  -2.819 -13.478  1.00 92.94
ATOM     37  N   ASP A   5      -7.227  -0.427  -6.016  1.00 89.31
ATOM     38  CA  ASP A   5      -7.910   0.705  -5.398  1.00 89.31
ATOM     39  C   ASP A   5      -6.980   1.452  -4.445  1.00 89.31
ATOM     40  O   ASP A   5      -6.938   2.684  -4.445  1.00 89.31
ATOM     41  CB  ASP A   5      -9.156   0.235  -4.652  1.00 89.31
ATOM     42  CG  ASP A   5     -10.242  -0.288  -5.583  1.00 89.31
ATOM     43  OD1 ASP A   5     -10.307   0.148  -6.755  1.00 89.31
ATOM     44  OD2 ASP A   5     -11.039  -1.142  -5.142  1.00 89.31
ATOM     45  N   MET A   6      -6.309   0.662  -3.633  1.00 86.38
ATOM     46  CA  MET A   6      -5.367   1.251  -2.686  1.00 86.38
ATOM     47  C   MET A   6      -4.273   2.025  -3.414  1.00 86.38
ATOM     48  O   MET A   6      -3.900   3.123  -2.996  1.00 86.38
ATOM     49  CB  MET A   6      -4.742   0.168  -1.804  1.00 86.38
ATOM     50  CG  MET A   6      -3.929   0.715  -0.642  1.00 86.38
ATOM     51  SD  MET A   6      -3.373  -0.600   0.510  1.00 86.38
ATOM     52  CE  MET A   6      -2.042  -1.342  -0.471  1.00 86.38
ATOM     53  N   TYR A   7      -3.742   1.468  -4.438  1.00 88.94
ATOM     54  CA  TYR A   7      -2.721   2.121  -5.250  1.00 88.94
ATOM     55  C   TYR A   7      -3.217   3.461  -5.777  1.00 88.94
ATOM     56  O   TYR A   7      -2.512   4.469  -5.691  1.00 88.94
ATOM     57  CB  TYR A   7      -2.307   1.220  -6.418  1.00 88.94
ATOM     58  CG  TYR A   7      -1.208   1.803  -7.273  1.00 88.94
ATOM     59  CD1 TYR A   7      -1.498   2.420  -8.484  1.00 88.94
ATOM     60  CD2 TYR A   7       0.121   1.737  -6.867  1.00 88.94
ATOM     61  CE1 TYR A   7      -0.490   2.957  -9.281  1.00 88.94
ATOM     62  CE2 TYR A   7       1.139   2.271  -7.652  1.00 88.94
ATOM     63  CZ  TYR A   7       0.823   2.879  -8.859  1.00 88.94
ATOM     64  OH  TYR A   7       1.826   3.408  -9.641  1.00 88.94
ATOM     65  N   GLU A   8      -4.402   3.447  -6.297  1.00 86.75
ATOM     66  CA  GLU A   8      -4.988   4.672  -6.832  1.00 86.75
ATOM     67  C   GLU A   8      -5.180   5.715  -5.738  1.00 86.75
ATOM     68  O   GLU A   8      -4.996   6.914  -5.977  1.00 86.75
ATOM     69  CB  GLU A   8      -6.328   4.375  -7.516  1.00 86.75
ATOM     70  CG  GLU A   8      -6.215   3.433  -8.710  1.00 86.75
ATOM     71  CD  GLU A   8      -6.450   4.128 -10.041  1.00 86.75
ATOM     72  OE1 GLU A   8      -5.484   4.695 -10.603  1.00 86.75
ATOM     73  OE2 GLU A   8      -7.601   4.111 -10.520  1.00 86.75
ATOM     74  N   GLN A   9      -5.562   5.223  -4.594  1.00 83.50
ATOM     75  CA  GLN A   9      -5.695   6.145  -3.469  1.00 83.50
ATOM     76  C   GLN A   9      -4.352   6.773  -3.113  1.00 83.50
ATOM     77  O   GLN A   9      -4.281   7.969  -2.818  1.00 83.50
ATOM     78  CB  GLN A   9      -6.273   5.422  -2.252  1.00 83.50
ATOM     79  CG  GLN A   9      -7.729   5.001  -2.420  1.00 83.50
ATOM     80  CD  GLN A   9      -8.654   6.180  -2.644  1.00 83.50
ATOM     81  OE1 GLN A   9      -9.269   6.311  -3.706  1.00 83.50
ATOM     82  NE2 GLN A   9      -8.756   7.052  -1.646  1.00 83.50
ATOM     83  N   PHE A  10      -3.297   5.945  -3.107  1.00 83.44
ATOM     84  CA  PHE A  10      -1.965   6.461  -2.816  1.00 83.44
ATOM     85  C   PHE A  10      -1.536   7.477  -3.869  1.00 83.44
ATOM     86  O   PHE A  10      -0.958   8.516  -3.539  1.00 83.44
ATOM     87  CB  PHE A  10      -0.947   5.316  -2.744  1.00 83.44
ATOM     88  CG  PHE A  10      -1.075   4.469  -1.510  1.00 83.44
ATOM     89  CD1 PHE A  10      -2.198   4.565  -0.696  1.00 83.44
ATOM     90  CD2 PHE A  10      -0.073   3.572  -1.163  1.00 83.44
ATOM     91  CE1 PHE A  10      -2.318   3.779   0.449  1.00 83.44
ATOM     92  CE2 PHE A  10      -0.186   2.784  -0.021  1.00 83.44
ATOM     93  CZ  PHE A  10      -1.309   2.890   0.784  1.00 83.44
ATOM     94  N   GLN A  11      -1.874   7.172  -5.105  1.00 84.44
ATOM     95  CA  GLN A  11      -1.564   8.102  -6.191  1.00 84.44
ATOM     96  C   GLN A  11      -2.270   9.438  -5.992  1.00 84.44
ATOM     97  O   GLN A  11      -1.673  10.492  -6.195  1.00 84.44
ATOM     98  CB  GLN A  11      -1.956   7.492  -7.539  1.00 84.44
ATOM     99  CG  GLN A  11      -1.554   8.335  -8.741  1.00 84.44
ATOM    100  CD  GLN A  11      -0.066   8.629  -8.784  1.00 84.44
ATOM    101  OE1 GLN A  11       0.703   7.911  -9.432  1.00 84.44
ATOM    102  NE2 GLN A  11       0.347   9.687  -8.099  1.00 84.44
ATOM    103  N   ASN A  12      -3.422   9.367  -5.621  1.00 81.69
ATOM    104  CA  ASN A  12      -4.184  10.586  -5.383  1.00 81.69
ATOM    105  C   ASN A  12      -3.582  11.406  -4.246  1.00 81.69
ATOM    106  O   ASN A  12      -3.480  12.633  -4.340  1.00 81.69
ATOM    107  CB  ASN A  12      -5.648  10.258  -5.082  1.00 81.69
ATOM    108  CG  ASN A  12      -6.498  10.193  -6.337  1.00 81.69
ATOM    109  OD1 ASN A  12      -7.275  11.106  -6.626  1.00 81.69
ATOM    110  ND2 ASN A  12      -6.358   9.112  -7.090  1.00 81.69
ATOM    111  N   ILE A  13      -3.227  10.727  -3.227  1.00 76.69
ATOM    112  CA  ILE A  13      -2.625  11.383  -2.072  1.00 76.69
ATOM    113  C   ILE A  13      -1.312  12.047  -2.480  1.00 76.69
ATOM    114  O   ILE A  13      -1.020  13.172  -2.062  1.00 76.69
ATOM    115  CB  ILE A  13      -2.387  10.383  -0.916  1.00 76.69
ATOM    116  CG1 ILE A  13      -3.718   9.798  -0.434  1.00 76.69
ATOM    117  CG2 ILE A  13      -1.639  11.066   0.236  1.00 76.69
ATOM    118  CD1 ILE A  13      -3.577   8.812   0.718  1.00 76.69
ATOM    119  N   MET A  14      -0.602  11.367  -3.236  1.00 79.12
ATOM    120  CA  MET A  14       0.699  11.875  -3.664  1.00 79.12
ATOM    121  C   MET A  14       0.536  13.102  -4.555  1.00 79.12
ATOM    122  O   MET A  14       1.397  13.984  -4.566  1.00 79.12
ATOM    123  CB  MET A  14       1.483  10.789  -4.406  1.00 79.12
ATOM    124  CG  MET A  14       1.826   9.581  -3.549  1.00 79.12
ATOM    125  SD  MET A  14       3.235   9.908  -2.414  1.00 79.12
ATOM    126  CE  MET A  14       4.583   9.140  -3.353  1.00 79.12
ATOM    127  N   LYS A  15      -0.547  13.203  -5.230  1.00 80.81
ATOM    128  CA  LYS A  15      -0.803  14.320  -6.141  1.00 80.81
ATOM    129  C   LYS A  15      -1.312  15.539  -5.383  1.00 80.81
ATOM    130  O   LYS A  15      -1.223  16.672  -5.875  1.00 80.81
ATOM    131  CB  LYS A  15      -1.809  13.914  -7.219  1.00 80.81
ATOM    132  CG  LYS A  15      -1.264  12.918  -8.225  1.00 80.81
ATOM    133  CD  LYS A  15      -2.365  12.013  -8.773  1.00 80.81
ATOM    134  CE  LYS A  15      -2.492  12.134 -10.282  1.00 80.81
ATOM    135  NZ  LYS A  15      -2.927  13.503 -10.693  1.00 80.81
ATOM    136  N   MET A  16      -2.078  15.438  -4.324  1.00 74.75
ATOM    137  CA  MET A  16      -2.744  16.516  -3.596  1.00 74.75
ATOM    138  C   MET A  16      -1.724  17.438  -2.939  1.00 74.75
ATOM    139  O   MET A  16      -2.047  18.562  -2.576  1.00 74.75
ATOM    140  CB  MET A  16      -3.691  15.945  -2.539  1.00 74.75
ATOM    141  CG  MET A  16      -4.878  15.197  -3.121  1.00 74.75
ATOM    142  SD  MET A  16      -6.142  14.780  -1.852  1.00 74.75
ATOM    143  CE  MET A  16      -5.220  13.557  -0.872  1.00 74.75
ATOM    144  N   GLY A  17      -0.497  17.234  -2.857  1.00 66.38
ATOM    145  CA  GLY A  17       0.487  18.094  -2.238  1.00 66.38
ATOM    146  C   GLY A  17       1.119  17.500  -0.997  1.00 66.38
ATOM    147  O   GLY A  17       1.101  16.281  -0.812  1.00 66.38
ATOM    148  N   PRO A  18       1.712  18.469  -0.195  1.00 66.25
ATOM    149  CA  PRO A  18       2.463  17.984   0.967  1.00 66.25
ATOM    150  C   PRO A  18       1.579  17.266   1.979  1.00 66.25
ATOM    151  O   PRO A  18       0.456  17.703   2.248  1.00 66.25
ATOM    152  CB  PRO A  18       3.045  19.266   1.568  1.00 66.25
ATOM    153  CG  PRO A  18       1.953  20.291   1.439  1.00 66.25
ATOM    154  CD  PRO A  18       1.124  19.934   0.233  1.00 66.25
ATOM    155  N   PHE A  19       1.999  16.031   2.379  1.00 66.69
ATOM    156  CA  PHE A  19       1.294  15.148   3.311  1.00 66.69
ATOM    157  C   PHE A  19       0.810  15.930   4.527  1.00 66.69
ATOM    158  O   PHE A  19      -0.266  15.656   5.059  1.00 66.69
ATOM    159  CB  PHE A  19       2.195  13.992   3.754  1.00 66.69
ATOM    160  CG  PHE A  19       1.448  12.722   4.059  1.00 66.69
ATOM    161  CD1 PHE A  19       0.306  12.389   3.342  1.00 66.69
ATOM    162  CD2 PHE A  19       1.888  11.868   5.059  1.00 66.69
ATOM    163  CE1 PHE A  19      -0.390  11.211   3.626  1.00 66.69
ATOM    164  CE2 PHE A  19       1.201  10.694   5.344  1.00 66.69
ATOM    165  CZ  PHE A  19       0.063  10.369   4.625  1.00 66.69
ATOM    166  N   SER A  20       1.636  16.875   4.891  1.00 66.69
ATOM    167  CA  SER A  20       1.314  17.719   6.031  1.00 66.69
ATOM    168  C   SER A  20       0.021  18.500   5.801  1.00 66.69
ATOM    169  O   SER A  20      -0.778  18.672   6.723  1.00 66.69
ATOM    170  CB  SER A  20       2.459  18.703   6.316  1.00 66.69
ATOM    171  OG  SER A  20       2.847  19.372   5.134  1.00 66.69
ATOM    172  N   GLN A  21      -0.203  18.953   4.633  1.00 68.50
ATOM    173  CA  GLN A  21      -1.405  19.703   4.301  1.00 68.50
ATOM    174  C   GLN A  21      -2.639  18.812   4.305  1.00 68.50
ATOM    175  O   GLN A  21      -3.711  19.219   4.758  1.00 68.50
ATOM    176  CB  GLN A  21      -1.254  20.391   2.936  1.00 68.50
ATOM    177  CG  GLN A  21      -2.562  20.895   2.344  1.00 68.50
ATOM    178  CD  GLN A  21      -3.043  22.169   3.000  1.00 68.50
ATOM    179  OE1 GLN A  21      -2.666  23.275   2.606  1.00 68.50
ATOM    180  NE2 GLN A  21      -3.896  22.026   4.008  1.00 68.50
ATOM    181  N   ILE A  22      -2.426  17.656   3.879  1.00 63.75
ATOM    182  CA  ILE A  22      -3.520  16.703   3.828  1.00 63.75
ATOM    183  C   ILE A  22      -3.906  16.281   5.246  1.00 63.75
ATOM    184  O   ILE A  22      -5.090  16.219   5.582  1.00 63.75
ATOM    185  CB  ILE A  22      -3.141  15.453   2.990  1.00 63.75
ATOM    186  CG1 ILE A  22      -2.840  15.859   1.542  1.00 63.75
ATOM    187  CG2 ILE A  22      -4.254  14.406   3.043  1.00 63.75
ATOM    188  CD1 ILE A  22      -2.273  14.734   0.688  1.00 63.75
ATOM    189  N   LEU A  23      -2.941  16.062   6.059  1.00 64.69
ATOM    190  CA  LEU A  23      -3.164  15.656   7.445  1.00 64.69
ATOM    191  C   LEU A  23      -3.795  16.797   8.242  1.00 64.69
ATOM    192  O   LEU A  23      -4.605  16.547   9.141  1.00 64.69
ATOM    193  CB  LEU A  23      -1.846  15.227   8.102  1.00 64.69
ATOM    194  CG  LEU A  23      -1.532  13.733   8.068  1.00 64.69
ATOM    195  CD1 LEU A  23      -1.317  13.270   6.628  1.00 64.69
ATOM    196  CD2 LEU A  23      -0.304  13.428   8.918  1.00 64.69
ATOM    197  N   GLY A  24      -3.361  18.047   8.070  1.00 65.06
ATOM    198  CA  GLY A  24      -3.941  19.219   8.727  1.00 65.06
ATOM    199  C   GLY A  24      -5.426  19.375   8.453  1.00 65.06
ATOM    200  O   GLY A  24      -6.133  20.031   9.211  1.00 65.06
ATOM    201  N   MET A  25      -5.898  18.781   7.426  1.00 63.22
ATOM    202  CA  MET A  25      -7.312  18.891   7.066  1.00 63.22
ATOM    203  C   MET A  25      -8.133  17.844   7.809  1.00 63.22
ATOM    204  O   MET A  25      -9.359  17.938   7.875  1.00 63.22
ATOM    205  CB  MET A  25      -7.496  18.719   5.555  1.00 63.22
ATOM    206  CG  MET A  25      -6.853  19.823   4.735  1.00 63.22
ATOM    207  SD  MET A  25      -7.173  19.645   2.939  1.00 63.22
ATOM    208  CE  MET A  25      -6.706  17.907   2.698  1.00 63.22
ATOM    209  N   ILE A  26      -7.457  16.781   8.359  1.00 57.78
ATOM    210  CA  ILE A  26      -8.148  15.727   9.086  1.00 57.78
ATOM    211  C   ILE A  26      -8.352  16.141  10.539  1.00 57.78
ATOM    212  O   ILE A  26      -7.379  16.391  11.258  1.00 57.78
ATOM    213  CB  ILE A  26      -7.379  14.391   9.008  1.00 57.78
ATOM    214  CG1 ILE A  26      -7.218  13.953   7.545  1.00 57.78
ATOM    215  CG2 ILE A  26      -8.085  13.304   9.824  1.00 57.78
ATOM    216  CD1 ILE A  26      -5.849  13.366   7.221  1.00 57.78
ATOM    217  N   PRO A  27      -9.617  16.359  11.023  1.00 56.69
ATOM    218  CA  PRO A  27      -9.859  16.734  12.422  1.00 56.69
ATOM    219  C   PRO A  27      -9.383  15.664  13.406  1.00 56.69
ATOM    220  O   PRO A  27      -9.680  14.477  13.227  1.00 56.69
ATOM    221  CB  PRO A  27     -11.383  16.891  12.484  1.00 56.69
ATOM    222  CG  PRO A  27     -11.919  15.825  11.578  1.00 56.69
ATOM    223  CD  PRO A  27     -10.902  15.567  10.503  1.00 56.69
ATOM    224  N   GLY A  28      -8.562  16.156  14.477  1.00 58.00
ATOM    225  CA  GLY A  28      -8.031  15.250  15.484  1.00 58.00
ATOM    226  C   GLY A  28      -6.570  14.906  15.266  1.00 58.00
ATOM    227  O   GLY A  28      -5.906  14.406  16.172  1.00 58.00
ATOM    228  N   PHE A  29      -6.141  14.781  14.086  1.00 56.53
ATOM    229  CA  PHE A  29      -4.711  14.617  13.859  1.00 56.53
ATOM    230  C   PHE A  29      -3.992  15.953  13.922  1.00 56.53
ATOM    231  O   PHE A  29      -4.238  16.844  13.094  1.00 56.53
ATOM    232  CB  PHE A  29      -4.457  13.945  12.508  1.00 56.53
ATOM    233  CG  PHE A  29      -3.400  12.870  12.550  1.00 56.53
ATOM    234  CD1 PHE A  29      -3.566  11.743  13.346  1.00 56.53
ATOM    235  CD2 PHE A  29      -2.240  12.990  11.795  1.00 56.53
ATOM    236  CE1 PHE A  29      -2.590  10.751  13.389  1.00 56.53
ATOM    237  CE2 PHE A  29      -1.260  12.003  11.831  1.00 56.53
ATOM    238  CZ  PHE A  29      -1.437  10.886  12.628  1.00 56.53
ATOM    239  N   GLY A  30      -3.797  16.438  15.109  1.00 51.09
ATOM    240  CA  GLY A  30      -3.176  17.719  15.367  1.00 51.09
ATOM    241  C   GLY A  30      -1.809  17.859  14.727  1.00 51.09
ATOM    242  O   GLY A  30      -1.233  16.875  14.250  1.00 51.09
ATOM    243  N   THR A  31      -1.432  19.094  14.414  1.00 53.25
ATOM    244  CA  THR A  31      -0.147  19.594  13.938  1.00 53.25
ATOM    245  C   THR A  31       1.006  18.891  14.656  1.00 53.25
ATOM    246  O   THR A  31       2.131  18.859  14.156  1.00 53.25
ATOM    247  CB  THR A  31      -0.029  21.109  14.141  1.00 53.25
ATOM    248  OG1 THR A  31      -0.408  21.446  15.481  1.00 53.25
ATOM    249  CG2 THR A  31      -0.932  21.862  13.168  1.00 53.25
ATOM    250  N   ASP A  32       0.581  18.328  15.656  1.00 53.00
ATOM    251  CA  ASP A  32       1.665  17.859  16.516  1.00 53.00
ATOM    252  C   ASP A  32       2.232  16.531  16.031  1.00 53.00
ATOM    253  O   ASP A  32       3.320  16.125  16.438  1.00 53.00
ATOM    254  CB  ASP A  32       1.181  17.719  17.969  1.00 53.00
ATOM    255  CG  ASP A  32       0.631  19.020  18.534  1.00 53.00
ATOM    256  OD1 ASP A  32       0.655  20.045  17.830  1.00 53.00
ATOM    257  OD2 ASP A  32       0.186  19.009  19.701  1.00 53.00
ATOM    258  N   PHE A  33       1.405  15.781  15.438  1.00 52.47
ATOM    259  CA  PHE A  33       1.936  14.516  14.945  1.00 52.47
ATOM    260  C   PHE A  33       2.959  14.750  13.836  1.00 52.47
ATOM    261  O   PHE A  33       3.801  13.891  13.570  1.00 52.47
ATOM    262  CB  PHE A  33       0.804  13.617  14.430  1.00 52.47
ATOM    263  CG  PHE A  33      -0.228  13.281  15.472  1.00 52.47
ATOM    264  CD1 PHE A  33       0.082  12.432  16.525  1.00 52.47
ATOM    265  CD2 PHE A  33      -1.501  13.814  15.398  1.00 52.47
ATOM    266  CE1 PHE A  33      -0.865  12.113  17.495  1.00 52.47
ATOM    267  CE2 PHE A  33      -2.457  13.506  16.360  1.00 52.47
ATOM    268  CZ  PHE A  33      -2.138  12.652  17.410  1.00 52.47
ATOM    269  N   MET A  34       2.926  15.961  13.227  1.00 52.00
ATOM    270  CA  MET A  34       3.707  16.156  12.008  1.00 52.00
ATOM    271  C   MET A  34       4.926  17.031  12.281  1.00 52.00
ATOM    272  O   MET A  34       4.805  18.250  12.414  1.00 52.00
ATOM    273  CB  MET A  34       2.844  16.797  10.914  1.00 52.00
ATOM    274  CG  MET A  34       1.940  15.812  10.196  1.00 52.00
ATOM    275  SD  MET A  34       2.883  14.517   9.300  1.00 52.00
ATOM    276  CE  MET A  34       3.211  15.383   7.735  1.00 52.00
ATOM    277  N   SER A  35       5.836  16.438  12.977  1.00 55.31
ATOM    278  CA  SER A  35       7.098  17.156  12.781  1.00 55.31
ATOM    279  C   SER A  35       7.598  17.016  11.352  1.00 55.31
ATOM    280  O   SER A  35       7.242  16.047  10.656  1.00 55.31
ATOM    281  CB  SER A  35       8.156  16.641  13.758  1.00 55.31
ATOM    282  OG  SER A  35       8.918  17.706  14.285  1.00 55.31
ATOM    283  N   LYS A  36       8.031  18.141  10.680  1.00 56.22
ATOM    284  CA  LYS A  36       8.570  18.188   9.320  1.00 56.22
ATOM    285  C   LYS A  36       9.320  16.891   8.984  1.00 56.22
ATOM    286  O   LYS A  36       9.219  16.375   7.875  1.00 56.22
ATOM    287  CB  LYS A  36       9.492  19.391   9.148  1.00 56.22
ATOM    288  CG  LYS A  36       9.988  19.594   7.723  1.00 56.22
ATOM    289  CD  LYS A  36       8.835  19.786   6.752  1.00 56.22
ATOM    290  CE  LYS A  36       9.337  20.060   5.333  1.00 56.22
ATOM    291  NZ  LYS A  36       8.217  20.374   4.401  1.00 56.22
ATOM    292  N   GLY A  37      10.141  16.375   9.820  1.00 59.72
ATOM    293  CA  GLY A  37      10.875  15.141   9.625  1.00 59.72
ATOM    294  C   GLY A  37       9.977  13.945   9.383  1.00 59.72
ATOM    295  O   GLY A  37      10.305  13.070   8.578  1.00 59.72
ATOM    296  N   ASN A  38       8.727  14.172   9.781  1.00 67.19
ATOM    297  CA  ASN A  38       7.805  13.055   9.695  1.00 67.19
ATOM    298  C   ASN A  38       7.090  13.008   8.352  1.00 67.19
ATOM    299  O   ASN A  38       6.770  11.930   7.848  1.00 67.19
ATOM    300  CB  ASN A  38       6.785  13.109  10.836  1.00 67.19
ATOM    301  CG  ASN A  38       7.377  12.722  12.180  1.00 67.19
ATOM    302  OD1 ASN A  38       8.543  12.335  12.268  1.00 67.19
ATOM    303  ND2 ASN A  38       6.568  12.812  13.229  1.00 67.19
ATOM    304  N   GLU A  39       7.191  14.195   7.695  1.00 69.31
ATOM    305  CA  GLU A  39       6.500  14.250   6.410  1.00 69.31
ATOM    306  C   GLU A  39       7.320  13.578   5.312  1.00 69.31
ATOM    307  O   GLU A  39       6.789  12.797   4.520  1.00 69.31
ATOM    308  CB  GLU A  39       6.188  15.695   6.023  1.00 69.31
ATOM    309  CG  GLU A  39       5.340  15.829   4.767  1.00 69.31
ATOM    310  CD  GLU A  39       5.002  17.266   4.424  1.00 69.31
ATOM    311  OE1 GLU A  39       4.003  17.507   3.707  1.00 69.31
ATOM    312  OE2 GLU A  39       5.750  18.177   4.867  1.00 69.31
ATOM    313  N   GLN A  40       8.570  13.898   5.262  1.00 74.06
ATOM    314  CA  GLN A  40       9.438  13.320   4.246  1.00 74.06
ATOM    315  C   GLN A  40       9.516  11.805   4.383  1.00 74.06
ATOM    316  O   GLN A  40       9.492  11.078   3.385  1.00 74.06
ATOM    317  CB  GLN A  40      10.844  13.922   4.336  1.00 74.06
ATOM    318  CG  GLN A  40      11.877  13.214   3.468  1.00 74.06
ATOM    319  CD  GLN A  40      11.619  13.390   1.988  1.00 74.06
ATOM    320  OE1 GLN A  40      12.174  14.289   1.346  1.00 74.06
ATOM    321  NE2 GLN A  40      10.775  12.527   1.428  1.00 74.06
ATOM    322  N   GLU A  41       9.562  11.422   5.605  1.00 75.00
ATOM    323  CA  GLU A  41       9.625   9.984   5.867  1.00 75.00
ATOM    324  C   GLU A  41       8.320   9.297   5.461  1.00 75.00
ATOM    325  O   GLU A  41       8.344   8.211   4.887  1.00 75.00
ATOM    326  CB  GLU A  41       9.922   9.719   7.344  1.00 75.00
ATOM    327  CG  GLU A  41      11.279  10.234   7.798  1.00 75.00
ATOM    328  CD  GLU A  41      12.435   9.687   6.976  1.00 75.00
ATOM    329  OE1 GLU A  41      12.417   8.487   6.628  1.00 75.00
ATOM    330  OE2 GLU A  41      13.371  10.467   6.685  1.00 75.00
ATOM    331  N   SER A  42       7.266   9.984   5.672  1.00 75.50
ATOM    332  CA  SER A  42       5.957   9.438   5.324  1.00 75.50
ATOM    333  C   SER A  42       5.789   9.328   3.812  1.00 75.50
ATOM    334  O   SER A  42       5.293   8.320   3.311  1.00 75.50
ATOM    335  CB  SER A  42       4.840  10.305   5.906  1.00 75.50
ATOM    336  OG  SER A  42       4.294   9.710   7.073  1.00 75.50
ATOM    337  N   MET A  43       6.262  10.305   3.121  1.00 77.56
ATOM    338  CA  MET A  43       6.176  10.289   1.663  1.00 77.56
ATOM    339  C   MET A  43       7.086   9.219   1.075  1.00 77.56
ATOM    340  O   MET A  43       6.723   8.547   0.108  1.00 77.56
ATOM    341  CB  MET A  43       6.539  11.664   1.088  1.00 77.56
ATOM    342  CG  MET A  43       5.488  12.733   1.335  1.00 77.56
ATOM    343  SD  MET A  43       3.870  12.311   0.573  1.00 77.56
ATOM    344  CE  MET A  43       4.176  12.846  -1.135  1.00 77.56
ATOM    345  N   ALA A  44       8.211   9.070   1.650  1.00 80.81
ATOM    346  CA  ALA A  44       9.148   8.039   1.203  1.00 80.81
ATOM    347  C   ALA A  44       8.555   6.645   1.394  1.00 80.81
ATOM    348  O   ALA A  44       8.719   5.770   0.540  1.00 80.81
ATOM    349  CB  ALA A  44      10.469   8.156   1.953  1.00 80.81
ATOM    350  N   ARG A  45       7.906   6.473   2.473  1.00 81.00
ATOM    351  CA  ARG A  45       7.254   5.195   2.756  1.00 81.00
ATOM    352  C   ARG A  45       6.137   4.922   1.759  1.00 81.00
ATOM    353  O   ARG A  45       6.004   3.801   1.258  1.00 81.00
ATOM    354  CB  ARG A  45       6.703   5.180   4.184  1.00 81.00
ATOM    355  CG  ARG A  45       5.781   4.004   4.472  1.00 81.00
ATOM    356  CD  ARG A  45       6.495   2.674   4.293  1.00 81.00
ATOM    357  NE  ARG A  45       7.714   2.606   5.094  1.00 81.00
ATOM    358  CZ  ARG A  45       8.390   1.486   5.355  1.00 81.00
ATOM    359  NH1 ARG A  45       7.974   0.322   4.882  1.00 81.00
ATOM    360  NH2 ARG A  45       9.491   1.538   6.092  1.00 81.00
ATOM    361  N   LEU A  46       5.379   5.953   1.513  1.00 82.62
ATOM    362  CA  LEU A  46       4.301   5.812   0.538  1.00 82.62
ATOM    363  C   LEU A  46       4.855   5.438  -0.833  1.00 82.62
ATOM    364  O   LEU A  46       4.324   4.543  -1.499  1.00 82.62
ATOM    365  CB  LEU A  46       3.496   7.109   0.438  1.00 82.62
ATOM    366  CG  LEU A  46       2.250   7.202   1.319  1.00 82.62
ATOM    367  CD1 LEU A  46       1.910   8.659   1.602  1.00 82.62
ATOM    368  CD2 LEU A  46       1.073   6.493   0.659  1.00 82.62
ATOM    369  N   LYS A  47       5.883   6.078  -1.201  1.00 86.00
ATOM    370  CA  LYS A  47       6.516   5.777  -2.482  1.00 86.00
ATOM    371  C   LYS A  47       7.012   4.336  -2.525  1.00 86.00
ATOM    372  O   LYS A  47       6.887   3.662  -3.551  1.00 86.00
ATOM    373  CB  LYS A  47       7.680   6.738  -2.742  1.00 86.00
ATOM    374  CG  LYS A  47       8.215   6.690  -4.168  1.00 86.00
ATOM    375  CD  LYS A  47       9.600   6.062  -4.223  1.00 86.00
ATOM    376  CE  LYS A  47      10.019   5.763  -5.657  1.00 86.00
ATOM    377  NZ  LYS A  47      10.578   4.382  -5.791  1.00 86.00
ATOM    378  N   LYS A  48       7.551   3.924  -1.429  1.00 88.31
ATOM    379  CA  LYS A  48       8.031   2.547  -1.340  1.00 88.31
ATOM    380  C   LYS A  48       6.879   1.556  -1.510  1.00 88.31
ATOM    381  O   LYS A  48       7.000   0.578  -2.250  1.00 88.31
ATOM    382  CB  LYS A  48       8.734   2.307  -0.004  1.00 88.31
ATOM    383  CG  LYS A  48       9.083   0.849   0.258  1.00 88.31
ATOM    384  CD  LYS A  48       9.494   0.626   1.707  1.00 88.31
ATOM    385  CE  LYS A  48      10.626  -0.390   1.820  1.00 88.31
ATOM    386  NZ  LYS A  48      11.066  -0.572   3.231  1.00 88.31
ATOM    387  N   LEU A  49       5.797   1.812  -0.848  1.00 88.50
ATOM    388  CA  LEU A  49       4.629   0.945  -0.951  1.00 88.50
ATOM    389  C   LEU A  49       4.102   0.910  -2.381  1.00 88.50
ATOM    390  O   LEU A  49       3.760  -0.157  -2.896  1.00 88.50
ATOM    391  CB  LEU A  49       3.527   1.418  -0.000  1.00 88.50
ATOM    392  CG  LEU A  49       3.830   1.315   1.495  1.00 88.50
ATOM    393  CD1 LEU A  49       2.699   1.933   2.311  1.00 88.50
ATOM    394  CD2 LEU A  49       4.055  -0.138   1.897  1.00 88.50
ATOM    395  N   MET A  50       4.164   2.051  -2.957  1.00 91.50
ATOM    396  CA  MET A  50       3.701   2.121  -4.340  1.00 91.50
ATOM    397  C   MET A  50       4.641   1.355  -5.270  1.00 91.50
ATOM    398  O   MET A  50       4.188   0.702  -6.211  1.00 91.50
ATOM    399  CB  MET A  50       3.588   3.576  -4.797  1.00 91.50
ATOM    400  CG  MET A  50       2.450   4.337  -4.139  1.00 91.50
ATOM    401  SD  MET A  50       2.352   6.080  -4.703  1.00 91.50
ATOM    402  CE  MET A  50       1.844   5.831  -6.424  1.00 91.50
ATOM    403  N   THR A  51       5.914   1.414  -5.004  1.00 95.25
ATOM    404  CA  THR A  51       6.895   0.667  -5.785  1.00 95.25
ATOM    405  C   THR A  51       6.648  -0.834  -5.668  1.00 95.25
ATOM    406  O   THR A  51       6.793  -1.570  -6.645  1.00 95.25
ATOM    407  CB  THR A  51       8.328   0.992  -5.332  1.00 95.25
ATOM    408  OG1 THR A  51       8.562   2.400  -5.466  1.00 95.25
ATOM    409  CG2 THR A  51       9.353   0.238  -6.172  1.00 95.25
ATOM    410  N   ILE A  52       6.324  -1.231  -4.473  1.00 96.12
ATOM    411  CA  ILE A  52       5.992  -2.637  -4.266  1.00 96.12
ATOM    412  C   ILE A  52       4.789  -3.014  -5.133  1.00 96.12
ATOM    413  O   ILE A  52       4.812  -4.031  -5.828  1.00 96.12
ATOM    414  CB  ILE A  52       5.695  -2.938  -2.781  1.00 96.12
ATOM    415  CG1 ILE A  52       6.944  -2.690  -1.928  1.00 96.12
ATOM    416  CG2 ILE A  52       5.192  -4.372  -2.609  1.00 96.12
ATOM    417  CD1 ILE A  52       6.671  -2.639  -0.430  1.00 96.12
ATOM    418  N   MET A  53       3.846  -2.170  -5.160  1.00 96.06
ATOM    419  CA  MET A  53       2.619  -2.463  -5.895  1.00 96.06
ATOM    420  C   MET A  53       2.854  -2.387  -7.398  1.00 96.06
ATOM    421  O   MET A  53       2.219  -3.109  -8.172  1.00 96.06
ATOM    422  CB  MET A  53       1.503  -1.499  -5.488  1.00 96.06
ATOM    423  CG  MET A  53       0.967  -1.736  -4.087  1.00 96.06
ATOM    424  SD  MET A  53      -0.437  -0.630  -3.672  1.00 96.06
ATOM    425  CE  MET A  53       0.457   0.919  -3.363  1.00 96.06
ATOM    426  N   ASP A  54       3.781  -1.579  -7.812  1.00 97.56
ATOM    427  CA  ASP A  54       4.168  -1.494  -9.219  1.00 97.56
ATOM    428  C   ASP A  54       4.766  -2.814  -9.703  1.00 97.56
ATOM    429  O   ASP A  54       4.777  -3.090 -10.906  1.00 97.56
ATOM    430  CB  ASP A  54       5.168  -0.357  -9.430  1.00 97.56
ATOM    431  CG  ASP A  54       4.508   1.009  -9.500  1.00 97.56
ATOM    432  OD1 ASP A  54       3.299   1.084  -9.807  1.00 97.56
ATOM    433  OD2 ASP A  54       5.205   2.019  -9.256  1.00 97.56
ATOM    434  N   SER A  55       5.273  -3.646  -8.812  1.00 97.56
ATOM    435  CA  SER A  55       5.891  -4.926  -9.148  1.00 97.56
ATOM    436  C   SER A  55       4.863  -6.055  -9.133  1.00 97.56
ATOM    437  O   SER A  55       5.211  -7.219  -9.344  1.00 97.56
ATOM    438  CB  SER A  55       7.023  -5.246  -8.172  1.00 97.56
ATOM    439  OG  SER A  55       7.785  -4.079  -7.889  1.00 97.56
ATOM    440  N   MET A  56       3.639  -5.754  -8.953  1.00 97.06
ATOM    441  CA  MET A  56       2.570  -6.750  -8.969  1.00 97.06
ATOM    442  C   MET A  56       1.901  -6.801 -10.344  1.00 97.06
ATOM    443  O   MET A  56       1.922  -5.816 -11.086  1.00 97.06
ATOM    444  CB  MET A  56       1.530  -6.449  -7.891  1.00 97.06
ATOM    445  CG  MET A  56       2.080  -6.512  -6.477  1.00 97.06
ATOM    446  SD  MET A  56       0.827  -6.062  -5.215  1.00 97.06
ATOM    447  CE  MET A  56       1.854  -6.086  -3.719  1.00 97.06
ATOM    448  N   ASN A  57       1.378  -7.977 -10.680  1.00 95.56
ATOM    449  CA  ASN A  57       0.661  -8.062 -11.945  1.00 95.56
ATOM    450  C   ASN A  57      -0.808  -7.684 -11.789  1.00 95.56
ATOM    451  O   ASN A  57      -1.287  -7.500 -10.664  1.00 95.56
ATOM    452  CB  ASN A  57       0.787  -9.469 -12.539  1.00 95.56
ATOM    453  CG  ASN A  57       0.241 -10.536 -11.619  1.00 95.56
ATOM    454  OD1 ASN A  57      -0.945 -10.547 -11.294  1.00 95.56
ATOM    455  ND2 ASN A  57       1.110 -11.457 -11.201  1.00 95.56
ATOM    456  N   ASP A  58      -1.469  -7.598 -12.906  1.00 95.75
ATOM    457  CA  ASP A  58      -2.846  -7.113 -12.906  1.00 95.75
ATOM    458  C   ASP A  58      -3.754  -8.047 -12.109  1.00 95.75
ATOM    459  O   ASP A  58      -4.641  -7.582 -11.383  1.00 95.75
ATOM    460  CB  ASP A  58      -3.365  -6.977 -14.344  1.00 95.75
ATOM    461  CG  ASP A  58      -3.431  -8.303 -15.079  1.00 95.75
ATOM    462  OD1 ASP A  58      -2.571  -9.178 -14.841  1.00 95.75
ATOM    463  OD2 ASP A  58      -4.357  -8.476 -15.908  1.00 95.75
ATOM    464  N   GLN A  59      -3.566  -9.281 -12.266  1.00 94.00
ATOM    465  CA  GLN A  59      -4.395 -10.242 -11.539  1.00 94.00
ATOM    466  C   GLN A  59      -4.242 -10.062 -10.031  1.00 94.00
ATOM    467  O   GLN A  59      -5.219 -10.172  -9.281  1.00 94.00
ATOM    468  CB  GLN A  59      -4.031 -11.672 -11.938  1.00 94.00
ATOM    469  CG  GLN A  59      -4.212 -11.959 -13.420  1.00 94.00
ATOM    470  CD  GLN A  59      -5.632 -11.726 -13.893  1.00 94.00
ATOM    471  OE1 GLN A  59      -6.559 -12.458 -13.520  1.00 94.00
ATOM    472  NE2 GLN A  59      -5.821 -10.705 -14.723  1.00 94.00
ATOM    473  N   GLU A  60      -3.020  -9.820  -9.617  1.00 94.94
ATOM    474  CA  GLU A  60      -2.734  -9.609  -8.203  1.00 94.94
ATOM    475  C   GLU A  60      -3.363  -8.305  -7.703  1.00 94.94
ATOM    476  O   GLU A  60      -4.016  -8.289  -6.660  1.00 94.94
ATOM    477  CB  GLU A  60      -1.224  -9.586  -7.953  1.00 94.94
ATOM    478  CG  GLU A  60      -0.612 -10.970  -7.782  1.00 94.94
ATOM    479  CD  GLU A  60       0.855 -11.029  -8.174  1.00 94.94
ATOM    480  OE1 GLU A  60       1.524 -12.043  -7.876  1.00 94.94
ATOM    481  OE2 GLU A  60       1.340 -10.051  -8.793  1.00 94.94
ATOM    482  N   LEU A  61      -3.254  -7.262  -8.484  1.00 96.00
ATOM    483  CA  LEU A  61      -3.734  -5.938  -8.102  1.00 96.00
ATOM    484  C   LEU A  61      -5.258  -5.887  -8.109  1.00 96.00
ATOM    485  O   LEU A  61      -5.867  -5.207  -7.281  1.00 96.00
ATOM    486  CB  LEU A  61      -3.172  -4.871  -9.047  1.00 96.00
ATOM    487  CG  LEU A  61      -1.689  -4.531  -8.875  1.00 96.00
ATOM    488  CD1 LEU A  61      -1.217  -3.643 -10.023  1.00 96.00
ATOM    489  CD2 LEU A  61      -1.444  -3.852  -7.531  1.00 96.00
ATOM    490  N   ASP A  62      -5.859  -6.668  -8.914  1.00 95.06
ATOM    491  CA  ASP A  62      -7.301  -6.582  -9.133  1.00 95.06
ATOM    492  C   ASP A  62      -8.047  -7.590  -8.258  1.00 95.06
ATOM    493  O   ASP A  62      -9.281  -7.574  -8.203  1.00 95.06
ATOM    494  CB  ASP A  62      -7.637  -6.805 -10.602  1.00 95.06
ATOM    495  CG  ASP A  62      -7.231  -5.644 -11.487  1.00 95.06
ATOM    496  OD1 ASP A  62      -7.002  -4.530 -10.971  1.00 95.06
ATOM    497  OD2 ASP A  62      -7.144  -5.838 -12.726  1.00 95.06
ATOM    498  N   SER A  63      -7.301  -8.359  -7.621  1.00 93.00
ATOM    499  CA  SER A  63      -7.934  -9.398  -6.820  1.00 93.00
ATOM    500  C   SER A  63      -8.758  -8.797  -5.688  1.00 93.00
ATOM    501  O   SER A  63      -8.320  -7.855  -5.023  1.00 93.00
ATOM    502  CB  SER A  63      -6.883 -10.352  -6.246  1.00 93.00
ATOM    503  OG  SER A  63      -6.459 -11.279  -7.227  1.00 93.00
ATOM    504  N   THR A  64      -9.953  -9.430  -5.414  1.00 86.88
ATOM    505  CA  THR A  64     -10.820  -8.977  -4.332  1.00 86.88
ATOM    506  C   THR A  64     -10.289  -9.445  -2.982  1.00 86.88
ATOM    507  O   THR A  64     -10.656  -8.906  -1.938  1.00 86.88
ATOM    508  CB  THR A  64     -12.258  -9.484  -4.523  1.00 86.88
ATOM    509  OG1 THR A  64     -12.232 -10.880  -4.845  1.00 86.88
ATOM    510  CG2 THR A  64     -12.966  -8.725  -5.649  1.00 86.88
ATOM    511  N   ASP A  65      -9.445 -10.445  -3.004  1.00 85.75
ATOM    512  CA  ASP A  65      -8.773 -10.961  -1.818  1.00 85.75
ATOM    513  C   ASP A  65      -7.254 -10.867  -1.970  1.00 85.75
ATOM    514  O   ASP A  65      -6.559 -11.883  -1.915  1.00 85.75
ATOM    515  CB  ASP A  65      -9.188 -12.406  -1.545  1.00 85.75
ATOM    516  CG  ASP A  65     -10.693 -12.599  -1.538  1.00 85.75
ATOM    517  OD1 ASP A  65     -11.341 -12.372  -2.584  1.00 85.75
ATOM    518  OD2 ASP A  65     -11.239 -12.967  -0.480  1.00 85.75
ATOM    519  N   GLY A  66      -6.750  -9.750  -2.176  1.00 81.94
ATOM    520  CA  GLY A  66      -5.348  -9.555  -2.523  1.00 81.94
ATOM    521  C   GLY A  66      -4.395 -10.227  -1.550  1.00 81.94
ATOM    522  O   GLY A  66      -3.451 -10.898  -1.963  1.00 81.94
ATOM    523  N   ALA A  67      -4.676 -10.148  -0.233  1.00 85.88
ATOM    524  CA  ALA A  67      -3.787 -10.742   0.761  1.00 85.88
ATOM    525  C   ALA A  67      -3.816 -12.266   0.675  1.00 85.88
ATOM    526  O   ALA A  67      -2.789 -12.922   0.858  1.00 85.88
ATOM    527  CB  ALA A  67      -4.176 -10.289   2.164  1.00 85.88
ATOM    528  N   LYS A  68      -4.891 -12.781   0.294  1.00 88.12
ATOM    529  CA  LYS A  68      -5.047 -14.227   0.224  1.00 88.12
ATOM    530  C   LYS A  68      -4.289 -14.805  -0.967  1.00 88.12
ATOM    531  O   LYS A  68      -3.717 -15.891  -0.876  1.00 88.12
ATOM    532  CB  LYS A  68      -6.527 -14.602   0.137  1.00 88.12
ATOM    533  CG  LYS A  68      -7.189 -14.829   1.487  1.00 88.12
ATOM    534  CD  LYS A  68      -8.564 -15.470   1.337  1.00 88.12
ATOM    535  CE  LYS A  68      -9.567 -14.887   2.323  1.00 88.12
ATOM    536  NZ  LYS A  68     -10.810 -14.417   1.639  1.00 88.12
ATOM    537  N   VAL A  69      -4.336 -14.070  -2.059  1.00 89.25
ATOM    538  CA  VAL A  69      -3.619 -14.523  -3.246  1.00 89.25
ATOM    539  C   VAL A  69      -2.135 -14.688  -2.924  1.00 89.25
ATOM    540  O   VAL A  69      -1.512 -15.672  -3.332  1.00 89.25
ATOM    541  CB  VAL A  69      -3.801 -13.539  -4.426  1.00 89.25
ATOM    542  CG1 VAL A  69      -2.889 -13.923  -5.590  1.00 89.25
ATOM    543  CG2 VAL A  69      -5.262 -13.508  -4.875  1.00 89.25
ATOM    544  N   PHE A  70      -1.597 -13.836  -2.127  1.00 93.25
ATOM    545  CA  PHE A  70      -0.186 -13.859  -1.759  1.00 93.25
ATOM    546  C   PHE A  70       0.071 -14.898  -0.669  1.00 93.25
ATOM    547  O   PHE A  70       1.125 -15.531  -0.649  1.00 93.25
ATOM    548  CB  PHE A  70       0.273 -12.477  -1.288  1.00 93.25
ATOM    549  CG  PHE A  70       0.533 -11.506  -2.411  1.00 93.25
ATOM    550  CD1 PHE A  70      -0.475 -11.186  -3.312  1.00 93.25
ATOM    551  CD2 PHE A  70       1.778 -10.914  -2.556  1.00 93.25
ATOM    552  CE1 PHE A  70      -0.235 -10.290  -4.354  1.00 93.25
ATOM    553  CE2 PHE A  70       2.018 -10.015  -3.588  1.00 93.25
ATOM    554  CZ  PHE A  70       1.011  -9.703  -4.488  1.00 93.25
ATOM    555  N   SER A  71      -0.841 -15.031   0.190  1.00 87.62
ATOM    556  CA  SER A  71      -0.679 -16.000   1.268  1.00 87.62
ATOM    557  C   SER A  71      -0.676 -17.422   0.731  1.00 87.62
ATOM    558  O   SER A  71       0.004 -18.297   1.276  1.00 87.62
ATOM    559  CB  SER A  71      -1.791 -15.836   2.305  1.00 87.62
ATOM    560  OG  SER A  71      -3.009 -16.384   1.832  1.00 87.62
ATOM    561  N   LYS A  72      -1.325 -17.656  -0.354  1.00 87.69
ATOM    562  CA  LYS A  72      -1.445 -18.984  -0.945  1.00 87.69
ATOM    563  C   LYS A  72      -0.241 -19.312  -1.826  1.00 87.69
ATOM    564  O   LYS A  72       0.050 -20.484  -2.088  1.00 87.69
ATOM    565  CB  LYS A  72      -2.734 -19.094  -1.759  1.00 87.69
ATOM    566  CG  LYS A  72      -3.911 -19.663  -0.981  1.00 87.69
ATOM    567  CD  LYS A  72      -4.165 -18.883   0.302  1.00 87.69
ATOM    568  CE  LYS A  72      -3.800 -19.699   1.536  1.00 87.69
ATOM    569  NZ  LYS A  72      -4.055 -18.943   2.796  1.00 87.69
ATOM    570  N   GLN A  73       0.447 -18.344  -2.230  1.00 88.38
ATOM    571  CA  GLN A  73       1.587 -18.531  -3.123  1.00 88.38
ATOM    572  C   GLN A  73       2.781 -17.688  -2.666  1.00 88.38
ATOM    573  O   GLN A  73       3.027 -16.609  -3.199  1.00 88.38
ATOM    574  CB  GLN A  73       1.209 -18.156  -4.559  1.00 88.38
ATOM    575  CG  GLN A  73       0.126 -19.048  -5.155  1.00 88.38
ATOM    576  CD  GLN A  73      -0.257 -18.644  -6.568  1.00 88.38
ATOM    577  OE1 GLN A  73      -0.439 -17.455  -6.855  1.00 88.38
ATOM    578  NE2 GLN A  73      -0.384 -19.621  -7.455  1.00 88.38
ATOM    579  N   PRO A  74       3.555 -18.328  -1.768  1.00 85.44
ATOM    580  CA  PRO A  74       4.688 -17.578  -1.217  1.00 85.44
ATOM    581  C   PRO A  74       5.691 -17.156  -2.287  1.00 85.44
ATOM    582  O   PRO A  74       6.395 -16.156  -2.119  1.00 85.44
ATOM    583  CB  PRO A  74       5.320 -18.578  -0.235  1.00 85.44
ATOM    584  CG  PRO A  74       4.167 -19.265   0.403  1.00 85.44
ATOM    585  CD  PRO A  74       3.024 -19.306  -0.571  1.00 85.44
ATOM    586  N   GLY A  75       5.746 -17.922  -3.361  1.00 94.50
ATOM    587  CA  GLY A  75       6.598 -17.547  -4.477  1.00 94.50
ATOM    588  C   GLY A  75       6.281 -16.172  -5.031  1.00 94.50
ATOM    589  O   GLY A  75       7.164 -15.484  -5.547  1.00 94.50
ATOM    590  N   ARG A  76       5.035 -15.773  -4.902  1.00 95.62
ATOM    591  CA  ARG A  76       4.609 -14.461  -5.379  1.00 95.62
ATOM    592  C   ARG A  76       5.242 -13.344  -4.555  1.00 95.62
ATOM    593  O   ARG A  76       5.695 -12.336  -5.105  1.00 95.62
ATOM    594  CB  ARG A  76       3.084 -14.344  -5.340  1.00 95.62
ATOM    595  CG  ARG A  76       2.366 -15.340  -6.235  1.00 95.62
ATOM    596  CD  ARG A  76       2.586 -15.030  -7.710  1.00 95.62
ATOM    597  NE  ARG A  76       1.634 -15.744  -8.557  1.00 95.62
ATOM    598  CZ  ARG A  76       1.737 -15.863  -9.876  1.00 95.62
ATOM    599  NH1 ARG A  76       2.759 -15.314 -10.529  1.00 95.62
ATOM    600  NH2 ARG A  76       0.823 -16.529 -10.556  1.00 95.62
ATOM    601  N   ILE A  77       5.309 -13.508  -3.219  1.00 96.12
ATOM    602  CA  ILE A  77       5.891 -12.508  -2.330  1.00 96.12
ATOM    603  C   ILE A  77       7.371 -12.320  -2.662  1.00 96.12
ATOM    604  O   ILE A  77       7.852 -11.188  -2.746  1.00 96.12
ATOM    605  CB  ILE A  77       5.723 -12.898  -0.845  1.00 96.12
ATOM    606  CG1 ILE A  77       4.238 -12.883  -0.455  1.00 96.12
ATOM    607  CG2 ILE A  77       6.535 -11.969   0.059  1.00 96.12
ATOM    608  CD1 ILE A  77       3.971 -13.336   0.976  1.00 96.12
ATOM    609  N   GLN A  78       7.969 -13.422  -2.912  1.00 96.75
ATOM    610  CA  GLN A  78       9.383 -13.367  -3.258  1.00 96.75
ATOM    611  C   GLN A  78       9.602 -12.633  -4.582  1.00 96.75
ATOM    612  O   GLN A  78      10.516 -11.820  -4.703  1.00 96.75
ATOM    613  CB  GLN A  78       9.977 -14.773  -3.334  1.00 96.75
ATOM    614  CG  GLN A  78      11.410 -14.808  -3.845  1.00 96.75
ATOM    615  CD  GLN A  78      12.401 -14.183  -2.867  1.00 96.75
ATOM    616  OE1 GLN A  78      13.056 -14.886  -2.093  1.00 96.75
ATOM    617  NE2 GLN A  78      12.510 -12.862  -2.901  1.00 96.75
ATOM    618  N   ARG A  79       8.836 -12.977  -5.500  1.00 97.50
ATOM    619  CA  ARG A  79       8.930 -12.328  -6.805  1.00 97.50
ATOM    620  C   ARG A  79       8.727 -10.820  -6.688  1.00 97.50
ATOM    621  O   ARG A  79       9.523 -10.039  -7.219  1.00 97.50
ATOM    622  CB  ARG A  79       7.902 -12.922  -7.773  1.00 97.50
ATOM    623  CG  ARG A  79       8.069 -12.448  -9.212  1.00 97.50
ATOM    624  CD  ARG A  79       6.779 -12.595 -10.007  1.00 97.50
ATOM    625  NE  ARG A  79       5.970 -11.377  -9.944  1.00 97.50
ATOM    626  CZ  ARG A  79       4.878 -11.235  -9.198  1.00 97.50
ATOM    627  NH1 ARG A  79       4.443 -12.229  -8.435  1.00 97.50
ATOM    628  NH2 ARG A  79       4.215 -10.086  -9.221  1.00 97.50
ATOM    629  N   VAL A  80       7.676 -10.406  -6.055  1.00 97.69
ATOM    630  CA  VAL A  80       7.352  -9.000  -5.883  1.00 97.69
ATOM    631  C   VAL A  80       8.477  -8.297  -5.121  1.00 97.69
ATOM    632  O   VAL A  80       8.891  -7.195  -5.488  1.00 97.69
ATOM    633  CB  VAL A  80       6.012  -8.805  -5.137  1.00 97.69
ATOM    634  CG1 VAL A  80       5.789  -7.336  -4.789  1.00 97.69
ATOM    635  CG2 VAL A  80       4.855  -9.336  -5.984  1.00 97.69
ATOM    636  N   ALA A  81       9.016  -8.945  -4.066  1.00 97.19
ATOM    637  CA  ALA A  81      10.117  -8.375  -3.285  1.00 97.19
ATOM    638  C   ALA A  81      11.352  -8.148  -4.156  1.00 97.19
ATOM    639  O   ALA A  81      11.945  -7.074  -4.125  1.00 97.19
ATOM    640  CB  ALA A  81      10.461  -9.289  -2.109  1.00 97.19
ATOM    641  N   ARG A  82      11.648  -9.109  -4.930  1.00 97.50
ATOM    642  CA  ARG A  82      12.789  -9.000  -5.832  1.00 97.50
ATOM    643  C   ARG A  82      12.562  -7.906  -6.871  1.00 97.50
ATOM    644  O   ARG A  82      13.469  -7.109  -7.145  1.00 97.50
ATOM    645  CB  ARG A  82      13.055 -10.336  -6.527  1.00 97.50
ATOM    646  CG  ARG A  82      13.447 -11.456  -5.574  1.00 97.50
ATOM    647  CD  ARG A  82      14.938 -11.759  -5.651  1.00 97.50
ATOM    648  NE  ARG A  82      15.740 -10.553  -5.462  1.00 97.50
ATOM    649  CZ  ARG A  82      16.233  -9.808  -6.445  1.00 97.50
ATOM    650  NH1 ARG A  82      16.022 -10.132  -7.721  1.00 97.50
ATOM    651  NH2 ARG A  82      16.950  -8.725  -6.167  1.00 97.50
ATOM    652  N   GLY A  83      11.375  -7.938  -7.379  1.00 97.44
ATOM    653  CA  GLY A  83      11.055  -6.961  -8.406  1.00 97.44
ATOM    654  C   GLY A  83      11.094  -5.531  -7.906  1.00 97.44
ATOM    655  O   GLY A  83      11.469  -4.617  -8.648  1.00 97.44
ATOM    656  N   SER A  84      10.680  -5.340  -6.648  1.00 97.38
ATOM    657  CA  SER A  84      10.602  -4.000  -6.070  1.00 97.38
ATOM    658  C   SER A  84      11.891  -3.648  -5.324  1.00 97.38
ATOM    659  O   SER A  84      12.047  -2.520  -4.855  1.00 97.38
ATOM    660  CB  SER A  84       9.406  -3.896  -5.121  1.00 97.38
ATOM    661  OG  SER A  84       9.449  -4.928  -4.149  1.00 97.38
ATOM    662  N   GLY A  85      12.773  -4.516  -5.207  1.00 97.00
ATOM    663  CA  GLY A  85      14.031  -4.250  -4.523  1.00 97.00
ATOM    664  C   GLY A  85      13.883  -4.125  -3.020  1.00 97.00
ATOM    665  O   GLY A  85      14.586  -3.342  -2.383  1.00 97.00
ATOM    666  N   VAL A  86      12.898  -4.809  -2.459  1.00 95.38
ATOM    667  CA  VAL A  86      12.664  -4.742  -1.021  1.00 95.38
ATOM    668  C   VAL A  86      12.719  -6.148  -0.424  1.00 95.38
ATOM    669  O   VAL A  86      12.914  -7.129  -1.146  1.00 95.38
ATOM    670  CB  VAL A  86      11.305  -4.082  -0.698  1.00 95.38
ATOM    671  CG1 VAL A  86      11.231  -2.676  -1.295  1.00 95.38
ATOM    672  CG2 VAL A  86      10.154  -4.943  -1.215  1.00 95.38
ATOM    673  N   SER A  87      12.602  -6.145   0.841  1.00 95.44
ATOM    674  CA  SER A  87      12.562  -7.441   1.509  1.00 95.44
ATOM    675  C   SER A  87      11.164  -8.047   1.454  1.00 95.44
ATOM    676  O   SER A  87      10.180  -7.340   1.243  1.00 95.44
ATOM    677  CB  SER A  87      13.008  -7.312   2.963  1.00 95.44
ATOM    678  OG  SER A  87      11.958  -6.828   3.776  1.00 95.44
ATOM    679  N   THR A  88      11.141  -9.391   1.597  1.00 94.81
ATOM    680  CA  THR A  88       9.852 -10.070   1.659  1.00 94.81
ATOM    681  C   THR A  88       9.008  -9.531   2.814  1.00 94.81
ATOM    682  O   THR A  88       7.781  -9.508   2.742  1.00 94.81
ATOM    683  CB  THR A  88      10.023 -11.594   1.812  1.00 94.81
ATOM    684  OG1 THR A  88      10.929 -11.858   2.890  1.00 94.81
ATOM    685  CG2 THR A  88      10.568 -12.212   0.533  1.00 94.81
ATOM    686  N   ARG A  89       9.727  -9.141   3.857  1.00 91.69
ATOM    687  CA  ARG A  89       9.039  -8.570   5.012  1.00 91.69
ATOM    688  C   ARG A  89       8.305  -7.289   4.637  1.00 91.69
ATOM    689  O   ARG A  89       7.191  -7.047   5.105  1.00 91.69
ATOM    690  CB  ARG A  89      10.031  -8.297   6.145  1.00 91.69
ATOM    691  CG  ARG A  89       9.380  -7.783   7.422  1.00 91.69
ATOM    692  CD  ARG A  89       9.990  -8.418   8.660  1.00 91.69
ATOM    693  NE  ARG A  89      10.224  -7.439   9.714  1.00 91.69
ATOM    694  CZ  ARG A  89      11.261  -6.607   9.762  1.00 91.69
ATOM    695  NH1 ARG A  89      12.186  -6.618   8.816  1.00 91.69
ATOM    696  NH2 ARG A  89      11.374  -5.756  10.777  1.00 91.69
ATOM    697  N   ASP A  90       8.859  -6.492   3.809  1.00 91.00
ATOM    698  CA  ASP A  90       8.242  -5.254   3.348  1.00 91.00
ATOM    699  C   ASP A  90       6.949  -5.539   2.586  1.00 91.00
ATOM    700  O   ASP A  90       5.949  -4.836   2.762  1.00 91.00
ATOM    701  CB  ASP A  90       9.211  -4.465   2.465  1.00 91.00
ATOM    702  CG  ASP A  90      10.464  -4.033   3.201  1.00 91.00
ATOM    703  OD1 ASP A  90      10.398  -3.769   4.420  1.00 91.00
ATOM    704  OD2 ASP A  90      11.530  -3.954   2.554  1.00 91.00
ATOM    705  N   VAL A  91       6.984  -6.543   1.805  1.00 93.12
ATOM    706  CA  VAL A  91       5.809  -6.922   1.028  1.00 93.12
ATOM    707  C   VAL A  91       4.711  -7.426   1.964  1.00 93.12
ATOM    708  O   VAL A  91       3.541  -7.070   1.808  1.00 93.12
ATOM    709  CB  VAL A  91       6.148  -8.000  -0.025  1.00 93.12
ATOM    710  CG1 VAL A  91       4.910  -8.359  -0.847  1.00 93.12
ATOM    711  CG2 VAL A  91       7.277  -7.520  -0.935  1.00 93.12
ATOM    712  N   GLN A  92       5.168  -8.195   2.918  1.00 90.31
ATOM    713  CA  GLN A  92       4.211  -8.711   3.891  1.00 90.31
ATOM    714  C   GLN A  92       3.566  -7.574   4.684  1.00 90.31
ATOM    715  O   GLN A  92       2.373  -7.621   4.988  1.00 90.31
ATOM    716  CB  GLN A  92       4.887  -9.695   4.840  1.00 90.31
ATOM    717  CG  GLN A  92       5.238 -11.033   4.190  1.00 90.31
ATOM    718  CD  GLN A  92       4.683 -12.218   4.955  1.00 90.31
ATOM    719  OE1 GLN A  92       5.161 -12.548   6.048  1.00 90.31
ATOM    720  NE2 GLN A  92       3.666 -12.863   4.392  1.00 90.31
ATOM    721  N   GLU A  93       4.344  -6.641   5.016  1.00 86.81
ATOM    722  CA  GLU A  93       3.818  -5.477   5.727  1.00 86.81
ATOM    723  C   GLU A  93       2.775  -4.742   4.887  1.00 86.81
ATOM    724  O   GLU A  93       1.732  -4.336   5.402  1.00 86.81
ATOM    725  CB  GLU A  93       4.953  -4.523   6.105  1.00 86.81
ATOM    726  CG  GLU A  93       5.875  -5.067   7.189  1.00 86.81
ATOM    727  CD  GLU A  93       5.125  -5.663   8.370  1.00 86.81
ATOM    728  OE1 GLU A  93       4.138  -5.048   8.836  1.00 86.81
ATOM    729  OE2 GLU A  93       5.528  -6.755   8.835  1.00 86.81
ATOM    730  N   LEU A  94       3.064  -4.547   3.650  1.00 88.50
ATOM    731  CA  LEU A  94       2.094  -3.924   2.758  1.00 88.50
ATOM    732  C   LEU A  94       0.783  -4.703   2.750  1.00 88.50
ATOM    733  O   LEU A  94      -0.296  -4.109   2.830  1.00 88.50
ATOM    734  CB  LEU A  94       2.654  -3.834   1.335  1.00 88.50
ATOM    735  CG  LEU A  94       1.681  -3.370   0.251  1.00 88.50
ATOM    736  CD1 LEU A  94       1.496  -1.857   0.317  1.00 88.50
ATOM    737  CD2 LEU A  94       2.175  -3.791  -1.129  1.00 88.50
ATOM    738  N   LEU A  95       0.858  -6.000   2.656  1.00 90.19
ATOM    739  CA  LEU A  95      -0.332  -6.840   2.590  1.00 90.19
ATOM    740  C   LEU A  95      -1.118  -6.773   3.895  1.00 90.19
ATOM    741  O   LEU A  95      -2.350  -6.809   3.885  1.00 90.19
ATOM    742  CB  LEU A  95       0.051  -8.289   2.281  1.00 90.19
ATOM    743  CG  LEU A  95       0.657  -8.555   0.901  1.00 90.19
ATOM    744  CD1 LEU A  95       1.155  -9.992   0.807  1.00 90.19
ATOM    745  CD2 LEU A  95      -0.362  -8.258  -0.195  1.00 90.19
ATOM    746  N   THR A  96      -0.358  -6.734   4.977  1.00 85.69
ATOM    747  CA  THR A  96      -1.004  -6.574   6.273  1.00 85.69
ATOM    748  C   THR A  96      -1.760  -5.250   6.340  1.00 85.69
ATOM    749  O   THR A  96      -2.902  -5.203   6.801  1.00 85.69
ATOM    750  CB  THR A  96       0.022  -6.641   7.418  1.00 85.69
ATOM    751  OG1 THR A  96       0.550  -7.969   7.503  1.00 85.69
ATOM    752  CG2 THR A  96      -0.621  -6.275   8.754  1.00 85.69
ATOM    753  N   GLN A  97      -1.127  -4.230   5.867  1.00 83.25
ATOM    754  CA  GLN A  97      -1.769  -2.920   5.832  1.00 83.25
ATOM    755  C   GLN A  97      -2.998  -2.934   4.930  1.00 83.25
ATOM    756  O   GLN A  97      -4.039  -2.371   5.281  1.00 83.25
ATOM    757  CB  GLN A  97      -0.783  -1.850   5.363  1.00 83.25
ATOM    758  CG  GLN A  97      -1.422  -0.486   5.128  1.00 83.25
ATOM    759  CD  GLN A  97      -0.586   0.403   4.225  1.00 83.25
ATOM    760  OE1 GLN A  97       0.441  -0.021   3.693  1.00 83.25
ATOM    761  NE2 GLN A  97      -1.025   1.645   4.048  1.00 83.25
ATOM    762  N   TYR A  98      -2.834  -3.486   3.814  1.00 86.06
ATOM    763  CA  TYR A  98      -3.951  -3.607   2.883  1.00 86.06
ATOM    764  C   TYR A  98      -5.148  -4.273   3.549  1.00 86.06
ATOM    765  O   TYR A  98      -6.281  -3.807   3.414  1.00 86.06
ATOM    766  CB  TYR A  98      -3.533  -4.406   1.645  1.00 86.06
ATOM    767  CG  TYR A  98      -4.695  -4.906   0.823  1.00 86.06
ATOM    768  CD1 TYR A  98      -5.090  -6.242   0.876  1.00 86.06
ATOM    769  CD2 TYR A  98      -5.402  -4.043  -0.008  1.00 86.06
ATOM    770  CE1 TYR A  98      -6.160  -6.707   0.119  1.00 86.06
ATOM    771  CE2 TYR A  98      -6.477  -4.500  -0.769  1.00 86.06
ATOM    772  CZ  TYR A  98      -6.848  -5.828  -0.698  1.00 86.06
ATOM    773  OH  TYR A  98      -7.906  -6.285  -1.449  1.00 86.06
ATOM    774  N   THR A  99      -4.910  -5.379   4.258  1.00 85.38
ATOM    775  CA  THR A  99      -5.984  -6.113   4.918  1.00 85.38
ATOM    776  C   THR A  99      -6.707  -5.223   5.922  1.00 85.38
ATOM    777  O   THR A  99      -7.941  -5.219   5.980  1.00 85.38
ATOM    778  CB  THR A  99      -5.449  -7.367   5.629  1.00 85.38
ATOM    779  OG1 THR A  99      -4.972  -8.300   4.653  1.00 85.38
ATOM    780  CG2 THR A  99      -6.537  -8.032   6.462  1.00 85.38
ATOM    781  N   LYS A 100      -5.957  -4.574   6.680  1.00 82.00
ATOM    782  CA  LYS A 100      -6.547  -3.658   7.656  1.00 82.00
ATOM    783  C   LYS A 100      -7.395  -2.594   6.965  1.00 82.00
ATOM    784  O   LYS A 100      -8.500  -2.283   7.414  1.00 82.00
ATOM    785  CB  LYS A 100      -5.457  -2.998   8.500  1.00 82.00
ATOM    786  CG  LYS A 100      -4.662  -3.971   9.356  1.00 82.00
ATOM    787  CD  LYS A 100      -3.226  -3.502   9.545  1.00 82.00
ATOM    788  CE  LYS A 100      -3.113  -2.484  10.671  1.00 82.00
ATOM    789  NZ  LYS A 100      -2.324  -3.013  11.823  1.00 82.00
ATOM    790  N   PHE A 101      -6.867  -2.127   5.898  1.00 79.69
ATOM    791  CA  PHE A 101      -7.562  -1.092   5.141  1.00 79.69
ATOM    792  C   PHE A 101      -8.852  -1.633   4.539  1.00 79.69
ATOM    793  O   PHE A 101      -9.898  -0.983   4.613  1.00 79.69
ATOM    794  CB  PHE A 101      -6.660  -0.539   4.031  1.00 79.69
ATOM    795  CG  PHE A 101      -7.217   0.679   3.344  1.00 79.69
ATOM    796  CD1 PHE A 101      -8.002   1.589   4.041  1.00 79.69
ATOM    797  CD2 PHE A 101      -6.953   0.913   2.000  1.00 79.69
ATOM    798  CE1 PHE A 101      -8.519   2.716   3.408  1.00 79.69
ATOM    799  CE2 PHE A 101      -7.465   2.038   1.361  1.00 79.69
ATOM    800  CZ  PHE A 101      -8.249   2.938   2.065  1.00 79.69
ATOM    801  N   ALA A 102      -8.750  -2.713   3.963  1.00 82.69
ATOM    802  CA  ALA A 102      -9.906  -3.340   3.332  1.00 82.69
ATOM    803  C   ALA A 102     -11.016  -3.586   4.348  1.00 82.69
ATOM    804  O   ALA A 102     -12.195  -3.383   4.051  1.00 82.69
ATOM    805  CB  ALA A 102      -9.500  -4.652   2.662  1.00 82.69
ATOM    806  N   GLN A 103     -10.625  -3.982   5.500  1.00 82.56
ATOM    807  CA  GLN A 103     -11.602  -4.211   6.562  1.00 82.56
ATOM    808  C   GLN A 103     -12.281  -2.908   6.973  1.00 82.56
ATOM    809  O   GLN A 103     -13.484  -2.885   7.234  1.00 82.56
ATOM    810  CB  GLN A 103     -10.930  -4.859   7.773  1.00 82.56
ATOM    811  CG  GLN A 103     -11.867  -5.085   8.949  1.00 82.56
ATOM    812  CD  GLN A 103     -13.002  -6.034   8.623  1.00 82.56
ATOM    813  OE1 GLN A 103     -12.905  -7.246   8.864  1.00 82.56
ATOM    814  NE2 GLN A 103     -14.089  -5.505   8.078  1.00 82.56
ATOM    815  N   MET A 104     -11.523  -1.953   7.082  1.00 76.31
ATOM    816  CA  MET A 104     -12.055  -0.648   7.465  1.00 76.31
ATOM    817  C   MET A 104     -13.039  -0.132   6.418  1.00 76.31
ATOM    818  O   MET A 104     -14.117   0.365   6.758  1.00 76.31
ATOM    819  CB  MET A 104     -10.922   0.360   7.660  1.00 76.31
ATOM    820  CG  MET A 104     -11.400   1.777   7.929  1.00 76.31
ATOM    821  SD  MET A 104     -11.657   2.108   9.715  1.00 76.31
ATOM    822  CE  MET A 104     -13.457   1.927   9.818  1.00 76.31
ATOM    823  N   VAL A 105     -12.641  -0.253   5.168  1.00 75.19
ATOM    824  CA  VAL A 105     -13.484   0.204   4.070  1.00 75.19
ATOM    825  C   VAL A 105     -14.789  -0.589   4.059  1.00 75.19
ATOM    826  O   VAL A 105     -15.859  -0.026   3.832  1.00 75.19
ATOM    827  CB  VAL A 105     -12.766   0.073   2.709  1.00 75.19
ATOM    828  CG1 VAL A 105     -13.722   0.393   1.562  1.00 75.19
ATOM    829  CG2 VAL A 105     -11.541   0.987   2.660  1.00 75.19
ATOM    830  N   LYS A 106     -14.641  -1.870   4.305  1.00 77.25
ATOM    831  CA  LYS A 106     -15.820  -2.725   4.340  1.00 77.25
ATOM    832  C   LYS A 106     -16.766  -2.305   5.461  1.00 77.25
ATOM    833  O   LYS A 106     -17.984  -2.357   5.301  1.00 77.25
ATOM    834  CB  LYS A 106     -15.422  -4.191   4.516  1.00 77.25
ATOM    835  CG  LYS A 106     -14.800  -4.817   3.281  1.00 77.25
ATOM    836  CD  LYS A 106     -13.811  -5.919   3.650  1.00 77.25
ATOM    837  CE  LYS A 106     -14.488  -7.288   3.683  1.00 77.25
ATOM    838  NZ  LYS A 106     -14.200  -8.079   2.454  1.00 77.25
ATOM    839  N   LYS A 107     -16.203  -1.910   6.500  1.00 78.38
ATOM    840  CA  LYS A 107     -17.000  -1.500   7.648  1.00 78.38
ATOM    841  C   LYS A 107     -17.656  -0.140   7.406  1.00 78.38
ATOM    842  O   LYS A 107     -18.703   0.159   7.969  1.00 78.38
ATOM    843  CB  LYS A 107     -16.156  -1.456   8.914  1.00 78.38
ATOM    844  CG  LYS A 107     -15.673  -2.819   9.391  1.00 78.38
ATOM    845  CD  LYS A 107     -14.365  -2.719  10.157  1.00 78.38
ATOM    846  CE  LYS A 107     -14.498  -1.823  11.382  1.00 78.38
ATOM    847  NZ  LYS A 107     -14.103  -2.535  12.634  1.00 78.38
ATOM    848  N   MET A 108     -17.000   0.686   6.738  1.00 73.12
ATOM    849  CA  MET A 108     -17.500   2.035   6.492  1.00 73.12
ATOM    850  C   MET A 108     -18.547   2.033   5.383  1.00 73.12
ATOM    851  O   MET A 108     -19.344   2.971   5.266  1.00 73.12
ATOM    852  CB  MET A 108     -16.344   2.977   6.129  1.00 73.12
ATOM    853  CG  MET A 108     -15.346   3.180   7.249  1.00 73.12
ATOM    854  SD  MET A 108     -14.015   4.357   6.793  1.00 73.12
ATOM    855  CE  MET A 108     -13.179   3.413   5.492  1.00 73.12
ATOM    856  N   GLY A 109     -18.547   1.042   4.520  1.00 64.50
ATOM    857  CA  GLY A 109     -19.562   0.942   3.486  1.00 64.50
ATOM    858  C   GLY A 109     -20.656  -0.045   3.824  1.00 64.50
ATOM    859  O   GLY A 109     -21.828   0.209   3.551  1.00 64.50
ATOM    860  OXT GLY A 109     -20.326  -1.102   4.412  1.00 64.50
TER
ATOM    861  N   GLY B   1     -13.586  10.117   3.637  1.00 38.22
ATOM    862  CA  GLY B   1     -13.680   8.992   4.555  1.00 38.22
ATOM    863  C   GLY B   1     -12.594   7.953   4.336  1.00 38.22
ATOM    864  O   GLY B   1     -11.766   7.715   5.219  1.00 38.22
ATOM    865  N   ALA B   2     -12.633   7.195   3.240  1.00 45.03
ATOM    866  CA  ALA B   2     -11.719   6.113   2.879  1.00 45.03
ATOM    867  C   ALA B   2     -10.289   6.625   2.762  1.00 45.03
ATOM    868  O   ALA B   2      -9.352   5.961   3.203  1.00 45.03
ATOM    869  CB  ALA B   2     -12.164   5.461   1.569  1.00 45.03
ATOM    870  N   LEU B   3     -10.281   7.812   2.229  1.00 46.94
ATOM    871  CA  LEU B   3      -8.977   8.445   2.061  1.00 46.94
ATOM    872  C   LEU B   3      -8.320   8.695   3.412  1.00 46.94
ATOM    873  O   LEU B   3      -7.125   8.438   3.582  1.00 46.94
ATOM    874  CB  LEU B   3      -9.117   9.758   1.292  1.00 46.94
ATOM    875  CG  LEU B   3      -7.896  10.199   0.480  1.00 46.94
ATOM    876  CD1 LEU B   3      -8.331  10.758  -0.872  1.00 46.94
ATOM    877  CD2 LEU B   3      -7.079  11.231   1.250  1.00 46.94
ATOM    878  N   LEU B   4      -9.125   9.250   4.332  1.00 48.69
ATOM    879  CA  LEU B   4      -8.617   9.531   5.672  1.00 48.69
ATOM    880  C   LEU B   4      -8.188   8.250   6.375  1.00 48.69
ATOM    881  O   LEU B   4      -7.133   8.211   7.012  1.00 48.69
ATOM    882  CB  LEU B   4      -9.688  10.250   6.504  1.00 48.69
ATOM    883  CG  LEU B   4      -9.567  11.772   6.589  1.00 48.69
ATOM    884  CD1 LEU B   4      -9.374  12.364   5.192  1.00 48.69
ATOM    885  CD2 LEU B   4     -10.802  12.372   7.260  1.00 48.69
ATOM    886  N   ALA B   5      -9.070   7.379   6.316  1.00 50.34
ATOM    887  CA  ALA B   5      -8.742   6.090   6.926  1.00 50.34
ATOM    888  C   ALA B   5      -7.500   5.480   6.285  1.00 50.34
ATOM    889  O   ALA B   5      -6.648   4.922   6.980  1.00 50.34
ATOM    890  CB  ALA B   5      -9.922   5.133   6.801  1.00 50.34
ATOM    891  N   LEU B   6      -7.488   5.746   5.027  1.00 52.19
ATOM    892  CA  LEU B   6      -6.301   5.309   4.305  1.00 52.19
ATOM    893  C   LEU B   6      -5.066   6.082   4.758  1.00 52.19
ATOM    894  O   LEU B   6      -4.008   5.496   4.984  1.00 52.19
ATOM    895  CB  LEU B   6      -6.496   5.477   2.797  1.00 52.19
ATOM    896  CG  LEU B   6      -5.241   5.355   1.931  1.00 52.19
ATOM    897  CD1 LEU B   6      -4.691   3.933   1.990  1.00 52.19
ATOM    898  CD2 LEU B   6      -5.543   5.758   0.492  1.00 52.19
ATOM    899  N   VAL B   7      -5.297   7.422   4.828  1.00 56.06
ATOM    900  CA  VAL B   7      -4.230   8.312   5.281  1.00 56.06
ATOM    901  C   VAL B   7      -3.865   7.977   6.727  1.00 56.06
ATOM    902  O   VAL B   7      -2.684   7.914   7.078  1.00 56.06
ATOM    903  CB  VAL B   7      -4.645   9.797   5.164  1.00 56.06
ATOM    904  CG1 VAL B   7      -3.731  10.675   6.018  1.00 56.06
ATOM    905  CG2 VAL B   7      -4.611  10.240   3.705  1.00 56.06
ATOM    906  N   MET B   8      -4.926   7.730   7.434  1.00 55.56
ATOM    907  CA  MET B   8      -4.680   7.402   8.836  1.00 55.56
ATOM    908  C   MET B   8      -4.020   6.035   8.969  1.00 55.56
ATOM    909  O   MET B   8      -3.111   5.855   9.781  1.00 55.56
ATOM    910  CB  MET B   8      -5.984   7.434   9.633  1.00 55.56
ATOM    911  CG  MET B   8      -6.499   8.839   9.917  1.00 55.56
ATOM    912  SD  MET B   8      -5.302   9.844  10.875  1.00 55.56
ATOM    913  CE  MET B   8      -4.708  10.962   9.575  1.00 55.56
ATOM    914  N   CYS B   9      -4.559   5.203   8.148  1.00 53.28
ATOM    915  CA  CYS B   9      -3.967   3.869   8.180  1.00 53.28
ATOM    916  C   CYS B   9      -2.547   3.889   7.621  1.00 53.28
ATOM    917  O   CYS B   9      -1.659   3.221   8.148  1.00 53.28
ATOM    918  CB  CYS B   9      -4.824   2.887   7.379  1.00 53.28
ATOM    919  SG  CYS B   9      -4.088   1.246   7.220  1.00 53.28
ATOM    920  N   LEU B  10      -2.430   4.648   6.590  1.00 55.88
ATOM    921  CA  LEU B  10      -1.087   4.848   6.059  1.00 55.88
ATOM    922  C   LEU B  10      -0.193   5.543   7.078  1.00 55.88
ATOM    923  O   LEU B  10       0.975   5.184   7.234  1.00 55.88
ATOM    924  CB  LEU B  10      -1.141   5.668   4.766  1.00 55.88
ATOM    925  CG  LEU B  10       0.160   5.758   3.964  1.00 55.88
ATOM    926  CD1 LEU B  10       1.018   6.912   4.473  1.00 55.88
ATOM    927  CD2 LEU B  10       0.926   4.442   4.040  1.00 55.88
ATOM    928  N   ALA B  11      -0.802   6.547   7.629  1.00 52.53
ATOM    929  CA  ALA B  11      -0.105   7.207   8.734  1.00 52.53
ATOM    930  C   ALA B  11       0.151   6.230   9.875  1.00 52.53
ATOM    931  O   ALA B  11       1.234   6.227  10.469  1.00 52.53
ATOM    932  CB  ALA B  11      -0.906   8.406   9.227  1.00 52.53
ATOM    933  N   ALA B  12      -0.870   5.488  10.078  1.00 51.19
ATOM    934  CA  ALA B  12      -0.670   4.523  11.156  1.00 51.19
ATOM    935  C   ALA B  12       0.368   3.475  10.773  1.00 51.19
ATOM    936  O   ALA B  12       1.175   3.055  11.602  1.00 51.19
ATOM    937  CB  ALA B  12      -1.991   3.852  11.523  1.00 51.19
ATOM    938  N   THR B  13       0.232   3.055   9.570  1.00 48.00
ATOM    939  CA  THR B  13       1.250   2.113   9.117  1.00 48.00
ATOM    940  C   THR B  13       2.615   2.789   9.039  1.00 48.00
ATOM    941  O   THR B  13       3.641   2.162   9.312  1.00 48.00
ATOM    942  CB  THR B  13       0.889   1.517   7.746  1.00 48.00
ATOM    943  OG1 THR B  13      -0.375   0.845   7.840  1.00 48.00
ATOM    944  CG2 THR B  13       1.947   0.522   7.281  1.00 48.00
ATOM    945  N   ALA B  14       2.668   3.844   8.461  1.00 46.56
ATOM    946  CA  ALA B  14       3.924   4.586   8.531  1.00 46.56
ATOM    947  C   ALA B  14       4.414   4.691   9.977  1.00 46.56
ATOM    948  O   ALA B  14       5.613   4.547  10.242  1.00 46.56
ATOM    949  CB  ALA B  14       3.756   5.977   7.930  1.00 46.56
ATOM    950  N   VAL B  15       3.557   4.934  10.797  1.00 46.06
ATOM    951  CA  VAL B  15       3.949   4.957  12.203  1.00 46.06
ATOM    952  C   VAL B  15       4.375   3.561  12.648  1.00 46.06
ATOM    953  O   VAL B  15       5.332   3.410  13.414  1.00 46.06
ATOM    954  CB  VAL B  15       2.807   5.477  13.102  1.00 46.06
ATOM    955  CG1 VAL B  15       3.017   5.040  14.550  1.00 46.06
ATOM    956  CG2 VAL B  15       2.704   7.001  13.008  1.00 46.06
ATOM    957  N   SER B  16       3.691   2.684  12.188  1.00 43.09
ATOM    958  CA  SER B  16       4.137   1.352  12.578  1.00 43.09
ATOM    959  C   SER B  16       5.465   0.995  11.922  1.00 43.09
ATOM    960  O   SER B  16       6.270   0.257  12.492  1.00 43.09
ATOM    961  CB  SER B  16       3.082   0.305  12.219  1.00 43.09
ATOM    962  OG  SER B  16       3.140  -0.014  10.837  1.00 43.09
ATOM    963  N   ALA B  17       5.703   1.325  10.742  1.00 40.97
ATOM    964  CA  ALA B  17       7.012   1.111  10.133  1.00 40.97
ATOM    965  C   ALA B  17       8.102   1.853  10.906  1.00 40.97
ATOM    966  O   ALA B  17       9.242   1.396  10.969  1.00 40.97
ATOM    967  CB  ALA B  17       7.000   1.557   8.672  1.00 40.97
ATOM    968  N   GLN B  18       7.867   2.926  11.312  1.00 39.06
ATOM    969  CA  GLN B  18       8.836   3.613  12.164  1.00 39.06
ATOM    970  C   GLN B  18       9.133   2.807  13.422  1.00 39.06
ATOM    971  O   GLN B  18      10.180   2.979  14.047  1.00 39.06
ATOM    972  CB  GLN B  18       8.320   5.004  12.539  1.00 39.06
ATOM    973  CG  GLN B  18       8.227   5.966  11.363  1.00 39.06
ATOM    974  CD  GLN B  18       9.358   6.976  11.340  1.00 39.06
ATOM    975  OE1 GLN B  18       9.369   7.933  12.111  1.00 39.06
ATOM    976  NE2 GLN B  18      10.313   6.767  10.437  1.00 39.06
ATOM    977  N   ARG B  19       8.250   2.092  13.805  1.00 38.69
ATOM    978  CA  ARG B  19       8.531   1.329  15.016  1.00 38.69
ATOM    979  C   ARG B  19       9.297   0.049  14.695  1.00 38.69
ATOM    980  O   ARG B  19       9.820  -0.613  15.594  1.00 38.69
ATOM    981  CB  ARG B  19       7.238   0.994  15.758  1.00 38.69
ATOM    982  CG  ARG B  19       6.862   2.008  16.823  1.00 38.69
ATOM    983  CD  ARG B  19       5.354   2.264  16.855  1.00 38.69
ATOM    984  NE  ARG B  19       5.016   3.386  17.720  1.00 38.69
ATOM    985  CZ  ARG B  19       5.179   4.664  17.397  1.00 38.69
ATOM    986  NH1 ARG B  19       5.683   5.010  16.216  1.00 38.69
ATOM    987  NH2 ARG B  19       4.830   5.612  18.258  1.00 38.69
ATOM    988  N   SER B  20       9.297  -0.356  13.430  1.00 32.06
ATOM    989  CA  SER B  20      10.180  -1.491  13.180  1.00 32.06
ATOM    990  C   SER B  20      11.602  -1.030  12.875  1.00 32.06
ATOM    991  O   SER B  20      12.570  -1.686  13.258  1.00 32.06
ATOM    992  CB  SER B  20       9.648  -2.344  12.031  1.00 32.06
ATOM    993  OG  SER B  20       9.486  -1.561  10.857  1.00 32.06
ATOM    994  OXT SER B  20      11.744   0.049  12.251  1.00 32.06
