# Supplementary material for: Linear motifs regulating protein secretion, sorting and autophagy in Leishmania parasites are diverged with respect to their host equivalents
Source: PLoS Comput Biol. 2024 Feb 16;20(2):e1011902. doi: 10.1371/journal.pcbi.1011902 (PMC10903960; doi:10.1371/journal.pcbi.1011902)
Supplement: S1 Structures — Best energy HADDOCK structures for L infantum KDEL models: KDEL-best-HADDOCK-run-01.pdb. AlphaFold2 Multimer output for ATG8-ATG2 peptide complex: Lei-ATG2pep-ATG8.pdb. AlphaFold2 Multimer output for ATG8-ATG3 complex: Lei-ATG-3ATG8.pdb. AlphaFold2 Multimer outputs for ATG8-ATG4 complexes: LeiATG41ATG8C.pdb. LeiATG42ATG8.pdb. Cognate idealized LIR peptide modelled onto the L infantum ATG8 protein: Lei-ATG8-LIR-best-model.pdb. (ZIP) [file pcbi.1011902.s038.zip › structures/signal_human_sc.pdb]

FoldX generated pdb file


ATOM      0  N   PHE A   1     -11.156  -2.533  -5.152  1.00 83.88
ATOM      1  CA  PHE A   1      -9.969  -1.813  -4.703  1.00 83.88
ATOM      2  C   PHE A   1      -8.711  -2.609  -5.004  1.00 83.88
ATOM      3  O   PHE A   1      -8.555  -3.742  -4.539  1.00 83.88
ATOM      4  CB  PHE A   1     -10.062  -1.516  -3.203  1.00 83.88
ATOM      5  CG  PHE A   1      -8.977  -0.599  -2.703  1.00 83.88
ATOM      6  CD1 PHE A   1      -7.891  -1.104  -1.994  1.00 83.88
ATOM      7  CD2 PHE A   1      -9.039   0.768  -2.941  1.00 83.88
ATOM      8  CE1 PHE A   1      -6.887  -0.258  -1.529  1.00 83.88
ATOM      9  CE2 PHE A   1      -8.039   1.618  -2.480  1.00 83.88
ATOM     10  CZ  PHE A   1      -6.965   1.104  -1.773  1.00 83.88
ATOM     11  N   THR A   2      -7.891  -2.018  -5.941  1.00 91.56
ATOM     12  CA  THR A   2      -6.684  -2.719  -6.371  1.00 91.56
ATOM     13  C   THR A   2      -5.441  -2.082  -5.754  1.00 91.56
ATOM     14  O   THR A   2      -5.531  -1.058  -5.074  1.00 91.56
ATOM     15  CB  THR A   2      -6.555  -2.725  -7.902  1.00 91.56
ATOM     16  OG1 THR A   2      -6.213  -1.407  -8.355  1.00 91.56
ATOM     17  CG2 THR A   2      -7.861  -3.153  -8.567  1.00 91.56
ATOM     18  N   LEU A   3      -4.312  -2.805  -5.988  1.00 92.94
ATOM     19  CA  LEU A   3      -3.047  -2.223  -5.547  1.00 92.94
ATOM     20  C   LEU A   3      -2.771  -0.910  -6.273  1.00 92.94
ATOM     21  O   LEU A   3      -2.189   0.012  -5.699  1.00 92.94
ATOM     22  CB  LEU A   3      -1.895  -3.203  -5.785  1.00 92.94
ATOM     23  CG  LEU A   3      -1.729  -4.316  -4.754  1.00 92.94
ATOM     24  CD1 LEU A   3      -0.849  -5.430  -5.312  1.00 92.94
ATOM     25  CD2 LEU A   3      -1.143  -3.764  -3.459  1.00 92.94
ATOM     26  N   ARG A   4      -3.166  -0.831  -7.453  1.00 93.06
ATOM     27  CA  ARG A   4      -3.008   0.411  -8.203  1.00 93.06
ATOM     28  C   ARG A   4      -3.791   1.547  -7.551  1.00 93.06
ATOM     29  O   ARG A   4      -3.289   2.666  -7.434  1.00 93.06
ATOM     30  CB  ARG A   4      -3.459   0.227  -9.656  1.00 93.06
ATOM     31  CG  ARG A   4      -3.246   1.454 -10.523  1.00 93.06
ATOM     32  CD  ARG A   4      -4.032   1.363 -11.830  1.00 93.06
ATOM     33  NE  ARG A   4      -3.439   0.391 -12.742  1.00 93.06
ATOM     34  CZ  ARG A   4      -2.485   0.666 -13.628  1.00 93.06
ATOM     35  NH1 ARG A   4      -1.989   1.894 -13.731  1.00 93.06
ATOM     36  NH2 ARG A   4      -2.017  -0.296 -14.409  1.00 93.06
ATOM     37  N   ASP A   5      -4.996   1.214  -7.168  1.00 88.69
ATOM     38  CA  ASP A   5      -5.789   2.213  -6.457  1.00 88.69
ATOM     39  C   ASP A   5      -5.047   2.729  -5.227  1.00 88.69
ATOM     40  O   ASP A   5      -5.031   3.934  -4.965  1.00 88.69
ATOM     41  CB  ASP A   5      -7.145   1.630  -6.047  1.00 88.69
ATOM     42  CG  ASP A   5      -7.989   1.213  -7.233  1.00 88.69
ATOM     43  OD1 ASP A   5      -7.851   1.811  -8.327  1.00 88.69
ATOM     44  OD2 ASP A   5      -8.806   0.279  -7.081  1.00 88.69
ATOM     45  N   MET A   6      -4.473   1.805  -4.508  1.00 86.81
ATOM     46  CA  MET A   6      -3.711   2.180  -3.316  1.00 86.81
ATOM     47  C   MET A   6      -2.514   3.047  -3.688  1.00 86.81
ATOM     48  O   MET A   6      -2.215   4.027  -3.002  1.00 86.81
ATOM     49  CB  MET A   6      -3.242   0.933  -2.564  1.00 86.81
ATOM     50  CG  MET A   6      -2.621   1.232  -1.210  1.00 86.81
ATOM     51  SD  MET A   6      -2.294  -0.287  -0.235  1.00 86.81
ATOM     52  CE  MET A   6      -0.850  -0.934  -1.125  1.00 86.81
ATOM     53  N   TYR A   7      -1.796   2.664  -4.734  1.00 89.56
ATOM     54  CA  TYR A   7      -0.660   3.438  -5.223  1.00 89.56
ATOM     55  C   TYR A   7      -1.073   4.867  -5.547  1.00 89.56
ATOM     56  O   TYR A   7      -0.398   5.820  -5.152  1.00 89.56
ATOM     57  CB  TYR A   7      -0.050   2.775  -6.461  1.00 89.56
ATOM     58  CG  TYR A   7       1.210   3.447  -6.949  1.00 89.56
ATOM     59  CD1 TYR A   7       1.161   4.427  -7.939  1.00 89.56
ATOM     60  CD2 TYR A   7       2.451   3.106  -6.424  1.00 89.56
ATOM     61  CE1 TYR A   7       2.320   5.049  -8.396  1.00 89.56
ATOM     62  CE2 TYR A   7       3.615   3.721  -6.873  1.00 89.56
ATOM     63  CZ  TYR A   7       3.541   4.688  -7.855  1.00 89.56
ATOM     64  OH  TYR A   7       4.691   5.301  -8.305  1.00 89.56
ATOM     65  N   GLU A   8      -2.139   5.016  -6.258  1.00 87.31
ATOM     66  CA  GLU A   8      -2.641   6.340  -6.617  1.00 87.31
ATOM     67  C   GLU A   8      -3.008   7.148  -5.375  1.00 87.31
ATOM     68  O   GLU A   8      -2.809   8.359  -5.336  1.00 87.31
ATOM     69  CB  GLU A   8      -3.852   6.223  -7.543  1.00 87.31
ATOM     70  CG  GLU A   8      -3.597   5.378  -8.781  1.00 87.31
ATOM     71  CD  GLU A   8      -3.612   6.182 -10.071  1.00 87.31
ATOM     72  OE1 GLU A   8      -4.674   6.738 -10.426  1.00 87.31
ATOM     73  OE2 GLU A   8      -2.554   6.250 -10.738  1.00 87.31
ATOM     74  N   GLN A   9      -3.521   6.457  -4.457  1.00 83.62
ATOM     75  CA  GLN A   9      -3.842   7.133  -3.207  1.00 83.62
ATOM     76  C   GLN A   9      -2.580   7.652  -2.523  1.00 83.62
ATOM     77  O   GLN A   9      -2.570   8.758  -1.984  1.00 83.62
ATOM     78  CB  GLN A   9      -4.602   6.195  -2.268  1.00 83.62
ATOM     79  CG  GLN A   9      -5.727   5.423  -2.944  1.00 83.62
ATOM     80  CD  GLN A   9      -6.566   6.293  -3.859  1.00 83.62
ATOM     81  OE1 GLN A   9      -6.917   7.429  -3.515  1.00 83.62
ATOM     82  NE2 GLN A   9      -6.899   5.768  -5.035  1.00 83.62
ATOM     83  N   PHE A  10      -1.567   6.816  -2.479  1.00 84.31
ATOM     84  CA  PHE A  10      -0.306   7.242  -1.887  1.00 84.31
ATOM     85  C   PHE A  10       0.261   8.445  -2.631  1.00 84.31
ATOM     86  O   PHE A  10       0.756   9.391  -2.012  1.00 84.31
ATOM     87  CB  PHE A  10       0.709   6.098  -1.894  1.00 84.31
ATOM     88  CG  PHE A  10       0.431   5.031  -0.865  1.00 84.31
ATOM     89  CD1 PHE A  10      -0.477   5.260   0.162  1.00 84.31
ATOM     90  CD2 PHE A  10       1.076   3.806  -0.928  1.00 84.31
ATOM     91  CE1 PHE A  10      -0.738   4.277   1.114  1.00 84.31
ATOM     92  CE2 PHE A  10       0.820   2.818   0.021  1.00 84.31
ATOM     93  CZ  PHE A  10      -0.085   3.057   1.041  1.00 84.31
ATOM     94  N   GLN A  11       0.137   8.422  -3.912  1.00 85.31
ATOM     95  CA  GLN A  11       0.594   9.547  -4.723  1.00 85.31
ATOM     96  C   GLN A  11      -0.174  10.820  -4.375  1.00 85.31
ATOM     97  O   GLN A  11       0.414  11.898  -4.277  1.00 85.31
ATOM     98  CB  GLN A  11       0.447   9.234  -6.211  1.00 85.31
ATOM     99  CG  GLN A  11       1.097  10.266  -7.123  1.00 85.31
ATOM    100  CD  GLN A  11       2.549  10.538  -6.765  1.00 85.31
ATOM    101  OE1 GLN A  11       3.462   9.907  -7.307  1.00 85.31
ATOM    102  NE2 GLN A  11       2.767  11.487  -5.863  1.00 85.31
ATOM    103  N   ASN A  12      -1.420  10.672  -4.191  1.00 82.94
ATOM    104  CA  ASN A  12      -2.240  11.820  -3.836  1.00 82.94
ATOM    105  C   ASN A  12      -1.841  12.398  -2.479  1.00 82.94
ATOM    106  O   ASN A  12      -1.751  13.617  -2.318  1.00 82.94
ATOM    107  CB  ASN A  12      -3.725  11.445  -3.838  1.00 82.94
ATOM    108  CG  ASN A  12      -4.373  11.637  -5.192  1.00 82.94
ATOM    109  OD1 ASN A  12      -5.165  12.563  -5.392  1.00 82.94
ATOM    110  ND2 ASN A  12      -4.037  10.770  -6.139  1.00 82.94
ATOM    111  N   ILE A  13      -1.632  11.531  -1.570  1.00 78.31
ATOM    112  CA  ILE A  13      -1.224  11.961  -0.237  1.00 78.31
ATOM    113  C   ILE A  13       0.115  12.695  -0.318  1.00 78.31
ATOM    114  O   ILE A  13       0.306  13.727   0.330  1.00 78.31
ATOM    115  CB  ILE A  13      -1.123  10.766   0.735  1.00 78.31
ATOM    116  CG1 ILE A  13      -2.516  10.195   1.025  1.00 78.31
ATOM    117  CG2 ILE A  13      -0.420  11.180   2.031  1.00 78.31
ATOM    118  CD1 ILE A  13      -2.498   8.859   1.755  1.00 78.31
ATOM    119  N   MET A  14       0.993  12.133  -1.067  1.00 80.31
ATOM    120  CA  MET A  14       2.318  12.734  -1.194  1.00 80.31
ATOM    121  C   MET A  14       2.232  14.109  -1.834  1.00 80.31
ATOM    122  O   MET A  14       3.043  14.992  -1.533  1.00 80.31
ATOM    123  CB  MET A  14       3.240  11.828  -2.018  1.00 80.31
ATOM    124  CG  MET A  14       4.586  11.571  -1.369  1.00 80.31
ATOM    125  SD  MET A  14       5.427  10.092  -2.048  1.00 80.31
ATOM    126  CE  MET A  14       6.999  10.175  -1.145  1.00 80.31
ATOM    127  N   LYS A  15       1.240  14.344  -2.607  1.00 82.94
ATOM    128  CA  LYS A  15       1.085  15.609  -3.311  1.00 82.94
ATOM    129  C   LYS A  15       0.426  16.656  -2.418  1.00 82.94
ATOM    130  O   LYS A  15       0.489  17.859  -2.705  1.00 82.94
ATOM    131  CB  LYS A  15       0.265  15.422  -4.586  1.00 82.94
ATOM    132  CG  LYS A  15       0.977  14.618  -5.666  1.00 82.94
ATOM    133  CD  LYS A  15      -0.011  13.875  -6.557  1.00 82.94
ATOM    134  CE  LYS A  15      -0.736  14.822  -7.505  1.00 82.94
ATOM    135  NZ  LYS A  15       0.013  15.000  -8.783  1.00 82.94
ATOM    136  N   MET A  16      -0.399  16.250  -1.449  1.00 77.31
ATOM    137  CA  MET A  16      -1.179  17.156  -0.615  1.00 77.31
ATOM    138  C   MET A  16      -0.269  17.984   0.293  1.00 77.31
ATOM    139  O   MET A  16      -0.681  19.016   0.824  1.00 77.31
ATOM    140  CB  MET A  16      -2.193  16.391   0.226  1.00 77.31
ATOM    141  CG  MET A  16      -3.358  15.826  -0.578  1.00 77.31
ATOM    142  SD  MET A  16      -3.883  14.172   0.008  1.00 77.31
ATOM    143  CE  MET A  16      -4.347  14.562   1.716  1.00 77.31
ATOM    144  N   GLY A  17       0.933  17.719   0.465  1.00 72.62
ATOM    145  CA  GLY A  17       1.837  18.469   1.320  1.00 72.62
ATOM    146  C   GLY A  17       2.309  17.688   2.529  1.00 72.62
ATOM    147  O   GLY A  17       2.271  16.453   2.525  1.00 72.62
ATOM    148  N   PRO A  18       2.805  18.500   3.453  1.00 72.69
ATOM    149  CA  PRO A  18       3.365  17.828   4.633  1.00 72.69
ATOM    150  C   PRO A  18       2.324  17.016   5.402  1.00 72.69
ATOM    151  O   PRO A  18       1.171  17.438   5.520  1.00 72.69
ATOM    152  CB  PRO A  18       3.883  19.000   5.480  1.00 72.69
ATOM    153  CG  PRO A  18       2.852  20.064   5.334  1.00 72.69
ATOM    154  CD  PRO A  18       2.192  19.914   3.992  1.00 72.69
ATOM    155  N   PHE A  19       2.768  15.750   5.770  1.00 70.62
ATOM    156  CA  PHE A  19       1.902  14.789   6.449  1.00 70.62
ATOM    157  C   PHE A  19       1.218  15.430   7.648  1.00 70.62
ATOM    158  O   PHE A  19       0.064  15.117   7.953  1.00 70.62
ATOM    159  CB  PHE A  19       2.705  13.562   6.895  1.00 70.62
ATOM    160  CG  PHE A  19       1.890  12.303   6.973  1.00 70.62
ATOM    161  CD1 PHE A  19       1.432  11.824   8.196  1.00 70.62
ATOM    162  CD2 PHE A  19       1.581  11.583   5.821  1.00 70.62
ATOM    163  CE1 PHE A  19       0.678  10.657   8.264  1.00 70.62
ATOM    164  CE2 PHE A  19       0.828  10.417   5.884  1.00 70.62
ATOM    165  CZ  PHE A  19       0.378   9.954   7.112  1.00 70.62
ATOM    166  N   SER A  20       1.906  16.266   8.273  1.00 70.94
ATOM    167  CA  SER A  20       1.368  16.984   9.430  1.00 70.94
ATOM    168  C   SER A  20       0.148  17.812   9.047  1.00 70.94
ATOM    169  O   SER A  20      -0.812  17.906   9.812  1.00 70.94
ATOM    170  CB  SER A  20       2.438  17.875  10.047  1.00 70.94
ATOM    171  OG  SER A  20       3.047  18.686   9.065  1.00 70.94
ATOM    172  N   GLN A  21       0.198  18.391   7.891  1.00 72.88
ATOM    173  CA  GLN A  21      -0.919  19.203   7.414  1.00 72.88
ATOM    174  C   GLN A  21      -2.121  18.328   7.066  1.00 72.88
ATOM    175  O   GLN A  21      -3.264  18.688   7.352  1.00 72.88
ATOM    176  CB  GLN A  21      -0.504  20.031   6.195  1.00 72.88
ATOM    177  CG  GLN A  21      -1.666  20.739   5.510  1.00 72.88
ATOM    178  CD  GLN A  21      -2.277  21.830   6.368  1.00 72.88
ATOM    179  OE1 GLN A  21      -1.818  22.982   6.344  1.00 72.88
ATOM    180  NE2 GLN A  21      -3.299  21.480   7.136  1.00 72.88
ATOM    181  N   ILE A  22      -1.860  17.203   6.547  1.00 68.50
ATOM    182  CA  ILE A  22      -2.910  16.266   6.172  1.00 68.50
ATOM    183  C   ILE A  22      -3.576  15.711   7.430  1.00 68.50
ATOM    184  O   ILE A  22      -4.805  15.633   7.508  1.00 68.50
ATOM    185  CB  ILE A  22      -2.355  15.117   5.305  1.00 68.50
ATOM    186  CG1 ILE A  22      -1.797  15.664   3.986  1.00 68.50
ATOM    187  CG2 ILE A  22      -3.439  14.062   5.047  1.00 68.50
ATOM    188  CD1 ILE A  22      -1.055  14.625   3.154  1.00 68.50
ATOM    189  N   LEU A  23      -2.781  15.414   8.383  1.00 66.69
ATOM    190  CA  LEU A  23      -3.285  14.875   9.641  1.00 66.69
ATOM    191  C   LEU A  23      -4.102  15.922  10.391  1.00 66.69
ATOM    192  O   LEU A  23      -5.059  15.586  11.086  1.00 66.69
ATOM    193  CB  LEU A  23      -2.129  14.391  10.516  1.00 66.69
ATOM    194  CG  LEU A  23      -2.456  13.279  11.514  1.00 66.69
ATOM    195  CD1 LEU A  23      -2.282  11.911  10.870  1.00 66.69
ATOM    196  CD2 LEU A  23      -1.584  13.401  12.759  1.00 66.69
ATOM    197  N   GLY A  24      -3.668  17.156  10.328  1.00 68.19
ATOM    198  CA  GLY A  24      -4.391  18.250  10.945  1.00 68.19
ATOM    199  C   GLY A  24      -5.801  18.422  10.406  1.00 68.19
ATOM    200  O   GLY A  24      -6.660  19.000  11.078  1.00 68.19
ATOM    201  N   MET A  25      -6.066  17.891   9.297  1.00 66.38
ATOM    202  CA  MET A  25      -7.379  18.031   8.672  1.00 66.38
ATOM    203  C   MET A  25      -8.320  16.938   9.148  1.00 66.38
ATOM    204  O   MET A  25      -9.531  17.016   8.961  1.00 66.38
ATOM    205  CB  MET A  25      -7.254  17.984   7.152  1.00 66.38
ATOM    206  CG  MET A  25      -6.303  19.038   6.584  1.00 66.38
ATOM    207  SD  MET A  25      -6.125  18.915   4.763  1.00 66.38
ATOM    208  CE  MET A  25      -5.976  17.118   4.578  1.00 66.38
ATOM    209  N   ILE A  26      -7.750  15.828   9.742  1.00 61.00
ATOM    210  CA  ILE A  26      -8.562  14.719  10.211  1.00 61.00
ATOM    211  C   ILE A  26      -9.031  14.992  11.641  1.00 61.00
ATOM    212  O   ILE A  26      -8.211  15.125  12.555  1.00 61.00
ATOM    213  CB  ILE A  26      -7.789  13.383  10.148  1.00 61.00
ATOM    214  CG1 ILE A  26      -7.365  13.085   8.708  1.00 61.00
ATOM    215  CG2 ILE A  26      -8.633  12.238  10.716  1.00 61.00
ATOM    216  CD1 ILE A  26      -5.873  12.814   8.544  1.00 61.00
ATOM    217  N   PRO A  27     -10.383  15.148  11.812  1.00 62.41
ATOM    218  CA  PRO A  27     -10.914  15.391  13.156  1.00 62.41
ATOM    219  C   PRO A  27     -10.617  14.234  14.117  1.00 62.41
ATOM    220  O   PRO A  27     -10.797  13.070  13.766  1.00 62.41
ATOM    221  CB  PRO A  27     -12.414  15.531  12.922  1.00 62.41
ATOM    222  CG  PRO A  27     -12.727  14.551  11.841  1.00 62.41
ATOM    223  CD  PRO A  27     -11.513  14.387  10.977  1.00 62.41
ATOM    224  N   GLY A  28     -10.023  14.664  15.336  1.00 61.69
ATOM    225  CA  GLY A  28      -9.711  13.664  16.344  1.00 61.69
ATOM    226  C   GLY A  28      -8.242  13.281  16.391  1.00 61.69
ATOM    227  O   GLY A  28      -7.781  12.664  17.344  1.00 61.69
ATOM    228  N   PHE A  29      -7.609  13.281  15.219  1.00 58.28
ATOM    229  CA  PHE A  29      -6.168  13.062  15.266  1.00 58.28
ATOM    230  C   PHE A  29      -5.441  14.320  15.711  1.00 58.28
ATOM    231  O   PHE A  29      -5.527  15.359  15.055  1.00 58.28
ATOM    232  CB  PHE A  29      -5.652  12.609  13.891  1.00 58.28
ATOM    233  CG  PHE A  29      -5.445  11.122  13.781  1.00 58.28
ATOM    234  CD1 PHE A  29      -4.193  10.564  13.999  1.00 58.28
ATOM    235  CD2 PHE A  29      -6.503  10.287  13.455  1.00 58.28
ATOM    236  CE1 PHE A  29      -3.997   9.194  13.898  1.00 58.28
ATOM    237  CE2 PHE A  29      -6.317   8.909  13.347  1.00 58.28
ATOM    238  CZ  PHE A  29      -5.061   8.367  13.572  1.00 58.28
ATOM    239  N   GLY A  30      -5.477  14.562  16.953  1.00 54.41
ATOM    240  CA  GLY A  30      -4.824  15.711  17.562  1.00 54.41
ATOM    241  C   GLY A  30      -3.367  15.852  17.156  1.00 54.41
ATOM    242  O   GLY A  30      -2.787  14.930  16.578  1.00 54.41
ATOM    243  N   THR A  31      -2.852  17.125  17.078  1.00 55.38
ATOM    244  CA  THR A  31      -1.474  17.562  16.875  1.00 55.38
ATOM    245  C   THR A  31      -0.505  16.672  17.641  1.00 55.38
ATOM    246  O   THR A  31       0.682  16.609  17.312  1.00 55.38
ATOM    247  CB  THR A  31      -1.280  19.031  17.312  1.00 55.38
ATOM    248  OG1 THR A  31      -1.888  19.225  18.594  1.00 55.38
ATOM    249  CG2 THR A  31      -1.915  19.997  16.303  1.00 55.38
ATOM    250  N   ASP A  32      -1.063  16.047  18.562  1.00 56.09
ATOM    251  CA  ASP A  32      -0.178  15.336  19.484  1.00 56.09
ATOM    252  C   ASP A  32       0.347  14.047  18.859  1.00 56.09
ATOM    253  O   ASP A  32       1.326  13.469  19.344  1.00 56.09
ATOM    254  CB  ASP A  32      -0.903  15.031  20.797  1.00 56.09
ATOM    255  CG  ASP A  32      -1.481  16.268  21.455  1.00 56.09
ATOM    256  OD1 ASP A  32      -1.311  17.378  20.906  1.00 56.09
ATOM    257  OD2 ASP A  32      -2.106  16.128  22.522  1.00 56.09
ATOM    258  N   PHE A  33      -0.378  13.453  17.922  1.00 56.00
ATOM    259  CA  PHE A  33       0.068  12.188  17.344  1.00 56.00
ATOM    260  C   PHE A  33       1.354  12.367  16.547  1.00 56.00
ATOM    261  O   PHE A  33       2.127  11.422  16.391  1.00 56.00
ATOM    262  CB  PHE A  33      -1.021  11.586  16.453  1.00 56.00
ATOM    263  CG  PHE A  33      -0.561  10.378  15.676  1.00 56.00
ATOM    264  CD1 PHE A  33      -0.496   9.127  16.298  1.00 56.00
ATOM    265  CD2 PHE A  33      -0.185  10.481  14.348  1.00 56.00
ATOM    266  CE1 PHE A  33      -0.072   8.009  15.589  1.00 56.00
ATOM    267  CE2 PHE A  33       0.241   9.367  13.633  1.00 56.00
ATOM    268  CZ  PHE A  33       0.300   8.130  14.256  1.00 56.00
ATOM    269  N   MET A  34       1.672  13.586  16.047  1.00 53.94
ATOM    270  CA  MET A  34       2.814  13.727  15.148  1.00 53.94
ATOM    271  C   MET A  34       3.902  14.586  15.789  1.00 53.94
ATOM    272  O   MET A  34       3.719  15.789  15.977  1.00 53.94
ATOM    273  CB  MET A  34       2.379  14.344  13.820  1.00 53.94
ATOM    274  CG  MET A  34       1.905  13.318  12.796  1.00 53.94
ATOM    275  SD  MET A  34       1.401  14.087  11.215  1.00 53.94
ATOM    276  CE  MET A  34       2.995  14.110  10.341  1.00 53.94
ATOM    277  N   SER A  35       4.625  14.023  16.688  1.00 55.81
ATOM    278  CA  SER A  35       5.883  14.742  16.875  1.00 55.81
ATOM    279  C   SER A  35       6.641  14.875  15.562  1.00 55.81
ATOM    280  O   SER A  35       6.426  14.094  14.633  1.00 55.81
ATOM    281  CB  SER A  35       6.758  14.039  17.906  1.00 55.81
ATOM    282  OG  SER A  35       7.558  14.974  18.613  1.00 55.81
ATOM    283  N   LYS A  36       7.215  16.078  15.281  1.00 56.09
ATOM    284  CA  LYS A  36       7.980  16.406  14.086  1.00 56.09
ATOM    285  C   LYS A  36       8.750  15.195  13.562  1.00 56.09
ATOM    286  O   LYS A  36       8.875  15.008  12.352  1.00 56.09
ATOM    287  CB  LYS A  36       8.945  17.562  14.367  1.00 56.09
ATOM    288  CG  LYS A  36       9.627  18.125  13.125  1.00 56.09
ATOM    289  CD  LYS A  36       8.623  18.695  12.143  1.00 56.09
ATOM    290  CE  LYS A  36       9.267  19.019  10.801  1.00 56.09
ATOM    291  NZ  LYS A  36       8.252  19.404   9.777  1.00 56.09
ATOM    292  N   GLY A  37       9.469  14.469  14.430  1.00 59.38
ATOM    293  CA  GLY A  37      10.219  13.289  14.023  1.00 59.38
ATOM    294  C   GLY A  37       9.359  12.242  13.344  1.00 59.38
ATOM    295  O   GLY A  37       9.859  11.469  12.516  1.00 59.38
ATOM    296  N   ASN A  38       7.992  12.523  13.383  1.00 70.19
ATOM    297  CA  ASN A  38       7.078  11.484  12.914  1.00 70.19
ATOM    298  C   ASN A  38       6.648  11.727  11.477  1.00 70.19
ATOM    299  O   ASN A  38       6.379  10.781  10.734  1.00 70.19
ATOM    300  CB  ASN A  38       5.852  11.391  13.828  1.00 70.19
ATOM    301  CG  ASN A  38       5.282   9.996  13.901  1.00 70.19
ATOM    302  OD1 ASN A  38       5.952   9.011  13.556  1.00 70.19
ATOM    303  ND2 ASN A  38       4.039   9.878  14.355  1.00 70.19
ATOM    304  N   GLU A  39       7.020  13.055  11.133  1.00 74.00
ATOM    305  CA  GLU A  39       6.562  13.359   9.781  1.00 74.00
ATOM    306  C   GLU A  39       7.535  12.828   8.734  1.00 74.00
ATOM    307  O   GLU A  39       7.117  12.211   7.750  1.00 74.00
ATOM    308  CB  GLU A  39       6.383  14.875   9.602  1.00 74.00
ATOM    309  CG  GLU A  39       5.639  15.263   8.339  1.00 74.00
ATOM    310  CD  GLU A  39       5.440  16.765   8.192  1.00 74.00
ATOM    311  OE1 GLU A  39       4.623  17.186   7.346  1.00 74.00
ATOM    312  OE2 GLU A  39       6.107  17.516   8.936  1.00 74.00
ATOM    313  N   GLN A  40       8.789  13.102   8.984  1.00 77.44
ATOM    314  CA  GLN A  40       9.805  12.656   8.031  1.00 77.44
ATOM    315  C   GLN A  40       9.820  11.133   7.930  1.00 77.44
ATOM    316  O   GLN A  40       9.961  10.578   6.836  1.00 77.44
ATOM    317  CB  GLN A  40      11.188  13.172   8.430  1.00 77.44
ATOM    318  CG  GLN A  40      12.330  12.555   7.636  1.00 77.44
ATOM    319  CD  GLN A  40      12.322  12.965   6.180  1.00 77.44
ATOM    320  OE1 GLN A  40      12.996  13.923   5.784  1.00 77.44
ATOM    321  NE2 GLN A  40      11.559  12.245   5.365  1.00 77.44
ATOM    322  N   GLU A  41       9.695  10.562   9.062  1.00 79.00
ATOM    323  CA  GLU A  41       9.680   9.102   9.086  1.00 79.00
ATOM    324  C   GLU A  41       8.453   8.547   8.359  1.00 79.00
ATOM    325  O   GLU A  41       8.555   7.566   7.621  1.00 79.00
ATOM    326  CB  GLU A  41       9.719   8.578  10.523  1.00 79.00
ATOM    327  CG  GLU A  41      10.981   8.957  11.284  1.00 79.00
ATOM    328  CD  GLU A  41      12.255   8.475  10.603  1.00 79.00
ATOM    329  OE1 GLU A  41      12.268   7.338  10.080  1.00 79.00
ATOM    330  OE2 GLU A  41      13.243   9.234  10.602  1.00 79.00
ATOM    331  N   SER A  42       7.410   9.258   8.547  1.00 78.12
ATOM    332  CA  SER A  42       6.176   8.836   7.891  1.00 78.12
ATOM    333  C   SER A  42       6.277   8.984   6.375  1.00 78.12
ATOM    334  O   SER A  42       5.867   8.086   5.633  1.00 78.12
ATOM    335  CB  SER A  42       4.988   9.641   8.414  1.00 78.12
ATOM    336  OG  SER A  42       3.944   9.679   7.461  1.00 78.12
ATOM    337  N   MET A  43       6.891  10.078   5.930  1.00 79.94
ATOM    338  CA  MET A  43       7.059  10.305   4.496  1.00 79.94
ATOM    339  C   MET A  43       8.031   9.297   3.896  1.00 79.94
ATOM    340  O   MET A  43       7.820   8.805   2.785  1.00 79.94
ATOM    341  CB  MET A  43       7.547  11.727   4.230  1.00 79.94
ATOM    342  CG  MET A  43       6.427  12.715   3.947  1.00 79.94
ATOM    343  SD  MET A  43       5.409  12.233   2.500  1.00 79.94
ATOM    344  CE  MET A  43       4.015  11.432   3.340  1.00 79.94
ATOM    345  N   ALA A  44       9.023   8.984   4.613  1.00 83.75
ATOM    346  CA  ALA A  44      10.000   8.000   4.152  1.00 83.75
ATOM    347  C   ALA A  44       9.367   6.621   4.004  1.00 83.75
ATOM    348  O   ALA A  44       9.656   5.895   3.055  1.00 83.75
ATOM    349  CB  ALA A  44      11.180   7.938   5.113  1.00 83.75
ATOM    350  N   ARG A  45       8.578   6.285   4.934  1.00 83.62
ATOM    351  CA  ARG A  45       7.883   5.004   4.871  1.00 83.62
ATOM    352  C   ARG A  45       6.945   4.945   3.670  1.00 83.62
ATOM    353  O   ARG A  45       6.895   3.939   2.963  1.00 83.62
ATOM    354  CB  ARG A  45       7.098   4.754   6.160  1.00 83.62
ATOM    355  CG  ARG A  45       7.976   4.548   7.385  1.00 83.62
ATOM    356  CD  ARG A  45       8.647   3.181   7.374  1.00 83.62
ATOM    357  NE  ARG A  45       9.350   2.916   8.625  1.00 83.62
ATOM    358  CZ  ARG A  45       9.896   1.751   8.956  1.00 83.62
ATOM    359  NH1 ARG A  45       9.834   0.715   8.128  1.00 83.62
ATOM    360  NH2 ARG A  45      10.513   1.615  10.120  1.00 83.62
ATOM    361  N   LEU A  46       6.234   6.047   3.469  1.00 83.62
ATOM    362  CA  LEU A  46       5.344   6.105   2.316  1.00 83.62
ATOM    363  C   LEU A  46       6.121   5.949   1.017  1.00 83.62
ATOM    364  O   LEU A  46       5.715   5.195   0.130  1.00 83.62
ATOM    365  CB  LEU A  46       4.570   7.426   2.305  1.00 83.62
ATOM    366  CG  LEU A  46       3.341   7.484   1.395  1.00 83.62
ATOM    367  CD1 LEU A  46       2.088   7.779   2.211  1.00 83.62
ATOM    368  CD2 LEU A  46       3.535   8.531   0.305  1.00 83.62
ATOM    369  N   LYS A  47       7.203   6.582   0.909  1.00 86.56
ATOM    370  CA  LYS A  47       8.039   6.480  -0.285  1.00 86.56
ATOM    371  C   LYS A  47       8.539   5.055  -0.484  1.00 86.56
ATOM    372  O   LYS A  47       8.602   4.562  -1.614  1.00 86.56
ATOM    373  CB  LYS A  47       9.219   7.445  -0.197  1.00 86.56
ATOM    374  CG  LYS A  47       9.840   7.788  -1.544  1.00 86.56
ATOM    375  CD  LYS A  47      10.867   6.745  -1.967  1.00 86.56
ATOM    376  CE  LYS A  47      11.300   6.938  -3.417  1.00 86.56
ATOM    377  NZ  LYS A  47      12.321   5.936  -3.830  1.00 86.56
ATOM    378  N   LYS A  48       8.875   4.449   0.604  1.00 89.69
ATOM    379  CA  LYS A  48       9.320   3.061   0.533  1.00 89.69
ATOM    380  C   LYS A  48       8.219   2.152   0.006  1.00 89.69
ATOM    381  O   LYS A  48       8.461   1.302  -0.852  1.00 89.69
ATOM    382  CB  LYS A  48       9.789   2.576   1.907  1.00 89.69
ATOM    383  CG  LYS A  48      10.162   1.101   1.949  1.00 89.69
ATOM    384  CD  LYS A  48      10.640   0.686   3.334  1.00 89.69
ATOM    385  CE  LYS A  48      11.733  -0.372   3.254  1.00 89.69
ATOM    386  NZ  LYS A  48      12.191  -0.797   4.610  1.00 89.69
ATOM    387  N   LEU A  49       7.035   2.316   0.494  1.00 89.38
ATOM    388  CA  LEU A  49       5.906   1.513   0.042  1.00 89.38
ATOM    389  C   LEU A  49       5.637   1.737  -1.443  1.00 89.38
ATOM    390  O   LEU A  49       5.395   0.783  -2.186  1.00 89.38
ATOM    391  CB  LEU A  49       4.652   1.847   0.854  1.00 89.38
ATOM    392  CG  LEU A  49       4.688   1.480   2.338  1.00 89.38
ATOM    393  CD1 LEU A  49       3.439   2.004   3.043  1.00 89.38
ATOM    394  CD2 LEU A  49       4.812  -0.028   2.514  1.00 89.38
ATOM    395  N   MET A  50       5.746   2.951  -1.814  1.00 91.56
ATOM    396  CA  MET A  50       5.531   3.260  -3.227  1.00 91.56
ATOM    397  C   MET A  50       6.625   2.639  -4.090  1.00 91.56
ATOM    398  O   MET A  50       6.352   2.162  -5.191  1.00 91.56
ATOM    399  CB  MET A  50       5.488   4.773  -3.445  1.00 91.56
ATOM    400  CG  MET A  50       4.262   5.444  -2.850  1.00 91.56
ATOM    401  SD  MET A  50       4.186   7.236  -3.234  1.00 91.56
ATOM    402  CE  MET A  50       3.826   7.169  -5.009  1.00 91.56
ATOM    403  N   THR A  51       7.840   2.617  -3.590  1.00 95.88
ATOM    404  CA  THR A  51       8.945   1.990  -4.309  1.00 95.88
ATOM    405  C   THR A  51       8.695   0.495  -4.484  1.00 95.88
ATOM    406  O   THR A  51       9.016  -0.075  -5.531  1.00 95.88
ATOM    407  CB  THR A  51      10.281   2.211  -3.582  1.00 95.88
ATOM    408  OG1 THR A  51      10.558   3.614  -3.513  1.00 95.88
ATOM    409  CG2 THR A  51      11.426   1.515  -4.311  1.00 95.88
ATOM    410  N   ILE A  52       8.164  -0.111  -3.453  1.00 96.69
ATOM    411  CA  ILE A  52       7.812  -1.522  -3.555  1.00 96.69
ATOM    412  C   ILE A  52       6.781  -1.718  -4.660  1.00 96.69
ATOM    413  O   ILE A  52       6.930  -2.602  -5.508  1.00 96.69
ATOM    414  CB  ILE A  52       7.273  -2.066  -2.213  1.00 96.69
ATOM    415  CG1 ILE A  52       8.375  -2.047  -1.146  1.00 96.69
ATOM    416  CG2 ILE A  52       6.711  -3.480  -2.393  1.00 96.69
ATOM    417  CD1 ILE A  52       7.871  -2.312   0.266  1.00 96.69
ATOM    418  N   MET A  53       5.852  -0.802  -4.703  1.00 96.19
ATOM    419  CA  MET A  53       4.773  -0.941  -5.680  1.00 96.19
ATOM    420  C   MET A  53       5.270  -0.621  -7.086  1.00 96.19
ATOM    421  O   MET A  53       4.797  -1.206  -8.062  1.00 96.19
ATOM    422  CB  MET A  53       3.600  -0.032  -5.316  1.00 96.19
ATOM    423  CG  MET A  53       2.378  -0.779  -4.806  1.00 96.19
ATOM    424  SD  MET A  53       1.055   0.350  -4.224  1.00 96.19
ATOM    425  CE  MET A  53       1.793   0.934  -2.672  1.00 96.19
ATOM    426  N   ASP A  54       6.262   0.217  -7.184  1.00 97.38
ATOM    427  CA  ASP A  54       6.887   0.517  -8.469  1.00 97.38
ATOM    428  C   ASP A  54       7.566  -0.720  -9.047  1.00 97.38
ATOM    429  O   ASP A  54       7.809  -0.792 -10.258  1.00 97.38
ATOM    430  CB  ASP A  54       7.898   1.654  -8.320  1.00 97.38
ATOM    431  CG  ASP A  54       7.251   3.028  -8.307  1.00 97.38
ATOM    432  OD1 ASP A  54       6.095   3.162  -8.763  1.00 97.38
ATOM    433  OD2 ASP A  54       7.903   3.985  -7.835  1.00 97.38
ATOM    434  N   SER A  55       7.898  -1.689  -8.188  1.00 97.81
ATOM    435  CA  SER A  55       8.578  -2.908  -8.609  1.00 97.81
ATOM    436  C   SER A  55       7.578  -4.004  -8.961  1.00 97.81
ATOM    437  O   SER A  55       7.969  -5.133  -9.266  1.00 97.81
ATOM    438  CB  SER A  55       9.523  -3.404  -7.520  1.00 97.81
ATOM    439  OG  SER A  55      10.196  -2.317  -6.905  1.00 97.81
ATOM    440  N   MET A  56       6.352  -3.668  -8.984  1.00 97.56
ATOM    441  CA  MET A  56       5.320  -4.617  -9.398  1.00 97.56
ATOM    442  C   MET A  56       4.934  -4.402 -10.852  1.00 97.56
ATOM    443  O   MET A  56       5.117  -3.309 -11.398  1.00 97.56
ATOM    444  CB  MET A  56       4.082  -4.488  -8.500  1.00 97.56
ATOM    445  CG  MET A  56       4.352  -4.797  -7.039  1.00 97.56
ATOM    446  SD  MET A  56       2.867  -4.559  -5.988  1.00 97.56
ATOM    447  CE  MET A  56       3.584  -4.863  -4.348  1.00 97.56
ATOM    448  N   ASN A  57       4.523  -5.492 -11.500  1.00 96.12
ATOM    449  CA  ASN A  57       4.062  -5.320 -12.875  1.00 96.12
ATOM    450  C   ASN A  57       2.578  -4.961 -12.922  1.00 96.12
ATOM    451  O   ASN A  57       1.894  -4.988 -11.898  1.00 96.12
ATOM    452  CB  ASN A  57       4.332  -6.582 -13.695  1.00 96.12
ATOM    453  CG  ASN A  57       3.646  -7.808 -13.122  1.00 96.12
ATOM    454  OD1 ASN A  57       2.475  -7.759 -12.737  1.00 96.12
ATOM    455  ND2 ASN A  57       4.371  -8.921 -13.058  1.00 96.12
ATOM    456  N   ASP A  58       2.127  -4.668 -14.109  1.00 96.12
ATOM    457  CA  ASP A  58       0.764  -4.176 -14.281  1.00 96.12
ATOM    458  C   ASP A  58      -0.259  -5.223 -13.852  1.00 96.12
ATOM    459  O   ASP A  58      -1.272  -4.895 -13.234  1.00 96.12
ATOM    460  CB  ASP A  58       0.519  -3.770 -15.734  1.00 96.12
ATOM    461  CG  ASP A  58       0.625  -4.937 -16.701  1.00 96.12
ATOM    462  OD1 ASP A  58       1.431  -5.861 -16.459  1.00 96.12
ATOM    463  OD2 ASP A  58      -0.102  -4.930 -17.717  1.00 96.12
ATOM    464  N   GLN A  59      -0.044  -6.457 -14.188  1.00 95.00
ATOM    465  CA  GLN A  59      -0.976  -7.512 -13.805  1.00 95.00
ATOM    466  C   GLN A  59      -1.120  -7.598 -12.289  1.00 95.00
ATOM    467  O   GLN A  59      -2.213  -7.848 -11.773  1.00 95.00
ATOM    468  CB  GLN A  59      -0.520  -8.859 -14.367  1.00 95.00
ATOM    469  CG  GLN A  59      -0.164  -8.826 -15.846  1.00 95.00
ATOM    470  CD  GLN A  59      -1.373  -8.692 -16.749  1.00 95.00
ATOM    471  OE1 GLN A  59      -2.245  -9.576 -16.773  1.00 95.00
ATOM    472  NE2 GLN A  59      -1.448  -7.601 -17.491  1.00 95.00
ATOM    473  N   GLU A  60      -0.037  -7.414 -11.641  1.00 96.06
ATOM    474  CA  GLU A  60      -0.046  -7.457 -10.188  1.00 96.06
ATOM    475  C   GLU A  60      -0.770  -6.246  -9.602  1.00 96.06
ATOM    476  O   GLU A  60      -1.607  -6.391  -8.703  1.00 96.06
ATOM    477  CB  GLU A  60       1.383  -7.527  -9.641  1.00 96.06
ATOM    478  CG  GLU A  60       1.998  -8.921  -9.705  1.00 96.06
ATOM    479  CD  GLU A  60       3.515  -8.912  -9.600  1.00 96.06
ATOM    480  OE1 GLU A  60       4.121  -9.995  -9.445  1.00 96.06
ATOM    481  OE2 GLU A  60       4.102  -7.809  -9.683  1.00 96.06
ATOM    482  N   LEU A  61      -0.507  -5.098 -10.125  1.00 96.25
ATOM    483  CA  LEU A  61      -1.080  -3.854  -9.633  1.00 96.25
ATOM    484  C   LEU A  61      -2.574  -3.785  -9.930  1.00 96.25
ATOM    485  O   LEU A  61      -3.352  -3.270  -9.125  1.00 96.25
ATOM    486  CB  LEU A  61      -0.368  -2.648 -10.250  1.00 96.25
ATOM    487  CG  LEU A  61       1.046  -2.361  -9.742  1.00 96.25
ATOM    488  CD1 LEU A  61       1.685  -1.242 -10.562  1.00 96.25
ATOM    489  CD2 LEU A  61       1.021  -2.004  -8.266  1.00 96.25
ATOM    490  N   ASP A  62      -3.027  -4.379 -10.930  1.00 95.50
ATOM    491  CA  ASP A  62      -4.398  -4.219 -11.398  1.00 95.50
ATOM    492  C   ASP A  62      -5.281  -5.371 -10.922  1.00 95.50
ATOM    493  O   ASP A  62      -6.500  -5.348 -11.109  1.00 95.50
ATOM    494  CB  ASP A  62      -4.438  -4.121 -12.922  1.00 95.50
ATOM    495  CG  ASP A  62      -4.053  -2.745 -13.441  1.00 95.50
ATOM    496  OD1 ASP A  62      -4.346  -1.736 -12.758  1.00 95.50
ATOM    497  OD2 ASP A  62      -3.455  -2.668 -14.538  1.00 95.50
ATOM    498  N   SER A  63      -4.656  -6.273 -10.312  1.00 93.50
ATOM    499  CA  SER A  63      -5.418  -7.438  -9.875  1.00 93.50
ATOM    500  C   SER A  63      -6.438  -7.059  -8.805  1.00 93.50
ATOM    501  O   SER A  63      -6.121  -6.309  -7.875  1.00 93.50
ATOM    502  CB  SER A  63      -4.480  -8.523  -9.336  1.00 93.50
ATOM    503  OG  SER A  63      -3.849  -9.212 -10.398  1.00 93.50
ATOM    504  N   THR A  64      -7.656  -7.672  -8.875  1.00 87.88
ATOM    505  CA  THR A  64      -8.711  -7.426  -7.895  1.00 87.88
ATOM    506  C   THR A  64      -8.422  -8.172  -6.594  1.00 87.88
ATOM    507  O   THR A  64      -8.984  -7.836  -5.547  1.00 87.88
ATOM    508  CB  THR A  64     -10.086  -7.848  -8.438  1.00 87.88
ATOM    509  OG1 THR A  64     -10.002  -9.184  -8.947  1.00 87.88
ATOM    510  CG2 THR A  64     -10.542  -6.922  -9.564  1.00 87.88
ATOM    511  N   ASP A  65      -7.590  -9.180  -6.676  1.00 87.88
ATOM    512  CA  ASP A  65      -7.125  -9.906  -5.500  1.00 87.88
ATOM    513  C   ASP A  65      -5.605  -9.844  -5.383  1.00 87.88
ATOM    514  O   ASP A  65      -4.934 -10.883  -5.387  1.00 87.88
ATOM    515  CB  ASP A  65      -7.594 -11.367  -5.555  1.00 87.88
ATOM    516  CG  ASP A  65      -9.066 -11.497  -5.899  1.00 87.88
ATOM    517  OD1 ASP A  65      -9.452 -11.249  -7.058  1.00 87.88
ATOM    518  OD2 ASP A  65      -9.853 -11.849  -4.990  1.00 87.88
ATOM    519  N   GLY A  66      -5.105  -8.656  -5.305  1.00 87.31
ATOM    520  CA  GLY A  66      -3.670  -8.430  -5.348  1.00 87.31
ATOM    521  C   GLY A  66      -2.900  -9.281  -4.359  1.00 87.31
ATOM    522  O   GLY A  66      -1.885  -9.891  -4.711  1.00 87.31
ATOM    523  N   ALA A  67      -3.396  -9.406  -3.139  1.00 89.62
ATOM    524  CA  ALA A  67      -2.699 -10.211  -2.135  1.00 89.62
ATOM    525  C   ALA A  67      -2.695 -11.688  -2.516  1.00 89.62
ATOM    526  O   ALA A  67      -1.718 -12.398  -2.268  1.00 89.62
ATOM    527  CB  ALA A  67      -3.340 -10.016  -0.762  1.00 89.62
ATOM    528  N   LYS A  68      -3.689 -12.109  -3.168  1.00 91.31
ATOM    529  CA  LYS A  68      -3.805 -13.516  -3.545  1.00 91.31
ATOM    530  C   LYS A  68      -2.828 -13.875  -4.664  1.00 91.31
ATOM    531  O   LYS A  68      -2.268 -14.969  -4.684  1.00 91.31
ATOM    532  CB  LYS A  68      -5.234 -13.844  -3.980  1.00 91.31
ATOM    533  CG  LYS A  68      -6.096 -14.438  -2.874  1.00 91.31
ATOM    534  CD  LYS A  68      -7.112 -15.431  -3.430  1.00 91.31
ATOM    535  CE  LYS A  68      -8.426 -15.373  -2.663  1.00 91.31
ATOM    536  NZ  LYS A  68      -9.388 -14.416  -3.286  1.00 91.31
ATOM    537  N   VAL A  69      -2.689 -12.945  -5.594  1.00 92.56
ATOM    538  CA  VAL A  69      -1.753 -13.180  -6.688  1.00 92.56
ATOM    539  C   VAL A  69      -0.357 -13.445  -6.129  1.00 92.56
ATOM    540  O   VAL A  69       0.342 -14.352  -6.590  1.00 92.56
ATOM    541  CB  VAL A  69      -1.717 -11.977  -7.664  1.00 92.56
ATOM    542  CG1 VAL A  69      -0.594 -12.150  -8.688  1.00 92.56
ATOM    543  CG2 VAL A  69      -3.064 -11.828  -8.368  1.00 92.56
ATOM    544  N   PHE A  70       0.024 -12.797  -5.086  1.00 95.50
ATOM    545  CA  PHE A  70       1.339 -12.938  -4.473  1.00 95.50
ATOM    546  C   PHE A  70       1.395 -14.180  -3.592  1.00 95.50
ATOM    547  O   PHE A  70       2.430 -14.844  -3.512  1.00 95.50
ATOM    548  CB  PHE A  70       1.686 -11.695  -3.646  1.00 95.50
ATOM    549  CG  PHE A  70       2.182 -10.538  -4.470  1.00 95.50
ATOM    550  CD1 PHE A  70       1.367  -9.946  -5.425  1.00 95.50
ATOM    551  CD2 PHE A  70       3.468 -10.043  -4.288  1.00 95.50
ATOM    552  CE1 PHE A  70       1.821  -8.875  -6.187  1.00 95.50
ATOM    553  CE2 PHE A  70       3.932  -8.971  -5.049  1.00 95.50
ATOM    554  CZ  PHE A  70       3.106  -8.390  -5.997  1.00 95.50
ATOM    555  N   SER A  71       0.324 -14.500  -2.980  1.00 91.81
ATOM    556  CA  SER A  71       0.293 -15.688  -2.127  1.00 91.81
ATOM    557  C   SER A  71       0.389 -16.969  -2.953  1.00 91.81
ATOM    558  O   SER A  71       0.988 -17.953  -2.516  1.00 91.81
ATOM    559  CB  SER A  71      -0.983 -15.703  -1.286  1.00 91.81
ATOM    560  OG  SER A  71      -2.103 -16.071  -2.070  1.00 91.81
ATOM    561  N   LYS A  72      -0.128 -16.938  -4.172  1.00 91.25
ATOM    562  CA  LYS A  72      -0.122 -18.109  -5.055  1.00 91.25
ATOM    563  C   LYS A  72       1.246 -18.297  -5.703  1.00 91.25
ATOM    564  O   LYS A  72       1.615 -19.406  -6.066  1.00 91.25
ATOM    565  CB  LYS A  72      -1.197 -17.969  -6.137  1.00 91.25
ATOM    566  CG  LYS A  72      -2.615 -17.883  -5.590  1.00 91.25
ATOM    567  CD  LYS A  72      -3.526 -17.101  -6.525  1.00 91.25
ATOM    568  CE  LYS A  72      -4.493 -18.018  -7.263  1.00 91.25
ATOM    569  NZ  LYS A  72      -4.353 -17.895  -8.745  1.00 91.25
ATOM    570  N   GLN A  73       1.980 -17.281  -5.820  1.00 91.88
ATOM    571  CA  GLN A  73       3.303 -17.328  -6.438  1.00 91.88
ATOM    572  C   GLN A  73       4.332 -16.578  -5.586  1.00 91.88
ATOM    573  O   GLN A  73       4.652 -15.430  -5.852  1.00 91.88
ATOM    574  CB  GLN A  73       3.262 -16.734  -7.844  1.00 91.88
ATOM    575  CG  GLN A  73       2.153 -17.291  -8.717  1.00 91.88
ATOM    576  CD  GLN A  73       2.482 -17.240 -10.201  1.00 91.88
ATOM    577  OE1 GLN A  73       1.972 -16.381 -10.932  1.00 91.88
ATOM    578  NE2 GLN A  73       3.324 -18.157 -10.652  1.00 91.88
ATOM    579  N   PRO A  74       4.883 -17.375  -4.637  1.00 88.50
ATOM    580  CA  PRO A  74       5.805 -16.719  -3.703  1.00 88.50
ATOM    581  C   PRO A  74       7.035 -16.141  -4.398  1.00 88.50
ATOM    582  O   PRO A  74       7.660 -15.219  -3.879  1.00 88.50
ATOM    583  CB  PRO A  74       6.203 -17.859  -2.752  1.00 88.50
ATOM    584  CG  PRO A  74       4.945 -18.645  -2.544  1.00 88.50
ATOM    585  CD  PRO A  74       4.106 -18.525  -3.784  1.00 88.50
ATOM    586  N   GLY A  75       7.391 -16.719  -5.539  1.00 95.88
ATOM    587  CA  GLY A  75       8.484 -16.156  -6.316  1.00 95.88
ATOM    588  C   GLY A  75       8.281 -14.695  -6.672  1.00 95.88
ATOM    589  O   GLY A  75       9.250 -13.953  -6.855  1.00 95.88
ATOM    590  N   ARG A  76       7.016 -14.273  -6.738  1.00 96.75
ATOM    591  CA  ARG A  76       6.707 -12.883  -7.051  1.00 96.75
ATOM    592  C   ARG A  76       7.164 -11.953  -5.930  1.00 96.75
ATOM    593  O   ARG A  76       7.695 -10.867  -6.191  1.00 96.75
ATOM    594  CB  ARG A  76       5.207 -12.703  -7.301  1.00 96.75
ATOM    595  CG  ARG A  76       4.721 -13.316  -8.604  1.00 96.75
ATOM    596  CD  ARG A  76       3.239 -13.062  -8.833  1.00 96.75
ATOM    597  NE  ARG A  76       2.757 -13.716 -10.046  1.00 96.75
ATOM    598  CZ  ARG A  76       2.750 -13.168 -11.254  1.00 96.75
ATOM    599  NH1 ARG A  76       3.204 -11.929 -11.436  1.00 96.75
ATOM    600  NH2 ARG A  76       2.292 -13.849 -12.287  1.00 96.75
ATOM    601  N   ILE A  77       7.012 -12.375  -4.688  1.00 97.06
ATOM    602  CA  ILE A  77       7.418 -11.570  -3.543  1.00 97.06
ATOM    603  C   ILE A  77       8.930 -11.367  -3.561  1.00 97.06
ATOM    604  O   ILE A  77       9.414 -10.250  -3.346  1.00 97.06
ATOM    605  CB  ILE A  77       6.977 -12.219  -2.211  1.00 97.06
ATOM    606  CG1 ILE A  77       5.449 -12.258  -2.117  1.00 97.06
ATOM    607  CG2 ILE A  77       7.578 -11.461  -1.020  1.00 97.06
ATOM    608  CD1 ILE A  77       4.922 -12.930  -0.854  1.00 97.06
ATOM    609  N   GLN A  78       9.609 -12.430  -3.887  1.00 97.25
ATOM    610  CA  GLN A  78      11.062 -12.344  -3.953  1.00 97.25
ATOM    611  C   GLN A  78      11.516 -11.391  -5.059  1.00 97.25
ATOM    612  O   GLN A  78      12.438 -10.602  -4.871  1.00 97.25
ATOM    613  CB  GLN A  78      11.680 -13.727  -4.172  1.00 97.25
ATOM    614  CG  GLN A  78      13.177 -13.693  -4.454  1.00 97.25
ATOM    615  CD  GLN A  78      13.998 -13.318  -3.236  1.00 97.25
ATOM    616  OE1 GLN A  78      14.387 -14.188  -2.446  1.00 97.25
ATOM    617  NE2 GLN A  78      14.272 -12.028  -3.075  1.00 97.25
ATOM    618  N   ARG A  79      10.883 -11.500  -6.137  1.00 97.88
ATOM    619  CA  ARG A  79      11.219 -10.625  -7.262  1.00 97.88
ATOM    620  C   ARG A  79      10.992  -9.164  -6.906  1.00 97.88
ATOM    621  O   ARG A  79      11.859  -8.320  -7.145  1.00 97.88
ATOM    622  CB  ARG A  79      10.406 -11.000  -8.500  1.00 97.88
ATOM    623  CG  ARG A  79      10.519 -10.011  -9.637  1.00 97.88
ATOM    624  CD  ARG A  79       9.414 -10.203 -10.668  1.00 97.88
ATOM    625  NE  ARG A  79       9.545  -9.278 -11.781  1.00 97.88
ATOM    626  CZ  ARG A  79       9.292  -7.969 -11.720  1.00 97.88
ATOM    627  NH1 ARG A  79       8.888  -7.413 -10.587  1.00 97.88
ATOM    628  NH2 ARG A  79       9.449  -7.222 -12.806  1.00 97.88
ATOM    629  N   VAL A  80       9.852  -8.875  -6.375  1.00 98.06
ATOM    630  CA  VAL A  80       9.500  -7.508  -6.016  1.00 98.06
ATOM    631  C   VAL A  80      10.461  -6.992  -4.945  1.00 98.06
ATOM    632  O   VAL A  80      10.930  -5.855  -5.020  1.00 98.06
ATOM    633  CB  VAL A  80       8.039  -7.406  -5.516  1.00 98.06
ATOM    634  CG1 VAL A  80       7.762  -6.020  -4.941  1.00 98.06
ATOM    635  CG2 VAL A  80       7.066  -7.730  -6.645  1.00 98.06
ATOM    636  N   ALA A  81      10.789  -7.824  -3.969  1.00 97.75
ATOM    637  CA  ALA A  81      11.727  -7.438  -2.916  1.00 97.75
ATOM    638  C   ALA A  81      13.094  -7.094  -3.498  1.00 97.75
ATOM    639  O   ALA A  81      13.672  -6.055  -3.170  1.00 97.75
ATOM    640  CB  ALA A  81      11.859  -8.555  -1.885  1.00 97.75
ATOM    641  N   ARG A  82      13.555  -7.910  -4.367  1.00 97.62
ATOM    642  CA  ARG A  82      14.836  -7.664  -5.016  1.00 97.62
ATOM    643  C   ARG A  82      14.797  -6.391  -5.855  1.00 97.62
ATOM    644  O   ARG A  82      15.727  -5.586  -5.824  1.00 97.62
ATOM    645  CB  ARG A  82      15.242  -8.852  -5.887  1.00 97.62
ATOM    646  CG  ARG A  82      16.496  -8.618  -6.714  1.00 97.62
ATOM    647  CD  ARG A  82      17.757  -8.745  -5.875  1.00 97.62
ATOM    648  NE  ARG A  82      18.081  -7.490  -5.193  1.00 97.62
ATOM    649  CZ  ARG A  82      18.712  -6.459  -5.757  1.00 97.62
ATOM    650  NH1 ARG A  82      19.093  -6.521  -7.025  1.00 97.62
ATOM    651  NH2 ARG A  82      18.951  -5.368  -5.042  1.00 97.62
ATOM    652  N   GLY A  83      13.695  -6.281  -6.566  1.00 97.56
ATOM    653  CA  GLY A  83      13.555  -5.121  -7.434  1.00 97.56
ATOM    654  C   GLY A  83      13.484  -3.811  -6.668  1.00 97.56
ATOM    655  O   GLY A  83      13.953  -2.779  -7.148  1.00 97.56
ATOM    656  N   SER A  84      12.852  -3.844  -5.473  1.00 97.50
ATOM    657  CA  SER A  84      12.648  -2.637  -4.680  1.00 97.50
ATOM    658  C   SER A  84      13.766  -2.459  -3.656  1.00 97.50
ATOM    659  O   SER A  84      13.836  -1.438  -2.969  1.00 97.50
ATOM    660  CB  SER A  84      11.297  -2.678  -3.967  1.00 97.50
ATOM    661  OG  SER A  84      11.171  -3.865  -3.200  1.00 97.50
ATOM    662  N   GLY A  85      14.641  -3.361  -3.557  1.00 97.44
ATOM    663  CA  GLY A  85      15.758  -3.268  -2.629  1.00 97.44
ATOM    664  C   GLY A  85      15.336  -3.408  -1.177  1.00 97.44
ATOM    665  O   GLY A  85      15.945  -2.799  -0.290  1.00 97.44
ATOM    666  N   VAL A  86      14.219  -4.105  -0.922  1.00 96.38
ATOM    667  CA  VAL A  86      13.734  -4.297   0.442  1.00 96.38
ATOM    668  C   VAL A  86      13.680  -5.789   0.763  1.00 96.38
ATOM    669  O   VAL A  86      13.992  -6.625  -0.087  1.00 96.38
ATOM    670  CB  VAL A  86      12.344  -3.654   0.652  1.00 96.38
ATOM    671  CG1 VAL A  86      12.387  -2.161   0.331  1.00 96.38
ATOM    672  CG2 VAL A  86      11.296  -4.356  -0.205  1.00 96.38
ATOM    673  N   SER A  87      13.352  -6.066   1.963  1.00 96.25
ATOM    674  CA  SER A  87      13.203  -7.461   2.354  1.00 96.25
ATOM    675  C   SER A  87      11.836  -8.008   1.938  1.00 96.25
ATOM    676  O   SER A  87      10.906  -7.246   1.695  1.00 96.25
ATOM    677  CB  SER A  87      13.383  -7.621   3.863  1.00 96.25
ATOM    678  OG  SER A  87      12.199  -7.248   4.551  1.00 96.25
ATOM    679  N   THR A  88      11.836  -9.352   1.792  1.00 96.31
ATOM    680  CA  THR A  88      10.562 -10.000   1.483  1.00 96.31
ATOM    681  C   THR A  88       9.516  -9.680   2.547  1.00 96.31
ATOM    682  O   THR A  88       8.320  -9.617   2.252  1.00 96.31
ATOM    683  CB  THR A  88      10.727 -11.531   1.371  1.00 96.31
ATOM    684  OG1 THR A  88      11.425 -12.017   2.525  1.00 96.31
ATOM    685  CG2 THR A  88      11.513 -11.909   0.120  1.00 96.31
ATOM    686  N   ARG A  89      10.039  -9.492   3.758  1.00 93.81
ATOM    687  CA  ARG A  89       9.125  -9.141   4.844  1.00 93.81
ATOM    688  C   ARG A  89       8.461  -7.789   4.582  1.00 93.81
ATOM    689  O   ARG A  89       7.270  -7.617   4.859  1.00 93.81
ATOM    690  CB  ARG A  89       9.867  -9.102   6.180  1.00 93.81
ATOM    691  CG  ARG A  89       9.030  -8.591   7.341  1.00 93.81
ATOM    692  CD  ARG A  89       9.857  -7.761   8.312  1.00 93.81
ATOM    693  NE  ARG A  89      10.474  -6.619   7.651  1.00 93.81
ATOM    694  CZ  ARG A  89      11.509  -5.933   8.126  1.00 93.81
ATOM    695  NH1 ARG A  89      12.059  -6.258   9.288  1.00 93.81
ATOM    696  NH2 ARG A  89      11.992  -4.909   7.439  1.00 93.81
ATOM    697  N   ASP A  90       9.156  -6.863   4.062  1.00 93.25
ATOM    698  CA  ASP A  90       8.609  -5.551   3.732  1.00 93.25
ATOM    699  C   ASP A  90       7.492  -5.664   2.697  1.00 93.25
ATOM    700  O   ASP A  90       6.461  -4.996   2.814  1.00 93.25
ATOM    701  CB  ASP A  90       9.711  -4.625   3.217  1.00 93.25
ATOM    702  CG  ASP A  90      10.779  -4.344   4.257  1.00 93.25
ATOM    703  OD1 ASP A  90      10.458  -4.288   5.465  1.00 93.25
ATOM    704  OD2 ASP A  90      11.953  -4.169   3.863  1.00 93.25
ATOM    705  N   VAL A  91       7.672  -6.500   1.748  1.00 95.12
ATOM    706  CA  VAL A  91       6.668  -6.699   0.707  1.00 95.12
ATOM    707  C   VAL A  91       5.430  -7.359   1.304  1.00 95.12
ATOM    708  O   VAL A  91       4.301  -6.957   1.009  1.00 95.12
ATOM    709  CB  VAL A  91       7.223  -7.555  -0.456  1.00 95.12
ATOM    710  CG1 VAL A  91       6.160  -7.746  -1.538  1.00 95.12
ATOM    711  CG2 VAL A  91       8.477  -6.910  -1.041  1.00 95.12
ATOM    712  N   GLN A  92       5.707  -8.289   2.139  1.00 92.88
ATOM    713  CA  GLN A  92       4.590  -8.977   2.783  1.00 92.88
ATOM    714  C   GLN A  92       3.793  -8.016   3.662  1.00 92.88
ATOM    715  O   GLN A  92       2.564  -8.094   3.723  1.00 92.88
ATOM    716  CB  GLN A  92       5.090 -10.156   3.617  1.00 92.88
ATOM    717  CG  GLN A  92       4.021 -10.777   4.509  1.00 92.88
ATOM    718  CD  GLN A  92       2.841 -11.314   3.724  1.00 92.88
ATOM    719  OE1 GLN A  92       1.682 -11.072   4.083  1.00 92.88
ATOM    720  NE2 GLN A  92       3.127 -12.054   2.662  1.00 92.88
ATOM    721  N   GLU A  93       4.492  -7.160   4.316  1.00 88.88
ATOM    722  CA  GLU A  93       3.814  -6.164   5.137  1.00 88.88
ATOM    723  C   GLU A  93       2.938  -5.250   4.285  1.00 88.88
ATOM    724  O   GLU A  93       1.806  -4.941   4.660  1.00 88.88
ATOM    725  CB  GLU A  93       4.832  -5.332   5.922  1.00 88.88
ATOM    726  CG  GLU A  93       5.612  -6.128   6.956  1.00 88.88
ATOM    727  CD  GLU A  93       4.806  -6.435   8.210  1.00 88.88
ATOM    728  OE1 GLU A  93       4.694  -5.552   9.087  1.00 88.88
ATOM    729  OE2 GLU A  93       4.291  -7.571   8.316  1.00 88.88
ATOM    730  N   LEU A  94       3.420  -4.793   3.211  1.00 90.50
ATOM    731  CA  LEU A  94       2.617  -3.986   2.299  1.00 90.50
ATOM    732  C   LEU A  94       1.353  -4.730   1.884  1.00 90.50
ATOM    733  O   LEU A  94       0.261  -4.152   1.884  1.00 90.50
ATOM    734  CB  LEU A  94       3.432  -3.609   1.059  1.00 90.50
ATOM    735  CG  LEU A  94       2.670  -2.908  -0.066  1.00 90.50
ATOM    736  CD1 LEU A  94       2.385  -1.457   0.309  1.00 90.50
ATOM    737  CD2 LEU A  94       3.453  -2.984  -1.372  1.00 90.50
ATOM    738  N   LEU A  95       1.504  -5.996   1.532  1.00 91.81
ATOM    739  CA  LEU A  95       0.363  -6.781   1.073  1.00 91.81
ATOM    740  C   LEU A  95      -0.644  -6.984   2.199  1.00 91.81
ATOM    741  O   LEU A  95      -1.854  -7.012   1.959  1.00 91.81
ATOM    742  CB  LEU A  95       0.828  -8.141   0.535  1.00 91.81
ATOM    743  CG  LEU A  95       1.673  -8.109  -0.740  1.00 91.81
ATOM    744  CD1 LEU A  95       2.219  -9.500  -1.046  1.00 91.81
ATOM    745  CD2 LEU A  95       0.853  -7.578  -1.912  1.00 91.81
ATOM    746  N   THR A  96      -0.116  -7.168   3.373  1.00 87.31
ATOM    747  CA  THR A  96      -0.998  -7.273   4.531  1.00 87.31
ATOM    748  C   THR A  96      -1.787  -5.984   4.730  1.00 87.31
ATOM    749  O   THR A  96      -2.994  -6.020   4.973  1.00 87.31
ATOM    750  CB  THR A  96      -0.204  -7.598   5.809  1.00 87.31
ATOM    751  OG1 THR A  96       0.508  -8.825   5.626  1.00 87.31
ATOM    752  CG2 THR A  96      -1.131  -7.733   7.014  1.00 87.31
ATOM    753  N   GLN A  97      -1.099  -4.934   4.582  1.00 84.06
ATOM    754  CA  GLN A  97      -1.766  -3.641   4.703  1.00 84.06
ATOM    755  C   GLN A  97      -2.801  -3.453   3.598  1.00 84.06
ATOM    756  O   GLN A  97      -3.906  -2.967   3.852  1.00 84.06
ATOM    757  CB  GLN A  97      -0.744  -2.504   4.664  1.00 84.06
ATOM    758  CG  GLN A  97       0.235  -2.517   5.830  1.00 84.06
ATOM    759  CD  GLN A  97      -0.456  -2.434   7.178  1.00 84.06
ATOM    760  OE1 GLN A  97      -1.461  -1.733   7.334  1.00 84.06
ATOM    761  NE2 GLN A  97       0.078  -3.148   8.164  1.00 84.06
ATOM    762  N   TYR A  98      -2.441  -3.777   2.436  1.00 87.50
ATOM    763  CA  TYR A  98      -3.363  -3.711   1.309  1.00 87.50
ATOM    764  C   TYR A  98      -4.633  -4.500   1.597  1.00 87.50
ATOM    765  O   TYR A  98      -5.742  -4.016   1.355  1.00 87.50
ATOM    766  CB  TYR A  98      -2.697  -4.242   0.036  1.00 87.50
ATOM    767  CG  TYR A  98      -3.665  -4.512  -1.091  1.00 87.50
ATOM    768  CD1 TYR A  98      -4.589  -3.549  -1.487  1.00 87.50
ATOM    769  CD2 TYR A  98      -3.654  -5.732  -1.762  1.00 87.50
ATOM    770  CE1 TYR A  98      -5.482  -3.796  -2.524  1.00 87.50
ATOM    771  CE2 TYR A  98      -4.543  -5.988  -2.799  1.00 87.50
ATOM    772  CZ  TYR A  98      -5.452  -5.016  -3.175  1.00 87.50
ATOM    773  OH  TYR A  98      -6.335  -5.262  -4.203  1.00 87.50
ATOM    774  N   THR A  99      -4.504  -5.699   2.131  1.00 86.75
ATOM    775  CA  THR A  99      -5.660  -6.543   2.416  1.00 86.75
ATOM    776  C   THR A  99      -6.578  -5.875   3.434  1.00 86.75
ATOM    777  O   THR A  99      -7.801  -5.898   3.285  1.00 86.75
ATOM    778  CB  THR A  99      -5.227  -7.922   2.943  1.00 86.75
ATOM    779  OG1 THR A  99      -4.841  -7.802   4.320  1.00 86.75
ATOM    780  CG2 THR A  99      -4.049  -8.474   2.147  1.00 86.75
ATOM    781  N   LYS A 100      -5.992  -5.328   4.414  1.00 82.38
ATOM    782  CA  LYS A 100      -6.785  -4.621   5.418  1.00 82.38
ATOM    783  C   LYS A 100      -7.539  -3.449   4.797  1.00 82.38
ATOM    784  O   LYS A 100      -8.727  -3.252   5.074  1.00 82.38
ATOM    785  CB  LYS A 100      -5.891  -4.125   6.555  1.00 82.38
ATOM    786  CG  LYS A 100      -5.209  -5.237   7.336  1.00 82.38
ATOM    787  CD  LYS A 100      -3.846  -4.800   7.861  1.00 82.38
ATOM    788  CE  LYS A 100      -3.878  -4.550   9.362  1.00 82.38
ATOM    789  NZ  LYS A 100      -4.453  -5.715  10.104  1.00 82.38
ATOM    790  N   PHE A 101      -6.879  -2.775   3.949  1.00 79.94
ATOM    791  CA  PHE A 101      -7.488  -1.636   3.275  1.00 79.94
ATOM    792  C   PHE A 101      -8.633  -2.088   2.381  1.00 79.94
ATOM    793  O   PHE A 101      -9.727  -1.510   2.416  1.00 79.94
ATOM    794  CB  PHE A 101      -6.445  -0.876   2.449  1.00 79.94
ATOM    795  CG  PHE A 101      -5.254  -0.424   3.248  1.00 79.94
ATOM    796  CD1 PHE A 101      -5.358  -0.196   4.613  1.00 79.94
ATOM    797  CD2 PHE A 101      -4.028  -0.222   2.629  1.00 79.94
ATOM    798  CE1 PHE A 101      -4.257   0.222   5.353  1.00 79.94
ATOM    799  CE2 PHE A 101      -2.920   0.198   3.360  1.00 79.94
ATOM    800  CZ  PHE A 101      -3.036   0.422   4.722  1.00 79.94
ATOM    801  N   ALA A 102      -8.352  -3.039   1.643  1.00 83.69
ATOM    802  CA  ALA A 102      -9.352  -3.562   0.715  1.00 83.69
ATOM    803  C   ALA A 102     -10.602  -4.027   1.460  1.00 83.69
ATOM    804  O   ALA A 102     -11.727  -3.818   0.995  1.00 83.69
ATOM    805  CB  ALA A 102      -8.766  -4.711  -0.107  1.00 83.69
ATOM    806  N   GLN A 103     -10.406  -4.586   2.572  1.00 82.56
ATOM    807  CA  GLN A 103     -11.531  -5.039   3.379  1.00 82.56
ATOM    808  C   GLN A 103     -12.344  -3.857   3.904  1.00 82.56
ATOM    809  O   GLN A 103     -13.578  -3.916   3.953  1.00 82.56
ATOM    810  CB  GLN A 103     -11.047  -5.902   4.543  1.00 82.56
ATOM    811  CG  GLN A 103     -12.144  -6.261   5.538  1.00 82.56
ATOM    812  CD  GLN A 103     -13.227  -7.126   4.922  1.00 82.56
ATOM    813  OE1 GLN A 103     -13.217  -8.352   5.053  1.00 82.56
ATOM    814  NE2 GLN A 103     -14.180  -6.487   4.245  1.00 82.56
ATOM    815  N   MET A 104     -11.719  -2.902   4.320  1.00 75.88
ATOM    816  CA  MET A 104     -12.391  -1.713   4.836  1.00 75.88
ATOM    817  C   MET A 104     -13.203  -1.027   3.742  1.00 75.88
ATOM    818  O   MET A 104     -14.352  -0.647   3.965  1.00 75.88
ATOM    819  CB  MET A 104     -11.367  -0.734   5.422  1.00 75.88
ATOM    820  CG  MET A 104     -12.000   0.465   6.114  1.00 75.88
ATOM    821  SD  MET A 104     -12.796   0.009   7.707  1.00 75.88
ATOM    822  CE  MET A 104     -14.535  -0.026   7.194  1.00 75.88
ATOM    823  N   VAL A 105     -12.570  -0.904   2.578  1.00 75.50
ATOM    824  CA  VAL A 105     -13.242  -0.275   1.447  1.00 75.50
ATOM    825  C   VAL A 105     -14.477  -1.091   1.060  1.00 75.50
ATOM    826  O   VAL A 105     -15.531  -0.528   0.763  1.00 75.50
ATOM    827  CB  VAL A 105     -12.297  -0.129   0.234  1.00 75.50
ATOM    828  CG1 VAL A 105     -13.024   0.530  -0.939  1.00 75.50
ATOM    829  CG2 VAL A 105     -11.056   0.675   0.620  1.00 75.50
ATOM    830  N   LYS A 106     -14.250  -2.385   1.119  1.00 78.31
ATOM    831  CA  LYS A 106     -15.367  -3.262   0.780  1.00 78.31
ATOM    832  C   LYS A 106     -16.516  -3.105   1.777  1.00 78.31
ATOM    833  O   LYS A 106     -17.688  -3.172   1.401  1.00 78.31
ATOM    834  CB  LYS A 106     -14.914  -4.719   0.733  1.00 78.31
ATOM    835  CG  LYS A 106     -14.086  -5.078  -0.491  1.00 78.31
ATOM    836  CD  LYS A 106     -13.169  -6.260  -0.223  1.00 78.31
ATOM    837  CE  LYS A 106     -13.934  -7.576  -0.226  1.00 78.31
ATOM    838  NZ  LYS A 106     -14.144  -8.092  -1.617  1.00 78.31
ATOM    839  N   LYS A 107     -16.203  -2.912   2.965  1.00 77.81
ATOM    840  CA  LYS A 107     -17.219  -2.766   4.000  1.00 77.81
ATOM    841  C   LYS A 107     -17.922  -1.414   3.898  1.00 77.81
ATOM    842  O   LYS A 107     -19.094  -1.282   4.277  1.00 77.81
ATOM    843  CB  LYS A 107     -16.609  -2.932   5.391  1.00 77.81
ATOM    844  CG  LYS A 107     -16.191  -4.361   5.717  1.00 77.81
ATOM    845  CD  LYS A 107     -15.177  -4.398   6.852  1.00 77.81
ATOM    846  CE  LYS A 107     -15.743  -3.785   8.126  1.00 77.81
ATOM    847  NZ  LYS A 107     -16.520  -4.779   8.922  1.00 77.81
ATOM    848  N   MET A 108     -17.250  -0.460   3.555  1.00 72.56
ATOM    849  CA  MET A 108     -17.797   0.889   3.494  1.00 72.56
ATOM    850  C   MET A 108     -18.609   1.088   2.215  1.00 72.56
ATOM    851  O   MET A 108     -19.422   2.010   2.125  1.00 72.56
ATOM    852  CB  MET A 108     -16.688   1.934   3.580  1.00 72.56
ATOM    853  CG  MET A 108     -16.110   2.102   4.978  1.00 72.56
ATOM    854  SD  MET A 108     -15.035   3.584   5.120  1.00 72.56
ATOM    855  CE  MET A 108     -14.712   3.573   6.907  1.00 72.56
ATOM    856  N   GLY A 109     -18.328   0.295   1.187  1.00 65.00
ATOM    857  CA  GLY A 109     -19.156   0.359  -0.006  1.00 65.00
ATOM    858  C   GLY A 109     -20.219  -0.722  -0.053  1.00 65.00
ATOM    859  O   GLY A 109     -21.422  -0.423  -0.120  1.00 65.00
ATOM    860  OXT GLY A 109     -19.840  -1.916   0.008  1.00 65.00
TER
ATOM    861  N   GLY B   1     -12.578  10.883  -2.057  1.00 49.47
ATOM    862  CA  GLY B   1     -13.289  11.070  -0.802  1.00 49.47
ATOM    863  C   GLY B   1     -12.844  10.102   0.282  1.00 49.47
ATOM    864  O   GLY B   1     -11.703  10.156   0.731  1.00 49.47
ATOM    865  N   ILE B   2     -13.641   9.305   0.668  1.00 50.94
ATOM    866  CA  ILE B   2     -13.586   8.289   1.713  1.00 50.94
ATOM    867  C   ILE B   2     -12.328   7.438   1.536  1.00 50.94
ATOM    868  O   ILE B   2     -11.648   7.109   2.514  1.00 50.94
ATOM    869  CB  ILE B   2     -14.844   7.395   1.699  1.00 50.94
ATOM    870  CG1 ILE B   2     -14.783   6.378   2.843  1.00 50.94
ATOM    871  CG2 ILE B   2     -14.990   6.693   0.345  1.00 50.94
ATOM    872  CD1 ILE B   2     -14.577   7.009   4.216  1.00 50.94
ATOM    873  N   ILE B   3     -11.938   7.262   0.288  1.00 51.69
ATOM    874  CA  ILE B   3     -10.781   6.430  -0.026  1.00 51.69
ATOM    875  C   ILE B   3      -9.508   7.113   0.461  1.00 51.69
ATOM    876  O   ILE B   3      -8.617   6.461   1.013  1.00 51.69
ATOM    877  CB  ILE B   3     -10.695   6.141  -1.541  1.00 51.69
ATOM    878  CG1 ILE B   3     -11.894   5.299  -1.997  1.00 51.69
ATOM    879  CG2 ILE B   3      -9.376   5.438  -1.876  1.00 51.69
ATOM    880  CD1 ILE B   3     -11.909   3.890  -1.422  1.00 51.69
ATOM    881  N   LEU B   4      -9.523   8.383   0.273  1.00 57.41
ATOM    882  CA  LEU B   4      -8.383   9.156   0.741  1.00 57.41
ATOM    883  C   LEU B   4      -8.219   9.023   2.252  1.00 57.41
ATOM    884  O   LEU B   4      -7.098   8.859   2.744  1.00 57.41
ATOM    885  CB  LEU B   4      -8.547  10.633   0.362  1.00 57.41
ATOM    886  CG  LEU B   4      -7.308  11.330  -0.206  1.00 57.41
ATOM    887  CD1 LEU B   4      -6.244  11.480   0.875  1.00 57.41
ATOM    888  CD2 LEU B   4      -6.763  10.557  -1.401  1.00 57.41
ATOM    889  N   VAL B   5      -9.352   9.172   2.924  1.00 54.72
ATOM    890  CA  VAL B   5      -9.352   9.109   4.383  1.00 54.72
ATOM    891  C   VAL B   5      -8.898   7.727   4.844  1.00 54.72
ATOM    892  O   VAL B   5      -8.109   7.605   5.785  1.00 54.72
ATOM    893  CB  VAL B   5     -10.750   9.438   4.961  1.00 54.72
ATOM    894  CG1 VAL B   5     -10.705   9.449   6.488  1.00 54.72
ATOM    895  CG2 VAL B   5     -11.246  10.781   4.426  1.00 54.72
ATOM    896  N   LEU B   6      -9.383   6.773   4.188  1.00 55.97
ATOM    897  CA  LEU B   6      -9.055   5.398   4.551  1.00 55.97
ATOM    898  C   LEU B   6      -7.578   5.113   4.289  1.00 55.97
ATOM    899  O   LEU B   6      -6.926   4.426   5.078  1.00 55.97
ATOM    900  CB  LEU B   6      -9.922   4.414   3.768  1.00 55.97
ATOM    901  CG  LEU B   6     -11.387   4.312   4.197  1.00 55.97
ATOM    902  CD1 LEU B   6     -12.157   3.405   3.244  1.00 55.97
ATOM    903  CD2 LEU B   6     -11.491   3.801   5.632  1.00 55.97
ATOM    904  N   LEU B   7      -7.152   5.707   3.197  1.00 56.94
ATOM    905  CA  LEU B   7      -5.750   5.523   2.848  1.00 56.94
ATOM    906  C   LEU B   7      -4.840   6.211   3.861  1.00 56.94
ATOM    907  O   LEU B   7      -3.809   5.656   4.250  1.00 56.94
ATOM    908  CB  LEU B   7      -5.469   6.070   1.444  1.00 56.94
ATOM    909  CG  LEU B   7      -5.304   5.030   0.334  1.00 56.94
ATOM    910  CD1 LEU B   7      -4.122   4.115   0.639  1.00 56.94
ATOM    911  CD2 LEU B   7      -6.584   4.221   0.161  1.00 56.94
ATOM    912  N   ILE B   8      -5.355   7.367   4.168  1.00 58.47
ATOM    913  CA  ILE B   8      -4.625   8.102   5.199  1.00 58.47
ATOM    914  C   ILE B   8      -4.598   7.289   6.488  1.00 58.47
ATOM    915  O   ILE B   8      -3.543   7.133   7.109  1.00 58.47
ATOM    916  CB  ILE B   8      -5.254   9.492   5.453  1.00 58.47
ATOM    917  CG1 ILE B   8      -5.025  10.406   4.248  1.00 58.47
ATOM    918  CG2 ILE B   8      -4.682  10.114   6.733  1.00 58.47
ATOM    919  CD1 ILE B   8      -5.814  11.708   4.301  1.00 58.47
ATOM    920  N   TRP B   9      -5.777   6.789   6.727  1.00 55.25
ATOM    921  CA  TRP B   9      -5.906   5.973   7.930  1.00 55.25
ATOM    922  C   TRP B   9      -5.039   4.723   7.836  1.00 55.25
ATOM    923  O   TRP B   9      -4.355   4.359   8.797  1.00 55.25
ATOM    924  CB  TRP B   9      -7.367   5.578   8.156  1.00 55.25
ATOM    925  CG  TRP B   9      -8.174   6.621   8.872  1.00 55.25
ATOM    926  CD1 TRP B   9      -7.709   7.566   9.749  1.00 55.25
ATOM    927  CD2 TRP B   9      -9.587   6.823   8.781  1.00 55.25
ATOM    928  NE1 TRP B   9      -8.751   8.338  10.202  1.00 55.25
ATOM    929  CE2 TRP B   9      -9.914   7.903   9.628  1.00 55.25
ATOM    930  CE3 TRP B   9     -10.609   6.181   8.062  1.00 55.25
ATOM    931  CZ2 TRP B   9     -11.222   8.367   9.773  1.00 55.25
ATOM    932  CZ3 TRP B   9     -11.912   6.646   8.207  1.00 55.25
ATOM    933  CH2 TRP B   9     -12.206   7.732   9.053  1.00 55.25
ATOM    934  N   GLY B  10      -5.086   4.074   6.656  1.00 57.28
ATOM    935  CA  GLY B  10      -4.262   2.895   6.449  1.00 57.28
ATOM    936  C   GLY B  10      -2.775   3.178   6.574  1.00 57.28
ATOM    937  O   GLY B  10      -2.033   2.379   7.148  1.00 57.28
ATOM    938  N   THR B  11      -2.451   4.336   5.980  1.00 57.06
ATOM    939  CA  THR B  11      -1.060   4.762   6.086  1.00 57.06
ATOM    940  C   THR B  11      -0.681   5.016   7.543  1.00 57.06
ATOM    941  O   THR B  11       0.410   4.641   7.980  1.00 57.06
ATOM    942  CB  THR B  11      -0.802   6.035   5.258  1.00 57.06
ATOM    943  OG1 THR B  11      -1.026   5.750   3.872  1.00 57.06
ATOM    944  CG2 THR B  11       0.631   6.526   5.439  1.00 57.06
ATOM    945  N   VAL B  12      -1.616   5.664   8.203  1.00 54.00
ATOM    946  CA  VAL B  12      -1.423   5.930   9.625  1.00 54.00
ATOM    947  C   VAL B  12      -1.253   4.613  10.383  1.00 54.00
ATOM    948  O   VAL B  12      -0.377   4.492  11.242  1.00 54.00
ATOM    949  CB  VAL B  12      -2.602   6.734  10.219  1.00 54.00
ATOM    950  CG1 VAL B  12      -2.681   6.546  11.732  1.00 54.00
ATOM    951  CG2 VAL B  12      -2.462   8.220   9.866  1.00 54.00
ATOM    952  N   LEU B  13      -2.066   3.705   9.984  1.00 54.03
ATOM    953  CA  LEU B  13      -1.989   2.398  10.633  1.00 54.03
ATOM    954  C   LEU B  13      -0.664   1.714  10.312  1.00 54.03
ATOM    955  O   LEU B  13      -0.082   1.053  11.180  1.00 54.03
ATOM    956  CB  LEU B  13      -3.154   1.512  10.188  1.00 54.03
ATOM    957  CG  LEU B  13      -4.339   1.410  11.153  1.00 54.03
ATOM    958  CD1 LEU B  13      -3.908   0.733  12.450  1.00 54.03
ATOM    959  CD2 LEU B  13      -4.920   2.790  11.428  1.00 54.03
ATOM    960  N   LEU B  14      -0.275   1.863   9.078  1.00 53.53
ATOM    961  CA  LEU B  14       1.021   1.329   8.680  1.00 53.53
ATOM    962  C   LEU B  14       2.145   1.941   9.508  1.00 53.53
ATOM    963  O   LEU B  14       3.078   1.244   9.906  1.00 53.53
ATOM    964  CB  LEU B  14       1.270   1.591   7.188  1.00 53.53
ATOM    965  CG  LEU B  14       2.529   0.960   6.590  1.00 53.53
ATOM    966  CD1 LEU B  14       3.707   1.921   6.702  1.00 53.53
ATOM    967  CD2 LEU B  14       2.843  -0.363   7.281  1.00 53.53
ATOM    968  N   LEU B  15       1.973   3.150   9.688  1.00 53.22
ATOM    969  CA  LEU B  15       2.982   3.883  10.445  1.00 53.22
ATOM    970  C   LEU B  15       2.918   3.525  11.922  1.00 53.22
ATOM    971  O   LEU B  15       3.930   3.586  12.625  1.00 53.22
ATOM    972  CB  LEU B  15       2.801   5.391  10.266  1.00 53.22
ATOM    973  CG  LEU B  15       3.029   5.936   8.853  1.00 53.22
ATOM    974  CD1 LEU B  15       2.449   7.342   8.730  1.00 53.22
ATOM    975  CD2 LEU B  15       4.517   5.934   8.515  1.00 53.22
ATOM    976  N   LYS B  16       1.741   3.320  12.375  1.00 50.41
ATOM    977  CA  LYS B  16       1.589   2.926  13.773  1.00 50.41
ATOM    978  C   LYS B  16       2.043   1.484  13.984  1.00 50.41
ATOM    979  O   LYS B  16       2.465   1.119  15.086  1.00 50.41
ATOM    980  CB  LYS B  16       0.137   3.090  14.219  1.00 50.41
ATOM    981  CG  LYS B  16      -0.215   4.505  14.664  1.00 50.41
ATOM    982  CD  LYS B  16      -1.716   4.757  14.601  1.00 50.41
ATOM    983  CE  LYS B  16      -2.479   3.881  15.585  1.00 50.41
ATOM    984  NZ  LYS B  16      -2.251   4.304  16.998  1.00 50.41
ATOM    985  N   SER B  17       1.785   0.586  13.062  1.00 45.97
ATOM    986  CA  SER B  17       2.117  -0.820  13.258  1.00 45.97
ATOM    987  C   SER B  17       3.627  -1.035  13.273  1.00 45.97
ATOM    988  O   SER B  17       4.098  -2.162  13.438  1.00 45.97
ATOM    989  CB  SER B  17       1.481  -1.680  12.164  1.00 45.97
ATOM    990  OG  SER B  17       2.047  -1.383  10.902  1.00 45.97
ATOM    991  N   ILE B  18       4.469  -0.141  12.867  1.00 39.47
ATOM    992  CA  ILE B  18       5.902  -0.296  13.078  1.00 39.47
ATOM    993  C   ILE B  18       6.238  -0.054  14.547  1.00 39.47
ATOM    994  O   ILE B  18       6.055   1.052  15.062  1.00 39.47
ATOM    995  CB  ILE B  18       6.711   0.665  12.180  1.00 39.47
ATOM    996  CG1 ILE B  18       6.182   0.623  10.741  1.00 39.47
ATOM    997  CG2 ILE B  18       8.207   0.320  12.218  1.00 39.47
ATOM    998  CD1 ILE B  18       6.108   1.988  10.062  1.00 39.47
ATOM    999  N   PRO B  19       6.082  -1.125  15.297  1.00 39.91
ATOM   1000  CA  PRO B  19       6.449  -0.986  16.703  1.00 39.91
ATOM   1001  C   PRO B  19       7.699  -0.130  16.906  1.00 39.91
ATOM   1002  O   PRO B  19       8.602  -0.137  16.062  1.00 39.91
ATOM   1003  CB  PRO B  19       6.699  -2.430  17.156  1.00 39.91
ATOM   1004  CG  PRO B  19       7.372  -3.077  15.978  1.00 39.91
ATOM   1005  CD  PRO B  19       6.847  -2.450  14.726  1.00 39.91
ATOM   1006  N   HIS B  20       7.738   1.025  17.703  1.00 32.94
ATOM   1007  CA  HIS B  20       8.969   1.516  18.312  1.00 32.94
ATOM   1008  C   HIS B  20       9.828   0.364  18.828  1.00 32.94
ATOM   1009  O   HIS B  20       9.297  -0.667  19.250  1.00 32.94
ATOM   1010  CB  HIS B  20       8.641   2.479  19.469  1.00 32.94
ATOM   1011  CG  HIS B  20       9.304   3.814  19.326  1.00 32.94
ATOM   1012  ND1 HIS B  20       8.692   4.890  18.724  1.00 32.94
ATOM   1013  CD2 HIS B  20      10.536   4.232  19.695  1.00 32.94
ATOM   1014  CE1 HIS B  20       9.514   5.926  18.740  1.00 32.94
ATOM   1015  NE2 HIS B  20      10.647   5.548  19.319  1.00 32.94
ATOM   1016  OXT HIS B  20      11.072   0.521  18.832  1.00 32.94
