# Supplementary material for: Linear motifs regulating protein secretion, sorting and autophagy in Leishmania parasites are diverged with respect to their host equivalents
Source: PLoS Comput Biol. 2024 Feb 16;20(2):e1011902. doi: 10.1371/journal.pcbi.1011902 (PMC10903960; doi:10.1371/journal.pcbi.1011902)
Supplement: S1 Structures — Best energy HADDOCK structures for L infantum KDEL models: KDEL-best-HADDOCK-run-01.pdb. AlphaFold2 Multimer output for ATG8-ATG2 peptide complex: Lei-ATG2pep-ATG8.pdb. AlphaFold2 Multimer output for ATG8-ATG3 complex: Lei-ATG-3ATG8.pdb. AlphaFold2 Multimer outputs for ATG8-ATG4 complexes: LeiATG41ATG8C.pdb. LeiATG42ATG8.pdb. Cognate idealized LIR peptide modelled onto the L infantum ATG8 protein: Lei-ATG8-LIR-best-model.pdb. (ZIP) [file pcbi.1011902.s038.zip › structures/signal_leiin_lei.pdb]

FoldX generated pdb file


ATOM      0  N   PHE A   1     -12.219  -1.176  -6.730  1.00 84.31
ATOM      1  CA  PHE A   1     -10.938  -0.822  -6.145  1.00 84.31
ATOM      2  C   PHE A   1      -9.945  -1.974  -6.273  1.00 84.31
ATOM      3  O   PHE A   1     -10.242  -3.102  -5.879  1.00 84.31
ATOM      4  CB  PHE A   1     -11.102  -0.438  -4.672  1.00 84.31
ATOM      5  CG  PHE A   1     -10.968   1.042  -4.410  1.00 84.31
ATOM      6  CD1 PHE A   1      -9.734   1.594  -4.105  1.00 84.31
ATOM      7  CD2 PHE A   1     -12.081   1.870  -4.461  1.00 84.31
ATOM      8  CE1 PHE A   1      -9.608   2.961  -3.861  1.00 84.31
ATOM      9  CE2 PHE A   1     -11.965   3.233  -4.216  1.00 84.31
ATOM     10  CZ  PHE A   1     -10.727   3.778  -3.917  1.00 84.31
ATOM     11  N   THR A   2      -8.906  -1.715  -7.105  1.00 92.00
ATOM     12  CA  THR A   2      -7.875  -2.719  -7.344  1.00 92.00
ATOM     13  C   THR A   2      -6.539  -2.277  -6.750  1.00 92.00
ATOM     14  O   THR A   2      -6.434  -1.179  -6.199  1.00 92.00
ATOM     15  CB  THR A   2      -7.699  -2.992  -8.852  1.00 92.00
ATOM     16  OG1 THR A   2      -7.144  -1.833  -9.481  1.00 92.00
ATOM     17  CG2 THR A   2      -9.034  -3.322  -9.505  1.00 92.00
ATOM     18  N   MET A   3      -5.539  -3.197  -6.883  1.00 93.19
ATOM     19  CA  MET A   3      -4.199  -2.840  -6.434  1.00 93.19
ATOM     20  C   MET A   3      -3.641  -1.680  -7.250  1.00 93.19
ATOM     21  O   MET A   3      -2.891  -0.852  -6.730  1.00 93.19
ATOM     22  CB  MET A   3      -3.260  -4.043  -6.527  1.00 93.19
ATOM     23  CG  MET A   3      -3.463  -5.071  -5.428  1.00 93.19
ATOM     24  SD  MET A   3      -2.754  -4.531  -3.823  1.00 93.19
ATOM     25  CE  MET A   3      -1.197  -5.461  -3.832  1.00 93.19
ATOM     26  N   ARG A   4      -4.078  -1.627  -8.438  1.00 94.38
ATOM     27  CA  ARG A   4      -3.666  -0.518  -9.297  1.00 94.38
ATOM     28  C   ARG A   4      -4.180   0.812  -8.758  1.00 94.38
ATOM     29  O   ARG A   4      -3.447   1.803  -8.727  1.00 94.38
ATOM     30  CB  ARG A   4      -4.164  -0.729 -10.727  1.00 94.38
ATOM     31  CG  ARG A   4      -3.599   0.267 -11.726  1.00 94.38
ATOM     32  CD  ARG A   4      -4.339   0.209 -13.061  1.00 94.38
ATOM     33  NE  ARG A   4      -3.932  -0.947 -13.853  1.00 94.38
ATOM     34  CZ  ARG A   4      -2.995  -0.927 -14.797  1.00 94.38
ATOM     35  NH1 ARG A   4      -2.346   0.196 -15.081  1.00 94.38
ATOM     36  NH2 ARG A   4      -2.703  -2.035 -15.459  1.00 94.38
ATOM     37  N   ASP A   5      -5.398   0.772  -8.336  1.00 90.69
ATOM     38  CA  ASP A   5      -5.973   1.976  -7.746  1.00 90.69
ATOM     39  C   ASP A   5      -5.172   2.424  -6.523  1.00 90.69
ATOM     40  O   ASP A   5      -4.871   3.609  -6.375  1.00 90.69
ATOM     41  CB  ASP A   5      -7.434   1.738  -7.359  1.00 90.69
ATOM     42  CG  ASP A   5      -8.346   1.596  -8.559  1.00 90.69
ATOM     43  OD1 ASP A   5      -8.064   2.196  -9.618  1.00 90.69
ATOM     44  OD2 ASP A   5      -9.368   0.882  -8.447  1.00 90.69
ATOM     45  N   MET A   6      -4.879   1.428  -5.719  1.00 89.62
ATOM     46  CA  MET A   6      -4.070   1.731  -4.543  1.00 89.62
ATOM     47  C   MET A   6      -2.719   2.311  -4.945  1.00 89.62
ATOM     48  O   MET A   6      -2.254   3.283  -4.348  1.00 89.62
ATOM     49  CB  MET A   6      -3.871   0.479  -3.688  1.00 89.62
ATOM     50  CG  MET A   6      -3.168   0.743  -2.367  1.00 89.62
ATOM     51  SD  MET A   6      -2.998  -0.772  -1.345  1.00 89.62
ATOM     52  CE  MET A   6      -1.583  -1.556  -2.166  1.00 89.62
ATOM     53  N   TYR A   7      -2.080   1.701  -5.887  1.00 92.00
ATOM     54  CA  TYR A   7      -0.792   2.158  -6.395  1.00 92.00
ATOM     55  C   TYR A   7      -0.860   3.621  -6.816  1.00 92.00
ATOM     56  O   TYR A   7      -0.009   4.426  -6.430  1.00 92.00
ATOM     57  CB  TYR A   7      -0.342   1.294  -7.574  1.00 92.00
ATOM     58  CG  TYR A   7       1.086   1.541  -8.001  1.00 92.00
ATOM     59  CD1 TYR A   7       2.116   1.584  -7.065  1.00 92.00
ATOM     60  CD2 TYR A   7       1.405   1.728  -9.342  1.00 92.00
ATOM     61  CE1 TYR A   7       3.433   1.814  -7.455  1.00 92.00
ATOM     62  CE2 TYR A   7       2.716   1.957  -9.743  1.00 92.00
ATOM     63  CZ  TYR A   7       3.723   1.997  -8.793  1.00 92.00
ATOM     64  OH  TYR A   7       5.021   2.223  -9.189  1.00 92.00
ATOM     65  N   GLU A   8      -1.887   3.980  -7.551  1.00 90.75
ATOM     66  CA  GLU A   8      -2.068   5.352  -8.023  1.00 90.75
ATOM     67  C   GLU A   8      -2.289   6.309  -6.855  1.00 90.75
ATOM     68  O   GLU A   8      -1.753   7.418  -6.848  1.00 90.75
ATOM     69  CB  GLU A   8      -3.246   5.434  -9.000  1.00 90.75
ATOM     70  CG  GLU A   8      -3.124   4.491 -10.187  1.00 90.75
ATOM     71  CD  GLU A   8      -2.963   5.217 -11.516  1.00 90.75
ATOM     72  OE1 GLU A   8      -1.817   5.558 -11.885  1.00 90.75
ATOM     73  OE2 GLU A   8      -3.992   5.436 -12.195  1.00 90.75
ATOM     74  N   HIS A   9      -3.008   5.852  -5.906  1.00 88.56
ATOM     75  CA  HIS A   9      -3.236   6.672  -4.723  1.00 88.56
ATOM     76  C   HIS A   9      -1.938   6.910  -3.959  1.00 88.56
ATOM     77  O   HIS A   9      -1.673   8.023  -3.510  1.00 88.56
ATOM     78  CB  HIS A   9      -4.270   6.012  -3.807  1.00 88.56
ATOM     79  CG  HIS A   9      -5.679   6.402  -4.119  1.00 88.56
ATOM     80  ND1 HIS A   9      -6.390   5.858  -5.166  1.00 88.56
ATOM     81  CD2 HIS A   9      -6.508   7.287  -3.513  1.00 88.56
ATOM     82  CE1 HIS A   9      -7.599   6.394  -5.194  1.00 88.56
ATOM     83  NE2 HIS A   9      -7.699   7.262  -4.200  1.00 88.56
ATOM     84  N   LEU A  10      -1.155   5.848  -3.834  1.00 88.75
ATOM     85  CA  LEU A  10       0.112   5.969  -3.121  1.00 88.75
ATOM     86  C   LEU A  10       1.057   6.918  -3.850  1.00 88.75
ATOM     87  O   LEU A  10       1.718   7.750  -3.221  1.00 88.75
ATOM     88  CB  LEU A  10       0.772   4.598  -2.965  1.00 88.75
ATOM     89  CG  LEU A  10       0.000   3.565  -2.143  1.00 88.75
ATOM     90  CD1 LEU A  10       0.750   2.235  -2.121  1.00 88.75
ATOM     91  CD2 LEU A  10      -0.232   4.074  -0.724  1.00 88.75
ATOM     92  N   GLN A  11       1.035   6.812  -5.152  1.00 89.50
ATOM     93  CA  GLN A  11       1.862   7.695  -5.965  1.00 89.50
ATOM     94  C   GLN A  11       1.426   9.148  -5.812  1.00 89.50
ATOM     95  O   GLN A  11       2.264  10.055  -5.762  1.00 89.50
ATOM     96  CB  GLN A  11       1.808   7.281  -7.434  1.00 89.50
ATOM     97  CG  GLN A  11       3.105   6.683  -7.956  1.00 89.50
ATOM     98  CD  GLN A  11       3.005   6.217  -9.395  1.00 89.50
ATOM     99  OE1 GLN A  11       3.453   6.909 -10.312  1.00 89.50
ATOM    100  NE2 GLN A  11       2.417   5.045  -9.603  1.00 89.50
ATOM    101  N   ASN A  12       0.200   9.359  -5.734  1.00 87.69
ATOM    102  CA  ASN A  12      -0.319  10.711  -5.547  1.00 87.69
ATOM    103  C   ASN A  12       0.115  11.305  -4.207  1.00 87.69
ATOM    104  O   ASN A  12       0.501  12.469  -4.133  1.00 87.69
ATOM    105  CB  ASN A  12      -1.845  10.727  -5.664  1.00 87.69
ATOM    106  CG  ASN A  12      -2.320  10.943  -7.086  1.00 87.69
ATOM    107  OD1 ASN A  12      -2.807  12.021  -7.429  1.00 87.69
ATOM    108  ND2 ASN A  12      -2.191   9.917  -7.921  1.00 87.69
ATOM    109  N   VAL A  13       0.018  10.500  -3.199  1.00 84.81
ATOM    110  CA  VAL A  13       0.447  10.930  -1.875  1.00 84.81
ATOM    111  C   VAL A  13       1.931  11.297  -1.905  1.00 84.81
ATOM    112  O   VAL A  13       2.340  12.305  -1.331  1.00 84.81
ATOM    113  CB  VAL A  13       0.186   9.844  -0.809  1.00 84.81
ATOM    114  CG1 VAL A  13       0.714  10.288   0.555  1.00 84.81
ATOM    115  CG2 VAL A  13      -1.304   9.520  -0.729  1.00 84.81
ATOM    116  N   LEU A  14       2.637  10.453  -2.547  1.00 85.81
ATOM    117  CA  LEU A  14       4.074  10.688  -2.648  1.00 85.81
ATOM    118  C   LEU A  14       4.363  11.992  -3.385  1.00 85.81
ATOM    119  O   LEU A  14       5.266  12.742  -2.998  1.00 85.81
ATOM    120  CB  LEU A  14       4.754   9.516  -3.363  1.00 85.81
ATOM    121  CG  LEU A  14       6.268   9.394  -3.171  1.00 85.81
ATOM    122  CD1 LEU A  14       6.631   9.553  -1.699  1.00 85.81
ATOM    123  CD2 LEU A  14       6.769   8.062  -3.711  1.00 85.81
ATOM    124  N   LYS A  15       3.635  12.297  -4.410  1.00 87.56
ATOM    125  CA  LYS A  15       3.809  13.516  -5.203  1.00 87.56
ATOM    126  C   LYS A  15       3.453  14.758  -4.395  1.00 87.56
ATOM    127  O   LYS A  15       4.012  15.836  -4.621  1.00 87.56
ATOM    128  CB  LYS A  15       2.955  13.453  -6.469  1.00 87.56
ATOM    129  CG  LYS A  15       3.426  12.423  -7.484  1.00 87.56
ATOM    130  CD  LYS A  15       2.264  11.851  -8.283  1.00 87.56
ATOM    131  CE  LYS A  15       2.405  12.144  -9.774  1.00 87.56
ATOM    132  NZ  LYS A  15       2.361  13.608 -10.059  1.00 87.56
ATOM    133  N   MET A  16       2.457  14.648  -3.535  1.00 84.81
ATOM    134  CA  MET A  16       2.010  15.766  -2.713  1.00 84.81
ATOM    135  C   MET A  16       3.041  16.109  -1.643  1.00 84.81
ATOM    136  O   MET A  16       2.986  17.172  -1.036  1.00 84.81
ATOM    137  CB  MET A  16       0.663  15.445  -2.059  1.00 84.81
ATOM    138  CG  MET A  16      -0.452  15.167  -3.055  1.00 84.81
ATOM    139  SD  MET A  16      -1.734  14.043  -2.377  1.00 84.81
ATOM    140  CE  MET A  16      -2.083  14.870  -0.798  1.00 84.81
ATOM    141  N   GLY A  17       3.934  15.266  -1.520  1.00 82.19
ATOM    142  CA  GLY A  17       4.980  15.438  -0.525  1.00 82.19
ATOM    143  C   GLY A  17       5.176  14.211   0.351  1.00 82.19
ATOM    144  O   GLY A  17       5.273  13.086  -0.152  1.00 82.19
ATOM    145  N   SER A  18       5.164  14.445   1.711  1.00 81.06
ATOM    146  CA  SER A  18       5.363  13.359   2.664  1.00 81.06
ATOM    147  C   SER A  18       4.102  13.102   3.482  1.00 81.06
ATOM    148  O   SER A  18       3.217  13.961   3.553  1.00 81.06
ATOM    149  CB  SER A  18       6.531  13.672   3.600  1.00 81.06
ATOM    150  OG  SER A  18       6.187  14.704   4.507  1.00 81.06
ATOM    151  N   VAL A  19       3.992  11.844   3.902  1.00 81.31
ATOM    152  CA  VAL A  19       2.900  11.477   4.797  1.00 81.31
ATOM    153  C   VAL A  19       2.824  12.469   5.953  1.00 81.31
ATOM    154  O   VAL A  19       1.731  12.836   6.391  1.00 81.31
ATOM    155  CB  VAL A  19       3.070  10.039   5.344  1.00 81.31
ATOM    156  CG1 VAL A  19       1.984   9.719   6.367  1.00 81.31
ATOM    157  CG2 VAL A  19       3.045   9.023   4.195  1.00 81.31
ATOM    158  N   GLY A  20       4.016  12.914   6.332  1.00 81.25
ATOM    159  CA  GLY A  20       4.074  13.914   7.387  1.00 81.25
ATOM    160  C   GLY A  20       3.391  15.219   7.016  1.00 81.25
ATOM    161  O   GLY A  20       2.635  15.773   7.812  1.00 81.25
ATOM    162  N   LYS A  21       3.588  15.664   5.820  1.00 84.44
ATOM    163  CA  LYS A  21       3.002  16.906   5.340  1.00 84.44
ATOM    164  C   LYS A  21       1.481  16.812   5.254  1.00 84.44
ATOM    165  O   LYS A  21       0.769  17.734   5.629  1.00 84.44
ATOM    166  CB  LYS A  21       3.578  17.281   3.973  1.00 84.44
ATOM    167  CG  LYS A  21       2.868  18.446   3.299  1.00 84.44
ATOM    168  CD  LYS A  21       3.068  18.434   1.786  1.00 84.44
ATOM    169  CE  LYS A  21       2.584  19.721   1.142  1.00 84.44
ATOM    170  NZ  LYS A  21       3.101  19.867  -0.251  1.00 84.44
ATOM    171  N   ILE A  22       1.042  15.727   4.777  1.00 81.12
ATOM    172  CA  ILE A  22      -0.396  15.508   4.668  1.00 81.12
ATOM    173  C   ILE A  22      -1.019  15.461   6.059  1.00 81.12
ATOM    174  O   ILE A  22      -2.100  16.016   6.281  1.00 81.12
ATOM    175  CB  ILE A  22      -0.714  14.203   3.896  1.00 81.12
ATOM    176  CG1 ILE A  22      -0.415  14.381   2.403  1.00 81.12
ATOM    177  CG2 ILE A  22      -2.172  13.791   4.116  1.00 81.12
ATOM    178  CD1 ILE A  22       0.678  13.465   1.879  1.00 81.12
ATOM    179  N   MET A  23      -0.343  14.891   6.965  1.00 79.62
ATOM    180  CA  MET A  23      -0.818  14.789   8.344  1.00 79.62
ATOM    181  C   MET A  23      -0.872  16.156   9.008  1.00 79.62
ATOM    182  O   MET A  23      -1.759  16.422   9.820  1.00 79.62
ATOM    183  CB  MET A  23       0.080  13.852   9.156  1.00 79.62
ATOM    184  CG  MET A  23      -0.101  12.379   8.816  1.00 79.62
ATOM    185  SD  MET A  23       0.862  11.280   9.921  1.00 79.62
ATOM    186  CE  MET A  23       0.370  11.942  11.537  1.00 79.62
ATOM    187  N   GLU A  24       0.095  17.000   8.688  1.00 82.12
ATOM    188  CA  GLU A  24       0.114  18.359   9.219  1.00 82.12
ATOM    189  C   GLU A  24      -1.087  19.156   8.727  1.00 82.12
ATOM    190  O   GLU A  24      -1.549  20.078   9.406  1.00 82.12
ATOM    191  CB  GLU A  24       1.415  19.062   8.836  1.00 82.12
ATOM    192  CG  GLU A  24       2.640  18.555   9.578  1.00 82.12
ATOM    193  CD  GLU A  24       3.698  19.614   9.804  1.00 82.12
ATOM    194  OE1 GLU A  24       3.593  20.392  10.772  1.00 82.12
ATOM    195  OE2 GLU A  24       4.653  19.673   8.987  1.00 82.12
ATOM    196  N   MET A  25      -1.613  18.859   7.590  1.00 81.06
ATOM    197  CA  MET A  25      -2.742  19.562   6.992  1.00 81.06
ATOM    198  C   MET A  25      -4.059  19.109   7.613  1.00 81.06
ATOM    199  O   MET A  25      -5.086  19.766   7.461  1.00 81.06
ATOM    200  CB  MET A  25      -2.775  19.344   5.480  1.00 81.06
ATOM    201  CG  MET A  25      -1.572  19.909   4.750  1.00 81.06
ATOM    202  SD  MET A  25      -1.652  19.633   2.938  1.00 81.06
ATOM    203  CE  MET A  25      -2.287  17.931   2.903  1.00 81.06
ATOM    204  N   LEU A  26      -3.959  17.922   8.281  1.00 74.00
ATOM    205  CA  LEU A  26      -5.160  17.391   8.914  1.00 74.00
ATOM    206  C   LEU A  26      -5.316  17.938  10.328  1.00 74.00
ATOM    207  O   LEU A  26      -4.387  17.875  11.133  1.00 74.00
ATOM    208  CB  LEU A  26      -5.117  15.859   8.953  1.00 74.00
ATOM    209  CG  LEU A  26      -4.716  15.158   7.652  1.00 74.00
ATOM    210  CD1 LEU A  26      -4.388  13.693   7.919  1.00 74.00
ATOM    211  CD2 LEU A  26      -5.829  15.280   6.617  1.00 74.00
ATOM    212  N   PRO A  27      -6.457  18.562  10.656  1.00 77.25
ATOM    213  CA  PRO A  27      -6.684  19.125  12.000  1.00 77.25
ATOM    214  C   PRO A  27      -6.625  18.062  13.094  1.00 77.25
ATOM    215  O   PRO A  27      -7.242  17.000  12.961  1.00 77.25
ATOM    216  CB  PRO A  27      -8.086  19.719  11.898  1.00 77.25
ATOM    217  CG  PRO A  27      -8.812  18.836  10.932  1.00 77.25
ATOM    218  CD  PRO A  27      -7.829  18.333   9.912  1.00 77.25
ATOM    219  N   GLY A  28      -5.738  18.328  14.195  1.00 75.12
ATOM    220  CA  GLY A  28      -5.656  17.438  15.344  1.00 75.12
ATOM    221  C   GLY A  28      -4.543  16.422  15.234  1.00 75.12
ATOM    222  O   GLY A  28      -4.285  15.672  16.172  1.00 75.12
ATOM    223  N   MET A  29      -3.873  16.328  14.133  1.00 72.19
ATOM    224  CA  MET A  29      -2.850  15.305  13.938  1.00 72.19
ATOM    225  C   MET A  29      -1.460  15.930  13.891  1.00 72.19
ATOM    226  O   MET A  29      -0.462  15.219  13.734  1.00 72.19
ATOM    227  CB  MET A  29      -3.115  14.516  12.648  1.00 72.19
ATOM    228  CG  MET A  29      -3.930  13.250  12.867  1.00 72.19
ATOM    229  SD  MET A  29      -4.543  12.539  11.289  1.00 72.19
ATOM    230  CE  MET A  29      -2.994  11.875  10.617  1.00 72.19
ATOM    231  N   SER A  30      -1.326  17.219  14.086  1.00 75.00
ATOM    232  CA  SER A  30      -0.066  17.953  13.961  1.00 75.00
ATOM    233  C   SER A  30       0.954  17.453  14.984  1.00 75.00
ATOM    234  O   SER A  30       2.152  17.406  14.703  1.00 75.00
ATOM    235  CB  SER A  30      -0.293  19.453  14.141  1.00 75.00
ATOM    236  OG  SER A  30       0.900  20.178  13.913  1.00 75.00
ATOM    237  N   GLY A  31       0.459  17.000  16.125  1.00 74.56
ATOM    238  CA  GLY A  31       1.379  16.641  17.188  1.00 74.56
ATOM    239  C   GLY A  31       2.131  15.352  16.906  1.00 74.56
ATOM    240  O   GLY A  31       3.211  15.125  17.453  1.00 74.56
ATOM    241  N   HIS A  32       1.635  14.477  16.125  1.00 73.44
ATOM    242  CA  HIS A  32       2.258  13.188  15.844  1.00 73.44
ATOM    243  C   HIS A  32       2.734  13.109  14.398  1.00 73.44
ATOM    244  O   HIS A  32       3.219  12.062  13.961  1.00 73.44
ATOM    245  CB  HIS A  32       1.283  12.047  16.141  1.00 73.44
ATOM    246  CG  HIS A  32       1.954  10.743  16.433  1.00 73.44
ATOM    247  ND1 HIS A  32       1.338   9.525  16.225  1.00 73.44
ATOM    248  CD2 HIS A  32       3.187  10.467  16.914  1.00 73.44
ATOM    249  CE1 HIS A  32       2.166   8.552  16.569  1.00 73.44
ATOM    250  NE2 HIS A  32       3.293   9.100  16.991  1.00 73.44
ATOM    251  N   ALA A  33       2.750  14.234  13.773  1.00 76.50
ATOM    252  CA  ALA A  33       2.951  14.266  12.328  1.00 76.50
ATOM    253  C   ALA A  33       4.395  13.922  11.969  1.00 76.50
ATOM    254  O   ALA A  33       4.645  13.211  10.992  1.00 76.50
ATOM    255  CB  ALA A  33       2.578  15.641  11.773  1.00 76.50
ATOM    256  N   ALA A  34       5.234  14.344  12.812  1.00 77.56
ATOM    257  CA  ALA A  34       6.641  14.148  12.469  1.00 77.56
ATOM    258  C   ALA A  34       7.020  12.672  12.508  1.00 77.56
ATOM    259  O   ALA A  34       7.477  12.117  11.508  1.00 77.56
ATOM    260  CB  ALA A  34       7.535  14.945  13.414  1.00 77.56
ATOM    261  N   THR A  35       6.824  12.023  13.586  1.00 75.88
ATOM    262  CA  THR A  35       7.230  10.633  13.750  1.00 75.88
ATOM    263  C   THR A  35       6.363   9.711  12.891  1.00 75.88
ATOM    264  O   THR A  35       6.875   8.852  12.172  1.00 75.88
ATOM    265  CB  THR A  35       7.156  10.188  15.219  1.00 75.88
ATOM    266  OG1 THR A  35       7.819  11.157  16.036  1.00 75.88
ATOM    267  CG2 THR A  35       7.821   8.827  15.423  1.00 75.88
ATOM    268  N   ALA A  36       5.145  10.008  12.906  1.00 76.75
ATOM    269  CA  ALA A  36       4.215   9.195  12.133  1.00 76.75
ATOM    270  C   ALA A  36       4.406   9.414  10.633  1.00 76.75
ATOM    271  O   ALA A  36       4.250   8.484   9.836  1.00 76.75
ATOM    272  CB  ALA A  36       2.773   9.508  12.531  1.00 76.75
ATOM    273  N   GLY A  37       4.863  10.617  10.383  1.00 81.31
ATOM    274  CA  GLY A  37       5.086  10.953   8.984  1.00 81.31
ATOM    275  C   GLY A  37       6.277  10.234   8.383  1.00 81.31
ATOM    276  O   GLY A  37       6.188   9.688   7.281  1.00 81.31
ATOM    277  N   GLN A  38       7.363  10.203   9.141  1.00 83.62
ATOM    278  CA  GLN A  38       8.562   9.539   8.641  1.00 83.62
ATOM    279  C   GLN A  38       8.320   8.047   8.438  1.00 83.62
ATOM    280  O   GLN A  38       8.703   7.488   7.402  1.00 83.62
ATOM    281  CB  GLN A  38       9.734   9.750   9.609  1.00 83.62
ATOM    282  CG  GLN A  38      10.957   8.908   9.283  1.00 83.62
ATOM    283  CD  GLN A  38      11.605   9.305   7.966  1.00 83.62
ATOM    284  OE1 GLN A  38      12.536  10.112   7.942  1.00 83.62
ATOM    285  NE2 GLN A  38      11.111   8.739   6.869  1.00 83.62
ATOM    286  N   GLN A  39       7.680   7.453   9.414  1.00 83.44
ATOM    287  CA  GLN A  39       7.359   6.035   9.305  1.00 83.44
ATOM    288  C   GLN A  39       6.375   5.773   8.172  1.00 83.44
ATOM    289  O   GLN A  39       6.477   4.762   7.473  1.00 83.44
ATOM    290  CB  GLN A  39       6.789   5.512  10.625  1.00 83.44
ATOM    291  CG  GLN A  39       7.679   5.776  11.831  1.00 83.44
ATOM    292  CD  GLN A  39       9.008   5.052  11.747  1.00 83.44
ATOM    293  OE1 GLN A  39       9.126   4.013  11.082  1.00 83.44
ATOM    294  NE2 GLN A  39      10.024   5.592  12.408  1.00 83.44
ATOM    295  N   GLY A  40       5.520   6.707   8.062  1.00 85.25
ATOM    296  CA  GLY A  40       4.566   6.617   6.969  1.00 85.25
ATOM    297  C   GLY A  40       5.215   6.703   5.602  1.00 85.25
ATOM    298  O   GLY A  40       4.848   5.961   4.688  1.00 85.25
ATOM    299  N   ASP A  41       6.227   7.562   5.496  1.00 86.88
ATOM    300  CA  ASP A  41       6.949   7.715   4.234  1.00 86.88
ATOM    301  C   ASP A  41       7.695   6.434   3.873  1.00 86.88
ATOM    302  O   ASP A  41       7.699   6.020   2.713  1.00 86.88
ATOM    303  CB  ASP A  41       7.922   8.891   4.316  1.00 86.88
ATOM    304  CG  ASP A  41       7.224  10.237   4.412  1.00 86.88
ATOM    305  OD1 ASP A  41       6.084  10.369   3.914  1.00 86.88
ATOM    306  OD2 ASP A  41       7.818  11.171   4.987  1.00 86.88
ATOM    307  N   ILE A  42       8.258   5.789   4.824  1.00 86.56
ATOM    308  CA  ILE A  42       9.000   4.551   4.609  1.00 86.56
ATOM    309  C   ILE A  42       8.047   3.449   4.156  1.00 86.56
ATOM    310  O   ILE A  42       8.328   2.738   3.188  1.00 86.56
ATOM    311  CB  ILE A  42       9.750   4.117   5.887  1.00 86.56
ATOM    312  CG1 ILE A  42      10.592   5.278   6.432  1.00 86.56
ATOM    313  CG2 ILE A  42      10.624   2.892   5.609  1.00 86.56
ATOM    314  CD1 ILE A  42      10.789   5.244   7.941  1.00 86.56
ATOM    315  N   ALA A  43       6.957   3.400   4.855  1.00 86.94
ATOM    316  CA  ALA A  43       5.957   2.393   4.520  1.00 86.94
ATOM    317  C   ALA A  43       5.406   2.617   3.111  1.00 86.94
ATOM    318  O   ALA A  43       5.234   1.665   2.348  1.00 86.94
ATOM    319  CB  ALA A  43       4.820   2.406   5.539  1.00 86.94
ATOM    320  N   LEU A  44       5.152   3.850   2.828  1.00 88.56
ATOM    321  CA  LEU A  44       4.613   4.227   1.525  1.00 88.56
ATOM    322  C   LEU A  44       5.555   3.801   0.404  1.00 88.56
ATOM    323  O   LEU A  44       5.129   3.143  -0.549  1.00 88.56
ATOM    324  CB  LEU A  44       4.375   5.738   1.461  1.00 88.56
ATOM    325  CG  LEU A  44       3.723   6.270   0.183  1.00 88.56
ATOM    326  CD1 LEU A  44       2.799   7.437   0.505  1.00 88.56
ATOM    327  CD2 LEU A  44       4.785   6.682  -0.828  1.00 88.56
ATOM    328  N   LYS A  45       6.797   4.082   0.561  1.00 91.25
ATOM    329  CA  LYS A  45       7.781   3.727  -0.457  1.00 91.25
ATOM    330  C   LYS A  45       7.926   2.213  -0.577  1.00 91.25
ATOM    331  O   LYS A  45       8.055   1.682  -1.682  1.00 91.25
ATOM    332  CB  LYS A  45       9.141   4.359  -0.137  1.00 91.25
ATOM    333  CG  LYS A  45       9.157   5.872  -0.262  1.00 91.25
ATOM    334  CD  LYS A  45       9.193   6.306  -1.721  1.00 91.25
ATOM    335  CE  LYS A  45       9.713   7.730  -1.873  1.00 91.25
ATOM    336  NZ  LYS A  45      11.136   7.859  -1.424  1.00 91.25
ATOM    337  N   GLY A  46       7.918   1.574   0.581  1.00 92.00
ATOM    338  CA  GLY A  46       7.965   0.121   0.566  1.00 92.00
ATOM    339  C   GLY A  46       6.820  -0.504  -0.208  1.00 92.00
ATOM    340  O   GLY A  46       7.031  -1.402  -1.024  1.00 92.00
ATOM    341  N   PHE A  47       5.668   0.001   0.004  1.00 92.88
ATOM    342  CA  PHE A  47       4.496  -0.500  -0.700  1.00 92.88
ATOM    343  C   PHE A  47       4.621  -0.264  -2.201  1.00 92.88
ATOM    344  O   PHE A  47       4.348  -1.161  -3.000  1.00 92.88
ATOM    345  CB  PHE A  47       3.223   0.169  -0.170  1.00 92.88
ATOM    346  CG  PHE A  47       2.719  -0.422   1.119  1.00 92.88
ATOM    347  CD1 PHE A  47       3.554  -1.187   1.923  1.00 92.88
ATOM    348  CD2 PHE A  47       1.407  -0.213   1.525  1.00 92.88
ATOM    349  CE1 PHE A  47       3.089  -1.736   3.117  1.00 92.88
ATOM    350  CE2 PHE A  47       0.936  -0.757   2.718  1.00 92.88
ATOM    351  CZ  PHE A  47       1.778  -1.519   3.510  1.00 92.88
ATOM    352  N   ILE A  48       5.066   0.886  -2.533  1.00 93.88
ATOM    353  CA  ILE A  48       5.215   1.216  -3.945  1.00 93.88
ATOM    354  C   ILE A  48       6.227   0.268  -4.590  1.00 93.88
ATOM    355  O   ILE A  48       5.973  -0.281  -5.664  1.00 93.88
ATOM    356  CB  ILE A  48       5.660   2.684  -4.141  1.00 93.88
ATOM    357  CG1 ILE A  48       4.497   3.636  -3.840  1.00 93.88
ATOM    358  CG2 ILE A  48       6.195   2.902  -5.558  1.00 93.88
ATOM    359  CD1 ILE A  48       4.881   5.108  -3.865  1.00 93.88
ATOM    360  N   HIS A  49       7.328  -0.045  -3.918  1.00 96.12
ATOM    361  CA  HIS A  49       8.344  -0.957  -4.441  1.00 96.12
ATOM    362  C   HIS A  49       7.762  -2.350  -4.668  1.00 96.12
ATOM    363  O   HIS A  49       8.078  -3.000  -5.668  1.00 96.12
ATOM    364  CB  HIS A  49       9.539  -1.032  -3.488  1.00 96.12
ATOM    365  CG  HIS A  49      10.528   0.068  -3.686  1.00 96.12
ATOM    366  ND1 HIS A  49      10.282   1.366  -3.292  1.00 96.12
ATOM    367  CD2 HIS A  49      11.770   0.068  -4.226  1.00 96.12
ATOM    368  CE1 HIS A  49      11.333   2.117  -3.585  1.00 96.12
ATOM    369  NE2 HIS A  49      12.248   1.352  -4.153  1.00 96.12
ATOM    370  N   MET A  50       6.988  -2.736  -3.738  1.00 96.38
ATOM    371  CA  MET A  50       6.379  -4.059  -3.855  1.00 96.38
ATOM    372  C   MET A  50       5.363  -4.090  -4.992  1.00 96.38
ATOM    373  O   MET A  50       5.305  -5.059  -5.754  1.00 96.38
ATOM    374  CB  MET A  50       5.703  -4.461  -2.541  1.00 96.38
ATOM    375  CG  MET A  50       6.681  -4.714  -1.406  1.00 96.38
ATOM    376  SD  MET A  50       5.924  -5.656  -0.025  1.00 96.38
ATOM    377  CE  MET A  50       5.149  -4.297   0.899  1.00 96.38
ATOM    378  N   LEU A  51       4.629  -3.043  -5.141  1.00 96.50
ATOM    379  CA  LEU A  51       3.639  -2.969  -6.207  1.00 96.50
ATOM    380  C   LEU A  51       4.316  -2.881  -7.570  1.00 96.50
ATOM    381  O   LEU A  51       3.832  -3.455  -8.547  1.00 96.50
ATOM    382  CB  LEU A  51       2.719  -1.763  -6.004  1.00 96.50
ATOM    383  CG  LEU A  51       1.701  -1.872  -4.866  1.00 96.50
ATOM    384  CD1 LEU A  51       1.123  -0.498  -4.540  1.00 96.50
ATOM    385  CD2 LEU A  51       0.592  -2.852  -5.234  1.00 96.50
ATOM    386  N   ASP A  52       5.445  -2.234  -7.621  1.00 97.31
ATOM    387  CA  ASP A  52       6.242  -2.145  -8.844  1.00 97.31
ATOM    388  C   ASP A  52       6.711  -3.525  -9.297  1.00 97.31
ATOM    389  O   ASP A  52       6.965  -3.744 -10.484  1.00 97.31
ATOM    390  CB  ASP A  52       7.445  -1.224  -8.633  1.00 97.31
ATOM    391  CG  ASP A  52       7.276   0.134  -9.289  1.00 97.31
ATOM    392  OD1 ASP A  52       7.093   0.195 -10.528  1.00 97.31
ATOM    393  OD2 ASP A  52       7.336   1.154  -8.571  1.00 97.31
ATOM    394  N   SER A  53       6.801  -4.465  -8.336  1.00 97.44
ATOM    395  CA  SER A  53       7.281  -5.812  -8.625  1.00 97.44
ATOM    396  C   SER A  53       6.137  -6.742  -9.016  1.00 97.44
ATOM    397  O   SER A  53       6.348  -7.930  -9.250  1.00 97.44
ATOM    398  CB  SER A  53       8.031  -6.387  -7.422  1.00 97.44
ATOM    399  OG  SER A  53       8.919  -5.430  -6.877  1.00 97.44
ATOM    400  N   MET A  54       4.949  -6.230  -9.078  1.00 96.81
ATOM    401  CA  MET A  54       3.793  -7.023  -9.484  1.00 96.81
ATOM    402  C   MET A  54       3.535  -6.883 -10.977  1.00 96.81
ATOM    403  O   MET A  54       3.916  -5.879 -11.586  1.00 96.81
ATOM    404  CB  MET A  54       2.549  -6.602  -8.695  1.00 96.81
ATOM    405  CG  MET A  54       2.473  -7.203  -7.303  1.00 96.81
ATOM    406  SD  MET A  54       1.169  -6.423  -6.272  1.00 96.81
ATOM    407  CE  MET A  54      -0.315  -7.108  -7.062  1.00 96.81
ATOM    408  N   THR A  55       2.887  -7.926 -11.531  1.00 95.94
ATOM    409  CA  THR A  55       2.535  -7.863 -12.945  1.00 95.94
ATOM    410  C   THR A  55       1.266  -7.043 -13.148  1.00 95.94
ATOM    411  O   THR A  55       0.505  -6.816 -12.203  1.00 95.94
ATOM    412  CB  THR A  55       2.340  -9.273 -13.531  1.00 95.94
ATOM    413  OG1 THR A  55       1.073  -9.787 -13.101  1.00 95.94
ATOM    414  CG2 THR A  55       3.443 -10.220 -13.070  1.00 95.94
ATOM    415  N   VAL A  56       1.123  -6.695 -14.406  1.00 95.88
ATOM    416  CA  VAL A  56      -0.067  -5.934 -14.766  1.00 95.88
ATOM    417  C   VAL A  56      -1.320  -6.734 -14.422  1.00 95.88
ATOM    418  O   VAL A  56      -2.279  -6.188 -13.875  1.00 95.88
ATOM    419  CB  VAL A  56      -0.070  -5.566 -16.266  1.00 95.88
ATOM    420  CG1 VAL A  56      -1.197  -4.581 -16.583  1.00 95.88
ATOM    421  CG2 VAL A  56       1.281  -4.978 -16.685  1.00 95.88
ATOM    422  N   ALA A  57      -1.280  -8.008 -14.719  1.00 95.38
ATOM    423  CA  ALA A  57      -2.422  -8.867 -14.438  1.00 95.38
ATOM    424  C   ALA A  57      -2.717  -8.914 -12.938  1.00 95.38
ATOM    425  O   ALA A  57      -3.879  -8.961 -12.531  1.00 95.38
ATOM    426  CB  ALA A  57      -2.170 -10.273 -14.969  1.00 95.38
ATOM    427  N   GLU A  58      -1.702  -8.906 -12.125  1.00 95.12
ATOM    428  CA  GLU A  58      -1.860  -8.930 -10.680  1.00 95.12
ATOM    429  C   GLU A  58      -2.428  -7.609 -10.156  1.00 95.12
ATOM    430  O   GLU A  58      -3.305  -7.602  -9.297  1.00 95.12
ATOM    431  CB  GLU A  58      -0.522  -9.227  -9.992  1.00 95.12
ATOM    432  CG  GLU A  58      -0.157 -10.707  -9.981  1.00 95.12
ATOM    433  CD  GLU A  58       1.326 -10.954  -9.753  1.00 95.12
ATOM    434  OE1 GLU A  58       1.700 -12.091  -9.379  1.00 95.12
ATOM    435  OE2 GLU A  58       2.118 -10.008  -9.956  1.00 95.12
ATOM    436  N   LEU A  59      -1.978  -6.516 -10.680  1.00 96.31
ATOM    437  CA  LEU A  59      -2.404  -5.188 -10.250  1.00 96.31
ATOM    438  C   LEU A  59      -3.855  -4.934 -10.641  1.00 96.31
ATOM    439  O   LEU A  59      -4.590  -4.266  -9.906  1.00 96.31
ATOM    440  CB  LEU A  59      -1.501  -4.113 -10.859  1.00 96.31
ATOM    441  CG  LEU A  59      -0.079  -4.027 -10.305  1.00 96.31
ATOM    442  CD1 LEU A  59       0.751  -3.045 -11.125  1.00 96.31
ATOM    443  CD2 LEU A  59      -0.103  -3.617  -8.836  1.00 96.31
ATOM    444  N   ASP A  60      -4.312  -5.543 -11.648  1.00 95.12
ATOM    445  CA  ASP A  60      -5.637  -5.270 -12.188  1.00 95.12
ATOM    446  C   ASP A  60      -6.668  -6.258 -11.648  1.00 95.12
ATOM    447  O   ASP A  60      -7.871  -6.086 -11.852  1.00 95.12
ATOM    448  CB  ASP A  60      -5.613  -5.316 -13.719  1.00 95.12
ATOM    449  CG  ASP A  60      -4.979  -4.088 -14.340  1.00 95.12
ATOM    450  OD1 ASP A  60      -5.053  -2.992 -13.741  1.00 95.12
ATOM    451  OD2 ASP A  60      -4.402  -4.213 -15.443  1.00 95.12
ATOM    452  N   GLU A  61      -6.164  -7.203 -10.984  1.00 93.88
ATOM    453  CA  GLU A  61      -7.055  -8.258 -10.500  1.00 93.88
ATOM    454  C   GLU A  61      -7.965  -7.742  -9.391  1.00 93.88
ATOM    455  O   GLU A  61      -7.496  -7.129  -8.430  1.00 93.88
ATOM    456  CB  GLU A  61      -6.246  -9.461 -10.000  1.00 93.88
ATOM    457  CG  GLU A  61      -7.100 -10.580  -9.420  1.00 93.88
ATOM    458  CD  GLU A  61      -8.158 -11.082 -10.392  1.00 93.88
ATOM    459  OE1 GLU A  61      -9.334 -11.225  -9.985  1.00 93.88
ATOM    460  OE2 GLU A  61      -7.813 -11.343 -11.560  1.00 93.88
ATOM    461  N   ALA A  62      -9.258  -8.086  -9.484  1.00 87.25
ATOM    462  CA  ALA A  62     -10.234  -7.652  -8.492  1.00 87.25
ATOM    463  C   ALA A  62     -10.141  -8.484  -7.219  1.00 87.25
ATOM    464  O   ALA A  62     -10.453  -8.008  -6.129  1.00 87.25
ATOM    465  CB  ALA A  62     -11.648  -7.730  -9.070  1.00 87.25
ATOM    466  N   LYS A  63      -9.734  -9.766  -7.398  1.00 89.94
ATOM    467  CA  LYS A  63      -9.641 -10.664  -6.254  1.00 89.94
ATOM    468  C   LYS A  63      -8.188 -11.008  -5.949  1.00 89.94
ATOM    469  O   LYS A  63      -7.816 -12.188  -5.895  1.00 89.94
ATOM    470  CB  LYS A  63     -10.438 -11.945  -6.508  1.00 89.94
ATOM    471  CG  LYS A  63     -11.075 -12.537  -5.260  1.00 89.94
ATOM    472  CD  LYS A  63     -12.305 -13.365  -5.592  1.00 89.94
ATOM    473  CE  LYS A  63     -13.108 -13.713  -4.350  1.00 89.94
ATOM    474  NZ  LYS A  63     -13.652 -12.494  -3.682  1.00 89.94
ATOM    475  N   VAL A  64      -7.465  -9.938  -5.625  1.00 86.38
ATOM    476  CA  VAL A  64      -6.023 -10.109  -5.469  1.00 86.38
ATOM    477  C   VAL A  64      -5.738 -11.047  -4.297  1.00 86.38
ATOM    478  O   VAL A  64      -4.809 -11.859  -4.352  1.00 86.38
ATOM    479  CB  VAL A  64      -5.309  -8.758  -5.258  1.00 86.38
ATOM    480  CG1 VAL A  64      -5.418  -8.310  -3.803  1.00 86.38
ATOM    481  CG2 VAL A  64      -3.843  -8.862  -5.680  1.00 86.38
ATOM    482  N   LYS A  65      -6.520 -11.062  -3.309  1.00 85.75
ATOM    483  CA  LYS A  65      -6.309 -11.906  -2.137  1.00 85.75
ATOM    484  C   LYS A  65      -6.344 -13.383  -2.512  1.00 85.75
ATOM    485  O   LYS A  65      -5.551 -14.180  -2.006  1.00 85.75
ATOM    486  CB  LYS A  65      -7.359 -11.609  -1.066  1.00 85.75
ATOM    487  CG  LYS A  65      -7.047 -10.390  -0.213  1.00 85.75
ATOM    488  CD  LYS A  65      -6.403 -10.776   1.109  1.00 85.75
ATOM    489  CE  LYS A  65      -7.430 -11.230   2.129  1.00 85.75
ATOM    490  NZ  LYS A  65      -8.479 -10.192   2.373  1.00 85.75
ATOM    491  N   LYS A  66      -7.180 -13.680  -3.354  1.00 87.56
ATOM    492  CA  LYS A  66      -7.309 -15.062  -3.799  1.00 87.56
ATOM    493  C   LYS A  66      -6.184 -15.438  -4.762  1.00 87.56
ATOM    494  O   LYS A  66      -5.730 -16.578  -4.781  1.00 87.56
ATOM    495  CB  LYS A  66      -8.664 -15.289  -4.465  1.00 87.56
ATOM    496  CG  LYS A  66      -8.877 -16.716  -4.967  1.00 87.56
ATOM    497  CD  LYS A  66      -9.472 -16.721  -6.370  1.00 87.56
ATOM    498  CE  LYS A  66     -10.808 -17.441  -6.402  1.00 87.56
ATOM    499  NZ  LYS A  66     -11.388 -17.496  -7.777  1.00 87.56
ATOM    500  N   MET A  67      -5.746 -14.484  -5.430  1.00 90.62
ATOM    501  CA  MET A  67      -4.738 -14.711  -6.461  1.00 90.62
ATOM    502  C   MET A  67      -3.342 -14.773  -5.848  1.00 90.62
ATOM    503  O   MET A  67      -2.441 -15.398  -6.406  1.00 90.62
ATOM    504  CB  MET A  67      -4.793 -13.617  -7.527  1.00 90.62
ATOM    505  CG  MET A  67      -3.801 -13.812  -8.656  1.00 90.62
ATOM    506  SD  MET A  67      -3.887 -12.477  -9.914  1.00 90.62
ATOM    507  CE  MET A  67      -5.293 -13.055 -10.898  1.00 90.62
ATOM    508  N   MET A  68      -3.162 -14.180  -4.730  1.00 93.69
ATOM    509  CA  MET A  68      -1.843 -14.062  -4.117  1.00 93.69
ATOM    510  C   MET A  68      -1.453 -15.359  -3.412  1.00 93.69
ATOM    511  O   MET A  68      -1.552 -15.461  -2.189  1.00 93.69
ATOM    512  CB  MET A  68      -1.814 -12.898  -3.123  1.00 93.69
ATOM    513  CG  MET A  68      -1.635 -11.541  -3.777  1.00 93.69
ATOM    514  SD  MET A  68      -0.074 -11.416  -4.735  1.00 93.69
ATOM    515  CE  MET A  68      -0.665 -10.523  -6.198  1.00 93.69
ATOM    516  N   THR A  69      -0.826 -16.234  -4.199  1.00 94.88
ATOM    517  CA  THR A  69      -0.308 -17.500  -3.672  1.00 94.88
ATOM    518  C   THR A  69       1.043 -17.281  -2.996  1.00 94.88
ATOM    519  O   THR A  69       1.692 -16.266  -3.201  1.00 94.88
ATOM    520  CB  THR A  69      -0.167 -18.547  -4.785  1.00 94.88
ATOM    521  OG1 THR A  69       0.988 -18.259  -5.576  1.00 94.88
ATOM    522  CG2 THR A  69      -1.398 -18.574  -5.689  1.00 94.88
ATOM    523  N   PRO A  70       1.458 -18.297  -2.176  1.00 95.94
ATOM    524  CA  PRO A  70       2.781 -18.172  -1.561  1.00 95.94
ATOM    525  C   PRO A  70       3.898 -18.000  -2.590  1.00 95.94
ATOM    526  O   PRO A  70       4.832 -17.219  -2.371  1.00 95.94
ATOM    527  CB  PRO A  70       2.938 -19.484  -0.793  1.00 95.94
ATOM    528  CG  PRO A  70       1.976 -20.425  -1.444  1.00 95.94
ATOM    529  CD  PRO A  70       0.632 -19.752  -1.518  1.00 95.94
ATOM    530  N   SER A  71       3.795 -18.703  -3.664  1.00 96.75
ATOM    531  CA  SER A  71       4.797 -18.594  -4.719  1.00 96.75
ATOM    532  C   SER A  71       4.855 -17.172  -5.281  1.00 96.75
ATOM    533  O   SER A  71       5.938 -16.625  -5.484  1.00 96.75
ATOM    534  CB  SER A  71       4.508 -19.578  -5.840  1.00 96.75
ATOM    535  OG  SER A  71       3.389 -19.168  -6.605  1.00 96.75
ATOM    536  N   ARG A  72       3.711 -16.594  -5.535  1.00 96.62
ATOM    537  CA  ARG A  72       3.652 -15.234  -6.055  1.00 96.62
ATOM    538  C   ARG A  72       4.195 -14.234  -5.039  1.00 96.62
ATOM    539  O   ARG A  72       4.945 -13.328  -5.398  1.00 96.62
ATOM    540  CB  ARG A  72       2.217 -14.867  -6.438  1.00 96.62
ATOM    541  CG  ARG A  72       1.919 -15.011  -7.924  1.00 96.62
ATOM    542  CD  ARG A  72       0.434 -14.846  -8.217  1.00 96.62
ATOM    543  NE  ARG A  72       0.044 -15.557  -9.434  1.00 96.62
ATOM    544  CZ  ARG A  72       0.358 -15.180 -10.666  1.00 96.62
ATOM    545  NH1 ARG A  72       1.078 -14.087 -10.878  1.00 96.62
ATOM    546  NH2 ARG A  72      -0.048 -15.903 -11.704  1.00 96.62
ATOM    547  N   MET A  73       3.865 -14.430  -3.791  1.00 96.69
ATOM    548  CA  MET A  73       4.348 -13.539  -2.738  1.00 96.69
ATOM    549  C   MET A  73       5.867 -13.609  -2.619  1.00 96.69
ATOM    550  O   MET A  73       6.523 -12.586  -2.418  1.00 96.69
ATOM    551  CB  MET A  73       3.701 -13.891  -1.397  1.00 96.69
ATOM    552  CG  MET A  73       2.230 -13.516  -1.307  1.00 96.69
ATOM    553  SD  MET A  73       1.562 -13.703   0.392  1.00 96.69
ATOM    554  CE  MET A  73       1.476 -15.508   0.505  1.00 96.69
ATOM    555  N   HIS A  74       6.395 -14.773  -2.785  1.00 97.75
ATOM    556  CA  HIS A  74       7.844 -14.930  -2.756  1.00 97.75
ATOM    557  C   HIS A  74       8.500 -14.195  -3.912  1.00 97.75
ATOM    558  O   HIS A  74       9.562 -13.578  -3.742  1.00 97.75
ATOM    559  CB  HIS A  74       8.219 -16.422  -2.799  1.00 97.75
ATOM    560  CG  HIS A  74       8.228 -17.076  -1.455  1.00 97.75
ATOM    561  ND1 HIS A  74       7.072 -17.465  -0.811  1.00 97.75
ATOM    562  CD2 HIS A  74       9.251 -17.424  -0.651  1.00 97.75
ATOM    563  CE1 HIS A  74       7.395 -18.014   0.352  1.00 97.75
ATOM    564  NE2 HIS A  74       8.712 -17.995   0.480  1.00 97.75
ATOM    565  N   ARG A  75       7.938 -14.344  -5.031  1.00 97.69
ATOM    566  CA  ARG A  75       8.461 -13.641  -6.199  1.00 97.69
ATOM    567  C   ARG A  75       8.461 -12.133  -5.980  1.00 97.69
ATOM    568  O   ARG A  75       9.453 -11.453  -6.262  1.00 97.69
ATOM    569  CB  ARG A  75       7.652 -13.992  -7.449  1.00 97.69
ATOM    570  CG  ARG A  75       8.011 -13.157  -8.666  1.00 97.69
ATOM    571  CD  ARG A  75       6.935 -13.246  -9.743  1.00 97.69
ATOM    572  NE  ARG A  75       7.317 -12.526 -10.950  1.00 97.69
ATOM    573  CZ  ARG A  75       7.146 -11.218 -11.140  1.00 97.69
ATOM    574  NH1 ARG A  75       6.602 -10.460 -10.192  1.00 97.69
ATOM    575  NH2 ARG A  75       7.539 -10.661 -12.278  1.00 97.69
ATOM    576  N   ILE A  76       7.344 -11.578  -5.527  1.00 97.81
ATOM    577  CA  ILE A  76       7.215 -10.148  -5.270  1.00 97.81
ATOM    578  C   ILE A  76       8.242  -9.719  -4.227  1.00 97.81
ATOM    579  O   ILE A  76       8.914  -8.695  -4.391  1.00 97.81
ATOM    580  CB  ILE A  76       5.789  -9.781  -4.801  1.00 97.81
ATOM    581  CG1 ILE A  76       4.777 -10.039  -5.926  1.00 97.81
ATOM    582  CG2 ILE A  76       5.730  -8.328  -4.332  1.00 97.81
ATOM    583  CD1 ILE A  76       3.330 -10.102  -5.453  1.00 97.81
ATOM    584  N   ALA A  77       8.414 -10.523  -3.186  1.00 97.44
ATOM    585  CA  ALA A  77       9.375 -10.227  -2.125  1.00 97.44
ATOM    586  C   ALA A  77      10.797 -10.156  -2.676  1.00 97.44
ATOM    587  O   ALA A  77      11.516  -9.180  -2.430  1.00 97.44
ATOM    588  CB  ALA A  77       9.289 -11.273  -1.020  1.00 97.44
ATOM    589  N   ARG A  78      11.117 -11.086  -3.424  1.00 97.69
ATOM    590  CA  ARG A  78      12.453 -11.125  -4.016  1.00 97.69
ATOM    591  C   ARG A  78      12.656  -9.953  -4.969  1.00 97.69
ATOM    592  O   ARG A  78      13.719  -9.320  -4.969  1.00 97.69
ATOM    593  CB  ARG A  78      12.672 -12.445  -4.754  1.00 97.69
ATOM    594  CG  ARG A  78      13.982 -12.511  -5.516  1.00 97.69
ATOM    595  CD  ARG A  78      15.165 -12.760  -4.586  1.00 97.69
ATOM    596  NE  ARG A  78      15.581 -11.537  -3.907  1.00 97.69
ATOM    597  CZ  ARG A  78      16.374 -10.606  -4.438  1.00 97.69
ATOM    598  NH1 ARG A  78      16.845 -10.745  -5.675  1.00 97.69
ATOM    599  NH2 ARG A  78      16.686  -9.528  -3.738  1.00 97.69
ATOM    600  N   GLY A  79      11.656  -9.719  -5.750  1.00 97.31
ATOM    601  CA  GLY A  79      11.758  -8.656  -6.738  1.00 97.31
ATOM    602  C   GLY A  79      11.844  -7.273  -6.125  1.00 97.31
ATOM    603  O   GLY A  79      12.492  -6.383  -6.680  1.00 97.31
ATOM    604  N   SER A  80      11.180  -7.086  -5.027  1.00 96.69
ATOM    605  CA  SER A  80      11.102  -5.770  -4.398  1.00 96.69
ATOM    606  C   SER A  80      12.180  -5.605  -3.328  1.00 96.69
ATOM    607  O   SER A  80      12.383  -4.508  -2.805  1.00 96.69
ATOM    608  CB  SER A  80       9.719  -5.551  -3.777  1.00 96.69
ATOM    609  OG  SER A  80       9.509  -6.452  -2.704  1.00 96.69
ATOM    610  N   GLY A  81      12.828  -6.637  -3.000  1.00 96.62
ATOM    611  CA  GLY A  81      13.836  -6.562  -1.949  1.00 96.62
ATOM    612  C   GLY A  81      13.234  -6.531  -0.555  1.00 96.62
ATOM    613  O   GLY A  81      13.859  -6.020   0.380  1.00 96.62
ATOM    614  N   HIS A  82      12.055  -7.016  -0.469  1.00 95.81
ATOM    615  CA  HIS A  82      11.367  -7.078   0.815  1.00 95.81
ATOM    616  C   HIS A  82      11.141  -8.523   1.249  1.00 95.81
ATOM    617  O   HIS A  82      11.414  -9.453   0.489  1.00 95.81
ATOM    618  CB  HIS A  82      10.023  -6.340   0.743  1.00 95.81
ATOM    619  CG  HIS A  82      10.172  -4.859   0.578  1.00 95.81
ATOM    620  ND1 HIS A  82      10.241  -3.995   1.648  1.00 95.81
ATOM    621  CD2 HIS A  82      10.281  -4.097  -0.537  1.00 95.81
ATOM    622  CE1 HIS A  82      10.386  -2.758   1.195  1.00 95.81
ATOM    623  NE2 HIS A  82      10.404  -2.793  -0.125  1.00 95.81
ATOM    624  N   SER A  83      10.734  -8.641   2.496  1.00 95.44
ATOM    625  CA  SER A  83      10.438  -9.984   2.994  1.00 95.44
ATOM    626  C   SER A  83       9.023 -10.414   2.613  1.00 95.44
ATOM    627  O   SER A  83       8.188  -9.578   2.270  1.00 95.44
ATOM    628  CB  SER A  83      10.602 -10.039   4.516  1.00 95.44
ATOM    629  OG  SER A  83       9.431  -9.566   5.164  1.00 95.44
ATOM    630  N   VAL A  84       8.805 -11.711   2.688  1.00 95.69
ATOM    631  CA  VAL A  84       7.480 -12.250   2.395  1.00 95.69
ATOM    632  C   VAL A  84       6.465 -11.703   3.395  1.00 95.69
ATOM    633  O   VAL A  84       5.309 -11.453   3.041  1.00 95.69
ATOM    634  CB  VAL A  84       7.477 -13.797   2.428  1.00 95.69
ATOM    635  CG1 VAL A  84       6.058 -14.337   2.245  1.00 95.69
ATOM    636  CG2 VAL A  84       8.402 -14.359   1.353  1.00 95.69
ATOM    637  N   VAL A  85       6.902 -11.508   4.574  1.00 93.06
ATOM    638  CA  VAL A  85       6.043 -10.969   5.625  1.00 93.06
ATOM    639  C   VAL A  85       5.602  -9.555   5.262  1.00 93.06
ATOM    640  O   VAL A  85       4.441  -9.188   5.461  1.00 93.06
ATOM    641  CB  VAL A  85       6.754 -10.969   6.996  1.00 93.06
ATOM    642  CG1 VAL A  85       5.856 -10.358   8.069  1.00 93.06
ATOM    643  CG2 VAL A  85       7.158 -12.389   7.386  1.00 93.06
ATOM    644  N   GLU A  86       6.449  -8.812   4.695  1.00 91.56
ATOM    645  CA  GLU A  86       6.133  -7.453   4.266  1.00 91.56
ATOM    646  C   GLU A  86       5.121  -7.457   3.121  1.00 91.56
ATOM    647  O   GLU A  86       4.215  -6.625   3.084  1.00 91.56
ATOM    648  CB  GLU A  86       7.402  -6.711   3.844  1.00 91.56
ATOM    649  CG  GLU A  86       8.208  -6.156   5.011  1.00 91.56
ATOM    650  CD  GLU A  86       9.548  -5.570   4.592  1.00 91.56
ATOM    651  OE1 GLU A  86       9.660  -4.327   4.478  1.00 91.56
ATOM    652  OE2 GLU A  86      10.490  -6.357   4.370  1.00 91.56
ATOM    653  N   VAL A  87       5.250  -8.375   2.266  1.00 94.19
ATOM    654  CA  VAL A  87       4.301  -8.500   1.164  1.00 94.19
ATOM    655  C   VAL A  87       2.930  -8.898   1.705  1.00 94.19
ATOM    656  O   VAL A  87       1.906  -8.375   1.257  1.00 94.19
ATOM    657  CB  VAL A  87       4.781  -9.539   0.120  1.00 94.19
ATOM    658  CG1 VAL A  87       3.742  -9.703  -0.989  1.00 94.19
ATOM    659  CG2 VAL A  87       6.129  -9.117  -0.465  1.00 94.19
ATOM    660  N   GLN A  88       2.977  -9.789   2.656  1.00 92.00
ATOM    661  CA  GLN A  88       1.723 -10.172   3.293  1.00 92.00
ATOM    662  C   GLN A  88       1.056  -8.977   3.961  1.00 92.00
ATOM    663  O   GLN A  88      -0.162  -8.805   3.867  1.00 92.00
ATOM    664  CB  GLN A  88       1.958 -11.281   4.320  1.00 92.00
ATOM    665  CG  GLN A  88       0.694 -11.713   5.056  1.00 92.00
ATOM    666  CD  GLN A  88      -0.370 -12.269   4.124  1.00 92.00
ATOM    667  OE1 GLN A  88      -0.470 -13.487   3.929  1.00 92.00
ATOM    668  NE2 GLN A  88      -1.170 -11.387   3.545  1.00 92.00
ATOM    669  N   ASN A  89       1.835  -8.172   4.559  1.00 88.94
ATOM    670  CA  ASN A  89       1.317  -6.965   5.195  1.00 88.94
ATOM    671  C   ASN A  89       0.726  -6.000   4.172  1.00 88.94
ATOM    672  O   ASN A  89      -0.276  -5.336   4.441  1.00 88.94
ATOM    673  CB  ASN A  89       2.416  -6.270   6.004  1.00 88.94
ATOM    674  CG  ASN A  89       2.479  -6.756   7.440  1.00 88.94
ATOM    675  OD1 ASN A  89       2.124  -6.029   8.371  1.00 88.94
ATOM    676  ND2 ASN A  89       2.930  -7.991   7.628  1.00 88.94
ATOM    677  N   LEU A  90       1.367  -5.879   3.049  1.00 91.38
ATOM    678  CA  LEU A  90       0.820  -5.070   1.966  1.00 91.38
ATOM    679  C   LEU A  90      -0.576  -5.551   1.581  1.00 91.38
ATOM    680  O   LEU A  90      -1.496  -4.742   1.439  1.00 91.38
ATOM    681  CB  LEU A  90       1.742  -5.117   0.744  1.00 91.38
ATOM    682  CG  LEU A  90       1.179  -4.535  -0.554  1.00 91.38
ATOM    683  CD1 LEU A  90       1.012  -3.025  -0.431  1.00 91.38
ATOM    684  CD2 LEU A  90       2.080  -4.887  -1.732  1.00 91.38
ATOM    685  N   ILE A  91      -0.758  -6.852   1.461  1.00 90.88
ATOM    686  CA  ILE A  91      -2.033  -7.426   1.048  1.00 90.88
ATOM    687  C   ILE A  91      -3.086  -7.176   2.125  1.00 90.88
ATOM    688  O   ILE A  91      -4.230  -6.836   1.816  1.00 90.88
ATOM    689  CB  ILE A  91      -1.908  -8.938   0.766  1.00 90.88
ATOM    690  CG1 ILE A  91      -0.903  -9.195  -0.364  1.00 90.88
ATOM    691  CG2 ILE A  91      -3.275  -9.539   0.427  1.00 90.88
ATOM    692  CD1 ILE A  91      -1.256  -8.492  -1.672  1.00 90.88
ATOM    693  N   ILE A  92      -2.662  -7.340   3.361  1.00 87.25
ATOM    694  CA  ILE A  92      -3.574  -7.078   4.469  1.00 87.25
ATOM    695  C   ILE A  92      -3.979  -5.605   4.465  1.00 87.25
ATOM    696  O   ILE A  92      -5.156  -5.277   4.625  1.00 87.25
ATOM    697  CB  ILE A  92      -2.938  -7.453   5.824  1.00 87.25
ATOM    698  CG1 ILE A  92      -2.511  -8.930   5.824  1.00 87.25
ATOM    699  CG2 ILE A  92      -3.905  -7.164   6.974  1.00 87.25
ATOM    700  CD1 ILE A  92      -1.320  -9.231   6.725  1.00 87.25
ATOM    701  N   SER A  93      -3.023  -4.730   4.297  1.00 87.06
ATOM    702  CA  SER A  93      -3.293  -3.299   4.238  1.00 87.06
ATOM    703  C   SER A  93      -4.238  -2.961   3.088  1.00 87.06
ATOM    704  O   SER A  93      -5.156  -2.154   3.250  1.00 87.06
ATOM    705  CB  SER A  93      -1.988  -2.514   4.086  1.00 87.06
ATOM    706  OG  SER A  93      -1.539  -2.539   2.745  1.00 87.06
ATOM    707  N   TYR A  94      -3.992  -3.555   1.936  1.00 88.06
ATOM    708  CA  TYR A  94      -4.859  -3.371   0.777  1.00 88.06
ATOM    709  C   TYR A  94      -6.301  -3.732   1.113  1.00 88.06
ATOM    710  O   TYR A  94      -7.230  -2.994   0.775  1.00 88.06
ATOM    711  CB  TYR A  94      -4.371  -4.215  -0.402  1.00 88.06
ATOM    712  CG  TYR A  94      -5.387  -4.367  -1.506  1.00 88.06
ATOM    713  CD1 TYR A  94      -6.178  -5.511  -1.602  1.00 88.06
ATOM    714  CD2 TYR A  94      -5.563  -3.364  -2.455  1.00 88.06
ATOM    715  CE1 TYR A  94      -7.116  -5.651  -2.619  1.00 88.06
ATOM    716  CE2 TYR A  94      -6.497  -3.497  -3.477  1.00 88.06
ATOM    717  CZ  TYR A  94      -7.270  -4.641  -3.549  1.00 88.06
ATOM    718  OH  TYR A  94      -8.195  -4.777  -4.559  1.00 88.06
ATOM    719  N   THR A  95      -6.512  -4.836   1.813  1.00 86.12
ATOM    720  CA  THR A  95      -7.852  -5.297   2.166  1.00 86.12
ATOM    721  C   THR A  95      -8.539  -4.293   3.090  1.00 86.12
ATOM    722  O   THR A  95      -9.727  -4.012   2.932  1.00 86.12
ATOM    723  CB  THR A  95      -7.809  -6.676   2.846  1.00 86.12
ATOM    724  OG1 THR A  95      -7.231  -7.630   1.942  1.00 86.12
ATOM    725  CG2 THR A  95      -9.204  -7.145   3.231  1.00 86.12
ATOM    726  N   LYS A  96      -7.809  -3.824   3.986  1.00 84.44
ATOM    727  CA  LYS A  96      -8.352  -2.816   4.891  1.00 84.44
ATOM    728  C   LYS A  96      -8.734  -1.549   4.133  1.00 84.44
ATOM    729  O   LYS A  96      -9.789  -0.961   4.395  1.00 84.44
ATOM    730  CB  LYS A  96      -7.340  -2.480   5.992  1.00 84.44
ATOM    731  CG  LYS A  96      -7.003  -3.655   6.898  1.00 84.44
ATOM    732  CD  LYS A  96      -5.517  -3.675   7.256  1.00 84.44
ATOM    733  CE  LYS A  96      -5.165  -2.564   8.233  1.00 84.44
ATOM    734  NZ  LYS A  96      -5.601  -2.894   9.625  1.00 84.44
ATOM    735  N   PHE A  97      -7.883  -1.198   3.246  1.00 84.00
ATOM    736  CA  PHE A  97      -8.133  -0.011   2.438  1.00 84.00
ATOM    737  C   PHE A  97      -9.375  -0.198   1.570  1.00 84.00
ATOM    738  O   PHE A  97     -10.211   0.700   1.478  1.00 84.00
ATOM    739  CB  PHE A  97      -6.918   0.306   1.558  1.00 84.00
ATOM    740  CG  PHE A  97      -7.107   1.510   0.674  1.00 84.00
ATOM    741  CD1 PHE A  97      -7.382   2.755   1.225  1.00 84.00
ATOM    742  CD2 PHE A  97      -7.011   1.394  -0.705  1.00 84.00
ATOM    743  CE1 PHE A  97      -7.558   3.872   0.408  1.00 84.00
ATOM    744  CE2 PHE A  97      -7.186   2.504  -1.527  1.00 84.00
ATOM    745  CZ  PHE A  97      -7.460   3.742  -0.968  1.00 84.00
ATOM    746  N   GLU A  98      -9.453  -1.314   0.970  1.00 84.75
ATOM    747  CA  GLU A  98     -10.602  -1.646   0.130  1.00 84.75
ATOM    748  C   GLU A  98     -11.906  -1.535   0.912  1.00 84.75
ATOM    749  O   GLU A  98     -12.891  -0.986   0.412  1.00 84.75
ATOM    750  CB  GLU A  98     -10.453  -3.055  -0.450  1.00 84.75
ATOM    751  CG  GLU A  98     -11.705  -3.566  -1.151  1.00 84.75
ATOM    752  CD  GLU A  98     -11.626  -5.042  -1.512  1.00 84.75
ATOM    753  OE1 GLU A  98     -10.899  -5.389  -2.470  1.00 84.75
ATOM    754  OE2 GLU A  98     -12.297  -5.851  -0.833  1.00 84.75
ATOM    755  N   GLU A  99     -11.914  -1.998   2.109  1.00 84.12
ATOM    756  CA  GLU A  99     -13.094  -1.952   2.967  1.00 84.12
ATOM    757  C   GLU A  99     -13.492  -0.513   3.285  1.00 84.12
ATOM    758  O   GLU A  99     -14.672  -0.175   3.287  1.00 84.12
ATOM    759  CB  GLU A  99     -12.852  -2.730   4.262  1.00 84.12
ATOM    760  CG  GLU A  99     -12.730  -4.236   4.062  1.00 84.12
ATOM    761  CD  GLU A  99     -12.649  -5.007   5.369  1.00 84.12
ATOM    762  OE1 GLU A  99     -13.156  -4.504   6.399  1.00 84.12
ATOM    763  OE2 GLU A  99     -12.079  -6.118   5.364  1.00 84.12
ATOM    764  N   ILE A 100     -12.547   0.281   3.561  1.00 79.94
ATOM    765  CA  ILE A 100     -12.797   1.677   3.904  1.00 79.94
ATOM    766  C   ILE A 100     -13.344   2.418   2.689  1.00 79.94
ATOM    767  O   ILE A 100     -14.312   3.170   2.799  1.00 79.94
ATOM    768  CB  ILE A 100     -11.516   2.369   4.422  1.00 79.94
ATOM    769  CG1 ILE A 100     -10.885   1.557   5.560  1.00 79.94
ATOM    770  CG2 ILE A 100     -11.816   3.800   4.873  1.00 79.94
ATOM    771  CD1 ILE A 100     -11.802   1.331   6.747  1.00 79.94
ATOM    772  N   VAL A 101     -12.758   2.174   1.537  1.00 80.19
ATOM    773  CA  VAL A 101     -13.172   2.844   0.308  1.00 80.19
ATOM    774  C   VAL A 101     -14.594   2.424  -0.051  1.00 80.19
ATOM    775  O   VAL A 101     -15.414   3.256  -0.459  1.00 80.19
ATOM    776  CB  VAL A 101     -12.211   2.529  -0.862  1.00 80.19
ATOM    777  CG1 VAL A 101     -10.802   3.037  -0.552  1.00 80.19
ATOM    778  CG2 VAL A 101     -12.193   1.031  -1.147  1.00 80.19
ATOM    779  N   LYS A 102     -14.859   1.163   0.140  1.00 80.69
ATOM    780  CA  LYS A 102     -16.203   0.658  -0.149  1.00 80.69
ATOM    781  C   LYS A 102     -17.234   1.276   0.787  1.00 80.69
ATOM    782  O   LYS A 102     -18.375   1.515   0.388  1.00 80.69
ATOM    783  CB  LYS A 102     -16.234  -0.867  -0.034  1.00 80.69
ATOM    784  CG  LYS A 102     -15.474  -1.588  -1.134  1.00 80.69
ATOM    785  CD  LYS A 102     -15.019  -2.972  -0.690  1.00 80.69
ATOM    786  CE  LYS A 102     -16.196  -3.857  -0.312  1.00 80.69
ATOM    787  NZ  LYS A 102     -17.122  -4.075  -1.466  1.00 80.69
ATOM    788  N   LYS A 103     -16.797   1.523   1.928  1.00 82.06
ATOM    789  CA  LYS A 103     -17.703   2.104   2.914  1.00 82.06
ATOM    790  C   LYS A 103     -17.906   3.596   2.664  1.00 82.06
ATOM    791  O   LYS A 103     -18.953   4.145   2.986  1.00 82.06
ATOM    792  CB  LYS A 103     -17.172   1.874   4.328  1.00 82.06
ATOM    793  CG  LYS A 103     -17.277   0.435   4.810  1.00 82.06
ATOM    794  CD  LYS A 103     -16.250   0.122   5.884  1.00 82.06
ATOM    795  CE  LYS A 103     -16.411   1.027   7.097  1.00 82.06
ATOM    796  NZ  LYS A 103     -17.537   0.587   7.973  1.00 82.06
ATOM    797  N   MET A 104     -16.922   4.277   2.217  1.00 76.56
ATOM    798  CA  MET A 104     -16.984   5.719   1.997  1.00 76.56
ATOM    799  C   MET A 104     -17.703   6.035   0.686  1.00 76.56
ATOM    800  O   MET A 104     -18.172   7.156   0.488  1.00 76.56
ATOM    801  CB  MET A 104     -15.586   6.324   1.991  1.00 76.56
ATOM    802  CG  MET A 104     -14.837   6.151   3.303  1.00 76.56
ATOM    803  SD  MET A 104     -13.152   6.871   3.251  1.00 76.56
ATOM    804  CE  MET A 104     -12.371   5.774   2.040  1.00 76.56
ATOM    805  N   GLY A 105     -17.766   5.102  -0.285  1.00 65.62
ATOM    806  CA  GLY A 105     -18.500   5.316  -1.517  1.00 65.62
ATOM    807  C   GLY A 105     -19.906   4.758  -1.471  1.00 65.62
ATOM    808  O   GLY A 105     -20.859   5.398  -1.936  1.00 65.62
ATOM    809  OXT GLY A 105     -20.073   3.643  -0.921  1.00 65.62
TER
ATOM    810  N   GLY B   1     -11.289  11.805   2.664  1.00 61.41
ATOM    811  CA  GLY B   1     -11.680  10.898   1.596  1.00 61.41
ATOM    812  C   GLY B   1     -10.773   9.680   1.491  1.00 61.41
ATOM    813  O   GLY B   1     -10.188   9.250   2.484  1.00 61.41
ATOM    814  N   ALA B   2     -10.797   8.977   0.361  1.00 63.97
ATOM    815  CA  ALA B   2     -10.008   7.773   0.106  1.00 63.97
ATOM    816  C   ALA B   2      -8.539   8.000   0.438  1.00 63.97
ATOM    817  O   ALA B   2      -7.875   7.121   0.997  1.00 63.97
ATOM    818  CB  ALA B   2     -10.164   7.336  -1.349  1.00 63.97
ATOM    819  N   LEU B   3      -8.109   9.164   0.178  1.00 68.75
ATOM    820  CA  LEU B   3      -6.723   9.523   0.429  1.00 68.75
ATOM    821  C   LEU B   3      -6.426   9.539   1.926  1.00 68.75
ATOM    822  O   LEU B   3      -5.398   9.023   2.365  1.00 68.75
ATOM    823  CB  LEU B   3      -6.402  10.883  -0.182  1.00 68.75
ATOM    824  CG  LEU B   3      -4.916  11.231  -0.336  1.00 68.75
ATOM    825  CD1 LEU B   3      -4.468  11.007  -1.775  1.00 68.75
ATOM    826  CD2 LEU B   3      -4.655  12.669   0.093  1.00 68.75
ATOM    827  N   LEU B   4      -7.340  10.164   2.611  1.00 68.81
ATOM    828  CA  LEU B   4      -7.184  10.242   4.059  1.00 68.81
ATOM    829  C   LEU B   4      -7.160   8.844   4.680  1.00 68.81
ATOM    830  O   LEU B   4      -6.324   8.555   5.539  1.00 68.81
ATOM    831  CB  LEU B   4      -8.312  11.070   4.676  1.00 68.81
ATOM    832  CG  LEU B   4      -8.307  11.186   6.204  1.00 68.81
ATOM    833  CD1 LEU B   4      -6.911  11.529   6.704  1.00 68.81
ATOM    834  CD2 LEU B   4      -9.318  12.241   6.660  1.00 68.81
ATOM    835  N   ALA B   5      -8.070   8.125   4.238  1.00 70.81
ATOM    836  CA  ALA B   5      -8.148   6.750   4.730  1.00 70.81
ATOM    837  C   ALA B   5      -6.871   5.984   4.418  1.00 70.81
ATOM    838  O   ALA B   5      -6.367   5.238   5.258  1.00 70.81
ATOM    839  CB  ALA B   5      -9.359   6.039   4.125  1.00 70.81
ATOM    840  N   LEU B   6      -6.402   6.340   3.293  1.00 73.19
ATOM    841  CA  LEU B   6      -5.160   5.695   2.879  1.00 73.19
ATOM    842  C   LEU B   6      -4.004   6.117   3.779  1.00 73.19
ATOM    843  O   LEU B   6      -3.240   5.273   4.254  1.00 73.19
ATOM    844  CB  LEU B   6      -4.836   6.035   1.422  1.00 73.19
ATOM    845  CG  LEU B   6      -3.568   5.408   0.844  1.00 73.19
ATOM    846  CD1 LEU B   6      -3.899   4.099   0.133  1.00 73.19
ATOM    847  CD2 LEU B   6      -2.876   6.381  -0.106  1.00 73.19
ATOM    848  N   VAL B   7      -3.979   7.324   3.992  1.00 71.56
ATOM    849  CA  VAL B   7      -2.891   7.875   4.797  1.00 71.56
ATOM    850  C   VAL B   7      -2.973   7.328   6.219  1.00 71.56
ATOM    851  O   VAL B   7      -1.954   6.945   6.801  1.00 71.56
ATOM    852  CB  VAL B   7      -2.928   9.422   4.816  1.00 71.56
ATOM    853  CG1 VAL B   7      -1.939   9.969   5.844  1.00 71.56
ATOM    854  CG2 VAL B   7      -2.625   9.977   3.428  1.00 71.56
ATOM    855  N   MET B   8      -4.094   7.301   6.645  1.00 72.06
ATOM    856  CA  MET B   8      -4.277   6.781   7.992  1.00 72.06
ATOM    857  C   MET B   8      -3.916   5.301   8.055  1.00 72.06
ATOM    858  O   MET B   8      -3.289   4.852   9.016  1.00 72.06
ATOM    859  CB  MET B   8      -5.719   6.988   8.461  1.00 72.06
ATOM    860  CG  MET B   8      -6.092   8.449   8.662  1.00 72.06
ATOM    861  SD  MET B   8      -7.805   8.660   9.275  1.00 72.06
ATOM    862  CE  MET B   8      -8.679   7.508   8.184  1.00 72.06
ATOM    863  N   CYS B   9      -4.320   4.719   7.059  1.00 71.00
ATOM    864  CA  CYS B   9      -4.012   3.293   7.008  1.00 71.00
ATOM    865  C   CYS B   9      -2.514   3.062   6.863  1.00 71.00
ATOM    866  O   CYS B   9      -1.951   2.178   7.512  1.00 71.00
ATOM    867  CB  CYS B   9      -4.754   2.627   5.852  1.00 71.00
ATOM    868  SG  CYS B   9      -6.455   2.157   6.249  1.00 71.00
ATOM    869  N   LEU B  10      -1.974   3.857   6.059  1.00 73.25
ATOM    870  CA  LEU B  10      -0.531   3.756   5.867  1.00 73.25
ATOM    871  C   LEU B  10       0.212   4.055   7.164  1.00 73.25
ATOM    872  O   LEU B  10       1.158   3.348   7.520  1.00 73.25
ATOM    873  CB  LEU B  10      -0.067   4.715   4.766  1.00 73.25
ATOM    874  CG  LEU B  10      -0.447   4.336   3.334  1.00 73.25
ATOM    875  CD1 LEU B  10      -0.133   5.484   2.383  1.00 73.25
ATOM    876  CD2 LEU B  10       0.281   3.066   2.904  1.00 73.25
ATOM    877  N   ALA B  11      -0.289   5.023   7.715  1.00 69.69
ATOM    878  CA  ALA B  11       0.302   5.371   9.008  1.00 69.69
ATOM    879  C   ALA B  11       0.108   4.242  10.016  1.00 69.69
ATOM    880  O   ALA B  11       1.033   3.898  10.758  1.00 69.69
ATOM    881  CB  ALA B  11      -0.303   6.664   9.539  1.00 69.69
ATOM    882  N   ALA B  12      -0.980   3.717   9.938  1.00 70.44
ATOM    883  CA  ALA B  12      -1.260   2.619  10.859  1.00 70.44
ATOM    884  C   ALA B  12      -0.396   1.401  10.539  1.00 70.44
ATOM    885  O   ALA B  12       0.109   0.737  11.445  1.00 70.44
ATOM    886  CB  ALA B  12      -2.738   2.246  10.805  1.00 70.44
ATOM    887  N   THR B  13      -0.288   1.149   9.367  1.00 65.75
ATOM    888  CA  THR B  13       0.532   0.019   8.945  1.00 65.75
ATOM    889  C   THR B  13       2.004   0.273   9.250  1.00 65.75
ATOM    890  O   THR B  13       2.715  -0.629   9.703  1.00 65.75
ATOM    891  CB  THR B  13       0.362  -0.264   7.441  1.00 65.75
ATOM    892  OG1 THR B  13      -1.024  -0.497   7.159  1.00 65.75
ATOM    893  CG2 THR B  13       1.167  -1.487   7.015  1.00 65.75
ATOM    894  N   ALA B  14       2.422   1.370   8.844  1.00 63.53
ATOM    895  CA  ALA B  14       3.805   1.730   9.141  1.00 63.53
ATOM    896  C   ALA B  14       4.098   1.575  10.633  1.00 63.53
ATOM    897  O   ALA B  14       5.145   1.047  11.016  1.00 63.53
ATOM    898  CB  ALA B  14       4.094   3.162   8.695  1.00 63.53
ATOM    899  N   VAL B  15       3.160   1.999  11.352  1.00 62.34
ATOM    900  CA  VAL B  15       3.322   1.897  12.805  1.00 62.34
ATOM    901  C   VAL B  15       3.326   0.428  13.219  1.00 62.34
ATOM    902  O   VAL B  15       4.109   0.024  14.086  1.00 62.34
ATOM    903  CB  VAL B  15       2.209   2.662  13.555  1.00 62.34
ATOM    904  CG1 VAL B  15       2.132   2.209  15.009  1.00 62.34
ATOM    905  CG2 VAL B  15       2.447   4.167  13.470  1.00 62.34
ATOM    906  N   SER B  16       2.533  -0.221  12.570  1.00 61.88
ATOM    907  CA  SER B  16       2.459  -1.642  12.898  1.00 61.88
ATOM    908  C   SER B  16       3.711  -2.381  12.438  1.00 61.88
ATOM    909  O   SER B  16       4.168  -3.312  13.102  1.00 61.88
ATOM    910  CB  SER B  16       1.220  -2.273  12.266  1.00 61.88
ATOM    911  OG  SER B  16       1.439  -2.549  10.892  1.00 61.88
ATOM    912  N   ALA B  17       4.203  -2.105  11.359  1.00 58.34
ATOM    913  CA  ALA B  17       5.426  -2.719  10.844  1.00 58.34
ATOM    914  C   ALA B  17       6.609  -2.438  11.766  1.00 58.34
ATOM    915  O   ALA B  17       7.520  -3.262  11.891  1.00 58.34
ATOM    916  CB  ALA B  17       5.719  -2.213   9.438  1.00 58.34
ATOM    917  N   GLN B  18       6.656  -1.356  12.320  1.00 53.41
ATOM    918  CA  GLN B  18       7.699  -1.029  13.289  1.00 53.41
ATOM    919  C   GLN B  18       7.602  -1.922  14.523  1.00 53.41
ATOM    920  O   GLN B  18       8.602  -2.148  15.211  1.00 53.41
ATOM    921  CB  GLN B  18       7.609   0.442  13.703  1.00 53.41
ATOM    922  CG  GLN B  18       8.444   1.372  12.829  1.00 53.41
ATOM    923  CD  GLN B  18       9.929   1.289  13.137  1.00 53.41
ATOM    924  OE1 GLN B  18      10.321   0.951  14.257  1.00 53.41
ATOM    925  NE2 GLN B  18      10.759   1.602  12.149  1.00 53.41
ATOM    926  N   ARG B  19       6.449  -2.318  14.711  1.00 52.88
ATOM    927  CA  ARG B  19       6.281  -3.137  15.906  1.00 52.88
ATOM    928  C   ARG B  19       6.676  -4.586  15.641  1.00 52.88
ATOM    929  O   ARG B  19       6.883  -5.363  16.578  1.00 52.88
ATOM    930  CB  ARG B  19       4.836  -3.072  16.406  1.00 52.88
ATOM    931  CG  ARG B  19       4.329  -1.658  16.645  1.00 52.88
ATOM    932  CD  ARG B  19       4.353  -1.295  18.122  1.00 52.88
ATOM    933  NE  ARG B  19       5.716  -1.291  18.655  1.00 52.88
ATOM    934  CZ  ARG B  19       6.283  -2.308  19.293  1.00 52.88
ATOM    935  NH1 ARG B  19       5.621  -3.442  19.488  1.00 52.88
ATOM    936  NH2 ARG B  19       7.530  -2.197  19.736  1.00 52.88
ATOM    937  N   SER B  20       6.781  -4.973  14.422  1.00 45.81
ATOM    938  CA  SER B  20       7.215  -6.336  14.148  1.00 45.81
ATOM    939  C   SER B  20       8.727  -6.414  13.969  1.00 45.81
ATOM    940  O   SER B  20       9.352  -7.402  14.367  1.00 45.81
ATOM    941  CB  SER B  20       6.520  -6.875  12.891  1.00 45.81
ATOM    942  OG  SER B  20       6.787  -6.047  11.772  1.00 45.81
ATOM    943  OXT SER B  20       9.302  -5.435  13.437  1.00 45.81
