# Supplementary material for: Linear motifs regulating protein secretion, sorting and autophagy in Leishmania parasites are diverged with respect to their host equivalents
Source: PLoS Comput Biol. 2024 Feb 16;20(2):e1011902. doi: 10.1371/journal.pcbi.1011902 (PMC10903960; doi:10.1371/journal.pcbi.1011902)
Supplement: S1 Structures — Best energy HADDOCK structures for L infantum KDEL models: KDEL-best-HADDOCK-run-01.pdb. AlphaFold2 Multimer output for ATG8-ATG2 peptide complex: Lei-ATG2pep-ATG8.pdb. AlphaFold2 Multimer output for ATG8-ATG3 complex: Lei-ATG-3ATG8.pdb. AlphaFold2 Multimer outputs for ATG8-ATG4 complexes: LeiATG41ATG8C.pdb. LeiATG42ATG8.pdb. Cognate idealized LIR peptide modelled onto the L infantum ATG8 protein: Lei-ATG8-LIR-best-model.pdb. (ZIP) [file pcbi.1011902.s038.zip › structures/signal_leiin_sc.pdb]

FoldX generated pdb file


ATOM      0  N   PHE A   1      10.547   6.746  -5.188  1.00 81.38
ATOM      1  CA  PHE A   1       9.383   5.949  -4.828  1.00 81.38
ATOM      2  C   PHE A   1       8.461   6.727  -3.900  1.00 81.38
ATOM      3  O   PHE A   1       8.875   7.184  -2.834  1.00 81.38
ATOM      4  CB  PHE A   1       9.812   4.637  -4.160  1.00 81.38
ATOM      5  CG  PHE A   1       8.688   3.654  -3.971  1.00 81.38
ATOM      6  CD1 PHE A   1       8.062   3.527  -2.738  1.00 81.38
ATOM      7  CD2 PHE A   1       8.266   2.857  -5.023  1.00 81.38
ATOM      8  CE1 PHE A   1       7.020   2.617  -2.561  1.00 81.38
ATOM      9  CE2 PHE A   1       7.227   1.947  -4.855  1.00 81.38
ATOM     10  CZ  PHE A   1       6.605   1.827  -3.623  1.00 81.38
ATOM     11  N   THR A   2       7.273   7.051  -4.457  1.00 91.19
ATOM     12  CA  THR A   2       6.281   7.820  -3.715  1.00 91.19
ATOM     13  C   THR A   2       5.066   6.957  -3.383  1.00 91.19
ATOM     14  O   THR A   2       5.004   5.789  -3.773  1.00 91.19
ATOM     15  CB  THR A   2       5.832   9.062  -4.508  1.00 91.19
ATOM     16  OG1 THR A   2       5.053   8.644  -5.635  1.00 91.19
ATOM     17  CG2 THR A   2       7.030   9.863  -5.003  1.00 91.19
ATOM     18  N   MET A   3       4.125   7.559  -2.637  1.00 92.00
ATOM     19  CA  MET A   3       2.881   6.848  -2.354  1.00 92.00
ATOM     20  C   MET A   3       2.094   6.598  -3.637  1.00 92.00
ATOM     21  O   MET A   3       1.407   5.582  -3.760  1.00 92.00
ATOM     22  CB  MET A   3       2.025   7.637  -1.361  1.00 92.00
ATOM     23  CG  MET A   3       2.651   7.768   0.018  1.00 92.00
ATOM     24  SD  MET A   3       1.419   8.191   1.310  1.00 92.00
ATOM     25  CE  MET A   3       1.089   6.542   1.992  1.00 92.00
ATOM     26  N   ARG A   4       2.264   7.473  -4.547  1.00 93.81
ATOM     27  CA  ARG A   4       1.623   7.281  -5.844  1.00 93.81
ATOM     28  C   ARG A   4       2.154   6.031  -6.535  1.00 93.81
ATOM     29  O   ARG A   4       1.381   5.246  -7.094  1.00 93.81
ATOM     30  CB  ARG A   4       1.839   8.508  -6.738  1.00 93.81
ATOM     31  CG  ARG A   4       1.263   8.359  -8.138  1.00 93.81
ATOM     32  CD  ARG A   4       2.007   9.220  -9.144  1.00 93.81
ATOM     33  NE  ARG A   4       1.628  10.625  -9.041  1.00 93.81
ATOM     34  CZ  ARG A   4       0.666  11.205  -9.754  1.00 93.81
ATOM     35  NH1 ARG A   4      -0.037  10.509 -10.637  1.00 93.81
ATOM     36  NH2 ARG A   4       0.403  12.493  -9.578  1.00 93.81
ATOM     37  N   ASP A   5       3.430   5.891  -6.465  1.00 88.75
ATOM     38  CA  ASP A   5       4.039   4.703  -7.055  1.00 88.75
ATOM     39  C   ASP A   5       3.475   3.428  -6.430  1.00 88.75
ATOM     40  O   ASP A   5       3.168   2.465  -7.137  1.00 88.75
ATOM     41  CB  ASP A   5       5.559   4.742  -6.891  1.00 88.75
ATOM     42  CG  ASP A   5       6.206   5.880  -7.653  1.00 88.75
ATOM     43  OD1 ASP A   5       5.719   6.245  -8.746  1.00 88.75
ATOM     44  OD2 ASP A   5       7.221   6.423  -7.162  1.00 88.75
ATOM     45  N   MET A   6       3.371   3.482  -5.133  1.00 86.12
ATOM     46  CA  MET A   6       2.799   2.336  -4.434  1.00 86.12
ATOM     47  C   MET A   6       1.351   2.109  -4.852  1.00 86.12
ATOM     48  O   MET A   6       0.934   0.970  -5.070  1.00 86.12
ATOM     49  CB  MET A   6       2.879   2.537  -2.918  1.00 86.12
ATOM     50  CG  MET A   6       2.446   1.321  -2.115  1.00 86.12
ATOM     51  SD  MET A   6       2.647   1.567  -0.308  1.00 86.12
ATOM     52  CE  MET A   6       1.200   2.607   0.037  1.00 86.12
ATOM     53  N   TYR A   7       0.562   3.121  -4.871  1.00 90.12
ATOM     54  CA  TYR A   7      -0.833   3.053  -5.289  1.00 90.12
ATOM     55  C   TYR A   7      -0.963   2.375  -6.645  1.00 90.12
ATOM     56  O   TYR A   7      -1.738   1.428  -6.801  1.00 90.12
ATOM     57  CB  TYR A   7      -1.447   4.453  -5.344  1.00 90.12
ATOM     58  CG  TYR A   7      -2.877   4.473  -5.829  1.00 90.12
ATOM     59  CD1 TYR A   7      -3.230   5.153  -6.992  1.00 90.12
ATOM     60  CD2 TYR A   7      -3.875   3.809  -5.127  1.00 90.12
ATOM     61  CE1 TYR A   7      -4.546   5.176  -7.442  1.00 90.12
ATOM     62  CE2 TYR A   7      -5.195   3.822  -5.567  1.00 90.12
ATOM     63  CZ  TYR A   7      -5.518   4.509  -6.723  1.00 90.12
ATOM     64  OH  TYR A   7      -6.826   4.524  -7.165  1.00 90.12
ATOM     65  N   GLU A   8      -0.167   2.832  -7.602  1.00 88.56
ATOM     66  CA  GLU A   8      -0.194   2.268  -8.945  1.00 88.56
ATOM     67  C   GLU A   8       0.227   0.801  -8.938  1.00 88.56
ATOM     68  O   GLU A   8      -0.351  -0.020  -9.656  1.00 88.56
ATOM     69  CB  GLU A   8       0.711   3.070  -9.883  1.00 88.56
ATOM     70  CG  GLU A   8       0.398   4.559  -9.920  1.00 88.56
ATOM     71  CD  GLU A   8       0.612   5.186 -11.287  1.00 88.56
ATOM     72  OE1 GLU A   8       1.612   4.845 -11.961  1.00 88.56
ATOM     73  OE2 GLU A   8      -0.230   6.016 -11.690  1.00 88.56
ATOM     74  N   HIS A   9       1.156   0.575  -8.148  1.00 85.06
ATOM     75  CA  HIS A   9       1.600  -0.807  -8.016  1.00 85.06
ATOM     76  C   HIS A   9       0.483  -1.690  -7.465  1.00 85.06
ATOM     77  O   HIS A   9       0.218  -2.768  -8.008  1.00 85.06
ATOM     78  CB  HIS A   9       2.826  -0.888  -7.102  1.00 85.06
ATOM     79  CG  HIS A   9       3.113  -2.269  -6.604  1.00 85.06
ATOM     80  ND1 HIS A   9       2.621  -2.744  -5.407  1.00 85.06
ATOM     81  CD2 HIS A   9       3.842  -3.277  -7.145  1.00 85.06
ATOM     82  CE1 HIS A   9       3.034  -3.989  -5.233  1.00 85.06
ATOM     83  NE2 HIS A   9       3.775  -4.335  -6.274  1.00 85.06
ATOM     84  N   LEU A  10      -0.145  -1.262  -6.395  1.00 85.12
ATOM     85  CA  LEU A  10      -1.206  -2.049  -5.773  1.00 85.12
ATOM     86  C   LEU A  10      -2.373  -2.240  -6.738  1.00 85.12
ATOM     87  O   LEU A  10      -2.963  -3.320  -6.797  1.00 85.12
ATOM     88  CB  LEU A  10      -1.694  -1.374  -4.492  1.00 85.12
ATOM     89  CG  LEU A  10      -0.674  -1.257  -3.357  1.00 85.12
ATOM     90  CD1 LEU A  10      -1.314  -0.610  -2.133  1.00 85.12
ATOM     91  CD2 LEU A  10      -0.103  -2.627  -3.006  1.00 85.12
ATOM     92  N   GLN A  11      -2.631  -1.243  -7.504  1.00 86.56
ATOM     93  CA  GLN A  11      -3.680  -1.348  -8.516  1.00 86.56
ATOM     94  C   GLN A  11      -3.330  -2.400  -9.562  1.00 86.56
ATOM     95  O   GLN A  11      -4.195  -3.164  -9.992  1.00 86.56
ATOM     96  CB  GLN A  11      -3.914   0.006  -9.188  1.00 86.56
ATOM     97  CG  GLN A  11      -5.153   0.045 -10.075  1.00 86.56
ATOM     98  CD  GLN A  11      -6.400  -0.447  -9.359  1.00 86.56
ATOM     99  OE1 GLN A  11      -7.122   0.337  -8.736  1.00 86.56
ATOM    100  NE2 GLN A  11      -6.653  -1.748  -9.437  1.00 86.56
ATOM    101  N   ASN A  12      -2.148  -2.428  -9.938  1.00 84.31
ATOM    102  CA  ASN A  12      -1.705  -3.416 -10.914  1.00 84.31
ATOM    103  C   ASN A  12      -1.834  -4.836 -10.375  1.00 84.31
ATOM    104  O   ASN A  12      -2.270  -5.742 -11.086  1.00 84.31
ATOM    105  CB  ASN A  12      -0.262  -3.141 -11.344  1.00 84.31
ATOM    106  CG  ASN A  12      -0.176  -2.201 -12.533  1.00 84.31
ATOM    107  OD1 ASN A  12       0.066  -2.630 -13.663  1.00 84.31
ATOM    108  ND2 ASN A  12      -0.375  -0.913 -12.283  1.00 84.31
ATOM    109  N   VAL A  13      -1.445  -4.988  -9.164  1.00 80.81
ATOM    110  CA  VAL A  13      -1.557  -6.289  -8.516  1.00 80.81
ATOM    111  C   VAL A  13      -3.020  -6.723  -8.477  1.00 80.81
ATOM    112  O   VAL A  13      -3.340  -7.883  -8.750  1.00 80.81
ATOM    113  CB  VAL A  13      -0.967  -6.262  -7.090  1.00 80.81
ATOM    114  CG1 VAL A  13      -1.453  -7.466  -6.282  1.00 80.81
ATOM    115  CG2 VAL A  13       0.559  -6.235  -7.144  1.00 80.81
ATOM    116  N   LEU A  14      -3.791  -5.840  -8.109  1.00 82.38
ATOM    117  CA  LEU A  14      -5.215  -6.141  -8.023  1.00 82.38
ATOM    118  C   LEU A  14      -5.770  -6.547  -9.383  1.00 82.38
ATOM    119  O   LEU A  14      -6.590  -7.465  -9.477  1.00 82.38
ATOM    120  CB  LEU A  14      -5.988  -4.934  -7.484  1.00 82.38
ATOM    121  CG  LEU A  14      -7.453  -5.172  -7.115  1.00 82.38
ATOM    122  CD1 LEU A  14      -7.547  -6.119  -5.923  1.00 82.38
ATOM    123  CD2 LEU A  14      -8.148  -3.853  -6.817  1.00 82.38
ATOM    124  N   LYS A  15      -5.355  -5.926 -10.438  1.00 83.88
ATOM    125  CA  LYS A  15      -5.816  -6.215 -11.797  1.00 83.88
ATOM    126  C   LYS A  15      -5.375  -7.602 -12.242  1.00 83.88
ATOM    127  O   LYS A  15      -6.016  -8.219 -13.094  1.00 83.88
ATOM    128  CB  LYS A  15      -5.301  -5.156 -12.773  1.00 83.88
ATOM    129  CG  LYS A  15      -5.847  -3.761 -12.517  1.00 83.88
ATOM    130  CD  LYS A  15      -4.934  -2.689 -13.096  1.00 83.88
ATOM    131  CE  LYS A  15      -4.816  -2.807 -14.610  1.00 83.88
ATOM    132  NZ  LYS A  15      -6.150  -2.760 -15.277  1.00 83.88
ATOM    133  N   MET A  16      -4.238  -8.070 -11.781  1.00 78.81
ATOM    134  CA  MET A  16      -3.701  -9.375 -12.156  1.00 78.81
ATOM    135  C   MET A  16      -4.527 -10.500 -11.547  1.00 78.81
ATOM    136  O   MET A  16      -4.438 -11.648 -11.977  1.00 78.81
ATOM    137  CB  MET A  16      -2.242  -9.500 -11.719  1.00 78.81
ATOM    138  CG  MET A  16      -1.316  -8.482 -12.366  1.00 78.81
ATOM    139  SD  MET A  16      -0.006  -7.898 -11.219  1.00 78.81
ATOM    140  CE  MET A  16       0.577  -9.485 -10.565  1.00 78.81
ATOM    141  N   GLY A  17      -5.273 -10.203 -10.602  1.00 77.88
ATOM    142  CA  GLY A  17      -6.082 -11.188  -9.906  1.00 77.88
ATOM    143  C   GLY A  17      -5.988 -11.078  -8.398  1.00 77.88
ATOM    144  O   GLY A  17      -5.707 -10.008  -7.863  1.00 77.88
ATOM    145  N   SER A  18      -6.258 -12.203  -7.711  1.00 76.88
ATOM    146  CA  SER A  18      -6.223 -12.211  -6.254  1.00 76.88
ATOM    147  C   SER A  18      -4.816 -12.477  -5.734  1.00 76.88
ATOM    148  O   SER A  18      -3.984 -13.047  -6.441  1.00 76.88
ATOM    149  CB  SER A  18      -7.184 -13.266  -5.699  1.00 76.88
ATOM    150  OG  SER A  18      -6.639 -14.564  -5.838  1.00 76.88
ATOM    151  N   VAL A  19      -4.570 -11.922  -4.555  1.00 75.00
ATOM    152  CA  VAL A  19      -3.301 -12.164  -3.875  1.00 75.00
ATOM    153  C   VAL A  19      -3.018 -13.664  -3.822  1.00 75.00
ATOM    154  O   VAL A  19      -1.871 -14.086  -3.973  1.00 75.00
ATOM    155  CB  VAL A  19      -3.301 -11.570  -2.447  1.00 75.00
ATOM    156  CG1 VAL A  19      -2.051 -12.000  -1.684  1.00 75.00
ATOM    157  CG2 VAL A  19      -3.396 -10.047  -2.504  1.00 75.00
ATOM    158  N   GLY A  20      -4.086 -14.414  -3.666  1.00 75.62
ATOM    159  CA  GLY A  20      -3.951 -15.859  -3.672  1.00 75.62
ATOM    160  C   GLY A  20      -3.377 -16.406  -4.969  1.00 75.62
ATOM    161  O   GLY A  20      -2.469 -17.234  -4.949  1.00 75.62
ATOM    162  N   LYS A  21      -3.816 -15.906  -6.062  1.00 80.31
ATOM    163  CA  LYS A  21      -3.355 -16.344  -7.375  1.00 80.31
ATOM    164  C   LYS A  21      -1.888 -15.992  -7.590  1.00 80.31
ATOM    165  O   LYS A  21      -1.119 -16.797  -8.117  1.00 80.31
ATOM    166  CB  LYS A  21      -4.211 -15.727  -8.477  1.00 80.31
ATOM    167  CG  LYS A  21      -3.757 -16.068  -9.888  1.00 80.31
ATOM    168  CD  LYS A  21      -4.275 -15.064 -10.910  1.00 80.31
ATOM    169  CE  LYS A  21      -3.439 -15.073 -12.180  1.00 80.31
ATOM    170  NZ  LYS A  21      -4.041 -14.221 -13.243  1.00 80.31
ATOM    171  N   ILE A  22      -1.571 -14.836  -7.195  1.00 75.19
ATOM    172  CA  ILE A  22      -0.192 -14.383  -7.328  1.00 75.19
ATOM    173  C   ILE A  22       0.725 -15.250  -6.473  1.00 75.19
ATOM    174  O   ILE A  22       1.821 -15.617  -6.902  1.00 75.19
ATOM    175  CB  ILE A  22      -0.048 -12.898  -6.926  1.00 75.19
ATOM    176  CG1 ILE A  22      -0.885 -12.005  -7.853  1.00 75.19
ATOM    177  CG2 ILE A  22       1.425 -12.475  -6.943  1.00 75.19
ATOM    178  CD1 ILE A  22      -1.566 -10.844  -7.147  1.00 75.19
ATOM    179  N   MET A  23       0.266 -15.609  -5.340  1.00 74.69
ATOM    180  CA  MET A  23       1.030 -16.453  -4.430  1.00 74.69
ATOM    181  C   MET A  23       1.216 -17.859  -5.012  1.00 74.69
ATOM    182  O   MET A  23       2.260 -18.484  -4.812  1.00 74.69
ATOM    183  CB  MET A  23       0.338 -16.547  -3.068  1.00 74.69
ATOM    184  CG  MET A  23       0.389 -15.250  -2.268  1.00 74.69
ATOM    185  SD  MET A  23       2.105 -14.657  -2.003  1.00 74.69
ATOM    186  CE  MET A  23       2.184 -13.338  -3.242  1.00 74.69
ATOM    187  N   GLU A  24       0.249 -18.344  -5.688  1.00 76.12
ATOM    188  CA  GLU A  24       0.333 -19.656  -6.324  1.00 76.12
ATOM    189  C   GLU A  24       1.397 -19.672  -7.418  1.00 76.12
ATOM    190  O   GLU A  24       1.986 -20.719  -7.703  1.00 76.12
ATOM    191  CB  GLU A  24      -1.023 -20.062  -6.906  1.00 76.12
ATOM    192  CG  GLU A  24      -2.088 -20.344  -5.850  1.00 76.12
ATOM    193  CD  GLU A  24      -3.091 -21.404  -6.280  1.00 76.12
ATOM    194  OE1 GLU A  24      -4.003 -21.084  -7.078  1.00 76.12
ATOM    195  OE2 GLU A  24      -2.963 -22.558  -5.813  1.00 76.12
ATOM    196  N   MET A  25       1.684 -18.578  -8.016  1.00 74.12
ATOM    197  CA  MET A  25       2.658 -18.453  -9.094  1.00 74.12
ATOM    198  C   MET A  25       4.078 -18.422  -8.539  1.00 74.12
ATOM    199  O   MET A  25       5.043 -18.609  -9.289  1.00 74.12
ATOM    200  CB  MET A  25       2.387 -17.203  -9.930  1.00 74.12
ATOM    201  CG  MET A  25       1.006 -17.188 -10.562  1.00 74.12
ATOM    202  SD  MET A  25       0.838 -15.858 -11.822  1.00 74.12
ATOM    203  CE  MET A  25       1.004 -14.390 -10.767  1.00 74.12
ATOM    204  N   LEU A  26       4.148 -18.109  -7.211  1.00 67.62
ATOM    205  CA  LEU A  26       5.457 -18.031  -6.570  1.00 67.62
ATOM    206  C   LEU A  26       5.879 -19.406  -6.051  1.00 67.62
ATOM    207  O   LEU A  26       5.121 -20.062  -5.324  1.00 67.62
ATOM    208  CB  LEU A  26       5.441 -17.016  -5.426  1.00 67.62
ATOM    209  CG  LEU A  26       5.305 -15.555  -5.820  1.00 67.62
ATOM    210  CD1 LEU A  26       5.160 -14.680  -4.578  1.00 67.62
ATOM    211  CD2 LEU A  26       6.504 -15.109  -6.652  1.00 67.62
ATOM    212  N   PRO A  27       7.066 -19.922  -6.426  1.00 69.19
ATOM    213  CA  PRO A  27       7.547 -21.219  -5.945  1.00 69.19
ATOM    214  C   PRO A  27       7.734 -21.266  -4.430  1.00 69.19
ATOM    215  O   PRO A  27       8.320 -20.344  -3.854  1.00 69.19
ATOM    216  CB  PRO A  27       8.891 -21.391  -6.664  1.00 69.19
ATOM    217  CG  PRO A  27       9.370 -19.999  -6.900  1.00 69.19
ATOM    218  CD  PRO A  27       8.175 -19.102  -7.053  1.00 69.19
ATOM    219  N   GLY A  28       7.102 -22.375  -3.766  1.00 69.00
ATOM    220  CA  GLY A  28       7.262 -22.562  -2.334  1.00 69.00
ATOM    221  C   GLY A  28       6.168 -21.906  -1.515  1.00 69.00
ATOM    222  O   GLY A  28       6.129 -22.047  -0.292  1.00 69.00
ATOM    223  N   MET A  29       5.297 -21.141  -2.100  1.00 66.81
ATOM    224  CA  MET A  29       4.270 -20.422  -1.350  1.00 66.81
ATOM    225  C   MET A  29       2.887 -21.000  -1.636  1.00 66.81
ATOM    226  O   MET A  29       1.891 -20.547  -1.075  1.00 66.81
ATOM    227  CB  MET A  29       4.301 -18.938  -1.690  1.00 66.81
ATOM    228  CG  MET A  29       5.448 -18.178  -1.043  1.00 66.81
ATOM    229  SD  MET A  29       5.528 -16.436  -1.572  1.00 66.81
ATOM    230  CE  MET A  29       4.802 -15.624  -0.119  1.00 66.81
ATOM    231  N   SER A  30       2.760 -22.016  -2.436  1.00 70.50
ATOM    232  CA  SER A  30       1.484 -22.594  -2.854  1.00 70.50
ATOM    233  C   SER A  30       0.695 -23.109  -1.657  1.00 70.50
ATOM    234  O   SER A  30      -0.534 -23.031  -1.633  1.00 70.50
ATOM    235  CB  SER A  30       1.707 -23.719  -3.861  1.00 70.50
ATOM    236  OG  SER A  30       0.469 -24.194  -4.370  1.00 70.50
ATOM    237  N   GLY A  31       1.416 -23.562  -0.672  1.00 70.69
ATOM    238  CA  GLY A  31       0.729 -24.188   0.441  1.00 70.69
ATOM    239  C   GLY A  31      -0.050 -23.219   1.298  1.00 70.69
ATOM    240  O   GLY A  31      -0.958 -23.609   2.031  1.00 70.69
ATOM    241  N   HIS A  32       0.235 -21.969   1.299  1.00 68.62
ATOM    242  CA  HIS A  32      -0.418 -20.984   2.148  1.00 68.62
ATOM    243  C   HIS A  32      -1.216 -19.984   1.319  1.00 68.62
ATOM    244  O   HIS A  32      -1.778 -19.031   1.861  1.00 68.62
ATOM    245  CB  HIS A  32       0.614 -20.250   3.008  1.00 68.62
ATOM    246  CG  HIS A  32       0.802 -20.857   4.365  1.00 68.62
ATOM    247  ND1 HIS A  32       1.712 -21.858   4.610  1.00 68.62
ATOM    248  CD2 HIS A  32       0.200 -20.586   5.547  1.00 68.62
ATOM    249  CE1 HIS A  32       1.659 -22.182   5.892  1.00 68.62
ATOM    250  NE2 HIS A  32       0.750 -21.427   6.482  1.00 68.62
ATOM    251  N   ALA A  33      -1.430 -20.328   0.115  1.00 72.31
ATOM    252  CA  ALA A  33      -1.947 -19.359  -0.847  1.00 72.31
ATOM    253  C   ALA A  33      -3.420 -19.062  -0.583  1.00 72.31
ATOM    254  O   ALA A  33      -3.846 -17.906  -0.655  1.00 72.31
ATOM    255  CB  ALA A  33      -1.761 -19.875  -2.271  1.00 72.31
ATOM    256  N   ALA A  34      -4.066 -20.047  -0.180  1.00 72.31
ATOM    257  CA  ALA A  34      -5.508 -19.844  -0.033  1.00 72.31
ATOM    258  C   ALA A  34      -5.816 -18.922   1.138  1.00 72.31
ATOM    259  O   ALA A  34      -6.500 -17.906   0.970  1.00 72.31
ATOM    260  CB  ALA A  34      -6.207 -21.188   0.155  1.00 72.31
ATOM    261  N   THR A  35      -5.363 -19.219   2.275  1.00 70.69
ATOM    262  CA  THR A  35      -5.672 -18.438   3.463  1.00 70.69
ATOM    263  C   THR A  35      -4.996 -17.062   3.398  1.00 70.69
ATOM    264  O   THR A  35      -5.633 -16.031   3.652  1.00 70.69
ATOM    265  CB  THR A  35      -5.238 -19.156   4.746  1.00 70.69
ATOM    266  OG1 THR A  35      -5.407 -18.263   5.861  1.00 70.69
ATOM    267  CG2 THR A  35      -3.779 -19.593   4.678  1.00 70.69
ATOM    268  N   ALA A  36      -3.895 -17.062   2.922  1.00 72.19
ATOM    269  CA  ALA A  36      -3.129 -15.828   2.844  1.00 72.19
ATOM    270  C   ALA A  36      -3.635 -14.945   1.707  1.00 72.19
ATOM    271  O   ALA A  36      -3.568 -13.711   1.791  1.00 72.19
ATOM    272  CB  ALA A  36      -1.644 -16.125   2.660  1.00 72.19
ATOM    273  N   GLY A  37      -4.336 -15.680   0.839  1.00 76.25
ATOM    274  CA  GLY A  37      -4.824 -14.953  -0.321  1.00 76.25
ATOM    275  C   GLY A  37      -6.004 -14.047  -0.005  1.00 76.25
ATOM    276  O   GLY A  37      -5.996 -12.867  -0.358  1.00 76.25
ATOM    277  N   GLN A  38      -6.926 -14.586   0.713  1.00 79.19
ATOM    278  CA  GLN A  38      -8.117 -13.805   1.025  1.00 79.19
ATOM    279  C   GLN A  38      -7.777 -12.609   1.914  1.00 79.19
ATOM    280  O   GLN A  38      -8.234 -11.492   1.667  1.00 79.19
ATOM    281  CB  GLN A  38      -9.172 -14.680   1.703  1.00 79.19
ATOM    282  CG  GLN A  38     -10.365 -13.901   2.250  1.00 79.19
ATOM    283  CD  GLN A  38     -11.225 -13.304   1.155  1.00 79.19
ATOM    284  OE1 GLN A  38     -12.157 -13.945   0.651  1.00 79.19
ATOM    285  NE2 GLN A  38     -10.920 -12.071   0.768  1.00 79.19
ATOM    286  N   GLN A  39      -6.969 -12.859   2.934  1.00 78.62
ATOM    287  CA  GLN A  39      -6.547 -11.789   3.830  1.00 78.62
ATOM    288  C   GLN A  39      -5.719 -10.742   3.086  1.00 78.62
ATOM    289  O   GLN A  39      -5.840  -9.547   3.350  1.00 78.62
ATOM    290  CB  GLN A  39      -5.746 -12.352   5.004  1.00 78.62
ATOM    291  CG  GLN A  39      -5.048 -11.285   5.841  1.00 78.62
ATOM    292  CD  GLN A  39      -6.020 -10.388   6.581  1.00 78.62
ATOM    293  OE1 GLN A  39      -6.334 -10.630   7.754  1.00 78.62
ATOM    294  NE2 GLN A  39      -6.499  -9.350   5.909  1.00 78.62
ATOM    295  N   GLY A  40      -5.020 -11.242   2.201  1.00 80.81
ATOM    296  CA  GLY A  40      -4.223 -10.352   1.376  1.00 80.81
ATOM    297  C   GLY A  40      -5.062  -9.461   0.480  1.00 80.81
ATOM    298  O   GLY A  40      -4.781  -8.266   0.343  1.00 80.81
ATOM    299  N   ASP A  41      -6.102 -10.023  -0.065  1.00 83.00
ATOM    300  CA  ASP A  41      -7.004  -9.250  -0.914  1.00 83.00
ATOM    301  C   ASP A  41      -7.680  -8.133  -0.123  1.00 83.00
ATOM    302  O   ASP A  41      -7.785  -7.004  -0.602  1.00 83.00
ATOM    303  CB  ASP A  41      -8.055 -10.164  -1.544  1.00 83.00
ATOM    304  CG  ASP A  41      -7.724 -10.557  -2.970  1.00 83.00
ATOM    305  OD1 ASP A  41      -6.544 -10.480  -3.366  1.00 83.00
ATOM    306  OD2 ASP A  41      -8.658 -10.947  -3.708  1.00 83.00
ATOM    307  N   ILE A  42      -8.031  -8.406   1.066  1.00 83.81
ATOM    308  CA  ILE A  42      -8.703  -7.441   1.927  1.00 83.81
ATOM    309  C   ILE A  42      -7.734  -6.309   2.283  1.00 83.81
ATOM    310  O   ILE A  42      -8.086  -5.133   2.191  1.00 83.81
ATOM    311  CB  ILE A  42      -9.242  -8.102   3.211  1.00 83.81
ATOM    312  CG1 ILE A  42     -10.108  -9.317   2.857  1.00 83.81
ATOM    313  CG2 ILE A  42     -10.034  -7.098   4.050  1.00 83.81
ATOM    314  CD1 ILE A  42     -10.106 -10.413   3.915  1.00 83.81
ATOM    315  N   ALA A  43      -6.582  -6.727   2.619  1.00 83.81
ATOM    316  CA  ALA A  43      -5.566  -5.742   2.988  1.00 83.81
ATOM    317  C   ALA A  43      -5.227  -4.836   1.811  1.00 83.81
ATOM    318  O   ALA A  43      -5.113  -3.617   1.969  1.00 83.81
ATOM    319  CB  ALA A  43      -4.309  -6.441   3.498  1.00 83.81
ATOM    320  N   LEU A  44      -5.117  -5.438   0.700  1.00 84.88
ATOM    321  CA  LEU A  44      -4.777  -4.695  -0.509  1.00 84.88
ATOM    322  C   LEU A  44      -5.855  -3.664  -0.834  1.00 84.88
ATOM    323  O   LEU A  44      -5.547  -2.496  -1.081  1.00 84.88
ATOM    324  CB  LEU A  44      -4.594  -5.648  -1.691  1.00 84.88
ATOM    325  CG  LEU A  44      -4.584  -5.011  -3.081  1.00 84.88
ATOM    326  CD1 LEU A  44      -3.365  -4.106  -3.239  1.00 84.88
ATOM    327  CD2 LEU A  44      -4.598  -6.088  -4.164  1.00 84.88
ATOM    328  N   LYS A  45      -7.020  -4.082  -0.781  1.00 88.25
ATOM    329  CA  LYS A  45      -8.125  -3.168  -1.060  1.00 88.25
ATOM    330  C   LYS A  45      -8.195  -2.055  -0.017  1.00 88.25
ATOM    331  O   LYS A  45      -8.469  -0.900  -0.351  1.00 88.25
ATOM    332  CB  LYS A  45      -9.453  -3.928  -1.105  1.00 88.25
ATOM    333  CG  LYS A  45     -10.145  -3.878  -2.460  1.00 88.25
ATOM    334  CD  LYS A  45     -11.209  -2.789  -2.498  1.00 88.25
ATOM    335  CE  LYS A  45     -11.802  -2.635  -3.893  1.00 88.25
ATOM    336  NZ  LYS A  45     -12.916  -1.644  -3.915  1.00 88.25
ATOM    337  N   GLY A  46      -7.949  -2.457   1.229  1.00 89.75
ATOM    338  CA  GLY A  46      -7.906  -1.456   2.285  1.00 89.75
ATOM    339  C   GLY A  46      -6.863  -0.382   2.045  1.00 89.75
ATOM    340  O   GLY A  46      -7.148   0.810   2.188  1.00 89.75
ATOM    341  N   PHE A  47      -5.734  -0.797   1.657  1.00 90.81
ATOM    342  CA  PHE A  47      -4.664   0.151   1.365  1.00 90.81
ATOM    343  C   PHE A  47      -5.051   1.062   0.205  1.00 90.81
ATOM    344  O   PHE A  47      -4.855   2.277   0.272  1.00 90.81
ATOM    345  CB  PHE A  47      -3.363  -0.588   1.041  1.00 90.81
ATOM    346  CG  PHE A  47      -2.632  -1.088   2.256  1.00 90.81
ATOM    347  CD1 PHE A  47      -3.315  -1.355   3.436  1.00 90.81
ATOM    348  CD2 PHE A  47      -1.257  -1.291   2.220  1.00 90.81
ATOM    349  CE1 PHE A  47      -2.640  -1.819   4.562  1.00 90.81
ATOM    350  CE2 PHE A  47      -0.577  -1.752   3.343  1.00 90.81
ATOM    351  CZ  PHE A  47      -1.269  -2.016   4.514  1.00 90.81
ATOM    352  N   ILE A  48      -5.617   0.491  -0.787  1.00 93.00
ATOM    353  CA  ILE A  48      -6.020   1.275  -1.949  1.00 93.00
ATOM    354  C   ILE A  48      -7.074   2.301  -1.539  1.00 93.00
ATOM    355  O   ILE A  48      -6.988   3.473  -1.913  1.00 93.00
ATOM    356  CB  ILE A  48      -6.562   0.373  -3.080  1.00 93.00
ATOM    357  CG1 ILE A  48      -5.412  -0.364  -3.773  1.00 93.00
ATOM    358  CG2 ILE A  48      -7.370   1.196  -4.087  1.00 93.00
ATOM    359  CD1 ILE A  48      -5.866  -1.431  -4.761  1.00 93.00
ATOM    360  N   HIS A  49      -8.008   1.939  -0.697  1.00 95.88
ATOM    361  CA  HIS A  49      -9.047   2.855  -0.224  1.00 95.88
ATOM    362  C   HIS A  49      -8.430   4.023   0.543  1.00 95.88
ATOM    363  O   HIS A  49      -8.875   5.164   0.401  1.00 95.88
ATOM    364  CB  HIS A  49     -10.055   2.117   0.658  1.00 95.88
ATOM    365  CG  HIS A  49     -10.946   1.191  -0.101  1.00 95.88
ATOM    366  ND1 HIS A  49     -11.705   0.220   0.515  1.00 95.88
ATOM    367  CD2 HIS A  49     -11.209   1.092  -1.427  1.00 95.88
ATOM    368  CE1 HIS A  49     -12.398  -0.438  -0.403  1.00 95.88
ATOM    369  NE2 HIS A  49     -12.106   0.070  -1.588  1.00 95.88
ATOM    370  N   MET A  50      -7.484   3.666   1.328  1.00 96.12
ATOM    371  CA  MET A  50      -6.828   4.715   2.102  1.00 96.12
ATOM    372  C   MET A  50      -6.039   5.648   1.192  1.00 96.12
ATOM    373  O   MET A  50      -6.059   6.867   1.375  1.00 96.12
ATOM    374  CB  MET A  50      -5.906   4.109   3.158  1.00 96.12
ATOM    375  CG  MET A  50      -6.641   3.456   4.316  1.00 96.12
ATOM    376  SD  MET A  50      -5.505   2.830   5.613  1.00 96.12
ATOM    377  CE  MET A  50      -4.863   1.347   4.787  1.00 96.12
ATOM    378  N   LEU A  51      -5.438   5.109   0.214  1.00 96.44
ATOM    379  CA  LEU A  51      -4.676   5.922  -0.729  1.00 96.44
ATOM    380  C   LEU A  51      -5.605   6.773  -1.587  1.00 96.44
ATOM    381  O   LEU A  51      -5.285   7.922  -1.904  1.00 96.44
ATOM    382  CB  LEU A  51      -3.809   5.031  -1.623  1.00 96.44
ATOM    383  CG  LEU A  51      -2.590   4.386  -0.960  1.00 96.44
ATOM    384  CD1 LEU A  51      -2.052   3.253  -1.829  1.00 96.44
ATOM    385  CD2 LEU A  51      -1.507   5.429  -0.700  1.00 96.44
ATOM    386  N   ASP A  52      -6.762   6.262  -1.893  1.00 97.75
ATOM    387  CA  ASP A  52      -7.785   7.004  -2.629  1.00 97.75
ATOM    388  C   ASP A  52      -8.234   8.234  -1.852  1.00 97.75
ATOM    389  O   ASP A  52      -8.695   9.219  -2.443  1.00 97.75
ATOM    390  CB  ASP A  52      -8.984   6.102  -2.932  1.00 97.75
ATOM    391  CG  ASP A  52      -8.839   5.334  -4.235  1.00 97.75
ATOM    392  OD1 ASP A  52      -8.030   5.746  -5.093  1.00 97.75
ATOM    393  OD2 ASP A  52      -9.534   4.312  -4.402  1.00 97.75
ATOM    394  N   SER A  53      -8.070   8.211  -0.543  1.00 97.81
ATOM    395  CA  SER A  53      -8.523   9.289   0.324  1.00 97.81
ATOM    396  C   SER A  53      -7.422  10.320   0.541  1.00 97.81
ATOM    397  O   SER A  53      -7.598  11.273   1.307  1.00 97.81
ATOM    398  CB  SER A  53      -8.992   8.742   1.672  1.00 97.81
ATOM    399  OG  SER A  53      -9.828   7.612   1.494  1.00 97.81
ATOM    400  N   MET A  54      -6.344  10.141  -0.109  1.00 97.31
ATOM    401  CA  MET A  54      -5.254  11.102  -0.012  1.00 97.31
ATOM    402  C   MET A  54      -5.320  12.117  -1.148  1.00 97.31
ATOM    403  O   MET A  54      -5.859  11.820  -2.217  1.00 97.31
ATOM    404  CB  MET A  54      -3.900  10.383  -0.030  1.00 97.31
ATOM    405  CG  MET A  54      -3.635   9.550   1.211  1.00 97.31
ATOM    406  SD  MET A  54      -2.010   8.698   1.148  1.00 97.31
ATOM    407  CE  MET A  54      -2.029   7.851   2.753  1.00 97.31
ATOM    408  N   THR A  55      -4.754  13.320  -0.854  1.00 96.75
ATOM    409  CA  THR A  55      -4.699  14.336  -1.897  1.00 96.75
ATOM    410  C   THR A  55      -3.553  14.055  -2.865  1.00 96.75
ATOM    411  O   THR A  55      -2.641  13.289  -2.551  1.00 96.75
ATOM    412  CB  THR A  55      -4.535  15.742  -1.297  1.00 96.75
ATOM    413  OG1 THR A  55      -3.187  15.910  -0.847  1.00 96.75
ATOM    414  CG2 THR A  55      -5.482  15.953  -0.117  1.00 96.75
ATOM    415  N   VAL A  56      -3.678  14.734  -3.963  1.00 96.44
ATOM    416  CA  VAL A  56      -2.635  14.609  -4.977  1.00 96.44
ATOM    417  C   VAL A  56      -1.287  15.016  -4.383  1.00 96.44
ATOM    418  O   VAL A  56      -0.282  14.328  -4.582  1.00 96.44
ATOM    419  CB  VAL A  56      -2.949  15.469  -6.223  1.00 96.44
ATOM    420  CG1 VAL A  56      -1.879  15.278  -7.294  1.00 96.44
ATOM    421  CG2 VAL A  56      -4.329  15.122  -6.775  1.00 96.44
ATOM    422  N   ALA A  57      -1.269  16.109  -3.650  1.00 95.75
ATOM    423  CA  ALA A  57      -0.035  16.594  -3.039  1.00 95.75
ATOM    424  C   ALA A  57       0.541  15.562  -2.070  1.00 95.75
ATOM    425  O   ALA A  57       1.760  15.398  -1.983  1.00 95.75
ATOM    426  CB  ALA A  57      -0.286  17.922  -2.318  1.00 95.75
ATOM    427  N   GLU A  58      -0.300  14.898  -1.345  1.00 95.81
ATOM    428  CA  GLU A  58       0.138  13.883  -0.394  1.00 95.81
ATOM    429  C   GLU A  58       0.714  12.672  -1.114  1.00 95.81
ATOM    430  O   GLU A  58       1.743  12.125  -0.704  1.00 95.81
ATOM    431  CB  GLU A  58      -1.021  13.461   0.512  1.00 95.81
ATOM    432  CG  GLU A  58      -1.302  14.434   1.647  1.00 95.81
ATOM    433  CD  GLU A  58      -2.693  14.277   2.243  1.00 95.81
ATOM    434  OE1 GLU A  58      -2.922  14.739   3.384  1.00 95.81
ATOM    435  OE2 GLU A  58      -3.560  13.682   1.562  1.00 95.81
ATOM    436  N   LEU A  59       0.095  12.227  -2.164  1.00 96.81
ATOM    437  CA  LEU A  59       0.523  11.055  -2.920  1.00 96.81
ATOM    438  C   LEU A  59       1.854  11.312  -3.619  1.00 96.81
ATOM    439  O   LEU A  59       2.680  10.406  -3.750  1.00 96.81
ATOM    440  CB  LEU A  59      -0.540  10.664  -3.949  1.00 96.81
ATOM    441  CG  LEU A  59      -1.817  10.031  -3.396  1.00 96.81
ATOM    442  CD1 LEU A  59      -2.848   9.859  -4.508  1.00 96.81
ATOM    443  CD2 LEU A  59      -1.509   8.688  -2.738  1.00 96.81
ATOM    444  N   ASP A  60       2.148  12.492  -3.939  1.00 95.81
ATOM    445  CA  ASP A  60       3.322  12.844  -4.730  1.00 95.81
ATOM    446  C   ASP A  60       4.492  13.234  -3.836  1.00 95.81
ATOM    447  O   ASP A  60       5.621  13.398  -4.312  1.00 95.81
ATOM    448  CB  ASP A  60       2.998  13.977  -5.707  1.00 95.81
ATOM    449  CG  ASP A  60       2.184  13.514  -6.902  1.00 95.81
ATOM    450  OD1 ASP A  60       2.138  12.292  -7.177  1.00 95.81
ATOM    451  OD2 ASP A  60       1.586  14.382  -7.578  1.00 95.81
ATOM    452  N   GLU A  61       4.207  13.328  -2.604  1.00 94.50
ATOM    453  CA  GLU A  61       5.223  13.812  -1.672  1.00 94.50
ATOM    454  C   GLU A  61       6.363  12.812  -1.525  1.00 94.50
ATOM    455  O   GLU A  61       6.125  11.617  -1.364  1.00 94.50
ATOM    456  CB  GLU A  61       4.602  14.109  -0.304  1.00 94.50
ATOM    457  CG  GLU A  61       5.606  14.554   0.746  1.00 94.50
ATOM    458  CD  GLU A  61       6.377  15.802   0.346  1.00 94.50
ATOM    459  OE1 GLU A  61       7.622  15.819   0.474  1.00 94.50
ATOM    460  OE2 GLU A  61       5.732  16.786  -0.101  1.00 94.50
ATOM    461  N   ALA A  62       7.605  13.328  -1.462  1.00 88.19
ATOM    462  CA  ALA A  62       8.789  12.477  -1.324  1.00 88.19
ATOM    463  C   ALA A  62       9.023  12.109   0.136  1.00 88.19
ATOM    464  O   ALA A  62       9.562  11.039   0.430  1.00 88.19
ATOM    465  CB  ALA A  62      10.016  13.180  -1.902  1.00 88.19
ATOM    466  N   LYS A  63       8.664  13.047   1.016  1.00 90.50
ATOM    467  CA  LYS A  63       8.891  12.828   2.439  1.00 90.50
ATOM    468  C   LYS A  63       7.578  12.523   3.162  1.00 90.50
ATOM    469  O   LYS A  63       7.152  13.281   4.035  1.00 90.50
ATOM    470  CB  LYS A  63       9.562  14.039   3.076  1.00 90.50
ATOM    471  CG  LYS A  63      10.873  14.431   2.415  1.00 90.50
ATOM    472  CD  LYS A  63      11.524  15.613   3.120  1.00 90.50
ATOM    473  CE  LYS A  63      11.103  16.939   2.498  1.00 90.50
ATOM    474  NZ  LYS A  63      11.607  17.079   1.094  1.00 90.50
ATOM    475  N   VAL A  64       7.082  11.344   2.920  1.00 87.56
ATOM    476  CA  VAL A  64       5.754  10.969   3.391  1.00 87.56
ATOM    477  C   VAL A  64       5.723  10.969   4.918  1.00 87.56
ATOM    478  O   VAL A  64       4.781  11.484   5.523  1.00 87.56
ATOM    479  CB  VAL A  64       5.340   9.578   2.855  1.00 87.56
ATOM    480  CG1 VAL A  64       4.066   9.086   3.547  1.00 87.56
ATOM    481  CG2 VAL A  64       5.145   9.625   1.342  1.00 87.56
ATOM    482  N   LYS A  65       6.734  10.492   5.539  1.00 83.88
ATOM    483  CA  LYS A  65       6.773  10.367   6.992  1.00 83.88
ATOM    484  C   LYS A  65       6.703  11.734   7.660  1.00 83.88
ATOM    485  O   LYS A  65       6.043  11.898   8.695  1.00 83.88
ATOM    486  CB  LYS A  65       8.039   9.633   7.434  1.00 83.88
ATOM    487  CG  LYS A  65       8.023   8.138   7.154  1.00 83.88
ATOM    488  CD  LYS A  65       9.428   7.548   7.179  1.00 83.88
ATOM    489  CE  LYS A  65       9.748   6.941   8.538  1.00 83.88
ATOM    490  NZ  LYS A  65       9.246   5.537   8.644  1.00 83.88
ATOM    491  N   LYS A  66       7.301  12.617   7.098  1.00 87.44
ATOM    492  CA  LYS A  66       7.293  13.977   7.645  1.00 87.44
ATOM    493  C   LYS A  66       5.973  14.680   7.355  1.00 87.44
ATOM    494  O   LYS A  66       5.477  15.445   8.180  1.00 87.44
ATOM    495  CB  LYS A  66       8.453  14.789   7.074  1.00 87.44
ATOM    496  CG  LYS A  66       8.389  16.277   7.396  1.00 87.44
ATOM    497  CD  LYS A  66       8.090  17.102   6.156  1.00 87.44
ATOM    498  CE  LYS A  66       7.875  18.566   6.505  1.00 87.44
ATOM    499  NZ  LYS A  66       7.413  19.366   5.320  1.00 87.44
ATOM    500  N   MET A  67       5.418  14.336   6.293  1.00 91.75
ATOM    501  CA  MET A  67       4.203  15.016   5.848  1.00 91.75
ATOM    502  C   MET A  67       2.975  14.453   6.559  1.00 91.75
ATOM    503  O   MET A  67       2.004  15.172   6.793  1.00 91.75
ATOM    504  CB  MET A  67       4.035  14.883   4.332  1.00 91.75
ATOM    505  CG  MET A  67       2.749  15.486   3.802  1.00 91.75
ATOM    506  SD  MET A  67       2.349  14.916   2.106  1.00 91.75
ATOM    507  CE  MET A  67       2.350  16.498   1.223  1.00 91.75
ATOM    508  N   MET A  68       3.027  13.227   6.949  1.00 94.62
ATOM    509  CA  MET A  68       1.863  12.555   7.516  1.00 94.62
ATOM    510  C   MET A  68       1.707  12.891   9.000  1.00 94.62
ATOM    511  O   MET A  68       1.995  12.055   9.859  1.00 94.62
ATOM    512  CB  MET A  68       1.978  11.039   7.332  1.00 94.62
ATOM    513  CG  MET A  68       1.599  10.562   5.938  1.00 94.62
ATOM    514  SD  MET A  68      -0.124  11.000   5.488  1.00 94.62
ATOM    515  CE  MET A  68       0.136  11.641   3.811  1.00 94.62
ATOM    516  N   THR A  69       1.010  14.008   9.250  1.00 95.62
ATOM    517  CA  THR A  69       0.711  14.453  10.609  1.00 95.62
ATOM    518  C   THR A  69      -0.488  13.695  11.172  1.00 95.62
ATOM    519  O   THR A  69      -1.247  13.078  10.422  1.00 95.62
ATOM    520  CB  THR A  69       0.435  15.969  10.656  1.00 95.62
ATOM    521  OG1 THR A  69      -0.857  16.229  10.093  1.00 95.62
ATOM    522  CG2 THR A  69       1.486  16.737   9.870  1.00 95.62
ATOM    523  N   PRO A  70      -0.681  13.797  12.516  1.00 96.25
ATOM    524  CA  PRO A  70      -1.858  13.148  13.094  1.00 96.25
ATOM    525  C   PRO A  70      -3.168  13.656  12.500  1.00 96.25
ATOM    526  O   PRO A  70      -4.082  12.867  12.242  1.00 96.25
ATOM    527  CB  PRO A  70      -1.761  13.500  14.578  1.00 96.25
ATOM    528  CG  PRO A  70      -0.305  13.394  14.906  1.00 96.25
ATOM    529  CD  PRO A  70       0.486  13.750  13.675  1.00 96.25
ATOM    530  N   SER A  71      -3.248  14.922  12.258  1.00 97.31
ATOM    531  CA  SER A  71      -4.453  15.500  11.672  1.00 97.31
ATOM    532  C   SER A  71      -4.723  14.922  10.289  1.00 97.31
ATOM    533  O   SER A  71      -5.863  14.586   9.961  1.00 97.31
ATOM    534  CB  SER A  71      -4.328  17.016  11.586  1.00 97.31
ATOM    535  OG  SER A  71      -3.393  17.398  10.585  1.00 97.31
ATOM    536  N   ARG A  72      -3.711  14.812   9.500  1.00 97.19
ATOM    537  CA  ARG A  72      -3.863  14.258   8.156  1.00 97.19
ATOM    538  C   ARG A  72      -4.262  12.781   8.227  1.00 97.19
ATOM    539  O   ARG A  72      -5.137  12.336   7.473  1.00 97.19
ATOM    540  CB  ARG A  72      -2.568  14.414   7.359  1.00 97.19
ATOM    541  CG  ARG A  72      -2.411  15.770   6.701  1.00 97.19
ATOM    542  CD  ARG A  72      -1.167  15.836   5.824  1.00 97.19
ATOM    543  NE  ARG A  72      -1.150  17.045   4.999  1.00 97.19
ATOM    544  CZ  ARG A  72      -0.102  17.854   4.865  1.00 97.19
ATOM    545  NH1 ARG A  72       1.038  17.591   5.508  1.00 97.19
ATOM    546  NH2 ARG A  72      -0.193  18.918   4.102  1.00 97.19
ATOM    547  N   MET A  73      -3.666  12.062   9.109  1.00 97.06
ATOM    548  CA  MET A  73      -3.988  10.648   9.258  1.00 97.06
ATOM    549  C   MET A  73      -5.438  10.461   9.688  1.00 97.06
ATOM    550  O   MET A  73      -6.121   9.555   9.211  1.00 97.06
ATOM    551  CB  MET A  73      -3.053   9.984  10.273  1.00 97.06
ATOM    552  CG  MET A  73      -1.633   9.797   9.766  1.00 97.06
ATOM    553  SD  MET A  73      -0.616   8.766  10.891  1.00 97.06
ATOM    554  CE  MET A  73      -0.320   9.953  12.234  1.00 97.06
ATOM    555  N   HIS A  74      -5.914  11.320  10.531  1.00 97.94
ATOM    556  CA  HIS A  74      -7.312  11.273  10.945  1.00 97.94
ATOM    557  C   HIS A  74      -8.242  11.531   9.766  1.00 97.94
ATOM    558  O   HIS A  74      -9.281  10.883   9.633  1.00 97.94
ATOM    559  CB  HIS A  74      -7.582  12.281  12.062  1.00 97.94
ATOM    560  CG  HIS A  74      -7.253  11.762  13.427  1.00 97.94
ATOM    561  ND1 HIS A  74      -5.956  11.648  13.887  1.00 97.94
ATOM    562  CD2 HIS A  74      -8.048  11.325  14.427  1.00 97.94
ATOM    563  CE1 HIS A  74      -5.973  11.162  15.117  1.00 97.94
ATOM    564  NE2 HIS A  74      -7.232  10.958  15.470  1.00 97.94
ATOM    565  N   ARG A  75      -7.906  12.492   9.039  1.00 98.06
ATOM    566  CA  ARG A  75      -8.711  12.805   7.859  1.00 98.06
ATOM    567  C   ARG A  75      -8.773  11.617   6.906  1.00 98.06
ATOM    568  O   ARG A  75      -9.852  11.266   6.418  1.00 98.06
ATOM    569  CB  ARG A  75      -8.156  14.031   7.133  1.00 98.06
ATOM    570  CG  ARG A  75      -9.009  14.493   5.958  1.00 98.06
ATOM    571  CD  ARG A  75      -8.212  15.349   4.989  1.00 98.06
ATOM    572  NE  ARG A  75      -8.923  15.560   3.732  1.00 98.06
ATOM    573  CZ  ARG A  75      -8.896  14.736   2.693  1.00 98.06
ATOM    574  NH1 ARG A  75      -8.184  13.607   2.739  1.00 98.06
ATOM    575  NH2 ARG A  75      -9.580  15.030   1.598  1.00 98.06
ATOM    576  N   ILE A  76      -7.609  11.047   6.598  1.00 98.19
ATOM    577  CA  ILE A  76      -7.539   9.891   5.707  1.00 98.19
ATOM    578  C   ILE A  76      -8.367   8.742   6.281  1.00 98.19
ATOM    579  O   ILE A  76      -9.141   8.109   5.562  1.00 98.19
ATOM    580  CB  ILE A  76      -6.082   9.438   5.477  1.00 98.19
ATOM    581  CG1 ILE A  76      -5.305  10.516   4.703  1.00 98.19
ATOM    582  CG2 ILE A  76      -6.043   8.102   4.742  1.00 98.19
ATOM    583  CD1 ILE A  76      -3.793  10.367   4.785  1.00 98.19
ATOM    584  N   ALA A  77      -8.258   8.500   7.574  1.00 97.94
ATOM    585  CA  ALA A  77      -9.008   7.445   8.242  1.00 97.94
ATOM    586  C   ALA A  77     -10.516   7.664   8.086  1.00 97.94
ATOM    587  O   ALA A  77     -11.234   6.758   7.664  1.00 97.94
ATOM    588  CB  ALA A  77      -8.641   7.379   9.719  1.00 97.94
ATOM    589  N   ARG A  78     -10.914   8.820   8.336  1.00 97.88
ATOM    590  CA  ARG A  78     -12.328   9.148   8.219  1.00 97.88
ATOM    591  C   ARG A  78     -12.805   9.016   6.773  1.00 97.88
ATOM    592  O   ARG A  78     -13.883   8.477   6.516  1.00 97.88
ATOM    593  CB  ARG A  78     -12.602  10.570   8.727  1.00 97.88
ATOM    594  CG  ARG A  78     -13.974  10.740   9.358  1.00 97.88
ATOM    595  CD  ARG A  78     -14.714  11.946   8.786  1.00 97.88
ATOM    596  NE  ARG A  78     -15.049  11.757   7.379  1.00 97.88
ATOM    597  CZ  ARG A  78     -15.994  10.945   6.929  1.00 97.88
ATOM    598  NH1 ARG A  78     -16.724  10.221   7.769  1.00 97.88
ATOM    599  NH2 ARG A  78     -16.212  10.849   5.629  1.00 97.88
ATOM    600  N   GLY A  79     -12.008   9.508   5.914  1.00 97.81
ATOM    601  CA  GLY A  79     -12.391   9.492   4.508  1.00 97.81
ATOM    602  C   GLY A  79     -12.445   8.094   3.922  1.00 97.81
ATOM    603  O   GLY A  79     -13.242   7.828   3.020  1.00 97.81
ATOM    604  N   SER A  80     -11.586   7.234   4.379  1.00 97.44
ATOM    605  CA  SER A  80     -11.477   5.891   3.818  1.00 97.44
ATOM    606  C   SER A  80     -12.328   4.898   4.598  1.00 97.44
ATOM    607  O   SER A  80     -12.500   3.752   4.176  1.00 97.44
ATOM    608  CB  SER A  80     -10.016   5.426   3.812  1.00 97.44
ATOM    609  OG  SER A  80      -9.534   5.266   5.136  1.00 97.44
ATOM    610  N   GLY A  81     -12.828   5.297   5.688  1.00 97.00
ATOM    611  CA  GLY A  81     -13.609   4.391   6.512  1.00 97.00
ATOM    612  C   GLY A  81     -12.758   3.406   7.289  1.00 97.00
ATOM    613  O   GLY A  81     -13.219   2.318   7.641  1.00 97.00
ATOM    614  N   HIS A  82     -11.547   3.795   7.492  1.00 96.12
ATOM    615  CA  HIS A  82     -10.617   2.979   8.266  1.00 96.12
ATOM    616  C   HIS A  82     -10.211   3.680   9.562  1.00 96.12
ATOM    617  O   HIS A  82     -10.539   4.852   9.766  1.00 96.12
ATOM    618  CB  HIS A  82      -9.375   2.652   7.438  1.00 96.12
ATOM    619  CG  HIS A  82      -9.615   1.637   6.367  1.00 96.12
ATOM    620  ND1 HIS A  82      -9.608   0.283   6.613  1.00 96.12
ATOM    621  CD2 HIS A  82      -9.864   1.781   5.045  1.00 96.12
ATOM    622  CE1 HIS A  82      -9.842  -0.366   5.483  1.00 96.12
ATOM    623  NE2 HIS A  82     -10.008   0.522   4.517  1.00 96.12
ATOM    624  N   SER A  83      -9.562   2.896  10.398  1.00 96.25
ATOM    625  CA  SER A  83      -9.086   3.488  11.641  1.00 96.25
ATOM    626  C   SER A  83      -7.754   4.199  11.445  1.00 96.25
ATOM    627  O   SER A  83      -7.059   3.959  10.453  1.00 96.25
ATOM    628  CB  SER A  83      -8.945   2.418  12.727  1.00 96.25
ATOM    629  OG  SER A  83      -8.132   1.351  12.274  1.00 96.25
ATOM    630  N   VAL A  84      -7.461   5.055  12.398  1.00 96.19
ATOM    631  CA  VAL A  84      -6.184   5.758  12.352  1.00 96.19
ATOM    632  C   VAL A  84      -5.035   4.754  12.445  1.00 96.19
ATOM    633  O   VAL A  84      -3.990   4.938  11.812  1.00 96.19
ATOM    634  CB  VAL A  84      -6.066   6.805  13.484  1.00 96.19
ATOM    635  CG1 VAL A  84      -4.685   7.458  13.474  1.00 96.19
ATOM    636  CG2 VAL A  84      -7.162   7.860  13.341  1.00 96.19
ATOM    637  N   VAL A  85      -5.262   3.729  13.164  1.00 93.25
ATOM    638  CA  VAL A  85      -4.250   2.689  13.320  1.00 93.25
ATOM    639  C   VAL A  85      -3.986   2.018  11.977  1.00 93.25
ATOM    640  O   VAL A  85      -2.838   1.727  11.633  1.00 93.25
ATOM    641  CB  VAL A  85      -4.676   1.635  14.367  1.00 93.25
ATOM    642  CG1 VAL A  85      -3.630   0.525  14.475  1.00 93.25
ATOM    643  CG2 VAL A  85      -4.897   2.294  15.734  1.00 93.25
ATOM    644  N   GLU A  86      -4.973   1.823  11.234  1.00 91.06
ATOM    645  CA  GLU A  86      -4.828   1.231   9.906  1.00 91.06
ATOM    646  C   GLU A  86      -4.062   2.160   8.969  1.00 91.06
ATOM    647  O   GLU A  86      -3.232   1.705   8.180  1.00 91.06
ATOM    648  CB  GLU A  86      -6.199   0.901   9.312  1.00 91.06
ATOM    649  CG  GLU A  86      -6.832  -0.359   9.886  1.00 91.06
ATOM    650  CD  GLU A  86      -8.272  -0.568   9.444  1.00 91.06
ATOM    651  OE1 GLU A  86      -8.531  -1.509   8.660  1.00 91.06
ATOM    652  OE2 GLU A  86      -9.144   0.218   9.877  1.00 91.06
ATOM    653  N   VAL A  87      -4.281   3.398   9.078  1.00 94.00
ATOM    654  CA  VAL A  87      -3.551   4.371   8.266  1.00 94.00
ATOM    655  C   VAL A  87      -2.078   4.375   8.672  1.00 94.00
ATOM    656  O   VAL A  87      -1.192   4.430   7.812  1.00 94.00
ATOM    657  CB  VAL A  87      -4.148   5.789   8.406  1.00 94.00
ATOM    658  CG1 VAL A  87      -3.314   6.805   7.629  1.00 94.00
ATOM    659  CG2 VAL A  87      -5.598   5.805   7.930  1.00 94.00
ATOM    660  N   GLN A  88      -1.898   4.312   9.953  1.00 91.12
ATOM    661  CA  GLN A  88      -0.521   4.234  10.430  1.00 91.12
ATOM    662  C   GLN A  88       0.179   2.990   9.891  1.00 91.12
ATOM    663  O   GLN A  88       1.341   3.053   9.484  1.00 91.12
ATOM    664  CB  GLN A  88      -0.481   4.234  11.961  1.00 91.12
ATOM    665  CG  GLN A  88       0.896   3.922  12.534  1.00 91.12
ATOM    666  CD  GLN A  88       1.915   5.006  12.222  1.00 91.12
ATOM    667  OE1 GLN A  88       2.153   5.903  13.034  1.00 91.12
ATOM    668  NE2 GLN A  88       2.521   4.925  11.043  1.00 91.12
ATOM    669  N   ASN A  89      -0.522   1.917   9.859  1.00 86.31
ATOM    670  CA  ASN A  89       0.032   0.683   9.312  1.00 86.31
ATOM    671  C   ASN A  89       0.352   0.822   7.824  1.00 86.31
ATOM    672  O   ASN A  89       1.349   0.278   7.348  1.00 86.31
ATOM    673  CB  ASN A  89      -0.929  -0.485   9.539  1.00 86.31
ATOM    674  CG  ASN A  89      -0.654  -1.220  10.837  1.00 86.31
ATOM    675  OD1 ASN A  89       0.022  -2.252  10.850  1.00 86.31
ATOM    676  ND2 ASN A  89      -1.177  -0.694  11.939  1.00 86.31
ATOM    677  N   LEU A  90      -0.487   1.479   7.121  1.00 89.06
ATOM    678  CA  LEU A  90      -0.208   1.767   5.719  1.00 89.06
ATOM    679  C   LEU A  90       1.108   2.521   5.570  1.00 89.06
ATOM    680  O   LEU A  90       1.938   2.172   4.727  1.00 89.06
ATOM    681  CB  LEU A  90      -1.349   2.580   5.102  1.00 89.06
ATOM    682  CG  LEU A  90      -1.083   3.180   3.721  1.00 89.06
ATOM    683  CD1 LEU A  90      -0.930   2.074   2.682  1.00 89.06
ATOM    684  CD2 LEU A  90      -2.203   4.137   3.328  1.00 89.06
ATOM    685  N   ILE A  91       1.321   3.537   6.398  1.00 89.62
ATOM    686  CA  ILE A  91       2.520   4.363   6.312  1.00 89.62
ATOM    687  C   ILE A  91       3.750   3.527   6.656  1.00 89.62
ATOM    688  O   ILE A  91       4.789   3.637   6.000  1.00 89.62
ATOM    689  CB  ILE A  91       2.428   5.594   7.242  1.00 89.62
ATOM    690  CG1 ILE A  91       1.241   6.480   6.844  1.00 89.62
ATOM    691  CG2 ILE A  91       3.736   6.387   7.223  1.00 89.62
ATOM    692  CD1 ILE A  91       1.258   6.914   5.387  1.00 89.62
ATOM    693  N   ILE A  92       3.592   2.732   7.676  1.00 84.31
ATOM    694  CA  ILE A  92       4.691   1.851   8.055  1.00 84.31
ATOM    695  C   ILE A  92       5.004   0.896   6.906  1.00 84.31
ATOM    696  O   ILE A  92       6.172   0.685   6.566  1.00 84.31
ATOM    697  CB  ILE A  92       4.359   1.054   9.336  1.00 84.31
ATOM    698  CG1 ILE A  92       4.097   2.009  10.504  1.00 84.31
ATOM    699  CG2 ILE A  92       5.489   0.075   9.673  1.00 84.31
ATOM    700  CD1 ILE A  92       3.091   1.483  11.526  1.00 84.31
ATOM    701  N   SER A  93       3.988   0.329   6.324  1.00 83.88
ATOM    702  CA  SER A  93       4.156  -0.572   5.191  1.00 83.88
ATOM    703  C   SER A  93       4.832   0.135   4.020  1.00 83.88
ATOM    704  O   SER A  93       5.730  -0.423   3.383  1.00 83.88
ATOM    705  CB  SER A  93       2.809  -1.136   4.746  1.00 83.88
ATOM    706  OG  SER A  93       2.134  -0.219   3.901  1.00 83.88
ATOM    707  N   TYR A  94       4.398   1.322   3.732  1.00 85.00
ATOM    708  CA  TYR A  94       5.004   2.133   2.680  1.00 85.00
ATOM    709  C   TYR A  94       6.496   2.309   2.918  1.00 85.00
ATOM    710  O   TYR A  94       7.301   2.164   1.994  1.00 85.00
ATOM    711  CB  TYR A  94       4.320   3.502   2.598  1.00 85.00
ATOM    712  CG  TYR A  94       5.127   4.536   1.851  1.00 85.00
ATOM    713  CD1 TYR A  94       5.877   5.492   2.532  1.00 85.00
ATOM    714  CD2 TYR A  94       5.137   4.560   0.459  1.00 85.00
ATOM    715  CE1 TYR A  94       6.616   6.449   1.847  1.00 85.00
ATOM    716  CE2 TYR A  94       5.877   5.513  -0.236  1.00 85.00
ATOM    717  CZ  TYR A  94       6.614   6.452   0.465  1.00 85.00
ATOM    718  OH  TYR A  94       7.345   7.394  -0.218  1.00 85.00
ATOM    719  N   THR A  95       6.910   2.600   4.145  1.00 82.94
ATOM    720  CA  THR A  95       8.312   2.824   4.473  1.00 82.94
ATOM    721  C   THR A  95       9.133   1.565   4.219  1.00 82.94
ATOM    722  O   THR A  95      10.266   1.644   3.721  1.00 82.94
ATOM    723  CB  THR A  95       8.484   3.264   5.941  1.00 82.94
ATOM    724  OG1 THR A  95       7.797   4.507   6.142  1.00 82.94
ATOM    725  CG2 THR A  95       9.953   3.440   6.296  1.00 82.94
ATOM    726  N   LYS A  96       8.602   0.508   4.586  1.00 79.62
ATOM    727  CA  LYS A  96       9.281  -0.759   4.332  1.00 79.62
ATOM    728  C   LYS A  96       9.453  -0.999   2.834  1.00 79.62
ATOM    729  O   LYS A  96      10.508  -1.456   2.393  1.00 79.62
ATOM    730  CB  LYS A  96       8.508  -1.918   4.961  1.00 79.62
ATOM    731  CG  LYS A  96       8.101  -1.679   6.406  1.00 79.62
ATOM    732  CD  LYS A  96       8.279  -2.931   7.256  1.00 79.62
ATOM    733  CE  LYS A  96       8.138  -2.627   8.738  1.00 79.62
ATOM    734  NZ  LYS A  96       9.104  -3.415   9.560  1.00 79.62
ATOM    735  N   PHE A  97       8.414  -0.671   2.105  1.00 79.44
ATOM    736  CA  PHE A  97       8.453  -0.799   0.654  1.00 79.44
ATOM    737  C   PHE A  97       9.539   0.102   0.065  1.00 79.44
ATOM    738  O   PHE A  97      10.305  -0.326  -0.795  1.00 79.44
ATOM    739  CB  PHE A  97       7.094  -0.458   0.041  1.00 79.44
ATOM    740  CG  PHE A  97       5.990  -1.393   0.453  1.00 79.44
ATOM    741  CD1 PHE A  97       6.280  -2.584   1.111  1.00 79.44
ATOM    742  CD2 PHE A  97       4.664  -1.082   0.184  1.00 79.44
ATOM    743  CE1 PHE A  97       5.259  -3.452   1.494  1.00 79.44
ATOM    744  CE2 PHE A  97       3.641  -1.944   0.566  1.00 79.44
ATOM    745  CZ  PHE A  97       3.941  -3.130   1.219  1.00 79.44
ATOM    746  N   GLU A  98       9.539   1.265   0.504  1.00 81.19
ATOM    747  CA  GLU A  98      10.508   2.254   0.039  1.00 81.19
ATOM    748  C   GLU A  98      11.945   1.777   0.273  1.00 81.19
ATOM    749  O   GLU A  98      12.797   1.916  -0.603  1.00 81.19
ATOM    750  CB  GLU A  98      10.281   3.598   0.735  1.00 81.19
ATOM    751  CG  GLU A  98      11.322   4.655   0.386  1.00 81.19
ATOM    752  CD  GLU A  98      11.287   5.855   1.317  1.00 81.19
ATOM    753  OE1 GLU A  98      10.233   6.526   1.399  1.00 81.19
ATOM    754  OE2 GLU A  98      12.320   6.130   1.967  1.00 81.19
ATOM    755  N   GLU A  99      12.203   1.215   1.410  1.00 79.50
ATOM    756  CA  GLU A  99      13.523   0.710   1.751  1.00 79.50
ATOM    757  C   GLU A  99      13.945  -0.415   0.810  1.00 79.50
ATOM    758  O   GLU A  99      15.109  -0.481   0.392  1.00 79.50
ATOM    759  CB  GLU A  99      13.562   0.223   3.201  1.00 79.50
ATOM    760  CG  GLU A  99      13.440   1.339   4.228  1.00 79.50
ATOM    761  CD  GLU A  99      13.954   0.947   5.605  1.00 79.50
ATOM    762  OE1 GLU A  99      15.052   0.350   5.697  1.00 79.50
ATOM    763  OE2 GLU A  99      13.254   1.239   6.600  1.00 79.50
ATOM    764  N   ILE A 100      13.078  -1.270   0.553  1.00 73.50
ATOM    765  CA  ILE A 100      13.359  -2.396  -0.331  1.00 73.50
ATOM    766  C   ILE A 100      13.680  -1.887  -1.733  1.00 73.50
ATOM    767  O   ILE A 100      14.641  -2.330  -2.357  1.00 73.50
ATOM    768  CB  ILE A 100      12.172  -3.383  -0.377  1.00 73.50
ATOM    769  CG1 ILE A 100      11.840  -3.885   1.033  1.00 73.50
ATOM    770  CG2 ILE A 100      12.475  -4.553  -1.319  1.00 73.50
ATOM    771  CD1 ILE A 100      10.393  -4.337   1.205  1.00 73.50
ATOM    772  N   VAL A 101      12.898  -0.897  -2.219  1.00 75.25
ATOM    773  CA  VAL A 101      13.078  -0.339  -3.557  1.00 75.25
ATOM    774  C   VAL A 101      14.422   0.371  -3.643  1.00 75.25
ATOM    775  O   VAL A 101      15.141   0.240  -4.637  1.00 75.25
ATOM    776  CB  VAL A 101      11.938   0.637  -3.922  1.00 75.25
ATOM    777  CG1 VAL A 101      12.203   1.293  -5.275  1.00 75.25
ATOM    778  CG2 VAL A 101      10.594  -0.092  -3.930  1.00 75.25
ATOM    779  N   LYS A 102      14.742   1.059  -2.604  1.00 76.06
ATOM    780  CA  LYS A 102      16.000   1.784  -2.570  1.00 76.06
ATOM    781  C   LYS A 102      17.188   0.824  -2.582  1.00 76.06
ATOM    782  O   LYS A 102      18.234   1.125  -3.164  1.00 76.06
ATOM    783  CB  LYS A 102      16.078   2.688  -1.338  1.00 76.06
ATOM    784  CG  LYS A 102      15.082   3.836  -1.353  1.00 76.06
ATOM    785  CD  LYS A 102      14.782   4.336   0.054  1.00 76.06
ATOM    786  CE  LYS A 102      16.035   4.867   0.739  1.00 76.06
ATOM    787  NZ  LYS A 102      16.649   5.995  -0.024  1.00 76.06
ATOM    788  N   LYS A 103      17.031  -0.203  -1.965  1.00 76.00
ATOM    789  CA  LYS A 103      18.109  -1.184  -1.906  1.00 76.00
ATOM    790  C   LYS A 103      18.281  -1.890  -3.248  1.00 76.00
ATOM    791  O   LYS A 103      19.375  -2.352  -3.574  1.00 76.00
ATOM    792  CB  LYS A 103      17.844  -2.211  -0.805  1.00 76.00
ATOM    793  CG  LYS A 103      17.938  -1.649   0.605  1.00 76.00
ATOM    794  CD  LYS A 103      17.094  -2.447   1.586  1.00 76.00
ATOM    795  CE  LYS A 103      17.918  -2.943   2.764  1.00 76.00
ATOM    796  NZ  LYS A 103      18.528  -1.814   3.531  1.00 76.00
ATOM    797  N   MET A 104      17.312  -1.982  -3.980  1.00 70.50
ATOM    798  CA  MET A 104      17.359  -2.697  -5.254  1.00 70.50
ATOM    799  C   MET A 104      17.828  -1.779  -6.379  1.00 70.50
ATOM    800  O   MET A 104      18.266  -2.252  -7.426  1.00 70.50
ATOM    801  CB  MET A 104      15.984  -3.275  -5.594  1.00 70.50
ATOM    802  CG  MET A 104      15.095  -2.320  -6.380  1.00 70.50
ATOM    803  SD  MET A 104      13.312  -2.706  -6.195  1.00 70.50
ATOM    804  CE  MET A 104      13.404  -4.465  -5.761  1.00 70.50
ATOM    805  N   GLY A 105      17.656  -0.494  -6.227  1.00 63.16
ATOM    806  CA  GLY A 105      18.156   0.429  -7.234  1.00 63.16
ATOM    807  C   GLY A 105      19.531   0.988  -6.898  1.00 63.16
ATOM    808  O   GLY A 105      20.391   1.098  -7.777  1.00 63.16
ATOM    809  OXT GLY A 105      19.758   1.298  -5.704  1.00 63.16
TER
ATOM    810  N   GLY B   1       7.715  -7.367 -13.141  1.00 42.62
ATOM    811  CA  GLY B   1       9.117  -7.672 -12.898  1.00 42.62
ATOM    812  C   GLY B   1       9.406  -8.016 -11.445  1.00 42.62
ATOM    813  O   GLY B   1       8.508  -7.980 -10.602  1.00 42.62
ATOM    814  N   ILE B   2      10.484  -8.445 -11.195  1.00 46.25
ATOM    815  CA  ILE B   2      10.984  -8.906  -9.906  1.00 46.25
ATOM    816  C   ILE B   2      10.602  -7.906  -8.812  1.00 46.25
ATOM    817  O   ILE B   2      10.180  -8.297  -7.723  1.00 46.25
ATOM    818  CB  ILE B   2      12.516  -9.109  -9.938  1.00 46.25
ATOM    819  CG1 ILE B   2      13.030  -9.524  -8.559  1.00 46.25
ATOM    820  CG2 ILE B   2      13.214  -7.836 -10.425  1.00 46.25
ATOM    821  CD1 ILE B   2      12.326 -10.743  -7.983  1.00 46.25
ATOM    822  N   ILE B   3      10.664  -6.711  -9.195  1.00 47.69
ATOM    823  CA  ILE B   3      10.375  -5.648  -8.234  1.00 47.69
ATOM    824  C   ILE B   3       8.914  -5.723  -7.805  1.00 47.69
ATOM    825  O   ILE B   3       8.609  -5.570  -6.621  1.00 47.69
ATOM    826  CB  ILE B   3      10.695  -4.254  -8.828  1.00 47.69
ATOM    827  CG1 ILE B   3      12.180  -4.140  -9.166  1.00 47.69
ATOM    828  CG2 ILE B   3      10.266  -3.149  -7.858  1.00 47.69
ATOM    829  CD1 ILE B   3      12.607  -2.759  -9.642  1.00 47.69
ATOM    830  N   LEU B   4       8.070  -5.992  -8.797  1.00 51.75
ATOM    831  CA  LEU B   4       6.660  -6.180  -8.477  1.00 51.75
ATOM    832  C   LEU B   4       6.469  -7.316  -7.484  1.00 51.75
ATOM    833  O   LEU B   4       5.684  -7.199  -6.539  1.00 51.75
ATOM    834  CB  LEU B   4       5.859  -6.461  -9.750  1.00 51.75
ATOM    835  CG  LEU B   4       4.334  -6.402  -9.622  1.00 51.75
ATOM    836  CD1 LEU B   4       3.822  -5.026 -10.039  1.00 51.75
ATOM    837  CD2 LEU B   4       3.683  -7.492 -10.462  1.00 51.75
ATOM    838  N   VAL B   5       7.160  -8.367  -7.812  1.00 50.06
ATOM    839  CA  VAL B   5       7.059  -9.562  -6.969  1.00 50.06
ATOM    840  C   VAL B   5       7.523  -9.227  -5.555  1.00 50.06
ATOM    841  O   VAL B   5       6.883  -9.625  -4.574  1.00 50.06
ATOM    842  CB  VAL B   5       7.887 -10.734  -7.543  1.00 50.06
ATOM    843  CG1 VAL B   5       7.897 -11.907  -6.570  1.00 50.06
ATOM    844  CG2 VAL B   5       7.331 -11.164  -8.903  1.00 50.06
ATOM    845  N   LEU B   6       8.617  -8.562  -5.512  1.00 51.59
ATOM    846  CA  LEU B   6       9.164  -8.234  -4.199  1.00 51.59
ATOM    847  C   LEU B   6       8.258  -7.266  -3.455  1.00 51.59
ATOM    848  O   LEU B   6       8.055  -7.398  -2.244  1.00 51.59
ATOM    849  CB  LEU B   6      10.562  -7.641  -4.340  1.00 51.59
ATOM    850  CG  LEU B   6      11.634  -8.552  -4.942  1.00 51.59
ATOM    851  CD1 LEU B   6      12.932  -7.779  -5.167  1.00 51.59
ATOM    852  CD2 LEU B   6      11.880  -9.763  -4.042  1.00 51.59
ATOM    853  N   LEU B   7       7.758  -6.375  -4.305  1.00 55.28
ATOM    854  CA  LEU B   7       6.816  -5.445  -3.691  1.00 55.28
ATOM    855  C   LEU B   7       5.566  -6.176  -3.213  1.00 55.28
ATOM    856  O   LEU B   7       5.027  -5.859  -2.150  1.00 55.28
ATOM    857  CB  LEU B   7       6.430  -4.344  -4.684  1.00 55.28
ATOM    858  CG  LEU B   7       7.102  -2.985  -4.482  1.00 55.28
ATOM    859  CD1 LEU B   7       6.460  -2.244  -3.314  1.00 55.28
ATOM    860  CD2 LEU B   7       8.599  -3.155  -4.253  1.00 55.28
ATOM    861  N   ILE B   8       5.184  -7.148  -4.043  1.00 55.72
ATOM    862  CA  ILE B   8       4.055  -8.000  -3.676  1.00 55.72
ATOM    863  C   ILE B   8       4.395  -8.789  -2.412  1.00 55.72
ATOM    864  O   ILE B   8       3.588  -8.852  -1.479  1.00 55.72
ATOM    865  CB  ILE B   8       3.680  -8.961  -4.824  1.00 55.72
ATOM    866  CG1 ILE B   8       2.965  -8.206  -5.949  1.00 55.72
ATOM    867  CG2 ILE B   8       2.812 -10.117  -4.298  1.00 55.72
ATOM    868  CD1 ILE B   8       2.919  -8.957  -7.268  1.00 55.72
ATOM    869  N   TRP B   9       5.656  -9.312  -2.516  1.00 51.62
ATOM    870  CA  TRP B   9       6.117 -10.070  -1.360  1.00 51.62
ATOM    871  C   TRP B   9       6.160  -9.195  -0.112  1.00 51.62
ATOM    872  O   TRP B   9       5.734  -9.625   0.965  1.00 51.62
ATOM    873  CB  TRP B   9       7.504 -10.672  -1.627  1.00 51.62
ATOM    874  CG  TRP B   9       7.763 -11.958  -0.904  1.00 51.62
ATOM    875  CD1 TRP B   9       7.698 -12.174   0.445  1.00 51.62
ATOM    876  CD2 TRP B   9       8.128 -13.211  -1.499  1.00 51.62
ATOM    877  NE1 TRP B   9       8.004 -13.482   0.728  1.00 51.62
ATOM    878  CE2 TRP B   9       8.271 -14.141  -0.442  1.00 51.62
ATOM    879  CE3 TRP B   9       8.348 -13.638  -2.810  1.00 51.62
ATOM    880  CZ2 TRP B   9       8.624 -15.475  -0.667  1.00 51.62
ATOM    881  CZ3 TRP B   9       8.702 -14.965  -3.031  1.00 51.62
ATOM    882  CH2 TRP B   9       8.840 -15.860  -1.963  1.00 51.62
ATOM    883  N   GLY B  10       6.641  -8.000  -0.357  1.00 54.50
ATOM    884  CA  GLY B  10       6.703  -7.070   0.758  1.00 54.50
ATOM    885  C   GLY B  10       5.336  -6.703   1.304  1.00 54.50
ATOM    886  O   GLY B  10       5.156  -6.594   2.518  1.00 54.50
ATOM    887  N   THR B  11       4.457  -6.566   0.306  1.00 57.38
ATOM    888  CA  THR B  11       3.072  -6.316   0.695  1.00 57.38
ATOM    889  C   THR B  11       2.516  -7.488   1.502  1.00 57.38
ATOM    890  O   THR B  11       1.852  -7.289   2.520  1.00 57.38
ATOM    891  CB  THR B  11       2.182  -6.070  -0.537  1.00 57.38
ATOM    892  OG1 THR B  11       2.666  -4.926  -1.250  1.00 57.38
ATOM    893  CG2 THR B  11       0.733  -5.823  -0.128  1.00 57.38
ATOM    894  N   VAL B  12       2.811  -8.688   1.044  1.00 52.19
ATOM    895  CA  VAL B  12       2.379  -9.906   1.715  1.00 52.19
ATOM    896  C   VAL B  12       2.979  -9.961   3.119  1.00 52.19
ATOM    897  O   VAL B  12       2.281 -10.289   4.086  1.00 52.19
ATOM    898  CB  VAL B  12       2.779 -11.164   0.914  1.00 52.19
ATOM    899  CG1 VAL B  12       2.515 -12.433   1.727  1.00 52.19
ATOM    900  CG2 VAL B  12       2.026 -11.216  -0.416  1.00 52.19
ATOM    901  N   LEU B  13       4.266  -9.633   3.148  1.00 53.22
ATOM    902  CA  LEU B  13       4.934  -9.695   4.445  1.00 53.22
ATOM    903  C   LEU B  13       4.344  -8.672   5.410  1.00 53.22
ATOM    904  O   LEU B  13       4.199  -8.953   6.602  1.00 53.22
ATOM    905  CB  LEU B  13       6.438  -9.453   4.281  1.00 53.22
ATOM    906  CG  LEU B  13       7.337 -10.683   4.369  1.00 53.22
ATOM    907  CD1 LEU B  13       6.678 -11.876   3.681  1.00 53.22
ATOM    908  CD2 LEU B  13       8.704 -10.391   3.750  1.00 53.22
ATOM    909  N   LEU B  14       4.102  -7.594   4.781  1.00 53.09
ATOM    910  CA  LEU B  14       3.508  -6.527   5.582  1.00 53.09
ATOM    911  C   LEU B  14       2.139  -6.945   6.109  1.00 53.09
ATOM    912  O   LEU B  14       1.823  -6.711   7.277  1.00 53.09
ATOM    913  CB  LEU B  14       3.379  -5.246   4.754  1.00 53.09
ATOM    914  CG  LEU B  14       4.366  -4.124   5.089  1.00 53.09
ATOM    915  CD1 LEU B  14       4.279  -3.770   6.570  1.00 53.09
ATOM    916  CD2 LEU B  14       5.786  -4.533   4.715  1.00 53.09
ATOM    917  N   LEU B  15       1.414  -7.539   5.250  1.00 54.62
ATOM    918  CA  LEU B  15       0.077  -7.984   5.625  1.00 54.62
ATOM    919  C   LEU B  15       0.148  -9.070   6.691  1.00 54.62
ATOM    920  O   LEU B  15      -0.723  -9.156   7.562  1.00 54.62
ATOM    921  CB  LEU B  15      -0.683  -8.500   4.402  1.00 54.62
ATOM    922  CG  LEU B  15      -1.056  -7.455   3.347  1.00 54.62
ATOM    923  CD1 LEU B  15      -1.589  -8.138   2.091  1.00 54.62
ATOM    924  CD2 LEU B  15      -2.082  -6.476   3.903  1.00 54.62
ATOM    925  N   LYS B  16       1.115  -9.789   6.559  1.00 53.44
ATOM    926  CA  LYS B  16       1.305 -10.844   7.555  1.00 53.44
ATOM    927  C   LYS B  16       1.615 -10.250   8.930  1.00 53.44
ATOM    928  O   LYS B  16       1.348 -10.875   9.953  1.00 53.44
ATOM    929  CB  LYS B  16       2.426 -11.789   7.129  1.00 53.44
ATOM    930  CG  LYS B  16       1.997 -12.835   6.112  1.00 53.44
ATOM    931  CD  LYS B  16       3.094 -13.105   5.088  1.00 53.44
ATOM    932  CE  LYS B  16       3.032 -14.534   4.562  1.00 53.44
ATOM    933  NZ  LYS B  16       3.594 -15.504   5.543  1.00 53.44
ATOM    934  N   SER B  17       2.133  -9.094   8.812  1.00 49.44
ATOM    935  CA  SER B  17       2.578  -8.516  10.078  1.00 49.44
ATOM    936  C   SER B  17       1.453  -7.738  10.758  1.00 49.44
ATOM    937  O   SER B  17       1.640  -7.188  11.844  1.00 49.44
ATOM    938  CB  SER B  17       3.779  -7.594   9.852  1.00 49.44
ATOM    939  OG  SER B  17       3.957  -7.324   8.469  1.00 49.44
ATOM    940  N   ILE B  18       0.397  -7.469  10.117  1.00 47.34
ATOM    941  CA  ILE B  18      -0.755  -6.836  10.750  1.00 47.34
ATOM    942  C   ILE B  18      -1.357  -7.781  11.789  1.00 47.34
ATOM    943  O   ILE B  18      -1.733  -8.906  11.469  1.00 47.34
ATOM    944  CB  ILE B  18      -1.822  -6.438   9.711  1.00 47.34
ATOM    945  CG1 ILE B  18      -1.190  -5.599   8.592  1.00 47.34
ATOM    946  CG2 ILE B  18      -2.973  -5.678  10.372  1.00 47.34
ATOM    947  CD1 ILE B  18      -2.017  -5.542   7.316  1.00 47.34
ATOM    948  N   PRO B  19      -0.996  -7.379  12.930  1.00 46.06
ATOM    949  CA  PRO B  19      -1.511  -8.242  13.992  1.00 46.06
ATOM    950  C   PRO B  19      -3.000  -8.539  13.844  1.00 46.06
ATOM    951  O   PRO B  19      -3.754  -7.707  13.336  1.00 46.06
ATOM    952  CB  PRO B  19      -1.246  -7.422  15.266  1.00 46.06
ATOM    953  CG  PRO B  19      -1.234  -6.001  14.808  1.00 46.06
ATOM    954  CD  PRO B  19      -0.746  -5.957  13.391  1.00 46.06
ATOM    955  N   HIS B  20      -3.396  -9.867  13.695  1.00 38.94
ATOM    956  CA  HIS B  20      -4.777 -10.312  13.828  1.00 38.94
ATOM    957  C   HIS B  20      -5.422  -9.734  15.086  1.00 38.94
ATOM    958  O   HIS B  20      -4.750  -9.539  16.094  1.00 38.94
ATOM    959  CB  HIS B  20      -4.844 -11.844  13.867  1.00 38.94
ATOM    960  CG  HIS B  20      -6.049 -12.406  13.193  1.00 38.94
ATOM    961  ND1 HIS B  20      -6.060 -12.770  11.863  1.00 38.94
ATOM    962  CD2 HIS B  20      -7.298 -12.667  13.658  1.00 38.94
ATOM    963  CE1 HIS B  20      -7.250 -13.236  11.545  1.00 38.94
ATOM    964  NE2 HIS B  20      -8.026 -13.182  12.616  1.00 38.94
ATOM    965  OXT HIS B  20      -6.654  -9.499  15.055  1.00 38.94
