# Supplementary material for: Linear motifs regulating protein secretion, sorting and autophagy in Leishmania parasites are diverged with respect to their host equivalents
Source: PLoS Comput Biol. 2024 Feb 16;20(2):e1011902. doi: 10.1371/journal.pcbi.1011902 (PMC10903960; doi:10.1371/journal.pcbi.1011902)
Supplement: S1 Structures — Best energy HADDOCK structures for L infantum KDEL models: KDEL-best-HADDOCK-run-01.pdb. AlphaFold2 Multimer output for ATG8-ATG2 peptide complex: Lei-ATG2pep-ATG8.pdb. AlphaFold2 Multimer output for ATG8-ATG3 complex: Lei-ATG-3ATG8.pdb. AlphaFold2 Multimer outputs for ATG8-ATG4 complexes: LeiATG41ATG8C.pdb. LeiATG42ATG8.pdb. Cognate idealized LIR peptide modelled onto the L infantum ATG8 protein: Lei-ATG8-LIR-best-model.pdb. (ZIP) [file pcbi.1011902.s038.zip › structures/signal_lepse_lei.pdb]

FoldX generated pdb file


ATOM      0  N   PHE A   1      10.547   7.652  -6.430  1.00 84.50
ATOM      1  CA  PHE A   1       9.422   6.820  -6.039  1.00 84.50
ATOM      2  C   PHE A   1       8.617   7.484  -4.926  1.00 84.50
ATOM      3  O   PHE A   1       9.180   7.891  -3.908  1.00 84.50
ATOM      4  CB  PHE A   1       9.898   5.438  -5.586  1.00 84.50
ATOM      5  CG  PHE A   1       8.904   4.335  -5.843  1.00 84.50
ATOM      6  CD1 PHE A   1       7.724   4.262  -5.112  1.00 84.50
ATOM      7  CD2 PHE A   1       9.152   3.375  -6.813  1.00 84.50
ATOM      8  CE1 PHE A   1       6.805   3.243  -5.346  1.00 84.50
ATOM      9  CE2 PHE A   1       8.236   2.353  -7.056  1.00 84.50
ATOM     10  CZ  PHE A   1       7.065   2.290  -6.320  1.00 84.50
ATOM     11  N   THR A   2       7.352   7.859  -5.297  1.00 91.62
ATOM     12  CA  THR A   2       6.473   8.523  -4.336  1.00 91.62
ATOM     13  C   THR A   2       5.289   7.629  -3.984  1.00 91.62
ATOM     14  O   THR A   2       5.145   6.531  -4.531  1.00 91.62
ATOM     15  CB  THR A   2       5.965   9.867  -4.883  1.00 91.62
ATOM     16  OG1 THR A   2       4.890   9.630  -5.803  1.00 91.62
ATOM     17  CG2 THR A   2       7.073  10.631  -5.598  1.00 91.62
ATOM     18  N   LEU A   3       4.496   8.148  -3.020  1.00 94.25
ATOM     19  CA  LEU A   3       3.285   7.422  -2.664  1.00 94.25
ATOM     20  C   LEU A   3       2.340   7.328  -3.857  1.00 94.25
ATOM     21  O   LEU A   3       1.599   6.352  -3.992  1.00 94.25
ATOM     22  CB  LEU A   3       2.576   8.102  -1.488  1.00 94.25
ATOM     23  CG  LEU A   3       3.164   7.836  -0.101  1.00 94.25
ATOM     24  CD1 LEU A   3       2.490   8.727   0.937  1.00 94.25
ATOM     25  CD2 LEU A   3       3.018   6.367   0.273  1.00 94.25
ATOM     26  N   ARG A   4       2.430   8.281  -4.688  1.00 94.25
ATOM     27  CA  ARG A   4       1.618   8.266  -5.898  1.00 94.25
ATOM     28  C   ARG A   4       1.988   7.090  -6.797  1.00 94.25
ATOM     29  O   ARG A   4       1.110   6.426  -7.348  1.00 94.25
ATOM     30  CB  ARG A   4       1.777   9.586  -6.668  1.00 94.25
ATOM     31  CG  ARG A   4       1.031   9.618  -7.990  1.00 94.25
ATOM     32  CD  ARG A   4       1.313  10.898  -8.765  1.00 94.25
ATOM     33  NE  ARG A   4       2.727  11.259  -8.717  1.00 94.25
ATOM     34  CZ  ARG A   4       3.714  10.536  -9.233  1.00 94.25
ATOM     35  NH1 ARG A   4       3.460   9.388  -9.845  1.00 94.25
ATOM     36  NH2 ARG A   4       4.965  10.963  -9.126  1.00 94.25
ATOM     37  N   ASP A   5       3.254   6.910  -6.875  1.00 90.81
ATOM     38  CA  ASP A   5       3.730   5.773  -7.656  1.00 90.81
ATOM     39  C   ASP A   5       3.223   4.457  -7.078  1.00 90.81
ATOM     40  O   ASP A   5       2.764   3.584  -7.816  1.00 90.81
ATOM     41  CB  ASP A   5       5.258   5.770  -7.719  1.00 90.81
ATOM     42  CG  ASP A   5       5.833   7.020  -8.362  1.00 90.81
ATOM     43  OD1 ASP A   5       5.200   7.570  -9.291  1.00 90.81
ATOM     44  OD2 ASP A   5       6.925   7.453  -7.944  1.00 90.81
ATOM     45  N   LEU A   6       3.354   4.363  -5.789  1.00 91.50
ATOM     46  CA  LEU A   6       2.844   3.182  -5.105  1.00 91.50
ATOM     47  C   LEU A   6       1.356   2.990  -5.383  1.00 91.50
ATOM     48  O   LEU A   6       0.910   1.875  -5.660  1.00 91.50
ATOM     49  CB  LEU A   6       3.082   3.291  -3.596  1.00 91.50
ATOM     50  CG  LEU A   6       2.516   2.158  -2.738  1.00 91.50
ATOM     51  CD1 LEU A   6       3.182   0.835  -3.098  1.00 91.50
ATOM     52  CD2 LEU A   6       2.699   2.469  -1.256  1.00 91.50
ATOM     53  N   TYR A   7       0.583   4.039  -5.266  1.00 93.38
ATOM     54  CA  TYR A   7      -0.853   4.023  -5.520  1.00 93.38
ATOM     55  C   TYR A   7      -1.155   3.469  -6.906  1.00 93.38
ATOM     56  O   TYR A   7      -2.012   2.596  -7.062  1.00 93.38
ATOM     57  CB  TYR A   7      -1.441   5.430  -5.379  1.00 93.38
ATOM     58  CG  TYR A   7      -2.935   5.487  -5.586  1.00 93.38
ATOM     59  CD1 TYR A   7      -3.811   4.969  -4.635  1.00 93.38
ATOM     60  CD2 TYR A   7      -3.475   6.058  -6.733  1.00 93.38
ATOM     61  CE1 TYR A   7      -5.188   5.017  -4.822  1.00 93.38
ATOM     62  CE2 TYR A   7      -4.849   6.116  -6.933  1.00 93.38
ATOM     63  CZ  TYR A   7      -5.697   5.593  -5.972  1.00 93.38
ATOM     64  OH  TYR A   7      -7.060   5.642  -6.163  1.00 93.38
ATOM     65  N   GLU A   8      -0.430   3.949  -7.902  1.00 91.25
ATOM     66  CA  GLU A   8      -0.622   3.500  -9.281  1.00 91.25
ATOM     67  C   GLU A   8      -0.275   2.021  -9.430  1.00 91.25
ATOM     68  O   GLU A   8      -0.980   1.280 -10.117  1.00 91.25
ATOM     69  CB  GLU A   8       0.221   4.340 -10.242  1.00 91.25
ATOM     70  CG  GLU A   8      -0.055   5.836 -10.160  1.00 91.25
ATOM     71  CD  GLU A   8      -0.849   6.367 -11.343  1.00 91.25
ATOM     72  OE1 GLU A   8      -1.967   5.867 -11.596  1.00 91.25
ATOM     73  OE2 GLU A   8      -0.347   7.291 -12.020  1.00 91.25
ATOM     74  N   HIS A   9       0.749   1.637  -8.766  1.00 90.31
ATOM     75  CA  HIS A   9       1.140   0.232  -8.805  1.00 90.31
ATOM     76  C   HIS A   9       0.078  -0.651  -8.156  1.00 90.31
ATOM     77  O   HIS A   9      -0.262  -1.710  -8.688  1.00 90.31
ATOM     78  CB  HIS A   9       2.484   0.034  -8.102  1.00 90.31
ATOM     79  CG  HIS A   9       3.665   0.298  -8.983  1.00 90.31
ATOM     80  ND1 HIS A   9       4.061   1.570  -9.329  1.00 90.31
ATOM     81  CD2 HIS A   9       4.537  -0.549  -9.571  1.00 90.31
ATOM     82  CE1 HIS A   9       5.128   1.494 -10.111  1.00 90.31
ATOM     83  NE2 HIS A   9       5.437   0.218 -10.275  1.00 90.31
ATOM     84  N   LEU A  10      -0.435  -0.205  -7.039  1.00 90.69
ATOM     85  CA  LEU A  10      -1.464  -0.969  -6.344  1.00 90.69
ATOM     86  C   LEU A  10      -2.725  -1.083  -7.195  1.00 90.69
ATOM     87  O   LEU A  10      -3.332  -2.152  -7.273  1.00 90.69
ATOM     88  CB  LEU A  10      -1.799  -0.319  -5.000  1.00 90.69
ATOM     89  CG  LEU A  10      -0.684  -0.317  -3.953  1.00 90.69
ATOM     90  CD1 LEU A  10      -1.118   0.466  -2.719  1.00 90.69
ATOM     91  CD2 LEU A  10      -0.298  -1.744  -3.578  1.00 90.69
ATOM     92  N   GLN A  11      -3.049  -0.005  -7.855  1.00 90.44
ATOM     93  CA  GLN A  11      -4.211   0.007  -8.734  1.00 90.44
ATOM     94  C   GLN A  11      -4.027  -0.954  -9.906  1.00 90.44
ATOM     95  O   GLN A  11      -4.980  -1.614 -10.328  1.00 90.44
ATOM     96  CB  GLN A  11      -4.477   1.422  -9.258  1.00 90.44
ATOM     97  CG  GLN A  11      -5.333   2.268  -8.318  1.00 90.44
ATOM     98  CD  GLN A  11      -6.709   2.563  -8.892  1.00 90.44
ATOM     99  OE1 GLN A  11      -7.227   1.805  -9.721  1.00 90.44
ATOM    100  NE2 GLN A  11      -7.306   3.670  -8.457  1.00 90.44
ATOM    101  N   ASN A  12      -2.885  -0.992 -10.391  1.00 88.44
ATOM    102  CA  ASN A  12      -2.588  -1.914 -11.477  1.00 88.44
ATOM    103  C   ASN A  12      -2.758  -3.367 -11.047  1.00 88.44
ATOM    104  O   ASN A  12      -3.320  -4.180 -11.789  1.00 88.44
ATOM    105  CB  ASN A  12      -1.173  -1.680 -12.008  1.00 88.44
ATOM    106  CG  ASN A  12      -1.137  -0.703 -13.167  1.00 88.44
ATOM    107  OD1 ASN A  12      -0.988  -1.100 -14.328  1.00 88.44
ATOM    108  ND2 ASN A  12      -1.267   0.584 -12.864  1.00 88.44
ATOM    109  N   VAL A  13      -2.250  -3.664  -9.898  1.00 85.94
ATOM    110  CA  VAL A  13      -2.393  -5.008  -9.352  1.00 85.94
ATOM    111  C   VAL A  13      -3.873  -5.348  -9.188  1.00 85.94
ATOM    112  O   VAL A  13      -4.301  -6.457  -9.508  1.00 85.94
ATOM    113  CB  VAL A  13      -1.664  -5.148  -7.992  1.00 85.94
ATOM    114  CG1 VAL A  13      -2.109  -6.422  -7.273  1.00 85.94
ATOM    115  CG2 VAL A  13      -0.151  -5.152  -8.202  1.00 85.94
ATOM    116  N   LEU A  14      -4.574  -4.395  -8.711  1.00 87.06
ATOM    117  CA  LEU A  14      -6.004  -4.586  -8.492  1.00 87.06
ATOM    118  C   LEU A  14      -6.727  -4.805  -9.820  1.00 87.06
ATOM    119  O   LEU A  14      -7.641  -5.629  -9.906  1.00 87.06
ATOM    120  CB  LEU A  14      -6.605  -3.385  -7.762  1.00 87.06
ATOM    121  CG  LEU A  14      -8.082  -3.496  -7.373  1.00 87.06
ATOM    122  CD1 LEU A  14      -8.335  -4.812  -6.649  1.00 87.06
ATOM    123  CD2 LEU A  14      -8.492  -2.315  -6.507  1.00 87.06
ATOM    124  N   LYS A  15      -6.340  -4.113 -10.852  1.00 87.19
ATOM    125  CA  LYS A  15      -6.949  -4.215 -12.172  1.00 87.19
ATOM    126  C   LYS A  15      -6.688  -5.582 -12.789  1.00 87.19
ATOM    127  O   LYS A  15      -7.543  -6.117 -13.508  1.00 87.19
ATOM    128  CB  LYS A  15      -6.418  -3.113 -13.094  1.00 87.19
ATOM    129  CG  LYS A  15      -6.538  -3.435 -14.576  1.00 87.19
ATOM    130  CD  LYS A  15      -5.822  -2.402 -15.433  1.00 87.19
ATOM    131  CE  LYS A  15      -4.315  -2.446 -15.221  1.00 87.19
ATOM    132  NZ  LYS A  15      -3.617  -1.360 -15.977  1.00 87.19
ATOM    133  N   VAL A  16      -5.441  -6.027 -12.656  1.00 82.19
ATOM    134  CA  VAL A  16      -5.070  -7.324 -13.211  1.00 82.19
ATOM    135  C   VAL A  16      -5.898  -8.422 -12.539  1.00 82.19
ATOM    136  O   VAL A  16      -6.195  -9.445 -13.156  1.00 82.19
ATOM    137  CB  VAL A  16      -3.564  -7.609 -13.031  1.00 82.19
ATOM    138  CG1 VAL A  16      -3.208  -8.994 -13.565  1.00 82.19
ATOM    139  CG2 VAL A  16      -2.732  -6.534 -13.724  1.00 82.19
ATOM    140  N   GLY A  17      -6.289  -8.195 -11.352  1.00 79.88
ATOM    141  CA  GLY A  17      -7.074  -9.133 -10.562  1.00 79.88
ATOM    142  C   GLY A  17      -6.785  -9.047  -9.078  1.00 79.88
ATOM    143  O   GLY A  17      -6.910  -7.977  -8.477  1.00 79.88
ATOM    144  N   SER A  18      -6.363 -10.234  -8.531  1.00 78.88
ATOM    145  CA  SER A  18      -6.043 -10.328  -7.109  1.00 78.88
ATOM    146  C   SER A  18      -4.574 -10.680  -6.895  1.00 78.88
ATOM    147  O   SER A  18      -3.887 -11.102  -7.828  1.00 78.88
ATOM    148  CB  SER A  18      -6.926 -11.375  -6.430  1.00 78.88
ATOM    149  OG  SER A  18      -8.203 -10.843  -6.134  1.00 78.88
ATOM    150  N   VAL A  19      -4.078 -10.281  -5.766  1.00 78.94
ATOM    151  CA  VAL A  19      -2.721 -10.656  -5.375  1.00 78.94
ATOM    152  C   VAL A  19      -2.500 -12.148  -5.652  1.00 78.94
ATOM    153  O   VAL A  19      -1.421 -12.547  -6.098  1.00 78.94
ATOM    154  CB  VAL A  19      -2.449 -10.344  -3.889  1.00 78.94
ATOM    155  CG1 VAL A  19      -1.054 -10.820  -3.484  1.00 78.94
ATOM    156  CG2 VAL A  19      -2.607  -8.852  -3.621  1.00 78.94
ATOM    157  N   GLY A  20      -3.586 -12.867  -5.508  1.00 79.00
ATOM    158  CA  GLY A  20      -3.525 -14.297  -5.773  1.00 79.00
ATOM    159  C   GLY A  20      -3.287 -14.617  -7.238  1.00 79.00
ATOM    160  O   GLY A  20      -2.471 -15.484  -7.562  1.00 79.00
ATOM    161  N   LYS A  21      -3.900 -13.914  -8.086  1.00 82.31
ATOM    162  CA  LYS A  21      -3.783 -14.141  -9.523  1.00 82.31
ATOM    163  C   LYS A  21      -2.373 -13.828 -10.016  1.00 82.31
ATOM    164  O   LYS A  21      -1.813 -14.570 -10.828  1.00 82.31
ATOM    165  CB  LYS A  21      -4.805 -13.297 -10.289  1.00 82.31
ATOM    166  CG  LYS A  21      -4.551 -13.224 -11.789  1.00 82.31
ATOM    167  CD  LYS A  21      -5.553 -12.310 -12.474  1.00 82.31
ATOM    168  CE  LYS A  21      -6.001 -12.883 -13.817  1.00 82.31
ATOM    169  NZ  LYS A  21      -7.031 -12.021 -14.467  1.00 82.31
ATOM    170  N   ILE A  22      -1.849 -12.797  -9.555  1.00 78.88
ATOM    171  CA  ILE A  22      -0.500 -12.406  -9.953  1.00 78.88
ATOM    172  C   ILE A  22       0.507 -13.430  -9.430  1.00 78.88
ATOM    173  O   ILE A  22       1.459 -13.789 -10.125  1.00 78.88
ATOM    174  CB  ILE A  22      -0.145 -10.992  -9.445  1.00 78.88
ATOM    175  CG1 ILE A  22      -1.071  -9.953 -10.078  1.00 78.88
ATOM    176  CG2 ILE A  22       1.324 -10.672  -9.734  1.00 78.88
ATOM    177  CD1 ILE A  22      -0.790  -8.526  -9.637  1.00 78.88
ATOM    178  N   MET A  23       0.232 -13.906  -8.266  1.00 77.88
ATOM    179  CA  MET A  23       1.109 -14.906  -7.668  1.00 77.88
ATOM    180  C   MET A  23       1.065 -16.219  -8.453  1.00 77.88
ATOM    181  O   MET A  23       2.076 -16.906  -8.562  1.00 77.88
ATOM    182  CB  MET A  23       0.716 -15.164  -6.211  1.00 77.88
ATOM    183  CG  MET A  23       1.149 -14.056  -5.257  1.00 77.88
ATOM    184  SD  MET A  23       0.172 -14.049  -3.704  1.00 77.88
ATOM    185  CE  MET A  23       1.319 -14.913  -2.600  1.00 77.88
ATOM    186  N   GLU A  24      -0.081 -16.547  -8.953  1.00 78.69
ATOM    187  CA  GLU A  24      -0.236 -17.734  -9.766  1.00 78.69
ATOM    188  C   GLU A  24       0.520 -17.609 -11.086  1.00 78.69
ATOM    189  O   GLU A  24       0.958 -18.609 -11.656  1.00 78.69
ATOM    190  CB  GLU A  24      -1.717 -18.016 -10.031  1.00 78.69
ATOM    191  CG  GLU A  24      -2.482 -18.506  -8.810  1.00 78.69
ATOM    192  CD  GLU A  24      -3.689 -19.361  -9.162  1.00 78.69
ATOM    193  OE1 GLU A  24      -4.737 -18.798  -9.549  1.00 78.69
ATOM    194  OE2 GLU A  24      -3.580 -20.602  -9.066  1.00 78.69
ATOM    195  N   MET A  25       0.703 -16.438 -11.570  1.00 78.00
ATOM    196  CA  MET A  25       1.377 -16.172 -12.836  1.00 78.00
ATOM    197  C   MET A  25       2.893 -16.219 -12.664  1.00 78.00
ATOM    198  O   MET A  25       3.629 -16.328 -13.648  1.00 78.00
ATOM    199  CB  MET A  25       0.949 -14.820 -13.398  1.00 78.00
ATOM    200  CG  MET A  25      -0.544 -14.715 -13.673  1.00 78.00
ATOM    201  SD  MET A  25      -0.976 -13.214 -14.631  1.00 78.00
ATOM    202  CE  MET A  25      -0.420 -11.930 -13.478  1.00 78.00
ATOM    203  N   LEU A  26       3.266 -16.078 -11.367  1.00 71.50
ATOM    204  CA  LEU A  26       4.699 -16.078 -11.094  1.00 71.50
ATOM    205  C   LEU A  26       5.211 -17.516 -10.906  1.00 71.50
ATOM    206  O   LEU A  26       4.656 -18.281 -10.117  1.00 71.50
ATOM    207  CB  LEU A  26       5.012 -15.250  -9.852  1.00 71.50
ATOM    208  CG  LEU A  26       4.514 -13.807  -9.858  1.00 71.50
ATOM    209  CD1 LEU A  26       4.807 -13.133  -8.519  1.00 71.50
ATOM    210  CD2 LEU A  26       5.151 -13.027 -11.001  1.00 71.50
ATOM    211  N   PRO A  27       6.168 -17.891 -11.734  1.00 72.31
ATOM    212  CA  PRO A  27       6.727 -19.250 -11.609  1.00 72.31
ATOM    213  C   PRO A  27       7.348 -19.500 -10.234  1.00 72.31
ATOM    214  O   PRO A  27       8.148 -18.688  -9.758  1.00 72.31
ATOM    215  CB  PRO A  27       7.793 -19.281 -12.711  1.00 72.31
ATOM    216  CG  PRO A  27       7.977 -17.869 -13.114  1.00 72.31
ATOM    217  CD  PRO A  27       6.880 -17.049 -12.500  1.00 72.31
ATOM    218  N   GLY A  28       6.828 -20.656  -9.539  1.00 70.44
ATOM    219  CA  GLY A  28       7.383 -21.062  -8.250  1.00 70.44
ATOM    220  C   GLY A  28       6.543 -20.609  -7.074  1.00 70.44
ATOM    221  O   GLY A  28       6.801 -21.000  -5.934  1.00 70.44
ATOM    222  N   MET A  29       5.633 -19.750  -7.289  1.00 66.62
ATOM    223  CA  MET A  29       4.840 -19.219  -6.188  1.00 66.62
ATOM    224  C   MET A  29       3.410 -19.734  -6.242  1.00 66.62
ATOM    225  O   MET A  29       2.590 -19.406  -5.383  1.00 66.62
ATOM    226  CB  MET A  29       4.844 -17.688  -6.223  1.00 66.62
ATOM    227  CG  MET A  29       4.595 -17.036  -4.872  1.00 66.62
ATOM    228  SD  MET A  29       4.856 -15.224  -4.902  1.00 66.62
ATOM    229  CE  MET A  29       4.767 -14.862  -3.128  1.00 66.62
ATOM    230  N   SER A  30       3.039 -20.500  -7.234  1.00 65.88
ATOM    231  CA  SER A  30       1.690 -21.031  -7.395  1.00 65.88
ATOM    232  C   SER A  30       1.224 -21.750  -6.129  1.00 65.88
ATOM    233  O   SER A  30       0.025 -21.797  -5.848  1.00 65.88
ATOM    234  CB  SER A  30       1.633 -22.000  -8.578  1.00 65.88
ATOM    235  OG  SER A  30       1.148 -21.355  -9.749  1.00 65.88
ATOM    236  N   GLY A  31       2.152 -22.188  -5.387  1.00 63.06
ATOM    237  CA  GLY A  31       1.777 -22.969  -4.215  1.00 63.06
ATOM    238  C   GLY A  31       1.433 -22.094  -3.016  1.00 63.06
ATOM    239  O   GLY A  31       0.873 -22.594  -2.031  1.00 63.06
ATOM    240  N   LEU A  32       1.808 -20.875  -3.113  1.00 62.62
ATOM    241  CA  LEU A  32       1.571 -20.000  -1.966  1.00 62.62
ATOM    242  C   LEU A  32       0.236 -19.281  -2.100  1.00 62.62
ATOM    243  O   LEU A  32      -0.167 -18.547  -1.200  1.00 62.62
ATOM    244  CB  LEU A  32       2.705 -18.984  -1.823  1.00 62.62
ATOM    245  CG  LEU A  32       2.784 -18.243  -0.485  1.00 62.62
ATOM    246  CD1 LEU A  32       3.397 -19.138   0.580  1.00 62.62
ATOM    247  CD2 LEU A  32       3.601 -16.958  -0.644  1.00 62.62
ATOM    248  N   SER A  33      -0.677 -19.625  -3.127  1.00 67.38
ATOM    249  CA  SER A  33      -1.837 -18.906  -3.643  1.00 67.38
ATOM    250  C   SER A  33      -3.104 -19.281  -2.883  1.00 67.38
ATOM    251  O   SER A  33      -4.168 -18.703  -3.109  1.00 67.38
ATOM    252  CB  SER A  33      -2.023 -19.188  -5.133  1.00 67.38
ATOM    253  OG  SER A  33      -2.348 -20.555  -5.350  1.00 67.38
ATOM    254  N   GLY A  34      -3.062 -19.281  -1.451  1.00 72.81
ATOM    255  CA  GLY A  34      -4.199 -19.578  -0.592  1.00 72.81
ATOM    256  C   GLY A  34      -4.570 -18.422   0.317  1.00 72.81
ATOM    257  O   GLY A  34      -4.797 -17.297  -0.152  1.00 72.81
ATOM    258  N   ALA A  35      -4.508 -18.719   1.584  1.00 69.50
ATOM    259  CA  ALA A  35      -4.859 -17.766   2.639  1.00 69.50
ATOM    260  C   ALA A  35      -4.043 -16.484   2.516  1.00 69.50
ATOM    261  O   ALA A  35      -4.559 -15.383   2.762  1.00 69.50
ATOM    262  CB  ALA A  35      -4.648 -18.391   4.012  1.00 69.50
ATOM    263  N   ALA A  36      -2.889 -16.641   1.963  1.00 72.12
ATOM    264  CA  ALA A  36      -1.999 -15.492   1.812  1.00 72.12
ATOM    265  C   ALA A  36      -2.508 -14.547   0.733  1.00 72.12
ATOM    266  O   ALA A  36      -2.398 -13.320   0.869  1.00 72.12
ATOM    267  CB  ALA A  36      -0.582 -15.961   1.481  1.00 72.12
ATOM    268  N   SER A  37      -3.213 -15.148  -0.210  1.00 76.56
ATOM    269  CA  SER A  37      -3.738 -14.336  -1.305  1.00 76.56
ATOM    270  C   SER A  37      -4.945 -13.516  -0.857  1.00 76.56
ATOM    271  O   SER A  37      -5.051 -12.328  -1.183  1.00 76.56
ATOM    272  CB  SER A  37      -4.125 -15.219  -2.490  1.00 76.56
ATOM    273  OG  SER A  37      -5.191 -16.096  -2.141  1.00 76.56
ATOM    274  N   ALA A  38      -5.730 -14.164  -0.123  1.00 81.38
ATOM    275  CA  ALA A  38      -6.922 -13.469   0.355  1.00 81.38
ATOM    276  C   ALA A  38      -6.543 -12.297   1.259  1.00 81.38
ATOM    277  O   ALA A  38      -7.109 -11.203   1.143  1.00 81.38
ATOM    278  CB  ALA A  38      -7.844 -14.430   1.096  1.00 81.38
ATOM    279  N   GLN A  39      -5.570 -12.578   2.088  1.00 82.62
ATOM    280  CA  GLN A  39      -5.098 -11.531   2.986  1.00 82.62
ATOM    281  C   GLN A  39      -4.395 -10.422   2.211  1.00 82.62
ATOM    282  O   GLN A  39      -4.504  -9.242   2.562  1.00 82.62
ATOM    283  CB  GLN A  39      -4.156 -12.109   4.039  1.00 82.62
ATOM    284  CG  GLN A  39      -3.538 -11.061   4.959  1.00 82.62
ATOM    285  CD  GLN A  39      -4.574 -10.344   5.803  1.00 82.62
ATOM    286  OE1 GLN A  39      -4.904 -10.772   6.909  1.00 82.62
ATOM    287  NE2 GLN A  39      -5.101  -9.240   5.274  1.00 82.62
ATOM    288  N   GLY A  40      -3.750 -10.852   1.196  1.00 83.44
ATOM    289  CA  GLY A  40      -3.105  -9.883   0.330  1.00 83.44
ATOM    290  C   GLY A  40      -4.086  -8.953  -0.358  1.00 83.44
ATOM    291  O   GLY A  40      -3.854  -7.746  -0.441  1.00 83.44
ATOM    292  N   ASP A  41      -5.223  -9.531  -0.764  1.00 85.19
ATOM    293  CA  ASP A  41      -6.258  -8.742  -1.426  1.00 85.19
ATOM    294  C   ASP A  41      -6.883  -7.738  -0.463  1.00 85.19
ATOM    295  O   ASP A  41      -7.152  -6.594  -0.840  1.00 85.19
ATOM    296  CB  ASP A  41      -7.340  -9.656  -2.002  1.00 85.19
ATOM    297  CG  ASP A  41      -6.829 -10.558  -3.111  1.00 85.19
ATOM    298  OD1 ASP A  41      -5.697 -10.349  -3.598  1.00 85.19
ATOM    299  OD2 ASP A  41      -7.560 -11.494  -3.503  1.00 85.19
ATOM    300  N   ILE A  42      -7.031  -8.133   0.752  1.00 86.06
ATOM    301  CA  ILE A  42      -7.609  -7.262   1.771  1.00 86.06
ATOM    302  C   ILE A  42      -6.656  -6.105   2.061  1.00 86.06
ATOM    303  O   ILE A  42      -7.078  -4.945   2.119  1.00 86.06
ATOM    304  CB  ILE A  42      -7.918  -8.039   3.070  1.00 86.06
ATOM    305  CG1 ILE A  42      -8.806  -9.258   2.766  1.00 86.06
ATOM    306  CG2 ILE A  42      -8.582  -7.122   4.103  1.00 86.06
ATOM    307  CD1 ILE A  42      -8.631 -10.402   3.750  1.00 86.06
ATOM    308  N   SER A  43      -5.426  -6.496   2.170  1.00 87.12
ATOM    309  CA  SER A  43      -4.414  -5.477   2.434  1.00 87.12
ATOM    310  C   SER A  43      -4.301  -4.496   1.272  1.00 87.12
ATOM    311  O   SER A  43      -4.176  -3.287   1.484  1.00 87.12
ATOM    312  CB  SER A  43      -3.053  -6.129   2.695  1.00 87.12
ATOM    313  OG  SER A  43      -2.477  -6.589   1.485  1.00 87.12
ATOM    314  N   LEU A  44      -4.363  -5.047   0.118  1.00 88.81
ATOM    315  CA  LEU A  44      -4.273  -4.238  -1.092  1.00 88.81
ATOM    316  C   LEU A  44      -5.379  -3.189  -1.130  1.00 88.81
ATOM    317  O   LEU A  44      -5.105  -1.997  -1.287  1.00 88.81
ATOM    318  CB  LEU A  44      -4.352  -5.125  -2.338  1.00 88.81
ATOM    319  CG  LEU A  44      -4.420  -4.398  -3.682  1.00 88.81
ATOM    320  CD1 LEU A  44      -3.141  -4.632  -4.479  1.00 88.81
ATOM    321  CD2 LEU A  44      -5.639  -4.858  -4.474  1.00 88.81
ATOM    322  N   LYS A  45      -6.582  -3.605  -0.882  1.00 91.19
ATOM    323  CA  LYS A  45      -7.719  -2.688  -0.903  1.00 91.19
ATOM    324  C   LYS A  45      -7.621  -1.668   0.227  1.00 91.19
ATOM    325  O   LYS A  45      -7.941  -0.492   0.038  1.00 91.19
ATOM    326  CB  LYS A  45      -9.031  -3.461  -0.801  1.00 91.19
ATOM    327  CG  LYS A  45      -9.931  -3.315  -2.018  1.00 91.19
ATOM    328  CD  LYS A  45     -10.460  -1.891  -2.153  1.00 91.19
ATOM    329  CE  LYS A  45     -11.417  -1.754  -3.329  1.00 91.19
ATOM    330  NZ  LYS A  45     -12.079  -0.415  -3.358  1.00 91.19
ATOM    331  N   GLY A  46      -7.188  -2.164   1.384  1.00 92.81
ATOM    332  CA  GLY A  46      -6.992  -1.265   2.510  1.00 92.81
ATOM    333  C   GLY A  46      -6.000  -0.155   2.225  1.00 92.81
ATOM    334  O   GLY A  46      -6.266   1.014   2.512  1.00 92.81
ATOM    335  N   TYR A  47      -4.926  -0.525   1.611  1.00 94.06
ATOM    336  CA  TYR A  47      -3.896   0.452   1.279  1.00 94.06
ATOM    337  C   TYR A  47      -4.414   1.465   0.264  1.00 94.06
ATOM    338  O   TYR A  47      -4.168   2.666   0.397  1.00 94.06
ATOM    339  CB  TYR A  47      -2.648  -0.246   0.731  1.00 94.06
ATOM    340  CG  TYR A  47      -1.958  -1.131   1.739  1.00 94.06
ATOM    341  CD1 TYR A  47      -1.992  -0.831   3.099  1.00 94.06
ATOM    342  CD2 TYR A  47      -1.267  -2.268   1.333  1.00 94.06
ATOM    343  CE1 TYR A  47      -1.354  -1.643   4.031  1.00 94.06
ATOM    344  CE2 TYR A  47      -0.625  -3.087   2.257  1.00 94.06
ATOM    345  CZ  TYR A  47      -0.675  -2.767   3.601  1.00 94.06
ATOM    346  OH  TYR A  47      -0.042  -3.574   4.518  1.00 94.06
ATOM    347  N   ILE A  48      -5.160   0.998  -0.669  1.00 94.69
ATOM    348  CA  ILE A  48      -5.723   1.893  -1.675  1.00 94.69
ATOM    349  C   ILE A  48      -6.684   2.877  -1.011  1.00 94.69
ATOM    350  O   ILE A  48      -6.625   4.082  -1.270  1.00 94.69
ATOM    351  CB  ILE A  48      -6.449   1.106  -2.789  1.00 94.69
ATOM    352  CG1 ILE A  48      -5.438   0.340  -3.648  1.00 94.69
ATOM    353  CG2 ILE A  48      -7.297   2.047  -3.650  1.00 94.69
ATOM    354  CD1 ILE A  48      -6.074  -0.599  -4.664  1.00 94.69
ATOM    355  N   HIS A  49      -7.480   2.434  -0.075  1.00 95.94
ATOM    356  CA  HIS A  49      -8.422   3.291   0.636  1.00 95.94
ATOM    357  C   HIS A  49      -7.695   4.363   1.440  1.00 95.94
ATOM    358  O   HIS A  49      -8.141   5.512   1.496  1.00 95.94
ATOM    359  CB  HIS A  49      -9.312   2.455   1.558  1.00 95.94
ATOM    360  CG  HIS A  49     -10.344   1.653   0.830  1.00 95.94
ATOM    361  ND1 HIS A  49     -11.132   0.708   1.455  1.00 95.94
ATOM    362  CD2 HIS A  49     -10.716   1.658  -0.470  1.00 95.94
ATOM    363  CE1 HIS A  49     -11.947   0.165   0.567  1.00 95.94
ATOM    364  NE2 HIS A  49     -11.720   0.724  -0.609  1.00 95.94
ATOM    365  N   MET A  50      -6.641   3.955   2.021  1.00 96.44
ATOM    366  CA  MET A  50      -5.855   4.898   2.811  1.00 96.44
ATOM    367  C   MET A  50      -5.207   5.949   1.915  1.00 96.44
ATOM    368  O   MET A  50      -5.203   7.137   2.244  1.00 96.44
ATOM    369  CB  MET A  50      -4.785   4.164   3.621  1.00 96.44
ATOM    370  CG  MET A  50      -5.283   3.635   4.956  1.00 96.44
ATOM    371  SD  MET A  50      -4.052   2.563   5.787  1.00 96.44
ATOM    372  CE  MET A  50      -4.517   0.947   5.109  1.00 96.44
ATOM    373  N   LEU A  51      -4.727   5.504   0.803  1.00 96.56
ATOM    374  CA  LEU A  51      -4.082   6.422  -0.130  1.00 96.56
ATOM    375  C   LEU A  51      -5.105   7.359  -0.765  1.00 96.56
ATOM    376  O   LEU A  51      -4.809   8.531  -1.014  1.00 96.56
ATOM    377  CB  LEU A  51      -3.340   5.645  -1.220  1.00 96.56
ATOM    378  CG  LEU A  51      -2.078   4.902  -0.781  1.00 96.56
ATOM    379  CD1 LEU A  51      -1.622   3.939  -1.874  1.00 96.56
ATOM    380  CD2 LEU A  51      -0.969   5.887  -0.433  1.00 96.56
ATOM    381  N   ASP A  52      -6.324   6.863  -0.947  1.00 96.31
ATOM    382  CA  ASP A  52      -7.418   7.672  -1.471  1.00 96.31
ATOM    383  C   ASP A  52      -7.770   8.805  -0.510  1.00 96.31
ATOM    384  O   ASP A  52      -8.273   9.852  -0.931  1.00 96.31
ATOM    385  CB  ASP A  52      -8.648   6.805  -1.734  1.00 96.31
ATOM    386  CG  ASP A  52      -8.711   6.281  -3.158  1.00 96.31
ATOM    387  OD1 ASP A  52      -8.093   6.887  -4.056  1.00 96.31
ATOM    388  OD2 ASP A  52      -9.391   5.253  -3.382  1.00 96.31
ATOM    389  N   SER A  53      -7.461   8.602   0.783  1.00 96.44
ATOM    390  CA  SER A  53      -7.777   9.578   1.816  1.00 96.44
ATOM    391  C   SER A  53      -6.664  10.609   1.955  1.00 96.44
ATOM    392  O   SER A  53      -6.766  11.539   2.766  1.00 96.44
ATOM    393  CB  SER A  53      -8.016   8.891   3.160  1.00 96.44
ATOM    394  OG  SER A  53      -6.800   8.440   3.719  1.00 96.44
ATOM    395  N   MET A  54      -5.629  10.492   1.167  1.00 96.12
ATOM    396  CA  MET A  54      -4.520  11.445   1.208  1.00 96.12
ATOM    397  C   MET A  54      -4.684  12.523   0.140  1.00 96.12
ATOM    398  O   MET A  54      -5.371  12.305  -0.860  1.00 96.12
ATOM    399  CB  MET A  54      -3.184  10.719   1.020  1.00 96.12
ATOM    400  CG  MET A  54      -2.853   9.748   2.138  1.00 96.12
ATOM    401  SD  MET A  54      -1.288   8.837   1.839  1.00 96.12
ATOM    402  CE  MET A  54      -1.035   8.086   3.472  1.00 96.12
ATOM    403  N   THR A  55      -4.016  13.656   0.428  1.00 94.69
ATOM    404  CA  THR A  55      -4.051  14.742  -0.550  1.00 94.69
ATOM    405  C   THR A  55      -3.006  14.516  -1.641  1.00 94.69
ATOM    406  O   THR A  55      -2.066  13.742  -1.459  1.00 94.69
ATOM    407  CB  THR A  55      -3.814  16.109   0.120  1.00 94.69
ATOM    408  OG1 THR A  55      -2.415  16.263   0.385  1.00 94.69
ATOM    409  CG2 THR A  55      -4.584  16.212   1.433  1.00 94.69
ATOM    410  N   ALA A  56      -3.291  15.273  -2.713  1.00 94.75
ATOM    411  CA  ALA A  56      -2.328  15.172  -3.807  1.00 94.75
ATOM    412  C   ALA A  56      -0.933  15.586  -3.348  1.00 94.75
ATOM    413  O   ALA A  56       0.065  14.992  -3.766  1.00 94.75
ATOM    414  CB  ALA A  56      -2.773  16.031  -4.984  1.00 94.75
ATOM    415  N   ALA A  57      -0.891  16.594  -2.543  1.00 94.44
ATOM    416  CA  ALA A  57       0.389  17.078  -2.027  1.00 94.44
ATOM    417  C   ALA A  57       1.083  16.000  -1.197  1.00 94.44
ATOM    418  O   ALA A  57       2.303  15.828  -1.278  1.00 94.44
ATOM    419  CB  ALA A  57       0.190  18.344  -1.195  1.00 94.44
ATOM    420  N   GLU A  58       0.334  15.281  -0.442  1.00 94.44
ATOM    421  CA  GLU A  58       0.869  14.203   0.391  1.00 94.44
ATOM    422  C   GLU A  58       1.350  13.039  -0.461  1.00 94.44
ATOM    423  O   GLU A  58       2.418  12.477  -0.208  1.00 94.44
ATOM    424  CB  GLU A  58      -0.184  13.727   1.395  1.00 94.44
ATOM    425  CG  GLU A  58      -0.609  14.796   2.393  1.00 94.44
ATOM    426  CD  GLU A  58      -1.774  14.369   3.271  1.00 94.44
ATOM    427  OE1 GLU A  58      -2.010  15.003   4.323  1.00 94.44
ATOM    428  OE2 GLU A  58      -2.453  13.380   2.908  1.00 94.44
ATOM    429  N   LEU A  59       0.636  12.734  -1.483  1.00 95.38
ATOM    430  CA  LEU A  59       0.965  11.625  -2.369  1.00 95.38
ATOM    431  C   LEU A  59       2.207  11.938  -3.197  1.00 95.38
ATOM    432  O   LEU A  59       3.004  11.039  -3.490  1.00 95.38
ATOM    433  CB  LEU A  59      -0.214  11.305  -3.293  1.00 95.38
ATOM    434  CG  LEU A  59      -1.437  10.664  -2.637  1.00 95.38
ATOM    435  CD1 LEU A  59      -2.578  10.547  -3.643  1.00 95.38
ATOM    436  CD2 LEU A  59      -1.080   9.297  -2.062  1.00 95.38
ATOM    437  N   ASN A  60       2.424  13.125  -3.451  1.00 94.38
ATOM    438  CA  ASN A  60       3.520  13.531  -4.328  1.00 94.38
ATOM    439  C   ASN A  60       4.777  13.859  -3.533  1.00 94.38
ATOM    440  O   ASN A  60       5.824  14.148  -4.113  1.00 94.38
ATOM    441  CB  ASN A  60       3.105  14.727  -5.191  1.00 94.38
ATOM    442  CG  ASN A  60       2.419  14.307  -6.476  1.00 94.38
ATOM    443  OD1 ASN A  60       3.072  13.864  -7.427  1.00 94.38
ATOM    444  ND2 ASN A  60       1.102  14.440  -6.516  1.00 94.38
ATOM    445  N   GLU A  61       4.641  13.797  -2.312  1.00 92.94
ATOM    446  CA  GLU A  61       5.777  14.156  -1.471  1.00 92.94
ATOM    447  C   GLU A  61       6.887  13.117  -1.559  1.00 92.94
ATOM    448  O   GLU A  61       6.621  11.914  -1.476  1.00 92.94
ATOM    449  CB  GLU A  61       5.336  14.336  -0.015  1.00 92.94
ATOM    450  CG  GLU A  61       6.469  14.704   0.933  1.00 92.94
ATOM    451  CD  GLU A  61       7.197  15.973   0.534  1.00 92.94
ATOM    452  OE1 GLU A  61       8.450  15.978   0.537  1.00 92.94
ATOM    453  OE2 GLU A  61       6.512  16.968   0.218  1.00 92.94
ATOM    454  N   GLU A  62       8.125  13.641  -1.653  1.00 88.62
ATOM    455  CA  GLU A  62       9.273  12.742  -1.755  1.00 88.62
ATOM    456  C   GLU A  62       9.711  12.250  -0.379  1.00 88.62
ATOM    457  O   GLU A  62      10.227  11.141  -0.247  1.00 88.62
ATOM    458  CB  GLU A  62      10.438  13.438  -2.463  1.00 88.62
ATOM    459  CG  GLU A  62      11.726  12.626  -2.470  1.00 88.62
ATOM    460  CD  GLU A  62      12.946  13.442  -2.869  1.00 88.62
ATOM    461  OE1 GLU A  62      12.971  13.975  -4.001  1.00 88.62
ATOM    462  OE2 GLU A  62      13.872  13.554  -2.043  1.00 88.62
ATOM    463  N   LYS A  63       9.492  13.141   0.580  1.00 90.31
ATOM    464  CA  LYS A  63       9.883  12.805   1.945  1.00 90.31
ATOM    465  C   LYS A  63       8.680  12.383   2.777  1.00 90.31
ATOM    466  O   LYS A  63       8.336  13.039   3.764  1.00 90.31
ATOM    467  CB  LYS A  63      10.594  13.984   2.607  1.00 90.31
ATOM    468  CG  LYS A  63      11.826  14.465   1.861  1.00 90.31
ATOM    469  CD  LYS A  63      11.535  15.732   1.065  1.00 90.31
ATOM    470  CE  LYS A  63      11.289  16.926   1.985  1.00 90.31
ATOM    471  NZ  LYS A  63      10.967  18.159   1.213  1.00 90.31
ATOM    472  N   VAL A  64       8.188  11.188   2.443  1.00 89.25
ATOM    473  CA  VAL A  64       6.934  10.719   3.029  1.00 89.25
ATOM    474  C   VAL A  64       7.098  10.570   4.539  1.00 89.25
ATOM    475  O   VAL A  64       6.230  10.992   5.309  1.00 89.25
ATOM    476  CB  VAL A  64       6.480   9.383   2.404  1.00 89.25
ATOM    477  CG1 VAL A  64       5.262   8.828   3.141  1.00 89.25
ATOM    478  CG2 VAL A  64       6.176   9.562   0.919  1.00 89.25
ATOM    479  N   LYS A  65       8.180  10.023   4.984  1.00 85.25
ATOM    480  CA  LYS A  65       8.414   9.758   6.402  1.00 85.25
ATOM    481  C   LYS A  65       8.430  11.055   7.207  1.00 85.25
ATOM    482  O   LYS A  65       7.949  11.094   8.344  1.00 85.25
ATOM    483  CB  LYS A  65       9.727   9.000   6.598  1.00 85.25
ATOM    484  CG  LYS A  65       9.757   7.633   5.929  1.00 85.25
ATOM    485  CD  LYS A  65       8.803   6.658   6.614  1.00 85.25
ATOM    486  CE  LYS A  65       9.518   5.827   7.669  1.00 85.25
ATOM    487  NZ  LYS A  65      10.438   4.825   7.057  1.00 85.25
ATOM    488  N   LYS A  66       8.930  12.039   6.641  1.00 87.44
ATOM    489  CA  LYS A  66       9.008  13.328   7.316  1.00 87.44
ATOM    490  C   LYS A  66       7.660  14.047   7.270  1.00 87.44
ATOM    491  O   LYS A  66       7.297  14.758   8.219  1.00 87.44
ATOM    492  CB  LYS A  66      10.086  14.203   6.680  1.00 87.44
ATOM    493  CG  LYS A  66      11.412  13.488   6.452  1.00 87.44
ATOM    494  CD  LYS A  66      12.411  14.372   5.714  1.00 87.44
ATOM    495  CE  LYS A  66      13.674  13.610   5.347  1.00 87.44
ATOM    496  NZ  LYS A  66      14.610  14.449   4.557  1.00 87.44
ATOM    497  N   MET A  67       7.000  13.836   6.242  1.00 90.38
ATOM    498  CA  MET A  67       5.738  14.539   6.027  1.00 90.38
ATOM    499  C   MET A  67       4.621  13.914   6.848  1.00 90.38
ATOM    500  O   MET A  67       3.697  14.602   7.281  1.00 90.38
ATOM    501  CB  MET A  67       5.363  14.531   4.543  1.00 90.38
ATOM    502  CG  MET A  67       4.061  15.251   4.235  1.00 90.38
ATOM    503  SD  MET A  67       2.685  14.092   3.877  1.00 90.38
ATOM    504  CE  MET A  67       3.449  13.082   2.577  1.00 90.38
ATOM    505  N   MET A  68       4.734  12.672   7.105  1.00 92.75
ATOM    506  CA  MET A  68       3.678  11.945   7.809  1.00 92.75
ATOM    507  C   MET A  68       3.781  12.156   9.312  1.00 92.75
ATOM    508  O   MET A  68       4.223  11.266  10.039  1.00 92.75
ATOM    509  CB  MET A  68       3.746  10.453   7.484  1.00 92.75
ATOM    510  CG  MET A  68       3.225  10.102   6.098  1.00 92.75
ATOM    511  SD  MET A  68       1.458  10.543   5.881  1.00 92.75
ATOM    512  CE  MET A  68       1.356  10.571   4.068  1.00 92.75
ATOM    513  N   THR A  69       3.152  13.281   9.742  1.00 94.31
ATOM    514  CA  THR A  69       3.074  13.602  11.164  1.00 94.31
ATOM    515  C   THR A  69       1.946  12.820  11.836  1.00 94.31
ATOM    516  O   THR A  69       1.051  12.312  11.156  1.00 94.31
ATOM    517  CB  THR A  69       2.863  15.109  11.391  1.00 94.31
ATOM    518  OG1 THR A  69       1.501  15.439  11.085  1.00 94.31
ATOM    519  CG2 THR A  69       3.785  15.931  10.497  1.00 94.31
ATOM    520  N   PRO A  70       1.990  12.727  13.188  1.00 95.38
ATOM    521  CA  PRO A  70       0.904  12.031  13.883  1.00 95.38
ATOM    522  C   PRO A  70      -0.470  12.617  13.562  1.00 95.38
ATOM    523  O   PRO A  70      -1.447  11.875  13.438  1.00 95.38
ATOM    524  CB  PRO A  70       1.254  12.219  15.359  1.00 95.38
ATOM    525  CG  PRO A  70       2.735  12.416  15.379  1.00 95.38
ATOM    526  CD  PRO A  70       3.144  13.102  14.113  1.00 95.38
ATOM    527  N   SER A  71      -0.515  13.898  13.469  1.00 96.12
ATOM    528  CA  SER A  71      -1.778  14.555  13.133  1.00 96.12
ATOM    529  C   SER A  71      -2.285  14.109  11.766  1.00 96.12
ATOM    530  O   SER A  71      -3.471  13.812  11.602  1.00 96.12
ATOM    531  CB  SER A  71      -1.622  16.078  13.164  1.00 96.12
ATOM    532  OG  SER A  71      -0.873  16.517  12.052  1.00 96.12
ATOM    533  N   ARG A  72      -1.399  14.062  10.797  1.00 96.06
ATOM    534  CA  ARG A  72      -1.763  13.641   9.445  1.00 96.06
ATOM    535  C   ARG A  72      -2.174  12.172   9.422  1.00 96.06
ATOM    536  O   ARG A  72      -3.152  11.812   8.766  1.00 96.06
ATOM    537  CB  ARG A  72      -0.602  13.875   8.477  1.00 96.06
ATOM    538  CG  ARG A  72      -1.004  13.824   7.008  1.00 96.06
ATOM    539  CD  ARG A  72       0.208  13.873   6.090  1.00 96.06
ATOM    540  NE  ARG A  72       1.070  15.005   6.402  1.00 96.06
ATOM    541  CZ  ARG A  72       0.861  16.259   5.995  1.00 96.06
ATOM    542  NH1 ARG A  72      -0.195  16.559   5.252  1.00 96.06
ATOM    543  NH2 ARG A  72       1.709  17.210   6.334  1.00 96.06
ATOM    544  N   ILE A  73      -1.460  11.352  10.141  1.00 96.38
ATOM    545  CA  ILE A  73      -1.752   9.922  10.227  1.00 96.38
ATOM    546  C   ILE A  73      -3.143   9.719  10.820  1.00 96.38
ATOM    547  O   ILE A  73      -3.922   8.898  10.328  1.00 96.38
ATOM    548  CB  ILE A  73      -0.691   9.180  11.062  1.00 96.38
ATOM    549  CG1 ILE A  73       0.657   9.172  10.336  1.00 96.38
ATOM    550  CG2 ILE A  73      -1.154   7.754  11.375  1.00 96.38
ATOM    551  CD1 ILE A  73       1.796   8.570  11.148  1.00 96.38
ATOM    552  N   HIS A  74      -3.473  10.469  11.805  1.00 97.19
ATOM    553  CA  HIS A  74      -4.789  10.375  12.430  1.00 97.19
ATOM    554  C   HIS A  74      -5.887  10.773  11.445  1.00 97.19
ATOM    555  O   HIS A  74      -6.953  10.148  11.422  1.00 97.19
ATOM    556  CB  HIS A  74      -4.852  11.266  13.672  1.00 97.19
ATOM    557  CG  HIS A  74      -4.344  10.600  14.912  1.00 97.19
ATOM    558  ND1 HIS A  74      -2.995  10.482  15.193  1.00 97.19
ATOM    559  CD2 HIS A  74      -4.999  10.024  15.945  1.00 97.19
ATOM    560  CE1 HIS A  74      -2.849   9.853  16.350  1.00 97.19
ATOM    561  NE2 HIS A  74      -4.046   9.570  16.826  1.00 97.19
ATOM    562  N   ARG A  75      -5.656  11.805  10.766  1.00 96.94
ATOM    563  CA  ARG A  75      -6.625  12.250   9.766  1.00 96.94
ATOM    564  C   ARG A  75      -6.859  11.180   8.711  1.00 96.94
ATOM    565  O   ARG A  75      -8.008  10.891   8.359  1.00 96.94
ATOM    566  CB  ARG A  75      -6.152  13.547   9.102  1.00 96.94
ATOM    567  CG  ARG A  75      -7.030  13.994   7.942  1.00 96.94
ATOM    568  CD  ARG A  75      -6.391  15.136   7.167  1.00 96.94
ATOM    569  NE  ARG A  75      -7.222  15.543   6.034  1.00 96.94
ATOM    570  CZ  ARG A  75      -7.422  14.809   4.940  1.00 96.94
ATOM    571  NH1 ARG A  75      -6.853  13.608   4.811  1.00 96.94
ATOM    572  NH2 ARG A  75      -8.196  15.273   3.973  1.00 96.94
ATOM    573  N   ILE A  76      -5.805  10.625   8.172  1.00 97.25
ATOM    574  CA  ILE A  76      -5.895   9.586   7.148  1.00 97.25
ATOM    575  C   ILE A  76      -6.641   8.383   7.707  1.00 97.25
ATOM    576  O   ILE A  76      -7.516   7.824   7.039  1.00 97.25
ATOM    577  CB  ILE A  76      -4.492   9.172   6.648  1.00 97.25
ATOM    578  CG1 ILE A  76      -3.840  10.319   5.872  1.00 97.25
ATOM    579  CG2 ILE A  76      -4.585   7.908   5.789  1.00 97.25
ATOM    580  CD1 ILE A  76      -2.328  10.401   6.048  1.00 97.25
ATOM    581  N   ALA A  77      -6.348   8.008   8.961  1.00 97.00
ATOM    582  CA  ALA A  77      -7.004   6.871   9.602  1.00 97.00
ATOM    583  C   ALA A  77      -8.508   7.098   9.719  1.00 97.00
ATOM    584  O   ALA A  77      -9.305   6.238   9.328  1.00 97.00
ATOM    585  CB  ALA A  77      -6.402   6.625  10.984  1.00 97.00
ATOM    586  N   ARG A  78      -8.844   8.227  10.117  1.00 96.88
ATOM    587  CA  ARG A  78     -10.258   8.570  10.250  1.00 96.88
ATOM    588  C   ARG A  78     -10.945   8.609   8.891  1.00 96.88
ATOM    589  O   ARG A  78     -12.070   8.133   8.742  1.00 96.88
ATOM    590  CB  ARG A  78     -10.414   9.922  10.961  1.00 96.88
ATOM    591  CG  ARG A  78     -11.844  10.425  11.018  1.00 96.88
ATOM    592  CD  ARG A  78     -12.654   9.695  12.088  1.00 96.88
ATOM    593  NE  ARG A  78     -13.093   8.384  11.622  1.00 96.88
ATOM    594  CZ  ARG A  78     -14.173   8.166  10.878  1.00 96.88
ATOM    595  NH1 ARG A  78     -14.947   9.181  10.496  1.00 96.88
ATOM    596  NH2 ARG A  78     -14.487   6.934  10.501  1.00 96.88
ATOM    597  N   GLY A  79     -10.250   9.203   7.977  1.00 96.38
ATOM    598  CA  GLY A  79     -10.828   9.359   6.652  1.00 96.38
ATOM    599  C   GLY A  79     -11.008   8.047   5.922  1.00 96.38
ATOM    600  O   GLY A  79     -11.953   7.887   5.145  1.00 96.38
ATOM    601  N   SER A  80     -10.094   7.156   6.121  1.00 95.81
ATOM    602  CA  SER A  80     -10.109   5.879   5.414  1.00 95.81
ATOM    603  C   SER A  80     -10.883   4.824   6.195  1.00 95.81
ATOM    604  O   SER A  80     -11.156   3.738   5.680  1.00 95.81
ATOM    605  CB  SER A  80      -8.680   5.391   5.164  1.00 95.81
ATOM    606  OG  SER A  80      -8.133   4.803   6.329  1.00 95.81
ATOM    607  N   GLY A  81     -11.227   5.070   7.383  1.00 95.94
ATOM    608  CA  GLY A  81     -11.922   4.094   8.203  1.00 95.94
ATOM    609  C   GLY A  81     -11.008   3.023   8.766  1.00 95.94
ATOM    610  O   GLY A  81     -11.453   1.924   9.094  1.00 95.94
ATOM    611  N   HIS A  82      -9.766   3.365   8.805  1.00 95.50
ATOM    612  CA  HIS A  82      -8.773   2.455   9.359  1.00 95.50
ATOM    613  C   HIS A  82      -8.188   3.002  10.656  1.00 95.50
ATOM    614  O   HIS A  82      -8.484   4.137  11.047  1.00 95.50
ATOM    615  CB  HIS A  82      -7.652   2.201   8.352  1.00 95.50
ATOM    616  CG  HIS A  82      -8.096   1.424   7.149  1.00 95.50
ATOM    617  ND1 HIS A  82      -8.763   2.003   6.094  1.00 95.50
ATOM    618  CD2 HIS A  82      -7.954   0.114   6.836  1.00 95.50
ATOM    619  CE1 HIS A  82      -9.023   1.079   5.184  1.00 95.50
ATOM    620  NE2 HIS A  82      -8.539  -0.076   5.609  1.00 95.50
ATOM    621  N   ASN A  83      -7.465   2.115  11.297  1.00 95.50
ATOM    622  CA  ASN A  83      -6.828   2.582  12.523  1.00 95.50
ATOM    623  C   ASN A  83      -5.449   3.182  12.250  1.00 95.50
ATOM    624  O   ASN A  83      -4.902   3.010  11.164  1.00 95.50
ATOM    625  CB  ASN A  83      -6.719   1.443  13.539  1.00 95.50
ATOM    626  CG  ASN A  83      -5.956   0.249  13.000  1.00 95.50
ATOM    627  OD1 ASN A  83      -4.892   0.400  12.396  1.00 95.50
ATOM    628  ND2 ASN A  83      -6.497  -0.945  13.216  1.00 95.50
ATOM    629  N   VAL A  84      -4.949   3.889  13.250  1.00 95.94
ATOM    630  CA  VAL A  84      -3.676   4.590  13.133  1.00 95.94
ATOM    631  C   VAL A  84      -2.559   3.586  12.852  1.00 95.94
ATOM    632  O   VAL A  84      -1.638   3.875  12.086  1.00 95.94
ATOM    633  CB  VAL A  84      -3.354   5.395  14.414  1.00 95.94
ATOM    634  CG1 VAL A  84      -1.980   6.055  14.306  1.00 95.94
ATOM    635  CG2 VAL A  84      -4.435   6.445  14.669  1.00 95.94
ATOM    636  N   VAL A  85      -2.670   2.441  13.422  1.00 94.12
ATOM    637  CA  VAL A  85      -1.650   1.409  13.273  1.00 94.12
ATOM    638  C   VAL A  85      -1.614   0.924  11.828  1.00 94.12
ATOM    639  O   VAL A  85      -0.538   0.700  11.266  1.00 94.12
ATOM    640  CB  VAL A  85      -1.901   0.220  14.227  1.00 94.12
ATOM    641  CG1 VAL A  85      -0.759  -0.790  14.148  1.00 94.12
ATOM    642  CG2 VAL A  85      -2.077   0.715  15.659  1.00 94.12
ATOM    643  N   GLU A  86      -2.713   0.828  11.234  1.00 92.69
ATOM    644  CA  GLU A  86      -2.811   0.392   9.844  1.00 92.69
ATOM    645  C   GLU A  86      -2.170   1.405   8.898  1.00 92.69
ATOM    646  O   GLU A  86      -1.472   1.028   7.957  1.00 92.69
ATOM    647  CB  GLU A  86      -4.273   0.163   9.453  1.00 92.69
ATOM    648  CG  GLU A  86      -4.845  -1.153   9.966  1.00 92.69
ATOM    649  CD  GLU A  86      -6.340  -1.288   9.717  1.00 92.69
ATOM    650  OE1 GLU A  86      -6.747  -2.097   8.854  1.00 92.69
ATOM    651  OE2 GLU A  86      -7.117  -0.577  10.397  1.00 92.69
ATOM    652  N   VAL A  87      -2.352   2.645   9.203  1.00 94.94
ATOM    653  CA  VAL A  87      -1.759   3.697   8.383  1.00 94.94
ATOM    654  C   VAL A  87      -0.241   3.693   8.555  1.00 94.94
ATOM    655  O   VAL A  87       0.500   3.873   7.582  1.00 94.94
ATOM    656  CB  VAL A  87      -2.330   5.086   8.742  1.00 94.94
ATOM    657  CG1 VAL A  87      -1.699   6.172   7.871  1.00 94.94
ATOM    658  CG2 VAL A  87      -3.852   5.094   8.594  1.00 94.94
ATOM    659  N   GLN A  88       0.120   3.471   9.781  1.00 93.25
ATOM    660  CA  GLN A  88       1.555   3.375  10.031  1.00 93.25
ATOM    661  C   GLN A  88       2.164   2.188   9.289  1.00 93.25
ATOM    662  O   GLN A  88       3.270   2.287   8.750  1.00 93.25
ATOM    663  CB  GLN A  88       1.829   3.254  11.531  1.00 93.25
ATOM    664  CG  GLN A  88       3.280   2.928  11.867  1.00 93.25
ATOM    665  CD  GLN A  88       4.233   4.048  11.496  1.00 93.25
ATOM    666  OE1 GLN A  88       4.567   4.900  12.326  1.00 93.25
ATOM    667  NE2 GLN A  88       4.678   4.052  10.244  1.00 93.25
ATOM    668  N   ASN A  89       1.452   1.114   9.242  1.00 90.44
ATOM    669  CA  ASN A  89       1.903  -0.062   8.508  1.00 90.44
ATOM    670  C   ASN A  89       2.033   0.228   7.016  1.00 90.44
ATOM    671  O   ASN A  89       2.951  -0.269   6.359  1.00 90.44
ATOM    672  CB  ASN A  89       0.953  -1.238   8.742  1.00 90.44
ATOM    673  CG  ASN A  89       1.367  -2.100   9.911  1.00 90.44
ATOM    674  OD1 ASN A  89       1.826  -3.235   9.736  1.00 90.44
ATOM    675  ND2 ASN A  89       1.214  -1.573  11.121  1.00 90.44
ATOM    676  N   LEU A  90       1.119   0.981   6.480  1.00 92.44
ATOM    677  CA  LEU A  90       1.197   1.399   5.086  1.00 92.44
ATOM    678  C   LEU A  90       2.492   2.158   4.816  1.00 92.44
ATOM    679  O   LEU A  90       3.150   1.930   3.801  1.00 92.44
ATOM    680  CB  LEU A  90      -0.006   2.273   4.719  1.00 92.44
ATOM    681  CG  LEU A  90       0.084   3.027   3.393  1.00 92.44
ATOM    682  CD1 LEU A  90       0.072   2.047   2.223  1.00 92.44
ATOM    683  CD2 LEU A  90      -1.060   4.027   3.268  1.00 92.44
ATOM    684  N   ILE A  91       2.855   3.053   5.723  1.00 91.94
ATOM    685  CA  ILE A  91       4.059   3.859   5.555  1.00 91.94
ATOM    686  C   ILE A  91       5.293   2.963   5.621  1.00 91.94
ATOM    687  O   ILE A  91       6.238   3.137   4.848  1.00 91.94
ATOM    688  CB  ILE A  91       4.148   4.973   6.625  1.00 91.94
ATOM    689  CG1 ILE A  91       2.922   5.891   6.543  1.00 91.94
ATOM    690  CG2 ILE A  91       5.441   5.770   6.469  1.00 91.94
ATOM    691  CD1 ILE A  91       2.715   6.523   5.176  1.00 91.94
ATOM    692  N   VAL A  92       5.254   2.025   6.559  1.00 89.25
ATOM    693  CA  VAL A  92       6.355   1.074   6.672  1.00 89.25
ATOM    694  C   VAL A  92       6.453   0.245   5.395  1.00 89.25
ATOM    695  O   VAL A  92       7.551   0.020   4.875  1.00 89.25
ATOM    696  CB  VAL A  92       6.180   0.147   7.895  1.00 89.25
ATOM    697  CG1 VAL A  92       7.341  -0.843   7.992  1.00 89.25
ATOM    698  CG2 VAL A  92       6.068   0.970   9.181  1.00 89.25
ATOM    699  N   PHE A  93       5.340  -0.227   4.938  1.00 88.69
ATOM    700  CA  PHE A  93       5.270  -0.970   3.684  1.00 88.69
ATOM    701  C   PHE A  93       5.863  -0.159   2.539  1.00 88.69
ATOM    702  O   PHE A  93       6.680  -0.669   1.768  1.00 88.69
ATOM    703  CB  PHE A  93       3.820  -1.348   3.363  1.00 88.69
ATOM    704  CG  PHE A  93       3.576  -1.624   1.905  1.00 88.69
ATOM    705  CD1 PHE A  93       4.154  -2.726   1.286  1.00 88.69
ATOM    706  CD2 PHE A  93       2.771  -0.780   1.151  1.00 88.69
ATOM    707  CE1 PHE A  93       3.930  -2.984  -0.064  1.00 88.69
ATOM    708  CE2 PHE A  93       2.544  -1.031  -0.200  1.00 88.69
ATOM    709  CZ  PHE A  93       3.125  -2.132  -0.806  1.00 88.69
ATOM    710  N   TYR A  94       5.477   1.097   2.400  1.00 90.00
ATOM    711  CA  TYR A  94       5.984   1.998   1.371  1.00 90.00
ATOM    712  C   TYR A  94       7.504   2.107   1.440  1.00 90.00
ATOM    713  O   TYR A  94       8.188   2.021   0.417  1.00 90.00
ATOM    714  CB  TYR A  94       5.355   3.387   1.515  1.00 90.00
ATOM    715  CG  TYR A  94       6.066   4.461   0.728  1.00 90.00
ATOM    716  CD1 TYR A  94       6.977   5.316   1.345  1.00 90.00
ATOM    717  CD2 TYR A  94       5.828   4.625  -0.632  1.00 90.00
ATOM    718  CE1 TYR A  94       7.633   6.309   0.625  1.00 90.00
ATOM    719  CE2 TYR A  94       6.480   5.613  -1.362  1.00 90.00
ATOM    720  CZ  TYR A  94       7.379   6.449  -0.726  1.00 90.00
ATOM    721  OH  TYR A  94       8.023   7.430  -1.443  1.00 90.00
ATOM    722  N   THR A  95       8.070   2.256   2.635  1.00 88.06
ATOM    723  CA  THR A  95       9.508   2.424   2.816  1.00 88.06
ATOM    724  C   THR A  95      10.258   1.166   2.387  1.00 88.06
ATOM    725  O   THR A  95      11.297   1.252   1.738  1.00 88.06
ATOM    726  CB  THR A  95       9.852   2.752   4.281  1.00 88.06
ATOM    727  OG1 THR A  95       9.187   3.965   4.660  1.00 88.06
ATOM    728  CG2 THR A  95      11.354   2.929   4.470  1.00 88.06
ATOM    729  N   LYS A  96       9.711   0.075   2.756  1.00 85.62
ATOM    730  CA  LYS A  96      10.320  -1.192   2.365  1.00 85.62
ATOM    731  C   LYS A  96      10.289  -1.370   0.850  1.00 85.62
ATOM    732  O   LYS A  96      11.273  -1.828   0.256  1.00 85.62
ATOM    733  CB  LYS A  96       9.609  -2.363   3.043  1.00 85.62
ATOM    734  CG  LYS A  96      10.028  -3.731   2.527  1.00 85.62
ATOM    735  CD  LYS A  96       8.838  -4.664   2.366  1.00 85.62
ATOM    736  CE  LYS A  96       8.199  -4.996   3.704  1.00 85.62
ATOM    737  NZ  LYS A  96       9.123  -5.765   4.587  1.00 85.62
ATOM    738  N   PHE A  97       9.195  -1.046   0.321  1.00 85.38
ATOM    739  CA  PHE A  97       9.039  -1.170  -1.123  1.00 85.38
ATOM    740  C   PHE A  97       9.992  -0.231  -1.854  1.00 85.38
ATOM    741  O   PHE A  97      10.625  -0.622  -2.836  1.00 85.38
ATOM    742  CB  PHE A  97       7.594  -0.875  -1.535  1.00 85.38
ATOM    743  CG  PHE A  97       7.340  -1.033  -3.010  1.00 85.38
ATOM    744  CD1 PHE A  97       7.731  -2.188  -3.676  1.00 85.38
ATOM    745  CD2 PHE A  97       6.715  -0.023  -3.731  1.00 85.38
ATOM    746  CE1 PHE A  97       7.500  -2.337  -5.043  1.00 85.38
ATOM    747  CE2 PHE A  97       6.482  -0.165  -5.096  1.00 85.38
ATOM    748  CZ  PHE A  97       6.874  -1.322  -5.749  1.00 85.38
ATOM    749  N   GLU A  98      10.078   1.003  -1.392  1.00 85.44
ATOM    750  CA  GLU A  98      10.984   1.994  -1.963  1.00 85.44
ATOM    751  C   GLU A  98      12.422   1.487  -1.968  1.00 85.44
ATOM    752  O   GLU A  98      13.141   1.652  -2.955  1.00 85.44
ATOM    753  CB  GLU A  98      10.891   3.314  -1.192  1.00 85.44
ATOM    754  CG  GLU A  98      11.768   4.418  -1.761  1.00 85.44
ATOM    755  CD  GLU A  98      11.999   5.562  -0.785  1.00 85.44
ATOM    756  OE1 GLU A  98      11.062   6.365  -0.558  1.00 85.44
ATOM    757  OE2 GLU A  98      13.125   5.661  -0.250  1.00 85.44
ATOM    758  N   GLU A  99      12.797   0.873  -0.914  1.00 84.12
ATOM    759  CA  GLU A  99      14.148   0.328  -0.790  1.00 84.12
ATOM    760  C   GLU A  99      14.391  -0.783  -1.808  1.00 84.12
ATOM    761  O   GLU A  99      15.469  -0.867  -2.396  1.00 84.12
ATOM    762  CB  GLU A  99      14.391  -0.196   0.628  1.00 84.12
ATOM    763  CG  GLU A  99      14.508   0.900   1.677  1.00 84.12
ATOM    764  CD  GLU A  99      14.918   0.379   3.046  1.00 84.12
ATOM    765  OE1 GLU A  99      15.847  -0.458   3.123  1.00 84.12
ATOM    766  OE2 GLU A  99      14.310   0.817   4.047  1.00 84.12
ATOM    767  N   VAL A 100      13.445  -1.584  -2.000  1.00 80.19
ATOM    768  CA  VAL A 100      13.547  -2.703  -2.930  1.00 80.19
ATOM    769  C   VAL A 100      13.625  -2.178  -4.363  1.00 80.19
ATOM    770  O   VAL A 100      14.453  -2.633  -5.156  1.00 80.19
ATOM    771  CB  VAL A 100      12.367  -3.682  -2.781  1.00 80.19
ATOM    772  CG1 VAL A 100      12.439  -4.789  -3.832  1.00 80.19
ATOM    773  CG2 VAL A 100      12.340  -4.276  -1.374  1.00 80.19
ATOM    774  N   VAL A 101      12.789  -1.221  -4.688  1.00 80.50
ATOM    775  CA  VAL A 101      12.734  -0.656  -6.035  1.00 80.50
ATOM    776  C   VAL A 101      14.047   0.065  -6.344  1.00 80.50
ATOM    777  O   VAL A 101      14.555  -0.022  -7.465  1.00 80.50
ATOM    778  CB  VAL A 101      11.539   0.312  -6.195  1.00 80.50
ATOM    779  CG1 VAL A 101      11.568   0.974  -7.571  1.00 80.50
ATOM    780  CG2 VAL A 101      10.221  -0.426  -5.974  1.00 80.50
ATOM    781  N   LYS A 102      14.539   0.720  -5.328  1.00 79.75
ATOM    782  CA  LYS A 102      15.805   1.433  -5.512  1.00 79.75
ATOM    783  C   LYS A 102      16.953   0.459  -5.730  1.00 79.75
ATOM    784  O   LYS A 102      17.922   0.783  -6.418  1.00 79.75
ATOM    785  CB  LYS A 102      16.094   2.328  -4.305  1.00 79.75
ATOM    786  CG  LYS A 102      15.803   3.800  -4.542  1.00 79.75
ATOM    787  CD  LYS A 102      14.396   4.013  -5.090  1.00 79.75
ATOM    788  CE  LYS A 102      14.087   5.490  -5.279  1.00 79.75
ATOM    789  NZ  LYS A 102      15.032   6.135  -6.241  1.00 79.75
ATOM    790  N   LYS A 103      16.812  -0.663  -5.191  1.00 80.12
ATOM    791  CA  LYS A 103      17.875  -1.662  -5.297  1.00 80.12
ATOM    792  C   LYS A 103      17.781  -2.414  -6.621  1.00 80.12
ATOM    793  O   LYS A 103      18.812  -2.836  -7.168  1.00 80.12
ATOM    794  CB  LYS A 103      17.797  -2.648  -4.129  1.00 80.12
ATOM    795  CG  LYS A 103      18.272  -2.075  -2.803  1.00 80.12
ATOM    796  CD  LYS A 103      17.647  -2.808  -1.624  1.00 80.12
ATOM    797  CE  LYS A 103      18.237  -4.206  -1.459  1.00 80.12
ATOM    798  NZ  LYS A 103      19.555  -4.168  -0.758  1.00 80.12
ATOM    799  N   VAL A 104      16.609  -2.672  -7.055  1.00 73.75
ATOM    800  CA  VAL A 104      16.422  -3.469  -8.266  1.00 73.75
ATOM    801  C   VAL A 104      16.547  -2.572  -9.500  1.00 73.75
ATOM    802  O   VAL A 104      16.859  -3.049 -10.586  1.00 73.75
ATOM    803  CB  VAL A 104      15.062  -4.199  -8.266  1.00 73.75
ATOM    804  CG1 VAL A 104      14.978  -5.177  -7.088  1.00 73.75
ATOM    805  CG2 VAL A 104      13.916  -3.193  -8.213  1.00 73.75
ATOM    806  N   GLY A 105      16.266  -1.227  -9.383  1.00 62.62
ATOM    807  CA  GLY A 105      16.453  -0.329 -10.508  1.00 62.62
ATOM    808  C   GLY A 105      17.828   0.331 -10.516  1.00 62.62
ATOM    809  O   GLY A 105      18.469   0.429 -11.570  1.00 62.62
ATOM    810  OXT GLY A 105      18.287   0.736  -9.421  1.00 62.62
TER
ATOM    811  N   GLY B   1       9.328  -6.598 -12.797  1.00 69.50
ATOM    812  CA  GLY B   1      10.109  -5.555 -12.148  1.00 69.50
ATOM    813  C   GLY B   1       9.445  -5.008 -10.898  1.00 69.50
ATOM    814  O   GLY B   1       9.094  -5.766  -9.992  1.00 69.50
ATOM    815  N   ALA B   2       9.094  -3.734 -10.773  1.00 70.19
ATOM    816  CA  ALA B   2       8.484  -3.049  -9.633  1.00 70.19
ATOM    817  C   ALA B   2       7.203  -3.752  -9.195  1.00 70.19
ATOM    818  O   ALA B   2       6.934  -3.871  -7.996  1.00 70.19
ATOM    819  CB  ALA B   2       8.195  -1.593  -9.984  1.00 70.19
ATOM    820  N   LEU B   3       6.586  -4.273 -10.086  1.00 74.31
ATOM    821  CA  LEU B   3       5.320  -4.953  -9.820  1.00 74.31
ATOM    822  C   LEU B   3       5.555  -6.250  -9.055  1.00 74.31
ATOM    823  O   LEU B   3       4.832  -6.555  -8.102  1.00 74.31
ATOM    824  CB  LEU B   3       4.582  -5.242 -11.133  1.00 74.31
ATOM    825  CG  LEU B   3       3.060  -5.361 -11.037  1.00 74.31
ATOM    826  CD1 LEU B   3       2.670  -6.717 -10.455  1.00 74.31
ATOM    827  CD2 LEU B   3       2.490  -4.225 -10.192  1.00 74.31
ATOM    828  N   LEU B   4       6.543  -6.906  -9.516  1.00 73.50
ATOM    829  CA  LEU B   4       6.887  -8.156  -8.852  1.00 73.50
ATOM    830  C   LEU B   4       7.309  -7.906  -7.406  1.00 73.50
ATOM    831  O   LEU B   4       6.891  -8.633  -6.500  1.00 73.50
ATOM    832  CB  LEU B   4       8.008  -8.875  -9.609  1.00 73.50
ATOM    833  CG  LEU B   4       8.657 -10.062  -8.897  1.00 73.50
ATOM    834  CD1 LEU B   4       7.589 -11.029  -8.402  1.00 73.50
ATOM    835  CD2 LEU B   4       9.639 -10.770  -9.820  1.00 73.50
ATOM    836  N   ALA B   5       8.086  -6.953  -7.293  1.00 75.19
ATOM    837  CA  ALA B   5       8.539  -6.582  -5.957  1.00 75.19
ATOM    838  C   ALA B   5       7.367  -6.180  -5.066  1.00 75.19
ATOM    839  O   ALA B   5       7.312  -6.547  -3.893  1.00 75.19
ATOM    840  CB  ALA B   5       9.562  -5.449  -6.035  1.00 75.19
ATOM    841  N   LEU B   6       6.457  -5.562  -5.703  1.00 79.69
ATOM    842  CA  LEU B   6       5.273  -5.117  -4.969  1.00 79.69
ATOM    843  C   LEU B   6       4.449  -6.309  -4.496  1.00 79.69
ATOM    844  O   LEU B   6       4.051  -6.371  -3.328  1.00 79.69
ATOM    845  CB  LEU B   6       4.414  -4.203  -5.844  1.00 79.69
ATOM    846  CG  LEU B   6       3.280  -3.461  -5.135  1.00 79.69
ATOM    847  CD1 LEU B   6       3.544  -1.960  -5.138  1.00 79.69
ATOM    848  CD2 LEU B   6       1.942  -3.773  -5.801  1.00 79.69
ATOM    849  N   VAL B   7       4.301  -7.176  -5.320  1.00 74.88
ATOM    850  CA  VAL B   7       3.480  -8.344  -5.020  1.00 74.88
ATOM    851  C   VAL B   7       4.160  -9.188  -3.939  1.00 74.88
ATOM    852  O   VAL B   7       3.498  -9.680  -3.023  1.00 74.88
ATOM    853  CB  VAL B   7       3.225  -9.203  -6.281  1.00 74.88
ATOM    854  CG1 VAL B   7       2.566 -10.531  -5.906  1.00 74.88
ATOM    855  CG2 VAL B   7       2.359  -8.438  -7.277  1.00 74.88
ATOM    856  N   MET B   8       5.359  -9.234  -4.102  1.00 75.50
ATOM    857  CA  MET B   8       6.102  -9.992  -3.092  1.00 75.50
ATOM    858  C   MET B   8       6.020  -9.305  -1.732  1.00 75.50
ATOM    859  O   MET B   8       5.863  -9.961  -0.706  1.00 75.50
ATOM    860  CB  MET B   8       7.562 -10.148  -3.510  1.00 75.50
ATOM    861  CG  MET B   8       7.757 -11.043  -4.727  1.00 75.50
ATOM    862  SD  MET B   8       7.133 -12.743  -4.459  1.00 75.50
ATOM    863  CE  MET B   8       7.722 -13.548  -5.978  1.00 75.50
ATOM    864  N   CYS B   9       6.117  -8.062  -1.843  1.00 74.69
ATOM    865  CA  CYS B   9       6.023  -7.305  -0.601  1.00 74.69
ATOM    866  C   CYS B   9       4.629  -7.410   0.002  1.00 74.69
ATOM    867  O   CYS B   9       4.480  -7.566   1.216  1.00 74.69
ATOM    868  CB  CYS B   9       6.375  -5.836  -0.844  1.00 74.69
ATOM    869  SG  CYS B   9       8.150  -5.514  -0.919  1.00 74.69
ATOM    870  N   LEU B  10       3.670  -7.379  -0.830  1.00 77.94
ATOM    871  CA  LEU B  10       2.297  -7.508  -0.355  1.00 77.94
ATOM    872  C   LEU B  10       2.057  -8.891   0.241  1.00 77.94
ATOM    873  O   LEU B  10       1.425  -9.016   1.293  1.00 77.94
ATOM    874  CB  LEU B  10       1.308  -7.254  -1.495  1.00 77.94
ATOM    875  CG  LEU B  10       1.124  -5.797  -1.920  1.00 77.94
ATOM    876  CD1 LEU B  10       0.313  -5.715  -3.209  1.00 77.94
ATOM    877  CD2 LEU B  10       0.451  -4.996  -0.809  1.00 77.94
ATOM    878  N   ALA B  11       2.607  -9.781  -0.407  1.00 71.69
ATOM    879  CA  ALA B  11       2.492 -11.148   0.096  1.00 71.69
ATOM    880  C   ALA B  11       3.217 -11.305   1.431  1.00 71.69
ATOM    881  O   ALA B  11       2.705 -11.945   2.348  1.00 71.69
ATOM    882  CB  ALA B  11       3.047 -12.133  -0.925  1.00 71.69
ATOM    883  N   ALA B  12       4.266 -10.680   1.435  1.00 73.81
ATOM    884  CA  ALA B  12       5.027 -10.750   2.678  1.00 73.81
ATOM    885  C   ALA B  12       4.285 -10.062   3.820  1.00 73.81
ATOM    886  O   ALA B  12       4.285 -10.555   4.953  1.00 73.81
ATOM    887  CB  ALA B  12       6.406 -10.125   2.492  1.00 73.81
ATOM    888  N   THR B  13       3.715  -9.023   3.525  1.00 71.44
ATOM    889  CA  THR B  13       2.943  -8.320   4.539  1.00 71.44
ATOM    890  C   THR B  13       1.709  -9.117   4.941  1.00 71.44
ATOM    891  O   THR B  13       1.344  -9.164   6.117  1.00 71.44
ATOM    892  CB  THR B  13       2.514  -6.926   4.043  1.00 71.44
ATOM    893  OG1 THR B  13       1.754  -7.068   2.836  1.00 71.44
ATOM    894  CG2 THR B  13       3.725  -6.043   3.764  1.00 71.44
ATOM    895  N   ALA B  14       1.080  -9.672   3.988  1.00 69.00
ATOM    896  CA  ALA B  14      -0.081 -10.516   4.277  1.00 69.00
ATOM    897  C   ALA B  14       0.296 -11.680   5.188  1.00 69.00
ATOM    898  O   ALA B  14      -0.437 -12.000   6.125  1.00 69.00
ATOM    899  CB  ALA B  14      -0.694 -11.031   2.979  1.00 69.00
ATOM    900  N   VAL B  15       1.381 -12.203   4.895  1.00 65.88
ATOM    901  CA  VAL B  15       1.849 -13.328   5.691  1.00 65.88
ATOM    902  C   VAL B  15       2.168 -12.867   7.109  1.00 65.88
ATOM    903  O   VAL B  15       1.863 -13.555   8.086  1.00 65.88
ATOM    904  CB  VAL B  15       3.090 -14.000   5.059  1.00 65.88
ATOM    905  CG1 VAL B  15       3.712 -15.009   6.026  1.00 65.88
ATOM    906  CG2 VAL B  15       2.714 -14.681   3.743  1.00 65.88
ATOM    907  N   SER B  16       2.701 -11.727   7.109  1.00 65.12
ATOM    908  CA  SER B  16       3.041 -11.180   8.422  1.00 65.12
ATOM    909  C   SER B  16       1.787 -10.805   9.203  1.00 65.12
ATOM    910  O   SER B  16       1.740 -10.969  10.422  1.00 65.12
ATOM    911  CB  SER B  16       3.941  -9.953   8.266  1.00 65.12
ATOM    912  OG  SER B  16       3.178  -8.811   7.912  1.00 65.12
ATOM    913  N   ALA B  17       0.850 -10.320   8.602  1.00 63.25
ATOM    914  CA  ALA B  17      -0.413  -9.961   9.242  1.00 63.25
ATOM    915  C   ALA B  17      -1.135 -11.195   9.766  1.00 63.25
ATOM    916  O   ALA B  17      -1.814 -11.141  10.789  1.00 63.25
ATOM    917  CB  ALA B  17      -1.307  -9.203   8.266  1.00 63.25
ATOM    918  N   GLN B  18      -1.071 -12.219   9.117  1.00 55.97
ATOM    919  CA  GLN B  18      -1.679 -13.469   9.555  1.00 55.97
ATOM    920  C   GLN B  18      -1.000 -14.000  10.812  1.00 55.97
ATOM    921  O   GLN B  18      -1.614 -14.727  11.594  1.00 55.97
ATOM    922  CB  GLN B  18      -1.612 -14.516   8.438  1.00 55.97
ATOM    923  CG  GLN B  18      -2.358 -14.115   7.172  1.00 55.97
ATOM    924  CD  GLN B  18      -3.797 -14.606   7.156  1.00 55.97
ATOM    925  OE1 GLN B  18      -4.063 -15.795   7.341  1.00 55.97
ATOM    926  NE2 GLN B  18      -4.724 -13.685   6.931  1.00 55.97
ATOM    927  N   ARG B  19       0.176 -13.648  10.883  1.00 53.94
ATOM    928  CA  ARG B  19       0.905 -14.156  12.047  1.00 53.94
ATOM    929  C   ARG B  19       0.601 -13.328  13.289  1.00 53.94
ATOM    930  O   ARG B  19       0.847 -13.773  14.414  1.00 53.94
ATOM    931  CB  ARG B  19       2.412 -14.164  11.773  1.00 53.94
ATOM    932  CG  ARG B  19       2.838 -15.114  10.669  1.00 53.94
ATOM    933  CD  ARG B  19       4.308 -14.949  10.319  1.00 53.94
ATOM    934  NE  ARG B  19       5.164 -15.136  11.485  1.00 53.94
ATOM    935  CZ  ARG B  19       5.425 -16.312  12.054  1.00 53.94
ATOM    936  NH1 ARG B  19       4.893 -17.430  11.576  1.00 53.94
ATOM    937  NH2 ARG B  19       6.233 -16.370  13.113  1.00 53.94
ATOM    938  N   SER B  20       0.151 -12.180  13.102  1.00 46.22
ATOM    939  CA  SER B  20      -0.206 -11.391  14.281  1.00 46.22
ATOM    940  C   SER B  20      -1.629 -11.695  14.734  1.00 46.22
ATOM    941  O   SER B  20      -1.919 -11.680  15.938  1.00 46.22
ATOM    942  CB  SER B  20      -0.062  -9.898  13.992  1.00 46.22
ATOM    943  OG  SER B  20      -0.917  -9.509  12.933  1.00 46.22
ATOM    944  OXT SER B  20      -2.472 -11.986  13.852  1.00 46.22
