# Supplementary material for: Linear motifs regulating protein secretion, sorting and autophagy in Leishmania parasites are diverged with respect to their host equivalents
Source: PLoS Comput Biol. 2024 Feb 16;20(2):e1011902. doi: 10.1371/journal.pcbi.1011902 (PMC10903960; doi:10.1371/journal.pcbi.1011902)
Supplement: S1 Structures — Best energy HADDOCK structures for L infantum KDEL models: KDEL-best-HADDOCK-run-01.pdb. AlphaFold2 Multimer output for ATG8-ATG2 peptide complex: Lei-ATG2pep-ATG8.pdb. AlphaFold2 Multimer output for ATG8-ATG3 complex: Lei-ATG-3ATG8.pdb. AlphaFold2 Multimer outputs for ATG8-ATG4 complexes: LeiATG41ATG8C.pdb. LeiATG42ATG8.pdb. Cognate idealized LIR peptide modelled onto the L infantum ATG8 protein: Lei-ATG8-LIR-best-model.pdb. (ZIP) [file pcbi.1011902.s038.zip › structures/signal_lepse_sc.pdb]

FoldX generated pdb file


ATOM      0  N   PHE A   1     -11.805  -2.033  -6.152  1.00 82.69
ATOM      1  CA  PHE A   1     -10.523  -1.602  -5.590  1.00 82.69
ATOM      2  C   PHE A   1      -9.461  -2.668  -5.789  1.00 82.69
ATOM      3  O   PHE A   1      -9.641  -3.820  -5.387  1.00 82.69
ATOM      4  CB  PHE A   1     -10.680  -1.280  -4.102  1.00 82.69
ATOM      5  CG  PHE A   1      -9.397  -0.831  -3.445  1.00 82.69
ATOM      6  CD1 PHE A   1      -8.877   0.435  -3.690  1.00 82.69
ATOM      7  CD2 PHE A   1      -8.712  -1.679  -2.585  1.00 82.69
ATOM      8  CE1 PHE A   1      -7.694   0.847  -3.087  1.00 82.69
ATOM      9  CE2 PHE A   1      -7.528  -1.275  -1.980  1.00 82.69
ATOM     10  CZ  PHE A   1      -7.020  -0.009  -2.231  1.00 82.69
ATOM     11  N   THR A   2      -8.477  -2.295  -6.617  1.00 92.12
ATOM     12  CA  THR A   2      -7.395  -3.221  -6.938  1.00 92.12
ATOM     13  C   THR A   2      -6.066  -2.713  -6.387  1.00 92.12
ATOM     14  O   THR A   2      -6.004  -1.633  -5.793  1.00 92.12
ATOM     15  CB  THR A   2      -7.273  -3.430  -8.461  1.00 92.12
ATOM     16  OG1 THR A   2      -6.779  -2.229  -9.064  1.00 92.12
ATOM     17  CG2 THR A   2      -8.622  -3.777  -9.074  1.00 92.12
ATOM     18  N   LEU A   3      -5.039  -3.549  -6.570  1.00 93.69
ATOM     19  CA  LEU A   3      -3.707  -3.109  -6.168  1.00 93.69
ATOM     20  C   LEU A   3      -3.262  -1.900  -6.988  1.00 93.69
ATOM     21  O   LEU A   3      -2.527  -1.045  -6.488  1.00 93.69
ATOM     22  CB  LEU A   3      -2.695  -4.246  -6.324  1.00 93.69
ATOM     23  CG  LEU A   3      -2.691  -5.309  -5.227  1.00 93.69
ATOM     24  CD1 LEU A   3      -1.792  -6.477  -5.617  1.00 93.69
ATOM     25  CD2 LEU A   3      -2.244  -4.703  -3.898  1.00 93.69
ATOM     26  N   ARG A   4      -3.736  -1.823  -8.156  1.00 94.88
ATOM     27  CA  ARG A   4      -3.443  -0.663  -8.984  1.00 94.88
ATOM     28  C   ARG A   4      -4.008   0.612  -8.367  1.00 94.88
ATOM     29  O   ARG A   4      -3.332   1.645  -8.336  1.00 94.88
ATOM     30  CB  ARG A   4      -4.008  -0.855 -10.398  1.00 94.88
ATOM     31  CG  ARG A   4      -3.845   0.358 -11.297  1.00 94.88
ATOM     32  CD  ARG A   4      -4.543   0.165 -12.636  1.00 94.88
ATOM     33  NE  ARG A   4      -5.877  -0.412 -12.470  1.00 94.88
ATOM     34  CZ  ARG A   4      -6.892   0.191 -11.858  1.00 94.88
ATOM     35  NH1 ARG A   4      -6.748   1.401 -11.333  1.00 94.88
ATOM     36  NH2 ARG A   4      -8.063  -0.422 -11.769  1.00 94.88
ATOM     37  N   ASP A   5      -5.191   0.490  -7.930  1.00 89.12
ATOM     38  CA  ASP A   5      -5.812   1.629  -7.262  1.00 89.12
ATOM     39  C   ASP A   5      -5.000   2.061  -6.043  1.00 89.12
ATOM     40  O   ASP A   5      -4.773   3.254  -5.828  1.00 89.12
ATOM     41  CB  ASP A   5      -7.246   1.293  -6.844  1.00 89.12
ATOM     42  CG  ASP A   5      -8.139   0.954  -8.025  1.00 89.12
ATOM     43  OD1 ASP A   5      -7.998   1.577  -9.098  1.00 89.12
ATOM     44  OD2 ASP A   5      -8.997   0.057  -7.873  1.00 89.12
ATOM     45  N   LEU A   6      -4.605   1.057  -5.281  1.00 86.88
ATOM     46  CA  LEU A   6      -3.768   1.343  -4.121  1.00 86.88
ATOM     47  C   LEU A   6      -2.477   2.039  -4.539  1.00 86.88
ATOM     48  O   LEU A   6      -2.064   3.020  -3.916  1.00 86.88
ATOM     49  CB  LEU A   6      -3.443   0.053  -3.361  1.00 86.88
ATOM     50  CG  LEU A   6      -2.518   0.192  -2.152  1.00 86.88
ATOM     51  CD1 LEU A   6      -3.174   1.059  -1.081  1.00 86.88
ATOM     52  CD2 LEU A   6      -2.160  -1.181  -1.591  1.00 86.88
ATOM     53  N   TYR A   7      -1.822   1.513  -5.500  1.00 90.38
ATOM     54  CA  TYR A   7      -0.585   2.076  -6.027  1.00 90.38
ATOM     55  C   TYR A   7      -0.760   3.551  -6.371  1.00 90.38
ATOM     56  O   TYR A   7       0.039   4.391  -5.953  1.00 90.38
ATOM     57  CB  TYR A   7      -0.127   1.304  -7.270  1.00 90.38
ATOM     58  CG  TYR A   7       1.125   1.860  -7.902  1.00 90.38
ATOM     59  CD1 TYR A   7       1.113   2.340  -9.207  1.00 90.38
ATOM     60  CD2 TYR A   7       2.322   1.904  -7.197  1.00 90.38
ATOM     61  CE1 TYR A   7       2.265   2.853  -9.799  1.00 90.38
ATOM     62  CE2 TYR A   7       3.480   2.413  -7.777  1.00 90.38
ATOM     63  CZ  TYR A   7       3.442   2.884  -9.075  1.00 90.38
ATOM     64  OH  TYR A   7       4.584   3.388  -9.651  1.00 90.38
ATOM     65  N   GLU A   8      -1.819   3.854  -7.121  1.00 87.31
ATOM     66  CA  GLU A   8      -2.096   5.230  -7.516  1.00 87.31
ATOM     67  C   GLU A   8      -2.361   6.113  -6.297  1.00 87.31
ATOM     68  O   GLU A   8      -1.916   7.262  -6.250  1.00 87.31
ATOM     69  CB  GLU A   8      -3.289   5.285  -8.477  1.00 87.31
ATOM     70  CG  GLU A   8      -3.089   4.483  -9.751  1.00 87.31
ATOM     71  CD  GLU A   8      -4.281   4.547 -10.689  1.00 87.31
ATOM     72  OE1 GLU A   8      -4.778   5.665 -10.966  1.00 87.31
ATOM     73  OE2 GLU A   8      -4.727   3.475 -11.151  1.00 87.31
ATOM     74  N   HIS A   9      -3.018   5.520  -5.438  1.00 84.00
ATOM     75  CA  HIS A   9      -3.273   6.250  -4.199  1.00 84.00
ATOM     76  C   HIS A   9      -1.974   6.559  -3.465  1.00 84.00
ATOM     77  O   HIS A   9      -1.757   7.691  -3.029  1.00 84.00
ATOM     78  CB  HIS A   9      -4.211   5.453  -3.293  1.00 84.00
ATOM     79  CG  HIS A   9      -5.660   5.658  -3.601  1.00 84.00
ATOM     80  ND1 HIS A   9      -6.281   5.073  -4.686  1.00 84.00
ATOM     81  CD2 HIS A   9      -6.610   6.379  -2.961  1.00 84.00
ATOM     82  CE1 HIS A   9      -7.553   5.433  -4.701  1.00 84.00
ATOM     83  NE2 HIS A   9      -7.778   6.226  -3.666  1.00 84.00
ATOM     84  N   LEU A  10      -1.140   5.582  -3.312  1.00 84.38
ATOM     85  CA  LEU A  10       0.123   5.766  -2.605  1.00 84.38
ATOM     86  C   LEU A  10       1.004   6.785  -3.322  1.00 84.38
ATOM     87  O   LEU A  10       1.654   7.613  -2.680  1.00 84.38
ATOM     88  CB  LEU A  10       0.865   4.434  -2.477  1.00 84.38
ATOM     89  CG  LEU A  10       0.181   3.357  -1.633  1.00 84.38
ATOM     90  CD1 LEU A  10       1.038   2.096  -1.588  1.00 84.38
ATOM     91  CD2 LEU A  10      -0.093   3.875  -0.225  1.00 84.38
ATOM     92  N   GLN A  11       0.945   6.762  -4.582  1.00 85.62
ATOM     93  CA  GLN A  11       1.701   7.727  -5.371  1.00 85.62
ATOM     94  C   GLN A  11       1.199   9.148  -5.133  1.00 85.62
ATOM     95  O   GLN A  11       1.995  10.086  -5.043  1.00 85.62
ATOM     96  CB  GLN A  11       1.618   7.387  -6.859  1.00 85.62
ATOM     97  CG  GLN A  11       2.594   8.175  -7.727  1.00 85.62
ATOM     98  CD  GLN A  11       4.006   8.183  -7.168  1.00 85.62
ATOM     99  OE1 GLN A  11       4.817   7.306  -7.487  1.00 85.62
ATOM    100  NE2 GLN A  11       4.305   9.168  -6.334  1.00 85.62
ATOM    101  N   ASN A  12      -0.030   9.273  -5.062  1.00 82.56
ATOM    102  CA  ASN A  12      -0.611  10.586  -4.801  1.00 82.56
ATOM    103  C   ASN A  12      -0.194  11.117  -3.434  1.00 82.56
ATOM    104  O   ASN A  12       0.103  12.305  -3.289  1.00 82.56
ATOM    105  CB  ASN A  12      -2.137  10.531  -4.906  1.00 82.56
ATOM    106  CG  ASN A  12      -2.638  10.891  -6.292  1.00 82.56
ATOM    107  OD1 ASN A  12      -3.056  12.020  -6.540  1.00 82.56
ATOM    108  ND2 ASN A  12      -2.586   9.927  -7.207  1.00 82.56
ATOM    109  N   VAL A  13      -0.209  10.250  -2.498  1.00 78.75
ATOM    110  CA  VAL A  13       0.211  10.625  -1.152  1.00 78.75
ATOM    111  C   VAL A  13       1.667  11.086  -1.174  1.00 78.75
ATOM    112  O   VAL A  13       2.020  12.086  -0.544  1.00 78.75
ATOM    113  CB  VAL A  13       0.034   9.461  -0.154  1.00 78.75
ATOM    114  CG1 VAL A  13       0.661   9.807   1.196  1.00 78.75
ATOM    115  CG2 VAL A  13      -1.446   9.121   0.011  1.00 78.75
ATOM    116  N   LEU A  14       2.389  10.375  -1.826  1.00 80.81
ATOM    117  CA  LEU A  14       3.807  10.703  -1.913  1.00 80.81
ATOM    118  C   LEU A  14       4.012  12.047  -2.604  1.00 80.81
ATOM    119  O   LEU A  14       4.898  12.812  -2.223  1.00 80.81
ATOM    120  CB  LEU A  14       4.566   9.602  -2.666  1.00 80.81
ATOM    121  CG  LEU A  14       6.093   9.707  -2.653  1.00 80.81
ATOM    122  CD1 LEU A  14       6.627   9.426  -1.251  1.00 80.81
ATOM    123  CD2 LEU A  14       6.701   8.733  -3.661  1.00 80.81
ATOM    124  N   LYS A  15       3.221  12.367  -3.590  1.00 81.25
ATOM    125  CA  LYS A  15       3.322  13.609  -4.340  1.00 81.25
ATOM    126  C   LYS A  15       2.977  14.812  -3.461  1.00 81.25
ATOM    127  O   LYS A  15       3.533  15.898  -3.635  1.00 81.25
ATOM    128  CB  LYS A  15       2.410  13.578  -5.566  1.00 81.25
ATOM    129  CG  LYS A  15       2.854  12.602  -6.645  1.00 81.25
ATOM    130  CD  LYS A  15       1.667  12.037  -7.412  1.00 81.25
ATOM    131  CE  LYS A  15       1.720  12.415  -8.882  1.00 81.25
ATOM    132  NZ  LYS A  15       1.617  13.894  -9.082  1.00 81.25
ATOM    133  N   VAL A  16       1.917  14.648  -2.654  1.00 74.56
ATOM    134  CA  VAL A  16       1.477  15.734  -1.783  1.00 74.56
ATOM    135  C   VAL A  16       2.584  16.078  -0.791  1.00 74.56
ATOM    136  O   VAL A  16       2.738  17.234  -0.403  1.00 74.56
ATOM    137  CB  VAL A  16       0.181  15.359  -1.026  1.00 74.56
ATOM    138  CG1 VAL A  16      -0.270  16.516  -0.133  1.00 74.56
ATOM    139  CG2 VAL A  16      -0.922  14.983  -2.014  1.00 74.56
ATOM    140  N   GLY A  17       3.330  15.133  -0.393  1.00 75.56
ATOM    141  CA  GLY A  17       4.414  15.305   0.561  1.00 75.56
ATOM    142  C   GLY A  17       4.668  14.070   1.405  1.00 75.56
ATOM    143  O   GLY A  17       4.430  12.953   0.958  1.00 75.56
ATOM    144  N   SER A  18       5.262  14.297   2.602  1.00 72.62
ATOM    145  CA  SER A  18       5.590  13.211   3.514  1.00 72.62
ATOM    146  C   SER A  18       4.398  12.844   4.391  1.00 72.62
ATOM    147  O   SER A  18       3.467  13.641   4.547  1.00 72.62
ATOM    148  CB  SER A  18       6.785  13.586   4.391  1.00 72.62
ATOM    149  OG  SER A  18       6.428  14.586   5.327  1.00 72.62
ATOM    150  N   VAL A  19       4.410  11.633   4.793  1.00 70.50
ATOM    151  CA  VAL A  19       3.406  11.180   5.754  1.00 70.50
ATOM    152  C   VAL A  19       3.291  12.180   6.895  1.00 70.50
ATOM    153  O   VAL A  19       2.191  12.445   7.391  1.00 70.50
ATOM    154  CB  VAL A  19       3.748   9.773   6.312  1.00 70.50
ATOM    155  CG1 VAL A  19       2.758   9.375   7.402  1.00 70.50
ATOM    156  CG2 VAL A  19       3.760   8.742   5.188  1.00 70.50
ATOM    157  N   GLY A  20       4.410  12.805   7.219  1.00 72.69
ATOM    158  CA  GLY A  20       4.422  13.820   8.258  1.00 72.69
ATOM    159  C   GLY A  20       3.594  15.039   7.902  1.00 72.69
ATOM    160  O   GLY A  20       2.814  15.531   8.727  1.00 72.69
ATOM    161  N   LYS A  21       3.676  15.492   6.723  1.00 76.44
ATOM    162  CA  LYS A  21       2.945  16.672   6.266  1.00 76.44
ATOM    163  C   LYS A  21       1.441  16.422   6.258  1.00 76.44
ATOM    164  O   LYS A  21       0.658  17.281   6.648  1.00 76.44
ATOM    165  CB  LYS A  21       3.416  17.094   4.871  1.00 76.44
ATOM    166  CG  LYS A  21       2.561  18.168   4.224  1.00 76.44
ATOM    167  CD  LYS A  21       2.626  18.094   2.703  1.00 76.44
ATOM    168  CE  LYS A  21       1.736  19.144   2.053  1.00 76.44
ATOM    169  NZ  LYS A  21       2.417  19.808   0.904  1.00 76.44
ATOM    170  N   ILE A  22       1.143  15.312   5.820  1.00 70.62
ATOM    171  CA  ILE A  22      -0.268  14.953   5.770  1.00 70.62
ATOM    172  C   ILE A  22      -0.832  14.867   7.188  1.00 70.62
ATOM    173  O   ILE A  22      -1.946  15.328   7.445  1.00 70.62
ATOM    174  CB  ILE A  22      -0.479  13.609   5.035  1.00 70.62
ATOM    175  CG1 ILE A  22       0.247  12.477   5.774  1.00 70.62
ATOM    176  CG2 ILE A  22      -0.006  13.705   3.580  1.00 70.62
ATOM    177  CD1 ILE A  22      -0.672  11.580   6.588  1.00 70.62
ATOM    178  N   MET A  23      -0.070  14.352   8.070  1.00 71.94
ATOM    179  CA  MET A  23      -0.486  14.234   9.469  1.00 71.94
ATOM    180  C   MET A  23      -0.656  15.609  10.102  1.00 71.94
ATOM    181  O   MET A  23      -1.540  15.812  10.938  1.00 71.94
ATOM    182  CB  MET A  23       0.528  13.414  10.266  1.00 71.94
ATOM    183  CG  MET A  23       0.429  11.914  10.023  1.00 71.94
ATOM    184  SD  MET A  23       1.494  10.945  11.156  1.00 71.94
ATOM    185  CE  MET A  23       1.016   9.266  10.688  1.00 71.94
ATOM    186  N   GLU A  24       0.146  16.516   9.750  1.00 74.06
ATOM    187  CA  GLU A  24       0.048  17.891  10.250  1.00 74.06
ATOM    188  C   GLU A  24      -1.238  18.562   9.773  1.00 74.06
ATOM    189  O   GLU A  24      -1.762  19.453  10.445  1.00 74.06
ATOM    190  CB  GLU A  24       1.263  18.703   9.812  1.00 74.06
ATOM    191  CG  GLU A  24       2.593  18.144  10.281  1.00 74.06
ATOM    192  CD  GLU A  24       3.436  19.137  11.055  1.00 74.06
ATOM    193  OE1 GLU A  24       3.603  20.289  10.605  1.00 74.06
ATOM    194  OE2 GLU A  24       3.957  18.752  12.136  1.00 74.06
ATOM    195  N   MET A  25      -1.769  18.156   8.695  1.00 71.56
ATOM    196  CA  MET A  25      -2.979  18.734   8.125  1.00 71.56
ATOM    197  C   MET A  25      -4.223  18.203   8.820  1.00 71.56
ATOM    198  O   MET A  25      -5.305  18.781   8.695  1.00 71.56
ATOM    199  CB  MET A  25      -3.059  18.438   6.621  1.00 71.56
ATOM    200  CG  MET A  25      -1.846  18.931   5.840  1.00 71.56
ATOM    201  SD  MET A  25      -2.140  18.906   4.024  1.00 71.56
ATOM    202  CE  MET A  25      -2.218  17.114   3.742  1.00 71.56
ATOM    203  N   LEU A  26      -3.984  17.031   9.477  1.00 65.94
ATOM    204  CA  LEU A  26      -5.109  16.438  10.195  1.00 65.94
ATOM    205  C   LEU A  26      -5.230  17.031  11.594  1.00 65.94
ATOM    206  O   LEU A  26      -4.270  17.016  12.367  1.00 65.94
ATOM    207  CB  LEU A  26      -4.945  14.922  10.289  1.00 65.94
ATOM    208  CG  LEU A  26      -5.019  14.153   8.963  1.00 65.94
ATOM    209  CD1 LEU A  26      -4.639  12.695   9.179  1.00 65.94
ATOM    210  CD2 LEU A  26      -6.412  14.268   8.354  1.00 65.94
ATOM    211  N   PRO A  27      -6.426  17.656  11.883  1.00 66.94
ATOM    212  CA  PRO A  27      -6.637  18.203  13.227  1.00 66.94
ATOM    213  C   PRO A  27      -6.539  17.141  14.320  1.00 66.94
ATOM    214  O   PRO A  27      -7.156  16.078  14.211  1.00 66.94
ATOM    215  CB  PRO A  27      -8.055  18.781  13.148  1.00 66.94
ATOM    216  CG  PRO A  27      -8.800  17.846  12.253  1.00 66.94
ATOM    217  CD  PRO A  27      -7.835  17.245  11.280  1.00 66.94
ATOM    218  N   GLY A  28      -5.629  17.469  15.367  1.00 65.69
ATOM    219  CA  GLY A  28      -5.480  16.562  16.484  1.00 65.69
ATOM    220  C   GLY A  28      -4.312  15.602  16.328  1.00 65.69
ATOM    221  O   GLY A  28      -3.963  14.875  17.266  1.00 65.69
ATOM    222  N   MET A  29      -3.762  15.492  15.156  1.00 62.31
ATOM    223  CA  MET A  29      -2.674  14.547  14.922  1.00 62.31
ATOM    224  C   MET A  29      -1.346  15.273  14.750  1.00 62.31
ATOM    225  O   MET A  29      -0.305  14.641  14.570  1.00 62.31
ATOM    226  CB  MET A  29      -2.963  13.688  13.688  1.00 62.31
ATOM    227  CG  MET A  29      -3.785  12.448  13.981  1.00 62.31
ATOM    228  SD  MET A  29      -4.147  11.471  12.470  1.00 62.31
ATOM    229  CE  MET A  29      -2.515  10.733  12.167  1.00 62.31
ATOM    230  N   SER A  30      -1.320  16.594  14.750  1.00 64.44
ATOM    231  CA  SER A  30      -0.114  17.391  14.555  1.00 64.44
ATOM    232  C   SER A  30       0.976  17.000  15.547  1.00 64.44
ATOM    233  O   SER A  30       2.166  17.125  15.250  1.00 64.44
ATOM    234  CB  SER A  30      -0.427  18.891  14.711  1.00 64.44
ATOM    235  OG  SER A  30      -0.599  19.494  13.444  1.00 64.44
ATOM    236  N   GLY A  31       0.576  16.453  16.609  1.00 61.34
ATOM    237  CA  GLY A  31       1.552  16.125  17.641  1.00 61.34
ATOM    238  C   GLY A  31       2.250  14.797  17.391  1.00 61.34
ATOM    239  O   GLY A  31       3.246  14.484  18.047  1.00 61.34
ATOM    240  N   LEU A  32       1.734  14.023  16.500  1.00 59.91
ATOM    241  CA  LEU A  32       2.301  12.695  16.281  1.00 59.91
ATOM    242  C   LEU A  32       3.309  12.719  15.133  1.00 59.91
ATOM    243  O   LEU A  32       3.867  11.680  14.766  1.00 59.91
ATOM    244  CB  LEU A  32       1.193  11.680  15.969  1.00 59.91
ATOM    245  CG  LEU A  32       1.591  10.210  16.049  1.00 59.91
ATOM    246  CD1 LEU A  32       1.418   9.681  17.474  1.00 59.91
ATOM    247  CD2 LEU A  32       0.788   9.373  15.069  1.00 59.91
ATOM    248  N   SER A  33       3.852  13.875  14.555  1.00 62.81
ATOM    249  CA  SER A  33       4.535  14.070  13.281  1.00 62.81
ATOM    250  C   SER A  33       6.012  13.695  13.383  1.00 62.81
ATOM    251  O   SER A  33       6.645  13.367  12.383  1.00 62.81
ATOM    252  CB  SER A  33       4.402  15.523  12.820  1.00 62.81
ATOM    253  OG  SER A  33       4.958  16.413  13.779  1.00 62.81
ATOM    254  N   GLY A  34       6.395  13.266  14.492  1.00 67.81
ATOM    255  CA  GLY A  34       7.816  13.039  14.680  1.00 67.81
ATOM    256  C   GLY A  34       8.305  11.758  14.031  1.00 67.81
ATOM    257  O   GLY A  34       8.094  11.547  12.836  1.00 67.81
ATOM    258  N   ALA A  35       8.898  10.812  14.711  1.00 65.56
ATOM    259  CA  ALA A  35       9.469   9.531  14.312  1.00 65.56
ATOM    260  C   ALA A  35       8.453   8.695  13.539  1.00 65.56
ATOM    261  O   ALA A  35       8.805   8.008  12.578  1.00 65.56
ATOM    262  CB  ALA A  35       9.953   8.758  15.539  1.00 65.56
ATOM    263  N   ALA A  36       7.258   8.930  13.805  1.00 67.38
ATOM    264  CA  ALA A  36       6.191   8.172  13.156  1.00 67.38
ATOM    265  C   ALA A  36       6.051   8.570  11.688  1.00 67.38
ATOM    266  O   ALA A  36       5.801   7.727  10.828  1.00 67.38
ATOM    267  CB  ALA A  36       4.871   8.375  13.891  1.00 67.38
ATOM    268  N   SER A  37       6.469   9.820  11.492  1.00 72.56
ATOM    269  CA  SER A  37       6.344  10.312  10.117  1.00 72.56
ATOM    270  C   SER A  37       7.445   9.750   9.227  1.00 72.56
ATOM    271  O   SER A  37       7.180   9.312   8.109  1.00 72.56
ATOM    272  CB  SER A  37       6.387  11.844  10.094  1.00 72.56
ATOM    273  OG  SER A  37       7.674  12.317  10.455  1.00 72.56
ATOM    274  N   ALA A  38       8.578   9.703   9.789  1.00 76.81
ATOM    275  CA  ALA A  38       9.695   9.195   9.000  1.00 76.81
ATOM    276  C   ALA A  38       9.508   7.719   8.672  1.00 76.81
ATOM    277  O   ALA A  38       9.758   7.297   7.535  1.00 76.81
ATOM    278  CB  ALA A  38      11.008   9.406   9.758  1.00 76.81
ATOM    279  N   GLN A  39       9.047   6.988   9.633  1.00 77.94
ATOM    280  CA  GLN A  39       8.789   5.566   9.422  1.00 77.94
ATOM    281  C   GLN A  39       7.660   5.352   8.422  1.00 77.94
ATOM    282  O   GLN A  39       7.699   4.418   7.621  1.00 77.94
ATOM    283  CB  GLN A  39       8.453   4.883  10.750  1.00 77.94
ATOM    284  CG  GLN A  39       8.025   3.427  10.600  1.00 77.94
ATOM    285  CD  GLN A  39       9.025   2.602   9.815  1.00 77.94
ATOM    286  OE1 GLN A  39       8.649   1.763   8.981  1.00 77.94
ATOM    287  NE2 GLN A  39      10.307   2.824  10.069  1.00 77.94
ATOM    288  N   GLY A  40       6.805   6.230   8.461  1.00 78.75
ATOM    289  CA  GLY A  40       5.707   6.172   7.512  1.00 78.75
ATOM    290  C   GLY A  40       6.152   6.391   6.074  1.00 78.75
ATOM    291  O   GLY A  40       5.723   5.672   5.172  1.00 78.75
ATOM    292  N   ASP A  41       7.023   7.348   5.945  1.00 80.75
ATOM    293  CA  ASP A  41       7.551   7.633   4.613  1.00 80.75
ATOM    294  C   ASP A  41       8.320   6.438   4.055  1.00 80.75
ATOM    295  O   ASP A  41       8.172   6.086   2.885  1.00 80.75
ATOM    296  CB  ASP A  41       8.453   8.867   4.641  1.00 80.75
ATOM    297  CG  ASP A  41       7.803  10.089   4.012  1.00 80.75
ATOM    298  OD1 ASP A  41       6.557  10.131   3.905  1.00 80.75
ATOM    299  OD2 ASP A  41       8.543  11.013   3.612  1.00 80.75
ATOM    300  N   ILE A  42       9.039   5.789   4.887  1.00 82.81
ATOM    301  CA  ILE A  42       9.836   4.633   4.488  1.00 82.81
ATOM    302  C   ILE A  42       8.906   3.486   4.078  1.00 82.81
ATOM    303  O   ILE A  42       9.117   2.852   3.041  1.00 82.81
ATOM    304  CB  ILE A  42      10.781   4.176   5.621  1.00 82.81
ATOM    305  CG1 ILE A  42      11.636   5.355   6.107  1.00 82.81
ATOM    306  CG2 ILE A  42      11.660   3.016   5.153  1.00 82.81
ATOM    307  CD1 ILE A  42      12.082   5.234   7.554  1.00 82.81
ATOM    308  N   SER A  43       7.922   3.305   4.879  1.00 83.38
ATOM    309  CA  SER A  43       6.973   2.234   4.598  1.00 83.38
ATOM    310  C   SER A  43       6.230   2.484   3.289  1.00 83.38
ATOM    311  O   SER A  43       6.039   1.565   2.490  1.00 83.38
ATOM    312  CB  SER A  43       5.969   2.094   5.742  1.00 83.38
ATOM    313  OG  SER A  43       6.638   1.863   6.971  1.00 83.38
ATOM    314  N   LEU A  44       5.871   3.686   3.119  1.00 83.81
ATOM    315  CA  LEU A  44       5.141   4.055   1.912  1.00 83.81
ATOM    316  C   LEU A  44       5.980   3.795   0.666  1.00 83.81
ATOM    317  O   LEU A  44       5.508   3.166  -0.285  1.00 83.81
ATOM    318  CB  LEU A  44       4.730   5.531   1.965  1.00 83.81
ATOM    319  CG  LEU A  44       3.743   6.000   0.893  1.00 83.81
ATOM    320  CD1 LEU A  44       2.664   6.880   1.515  1.00 83.81
ATOM    321  CD2 LEU A  44       4.476   6.744  -0.218  1.00 83.81
ATOM    322  N   LYS A  45       7.176   4.230   0.734  1.00 88.00
ATOM    323  CA  LYS A  45       8.070   4.012  -0.400  1.00 88.00
ATOM    324  C   LYS A  45       8.312   2.521  -0.628  1.00 88.00
ATOM    325  O   LYS A  45       8.375   2.064  -1.771  1.00 88.00
ATOM    326  CB  LYS A  45       9.398   4.730  -0.183  1.00 88.00
ATOM    327  CG  LYS A  45       9.372   6.204  -0.555  1.00 88.00
ATOM    328  CD  LYS A  45       9.562   6.408  -2.055  1.00 88.00
ATOM    329  CE  LYS A  45      11.038   6.448  -2.433  1.00 88.00
ATOM    330  NZ  LYS A  45      11.267   5.882  -3.797  1.00 88.00
ATOM    331  N   GLY A  46       8.445   1.804   0.475  1.00 91.19
ATOM    332  CA  GLY A  46       8.594   0.361   0.374  1.00 91.19
ATOM    333  C   GLY A  46       7.434  -0.313  -0.332  1.00 91.19
ATOM    334  O   GLY A  46       7.637  -1.151  -1.213  1.00 91.19
ATOM    335  N   TYR A  47       6.285   0.084   0.020  1.00 91.31
ATOM    336  CA  TYR A  47       5.098  -0.481  -0.612  1.00 91.31
ATOM    337  C   TYR A  47       5.062  -0.150  -2.100  1.00 91.31
ATOM    338  O   TYR A  47       4.754  -1.012  -2.926  1.00 91.31
ATOM    339  CB  TYR A  47       3.828   0.037   0.067  1.00 91.31
ATOM    340  CG  TYR A  47       3.684  -0.406   1.503  1.00 91.31
ATOM    341  CD1 TYR A  47       4.295  -1.573   1.957  1.00 91.31
ATOM    342  CD2 TYR A  47       2.937   0.341   2.409  1.00 91.31
ATOM    343  CE1 TYR A  47       4.162  -1.987   3.279  1.00 91.31
ATOM    344  CE2 TYR A  47       2.800  -0.062   3.733  1.00 91.31
ATOM    345  CZ  TYR A  47       3.414  -1.225   4.158  1.00 91.31
ATOM    346  OH  TYR A  47       3.281  -1.629   5.465  1.00 91.31
ATOM    347  N   ILE A  48       5.414   1.048  -2.404  1.00 93.38
ATOM    348  CA  ILE A  48       5.430   1.452  -3.807  1.00 93.38
ATOM    349  C   ILE A  48       6.453   0.621  -4.574  1.00 93.38
ATOM    350  O   ILE A  48       6.164   0.117  -5.660  1.00 93.38
ATOM    351  CB  ILE A  48       5.738   2.959  -3.957  1.00 93.38
ATOM    352  CG1 ILE A  48       4.555   3.799  -3.463  1.00 93.38
ATOM    353  CG2 ILE A  48       6.082   3.297  -5.410  1.00 93.38
ATOM    354  CD1 ILE A  48       4.855   5.289  -3.352  1.00 93.38
ATOM    355  N   HIS A  49       7.602   0.361  -3.988  1.00 96.44
ATOM    356  CA  HIS A  49       8.641  -0.449  -4.621  1.00 96.44
ATOM    357  C   HIS A  49       8.148  -1.873  -4.867  1.00 96.44
ATOM    358  O   HIS A  49       8.445  -2.465  -5.906  1.00 96.44
ATOM    359  CB  HIS A  49       9.906  -0.469  -3.764  1.00 96.44
ATOM    360  CG  HIS A  49      10.616   0.844  -3.716  1.00 96.44
ATOM    361  ND1 HIS A  49      11.697   1.076  -2.887  1.00 96.44
ATOM    362  CD2 HIS A  49      10.405   1.994  -4.397  1.00 96.44
ATOM    363  CE1 HIS A  49      12.119   2.317  -3.064  1.00 96.44
ATOM    364  NE2 HIS A  49      11.351   2.895  -3.974  1.00 96.44
ATOM    365  N   MET A  50       7.457  -2.350  -3.920  1.00 97.38
ATOM    366  CA  MET A  50       6.922  -3.701  -4.066  1.00 97.38
ATOM    367  C   MET A  50       5.863  -3.752  -5.160  1.00 97.38
ATOM    368  O   MET A  50       5.840  -4.684  -5.965  1.00 97.38
ATOM    369  CB  MET A  50       6.332  -4.191  -2.742  1.00 97.38
ATOM    370  CG  MET A  50       7.354  -4.333  -1.628  1.00 97.38
ATOM    371  SD  MET A  50       6.701  -5.249  -0.181  1.00 97.38
ATOM    372  CE  MET A  50       7.013  -4.039   1.134  1.00 97.38
ATOM    373  N   LEU A  51       5.070  -2.766  -5.207  1.00 97.38
ATOM    374  CA  LEU A  51       4.031  -2.709  -6.230  1.00 97.38
ATOM    375  C   LEU A  51       4.641  -2.506  -7.613  1.00 97.38
ATOM    376  O   LEU A  51       4.148  -3.062  -8.602  1.00 97.38
ATOM    377  CB  LEU A  51       3.043  -1.579  -5.922  1.00 97.38
ATOM    378  CG  LEU A  51       2.129  -1.787  -4.715  1.00 97.38
ATOM    379  CD1 LEU A  51       1.429  -0.482  -4.352  1.00 97.38
ATOM    380  CD2 LEU A  51       1.111  -2.887  -4.996  1.00 97.38
ATOM    381  N   ASP A  52       5.746  -1.787  -7.691  1.00 97.62
ATOM    382  CA  ASP A  52       6.473  -1.583  -8.938  1.00 97.62
ATOM    383  C   ASP A  52       7.016  -2.902  -9.477  1.00 97.62
ATOM    384  O   ASP A  52       7.234  -3.045 -10.688  1.00 97.62
ATOM    385  CB  ASP A  52       7.617  -0.587  -8.734  1.00 97.62
ATOM    386  CG  ASP A  52       7.185   0.858  -8.915  1.00 97.62
ATOM    387  OD1 ASP A  52       6.103   1.104  -9.496  1.00 97.62
ATOM    388  OD2 ASP A  52       7.931   1.758  -8.477  1.00 97.62
ATOM    389  N   SER A  53       7.195  -3.869  -8.586  1.00 97.75
ATOM    390  CA  SER A  53       7.762  -5.160  -8.953  1.00 97.75
ATOM    391  C   SER A  53       6.676  -6.137  -9.391  1.00 97.75
ATOM    392  O   SER A  53       6.961  -7.293  -9.703  1.00 97.75
ATOM    393  CB  SER A  53       8.555  -5.754  -7.789  1.00 97.75
ATOM    394  OG  SER A  53       7.682  -6.235  -6.776  1.00 97.75
ATOM    395  N   MET A  54       5.477  -5.691  -9.430  1.00 97.56
ATOM    396  CA  MET A  54       4.363  -6.539  -9.859  1.00 97.56
ATOM    397  C   MET A  54       4.020  -6.297 -11.320  1.00 97.56
ATOM    398  O   MET A  54       4.297  -5.223 -11.859  1.00 97.56
ATOM    399  CB  MET A  54       3.135  -6.293  -8.984  1.00 97.56
ATOM    400  CG  MET A  54       3.324  -6.699  -7.527  1.00 97.56
ATOM    401  SD  MET A  54       1.828  -6.387  -6.512  1.00 97.56
ATOM    402  CE  MET A  54       2.469  -6.801  -4.863  1.00 97.56
ATOM    403  N   THR A  55       3.445  -7.340 -11.930  1.00 96.62
ATOM    404  CA  THR A  55       3.016  -7.195 -13.312  1.00 96.62
ATOM    405  C   THR A  55       1.686  -6.449 -13.391  1.00 96.62
ATOM    406  O   THR A  55       0.965  -6.348 -12.398  1.00 96.62
ATOM    407  CB  THR A  55       2.881  -8.562 -14.000  1.00 96.62
ATOM    408  OG1 THR A  55       1.681  -9.200 -13.554  1.00 96.62
ATOM    409  CG2 THR A  55       4.073  -9.462 -13.681  1.00 96.62
ATOM    410  N   ALA A  56       1.485  -5.992 -14.617  1.00 96.44
ATOM    411  CA  ALA A  56       0.213  -5.305 -14.828  1.00 96.44
ATOM    412  C   ALA A  56      -0.963  -6.223 -14.500  1.00 96.44
ATOM    413  O   ALA A  56      -1.959  -5.781 -13.922  1.00 96.44
ATOM    414  CB  ALA A  56       0.106  -4.801 -16.266  1.00 96.44
ATOM    415  N   ALA A  57      -0.871  -7.457 -14.891  1.00 96.00
ATOM    416  CA  ALA A  57      -1.932  -8.422 -14.617  1.00 96.00
ATOM    417  C   ALA A  57      -2.141  -8.602 -13.117  1.00 96.00
ATOM    418  O   ALA A  57      -3.277  -8.703 -12.648  1.00 96.00
ATOM    419  CB  ALA A  57      -1.607  -9.766 -15.266  1.00 96.00
ATOM    420  N   GLU A  58      -1.098  -8.625 -12.383  1.00 96.44
ATOM    421  CA  GLU A  58      -1.168  -8.773 -10.930  1.00 96.44
ATOM    422  C   GLU A  58      -1.789  -7.539 -10.281  1.00 96.44
ATOM    423  O   GLU A  58      -2.633  -7.656  -9.391  1.00 96.44
ATOM    424  CB  GLU A  58       0.224  -9.031 -10.344  1.00 96.44
ATOM    425  CG  GLU A  58       0.809 -10.386 -10.721  1.00 96.44
ATOM    426  CD  GLU A  58       2.264 -10.546 -10.306  1.00 96.44
ATOM    427  OE1 GLU A  58       2.710 -11.691 -10.101  1.00 96.44
ATOM    428  OE2 GLU A  58       2.960  -9.513 -10.186  1.00 96.44
ATOM    429  N   LEU A  59      -1.440  -6.383 -10.719  1.00 97.25
ATOM    430  CA  LEU A  59      -1.943  -5.129 -10.164  1.00 97.25
ATOM    431  C   LEU A  59      -3.428  -4.957 -10.469  1.00 97.25
ATOM    432  O   LEU A  59      -4.172  -4.410  -9.656  1.00 97.25
ATOM    433  CB  LEU A  59      -1.155  -3.941 -10.727  1.00 97.25
ATOM    434  CG  LEU A  59       0.282  -3.783 -10.227  1.00 97.25
ATOM    435  CD1 LEU A  59       0.984  -2.658 -10.984  1.00 97.25
ATOM    436  CD2 LEU A  59       0.300  -3.525  -8.727  1.00 97.25
ATOM    437  N   ASN A  60      -3.867  -5.492 -11.523  1.00 96.12
ATOM    438  CA  ASN A  60      -5.242  -5.289 -11.977  1.00 96.12
ATOM    439  C   ASN A  60      -6.160  -6.402 -11.477  1.00 96.12
ATOM    440  O   ASN A  60      -7.375  -6.344 -11.680  1.00 96.12
ATOM    441  CB  ASN A  60      -5.301  -5.188 -13.500  1.00 96.12
ATOM    442  CG  ASN A  60      -5.007  -3.788 -14.006  1.00 96.12
ATOM    443  OD1 ASN A  60      -5.886  -2.917 -13.994  1.00 96.12
ATOM    444  ND2 ASN A  60      -3.779  -3.561 -14.455  1.00 96.12
ATOM    445  N   GLU A  61      -5.582  -7.328 -10.852  1.00 95.06
ATOM    446  CA  GLU A  61      -6.363  -8.477 -10.406  1.00 95.06
ATOM    447  C   GLU A  61      -7.332  -8.094  -9.289  1.00 95.06
ATOM    448  O   GLU A  61      -6.953  -7.395  -8.344  1.00 95.06
ATOM    449  CB  GLU A  61      -5.441  -9.609  -9.930  1.00 95.06
ATOM    450  CG  GLU A  61      -6.179 -10.851  -9.465  1.00 95.06
ATOM    451  CD  GLU A  61      -7.209 -11.349 -10.463  1.00 95.06
ATOM    452  OE1 GLU A  61      -7.002 -11.196 -11.689  1.00 95.06
ATOM    453  OE2 GLU A  61      -8.238 -11.903 -10.015  1.00 95.06
ATOM    454  N   GLU A  62      -8.570  -8.641  -9.391  1.00 90.75
ATOM    455  CA  GLU A  62      -9.586  -8.336  -8.383  1.00 90.75
ATOM    456  C   GLU A  62      -9.453  -9.258  -7.172  1.00 90.75
ATOM    457  O   GLU A  62      -9.750  -8.852  -6.047  1.00 90.75
ATOM    458  CB  GLU A  62     -10.992  -8.461  -8.984  1.00 90.75
ATOM    459  CG  GLU A  62     -11.128  -7.833 -10.365  1.00 90.75
ATOM    460  CD  GLU A  62     -12.024  -6.610 -10.377  1.00 90.75
ATOM    461  OE1 GLU A  62     -13.118  -6.653  -9.769  1.00 90.75
ATOM    462  OE2 GLU A  62     -11.630  -5.595 -10.995  1.00 90.75
ATOM    463  N   LYS A  63      -9.031 -10.484  -7.492  1.00 92.44
ATOM    464  CA  LYS A  63      -8.875 -11.469  -6.422  1.00 92.44
ATOM    465  C   LYS A  63      -7.418 -11.570  -5.980  1.00 92.44
ATOM    466  O   LYS A  63      -6.801 -12.625  -6.098  1.00 92.44
ATOM    467  CB  LYS A  63      -9.383 -12.836  -6.875  1.00 92.44
ATOM    468  CG  LYS A  63     -10.664 -12.781  -7.692  1.00 92.44
ATOM    469  CD  LYS A  63     -10.828 -14.027  -8.563  1.00 92.44
ATOM    470  CE  LYS A  63     -11.260 -13.668  -9.977  1.00 92.44
ATOM    471  NZ  LYS A  63     -10.162 -13.889 -10.963  1.00 92.44
ATOM    472  N   VAL A  64      -6.945 -10.508  -5.281  1.00 91.62
ATOM    473  CA  VAL A  64      -5.527 -10.367  -4.957  1.00 91.62
ATOM    474  C   VAL A  64      -5.086 -11.500  -4.039  1.00 91.62
ATOM    475  O   VAL A  64      -4.039 -12.117  -4.262  1.00 91.62
ATOM    476  CB  VAL A  64      -5.238  -9.000  -4.293  1.00 91.62
ATOM    477  CG1 VAL A  64      -3.809  -8.961  -3.752  1.00 91.62
ATOM    478  CG2 VAL A  64      -5.473  -7.863  -5.281  1.00 91.62
ATOM    479  N   LYS A  65      -5.844 -11.820  -3.043  1.00 87.19
ATOM    480  CA  LYS A  65      -5.484 -12.844  -2.064  1.00 87.19
ATOM    481  C   LYS A  65      -5.312 -14.203  -2.730  1.00 87.19
ATOM    482  O   LYS A  65      -4.422 -14.977  -2.359  1.00 87.19
ATOM    483  CB  LYS A  65      -6.543 -12.930  -0.962  1.00 87.19
ATOM    484  CG  LYS A  65      -6.304 -11.970   0.199  1.00 87.19
ATOM    485  CD  LYS A  65      -6.024 -12.724   1.494  1.00 87.19
ATOM    486  CE  LYS A  65      -5.575 -11.785   2.601  1.00 87.19
ATOM    487  NZ  LYS A  65      -6.719 -11.030   3.191  1.00 87.19
ATOM    488  N   LYS A  66      -6.121 -14.484  -3.666  1.00 90.50
ATOM    489  CA  LYS A  66      -6.047 -15.758  -4.375  1.00 90.50
ATOM    490  C   LYS A  66      -4.895 -15.766  -5.375  1.00 90.50
ATOM    491  O   LYS A  66      -4.246 -16.797  -5.574  1.00 90.50
ATOM    492  CB  LYS A  66      -7.363 -16.047  -5.098  1.00 90.50
ATOM    493  CG  LYS A  66      -8.609 -15.787  -4.249  1.00 90.50
ATOM    494  CD  LYS A  66      -9.877 -15.962  -5.067  1.00 90.50
ATOM    495  CE  LYS A  66     -11.100 -15.507  -4.291  1.00 90.50
ATOM    496  NZ  LYS A  66     -12.350 -15.634  -5.098  1.00 90.50
ATOM    497  N   MET A  67      -4.645 -14.688  -5.898  1.00 93.38
ATOM    498  CA  MET A  67      -3.627 -14.570  -6.938  1.00 93.38
ATOM    499  C   MET A  67      -2.227 -14.578  -6.328  1.00 93.38
ATOM    500  O   MET A  67      -1.287 -15.094  -6.938  1.00 93.38
ATOM    501  CB  MET A  67      -3.832 -13.289  -7.750  1.00 93.38
ATOM    502  CG  MET A  67      -2.890 -13.158  -8.932  1.00 93.38
ATOM    503  SD  MET A  67      -1.512 -11.982  -8.609  1.00 93.38
ATOM    504  CE  MET A  67      -2.456 -10.480  -8.239  1.00 93.38
ATOM    505  N   MET A  68      -2.094 -14.102  -5.156  1.00 95.12
ATOM    506  CA  MET A  68      -0.790 -13.969  -4.512  1.00 95.12
ATOM    507  C   MET A  68      -0.349 -15.289  -3.893  1.00 95.12
ATOM    508  O   MET A  68      -0.321 -15.430  -2.670  1.00 95.12
ATOM    509  CB  MET A  68      -0.829 -12.875  -3.443  1.00 95.12
ATOM    510  CG  MET A  68      -0.855 -11.461  -4.008  1.00 95.12
ATOM    511  SD  MET A  68       0.621 -11.092  -5.035  1.00 95.12
ATOM    512  CE  MET A  68      -0.005  -9.679  -5.989  1.00 95.12
ATOM    513  N   THR A  69       0.231 -16.156  -4.773  1.00 95.94
ATOM    514  CA  THR A  69       0.785 -17.438  -4.344  1.00 95.94
ATOM    515  C   THR A  69       2.160 -17.234  -3.709  1.00 95.94
ATOM    516  O   THR A  69       2.795 -16.203  -3.895  1.00 95.94
ATOM    517  CB  THR A  69       0.893 -18.422  -5.520  1.00 95.94
ATOM    518  OG1 THR A  69       1.985 -18.022  -6.362  1.00 95.94
ATOM    519  CG2 THR A  69      -0.391 -18.437  -6.345  1.00 95.94
ATOM    520  N   PRO A  70       2.643 -18.266  -2.971  1.00 96.56
ATOM    521  CA  PRO A  70       3.979 -18.156  -2.383  1.00 96.56
ATOM    522  C   PRO A  70       5.062 -17.875  -3.428  1.00 96.56
ATOM    523  O   PRO A  70       5.977 -17.094  -3.184  1.00 96.56
ATOM    524  CB  PRO A  70       4.188 -19.516  -1.715  1.00 96.56
ATOM    525  CG  PRO A  70       2.818 -19.952  -1.306  1.00 96.56
ATOM    526  CD  PRO A  70       1.827 -19.380  -2.281  1.00 96.56
ATOM    527  N   SER A  71       4.941 -18.516  -4.543  1.00 97.19
ATOM    528  CA  SER A  71       5.910 -18.297  -5.609  1.00 97.19
ATOM    529  C   SER A  71       5.914 -16.859  -6.082  1.00 97.19
ATOM    530  O   SER A  71       6.977 -16.250  -6.270  1.00 97.19
ATOM    531  CB  SER A  71       5.617 -19.234  -6.789  1.00 97.19
ATOM    532  OG  SER A  71       4.443 -18.823  -7.476  1.00 97.19
ATOM    533  N   ARG A  72       4.723 -16.297  -6.281  1.00 97.31
ATOM    534  CA  ARG A  72       4.613 -14.906  -6.707  1.00 97.31
ATOM    535  C   ARG A  72       5.152 -13.961  -5.641  1.00 97.31
ATOM    536  O   ARG A  72       5.867 -13.008  -5.953  1.00 97.31
ATOM    537  CB  ARG A  72       3.158 -14.562  -7.031  1.00 97.31
ATOM    538  CG  ARG A  72       2.746 -14.891  -8.454  1.00 97.31
ATOM    539  CD  ARG A  72       1.424 -14.237  -8.828  1.00 97.31
ATOM    540  NE  ARG A  72       1.045 -14.529 -10.203  1.00 97.31
ATOM    541  CZ  ARG A  72       0.053 -15.343 -10.562  1.00 97.31
ATOM    542  NH1 ARG A  72      -0.682 -15.961  -9.652  1.00 97.31
ATOM    543  NH2 ARG A  72      -0.210 -15.535 -11.852  1.00 97.31
ATOM    544  N   ILE A  73       4.824 -14.227  -4.395  1.00 97.56
ATOM    545  CA  ILE A  73       5.289 -13.406  -3.279  1.00 97.56
ATOM    546  C   ILE A  73       6.816 -13.430  -3.229  1.00 97.56
ATOM    547  O   ILE A  73       7.449 -12.383  -3.051  1.00 97.56
ATOM    548  CB  ILE A  73       4.703 -13.898  -1.937  1.00 97.56
ATOM    549  CG1 ILE A  73       3.197 -13.609  -1.877  1.00 97.56
ATOM    550  CG2 ILE A  73       5.430 -13.242  -0.759  1.00 97.56
ATOM    551  CD1 ILE A  73       2.506 -14.188  -0.647  1.00 97.56
ATOM    552  N   HIS A  74       7.410 -14.555  -3.422  1.00 97.94
ATOM    553  CA  HIS A  74       8.867 -14.672  -3.439  1.00 97.94
ATOM    554  C   HIS A  74       9.469 -13.859  -4.582  1.00 97.94
ATOM    555  O   HIS A  74      10.500 -13.211  -4.406  1.00 97.94
ATOM    556  CB  HIS A  74       9.281 -16.141  -3.559  1.00 97.94
ATOM    557  CG  HIS A  74       9.353 -16.859  -2.246  1.00 97.94
ATOM    558  ND1 HIS A  74       8.233 -17.385  -1.631  1.00 97.94
ATOM    559  CD2 HIS A  74      10.405 -17.151  -1.455  1.00 97.94
ATOM    560  CE1 HIS A  74       8.601 -17.964  -0.502  1.00 97.94
ATOM    561  NE2 HIS A  74       9.908 -17.833  -0.370  1.00 97.94
ATOM    562  N   ARG A  75       8.891 -13.969  -5.699  1.00 98.00
ATOM    563  CA  ARG A  75       9.375 -13.211  -6.852  1.00 98.00
ATOM    564  C   ARG A  75       9.320 -11.711  -6.582  1.00 98.00
ATOM    565  O   ARG A  75      10.281 -10.992  -6.867  1.00 98.00
ATOM    566  CB  ARG A  75       8.547 -13.547  -8.094  1.00 98.00
ATOM    567  CG  ARG A  75       9.002 -12.815  -9.350  1.00 98.00
ATOM    568  CD  ARG A  75       7.966 -12.913 -10.467  1.00 98.00
ATOM    569  NE  ARG A  75       8.225 -11.941 -11.526  1.00 98.00
ATOM    570  CZ  ARG A  75       7.956 -10.641 -11.445  1.00 98.00
ATOM    571  NH1 ARG A  75       7.419 -10.127 -10.341  1.00 98.00
ATOM    572  NH2 ARG A  75       8.234  -9.847 -12.473  1.00 98.00
ATOM    573  N   ILE A  76       8.180 -11.242  -6.090  1.00 98.19
ATOM    574  CA  ILE A  76       8.008  -9.828  -5.789  1.00 98.19
ATOM    575  C   ILE A  76       9.039  -9.391  -4.746  1.00 98.19
ATOM    576  O   ILE A  76       9.672  -8.336  -4.887  1.00 98.19
ATOM    577  CB  ILE A  76       6.582  -9.523  -5.285  1.00 98.19
ATOM    578  CG1 ILE A  76       5.570  -9.680  -6.427  1.00 98.19
ATOM    579  CG2 ILE A  76       6.506  -8.122  -4.678  1.00 98.19
ATOM    580  CD1 ILE A  76       4.245 -10.297  -5.999  1.00 98.19
ATOM    581  N   ALA A  77       9.258 -10.211  -3.715  1.00 98.00
ATOM    582  CA  ALA A  77      10.234  -9.914  -2.672  1.00 98.00
ATOM    583  C   ALA A  77      11.641  -9.758  -3.258  1.00 98.00
ATOM    584  O   ALA A  77      12.312  -8.758  -3.012  1.00 98.00
ATOM    585  CB  ALA A  77      10.227 -11.000  -1.603  1.00 98.00
ATOM    586  N   ARG A  78      11.984 -10.648  -4.059  1.00 97.75
ATOM    587  CA  ARG A  78      13.297 -10.609  -4.691  1.00 97.75
ATOM    588  C   ARG A  78      13.422  -9.398  -5.621  1.00 97.75
ATOM    589  O   ARG A  78      14.445  -8.719  -5.625  1.00 97.75
ATOM    590  CB  ARG A  78      13.562 -11.898  -5.473  1.00 97.75
ATOM    591  CG  ARG A  78      14.839 -11.864  -6.292  1.00 97.75
ATOM    592  CD  ARG A  78      16.078 -12.062  -5.419  1.00 97.75
ATOM    593  NE  ARG A  78      16.452 -10.833  -4.724  1.00 97.75
ATOM    594  CZ  ARG A  78      17.177  -9.857  -5.253  1.00 97.75
ATOM    595  NH1 ARG A  78      17.625  -9.938  -6.503  1.00 97.75
ATOM    596  NH2 ARG A  78      17.460  -8.776  -4.532  1.00 97.75
ATOM    597  N   GLY A  79      12.383  -9.211  -6.375  1.00 97.56
ATOM    598  CA  GLY A  79      12.406  -8.133  -7.352  1.00 97.56
ATOM    599  C   GLY A  79      12.445  -6.754  -6.711  1.00 97.56
ATOM    600  O   GLY A  79      13.016  -5.820  -7.273  1.00 97.56
ATOM    601  N   SER A  80      11.789  -6.605  -5.598  1.00 97.31
ATOM    602  CA  SER A  80      11.672  -5.309  -4.938  1.00 97.31
ATOM    603  C   SER A  80      12.781  -5.109  -3.910  1.00 97.31
ATOM    604  O   SER A  80      12.930  -4.023  -3.350  1.00 97.31
ATOM    605  CB  SER A  80      10.305  -5.176  -4.262  1.00 97.31
ATOM    606  OG  SER A  80      10.160  -6.132  -3.229  1.00 97.31
ATOM    607  N   GLY A  81      13.523  -6.090  -3.645  1.00 97.06
ATOM    608  CA  GLY A  81      14.570  -5.984  -2.639  1.00 97.06
ATOM    609  C   GLY A  81      14.039  -6.035  -1.219  1.00 97.06
ATOM    610  O   GLY A  81      14.688  -5.543  -0.291  1.00 97.06
ATOM    611  N   HIS A  82      12.891  -6.586  -1.081  1.00 96.88
ATOM    612  CA  HIS A  82      12.273  -6.766   0.227  1.00 96.88
ATOM    613  C   HIS A  82      12.164  -8.242   0.590  1.00 96.88
ATOM    614  O   HIS A  82      12.461  -9.109  -0.235  1.00 96.88
ATOM    615  CB  HIS A  82      10.883  -6.117   0.258  1.00 96.88
ATOM    616  CG  HIS A  82      10.915  -4.624   0.169  1.00 96.88
ATOM    617  ND1 HIS A  82      10.993  -3.813   1.282  1.00 96.88
ATOM    618  CD2 HIS A  82      10.878  -3.795  -0.902  1.00 96.88
ATOM    619  CE1 HIS A  82      11.003  -2.549   0.897  1.00 96.88
ATOM    620  NE2 HIS A  82      10.932  -2.510  -0.422  1.00 96.88
ATOM    621  N   ASN A  83      11.844  -8.453   1.835  1.00 96.62
ATOM    622  CA  ASN A  83      11.680  -9.844   2.217  1.00 96.62
ATOM    623  C   ASN A  83      10.234 -10.305   2.049  1.00 96.62
ATOM    624  O   ASN A  83       9.344  -9.492   1.801  1.00 96.62
ATOM    625  CB  ASN A  83      12.141 -10.070   3.658  1.00 96.62
ATOM    626  CG  ASN A  83      11.402  -9.188   4.650  1.00 96.62
ATOM    627  OD1 ASN A  83      10.176  -9.204   4.719  1.00 96.62
ATOM    628  ND2 ASN A  83      12.157  -8.410   5.425  1.00 96.62
ATOM    629  N   VAL A  84      10.055 -11.594   2.145  1.00 96.81
ATOM    630  CA  VAL A  84       8.758 -12.219   1.906  1.00 96.81
ATOM    631  C   VAL A  84       7.730 -11.688   2.906  1.00 96.81
ATOM    632  O   VAL A  84       6.570 -11.461   2.555  1.00 96.81
ATOM    633  CB  VAL A  84       8.836 -13.758   2.002  1.00 96.81
ATOM    634  CG1 VAL A  84       7.454 -14.385   1.845  1.00 96.81
ATOM    635  CG2 VAL A  84       9.801 -14.307   0.949  1.00 96.81
ATOM    636  N   VAL A  85       8.156 -11.477   4.102  1.00 94.69
ATOM    637  CA  VAL A  85       7.266 -11.008   5.160  1.00 94.69
ATOM    638  C   VAL A  85       6.762  -9.609   4.836  1.00 94.69
ATOM    639  O   VAL A  85       5.586  -9.297   5.047  1.00 94.69
ATOM    640  CB  VAL A  85       7.969 -11.023   6.535  1.00 94.69
ATOM    641  CG1 VAL A  85       7.055 -10.443   7.614  1.00 94.69
ATOM    642  CG2 VAL A  85       8.403 -12.438   6.900  1.00 94.69
ATOM    643  N   GLU A  86       7.582  -8.797   4.309  1.00 93.06
ATOM    644  CA  GLU A  86       7.207  -7.438   3.938  1.00 93.06
ATOM    645  C   GLU A  86       6.156  -7.438   2.830  1.00 93.06
ATOM    646  O   GLU A  86       5.207  -6.656   2.869  1.00 93.06
ATOM    647  CB  GLU A  86       8.438  -6.645   3.496  1.00 93.06
ATOM    648  CG  GLU A  86       9.367  -6.255   4.640  1.00 93.06
ATOM    649  CD  GLU A  86      10.610  -5.518   4.180  1.00 93.06
ATOM    650  OE1 GLU A  86      10.600  -4.266   4.161  1.00 93.06
ATOM    651  OE2 GLU A  86      11.605  -6.199   3.835  1.00 93.06
ATOM    652  N   VAL A  87       6.309  -8.312   1.912  1.00 94.81
ATOM    653  CA  VAL A  87       5.336  -8.414   0.827  1.00 94.81
ATOM    654  C   VAL A  87       4.000  -8.914   1.373  1.00 94.81
ATOM    655  O   VAL A  87       2.939  -8.422   0.981  1.00 94.81
ATOM    656  CB  VAL A  87       5.836  -9.352  -0.297  1.00 94.81
ATOM    657  CG1 VAL A  87       4.809  -9.438  -1.424  1.00 94.81
ATOM    658  CG2 VAL A  87       7.184  -8.867  -0.834  1.00 94.81
ATOM    659  N   GLN A  88       4.137  -9.859   2.254  1.00 92.25
ATOM    660  CA  GLN A  88       2.914 -10.344   2.885  1.00 92.25
ATOM    661  C   GLN A  88       2.211  -9.234   3.658  1.00 92.25
ATOM    662  O   GLN A  88       0.984  -9.125   3.623  1.00 92.25
ATOM    663  CB  GLN A  88       3.223 -11.516   3.814  1.00 92.25
ATOM    664  CG  GLN A  88       2.045 -11.943   4.681  1.00 92.25
ATOM    665  CD  GLN A  88       0.886 -12.503   3.871  1.00 92.25
ATOM    666  OE1 GLN A  88       0.758 -13.721   3.715  1.00 92.25
ATOM    667  NE2 GLN A  88       0.048 -11.619   3.356  1.00 92.25
ATOM    668  N   ASN A  89       2.957  -8.414   4.316  1.00 87.31
ATOM    669  CA  ASN A  89       2.393  -7.277   5.039  1.00 87.31
ATOM    670  C   ASN A  89       1.704  -6.297   4.090  1.00 87.31
ATOM    671  O   ASN A  89       0.665  -5.730   4.430  1.00 87.31
ATOM    672  CB  ASN A  89       3.477  -6.562   5.848  1.00 87.31
ATOM    673  CG  ASN A  89       3.664  -7.162   7.229  1.00 87.31
ATOM    674  OD1 ASN A  89       3.334  -6.541   8.241  1.00 87.31
ATOM    675  ND2 ASN A  89       4.195  -8.378   7.275  1.00 87.31
ATOM    676  N   LEU A  90       2.291  -6.066   2.975  1.00 89.94
ATOM    677  CA  LEU A  90       1.656  -5.230   1.961  1.00 89.94
ATOM    678  C   LEU A  90       0.279  -5.773   1.593  1.00 89.94
ATOM    679  O   LEU A  90      -0.683  -5.008   1.477  1.00 89.94
ATOM    680  CB  LEU A  90       2.535  -5.141   0.710  1.00 89.94
ATOM    681  CG  LEU A  90       1.878  -4.555  -0.539  1.00 89.94
ATOM    682  CD1 LEU A  90       1.547  -3.080  -0.320  1.00 89.94
ATOM    683  CD2 LEU A  90       2.785  -4.727  -1.752  1.00 89.94
ATOM    684  N   ILE A  91       0.178  -7.098   1.389  1.00 89.81
ATOM    685  CA  ILE A  91      -1.084  -7.715   0.997  1.00 89.81
ATOM    686  C   ILE A  91      -2.105  -7.562   2.121  1.00 89.81
ATOM    687  O   ILE A  91      -3.279  -7.285   1.870  1.00 89.81
ATOM    688  CB  ILE A  91      -0.898  -9.203   0.641  1.00 89.81
ATOM    689  CG1 ILE A  91       0.068  -9.359  -0.540  1.00 89.81
ATOM    690  CG2 ILE A  91      -2.248  -9.859   0.330  1.00 89.81
ATOM    691  CD1 ILE A  91      -0.331  -8.555  -1.772  1.00 89.81
ATOM    692  N   VAL A  92      -1.621  -7.762   3.334  1.00 84.62
ATOM    693  CA  VAL A  92      -2.500  -7.562   4.480  1.00 84.62
ATOM    694  C   VAL A  92      -2.969  -6.109   4.527  1.00 84.62
ATOM    695  O   VAL A  92      -4.152  -5.836   4.750  1.00 84.62
ATOM    696  CB  VAL A  92      -1.798  -7.934   5.805  1.00 84.62
ATOM    697  CG1 VAL A  92      -2.740  -7.737   6.991  1.00 84.62
ATOM    698  CG2 VAL A  92      -1.295  -9.378   5.755  1.00 84.62
ATOM    699  N   PHE A  93      -2.047  -5.227   4.359  1.00 83.38
ATOM    700  CA  PHE A  93      -2.365  -3.805   4.305  1.00 83.38
ATOM    701  C   PHE A  93      -3.418  -3.525   3.238  1.00 83.38
ATOM    702  O   PHE A  93      -4.418  -2.859   3.508  1.00 83.38
ATOM    703  CB  PHE A  93      -1.104  -2.980   4.023  1.00 83.38
ATOM    704  CG  PHE A  93      -1.373  -1.681   3.314  1.00 83.38
ATOM    705  CD1 PHE A  93      -2.228  -0.737   3.869  1.00 83.38
ATOM    706  CD2 PHE A  93      -0.770  -1.405   2.093  1.00 83.38
ATOM    707  CE1 PHE A  93      -2.480   0.468   3.215  1.00 83.38
ATOM    708  CE2 PHE A  93      -1.016  -0.203   1.434  1.00 83.38
ATOM    709  CZ  PHE A  93      -1.872   0.732   1.997  1.00 83.38
ATOM    710  N   TYR A  94      -3.219  -4.008   2.055  1.00 85.62
ATOM    711  CA  TYR A  94      -4.156  -3.848   0.949  1.00 85.62
ATOM    712  C   TYR A  94      -5.543  -4.344   1.335  1.00 85.62
ATOM    713  O   TYR A  94      -6.543  -3.662   1.096  1.00 85.62
ATOM    714  CB  TYR A  94      -3.660  -4.598  -0.292  1.00 85.62
ATOM    715  CG  TYR A  94      -4.730  -4.820  -1.334  1.00 85.62
ATOM    716  CD1 TYR A  94      -5.410  -6.031  -1.413  1.00 85.62
ATOM    717  CD2 TYR A  94      -5.059  -3.818  -2.242  1.00 85.62
ATOM    718  CE1 TYR A  94      -6.395  -6.242  -2.373  1.00 85.62
ATOM    719  CE2 TYR A  94      -6.039  -4.020  -3.207  1.00 85.62
ATOM    720  CZ  TYR A  94      -6.703  -5.230  -3.264  1.00 85.62
ATOM    721  OH  TYR A  94      -7.676  -5.434  -4.215  1.00 85.62
ATOM    722  N   THR A  95      -5.637  -5.520   1.958  1.00 83.75
ATOM    723  CA  THR A  95      -6.914  -6.117   2.316  1.00 83.75
ATOM    724  C   THR A  95      -7.664  -5.234   3.311  1.00 83.75
ATOM    725  O   THR A  95      -8.875  -5.035   3.182  1.00 83.75
ATOM    726  CB  THR A  95      -6.727  -7.523   2.914  1.00 83.75
ATOM    727  OG1 THR A  95      -6.107  -8.370   1.940  1.00 83.75
ATOM    728  CG2 THR A  95      -8.064  -8.133   3.323  1.00 83.75
ATOM    729  N   LYS A  96      -6.953  -4.789   4.223  1.00 80.75
ATOM    730  CA  LYS A  96      -7.566  -3.898   5.207  1.00 80.75
ATOM    731  C   LYS A  96      -8.047  -2.607   4.551  1.00 80.75
ATOM    732  O   LYS A  96      -9.125  -2.107   4.879  1.00 80.75
ATOM    733  CB  LYS A  96      -6.574  -3.578   6.328  1.00 80.75
ATOM    734  CG  LYS A  96      -7.172  -2.766   7.465  1.00 80.75
ATOM    735  CD  LYS A  96      -6.105  -2.337   8.466  1.00 80.75
ATOM    736  CE  LYS A  96      -5.543  -3.525   9.235  1.00 80.75
ATOM    737  NZ  LYS A  96      -6.548  -4.104  10.173  1.00 80.75
ATOM    738  N   PHE A  97      -7.207  -2.131   3.693  1.00 80.62
ATOM    739  CA  PHE A  97      -7.543  -0.906   2.980  1.00 80.62
ATOM    740  C   PHE A  97      -8.789  -1.103   2.125  1.00 80.62
ATOM    741  O   PHE A  97      -9.695  -0.261   2.131  1.00 80.62
ATOM    742  CB  PHE A  97      -6.371  -0.455   2.102  1.00 80.62
ATOM    743  CG  PHE A  97      -6.382   1.017   1.786  1.00 80.62
ATOM    744  CD1 PHE A  97      -7.215   1.523   0.796  1.00 80.62
ATOM    745  CD2 PHE A  97      -5.557   1.892   2.477  1.00 80.62
ATOM    746  CE1 PHE A  97      -7.226   2.883   0.501  1.00 80.62
ATOM    747  CE2 PHE A  97      -5.564   3.255   2.188  1.00 80.62
ATOM    748  CZ  PHE A  97      -6.398   3.747   1.199  1.00 80.62
ATOM    749  N   GLU A  98      -8.836  -2.172   1.441  1.00 81.50
ATOM    750  CA  GLU A  98      -9.984  -2.514   0.602  1.00 81.50
ATOM    751  C   GLU A  98     -11.266  -2.580   1.422  1.00 81.50
ATOM    752  O   GLU A  98     -12.312  -2.080   0.992  1.00 81.50
ATOM    753  CB  GLU A  98      -9.742  -3.848  -0.112  1.00 81.50
ATOM    754  CG  GLU A  98     -10.958  -4.366  -0.865  1.00 81.50
ATOM    755  CD  GLU A  98     -10.879  -5.850  -1.184  1.00 81.50
ATOM    756  OE1 GLU A  98      -9.946  -6.267  -1.908  1.00 81.50
ATOM    757  OE2 GLU A  98     -11.755  -6.605  -0.703  1.00 81.50
ATOM    758  N   GLU A  99     -11.195  -3.158   2.551  1.00 79.19
ATOM    759  CA  GLU A  99     -12.352  -3.273   3.436  1.00 79.19
ATOM    760  C   GLU A  99     -12.867  -1.898   3.850  1.00 79.19
ATOM    761  O   GLU A  99     -14.078  -1.670   3.883  1.00 79.19
ATOM    762  CB  GLU A  99     -12.000  -4.098   4.676  1.00 79.19
ATOM    763  CG  GLU A  99     -11.780  -5.577   4.390  1.00 79.19
ATOM    764  CD  GLU A  99     -11.637  -6.417   5.649  1.00 79.19
ATOM    765  OE1 GLU A  99     -12.397  -6.196   6.617  1.00 79.19
ATOM    766  OE2 GLU A  99     -10.752  -7.306   5.670  1.00 79.19
ATOM    767  N   VAL A 100     -12.023  -1.102   4.168  1.00 74.75
ATOM    768  CA  VAL A 100     -12.391   0.243   4.602  1.00 74.75
ATOM    769  C   VAL A 100     -13.016   1.008   3.438  1.00 74.75
ATOM    770  O   VAL A 100     -14.047   1.664   3.600  1.00 74.75
ATOM    771  CB  VAL A 100     -11.172   1.014   5.152  1.00 74.75
ATOM    772  CG1 VAL A 100     -11.579   2.419   5.596  1.00 74.75
ATOM    773  CG2 VAL A 100     -10.535   0.246   6.312  1.00 74.75
ATOM    774  N   VAL A 101     -12.391   0.921   2.270  1.00 75.00
ATOM    775  CA  VAL A 101     -12.867   1.615   1.079  1.00 75.00
ATOM    776  C   VAL A 101     -14.273   1.132   0.734  1.00 75.00
ATOM    777  O   VAL A 101     -15.148   1.934   0.396  1.00 75.00
ATOM    778  CB  VAL A 101     -11.922   1.404  -0.124  1.00 75.00
ATOM    779  CG1 VAL A 101     -12.548   1.955  -1.404  1.00 75.00
ATOM    780  CG2 VAL A 101     -10.567   2.063   0.141  1.00 75.00
ATOM    781  N   LYS A 102     -14.453  -0.143   0.901  1.00 74.88
ATOM    782  CA  LYS A 102     -15.766  -0.723   0.600  1.00 74.88
ATOM    783  C   LYS A 102     -16.812  -0.255   1.600  1.00 74.88
ATOM    784  O   LYS A 102     -18.000  -0.149   1.262  1.00 74.88
ATOM    785  CB  LYS A 102     -15.688  -2.250   0.597  1.00 74.88
ATOM    786  CG  LYS A 102     -14.862  -2.827  -0.548  1.00 74.88
ATOM    787  CD  LYS A 102     -14.421  -4.255  -0.253  1.00 74.88
ATOM    788  CE  LYS A 102     -15.614  -5.200  -0.171  1.00 74.88
ATOM    789  NZ  LYS A 102     -16.043  -5.667  -1.523  1.00 74.88
ATOM    790  N   LYS A 103     -16.375   0.029   2.742  1.00 74.44
ATOM    791  CA  LYS A 103     -17.312   0.454   3.787  1.00 74.44
ATOM    792  C   LYS A 103     -17.672   1.928   3.633  1.00 74.44
ATOM    793  O   LYS A 103     -18.781   2.338   3.977  1.00 74.44
ATOM    794  CB  LYS A 103     -16.703   0.203   5.172  1.00 74.44
ATOM    795  CG  LYS A 103     -16.689  -1.263   5.581  1.00 74.44
ATOM    796  CD  LYS A 103     -15.542  -1.564   6.536  1.00 74.44
ATOM    797  CE  LYS A 103     -15.866  -1.126   7.958  1.00 74.44
ATOM    798  NZ  LYS A 103     -14.757  -1.452   8.905  1.00 74.44
ATOM    799  N   VAL A 104     -16.750   2.697   3.264  1.00 69.31
ATOM    800  CA  VAL A 104     -16.969   4.141   3.193  1.00 69.31
ATOM    801  C   VAL A 104     -17.641   4.496   1.870  1.00 69.31
ATOM    802  O   VAL A 104     -18.312   5.520   1.770  1.00 69.31
ATOM    803  CB  VAL A 104     -15.641   4.918   3.342  1.00 69.31
ATOM    804  CG1 VAL A 104     -14.930   4.526   4.639  1.00 69.31
ATOM    805  CG2 VAL A 104     -14.735   4.665   2.138  1.00 69.31
ATOM    806  N   GLY A 105     -17.453   3.672   0.788  1.00 62.06
ATOM    807  CA  GLY A 105     -18.125   3.939  -0.476  1.00 62.06
ATOM    808  C   GLY A 105     -19.469   3.240  -0.604  1.00 62.06
ATOM    809  O   GLY A 105     -20.438   3.832  -1.077  1.00 62.06
ATOM    810  OXT GLY A 105     -19.555   2.061  -0.185  1.00 62.06
TER
ATOM    811  N   GLY B   1     -11.555  13.047   0.432  1.00 41.72
ATOM    812  CA  GLY B   1     -10.875  12.258  -0.577  1.00 41.72
ATOM    813  C   GLY B   1      -9.562  11.680  -0.089  1.00 41.72
ATOM    814  O   GLY B   1      -9.547  10.852   0.830  1.00 41.72
ATOM    815  N   ILE B   2      -8.562  12.320  -0.379  1.00 47.56
ATOM    816  CA  ILE B   2      -7.188  12.039   0.012  1.00 47.56
ATOM    817  C   ILE B   2      -7.098  11.898   1.529  1.00 47.56
ATOM    818  O   ILE B   2      -6.414  11.008   2.037  1.00 47.56
ATOM    819  CB  ILE B   2      -6.227  13.148  -0.478  1.00 47.56
ATOM    820  CG1 ILE B   2      -4.789  12.828  -0.057  1.00 47.56
ATOM    821  CG2 ILE B   2      -6.663  14.516   0.054  1.00 47.56
ATOM    822  CD1 ILE B   2      -4.280  11.489  -0.573  1.00 47.56
ATOM    823  N   ILE B   3      -7.938  12.609   2.068  1.00 49.88
ATOM    824  CA  ILE B   3      -7.887  12.711   3.523  1.00 49.88
ATOM    825  C   ILE B   3      -8.312  11.391   4.152  1.00 49.88
ATOM    826  O   ILE B   3      -7.684  10.906   5.094  1.00 49.88
ATOM    827  CB  ILE B   3      -8.773  13.867   4.043  1.00 49.88
ATOM    828  CG1 ILE B   3      -8.316  15.202   3.454  1.00 49.88
ATOM    829  CG2 ILE B   3      -8.762  13.905   5.572  1.00 49.88
ATOM    830  CD1 ILE B   3      -6.842  15.493   3.655  1.00 49.88
ATOM    831  N   LEU B   4      -9.352  10.906   3.658  1.00 50.25
ATOM    832  CA  LEU B   4      -9.844   9.641   4.188  1.00 50.25
ATOM    833  C   LEU B   4      -8.820   8.531   3.975  1.00 50.25
ATOM    834  O   LEU B   4      -8.594   7.711   4.867  1.00 50.25
ATOM    835  CB  LEU B   4     -11.172   9.258   3.531  1.00 50.25
ATOM    836  CG  LEU B   4     -11.672   7.836   3.785  1.00 50.25
ATOM    837  CD1 LEU B   4     -12.021   7.656   5.258  1.00 50.25
ATOM    838  CD2 LEU B   4     -12.870   7.525   2.897  1.00 50.25
ATOM    839  N   VAL B   5      -8.156   8.578   2.896  1.00 51.28
ATOM    840  CA  VAL B   5      -7.145   7.578   2.588  1.00 51.28
ATOM    841  C   VAL B   5      -5.969   7.719   3.553  1.00 51.28
ATOM    842  O   VAL B   5      -5.453   6.723   4.062  1.00 51.28
ATOM    843  CB  VAL B   5      -6.652   7.699   1.128  1.00 51.28
ATOM    844  CG1 VAL B   5      -5.253   7.100   0.978  1.00 51.28
ATOM    845  CG2 VAL B   5      -7.633   7.013   0.178  1.00 51.28
ATOM    846  N   LEU B   6      -5.539   9.008   3.822  1.00 53.31
ATOM    847  CA  LEU B   6      -4.484   9.258   4.797  1.00 53.31
ATOM    848  C   LEU B   6      -4.902   8.773   6.184  1.00 53.31
ATOM    849  O   LEU B   6      -4.094   8.211   6.922  1.00 53.31
ATOM    850  CB  LEU B   6      -4.133  10.742   4.844  1.00 53.31
ATOM    851  CG  LEU B   6      -3.466  11.321   3.593  1.00 53.31
ATOM    852  CD1 LEU B   6      -3.470  12.844   3.648  1.00 53.31
ATOM    853  CD2 LEU B   6      -2.044  10.792   3.452  1.00 53.31
ATOM    854  N   LEU B   7      -6.215   9.102   6.445  1.00 53.78
ATOM    855  CA  LEU B   7      -6.723   8.727   7.762  1.00 53.78
ATOM    856  C   LEU B   7      -6.711   7.211   7.934  1.00 53.78
ATOM    857  O   LEU B   7      -6.312   6.707   8.984  1.00 53.78
ATOM    858  CB  LEU B   7      -8.141   9.266   7.961  1.00 53.78
ATOM    859  CG  LEU B   7      -8.286  10.784   8.070  1.00 53.78
ATOM    860  CD1 LEU B   7      -9.726  11.199   7.812  1.00 53.78
ATOM    861  CD2 LEU B   7      -7.822  11.264   9.444  1.00 53.78
ATOM    862  N   ILE B   8      -7.008   6.625   6.906  1.00 51.66
ATOM    863  CA  ILE B   8      -7.082   5.168   6.938  1.00 51.66
ATOM    864  C   ILE B   8      -5.676   4.578   6.930  1.00 51.66
ATOM    865  O   ILE B   8      -5.367   3.680   7.715  1.00 51.66
ATOM    866  CB  ILE B   8      -7.898   4.621   5.742  1.00 51.66
ATOM    867  CG1 ILE B   8      -9.383   4.972   5.909  1.00 51.66
ATOM    868  CG2 ILE B   8      -7.706   3.111   5.602  1.00 51.66
ATOM    869  CD1 ILE B   8     -10.216   4.725   4.660  1.00 51.66
ATOM    870  N   TRP B   9      -4.809   5.215   6.125  1.00 52.09
ATOM    871  CA  TRP B   9      -3.414   4.781   6.082  1.00 52.09
ATOM    872  C   TRP B   9      -2.746   4.957   7.441  1.00 52.09
ATOM    873  O   TRP B   9      -1.971   4.102   7.871  1.00 52.09
ATOM    874  CB  TRP B   9      -2.641   5.562   5.016  1.00 52.09
ATOM    875  CG  TRP B   9      -1.558   4.774   4.345  1.00 52.09
ATOM    876  CD1 TRP B   9      -1.716   3.752   3.448  1.00 52.09
ATOM    877  CD2 TRP B   9      -0.148   4.935   4.521  1.00 52.09
ATOM    878  NE1 TRP B   9      -0.489   3.269   3.059  1.00 52.09
ATOM    879  CE2 TRP B   9       0.490   3.979   3.702  1.00 52.09
ATOM    880  CE3 TRP B   9       0.640   5.799   5.297  1.00 52.09
ATOM    881  CZ2 TRP B   9       1.880   3.860   3.634  1.00 52.09
ATOM    882  CZ3 TRP B   9       2.023   5.680   5.228  1.00 52.09
ATOM    883  CH2 TRP B   9       2.628   4.715   4.402  1.00 52.09
ATOM    884  N   GLY B  10      -3.041   6.066   7.945  1.00 53.94
ATOM    885  CA  GLY B  10      -2.605   6.289   9.320  1.00 53.94
ATOM    886  C   GLY B  10      -3.105   5.230  10.281  1.00 53.94
ATOM    887  O   GLY B  10      -2.361   4.777  11.156  1.00 53.94
ATOM    888  N   THR B  11      -4.387   4.930  10.000  1.00 49.78
ATOM    889  CA  THR B  11      -4.898   3.877  10.867  1.00 49.78
ATOM    890  C   THR B  11      -4.145   2.570  10.633  1.00 49.78
ATOM    891  O   THR B  11      -3.811   1.862  11.586  1.00 49.78
ATOM    892  CB  THR B  11      -6.406   3.652  10.641  1.00 49.78
ATOM    893  OG1 THR B  11      -6.865   4.526   9.607  1.00 49.78
ATOM    894  CG2 THR B  11      -7.197   3.934  11.915  1.00 49.78
ATOM    895  N   VAL B  12      -3.863   2.297   9.445  1.00 48.44
ATOM    896  CA  VAL B  12      -3.170   1.060   9.102  1.00 48.44
ATOM    897  C   VAL B  12      -1.720   1.130   9.578  1.00 48.44
ATOM    898  O   VAL B  12      -1.194   0.162  10.133  1.00 48.44
ATOM    899  CB  VAL B  12      -3.219   0.785   7.578  1.00 48.44
ATOM    900  CG1 VAL B  12      -2.475  -0.504   7.240  1.00 48.44
ATOM    901  CG2 VAL B  12      -4.668   0.712   7.098  1.00 48.44
ATOM    902  N   LEU B  13      -1.018   2.145   9.258  1.00 50.44
ATOM    903  CA  LEU B  13       0.319   2.334   9.812  1.00 50.44
ATOM    904  C   LEU B  13       0.293   2.264  11.336  1.00 50.44
ATOM    905  O   LEU B  13       1.200   1.699  11.953  1.00 50.44
ATOM    906  CB  LEU B  13       0.899   3.678   9.367  1.00 50.44
ATOM    907  CG  LEU B  13       2.422   3.729   9.187  1.00 50.44
ATOM    908  CD1 LEU B  13       2.820   3.061   7.874  1.00 50.44
ATOM    909  CD2 LEU B  13       2.915   5.173   9.230  1.00 50.44
ATOM    910  N   LEU B  14      -0.616   2.980  11.750  1.00 48.38
ATOM    911  CA  LEU B  14      -0.774   2.943  13.195  1.00 48.38
ATOM    912  C   LEU B  14      -1.032   1.519  13.680  1.00 48.38
ATOM    913  O   LEU B  14      -0.524   1.112  14.727  1.00 48.38
ATOM    914  CB  LEU B  14      -1.922   3.857  13.633  1.00 48.38
ATOM    915  CG  LEU B  14      -1.522   5.203  14.238  1.00 48.38
ATOM    916  CD1 LEU B  14      -0.484   5.891  13.360  1.00 48.38
ATOM    917  CD2 LEU B  14      -2.749   6.095  14.422  1.00 48.38
ATOM    918  N   LEU B  15      -1.758   0.842  12.859  1.00 45.28
ATOM    919  CA  LEU B  15      -2.053  -0.499  13.352  1.00 45.28
ATOM    920  C   LEU B  15      -0.838  -1.410  13.211  1.00 45.28
ATOM    921  O   LEU B  15      -0.641  -2.320  14.023  1.00 45.28
ATOM    922  CB  LEU B  15      -3.244  -1.097  12.602  1.00 45.28
ATOM    923  CG  LEU B  15      -4.634  -0.658  13.071  1.00 45.28
ATOM    924  CD1 LEU B  15      -5.699  -1.122  12.085  1.00 45.28
ATOM    925  CD2 LEU B  15      -4.920  -1.199  14.470  1.00 45.28
ATOM    926  N   LYS B  16      -0.209  -1.353  12.203  1.00 46.28
ATOM    927  CA  LYS B  16       1.043  -2.094  12.078  1.00 46.28
ATOM    928  C   LYS B  16       2.076  -1.597  13.086  1.00 46.28
ATOM    929  O   LYS B  16       2.969  -2.346  13.492  1.00 46.28
ATOM    930  CB  LYS B  16       1.598  -1.980  10.656  1.00 46.28
ATOM    931  CG  LYS B  16       1.183  -3.120   9.740  1.00 46.28
ATOM    932  CD  LYS B  16       1.956  -3.088   8.427  1.00 46.28
ATOM    933  CE  LYS B  16       1.565  -4.247   7.519  1.00 46.28
ATOM    934  NZ  LYS B  16       2.410  -4.298   6.289  1.00 46.28
ATOM    935  N   SER B  17       2.264  -0.366  13.148  1.00 40.06
ATOM    936  CA  SER B  17       3.086   0.115  14.250  1.00 40.06
ATOM    937  C   SER B  17       2.643  -0.494  15.578  1.00 40.06
ATOM    938  O   SER B  17       3.256  -0.245  16.625  1.00 40.06
ATOM    939  CB  SER B  17       3.029   1.641  14.344  1.00 40.06
ATOM    940  OG  SER B  17       1.877   2.052  15.062  1.00 40.06
ATOM    941  N   ILE B  18       1.519  -0.821  15.531  1.00 39.00
ATOM    942  CA  ILE B  18       1.240  -1.436  16.828  1.00 39.00
ATOM    943  C   ILE B  18       2.014  -2.746  16.953  1.00 39.00
ATOM    944  O   ILE B  18       1.838  -3.658  16.141  1.00 39.00
ATOM    945  CB  ILE B  18      -0.272  -1.685  17.016  1.00 39.00
ATOM    946  CG1 ILE B  18      -0.997  -0.369  17.319  1.00 39.00
ATOM    947  CG2 ILE B  18      -0.511  -2.709  18.134  1.00 39.00
ATOM    948  CD1 ILE B  18      -2.463  -0.360  16.906  1.00 39.00
ATOM    949  N   PRO B  19       3.135  -2.615  17.516  1.00 35.56
ATOM    950  CA  PRO B  19       3.893  -3.781  17.969  1.00 35.56
ATOM    951  C   PRO B  19       3.002  -4.980  18.281  1.00 35.56
ATOM    952  O   PRO B  19       1.895  -4.809  18.797  1.00 35.56
ATOM    953  CB  PRO B  19       4.594  -3.273  19.234  1.00 35.56
ATOM    954  CG  PRO B  19       3.626  -2.317  19.848  1.00 35.56
ATOM    955  CD  PRO B  19       2.799  -1.705  18.755  1.00 35.56
ATOM    956  N   HIS B  20       3.059  -6.090  17.344  1.00 29.16
ATOM    957  CA  HIS B  20       2.564  -7.168  18.188  1.00 29.16
ATOM    958  C   HIS B  20       3.268  -7.172  19.547  1.00 29.16
ATOM    959  O   HIS B  20       4.438  -6.793  19.641  1.00 29.16
ATOM    960  CB  HIS B  20       2.750  -8.523  17.500  1.00 29.16
ATOM    961  CG  HIS B  20       1.724  -8.801  16.451  1.00 29.16
ATOM    962  ND1 HIS B  20       1.741  -9.931  15.665  1.00 29.16
ATOM    963  CD2 HIS B  20       0.651  -8.087  16.052  1.00 29.16
ATOM    964  CE1 HIS B  20       0.719  -9.905  14.834  1.00 29.16
ATOM    965  NE2 HIS B  20       0.037  -8.792  15.043  1.00 29.16
ATOM    966  OXT HIS B  20       2.625  -7.598  20.536  1.00 29.16
