# Supplementary material for: Linear motifs regulating protein secretion, sorting and autophagy in Leishmania parasites are diverged with respect to their host equivalents
Source: PLoS Comput Biol. 2024 Feb 16;20(2):e1011902. doi: 10.1371/journal.pcbi.1011902 (PMC10903960; doi:10.1371/journal.pcbi.1011902)
Supplement: S1 Structures — Best energy HADDOCK structures for L infantum KDEL models: KDEL-best-HADDOCK-run-01.pdb. AlphaFold2 Multimer output for ATG8-ATG2 peptide complex: Lei-ATG2pep-ATG8.pdb. AlphaFold2 Multimer output for ATG8-ATG3 complex: Lei-ATG-3ATG8.pdb. AlphaFold2 Multimer outputs for ATG8-ATG4 complexes: LeiATG41ATG8C.pdb. LeiATG42ATG8.pdb. Cognate idealized LIR peptide modelled onto the L infantum ATG8 protein: Lei-ATG8-LIR-best-model.pdb. (ZIP) [file pcbi.1011902.s038.zip › structures/signal_sacs2_lei.pdb]

FoldX generated pdb file


ATOM      0  N   LEU A   1     -13.453  -0.094  -2.211  1.00 71.06
ATOM      1  CA  LEU A   1     -12.047   0.248  -2.363  1.00 71.06
ATOM      2  C   LEU A   1     -11.250  -0.949  -2.871  1.00 71.06
ATOM      3  O   LEU A   1     -11.375  -2.055  -2.342  1.00 71.06
ATOM      4  CB  LEU A   1     -11.461   0.735  -1.033  1.00 71.06
ATOM      5  CG  LEU A   1     -10.297   1.719  -1.122  1.00 71.06
ATOM      6  CD1 LEU A   1      -9.012   0.985  -1.497  1.00 71.06
ATOM      7  CD2 LEU A   1     -10.604   2.821  -2.128  1.00 71.06
ATOM      8  N   THR A   2     -10.594  -0.789  -4.082  1.00 82.62
ATOM      9  CA  THR A   2      -9.789  -1.869  -4.633  1.00 82.62
ATOM     10  C   THR A   2      -8.305  -1.529  -4.547  1.00 82.62
ATOM     11  O   THR A   2      -7.938  -0.409  -4.184  1.00 82.62
ATOM     12  CB  THR A   2     -10.164  -2.156  -6.098  1.00 82.62
ATOM     13  OG1 THR A   2      -9.660  -1.105  -6.931  1.00 82.62
ATOM     14  CG2 THR A   2     -11.674  -2.246  -6.272  1.00 82.62
ATOM     15  N   LEU A   3      -7.465  -2.549  -4.832  1.00 88.56
ATOM     16  CA  LEU A   3      -6.027  -2.299  -4.852  1.00 88.56
ATOM     17  C   LEU A   3      -5.656  -1.366  -6.000  1.00 88.56
ATOM     18  O   LEU A   3      -4.652  -0.649  -5.922  1.00 88.56
ATOM     19  CB  LEU A   3      -5.258  -3.615  -4.977  1.00 88.56
ATOM     20  CG  LEU A   3      -5.064  -4.415  -3.688  1.00 88.56
ATOM     21  CD1 LEU A   3      -4.269  -5.686  -3.964  1.00 88.56
ATOM     22  CD2 LEU A   3      -4.369  -3.563  -2.631  1.00 88.56
ATOM     23  N   ARG A   4      -6.496  -1.373  -6.949  1.00 87.62
ATOM     24  CA  ARG A   4      -6.293  -0.452  -8.062  1.00 87.62
ATOM     25  C   ARG A   4      -6.418   0.997  -7.609  1.00 87.62
ATOM     26  O   ARG A   4      -5.652   1.859  -8.047  1.00 87.62
ATOM     27  CB  ARG A   4      -7.293  -0.738  -9.188  1.00 87.62
ATOM     28  CG  ARG A   4      -6.647  -1.013 -10.532  1.00 87.62
ATOM     29  CD  ARG A   4      -5.635   0.069 -10.909  1.00 87.62
ATOM     30  NE  ARG A   4      -5.112  -0.128 -12.257  1.00 87.62
ATOM     31  CZ  ARG A   4      -5.625   0.414 -13.351  1.00 87.62
ATOM     32  NH1 ARG A   4      -6.694   1.209 -13.287  1.00 87.62
ATOM     33  NH2 ARG A   4      -5.072   0.173 -14.528  1.00 87.62
ATOM     34  N   ASP A   5      -7.391   1.165  -6.797  1.00 82.75
ATOM     35  CA  ASP A   5      -7.570   2.496  -6.227  1.00 82.75
ATOM     36  C   ASP A   5      -6.363   2.896  -5.379  1.00 82.75
ATOM     37  O   ASP A   5      -5.895   4.035  -5.457  1.00 82.75
ATOM     38  CB  ASP A   5      -8.844   2.551  -5.383  1.00 82.75
ATOM     39  CG  ASP A   5     -10.079   2.109  -6.148  1.00 82.75
ATOM     40  OD1 ASP A   5     -10.175   2.384  -7.364  1.00 82.75
ATOM     41  OD2 ASP A   5     -10.965   1.483  -5.529  1.00 82.75
ATOM     42  N   VAL A   6      -5.926   1.925  -4.633  1.00 81.19
ATOM     43  CA  VAL A   6      -4.762   2.152  -3.783  1.00 81.19
ATOM     44  C   VAL A   6      -3.557   2.514  -4.645  1.00 81.19
ATOM     45  O   VAL A   6      -2.826   3.459  -4.340  1.00 81.19
ATOM     46  CB  VAL A   6      -4.445   0.917  -2.912  1.00 81.19
ATOM     47  CG1 VAL A   6      -3.145   1.122  -2.137  1.00 81.19
ATOM     48  CG2 VAL A   6      -5.602   0.627  -1.956  1.00 81.19
ATOM     49  N   TYR A   7      -3.336   1.771  -5.645  1.00 85.31
ATOM     50  CA  TYR A   7      -2.252   2.018  -6.590  1.00 85.31
ATOM     51  C   TYR A   7      -2.324   3.436  -7.145  1.00 85.31
ATOM     52  O   TYR A   7      -1.326   4.160  -7.141  1.00 85.31
ATOM     53  CB  TYR A   7      -2.295   1.004  -7.738  1.00 85.31
ATOM     54  CG  TYR A   7      -1.218   1.213  -8.771  1.00 85.31
ATOM     55  CD1 TYR A   7      -1.410   2.090  -9.842  1.00 85.31
ATOM     56  CD2 TYR A   7      -0.007   0.536  -8.691  1.00 85.31
ATOM     57  CE1 TYR A   7      -0.420   2.283 -10.793  1.00 85.31
ATOM     58  CE2 TYR A   7       0.990   0.723  -9.643  1.00 85.31
ATOM     59  CZ  TYR A   7       0.775   1.598 -10.689  1.00 85.31
ATOM     60  OH  TYR A   7       1.756   1.786 -11.634  1.00 85.31
ATOM     61  N   ALA A   8      -3.490   3.838  -7.598  1.00 82.31
ATOM     62  CA  ALA A   8      -3.678   5.172  -8.164  1.00 82.31
ATOM     63  C   ALA A   8      -3.381   6.254  -7.125  1.00 82.31
ATOM     64  O   ALA A   8      -2.773   7.277  -7.445  1.00 82.31
ATOM     65  CB  ALA A   8      -5.102   5.328  -8.695  1.00 82.31
ATOM     66  N   GLN A   9      -3.781   5.957  -5.973  1.00 80.38
ATOM     67  CA  GLN A   9      -3.562   6.918  -4.898  1.00 80.38
ATOM     68  C   GLN A   9      -2.080   7.047  -4.562  1.00 80.38
ATOM     69  O   GLN A   9      -1.577   8.148  -4.352  1.00 80.38
ATOM     70  CB  GLN A   9      -4.352   6.520  -3.648  1.00 80.38
ATOM     71  CG  GLN A   9      -5.860   6.626  -3.812  1.00 80.38
ATOM     72  CD  GLN A   9      -6.347   8.064  -3.839  1.00 80.38
ATOM     73  OE1 GLN A   9      -5.959   8.848  -4.712  1.00 80.38
ATOM     74  NE2 GLN A   9      -7.202   8.417  -2.883  1.00 80.38
ATOM     75  N   ILE A  10      -1.393   5.941  -4.492  1.00 79.62
ATOM     76  CA  ILE A  10       0.031   5.949  -4.172  1.00 79.62
ATOM     77  C   ILE A  10       0.804   6.668  -5.273  1.00 79.62
ATOM     78  O   ILE A  10       1.697   7.473  -4.992  1.00 79.62
ATOM     79  CB  ILE A  10       0.575   4.512  -3.988  1.00 79.62
ATOM     80  CG1 ILE A  10      -0.017   3.877  -2.725  1.00 79.62
ATOM     81  CG2 ILE A  10       2.104   4.518  -3.934  1.00 79.62
ATOM     82  CD1 ILE A  10       0.435   2.442  -2.487  1.00 79.62
ATOM     83  N   ILE A  11       0.414   6.414  -6.445  1.00 82.88
ATOM     84  CA  ILE A  11       1.054   7.062  -7.586  1.00 82.88
ATOM     85  C   ILE A  11       0.825   8.570  -7.516  1.00 82.88
ATOM     86  O   ILE A  11       1.746   9.352  -7.750  1.00 82.88
ATOM     87  CB  ILE A  11       0.526   6.500  -8.922  1.00 82.88
ATOM     88  CG1 ILE A  11       1.022   5.062  -9.133  1.00 82.88
ATOM     89  CG2 ILE A  11       0.947   7.398 -10.086  1.00 82.88
ATOM     90  CD1 ILE A  11       2.484   4.965  -9.547  1.00 82.88
ATOM     91  N   ALA A  12      -0.342   8.938  -7.219  1.00 80.06
ATOM     92  CA  ALA A  12      -0.658  10.359  -7.082  1.00 80.06
ATOM     93  C   ALA A  12       0.172  11.000  -5.973  1.00 80.06
ATOM     94  O   ALA A  12       0.687  12.109  -6.137  1.00 80.06
ATOM     95  CB  ALA A  12      -2.146  10.547  -6.805  1.00 80.06
ATOM     96  N   LEU A  13       0.274  10.281  -4.875  1.00 74.94
ATOM     97  CA  LEU A  13       1.060  10.766  -3.746  1.00 74.94
ATOM     98  C   LEU A  13       2.523  10.930  -4.137  1.00 74.94
ATOM     99  O   LEU A  13       3.150  11.938  -3.789  1.00 74.94
ATOM    100  CB  LEU A  13       0.943   9.805  -2.559  1.00 74.94
ATOM    101  CG  LEU A  13       1.928  10.017  -1.411  1.00 74.94
ATOM    102  CD1 LEU A  13       1.480  11.180  -0.532  1.00 74.94
ATOM    103  CD2 LEU A  13       2.077   8.744  -0.587  1.00 74.94
ATOM    104  N   ARG A  14       2.982   9.992  -4.859  1.00 79.88
ATOM    105  CA  ARG A  14       4.383  10.016  -5.270  1.00 79.88
ATOM    106  C   ARG A  14       4.645  11.156  -6.246  1.00 79.88
ATOM    107  O   ARG A  14       5.746  11.711  -6.277  1.00 79.88
ATOM    108  CB  ARG A  14       4.781   8.680  -5.902  1.00 79.88
ATOM    109  CG  ARG A  14       4.831   7.521  -4.919  1.00 79.88
ATOM    110  CD  ARG A  14       5.467   6.287  -5.537  1.00 79.88
ATOM    111  NE  ARG A  14       6.909   6.452  -5.705  1.00 79.88
ATOM    112  CZ  ARG A  14       7.600   6.077  -6.776  1.00 79.88
ATOM    113  NH1 ARG A  14       6.983   5.505  -7.808  1.00 79.88
ATOM    114  NH2 ARG A  14       8.905   6.275  -6.824  1.00 79.88
ATOM    115  N   LYS A  15       3.660  11.469  -6.980  1.00 81.25
ATOM    116  CA  LYS A  15       3.801  12.539  -7.961  1.00 81.25
ATOM    117  C   LYS A  15       3.869  13.898  -7.273  1.00 81.25
ATOM    118  O   LYS A  15       4.410  14.859  -7.832  1.00 81.25
ATOM    119  CB  LYS A  15       2.641  12.516  -8.953  1.00 81.25
ATOM    120  CG  LYS A  15       2.677  11.335  -9.916  1.00 81.25
ATOM    121  CD  LYS A  15       1.276  10.928 -10.351  1.00 81.25
ATOM    122  CE  LYS A  15       0.694  11.914 -11.363  1.00 81.25
ATOM    123  NZ  LYS A  15      -0.434  11.315 -12.134  1.00 81.25
ATOM    124  N   MET A  16       3.316  14.023  -6.109  1.00 77.62
ATOM    125  CA  MET A  16       3.275  15.289  -5.375  1.00 77.62
ATOM    126  C   MET A  16       4.629  15.594  -4.742  1.00 77.62
ATOM    127  O   MET A  16       4.898  16.734  -4.359  1.00 77.62
ATOM    128  CB  MET A  16       2.189  15.250  -4.301  1.00 77.62
ATOM    129  CG  MET A  16       0.784  15.082  -4.852  1.00 77.62
ATOM    130  SD  MET A  16      -0.508  15.305  -3.569  1.00 77.62
ATOM    131  CE  MET A  16      -0.128  13.903  -2.481  1.00 77.62
ATOM    132  N   GLY A  17       5.512  14.695  -4.633  1.00 77.44
ATOM    133  CA  GLY A  17       6.828  14.891  -4.039  1.00 77.44
ATOM    134  C   GLY A  17       7.070  14.008  -2.828  1.00 77.44
ATOM    135  O   GLY A  17       6.359  13.023  -2.613  1.00 77.44
ATOM    136  N   PRO A  18       8.172  14.398  -2.129  1.00 76.69
ATOM    137  CA  PRO A  18       8.500  13.602  -0.941  1.00 76.69
ATOM    138  C   PRO A  18       7.434  13.711   0.150  1.00 76.69
ATOM    139  O   PRO A  18       6.734  14.727   0.237  1.00 76.69
ATOM    140  CB  PRO A  18       9.828  14.203  -0.472  1.00 76.69
ATOM    141  CG  PRO A  18       9.800  15.613  -0.959  1.00 76.69
ATOM    142  CD  PRO A  18       8.963  15.679  -2.204  1.00 76.69
ATOM    143  N   LEU A  19       7.301  12.648   0.941  1.00 72.44
ATOM    144  CA  LEU A  19       6.270  12.555   1.969  1.00 72.44
ATOM    145  C   LEU A  19       6.309  13.773   2.889  1.00 72.44
ATOM    146  O   LEU A  19       5.270  14.234   3.357  1.00 72.44
ATOM    147  CB  LEU A  19       6.438  11.273   2.789  1.00 72.44
ATOM    148  CG  LEU A  19       5.241  10.851   3.641  1.00 72.44
ATOM    149  CD1 LEU A  19       3.974  10.834   2.793  1.00 72.44
ATOM    150  CD2 LEU A  19       5.485   9.487   4.272  1.00 72.44
ATOM    151  N   SER A  20       7.520  14.180   3.125  1.00 72.00
ATOM    152  CA  SER A  20       7.703  15.344   3.982  1.00 72.00
ATOM    153  C   SER A  20       6.969  16.562   3.428  1.00 72.00
ATOM    154  O   SER A  20       6.328  17.297   4.176  1.00 72.00
ATOM    155  CB  SER A  20       9.188  15.664   4.145  1.00 72.00
ATOM    156  OG  SER A  20       9.429  16.344   5.365  1.00 72.00
ATOM    157  N   LYS A  21       6.992  16.766   2.213  1.00 75.38
ATOM    158  CA  LYS A  21       6.344  17.891   1.559  1.00 75.38
ATOM    159  C   LYS A  21       4.828  17.719   1.539  1.00 75.38
ATOM    160  O   LYS A  21       4.086  18.688   1.741  1.00 75.38
ATOM    161  CB  LYS A  21       6.871  18.062   0.132  1.00 75.38
ATOM    162  CG  LYS A  21       8.284  18.612   0.056  1.00 75.38
ATOM    163  CD  LYS A  21       8.672  18.979  -1.373  1.00 75.38
ATOM    164  CE  LYS A  21      10.179  18.964  -1.571  1.00 75.38
ATOM    165  NZ  LYS A  21      10.549  18.902  -3.018  1.00 75.38
ATOM    166  N   VAL A  22       4.461  16.500   1.255  1.00 69.94
ATOM    167  CA  VAL A  22       3.033  16.203   1.185  1.00 69.94
ATOM    168  C   VAL A  22       2.391  16.422   2.553  1.00 69.94
ATOM    169  O   VAL A  22       1.292  16.969   2.648  1.00 69.94
ATOM    170  CB  VAL A  22       2.783  14.758   0.703  1.00 69.94
ATOM    171  CG1 VAL A  22       1.288  14.445   0.686  1.00 69.94
ATOM    172  CG2 VAL A  22       3.393  14.547  -0.681  1.00 69.94
ATOM    173  N   LEU A  23       3.115  16.047   3.602  1.00 69.75
ATOM    174  CA  LEU A  23       2.611  16.188   4.965  1.00 69.75
ATOM    175  C   LEU A  23       2.506  17.656   5.359  1.00 69.75
ATOM    176  O   LEU A  23       1.641  18.031   6.156  1.00 69.75
ATOM    177  CB  LEU A  23       3.520  15.453   5.949  1.00 69.75
ATOM    178  CG  LEU A  23       3.069  14.045   6.362  1.00 69.75
ATOM    179  CD1 LEU A  23       2.800  13.191   5.126  1.00 69.75
ATOM    180  CD2 LEU A  23       4.118  13.389   7.253  1.00 69.75
ATOM    181  N   GLN A  24       3.377  18.438   4.871  1.00 71.31
ATOM    182  CA  GLN A  24       3.359  19.859   5.156  1.00 71.31
ATOM    183  C   GLN A  24       2.127  20.531   4.555  1.00 71.31
ATOM    184  O   GLN A  24       1.680  21.578   5.043  1.00 71.31
ATOM    185  CB  GLN A  24       4.629  20.531   4.629  1.00 71.31
ATOM    186  CG  GLN A  24       4.652  22.043   4.810  1.00 71.31
ATOM    187  CD  GLN A  24       4.687  22.468   6.261  1.00 71.31
ATOM    188  OE1 GLN A  24       5.741  22.426   6.900  1.00 71.31
ATOM    189  NE2 GLN A  24       3.543  22.881   6.795  1.00 71.31
ATOM    190  N   HIS A  25       1.580  19.938   3.535  1.00 69.50
ATOM    191  CA  HIS A  25       0.448  20.516   2.832  1.00 69.50
ATOM    192  C   HIS A  25      -0.872  20.141   3.494  1.00 69.50
ATOM    193  O   HIS A  25      -1.922  20.688   3.162  1.00 69.50
ATOM    194  CB  HIS A  25       0.444  20.094   1.365  1.00 69.50
ATOM    195  CG  HIS A  25       1.302  20.940   0.487  1.00 69.50
ATOM    196  ND1 HIS A  25       2.690  20.869   0.510  1.00 69.50
ATOM    197  CD2 HIS A  25       0.996  21.867  -0.448  1.00 69.50
ATOM    198  CE1 HIS A  25       3.186  21.723  -0.369  1.00 69.50
ATOM    199  NE2 HIS A  25       2.168  22.343  -0.965  1.00 69.50
ATOM    200  N   ILE A  26      -0.879  19.141   4.348  1.00 61.25
ATOM    201  CA  ILE A  26      -2.102  18.719   5.023  1.00 61.25
ATOM    202  C   ILE A  26      -2.320  19.562   6.273  1.00 61.25
ATOM    203  O   ILE A  26      -1.580  19.438   7.250  1.00 61.25
ATOM    204  CB  ILE A  26      -2.051  17.219   5.398  1.00 61.25
ATOM    205  CG1 ILE A  26      -1.809  16.359   4.148  1.00 61.25
ATOM    206  CG2 ILE A  26      -3.340  16.797   6.105  1.00 61.25
ATOM    207  CD1 ILE A  26      -1.665  14.875   4.434  1.00 61.25
ATOM    208  N   PRO A  27      -3.320  20.500   6.246  1.00 61.81
ATOM    209  CA  PRO A  27      -3.590  21.344   7.418  1.00 61.81
ATOM    210  C   PRO A  27      -4.062  20.531   8.625  1.00 61.81
ATOM    211  O   PRO A  27      -4.887  19.625   8.477  1.00 61.81
ATOM    212  CB  PRO A  27      -4.691  22.281   6.930  1.00 61.81
ATOM    213  CG  PRO A  27      -5.584  21.425   6.094  1.00 61.81
ATOM    214  CD  PRO A  27      -4.769  20.331   5.493  1.00 61.81
ATOM    215  N   GLY A  28      -3.402  20.844   9.789  1.00 61.84
ATOM    216  CA  GLY A  28      -3.871  20.234  11.016  1.00 61.84
ATOM    217  C   GLY A  28      -3.115  18.953  11.367  1.00 61.84
ATOM    218  O   GLY A  28      -3.244  18.438  12.477  1.00 61.84
ATOM    219  N   LEU A  29      -2.590  18.312  10.359  1.00 59.16
ATOM    220  CA  LEU A  29      -1.842  17.094  10.656  1.00 59.16
ATOM    221  C   LEU A  29      -0.761  17.359  11.695  1.00 59.16
ATOM    222  O   LEU A  29      -0.523  16.516  12.578  1.00 59.16
ATOM    223  CB  LEU A  29      -1.209  16.531   9.375  1.00 59.16
ATOM    224  CG  LEU A  29      -0.980  15.016   9.344  1.00 59.16
ATOM    225  CD1 LEU A  29      -2.275  14.294   8.986  1.00 59.16
ATOM    226  CD2 LEU A  29       0.126  14.660   8.354  1.00 59.16
ATOM    227  N   GLY A  30      -0.029  18.484  11.547  1.00 57.91
ATOM    228  CA  GLY A  30       0.951  18.844  12.562  1.00 57.91
ATOM    229  C   GLY A  30       0.361  18.938  13.961  1.00 57.91
ATOM    230  O   GLY A  30       1.058  18.703  14.945  1.00 57.91
ATOM    231  N   ILE A  31      -0.981  19.141  13.945  1.00 57.84
ATOM    232  CA  ILE A  31      -1.641  19.250  15.242  1.00 57.84
ATOM    233  C   ILE A  31      -2.070  17.859  15.711  1.00 57.84
ATOM    234  O   ILE A  31      -2.070  17.578  16.906  1.00 57.84
ATOM    235  CB  ILE A  31      -2.859  20.188  15.180  1.00 57.84
ATOM    236  CG1 ILE A  31      -2.450  21.547  14.603  1.00 57.84
ATOM    237  CG2 ILE A  31      -3.486  20.361  16.568  1.00 57.84
ATOM    238  CD1 ILE A  31      -3.614  22.369  14.050  1.00 57.84
ATOM    239  N   MET A  32      -2.395  17.031  14.758  1.00 55.41
ATOM    240  CA  MET A  32      -2.980  15.742  15.109  1.00 55.41
ATOM    241  C   MET A  32      -1.905  14.664  15.195  1.00 55.41
ATOM    242  O   MET A  32      -2.047  13.695  15.945  1.00 55.41
ATOM    243  CB  MET A  32      -4.051  15.336  14.094  1.00 55.41
ATOM    244  CG  MET A  32      -5.115  16.399  13.868  1.00 55.41
ATOM    245  SD  MET A  32      -6.197  16.021  12.442  1.00 55.41
ATOM    246  CE  MET A  32      -4.986  15.322  11.292  1.00 55.41
ATOM    247  N   LEU A  33      -0.947  14.789  14.367  1.00 57.00
ATOM    248  CA  LEU A  33       0.132  13.812  14.383  1.00 57.00
ATOM    249  C   LEU A  33       1.451  14.461  14.789  1.00 57.00
ATOM    250  O   LEU A  33       1.727  15.602  14.422  1.00 57.00
ATOM    251  CB  LEU A  33       0.277  13.148  13.008  1.00 57.00
ATOM    252  CG  LEU A  33       1.482  12.223  12.822  1.00 57.00
ATOM    253  CD1 LEU A  33       1.038  10.764  12.825  1.00 57.00
ATOM    254  CD2 LEU A  33       2.218  12.560  11.530  1.00 57.00
ATOM    255  N   PRO A  34       1.938  13.852  15.859  1.00 57.69
ATOM    256  CA  PRO A  34       3.293  14.352  16.109  1.00 57.69
ATOM    257  C   PRO A  34       4.141  14.406  14.836  1.00 57.69
ATOM    258  O   PRO A  34       3.961  13.586  13.930  1.00 57.69
ATOM    259  CB  PRO A  34       3.863  13.336  17.094  1.00 57.69
ATOM    260  CG  PRO A  34       3.199  12.039  16.751  1.00 57.69
ATOM    261  CD  PRO A  34       1.808  12.339  16.272  1.00 57.69
ATOM    262  N   THR A  35       4.586  15.531  14.492  1.00 60.66
ATOM    263  CA  THR A  35       5.488  15.664  13.359  1.00 60.66
ATOM    264  C   THR A  35       6.438  14.477  13.273  1.00 60.66
ATOM    265  O   THR A  35       7.195  14.211  14.211  1.00 60.66
ATOM    266  CB  THR A  35       6.297  16.969  13.438  1.00 60.66
ATOM    267  OG1 THR A  35       7.333  16.942  12.450  1.00 60.66
ATOM    268  CG2 THR A  35       6.923  17.148  14.818  1.00 60.66
ATOM    269  N   PRO A  36       6.074  13.555  12.266  1.00 62.72
ATOM    270  CA  PRO A  36       7.000  12.430  12.156  1.00 62.72
ATOM    271  C   PRO A  36       8.461  12.867  12.062  1.00 62.72
ATOM    272  O   PRO A  36       8.750  13.938  11.531  1.00 62.72
ATOM    273  CB  PRO A  36       6.559  11.727  10.867  1.00 62.72
ATOM    274  CG  PRO A  36       5.668  12.719  10.188  1.00 62.72
ATOM    275  CD  PRO A  36       5.359  13.828  11.148  1.00 62.72
ATOM    276  N   SER A  37       9.203  12.188  12.734  1.00 72.00
ATOM    277  CA  SER A  37      10.641  12.438  12.617  1.00 72.00
ATOM    278  C   SER A  37      11.133  12.172  11.203  1.00 72.00
ATOM    279  O   SER A  37      10.445  11.523  10.414  1.00 72.00
ATOM    280  CB  SER A  37      11.414  11.570  13.609  1.00 72.00
ATOM    281  OG  SER A  37      11.996  10.453  12.962  1.00 72.00
ATOM    282  N   GLU A  38      12.203  12.750  10.898  1.00 73.56
ATOM    283  CA  GLU A  38      12.797  12.539   9.586  1.00 73.56
ATOM    284  C   GLU A  38      13.016  11.047   9.312  1.00 73.56
ATOM    285  O   GLU A  38      12.820  10.586   8.188  1.00 73.56
ATOM    286  CB  GLU A  38      14.125  13.289   9.469  1.00 73.56
ATOM    287  CG  GLU A  38      15.045  13.099  10.670  1.00 73.56
ATOM    288  CD  GLU A  38      14.939  14.218  11.688  1.00 73.56
ATOM    289  OE1 GLU A  38      15.545  15.295  11.469  1.00 73.56
ATOM    290  OE2 GLU A  38      14.243  14.026  12.714  1.00 73.56
ATOM    291  N   ASP A  39      13.336  10.359  10.383  1.00 74.81
ATOM    292  CA  ASP A  39      13.578   8.930  10.258  1.00 74.81
ATOM    293  C   ASP A  39      12.281   8.180   9.938  1.00 74.81
ATOM    294  O   ASP A  39      12.273   7.266   9.109  1.00 74.81
ATOM    295  CB  ASP A  39      14.203   8.375  11.539  1.00 74.81
ATOM    296  CG  ASP A  39      15.597   7.815  11.319  1.00 74.81
ATOM    297  OD1 ASP A  39      15.736   6.609  11.029  1.00 74.81
ATOM    298  OD2 ASP A  39      16.572   8.595  11.432  1.00 74.81
ATOM    299  N   GLN A  40      11.273   8.656  10.523  1.00 73.00
ATOM    300  CA  GLN A  40       9.977   8.031  10.289  1.00 73.00
ATOM    301  C   GLN A  40       9.492   8.297   8.867  1.00 73.00
ATOM    302  O   GLN A  40       8.891   7.418   8.234  1.00 73.00
ATOM    303  CB  GLN A  40       8.953   8.539  11.297  1.00 73.00
ATOM    304  CG  GLN A  40       9.172   8.016  12.711  1.00 73.00
ATOM    305  CD  GLN A  40       8.228   8.649  13.724  1.00 73.00
ATOM    306  OE1 GLN A  40       7.694   9.741  13.499  1.00 73.00
ATOM    307  NE2 GLN A  40       8.010   7.958  14.843  1.00 73.00
ATOM    308  N   LEU A  41       9.797   9.406   8.445  1.00 74.50
ATOM    309  CA  LEU A  41       9.398   9.773   7.086  1.00 74.50
ATOM    310  C   LEU A  41      10.148   8.938   6.055  1.00 74.50
ATOM    311  O   LEU A  41       9.562   8.500   5.062  1.00 74.50
ATOM    312  CB  LEU A  41       9.656  11.258   6.840  1.00 74.50
ATOM    313  CG  LEU A  41       8.773  12.243   7.618  1.00 74.50
ATOM    314  CD1 LEU A  41       9.242  13.670   7.397  1.00 74.50
ATOM    315  CD2 LEU A  41       7.312  12.083   7.215  1.00 74.50
ATOM    316  N   LYS A  42      11.383   8.672   6.395  1.00 77.88
ATOM    317  CA  LYS A  42      12.203   7.863   5.496  1.00 77.88
ATOM    318  C   LYS A  42      11.695   6.426   5.434  1.00 77.88
ATOM    319  O   LYS A  42      11.617   5.836   4.355  1.00 77.88
ATOM    320  CB  LYS A  42      13.664   7.883   5.941  1.00 77.88
ATOM    321  CG  LYS A  42      14.364   9.217   5.709  1.00 77.88
ATOM    322  CD  LYS A  42      15.345   9.530   6.825  1.00 77.88
ATOM    323  CE  LYS A  42      15.921  10.941   6.696  1.00 77.88
ATOM    324  NZ  LYS A  42      16.511  11.185   5.346  1.00 77.88
ATOM    325  N   ILE A  43      11.367   5.980   6.586  1.00 76.50
ATOM    326  CA  ILE A  43      10.852   4.617   6.668  1.00 76.50
ATOM    327  C   ILE A  43       9.531   4.523   5.918  1.00 76.50
ATOM    328  O   ILE A  43       9.289   3.559   5.188  1.00 76.50
ATOM    329  CB  ILE A  43      10.672   4.172   8.141  1.00 76.50
ATOM    330  CG1 ILE A  43      12.011   4.226   8.885  1.00 76.50
ATOM    331  CG2 ILE A  43      10.066   2.763   8.199  1.00 76.50
ATOM    332  CD1 ILE A  43      11.870   4.454  10.381  1.00 76.50
ATOM    333  N   GLY A  44       8.781   5.484   6.070  1.00 77.94
ATOM    334  CA  GLY A  44       7.508   5.531   5.367  1.00 77.94
ATOM    335  C   GLY A  44       7.660   5.570   3.857  1.00 77.94
ATOM    336  O   GLY A  44       6.957   4.859   3.139  1.00 77.94
ATOM    337  N   GLU A  45       8.570   6.375   3.457  1.00 79.69
ATOM    338  CA  GLU A  45       8.836   6.484   2.025  1.00 79.69
ATOM    339  C   GLU A  45       9.320   5.156   1.450  1.00 79.69
ATOM    340  O   GLU A  45       8.922   4.770   0.349  1.00 79.69
ATOM    341  CB  GLU A  45       9.867   7.582   1.753  1.00 79.69
ATOM    342  CG  GLU A  45       9.288   8.989   1.747  1.00 79.69
ATOM    343  CD  GLU A  45      10.244  10.031   1.193  1.00 79.69
ATOM    344  OE1 GLU A  45       9.934  11.242   1.279  1.00 79.69
ATOM    345  OE2 GLU A  45      11.309   9.631   0.669  1.00 79.69
ATOM    346  N   GLU A  46      10.141   4.520   2.156  1.00 82.62
ATOM    347  CA  GLU A  46      10.648   3.223   1.716  1.00 82.62
ATOM    348  C   GLU A  46       9.531   2.193   1.616  1.00 82.62
ATOM    349  O   GLU A  46       9.484   1.408   0.667  1.00 82.62
ATOM    350  CB  GLU A  46      11.742   2.723   2.666  1.00 82.62
ATOM    351  CG  GLU A  46      12.482   1.496   2.159  1.00 82.62
ATOM    352  CD  GLU A  46      13.753   1.200   2.938  1.00 82.62
ATOM    353  OE1 GLU A  46      14.308   2.130   3.569  1.00 82.62
ATOM    354  OE2 GLU A  46      14.198   0.031   2.922  1.00 82.62
ATOM    355  N   LYS A  47       8.680   2.197   2.590  1.00 82.00
ATOM    356  CA  LYS A  47       7.551   1.269   2.590  1.00 82.00
ATOM    357  C   LYS A  47       6.641   1.505   1.388  1.00 82.00
ATOM    358  O   LYS A  47       6.191   0.553   0.745  1.00 82.00
ATOM    359  CB  LYS A  47       6.746   1.398   3.887  1.00 82.00
ATOM    360  CG  LYS A  47       7.031   0.305   4.904  1.00 82.00
ATOM    361  CD  LYS A  47       8.493   0.306   5.334  1.00 82.00
ATOM    362  CE  LYS A  47       8.654  -0.140   6.779  1.00 82.00
ATOM    363  NZ  LYS A  47       8.542  -1.620   6.919  1.00 82.00
ATOM    364  N   ILE A  48       6.414   2.752   1.131  1.00 81.12
ATOM    365  CA  ILE A  48       5.570   3.117  -0.002  1.00 81.12
ATOM    366  C   ILE A  48       6.211   2.625  -1.300  1.00 81.12
ATOM    367  O   ILE A  48       5.520   2.100  -2.178  1.00 81.12
ATOM    368  CB  ILE A  48       5.340   4.645  -0.064  1.00 81.12
ATOM    369  CG1 ILE A  48       4.528   5.109   1.150  1.00 81.12
ATOM    370  CG2 ILE A  48       4.639   5.031  -1.371  1.00 81.12
ATOM    371  CD1 ILE A  48       4.307   6.614   1.208  1.00 81.12
ATOM    372  N   ARG A  49       7.488   2.787  -1.357  1.00 85.38
ATOM    373  CA  ARG A  49       8.203   2.326  -2.541  1.00 85.38
ATOM    374  C   ARG A  49       8.070   0.818  -2.715  1.00 85.38
ATOM    375  O   ARG A  49       7.840   0.334  -3.826  1.00 85.38
ATOM    376  CB  ARG A  49       9.688   2.709  -2.457  1.00 85.38
ATOM    377  CG  ARG A  49      10.510   2.263  -3.656  1.00 85.38
ATOM    378  CD  ARG A  49      11.343   1.032  -3.341  1.00 85.38
ATOM    379  NE  ARG A  49      12.026   0.519  -4.524  1.00 85.38
ATOM    380  CZ  ARG A  49      13.013  -0.365  -4.512  1.00 85.38
ATOM    381  NH1 ARG A  49      13.462  -0.856  -3.362  1.00 85.38
ATOM    382  NH2 ARG A  49      13.560  -0.761  -5.649  1.00 85.38
ATOM    383  N   ARG A  50       8.180   0.111  -1.689  1.00 88.38
ATOM    384  CA  ARG A  50       8.070  -1.344  -1.710  1.00 88.38
ATOM    385  C   ARG A  50       6.656  -1.780  -2.076  1.00 88.38
ATOM    386  O   ARG A  50       6.473  -2.701  -2.873  1.00 88.38
ATOM    387  CB  ARG A  50       8.469  -1.932  -0.353  1.00 88.38
ATOM    388  CG  ARG A  50       9.902  -1.643   0.049  1.00 88.38
ATOM    389  CD  ARG A  50      10.287  -2.369   1.330  1.00 88.38
ATOM    390  NE  ARG A  50      11.650  -2.036   1.751  1.00 88.38
ATOM    391  CZ  ARG A  50      12.515  -2.903   2.271  1.00 88.38
ATOM    392  NH1 ARG A  50      12.179  -4.177   2.444  1.00 88.38
ATOM    393  NH2 ARG A  50      13.724  -2.494   2.619  1.00 88.38
ATOM    394  N   TRP A  51       5.738  -1.109  -1.526  1.00 87.00
ATOM    395  CA  TRP A  51       4.348  -1.417  -1.836  1.00 87.00
ATOM    396  C   TRP A  51       4.043  -1.151  -3.307  1.00 87.00
ATOM    397  O   TRP A  51       3.342  -1.932  -3.953  1.00 87.00
ATOM    398  CB  TRP A  51       3.404  -0.595  -0.952  1.00 87.00
ATOM    399  CG  TRP A  51       3.517  -0.905   0.511  1.00 87.00
ATOM    400  CD1 TRP A  51       3.038  -0.157   1.551  1.00 87.00
ATOM    401  CD2 TRP A  51       4.155  -2.046   1.096  1.00 87.00
ATOM    402  NE1 TRP A  51       3.342  -0.765   2.747  1.00 87.00
ATOM    403  CE2 TRP A  51       4.024  -1.923   2.497  1.00 87.00
ATOM    404  CE3 TRP A  51       4.821  -3.159   0.569  1.00 87.00
ATOM    405  CZ2 TRP A  51       4.538  -2.877   3.379  1.00 87.00
ATOM    406  CZ3 TRP A  51       5.333  -4.107   1.450  1.00 87.00
ATOM    407  CH2 TRP A  51       5.187  -3.957   2.838  1.00 87.00
ATOM    408  N   LEU A  52       4.586  -0.079  -3.725  1.00 89.44
ATOM    409  CA  LEU A  52       4.398   0.240  -5.137  1.00 89.44
ATOM    410  C   LEU A  52       5.012  -0.840  -6.023  1.00 89.44
ATOM    411  O   LEU A  52       4.426  -1.218  -7.039  1.00 89.44
ATOM    412  CB  LEU A  52       5.023   1.600  -5.465  1.00 89.44
ATOM    413  CG  LEU A  52       4.686   2.185  -6.836  1.00 89.44
ATOM    414  CD1 LEU A  52       3.859   3.457  -6.683  1.00 89.44
ATOM    415  CD2 LEU A  52       5.961   2.461  -7.625  1.00 89.44
ATOM    416  N   ALA A  53       6.160  -1.323  -5.703  1.00 94.25
ATOM    417  CA  ALA A  53       6.801  -2.404  -6.445  1.00 94.25
ATOM    418  C   ALA A  53       5.926  -3.652  -6.465  1.00 94.25
ATOM    419  O   ALA A  53       5.777  -4.301  -7.508  1.00 94.25
ATOM    420  CB  ALA A  53       8.164  -2.727  -5.844  1.00 94.25
ATOM    421  N   ALA A  54       5.336  -3.930  -5.281  1.00 95.50
ATOM    422  CA  ALA A  54       4.434  -5.074  -5.191  1.00 95.50
ATOM    423  C   ALA A  54       3.219  -4.887  -6.094  1.00 95.50
ATOM    424  O   ALA A  54       2.857  -5.789  -6.855  1.00 95.50
ATOM    425  CB  ALA A  54       3.994  -5.293  -3.746  1.00 95.50
ATOM    426  N   LEU A  55       2.693  -3.730  -6.031  1.00 94.44
ATOM    427  CA  LEU A  55       1.492  -3.430  -6.805  1.00 94.44
ATOM    428  C   LEU A  55       1.787  -3.463  -8.297  1.00 94.44
ATOM    429  O   LEU A  55       0.964  -3.932  -9.086  1.00 94.44
ATOM    430  CB  LEU A  55       0.930  -2.062  -6.410  1.00 94.44
ATOM    431  CG  LEU A  55       0.300  -1.961  -5.020  1.00 94.44
ATOM    432  CD1 LEU A  55       0.068  -0.500  -4.648  1.00 94.44
ATOM    433  CD2 LEU A  55      -1.007  -2.746  -4.969  1.00 94.44
ATOM    434  N   ASN A  56       2.936  -2.982  -8.648  1.00 96.00
ATOM    435  CA  ASN A  56       3.355  -2.992 -10.047  1.00 96.00
ATOM    436  C   ASN A  56       3.537  -4.414 -10.570  1.00 96.00
ATOM    437  O   ASN A  56       3.426  -4.660 -11.773  1.00 96.00
ATOM    438  CB  ASN A  56       4.645  -2.191 -10.227  1.00 96.00
ATOM    439  CG  ASN A  56       4.389  -0.720 -10.483  1.00 96.00
ATOM    440  OD1 ASN A  56       4.440  -0.257 -11.624  1.00 96.00
ATOM    441  ND2 ASN A  56       4.103   0.026  -9.418  1.00 96.00
ATOM    442  N   SER A  57       3.811  -5.371  -9.664  1.00 96.81
ATOM    443  CA  SER A  57       4.047  -6.758 -10.039  1.00 96.81
ATOM    444  C   SER A  57       2.742  -7.551 -10.086  1.00 96.81
ATOM    445  O   SER A  57       2.734  -8.727 -10.445  1.00 96.81
ATOM    446  CB  SER A  57       5.023  -7.422  -9.070  1.00 96.81
ATOM    447  OG  SER A  57       6.237  -6.693  -8.995  1.00 96.81
ATOM    448  N   MET A  58       1.655  -6.910  -9.781  1.00 96.88
ATOM    449  CA  MET A  58       0.355  -7.574  -9.789  1.00 96.88
ATOM    450  C   MET A  58      -0.339  -7.395 -11.133  1.00 96.88
ATOM    451  O   MET A  58      -0.134  -6.387 -11.812  1.00 96.88
ATOM    452  CB  MET A  58      -0.533  -7.031  -8.664  1.00 96.88
ATOM    453  CG  MET A  58      -0.047  -7.391  -7.270  1.00 96.88
ATOM    454  SD  MET A  58      -1.085  -6.648  -5.949  1.00 96.88
ATOM    455  CE  MET A  58      -0.092  -7.066  -4.492  1.00 96.88
ATOM    456  N   THR A  59      -1.191  -8.359 -11.430  1.00 95.81
ATOM    457  CA  THR A  59      -2.002  -8.242 -12.641  1.00 95.81
ATOM    458  C   THR A  59      -3.225  -7.363 -12.383  1.00 95.81
ATOM    459  O   THR A  59      -3.564  -7.086 -11.234  1.00 95.81
ATOM    460  CB  THR A  59      -2.455  -9.625 -13.148  1.00 95.81
ATOM    461  OG1 THR A  59      -3.560 -10.080 -12.354  1.00 95.81
ATOM    462  CG2 THR A  59      -1.323 -10.644 -13.056  1.00 95.81
ATOM    463  N   TYR A  60      -3.805  -7.000 -13.555  1.00 94.56
ATOM    464  CA  TYR A  60      -5.000  -6.172 -13.445  1.00 94.56
ATOM    465  C   TYR A  60      -6.094  -6.891 -12.664  1.00 94.56
ATOM    466  O   TYR A  60      -6.766  -6.285 -11.828  1.00 94.56
ATOM    467  CB  TYR A  60      -5.516  -5.785 -14.836  1.00 94.56
ATOM    468  CG  TYR A  60      -6.628  -4.770 -14.808  1.00 94.56
ATOM    469  CD1 TYR A  60      -7.957  -5.167 -14.735  1.00 94.56
ATOM    470  CD2 TYR A  60      -6.350  -3.407 -14.853  1.00 94.56
ATOM    471  CE1 TYR A  60      -8.988  -4.236 -14.713  1.00 94.56
ATOM    472  CE2 TYR A  60      -7.373  -2.465 -14.834  1.00 94.56
ATOM    473  CZ  TYR A  60      -8.693  -2.886 -14.767  1.00 94.56
ATOM    474  OH  TYR A  60      -9.709  -1.957 -14.739  1.00 94.56
ATOM    475  N   LYS A  61      -6.242  -8.141 -12.961  1.00 95.25
ATOM    476  CA  LYS A  61      -7.262  -8.930 -12.273  1.00 95.25
ATOM    477  C   LYS A  61      -7.004  -8.984 -10.773  1.00 95.25
ATOM    478  O   LYS A  61      -7.945  -8.922  -9.977  1.00 95.25
ATOM    479  CB  LYS A  61      -7.305 -10.352 -12.844  1.00 95.25
ATOM    480  CG  LYS A  61      -8.200 -11.309 -12.057  1.00 95.25
ATOM    481  CD  LYS A  61      -9.656 -11.196 -12.494  1.00 95.25
ATOM    482  CE  LYS A  61     -10.545 -12.126 -11.694  1.00 95.25
ATOM    483  NZ  LYS A  61     -11.391 -12.988 -12.584  1.00 95.25
ATOM    484  N   GLU A  62      -5.750  -9.086 -10.391  1.00 95.88
ATOM    485  CA  GLU A  62      -5.359  -9.141  -8.984  1.00 95.88
ATOM    486  C   GLU A  62      -5.602  -7.801  -8.289  1.00 95.88
ATOM    487  O   GLU A  62      -6.043  -7.766  -7.137  1.00 95.88
ATOM    488  CB  GLU A  62      -3.889  -9.539  -8.852  1.00 95.88
ATOM    489  CG  GLU A  62      -3.645 -11.039  -8.968  1.00 95.88
ATOM    490  CD  GLU A  62      -2.222 -11.387  -9.371  1.00 95.88
ATOM    491  OE1 GLU A  62      -1.377 -10.473  -9.470  1.00 95.88
ATOM    492  OE2 GLU A  62      -1.949 -12.593  -9.585  1.00 95.88
ATOM    493  N   LEU A  63      -5.402  -6.734  -8.977  1.00 94.56
ATOM    494  CA  LEU A  63      -5.602  -5.395  -8.430  1.00 94.56
ATOM    495  C   LEU A  63      -7.086  -5.105  -8.227  1.00 94.56
ATOM    496  O   LEU A  63      -7.461  -4.426  -7.270  1.00 94.56
ATOM    497  CB  LEU A  63      -4.988  -4.344  -9.359  1.00 94.56
ATOM    498  CG  LEU A  63      -3.459  -4.273  -9.383  1.00 94.56
ATOM    499  CD1 LEU A  63      -2.992  -3.307 -10.469  1.00 94.56
ATOM    500  CD2 LEU A  63      -2.916  -3.859  -8.023  1.00 94.56
ATOM    501  N   GLU A  64      -7.895  -5.652  -9.047  1.00 92.38
ATOM    502  CA  GLU A  64      -9.336  -5.430  -8.977  1.00 92.38
ATOM    503  C   GLU A  64      -9.984  -6.316  -7.914  1.00 92.38
ATOM    504  O   GLU A  64     -10.945  -5.910  -7.258  1.00 92.38
ATOM    505  CB  GLU A  64      -9.984  -5.684 -10.336  1.00 92.38
ATOM    506  CG  GLU A  64      -9.912  -4.495 -11.287  1.00 92.38
ATOM    507  CD  GLU A  64     -11.073  -4.435 -12.264  1.00 92.38
ATOM    508  OE1 GLU A  64     -11.309  -3.362 -12.870  1.00 92.38
ATOM    509  OE2 GLU A  64     -11.761  -5.470 -12.427  1.00 92.38
ATOM    510  N   ASN A  65      -9.438  -7.523  -7.914  1.00 93.62
ATOM    511  CA  ASN A  65      -9.953  -8.492  -6.957  1.00 93.62
ATOM    512  C   ASN A  65      -8.836  -9.141  -6.148  1.00 93.62
ATOM    513  O   ASN A  65      -8.445 -10.273  -6.418  1.00 93.62
ATOM    514  CB  ASN A  65     -10.781  -9.562  -7.672  1.00 93.62
ATOM    515  CG  ASN A  65     -12.188  -9.687  -7.116  1.00 93.62
ATOM    516  OD1 ASN A  65     -13.033  -8.811  -7.341  1.00 93.62
ATOM    517  ND2 ASN A  65     -12.450 -10.770  -6.394  1.00 93.62
ATOM    518  N   PRO A  66      -8.383  -8.430  -5.070  1.00 93.00
ATOM    519  CA  PRO A  66      -7.266  -8.953  -4.285  1.00 93.00
ATOM    520  C   PRO A  66      -7.605 -10.258  -3.568  1.00 93.00
ATOM    521  O   PRO A  66      -6.707 -10.953  -3.094  1.00 93.00
ATOM    522  CB  PRO A  66      -6.992  -7.832  -3.275  1.00 93.00
ATOM    523  CG  PRO A  66      -7.609  -6.613  -3.883  1.00 93.00
ATOM    524  CD  PRO A  66      -8.742  -7.043  -4.766  1.00 93.00
ATOM    525  N   ASN A  67      -8.828 -10.609  -3.445  1.00 92.56
ATOM    526  CA  ASN A  67      -9.250 -11.828  -2.760  1.00 92.56
ATOM    527  C   ASN A  67      -8.758 -13.078  -3.482  1.00 92.56
ATOM    528  O   ASN A  67      -8.734 -14.164  -2.904  1.00 92.56
ATOM    529  CB  ASN A  67     -10.773 -11.867  -2.617  1.00 92.56
ATOM    530  CG  ASN A  67     -11.298 -10.797  -1.678  1.00 92.56
ATOM    531  OD1 ASN A  67     -10.863 -10.693  -0.529  1.00 92.56
ATOM    532  ND2 ASN A  67     -12.240  -9.992  -2.160  1.00 92.56
ATOM    533  N   ILE A  68      -8.414 -12.930  -4.695  1.00 94.75
ATOM    534  CA  ILE A  68      -7.977 -14.086  -5.473  1.00 94.75
ATOM    535  C   ILE A  68      -6.500 -14.367  -5.195  1.00 94.75
ATOM    536  O   ILE A  68      -5.969 -15.391  -5.617  1.00 94.75
ATOM    537  CB  ILE A  68      -8.203 -13.867  -6.984  1.00 94.75
ATOM    538  CG1 ILE A  68      -7.245 -12.796  -7.523  1.00 94.75
ATOM    539  CG2 ILE A  68      -9.660 -13.478  -7.260  1.00 94.75
ATOM    540  CD1 ILE A  68      -7.308 -12.612  -9.034  1.00 94.75
ATOM    541  N   ILE A  69      -5.816 -13.430  -4.504  1.00 96.88
ATOM    542  CA  ILE A  69      -4.395 -13.594  -4.227  1.00 96.88
ATOM    543  C   ILE A  69      -4.203 -14.633  -3.123  1.00 96.88
ATOM    544  O   ILE A  69      -4.484 -14.359  -1.953  1.00 96.88
ATOM    545  CB  ILE A  69      -3.738 -12.258  -3.826  1.00 96.88
ATOM    546  CG1 ILE A  69      -3.902 -11.227  -4.949  1.00 96.88
ATOM    547  CG2 ILE A  69      -2.260 -12.461  -3.484  1.00 96.88
ATOM    548  CD1 ILE A  69      -3.408  -9.828  -4.586  1.00 96.88
ATOM    549  N   ASP A  70      -3.719 -15.773  -3.568  1.00 96.00
ATOM    550  CA  ASP A  70      -3.393 -16.828  -2.615  1.00 96.00
ATOM    551  C   ASP A  70      -1.898 -16.844  -2.305  1.00 96.00
ATOM    552  O   ASP A  70      -1.168 -15.930  -2.689  1.00 96.00
ATOM    553  CB  ASP A  70      -3.836 -18.188  -3.150  1.00 96.00
ATOM    554  CG  ASP A  70      -3.387 -18.442  -4.579  1.00 96.00
ATOM    555  OD1 ASP A  70      -2.407 -17.801  -5.031  1.00 96.00
ATOM    556  OD2 ASP A  70      -4.015 -19.274  -5.258  1.00 96.00
ATOM    557  N   LYS A  71      -1.458 -17.875  -1.581  1.00 96.25
ATOM    558  CA  LYS A  71      -0.058 -17.953  -1.175  1.00 96.25
ATOM    559  C   LYS A  71       0.861 -18.078  -2.389  1.00 96.25
ATOM    560  O   LYS A  71       1.938 -17.469  -2.414  1.00 96.25
ATOM    561  CB  LYS A  71       0.161 -19.156  -0.241  1.00 96.25
ATOM    562  CG  LYS A  71       1.619 -19.379   0.136  1.00 96.25
ATOM    563  CD  LYS A  71       2.238 -18.121   0.731  1.00 96.25
ATOM    564  CE  LYS A  71       3.572 -18.411   1.402  1.00 96.25
ATOM    565  NZ  LYS A  71       3.447 -19.401   2.499  1.00 96.25
ATOM    566  N   SER A  72       0.407 -18.844  -3.336  1.00 97.06
ATOM    567  CA  SER A  72       1.202 -19.031  -4.547  1.00 97.06
ATOM    568  C   SER A  72       1.346 -17.719  -5.312  1.00 97.06
ATOM    569  O   SER A  72       2.445 -17.359  -5.734  1.00 97.06
ATOM    570  CB  SER A  72       0.573 -20.094  -5.449  1.00 97.06
ATOM    571  OG  SER A  72      -0.603 -19.598  -6.063  1.00 97.06
ATOM    572  N   ARG A  73       0.283 -17.000  -5.504  1.00 97.56
ATOM    573  CA  ARG A  73       0.307 -15.719  -6.199  1.00 97.56
ATOM    574  C   ARG A  73       1.120 -14.695  -5.422  1.00 97.56
ATOM    575  O   ARG A  73       1.827 -13.875  -6.016  1.00 97.56
ATOM    576  CB  ARG A  73      -1.116 -15.203  -6.422  1.00 97.56
ATOM    577  CG  ARG A  73      -1.892 -15.978  -7.478  1.00 97.56
ATOM    578  CD  ARG A  73      -2.920 -15.096  -8.175  1.00 97.56
ATOM    579  NE  ARG A  73      -4.285 -15.444  -7.773  1.00 97.56
ATOM    580  CZ  ARG A  73      -5.029 -16.376  -8.354  1.00 97.56
ATOM    581  NH1 ARG A  73      -4.562 -17.083  -9.379  1.00 97.56
ATOM    582  NH2 ARG A  73      -6.254 -16.609  -7.913  1.00 97.56
ATOM    583  N   MET A  74       1.021 -14.727  -4.098  1.00 96.88
ATOM    584  CA  MET A  74       1.801 -13.820  -3.260  1.00 96.88
ATOM    585  C   MET A  74       3.295 -14.031  -3.482  1.00 96.88
ATOM    586  O   MET A  74       4.055 -13.062  -3.572  1.00 96.88
ATOM    587  CB  MET A  74       1.460 -14.023  -1.783  1.00 96.88
ATOM    588  CG  MET A  74       0.216 -13.281  -1.332  1.00 96.88
ATOM    589  SD  MET A  74      -0.027 -13.352   0.485  1.00 96.88
ATOM    590  CE  MET A  74      -0.357 -15.125   0.695  1.00 96.88
ATOM    591  N   ARG A  75       3.664 -15.297  -3.586  1.00 97.44
ATOM    592  CA  ARG A  75       5.066 -15.602  -3.836  1.00 97.44
ATOM    593  C   ARG A  75       5.516 -15.062  -5.188  1.00 97.44
ATOM    594  O   ARG A  75       6.609 -14.508  -5.309  1.00 97.44
ATOM    595  CB  ARG A  75       5.305 -17.109  -3.771  1.00 97.44
ATOM    596  CG  ARG A  75       5.955 -17.578  -2.477  1.00 97.44
ATOM    597  CD  ARG A  75       6.798 -18.840  -2.691  1.00 97.44
ATOM    598  NE  ARG A  75       7.417 -19.285  -1.446  1.00 97.44
ATOM    599  CZ  ARG A  75       8.522 -18.762  -0.927  1.00 97.44
ATOM    600  NH1 ARG A  75       9.160 -17.763  -1.538  1.00 97.44
ATOM    601  NH2 ARG A  75       9.007 -19.237   0.212  1.00 97.44
ATOM    602  N   ARG A  76       4.699 -15.250  -6.145  1.00 97.62
ATOM    603  CA  ARG A  76       5.008 -14.734  -7.477  1.00 97.62
ATOM    604  C   ARG A  76       5.156 -13.219  -7.457  1.00 97.62
ATOM    605  O   ARG A  76       6.086 -12.672  -8.055  1.00 97.62
ATOM    606  CB  ARG A  76       3.918 -15.141  -8.477  1.00 97.62
ATOM    607  CG  ARG A  76       4.047 -16.572  -8.980  1.00 97.62
ATOM    608  CD  ARG A  76       2.701 -17.276  -9.021  1.00 97.62
ATOM    609  NE  ARG A  76       2.828 -18.643  -9.525  1.00 97.62
ATOM    610  CZ  ARG A  76       3.078 -19.709  -8.767  1.00 97.62
ATOM    611  NH1 ARG A  76       3.225 -19.587  -7.455  1.00 97.62
ATOM    612  NH2 ARG A  76       3.172 -20.903  -9.325  1.00 97.62
ATOM    613  N   ILE A  77       4.246 -12.547  -6.820  1.00 97.88
ATOM    614  CA  ILE A  77       4.277 -11.094  -6.711  1.00 97.88
ATOM    615  C   ILE A  77       5.551 -10.656  -5.988  1.00 97.88
ATOM    616  O   ILE A  77       6.230  -9.727  -6.422  1.00 97.88
ATOM    617  CB  ILE A  77       3.031 -10.547  -5.977  1.00 97.88
ATOM    618  CG1 ILE A  77       1.767 -10.828  -6.797  1.00 97.88
ATOM    619  CG2 ILE A  77       3.180  -9.055  -5.695  1.00 97.88
ATOM    620  CD1 ILE A  77       0.476 -10.727  -5.996  1.00 97.88
ATOM    621  N   ALA A  78       5.895 -11.375  -4.906  1.00 97.75
ATOM    622  CA  ALA A  78       7.086 -11.062  -4.121  1.00 97.75
ATOM    623  C   ALA A  78       8.352 -11.219  -4.961  1.00 97.75
ATOM    624  O   ALA A  78       9.203 -10.328  -4.992  1.00 97.75
ATOM    625  CB  ALA A  78       7.156 -11.953  -2.883  1.00 97.75
ATOM    626  N   GLU A  79       8.414 -12.289  -5.629  1.00 97.25
ATOM    627  CA  GLU A  79       9.570 -12.555  -6.484  1.00 97.25
ATOM    628  C   GLU A  79       9.664 -11.523  -7.609  1.00 97.25
ATOM    629  O   GLU A  79      10.758 -11.039  -7.922  1.00 97.25
ATOM    630  CB  GLU A  79       9.492 -13.969  -7.066  1.00 97.25
ATOM    631  CG  GLU A  79       9.615 -15.064  -6.024  1.00 97.25
ATOM    632  CD  GLU A  79      10.111 -16.391  -6.601  1.00 97.25
ATOM    633  OE1 GLU A  79       9.625 -16.795  -7.671  1.00 97.25
ATOM    634  OE2 GLU A  79      10.995 -17.004  -5.970  1.00 97.25
ATOM    635  N   GLY A  80       8.539 -11.250  -8.125  1.00 96.88
ATOM    636  CA  GLY A  80       8.500 -10.305  -9.234  1.00 96.88
ATOM    637  C   GLY A  80       8.852  -8.891  -8.820  1.00 96.88
ATOM    638  O   GLY A  80       9.359  -8.109  -9.633  1.00 96.88
ATOM    639  N   SER A  81       8.539  -8.562  -7.602  1.00 96.38
ATOM    640  CA  SER A  81       8.758  -7.207  -7.121  1.00 96.38
ATOM    641  C   SER A  81      10.070  -7.102  -6.344  1.00 96.38
ATOM    642  O   SER A  81      10.461  -6.016  -5.914  1.00 96.38
ATOM    643  CB  SER A  81       7.598  -6.754  -6.238  1.00 96.38
ATOM    644  OG  SER A  81       7.325  -7.710  -5.233  1.00 96.38
ATOM    645  N   GLY A  82      10.742  -8.195  -6.188  1.00 96.56
ATOM    646  CA  GLY A  82      11.977  -8.195  -5.406  1.00 96.56
ATOM    647  C   GLY A  82      11.734  -8.008  -3.920  1.00 96.56
ATOM    648  O   GLY A  82      12.555  -7.410  -3.225  1.00 96.56
ATOM    649  N   LEU A  83      10.555  -8.391  -3.502  1.00 96.81
ATOM    650  CA  LEU A  83      10.180  -8.281  -2.096  1.00 96.81
ATOM    651  C   LEU A  83      10.070  -9.664  -1.459  1.00 96.81
ATOM    652  O   LEU A  83      10.125 -10.680  -2.156  1.00 96.81
ATOM    653  CB  LEU A  83       8.852  -7.531  -1.945  1.00 96.81
ATOM    654  CG  LEU A  83       8.812  -6.109  -2.506  1.00 96.81
ATOM    655  CD1 LEU A  83       7.406  -5.535  -2.398  1.00 96.81
ATOM    656  CD2 LEU A  83       9.812  -5.219  -1.775  1.00 96.81
ATOM    657  N   GLU A  84      10.000  -9.562  -0.168  1.00 96.38
ATOM    658  CA  GLU A  84       9.688 -10.789   0.556  1.00 96.38
ATOM    659  C   GLU A  84       8.180 -11.055   0.568  1.00 96.38
ATOM    660  O   GLU A  84       7.383 -10.117   0.466  1.00 96.38
ATOM    661  CB  GLU A  84      10.219 -10.727   1.989  1.00 96.38
ATOM    662  CG  GLU A  84      11.518 -11.500   2.196  1.00 96.38
ATOM    663  CD  GLU A  84      11.388 -12.976   1.863  1.00 96.38
ATOM    664  OE1 GLU A  84      10.281 -13.541   2.014  1.00 96.38
ATOM    665  OE2 GLU A  84      12.406 -13.584   1.444  1.00 96.38
ATOM    666  N   VAL A  85       7.844 -12.336   0.715  1.00 96.19
ATOM    667  CA  VAL A  85       6.438 -12.727   0.725  1.00 96.19
ATOM    668  C   VAL A  85       5.719 -12.039   1.882  1.00 96.19
ATOM    669  O   VAL A  85       4.547 -11.672   1.763  1.00 96.19
ATOM    670  CB  VAL A  85       6.273 -14.258   0.832  1.00 96.19
ATOM    671  CG1 VAL A  85       4.798 -14.644   0.930  1.00 96.19
ATOM    672  CG2 VAL A  85       6.926 -14.956  -0.363  1.00 96.19
ATOM    673  N   GLU A  86       6.488 -11.898   2.945  1.00 93.12
ATOM    674  CA  GLU A  86       5.918 -11.281   4.141  1.00 93.12
ATOM    675  C   GLU A  86       5.539  -9.820   3.879  1.00 93.12
ATOM    676  O   GLU A  86       4.516  -9.344   4.375  1.00 93.12
ATOM    677  CB  GLU A  86       6.906 -11.359   5.309  1.00 93.12
ATOM    678  CG  GLU A  86       7.238 -12.779   5.736  1.00 93.12
ATOM    679  CD  GLU A  86       6.121 -13.455   6.514  1.00 93.12
ATOM    680  OE1 GLU A  86       5.495 -12.792   7.374  1.00 93.12
ATOM    681  OE2 GLU A  86       5.874 -14.656   6.262  1.00 93.12
ATOM    682  N   GLU A  87       6.289  -9.141   3.084  1.00 90.25
ATOM    683  CA  GLU A  87       6.004  -7.746   2.742  1.00 90.25
ATOM    684  C   GLU A  87       4.734  -7.633   1.899  1.00 90.25
ATOM    685  O   GLU A  87       3.932  -6.723   2.098  1.00 90.25
ATOM    686  CB  GLU A  87       7.188  -7.121   1.998  1.00 90.25
ATOM    687  CG  GLU A  87       8.473  -7.078   2.814  1.00 90.25
ATOM    688  CD  GLU A  87       9.660  -6.534   2.033  1.00 90.25
ATOM    689  OE1 GLU A  87       9.911  -5.309   2.090  1.00 90.25
ATOM    690  OE2 GLU A  87      10.335  -7.335   1.359  1.00 90.25
ATOM    691  N   VAL A  88       4.531  -8.516   1.020  1.00 94.06
ATOM    692  CA  VAL A  88       3.328  -8.555   0.196  1.00 94.06
ATOM    693  C   VAL A  88       2.115  -8.883   1.065  1.00 94.06
ATOM    694  O   VAL A  88       1.047  -8.289   0.901  1.00 94.06
ATOM    695  CB  VAL A  88       3.453  -9.578  -0.952  1.00 94.06
ATOM    696  CG1 VAL A  88       2.180  -9.602  -1.796  1.00 94.06
ATOM    697  CG2 VAL A  88       4.668  -9.258  -1.822  1.00 94.06
ATOM    698  N   ARG A  89       2.375  -9.844   1.983  1.00 92.88
ATOM    699  CA  ARG A  89       1.303 -10.203   2.908  1.00 92.88
ATOM    700  C   ARG A  89       0.879  -9.000   3.744  1.00 92.88
ATOM    701  O   ARG A  89      -0.313  -8.781   3.969  1.00 92.88
ATOM    702  CB  ARG A  89       1.741 -11.352   3.824  1.00 92.88
ATOM    703  CG  ARG A  89       2.019 -12.648   3.088  1.00 92.88
ATOM    704  CD  ARG A  89       1.523 -13.856   3.872  1.00 92.88
ATOM    705  NE  ARG A  89       0.080 -13.798   4.102  1.00 92.88
ATOM    706  CZ  ARG A  89      -0.562 -14.473   5.054  1.00 92.88
ATOM    707  NH1 ARG A  89       0.098 -15.270   5.886  1.00 92.88
ATOM    708  NH2 ARG A  89      -1.877 -14.346   5.173  1.00 92.88
ATOM    709  N   GLU A  90       1.875  -8.297   4.164  1.00 86.62
ATOM    710  CA  GLU A  90       1.599  -7.098   4.953  1.00 86.62
ATOM    711  C   GLU A  90       0.733  -6.113   4.176  1.00 86.62
ATOM    712  O   GLU A  90      -0.207  -5.535   4.727  1.00 86.62
ATOM    713  CB  GLU A  90       2.904  -6.426   5.383  1.00 86.62
ATOM    714  CG  GLU A  90       2.709  -5.072   6.048  1.00 86.62
ATOM    715  CD  GLU A  90       3.246  -5.020   7.470  1.00 86.62
ATOM    716  OE1 GLU A  90       4.101  -5.867   7.826  1.00 86.62
ATOM    717  OE2 GLU A  90       2.812  -4.130   8.231  1.00 86.62
ATOM    718  N   LEU A  91       1.084  -5.887   2.975  1.00 87.19
ATOM    719  CA  LEU A  91       0.310  -4.996   2.115  1.00 87.19
ATOM    720  C   LEU A  91      -1.136  -5.473   2.002  1.00 87.19
ATOM    721  O   LEU A  91      -2.066  -4.672   2.119  1.00 87.19
ATOM    722  CB  LEU A  91       0.941  -4.910   0.723  1.00 87.19
ATOM    723  CG  LEU A  91       0.123  -4.191  -0.349  1.00 87.19
ATOM    724  CD1 LEU A  91      -0.047  -2.719   0.015  1.00 87.19
ATOM    725  CD2 LEU A  91       0.786  -4.336  -1.715  1.00 87.19
ATOM    726  N   LEU A  92      -1.348  -6.730   1.775  1.00 90.19
ATOM    727  CA  LEU A  92      -2.686  -7.289   1.604  1.00 90.19
ATOM    728  C   LEU A  92      -3.479  -7.211   2.904  1.00 90.19
ATOM    729  O   LEU A  92      -4.680  -6.945   2.887  1.00 90.19
ATOM    730  CB  LEU A  92      -2.602  -8.742   1.132  1.00 90.19
ATOM    731  CG  LEU A  92      -2.076  -8.969  -0.288  1.00 90.19
ATOM    732  CD1 LEU A  92      -1.995 -10.461  -0.595  1.00 90.19
ATOM    733  CD2 LEU A  92      -2.961  -8.250  -1.304  1.00 90.19
ATOM    734  N   GLU A  93      -2.770  -7.531   3.969  1.00 86.25
ATOM    735  CA  GLU A  93      -3.426  -7.430   5.270  1.00 86.25
ATOM    736  C   GLU A  93      -3.857  -5.992   5.555  1.00 86.25
ATOM    737  O   GLU A  93      -4.965  -5.762   6.047  1.00 86.25
ATOM    738  CB  GLU A  93      -2.500  -7.930   6.379  1.00 86.25
ATOM    739  CG  GLU A  93      -2.593  -9.427   6.629  1.00 86.25
ATOM    740  CD  GLU A  93      -2.206  -9.827   8.044  1.00 86.25
ATOM    741  OE1 GLU A  93      -0.990  -9.951   8.328  1.00 86.25
ATOM    742  OE2 GLU A  93      -3.126 -10.017   8.871  1.00 86.25
ATOM    743  N   TRP A  94      -2.947  -5.129   5.289  1.00 82.00
ATOM    744  CA  TRP A  94      -3.270  -3.713   5.430  1.00 82.00
ATOM    745  C   TRP A  94      -4.500  -3.350   4.602  1.00 82.00
ATOM    746  O   TRP A  94      -5.410  -2.682   5.094  1.00 82.00
ATOM    747  CB  TRP A  94      -2.082  -2.844   5.012  1.00 82.00
ATOM    748  CG  TRP A  94      -2.448  -1.430   4.674  1.00 82.00
ATOM    749  CD1 TRP A  94      -2.594  -0.387   5.543  1.00 82.00
ATOM    750  CD2 TRP A  94      -2.723  -0.907   3.371  1.00 82.00
ATOM    751  NE1 TRP A  94      -2.941   0.757   4.863  1.00 82.00
ATOM    752  CE2 TRP A  94      -3.026   0.463   3.527  1.00 82.00
ATOM    753  CE3 TRP A  94      -2.740  -1.465   2.086  1.00 82.00
ATOM    754  CZ2 TRP A  94      -3.346   1.285   2.443  1.00 82.00
ATOM    755  CZ3 TRP A  94      -3.059  -0.645   1.008  1.00 82.00
ATOM    756  CH2 TRP A  94      -3.356   0.715   1.196  1.00 82.00
ATOM    757  N   TYR A  95      -4.512  -3.713   3.371  1.00 83.81
ATOM    758  CA  TYR A  95      -5.633  -3.463   2.471  1.00 83.81
ATOM    759  C   TYR A  95      -6.926  -4.035   3.037  1.00 83.81
ATOM    760  O   TYR A  95      -7.961  -3.363   3.035  1.00 83.81
ATOM    761  CB  TYR A  95      -5.359  -4.066   1.089  1.00 83.81
ATOM    762  CG  TYR A  95      -6.584  -4.156   0.212  1.00 83.81
ATOM    763  CD1 TYR A  95      -7.111  -3.018  -0.396  1.00 83.81
ATOM    764  CD2 TYR A  95      -7.217  -5.374  -0.005  1.00 83.81
ATOM    765  CE1 TYR A  95      -8.240  -3.098  -1.202  1.00 83.81
ATOM    766  CE2 TYR A  95      -8.347  -5.463  -0.805  1.00 83.81
ATOM    767  CZ  TYR A  95      -8.853  -4.320  -1.408  1.00 83.81
ATOM    768  OH  TYR A  95      -9.969  -4.406  -2.202  1.00 83.81
ATOM    769  N   ASN A  96      -6.898  -5.207   3.564  1.00 84.25
ATOM    770  CA  ASN A  96      -8.078  -5.852   4.125  1.00 84.25
ATOM    771  C   ASN A  96      -8.594  -5.105   5.352  1.00 84.25
ATOM    772  O   ASN A  96      -9.805  -4.949   5.527  1.00 84.25
ATOM    773  CB  ASN A  96      -7.777  -7.309   4.480  1.00 84.25
ATOM    774  CG  ASN A  96      -8.009  -8.251   3.314  1.00 84.25
ATOM    775  OD1 ASN A  96      -9.002  -8.980   3.274  1.00 84.25
ATOM    776  ND2 ASN A  96      -7.092  -8.239   2.353  1.00 84.25
ATOM    777  N   ASN A  97      -7.660  -4.812   6.176  1.00 81.25
ATOM    778  CA  ASN A  97      -8.031  -4.047   7.363  1.00 81.25
ATOM    779  C   ASN A  97      -8.703  -2.727   6.992  1.00 81.25
ATOM    780  O   ASN A  97      -9.719  -2.354   7.582  1.00 81.25
ATOM    781  CB  ASN A  97      -6.812  -3.795   8.250  1.00 81.25
ATOM    782  CG  ASN A  97      -6.578  -4.907   9.249  1.00 81.25
ATOM    783  OD1 ASN A  97      -6.966  -4.805  10.416  1.00 81.25
ATOM    784  ND2 ASN A  97      -5.937  -5.980   8.800  1.00 81.25
ATOM    785  N   MET A  98      -8.148  -2.094   6.043  1.00 77.19
ATOM    786  CA  MET A  98      -8.711  -0.827   5.582  1.00 77.19
ATOM    787  C   MET A  98     -10.102  -1.030   5.000  1.00 77.19
ATOM    788  O   MET A  98     -11.016  -0.247   5.270  1.00 77.19
ATOM    789  CB  MET A  98      -7.797  -0.179   4.543  1.00 77.19
ATOM    790  CG  MET A  98      -8.157   1.265   4.229  1.00 77.19
ATOM    791  SD  MET A  98      -6.989   2.033   3.035  1.00 77.19
ATOM    792  CE  MET A  98      -7.326   1.026   1.565  1.00 77.19
ATOM    793  N   ASN A  99     -10.234  -2.027   4.215  1.00 78.81
ATOM    794  CA  ASN A  99     -11.523  -2.350   3.611  1.00 78.81
ATOM    795  C   ASN A  99     -12.578  -2.654   4.672  1.00 78.81
ATOM    796  O   ASN A  99     -13.734  -2.270   4.527  1.00 78.81
ATOM    797  CB  ASN A  99     -11.383  -3.529   2.646  1.00 78.81
ATOM    798  CG  ASN A  99     -11.834  -3.189   1.239  1.00 78.81
ATOM    799  OD1 ASN A  99     -12.830  -3.727   0.746  1.00 78.81
ATOM    800  ND2 ASN A  99     -11.100  -2.298   0.582  1.00 78.81
ATOM    801  N   ARG A 100     -12.203  -3.332   5.695  1.00 80.56
ATOM    802  CA  ARG A 100     -13.109  -3.645   6.797  1.00 80.56
ATOM    803  C   ARG A 100     -13.570  -2.375   7.504  1.00 80.56
ATOM    804  O   ARG A 100     -14.758  -2.225   7.809  1.00 80.56
ATOM    805  CB  ARG A 100     -12.430  -4.586   7.797  1.00 80.56
ATOM    806  CG  ARG A 100     -13.382  -5.179   8.824  1.00 80.56
ATOM    807  CD  ARG A 100     -12.675  -6.157   9.751  1.00 80.56
ATOM    808  NE  ARG A 100     -11.759  -5.473  10.658  1.00 80.56
ATOM    809  CZ  ARG A 100     -10.434  -5.461  10.533  1.00 80.56
ATOM    810  NH1 ARG A 100      -9.838  -6.106   9.533  1.00 80.56
ATOM    811  NH2 ARG A 100      -9.693  -4.807  11.411  1.00 80.56
ATOM    812  N   LEU A 101     -12.609  -1.538   7.723  1.00 73.38
ATOM    813  CA  LEU A 101     -12.914  -0.276   8.383  1.00 73.38
ATOM    814  C   LEU A 101     -13.867   0.565   7.543  1.00 73.38
ATOM    815  O   LEU A 101     -14.820   1.147   8.070  1.00 73.38
ATOM    816  CB  LEU A 101     -11.625   0.510   8.664  1.00 73.38
ATOM    817  CG  LEU A 101     -11.030   0.365  10.061  1.00 73.38
ATOM    818  CD1 LEU A 101     -12.015   0.864  11.108  1.00 73.38
ATOM    819  CD2 LEU A 101     -10.647  -1.085  10.332  1.00 73.38
ATOM    820  N   LEU A 102     -13.602   0.603   6.266  1.00 72.00
ATOM    821  CA  LEU A 102     -14.430   1.382   5.355  1.00 72.00
ATOM    822  C   LEU A 102     -15.844   0.809   5.289  1.00 72.00
ATOM    823  O   LEU A 102     -16.812   1.556   5.160  1.00 72.00
ATOM    824  CB  LEU A 102     -13.812   1.416   3.957  1.00 72.00
ATOM    825  CG  LEU A 102     -12.408   2.007   3.852  1.00 72.00
ATOM    826  CD1 LEU A 102     -11.772   1.635   2.515  1.00 72.00
ATOM    827  CD2 LEU A 102     -12.446   3.520   4.031  1.00 72.00
ATOM    828  N   LYS A 103     -15.945  -0.479   5.359  1.00 74.31
ATOM    829  CA  LYS A 103     -17.250  -1.137   5.340  1.00 74.31
ATOM    830  C   LYS A 103     -18.031  -0.849   6.617  1.00 74.31
ATOM    831  O   LYS A 103     -19.266  -0.821   6.605  1.00 74.31
ATOM    832  CB  LYS A 103     -17.078  -2.646   5.152  1.00 74.31
ATOM    833  CG  LYS A 103     -16.706  -3.057   3.739  1.00 74.31
ATOM    834  CD  LYS A 103     -15.913  -4.358   3.721  1.00 74.31
ATOM    835  CE  LYS A 103     -16.283  -5.226   2.530  1.00 74.31
ATOM    836  NZ  LYS A 103     -15.413  -4.940   1.345  1.00 74.31
ATOM    837  N   MET A 104     -17.203  -0.696   7.598  1.00 77.31
ATOM    838  CA  MET A 104     -17.844  -0.423   8.883  1.00 77.31
ATOM    839  C   MET A 104     -18.359   1.007   8.938  1.00 77.31
ATOM    840  O   MET A 104     -19.344   1.285   9.625  1.00 77.31
ATOM    841  CB  MET A 104     -16.859  -0.664  10.031  1.00 77.31
ATOM    842  CG  MET A 104     -16.683  -2.129  10.388  1.00 77.31
ATOM    843  SD  MET A 104     -15.552  -2.373  11.821  1.00 77.31
ATOM    844  CE  MET A 104     -13.946  -2.297  10.983  1.00 77.31
ATOM    845  N   VAL A 105     -17.672   1.854   8.305  1.00 63.91
ATOM    846  CA  VAL A 105     -18.047   3.264   8.320  1.00 63.91
ATOM    847  C   VAL A 105     -19.172   3.510   7.312  1.00 63.91
ATOM    848  O   VAL A 105     -19.969   4.438   7.477  1.00 63.91
ATOM    849  CB  VAL A 105     -16.844   4.184   8.023  1.00 63.91
ATOM    850  CG1 VAL A 105     -17.271   5.651   8.057  1.00 63.91
ATOM    851  CG2 VAL A 105     -15.723   3.924   9.017  1.00 63.91
ATOM    852  N   LYS A 106     -19.297   2.750   6.305  1.00 61.97
ATOM    853  CA  LYS A 106     -20.422   2.908   5.383  1.00 61.97
ATOM    854  C   LYS A 106     -21.703   2.334   5.977  1.00 61.97
ATOM    855  O   LYS A 106     -22.781   2.898   5.793  1.00 61.97
ATOM    856  CB  LYS A 106     -20.109   2.234   4.043  1.00 61.97
ATOM    857  CG  LYS A 106     -18.943   2.861   3.296  1.00 61.97
ATOM    858  CD  LYS A 106     -18.217   1.832   2.436  1.00 61.97
ATOM    859  CE  LYS A 106     -16.991   2.434   1.760  1.00 61.97
ATOM    860  NZ  LYS A 106     -17.359   3.563   0.851  1.00 61.97
ATOM    861  OXT LYS A 106     -21.608   1.296   6.675  1.00 61.97
TER
ATOM    862  N   GLY B   1      -9.336  12.742   2.453  1.00 36.19
ATOM    863  CA  GLY B   1     -10.203  11.570   2.508  1.00 36.19
ATOM    864  C   GLY B   1      -9.445  10.258   2.420  1.00 36.19
ATOM    865  O   GLY B   1      -8.398  10.102   3.051  1.00 36.19
ATOM    866  N   ALA B   2      -9.727   9.516   1.425  1.00 42.31
ATOM    867  CA  ALA B   2      -9.188   8.180   1.195  1.00 42.31
ATOM    868  C   ALA B   2      -7.668   8.211   1.095  1.00 42.31
ATOM    869  O   ALA B   2      -6.984   7.320   1.606  1.00 42.31
ATOM    870  CB  ALA B   2      -9.789   7.570  -0.072  1.00 42.31
ATOM    871  N   LEU B   3      -7.238   9.281   0.412  1.00 44.44
ATOM    872  CA  LEU B   3      -5.801   9.492   0.280  1.00 44.44
ATOM    873  C   LEU B   3      -5.160   9.742   1.641  1.00 44.44
ATOM    874  O   LEU B   3      -4.090   9.203   1.938  1.00 44.44
ATOM    875  CB  LEU B   3      -5.516  10.672  -0.655  1.00 44.44
ATOM    876  CG  LEU B   3      -4.086  10.789  -1.183  1.00 44.44
ATOM    877  CD1 LEU B   3      -3.906   9.922  -2.425  1.00 44.44
ATOM    878  CD2 LEU B   3      -3.746  12.245  -1.484  1.00 44.44
ATOM    879  N   LEU B   4      -5.895  10.594   2.377  1.00 47.31
ATOM    880  CA  LEU B   4      -5.434  10.922   3.723  1.00 47.31
ATOM    881  C   LEU B   4      -5.426   9.680   4.609  1.00 47.31
ATOM    882  O   LEU B   4      -4.469   9.453   5.355  1.00 47.31
ATOM    883  CB  LEU B   4      -6.320  12.000   4.348  1.00 47.31
ATOM    884  CG  LEU B   4      -5.665  13.361   4.588  1.00 47.31
ATOM    885  CD1 LEU B   4      -4.671  13.276   5.747  1.00 47.31
ATOM    886  CD2 LEU B   4      -4.971  13.852   3.322  1.00 47.31
ATOM    887  N   ALA B   5      -6.492   9.039   4.469  1.00 50.66
ATOM    888  CA  ALA B   5      -6.602   7.797   5.234  1.00 50.66
ATOM    889  C   ALA B   5      -5.578   6.770   4.758  1.00 50.66
ATOM    890  O   ALA B   5      -4.977   6.059   5.566  1.00 50.66
ATOM    891  CB  ALA B   5      -8.016   7.227   5.129  1.00 50.66
ATOM    892  N   LEU B   6      -5.422   6.848   3.486  1.00 51.47
ATOM    893  CA  LEU B   6      -4.367   6.016   2.920  1.00 51.47
ATOM    894  C   LEU B   6      -2.994   6.469   3.402  1.00 51.47
ATOM    895  O   LEU B   6      -2.164   5.645   3.791  1.00 51.47
ATOM    896  CB  LEU B   6      -4.418   6.051   1.390  1.00 51.47
ATOM    897  CG  LEU B   6      -3.517   5.052   0.658  1.00 51.47
ATOM    898  CD1 LEU B   6      -4.328   3.847   0.196  1.00 51.47
ATOM    899  CD2 LEU B   6      -2.829   5.727  -0.525  1.00 51.47
ATOM    900  N   VAL B   7      -2.809   7.801   3.270  1.00 54.25
ATOM    901  CA  VAL B   7      -1.584   8.422   3.764  1.00 54.25
ATOM    902  C   VAL B   7      -1.478   8.227   5.273  1.00 54.25
ATOM    903  O   VAL B   7      -0.406   7.898   5.789  1.00 54.25
ATOM    904  CB  VAL B   7      -1.529   9.930   3.418  1.00 54.25
ATOM    905  CG1 VAL B   7      -0.523  10.649   4.310  1.00 54.25
ATOM    906  CG2 VAL B   7      -1.178  10.125   1.943  1.00 54.25
ATOM    907  N   MET B   8      -2.674   8.422   5.832  1.00 54.88
ATOM    908  CA  MET B   8      -2.693   8.234   7.281  1.00 54.88
ATOM    909  C   MET B   8      -2.502   6.766   7.641  1.00 54.88
ATOM    910  O   MET B   8      -1.775   6.445   8.586  1.00 54.88
ATOM    911  CB  MET B   8      -4.008   8.750   7.871  1.00 54.88
ATOM    912  CG  MET B   8      -3.933  10.188   8.378  1.00 54.88
ATOM    913  SD  MET B   8      -2.706  10.397   9.721  1.00 54.88
ATOM    914  CE  MET B   8      -1.283  10.984   8.760  1.00 54.88
ATOM    915  N   CYS B   9      -3.143   5.996   6.812  1.00 54.38
ATOM    916  CA  CYS B   9      -2.986   4.562   7.051  1.00 54.38
ATOM    917  C   CYS B   9      -1.600   4.090   6.633  1.00 54.38
ATOM    918  O   CYS B   9      -0.978   3.287   7.332  1.00 54.38
ATOM    919  CB  CYS B   9      -4.055   3.777   6.289  1.00 54.38
ATOM    920  SG  CYS B   9      -4.595   2.273   7.136  1.00 54.38
ATOM    921  N   LEU B  10      -1.194   4.688   5.562  1.00 55.28
ATOM    922  CA  LEU B  10       0.184   4.410   5.168  1.00 55.28
ATOM    923  C   LEU B  10       1.164   5.016   6.168  1.00 55.28
ATOM    924  O   LEU B  10       2.162   4.383   6.523  1.00 55.28
ATOM    925  CB  LEU B  10       0.462   4.965   3.768  1.00 55.28
ATOM    926  CG  LEU B  10       0.112   4.046   2.597  1.00 55.28
ATOM    927  CD1 LEU B  10       0.019   4.850   1.303  1.00 55.28
ATOM    928  CD2 LEU B  10       1.144   2.928   2.464  1.00 55.28
ATOM    929  N   ALA B  11       0.801   6.223   6.488  1.00 50.88
ATOM    930  CA  ALA B  11       1.550   6.859   7.566  1.00 50.88
ATOM    931  C   ALA B  11       1.372   6.098   8.883  1.00 50.88
ATOM    932  O   ALA B  11       2.336   5.891   9.617  1.00 50.88
ATOM    933  CB  ALA B  11       1.113   8.312   7.734  1.00 50.88
ATOM    934  N   ALA B  12       0.118   5.789   9.055  1.00 51.31
ATOM    935  CA  ALA B  12      -0.121   5.012  10.273  1.00 51.31
ATOM    936  C   ALA B  12       0.584   3.658  10.203  1.00 51.31
ATOM    937  O   ALA B  12       1.131   3.184  11.203  1.00 51.31
ATOM    938  CB  ALA B  12      -1.618   4.816  10.492  1.00 51.31
ATOM    939  N   THR B  13       0.452   3.049   9.125  1.00 48.75
ATOM    940  CA  THR B  13       1.184   1.798   8.961  1.00 48.75
ATOM    941  C   THR B  13       2.689   2.049   8.961  1.00 48.75
ATOM    942  O   THR B  13       3.459   1.234   9.469  1.00 48.75
ATOM    943  CB  THR B  13       0.778   1.085   7.656  1.00 48.75
ATOM    944  OG1 THR B  13       1.045   1.948   6.543  1.00 48.75
ATOM    945  CG2 THR B  13      -0.705   0.728   7.661  1.00 48.75
ATOM    946  N   ALA B  14       3.072   2.914   8.219  1.00 45.56
ATOM    947  CA  ALA B  14       4.473   3.291   8.383  1.00 45.56
ATOM    948  C   ALA B  14       4.797   3.586   9.844  1.00 45.56
ATOM    949  O   ALA B  14       5.867   3.219  10.336  1.00 45.56
ATOM    950  CB  ALA B  14       4.805   4.500   7.512  1.00 45.56
ATOM    951  N   VAL B  15       3.934   4.270  10.367  1.00 43.38
ATOM    952  CA  VAL B  15       4.125   4.520  11.797  1.00 43.38
ATOM    953  C   VAL B  15       4.012   3.207  12.570  1.00 43.38
ATOM    954  O   VAL B  15       4.750   2.977  13.531  1.00 43.38
ATOM    955  CB  VAL B  15       3.104   5.547  12.336  1.00 43.38
ATOM    956  CG1 VAL B  15       2.817   5.295  13.816  1.00 43.38
ATOM    957  CG2 VAL B  15       3.615   6.970  12.117  1.00 43.38
ATOM    958  N   SER B  16       3.088   2.553  12.289  1.00 41.28
ATOM    959  CA  SER B  16       3.004   1.271  12.984  1.00 41.28
ATOM    960  C   SER B  16       4.180   0.370  12.625  1.00 41.28
ATOM    961  O   SER B  16       4.574  -0.491  13.414  1.00 41.28
ATOM    962  CB  SER B  16       1.689   0.565  12.648  1.00 41.28
ATOM    963  OG  SER B  16       0.582   1.376  13.002  1.00 41.28
ATOM    964  N   ALA B  17       4.559   0.304  11.453  1.00 38.34
ATOM    965  CA  ALA B  17       5.801  -0.421  11.188  1.00 38.34
ATOM    966  C   ALA B  17       6.938   0.103  12.055  1.00 38.34
ATOM    967  O   ALA B  17       7.895  -0.622  12.336  1.00 38.34
ATOM    968  CB  ALA B  17       6.172  -0.318   9.711  1.00 38.34
ATOM    969  N   GLN B  18       6.875   1.257  12.258  1.00 34.56
ATOM    970  CA  GLN B  18       7.863   1.729  13.219  1.00 34.56
ATOM    971  C   GLN B  18       7.613   1.137  14.609  1.00 34.56
ATOM    972  O   GLN B  18       8.492   1.158  15.469  1.00 34.56
ATOM    973  CB  GLN B  18       7.855   3.258  13.297  1.00 34.56
ATOM    974  CG  GLN B  18       9.115   3.910  12.747  1.00 34.56
ATOM    975  CD  GLN B  18      10.043   4.408  13.838  1.00 34.56
ATOM    976  OE1 GLN B  18       9.609   5.047  14.796  1.00 34.56
ATOM    977  NE2 GLN B  18      11.330   4.110  13.701  1.00 34.56
ATOM    978  N   ARG B  19       6.449   0.930  14.852  1.00 35.00
ATOM    979  CA  ARG B  19       6.293   0.394  16.203  1.00 35.00
ATOM    980  C   ARG B  19       6.715  -1.070  16.250  1.00 35.00
ATOM    981  O   ARG B  19       6.762  -1.666  17.328  1.00 35.00
ATOM    982  CB  ARG B  19       4.848   0.542  16.672  1.00 35.00
ATOM    983  CG  ARG B  19       4.414   1.988  16.864  1.00 35.00
ATOM    984  CD  ARG B  19       2.927   2.163  16.592  1.00 35.00
ATOM    985  NE  ARG B  19       2.123   1.315  17.469  1.00 35.00
ATOM    986  CZ  ARG B  19       1.063   0.594  17.081  1.00 35.00
ATOM    987  NH1 ARG B  19       0.665   0.626  15.813  1.00 35.00
ATOM    988  NH2 ARG B  19       0.405  -0.143  17.962  1.00 35.00
ATOM    989  N   SER B  20       6.781  -1.841  15.180  1.00 29.23
ATOM    990  CA  SER B  20       7.410  -3.135  15.414  1.00 29.23
ATOM    991  C   SER B  20       8.930  -3.020  15.398  1.00 29.23
ATOM    992  O   SER B  20       9.492  -2.289  14.578  1.00 29.23
ATOM    993  CB  SER B  20       6.957  -4.152  14.367  1.00 29.23
ATOM    994  OG  SER B  20       7.288  -3.716  13.065  1.00 29.23
ATOM    995  OXT SER B  20       9.576  -3.712  16.221  1.00 29.23
