# Supplementary material for: Linear motifs regulating protein secretion, sorting and autophagy in Leishmania parasites are diverged with respect to their host equivalents
Source: PLoS Comput Biol. 2024 Feb 16;20(2):e1011902. doi: 10.1371/journal.pcbi.1011902 (PMC10903960; doi:10.1371/journal.pcbi.1011902)
Supplement: S1 Structures — Best energy HADDOCK structures for L infantum KDEL models: KDEL-best-HADDOCK-run-01.pdb. AlphaFold2 Multimer output for ATG8-ATG2 peptide complex: Lei-ATG2pep-ATG8.pdb. AlphaFold2 Multimer output for ATG8-ATG3 complex: Lei-ATG-3ATG8.pdb. AlphaFold2 Multimer outputs for ATG8-ATG4 complexes: LeiATG41ATG8C.pdb. LeiATG42ATG8.pdb. Cognate idealized LIR peptide modelled onto the L infantum ATG8 protein: Lei-ATG8-LIR-best-model.pdb. (ZIP) [file pcbi.1011902.s038.zip › structures/signal_sacs2_sc.pdb]

FoldX generated pdb file


ATOM      0  N   LEU A   1     -12.953   0.277  -4.438  1.00 79.88
ATOM      1  CA  LEU A   1     -11.516   0.503  -4.316  1.00 79.88
ATOM      2  C   LEU A   1     -10.734  -0.730  -4.754  1.00 79.88
ATOM      3  O   LEU A   1     -11.047  -1.849  -4.336  1.00 79.88
ATOM      4  CB  LEU A   1     -11.156   0.868  -2.875  1.00 79.88
ATOM      5  CG  LEU A   1      -9.703   0.609  -2.454  1.00 79.88
ATOM      6  CD1 LEU A   1      -8.779   1.645  -3.086  1.00 79.88
ATOM      7  CD2 LEU A   1      -9.577   0.626  -0.936  1.00 79.88
ATOM      8  N   THR A   2      -9.898  -0.561  -5.758  1.00 88.94
ATOM      9  CA  THR A   2      -9.039  -1.653  -6.203  1.00 88.94
ATOM     10  C   THR A   2      -7.582  -1.373  -5.852  1.00 88.94
ATOM     11  O   THR A   2      -7.246  -0.280  -5.391  1.00 88.94
ATOM     12  CB  THR A   2      -9.172  -1.883  -7.719  1.00 88.94
ATOM     13  OG1 THR A   2      -8.507  -0.823  -8.415  1.00 88.94
ATOM     14  CG2 THR A   2     -10.634  -1.917  -8.146  1.00 88.94
ATOM     15  N   LEU A   3      -6.715  -2.398  -6.051  1.00 93.31
ATOM     16  CA  LEU A   3      -5.289  -2.176  -5.824  1.00 93.31
ATOM     17  C   LEU A   3      -4.707  -1.247  -6.887  1.00 93.31
ATOM     18  O   LEU A   3      -3.715  -0.560  -6.637  1.00 93.31
ATOM     19  CB  LEU A   3      -4.531  -3.508  -5.824  1.00 93.31
ATOM     20  CG  LEU A   3      -4.625  -4.340  -4.547  1.00 93.31
ATOM     21  CD1 LEU A   3      -3.809  -5.621  -4.688  1.00 93.31
ATOM     22  CD2 LEU A   3      -4.156  -3.529  -3.344  1.00 93.31
ATOM     23  N   ARG A   4      -5.352  -1.221  -7.984  1.00 92.81
ATOM     24  CA  ARG A   4      -4.953  -0.272  -9.023  1.00 92.81
ATOM     25  C   ARG A   4      -5.141   1.165  -8.547  1.00 92.81
ATOM     26  O   ARG A   4      -4.301   2.027  -8.812  1.00 92.81
ATOM     27  CB  ARG A   4      -5.750  -0.508 -10.305  1.00 92.81
ATOM     28  CG  ARG A   4      -4.894  -0.889 -11.504  1.00 92.81
ATOM     29  CD  ARG A   4      -3.871   0.184 -11.828  1.00 92.81
ATOM     30  NE  ARG A   4      -4.482   1.319 -12.520  1.00 92.81
ATOM     31  CZ  ARG A   4      -3.811   2.247 -13.190  1.00 92.81
ATOM     32  NH1 ARG A   4      -2.488   2.198 -13.275  1.00 92.81
ATOM     33  NH2 ARG A   4      -4.468   3.238 -13.783  1.00 92.81
ATOM     34  N   ASP A   5      -6.219   1.352  -7.879  1.00 88.00
ATOM     35  CA  ASP A   5      -6.469   2.664  -7.293  1.00 88.00
ATOM     36  C   ASP A   5      -5.406   3.014  -6.254  1.00 88.00
ATOM     37  O   ASP A   5      -4.902   4.141  -6.223  1.00 88.00
ATOM     38  CB  ASP A   5      -7.859   2.715  -6.656  1.00 88.00
ATOM     39  CG  ASP A   5      -8.969   2.356  -7.633  1.00 88.00
ATOM     40  OD1 ASP A   5      -8.837   2.646  -8.837  1.00 88.00
ATOM     41  OD2 ASP A   5      -9.985   1.783  -7.185  1.00 88.00
ATOM     42  N   VAL A   6      -5.117   2.027  -5.461  1.00 86.44
ATOM     43  CA  VAL A   6      -4.105   2.207  -4.426  1.00 86.44
ATOM     44  C   VAL A   6      -2.770   2.574  -5.066  1.00 86.44
ATOM     45  O   VAL A   6      -2.102   3.516  -4.625  1.00 86.44
ATOM     46  CB  VAL A   6      -3.951   0.938  -3.559  1.00 86.44
ATOM     47  CG1 VAL A   6      -2.793   1.094  -2.574  1.00 86.44
ATOM     48  CG2 VAL A   6      -5.250   0.638  -2.814  1.00 86.44
ATOM     49  N   TYR A   7      -2.406   1.848  -6.055  1.00 89.75
ATOM     50  CA  TYR A   7      -1.175   2.098  -6.793  1.00 89.75
ATOM     51  C   TYR A   7      -1.128   3.531  -7.309  1.00 89.75
ATOM     52  O   TYR A   7      -0.136   4.234  -7.109  1.00 89.75
ATOM     53  CB  TYR A   7      -1.045   1.118  -7.965  1.00 89.75
ATOM     54  CG  TYR A   7       0.237   1.274  -8.745  1.00 89.75
ATOM     55  CD1 TYR A   7       0.332   2.198  -9.786  1.00 89.75
ATOM     56  CD2 TYR A   7       1.353   0.503  -8.450  1.00 89.75
ATOM     57  CE1 TYR A   7       1.511   2.345 -10.510  1.00 89.75
ATOM     58  CE2 TYR A   7       2.537   0.641  -9.168  1.00 89.75
ATOM     59  CZ  TYR A   7       2.606   1.563 -10.194  1.00 89.75
ATOM     60  OH  TYR A   7       3.777   1.704 -10.903  1.00 89.75
ATOM     61  N   ALA A   8      -2.176   3.953  -7.949  1.00 86.94
ATOM     62  CA  ALA A   8      -2.240   5.301  -8.508  1.00 86.94
ATOM     63  C   ALA A   8      -2.086   6.355  -7.410  1.00 86.94
ATOM     64  O   ALA A   8      -1.401   7.363  -7.605  1.00 86.94
ATOM     65  CB  ALA A   8      -3.555   5.508  -9.258  1.00 86.94
ATOM     66  N   GLN A   9      -2.650   6.035  -6.359  1.00 84.25
ATOM     67  CA  GLN A   9      -2.594   6.980  -5.246  1.00 84.25
ATOM     68  C   GLN A   9      -1.188   7.055  -4.660  1.00 84.25
ATOM     69  O   GLN A   9      -0.701   8.141  -4.340  1.00 84.25
ATOM     70  CB  GLN A   9      -3.598   6.594  -4.160  1.00 84.25
ATOM     71  CG  GLN A   9      -5.051   6.783  -4.569  1.00 84.25
ATOM     72  CD  GLN A   9      -5.253   7.980  -5.481  1.00 84.25
ATOM     73  OE1 GLN A   9      -5.379   7.836  -6.698  1.00 84.25
ATOM     74  NE2 GLN A   9      -5.285   9.172  -4.895  1.00 84.25
ATOM     75  N   ILE A  10      -0.551   5.934  -4.492  1.00 83.62
ATOM     76  CA  ILE A  10       0.799   5.895  -3.938  1.00 83.62
ATOM     77  C   ILE A  10       1.762   6.617  -4.875  1.00 83.62
ATOM     78  O   ILE A  10       2.623   7.379  -4.426  1.00 83.62
ATOM     79  CB  ILE A  10       1.271   4.441  -3.699  1.00 83.62
ATOM     80  CG1 ILE A  10       0.533   3.830  -2.504  1.00 83.62
ATOM     81  CG2 ILE A  10       2.787   4.395  -3.488  1.00 83.62
ATOM     82  CD1 ILE A  10       0.890   2.375  -2.234  1.00 83.62
ATOM     83  N   ILE A  11       1.570   6.418  -6.121  1.00 86.12
ATOM     84  CA  ILE A  11       2.402   7.082  -7.117  1.00 86.12
ATOM     85  C   ILE A  11       2.207   8.594  -7.031  1.00 86.12
ATOM     86  O   ILE A  11       3.176   9.352  -7.078  1.00 86.12
ATOM     87  CB  ILE A  11       2.082   6.582  -8.547  1.00 86.12
ATOM     88  CG1 ILE A  11       2.541   5.133  -8.719  1.00 86.12
ATOM     89  CG2 ILE A  11       2.729   7.492  -9.594  1.00 86.12
ATOM     90  CD1 ILE A  11       4.055   4.953  -8.688  1.00 86.12
ATOM     91  N   ALA A  12       1.022   9.008  -6.883  1.00 82.25
ATOM     92  CA  ALA A  12       0.728  10.430  -6.742  1.00 82.25
ATOM     93  C   ALA A  12       1.382  11.008  -5.492  1.00 82.25
ATOM     94  O   ALA A  12       1.954  12.094  -5.531  1.00 82.25
ATOM     95  CB  ALA A  12      -0.782  10.656  -6.707  1.00 82.25
ATOM     96  N   LEU A  13       1.302  10.242  -4.410  1.00 75.88
ATOM     97  CA  LEU A  13       1.903  10.656  -3.148  1.00 75.88
ATOM     98  C   LEU A  13       3.414  10.812  -3.291  1.00 75.88
ATOM     99  O   LEU A  13       3.992  11.781  -2.799  1.00 75.88
ATOM    100  CB  LEU A  13       1.584   9.648  -2.045  1.00 75.88
ATOM    101  CG  LEU A  13       2.221   9.913  -0.679  1.00 75.88
ATOM    102  CD1 LEU A  13       1.797  11.282  -0.154  1.00 75.88
ATOM    103  CD2 LEU A  13       1.835   8.817   0.311  1.00 75.88
ATOM    104  N   ARG A  14       3.947   9.898  -3.957  1.00 80.56
ATOM    105  CA  ARG A  14       5.398   9.898  -4.117  1.00 80.56
ATOM    106  C   ARG A  14       5.859  11.078  -4.965  1.00 80.56
ATOM    107  O   ARG A  14       6.957  11.602  -4.766  1.00 80.56
ATOM    108  CB  ARG A  14       5.867   8.586  -4.746  1.00 80.56
ATOM    109  CG  ARG A  14       5.702   7.375  -3.840  1.00 80.56
ATOM    110  CD  ARG A  14       6.867   6.403  -3.978  1.00 80.56
ATOM    111  NE  ARG A  14       8.150   7.074  -3.794  1.00 80.56
ATOM    112  CZ  ARG A  14       9.310   6.652  -4.299  1.00 80.56
ATOM    113  NH1 ARG A  14       9.362   5.544  -5.029  1.00 80.56
ATOM    114  NH2 ARG A  14      10.417   7.336  -4.071  1.00 80.56
ATOM    115  N   LYS A  15       5.020  11.484  -5.836  1.00 81.62
ATOM    116  CA  LYS A  15       5.363  12.602  -6.711  1.00 81.62
ATOM    117  C   LYS A  15       5.344  13.922  -5.949  1.00 81.62
ATOM    118  O   LYS A  15       5.977  14.891  -6.367  1.00 81.62
ATOM    119  CB  LYS A  15       4.402  12.664  -7.898  1.00 81.62
ATOM    120  CG  LYS A  15       4.549  11.510  -8.878  1.00 81.62
ATOM    121  CD  LYS A  15       3.246  11.224  -9.614  1.00 81.62
ATOM    122  CE  LYS A  15       2.959  12.271 -10.672  1.00 81.62
ATOM    123  NZ  LYS A  15       1.868  11.841 -11.600  1.00 81.62
ATOM    124  N   MET A  16       4.645  14.008  -4.844  1.00 76.44
ATOM    125  CA  MET A  16       4.504  15.234  -4.062  1.00 76.44
ATOM    126  C   MET A  16       5.730  15.469  -3.186  1.00 76.44
ATOM    127  O   MET A  16       5.941  16.578  -2.688  1.00 76.44
ATOM    128  CB  MET A  16       3.244  15.180  -3.197  1.00 76.44
ATOM    129  CG  MET A  16       2.013  14.681  -3.937  1.00 76.44
ATOM    130  SD  MET A  16       0.449  15.200  -3.130  1.00 76.44
ATOM    131  CE  MET A  16       0.244  13.848  -1.933  1.00 76.44
ATOM    132  N   GLY A  17       6.621  14.547  -3.055  1.00 75.25
ATOM    133  CA  GLY A  17       7.812  14.672  -2.227  1.00 75.25
ATOM    134  C   GLY A  17       7.738  13.852  -0.950  1.00 75.25
ATOM    135  O   GLY A  17       6.895  12.961  -0.825  1.00 75.25
ATOM    136  N   PRO A  18       8.688  14.180  -0.037  1.00 75.12
ATOM    137  CA  PRO A  18       8.727  13.422   1.212  1.00 75.12
ATOM    138  C   PRO A  18       7.465  13.609   2.055  1.00 75.12
ATOM    139  O   PRO A  18       6.898  14.703   2.090  1.00 75.12
ATOM    140  CB  PRO A  18       9.953  13.984   1.934  1.00 75.12
ATOM    141  CG  PRO A  18      10.108  15.366   1.394  1.00 75.12
ATOM    142  CD  PRO A  18       9.584  15.391  -0.016  1.00 75.12
ATOM    143  N   LEU A  19       7.066  12.523   2.684  1.00 70.31
ATOM    144  CA  LEU A  19       5.820  12.484   3.441  1.00 70.31
ATOM    145  C   LEU A  19       5.773  13.617   4.465  1.00 70.31
ATOM    146  O   LEU A  19       4.707  14.172   4.730  1.00 70.31
ATOM    147  CB  LEU A  19       5.664  11.133   4.148  1.00 70.31
ATOM    148  CG  LEU A  19       4.856  10.067   3.405  1.00 70.31
ATOM    149  CD1 LEU A  19       3.433  10.548   3.176  1.00 70.31
ATOM    150  CD2 LEU A  19       5.532   9.710   2.086  1.00 70.31
ATOM    151  N   SER A  20       6.926  13.867   5.008  1.00 70.19
ATOM    152  CA  SER A  20       7.031  14.945   5.984  1.00 70.19
ATOM    153  C   SER A  20       6.555  16.266   5.398  1.00 70.19
ATOM    154  O   SER A  20       5.859  17.031   6.070  1.00 70.19
ATOM    155  CB  SER A  20       8.477  15.086   6.477  1.00 70.19
ATOM    156  OG  SER A  20       8.507  15.467   7.841  1.00 70.19
ATOM    157  N   LYS A  21       6.848  16.531   4.230  1.00 71.88
ATOM    158  CA  LYS A  21       6.477  17.766   3.568  1.00 71.88
ATOM    159  C   LYS A  21       4.988  17.797   3.238  1.00 71.88
ATOM    160  O   LYS A  21       4.336  18.844   3.369  1.00 71.88
ATOM    161  CB  LYS A  21       7.301  17.969   2.293  1.00 71.88
ATOM    162  CG  LYS A  21       6.720  18.998   1.335  1.00 71.88
ATOM    163  CD  LYS A  21       7.125  18.706  -0.106  1.00 71.88
ATOM    164  CE  LYS A  21       6.190  19.384  -1.094  1.00 71.88
ATOM    165  NZ  LYS A  21       6.761  19.400  -2.474  1.00 71.88
ATOM    166  N   VAL A  22       4.543  16.641   2.832  1.00 67.31
ATOM    167  CA  VAL A  22       3.131  16.547   2.471  1.00 67.31
ATOM    168  C   VAL A  22       2.264  16.766   3.705  1.00 67.31
ATOM    169  O   VAL A  22       1.243  17.453   3.635  1.00 67.31
ATOM    170  CB  VAL A  22       2.807  15.172   1.837  1.00 67.31
ATOM    171  CG1 VAL A  22       1.313  15.055   1.537  1.00 67.31
ATOM    172  CG2 VAL A  22       3.629  14.961   0.566  1.00 67.31
ATOM    173  N   LEU A  23       2.715  16.250   4.812  1.00 67.81
ATOM    174  CA  LEU A  23       1.978  16.406   6.066  1.00 67.81
ATOM    175  C   LEU A  23       1.938  17.859   6.504  1.00 67.81
ATOM    176  O   LEU A  23       0.971  18.297   7.133  1.00 67.81
ATOM    177  CB  LEU A  23       2.609  15.547   7.164  1.00 67.81
ATOM    178  CG  LEU A  23       1.913  15.571   8.525  1.00 67.81
ATOM    179  CD1 LEU A  23       1.866  14.163   9.122  1.00 67.81
ATOM    180  CD2 LEU A  23       2.621  16.531   9.476  1.00 67.81
ATOM    181  N   GLN A  24       2.965  18.578   6.254  1.00 68.75
ATOM    182  CA  GLN A  24       3.045  19.984   6.621  1.00 68.75
ATOM    183  C   GLN A  24       2.016  20.812   5.855  1.00 68.75
ATOM    184  O   GLN A  24       1.611  21.875   6.309  1.00 68.75
ATOM    185  CB  GLN A  24       4.453  20.531   6.363  1.00 68.75
ATOM    186  CG  GLN A  24       4.631  21.986   6.778  1.00 68.75
ATOM    187  CD  GLN A  24       4.318  22.225   8.239  1.00 68.75
ATOM    188  OE1 GLN A  24       5.149  21.960   9.110  1.00 68.75
ATOM    189  NE2 GLN A  24       3.120  22.727   8.516  1.00 68.75
ATOM    190  N   HIS A  25       1.592  20.328   4.758  1.00 65.56
ATOM    191  CA  HIS A  25       0.671  21.094   3.912  1.00 65.56
ATOM    192  C   HIS A  25      -0.779  20.812   4.301  1.00 65.56
ATOM    193  O   HIS A  25      -1.690  21.500   3.822  1.00 65.56
ATOM    194  CB  HIS A  25       0.891  20.734   2.439  1.00 65.56
ATOM    195  CG  HIS A  25       2.093  21.402   1.839  1.00 65.56
ATOM    196  ND1 HIS A  25       3.349  20.843   1.855  1.00 65.56
ATOM    197  CD2 HIS A  25       2.204  22.596   1.198  1.00 65.56
ATOM    198  CE1 HIS A  25       4.187  21.667   1.251  1.00 65.56
ATOM    199  NE2 HIS A  25       3.532  22.728   0.842  1.00 65.56
ATOM    200  N   ILE A  26      -1.042  19.781   5.035  1.00 59.25
ATOM    201  CA  ILE A  26      -2.408  19.469   5.445  1.00 59.25
ATOM    202  C   ILE A  26      -2.779  20.312   6.668  1.00 59.25
ATOM    203  O   ILE A  26      -2.273  20.062   7.766  1.00 59.25
ATOM    204  CB  ILE A  26      -2.578  17.969   5.750  1.00 59.25
ATOM    205  CG1 ILE A  26      -2.256  17.129   4.507  1.00 59.25
ATOM    206  CG2 ILE A  26      -3.994  17.669   6.258  1.00 59.25
ATOM    207  CD1 ILE A  26      -1.529  15.828   4.810  1.00 59.25
ATOM    208  N   PRO A  27      -3.590  21.375   6.449  1.00 59.44
ATOM    209  CA  PRO A  27      -4.008  22.219   7.578  1.00 59.44
ATOM    210  C   PRO A  27      -4.812  21.438   8.617  1.00 59.44
ATOM    211  O   PRO A  27      -5.691  20.656   8.258  1.00 59.44
ATOM    212  CB  PRO A  27      -4.863  23.297   6.918  1.00 59.44
ATOM    213  CG  PRO A  27      -5.629  22.580   5.855  1.00 59.44
ATOM    214  CD  PRO A  27      -4.811  21.411   5.383  1.00 59.44
ATOM    215  N   GLY A  28      -4.395  21.672   9.891  1.00 58.22
ATOM    216  CA  GLY A  28      -5.184  21.078  10.961  1.00 58.22
ATOM    217  C   GLY A  28      -4.676  19.719  11.406  1.00 58.22
ATOM    218  O   GLY A  28      -5.109  19.203  12.438  1.00 58.22
ATOM    219  N   LEU A  29      -4.117  18.969  10.438  1.00 56.09
ATOM    220  CA  LEU A  29      -3.574  17.672  10.836  1.00 56.09
ATOM    221  C   LEU A  29      -2.658  17.812  12.047  1.00 56.09
ATOM    222  O   LEU A  29      -2.652  16.953  12.938  1.00 56.09
ATOM    223  CB  LEU A  29      -2.811  17.016   9.680  1.00 56.09
ATOM    224  CG  LEU A  29      -2.896  15.500   9.578  1.00 56.09
ATOM    225  CD1 LEU A  29      -4.070  15.094   8.695  1.00 56.09
ATOM    226  CD2 LEU A  29      -1.591  14.922   9.031  1.00 56.09
ATOM    227  N   GLY A  30      -1.781  18.859  12.055  1.00 54.25
ATOM    228  CA  GLY A  30      -0.993  19.094  13.250  1.00 54.25
ATOM    229  C   GLY A  30      -1.836  19.234  14.500  1.00 54.25
ATOM    230  O   GLY A  30      -1.373  18.938  15.602  1.00 54.25
ATOM    231  N   ILE A  31      -3.078  19.594  14.242  1.00 55.56
ATOM    232  CA  ILE A  31      -3.955  19.766  15.391  1.00 55.56
ATOM    233  C   ILE A  31      -4.652  18.438  15.719  1.00 55.56
ATOM    234  O   ILE A  31      -4.902  18.141  16.891  1.00 55.56
ATOM    235  CB  ILE A  31      -5.000  20.875  15.148  1.00 55.56
ATOM    236  CG1 ILE A  31      -4.306  22.168  14.721  1.00 55.56
ATOM    237  CG2 ILE A  31      -5.859  21.096  16.397  1.00 55.56
ATOM    238  CD1 ILE A  31      -5.243  23.204  14.095  1.00 55.56
ATOM    239  N   MET A  32      -4.984  17.672  14.719  1.00 52.62
ATOM    240  CA  MET A  32      -5.820  16.500  14.930  1.00 52.62
ATOM    241  C   MET A  32      -4.969  15.242  15.094  1.00 52.62
ATOM    242  O   MET A  32      -5.383  14.289  15.750  1.00 52.62
ATOM    243  CB  MET A  32      -6.797  16.312  13.766  1.00 52.62
ATOM    244  CG  MET A  32      -6.121  16.022  12.435  1.00 52.62
ATOM    245  SD  MET A  32      -7.318  15.558  11.128  1.00 52.62
ATOM    246  CE  MET A  32      -7.569  13.800  11.528  1.00 52.62
ATOM    247  N   LEU A  33      -3.900  15.195  14.461  1.00 55.00
ATOM    248  CA  LEU A  33      -3.025  14.039  14.586  1.00 55.00
ATOM    249  C   LEU A  33      -1.711  14.414  15.258  1.00 55.00
ATOM    250  O   LEU A  33      -1.187  15.508  15.031  1.00 55.00
ATOM    251  CB  LEU A  33      -2.748  13.430  13.211  1.00 55.00
ATOM    252  CG  LEU A  33      -3.976  13.103  12.353  1.00 55.00
ATOM    253  CD1 LEU A  33      -3.546  12.456  11.038  1.00 55.00
ATOM    254  CD2 LEU A  33      -4.940  12.199  13.111  1.00 55.00
ATOM    255  N   PRO A  34      -1.549  13.695  16.344  1.00 57.53
ATOM    256  CA  PRO A  34      -0.199  13.930  16.859  1.00 57.53
ATOM    257  C   PRO A  34       0.864  13.906  15.773  1.00 57.53
ATOM    258  O   PRO A  34       0.744  13.141  14.805  1.00 57.53
ATOM    259  CB  PRO A  34       0.009  12.789  17.859  1.00 57.53
ATOM    260  CG  PRO A  34      -0.638  11.599  17.217  1.00 57.53
ATOM    261  CD  PRO A  34      -1.814  12.075  16.414  1.00 57.53
ATOM    262  N   THR A  35       1.511  14.961  15.602  1.00 62.28
ATOM    263  CA  THR A  35       2.613  15.016  14.641  1.00 62.28
ATOM    264  C   THR A  35       3.486  13.766  14.750  1.00 62.28
ATOM    265  O   THR A  35       4.012  13.461  15.828  1.00 62.28
ATOM    266  CB  THR A  35       3.477  16.266  14.859  1.00 62.28
ATOM    267  OG1 THR A  35       2.625  17.417  14.932  1.00 62.28
ATOM    268  CG2 THR A  35       4.472  16.454  13.724  1.00 62.28
ATOM    269  N   PRO A  36       3.297  12.859  13.711  1.00 66.25
ATOM    270  CA  PRO A  36       4.184  11.695  13.773  1.00 66.25
ATOM    271  C   PRO A  36       5.641  12.078  14.023  1.00 66.25
ATOM    272  O   PRO A  36       6.086  13.148  13.586  1.00 66.25
ATOM    273  CB  PRO A  36       4.012  11.047  12.406  1.00 66.25
ATOM    274  CG  PRO A  36       3.880  12.189  11.451  1.00 66.25
ATOM    275  CD  PRO A  36       3.244  13.343  12.175  1.00 66.25
ATOM    276  N   SER A  37       6.195  11.336  14.805  1.00 74.81
ATOM    277  CA  SER A  37       7.625  11.523  15.008  1.00 74.81
ATOM    278  C   SER A  37       8.406  11.297  13.719  1.00 74.81
ATOM    279  O   SER A  37       7.875  10.727  12.758  1.00 74.81
ATOM    280  CB  SER A  37       8.141  10.578  16.094  1.00 74.81
ATOM    281  OG  SER A  37       8.355   9.278  15.573  1.00 74.81
ATOM    282  N   GLU A  38       9.547  11.789  13.711  1.00 76.44
ATOM    283  CA  GLU A  38      10.414  11.578  12.555  1.00 76.44
ATOM    284  C   GLU A  38      10.602  10.094  12.266  1.00 76.44
ATOM    285  O   GLU A  38      10.617   9.680  11.102  1.00 76.44
ATOM    286  CB  GLU A  38      11.773  12.250  12.773  1.00 76.44
ATOM    287  CG  GLU A  38      12.322  12.097  14.182  1.00 76.44
ATOM    288  CD  GLU A  38      12.002  13.276  15.087  1.00 76.44
ATOM    289  OE1 GLU A  38      12.683  14.321  14.983  1.00 76.44
ATOM    290  OE2 GLU A  38      11.059  13.155  15.896  1.00 76.44
ATOM    291  N   ASP A  39      10.664   9.352  13.352  1.00 79.00
ATOM    292  CA  ASP A  39      10.844   7.910  13.211  1.00 79.00
ATOM    293  C   ASP A  39       9.617   7.258  12.586  1.00 79.00
ATOM    294  O   ASP A  39       9.742   6.387  11.727  1.00 79.00
ATOM    295  CB  ASP A  39      11.141   7.273  14.570  1.00 79.00
ATOM    296  CG  ASP A  39      12.591   6.859  14.735  1.00 79.00
ATOM    297  OD1 ASP A  39      12.957   5.752  14.291  1.00 79.00
ATOM    298  OD2 ASP A  39      13.372   7.642  15.313  1.00 79.00
ATOM    299  N   GLN A  40       8.508   7.742  12.961  1.00 75.50
ATOM    300  CA  GLN A  40       7.270   7.211  12.414  1.00 75.50
ATOM    301  C   GLN A  40       7.129   7.555  10.930  1.00 75.50
ATOM    302  O   GLN A  40       6.645   6.738  10.141  1.00 75.50
ATOM    303  CB  GLN A  40       6.066   7.742  13.188  1.00 75.50
ATOM    304  CG  GLN A  40       5.978   7.229  14.620  1.00 75.50
ATOM    305  CD  GLN A  40       4.798   7.803  15.378  1.00 75.50
ATOM    306  OE1 GLN A  40       4.398   8.949  15.157  1.00 75.50
ATOM    307  NE2 GLN A  40       4.237   7.015  16.295  1.00 75.50
ATOM    308  N   LEU A  41       7.582   8.672  10.641  1.00 76.19
ATOM    309  CA  LEU A  41       7.531   9.109   9.242  1.00 76.19
ATOM    310  C   LEU A  41       8.445   8.250   8.375  1.00 76.19
ATOM    311  O   LEU A  41       8.070   7.855   7.273  1.00 76.19
ATOM    312  CB  LEU A  41       7.926  10.578   9.125  1.00 76.19
ATOM    313  CG  LEU A  41       6.872  11.607   9.557  1.00 76.19
ATOM    314  CD1 LEU A  41       7.462  13.006   9.547  1.00 76.19
ATOM    315  CD2 LEU A  41       5.650  11.520   8.641  1.00 76.19
ATOM    316  N   LYS A  42       9.562   7.949   8.945  1.00 80.75
ATOM    317  CA  LYS A  42      10.523   7.125   8.219  1.00 80.75
ATOM    318  C   LYS A  42       9.984   5.715   7.992  1.00 80.75
ATOM    319  O   LYS A  42      10.125   5.160   6.898  1.00 80.75
ATOM    320  CB  LYS A  42      11.852   7.062   8.977  1.00 80.75
ATOM    321  CG  LYS A  42      12.550   8.411   9.111  1.00 80.75
ATOM    322  CD  LYS A  42      13.374   8.490  10.393  1.00 80.75
ATOM    323  CE  LYS A  42      14.736   9.110  10.149  1.00 80.75
ATOM    324  NZ  LYS A  42      15.677   8.150   9.495  1.00 80.75
ATOM    325  N   ILE A  43       9.383   5.227   9.008  1.00 79.69
ATOM    326  CA  ILE A  43       8.820   3.885   8.930  1.00 79.69
ATOM    327  C   ILE A  43       7.691   3.863   7.898  1.00 79.69
ATOM    328  O   ILE A  43       7.598   2.938   7.090  1.00 79.69
ATOM    329  CB  ILE A  43       8.297   3.408  10.305  1.00 79.69
ATOM    330  CG1 ILE A  43       9.451   3.283  11.299  1.00 79.69
ATOM    331  CG2 ILE A  43       7.549   2.080  10.169  1.00 79.69
ATOM    332  CD1 ILE A  43       9.055   3.537  12.748  1.00 79.69
ATOM    333  N   GLY A  44       6.902   4.855   7.934  1.00 80.00
ATOM    334  CA  GLY A  44       5.824   4.973   6.965  1.00 80.00
ATOM    335  C   GLY A  44       6.312   5.055   5.531  1.00 80.00
ATOM    336  O   GLY A  44       5.777   4.383   4.645  1.00 80.00
ATOM    337  N   GLU A  45       7.324   5.836   5.336  1.00 83.00
ATOM    338  CA  GLU A  45       7.902   5.977   4.004  1.00 83.00
ATOM    339  C   GLU A  45       8.477   4.652   3.502  1.00 83.00
ATOM    340  O   GLU A  45       8.320   4.309   2.330  1.00 83.00
ATOM    341  CB  GLU A  45       8.992   7.055   4.004  1.00 83.00
ATOM    342  CG  GLU A  45       8.454   8.476   3.935  1.00 83.00
ATOM    343  CD  GLU A  45       9.542   9.515   3.692  1.00 83.00
ATOM    344  OE1 GLU A  45       9.242  10.730   3.753  1.00 83.00
ATOM    345  OE2 GLU A  45      10.696   9.110   3.435  1.00 83.00
ATOM    346  N   GLU A  46       9.109   3.965   4.379  1.00 85.31
ATOM    347  CA  GLU A  46       9.680   2.668   4.020  1.00 85.31
ATOM    348  C   GLU A  46       8.578   1.671   3.646  1.00 85.31
ATOM    349  O   GLU A  46       8.719   0.930   2.670  1.00 85.31
ATOM    350  CB  GLU A  46      10.523   2.113   5.168  1.00 85.31
ATOM    351  CG  GLU A  46      11.778   2.922   5.456  1.00 85.31
ATOM    352  CD  GLU A  46      12.652   2.306   6.538  1.00 85.31
ATOM    353  OE1 GLU A  46      12.628   1.065   6.699  1.00 85.31
ATOM    354  OE2 GLU A  46      13.361   3.071   7.226  1.00 85.31
ATOM    355  N   LYS A  47       7.551   1.649   4.418  1.00 86.00
ATOM    356  CA  LYS A  47       6.438   0.747   4.145  1.00 86.00
ATOM    357  C   LYS A  47       5.809   1.045   2.787  1.00 86.00
ATOM    358  O   LYS A  47       5.527   0.128   2.014  1.00 86.00
ATOM    359  CB  LYS A  47       5.379   0.850   5.246  1.00 86.00
ATOM    360  CG  LYS A  47       4.416  -0.325   5.290  1.00 86.00
ATOM    361  CD  LYS A  47       3.593  -0.326   6.574  1.00 86.00
ATOM    362  CE  LYS A  47       3.126  -1.728   6.937  1.00 86.00
ATOM    363  NZ  LYS A  47       2.308  -1.732   8.189  1.00 86.00
ATOM    364  N   ILE A  48       5.645   2.307   2.510  1.00 84.56
ATOM    365  CA  ILE A  48       5.066   2.729   1.237  1.00 84.56
ATOM    366  C   ILE A  48       5.969   2.281   0.089  1.00 84.56
ATOM    367  O   ILE A  48       5.484   1.805  -0.940  1.00 84.56
ATOM    368  CB  ILE A  48       4.859   4.258   1.191  1.00 84.56
ATOM    369  CG1 ILE A  48       3.707   4.668   2.117  1.00 84.56
ATOM    370  CG2 ILE A  48       4.598   4.723  -0.244  1.00 84.56
ATOM    371  CD1 ILE A  48       3.535   6.172   2.262  1.00 84.56
ATOM    372  N   ARG A  49       7.242   2.414   0.291  1.00 88.19
ATOM    373  CA  ARG A  49       8.195   1.981  -0.727  1.00 88.19
ATOM    374  C   ARG A  49       8.078   0.484  -0.986  1.00 88.19
ATOM    375  O   ARG A  49       8.070   0.047  -2.139  1.00 88.19
ATOM    376  CB  ARG A  49       9.625   2.330  -0.307  1.00 88.19
ATOM    377  CG  ARG A  49      10.692   1.765  -1.230  1.00 88.19
ATOM    378  CD  ARG A  49      11.289   0.477  -0.679  1.00 88.19
ATOM    379  NE  ARG A  49      12.740   0.438  -0.848  1.00 88.19
ATOM    380  CZ  ARG A  49      13.368  -0.149  -1.857  1.00 88.19
ATOM    381  NH1 ARG A  49      12.685  -0.760  -2.822  1.00 88.19
ATOM    382  NH2 ARG A  49      14.692  -0.125  -1.911  1.00 88.19
ATOM    383  N   ARG A  50       7.969  -0.259   0.025  1.00 91.25
ATOM    384  CA  ARG A  50       7.855  -1.710  -0.075  1.00 91.25
ATOM    385  C   ARG A  50       6.535  -2.111  -0.723  1.00 91.25
ATOM    386  O   ARG A  50       6.500  -2.996  -1.580  1.00 91.25
ATOM    387  CB  ARG A  50       7.977  -2.355   1.308  1.00 91.25
ATOM    388  CG  ARG A  50       9.317  -2.111   1.985  1.00 91.25
ATOM    389  CD  ARG A  50       9.369  -2.744   3.369  1.00 91.25
ATOM    390  NE  ARG A  50      10.027  -4.052   3.335  1.00 91.25
ATOM    391  CZ  ARG A  50      11.330  -4.238   3.166  1.00 91.25
ATOM    392  NH1 ARG A  50      12.150  -3.204   3.014  1.00 91.25
ATOM    393  NH2 ARG A  50      11.822  -5.471   3.148  1.00 91.25
ATOM    394  N   TRP A  51       5.516  -1.435  -0.339  1.00 91.12
ATOM    395  CA  TRP A  51       4.211  -1.712  -0.932  1.00 91.12
ATOM    396  C   TRP A  51       4.211  -1.388  -2.422  1.00 91.12
ATOM    397  O   TRP A  51       3.639  -2.127  -3.225  1.00 91.12
ATOM    398  CB  TRP A  51       3.117  -0.913  -0.222  1.00 91.12
ATOM    399  CG  TRP A  51       2.776  -1.425   1.145  1.00 91.12
ATOM    400  CD1 TRP A  51       3.491  -2.322   1.889  1.00 91.12
ATOM    401  CD2 TRP A  51       1.634  -1.074   1.929  1.00 91.12
ATOM    402  NE1 TRP A  51       2.861  -2.549   3.091  1.00 91.12
ATOM    403  CE2 TRP A  51       1.719  -1.796   3.141  1.00 91.12
ATOM    404  CE3 TRP A  51       0.543  -0.218   1.726  1.00 91.12
ATOM    405  CZ2 TRP A  51       0.753  -1.687   4.144  1.00 91.12
ATOM    406  CZ3 TRP A  51      -0.417  -0.111   2.727  1.00 91.12
ATOM    407  CH2 TRP A  51      -0.302  -0.842   3.918  1.00 91.12
ATOM    408  N   LEU A  52       4.859  -0.340  -2.732  1.00 93.19
ATOM    409  CA  LEU A  52       4.965   0.013  -4.145  1.00 93.19
ATOM    410  C   LEU A  52       5.715  -1.066  -4.918  1.00 93.19
ATOM    411  O   LEU A  52       5.340  -1.404  -6.043  1.00 93.19
ATOM    412  CB  LEU A  52       5.676   1.359  -4.309  1.00 93.19
ATOM    413  CG  LEU A  52       5.808   1.888  -5.735  1.00 93.19
ATOM    414  CD1 LEU A  52       4.426   2.080  -6.357  1.00 93.19
ATOM    415  CD2 LEU A  52       6.590   3.196  -5.753  1.00 93.19
ATOM    416  N   ALA A  53       6.777  -1.585  -4.371  1.00 96.50
ATOM    417  CA  ALA A  53       7.527  -2.670  -5.000  1.00 96.50
ATOM    418  C   ALA A  53       6.633  -3.887  -5.234  1.00 96.50
ATOM    419  O   ALA A  53       6.668  -4.492  -6.309  1.00 96.50
ATOM    420  CB  ALA A  53       8.727  -3.055  -4.145  1.00 96.50
ATOM    421  N   ALA A  54       5.812  -4.195  -4.199  1.00 97.50
ATOM    422  CA  ALA A  54       4.875  -5.305  -4.328  1.00 97.50
ATOM    423  C   ALA A  54       3.869  -5.047  -5.449  1.00 97.50
ATOM    424  O   ALA A  54       3.652  -5.906  -6.309  1.00 97.50
ATOM    425  CB  ALA A  54       4.145  -5.543  -3.010  1.00 97.50
ATOM    426  N   LEU A  55       3.354  -3.889  -5.457  1.00 97.19
ATOM    427  CA  LEU A  55       2.336  -3.523  -6.438  1.00 97.19
ATOM    428  C   LEU A  55       2.912  -3.535  -7.848  1.00 97.19
ATOM    429  O   LEU A  55       2.242  -3.957  -8.797  1.00 97.19
ATOM    430  CB  LEU A  55       1.757  -2.143  -6.121  1.00 97.19
ATOM    431  CG  LEU A  55       0.903  -2.039  -4.855  1.00 97.19
ATOM    432  CD1 LEU A  55       0.633  -0.576  -4.516  1.00 97.19
ATOM    433  CD2 LEU A  55      -0.406  -2.803  -5.031  1.00 97.19
ATOM    434  N   ASN A  56       4.141  -3.098  -7.977  1.00 97.50
ATOM    435  CA  ASN A  56       4.824  -3.100  -9.266  1.00 97.50
ATOM    436  C   ASN A  56       5.055  -4.520  -9.773  1.00 97.50
ATOM    437  O   ASN A  56       5.191  -4.734 -10.984  1.00 97.50
ATOM    438  CB  ASN A  56       6.156  -2.352  -9.164  1.00 97.50
ATOM    439  CG  ASN A  56       6.016  -0.872  -9.465  1.00 97.50
ATOM    440  OD1 ASN A  56       5.272  -0.472 -10.363  1.00 97.50
ATOM    441  ND2 ASN A  56       6.726  -0.045  -8.706  1.00 97.50
ATOM    442  N   SER A  57       5.098  -5.508  -8.883  1.00 98.00
ATOM    443  CA  SER A  57       5.359  -6.898  -9.234  1.00 98.00
ATOM    444  C   SER A  57       4.062  -7.648  -9.523  1.00 98.00
ATOM    445  O   SER A  57       4.086  -8.844  -9.836  1.00 98.00
ATOM    446  CB  SER A  57       6.129  -7.605  -8.117  1.00 98.00
ATOM    447  OG  SER A  57       7.287  -6.870  -7.758  1.00 98.00
ATOM    448  N   MET A  58       2.959  -6.977  -9.461  1.00 98.06
ATOM    449  CA  MET A  58       1.661  -7.594  -9.727  1.00 98.06
ATOM    450  C   MET A  58       1.247  -7.383 -11.180  1.00 98.06
ATOM    451  O   MET A  58       1.602  -6.375 -11.789  1.00 98.06
ATOM    452  CB  MET A  58       0.594  -7.023  -8.789  1.00 98.06
ATOM    453  CG  MET A  58       0.790  -7.406  -7.332  1.00 98.06
ATOM    454  SD  MET A  58      -0.449  -6.621  -6.227  1.00 98.06
ATOM    455  CE  MET A  58       0.233  -7.078  -4.609  1.00 98.06
ATOM    456  N   THR A  59       0.448  -8.320 -11.641  1.00 97.38
ATOM    457  CA  THR A  59      -0.121  -8.148 -12.977  1.00 97.38
ATOM    458  C   THR A  59      -1.319  -7.207 -12.938  1.00 97.38
ATOM    459  O   THR A  59      -1.854  -6.918 -11.859  1.00 97.38
ATOM    460  CB  THR A  59      -0.549  -9.500 -13.578  1.00 97.38
ATOM    461  OG1 THR A  59      -1.777  -9.925 -12.968  1.00 97.38
ATOM    462  CG2 THR A  59       0.513 -10.570 -13.339  1.00 97.38
ATOM    463  N   TYR A  60      -1.656  -6.805 -14.164  1.00 96.50
ATOM    464  CA  TYR A  60      -2.816  -5.926 -14.258  1.00 96.50
ATOM    465  C   TYR A  60      -4.062  -6.605 -13.703  1.00 96.50
ATOM    466  O   TYR A  60      -4.844  -5.980 -12.977  1.00 96.50
ATOM    467  CB  TYR A  60      -3.057  -5.512 -15.711  1.00 96.50
ATOM    468  CG  TYR A  60      -3.343  -6.670 -16.639  1.00 96.50
ATOM    469  CD1 TYR A  60      -2.310  -7.471 -17.120  1.00 96.50
ATOM    470  CD2 TYR A  60      -4.643  -6.965 -17.029  1.00 96.50
ATOM    471  CE1 TYR A  60      -2.571  -8.539 -17.974  1.00 96.50
ATOM    472  CE2 TYR A  60      -4.916  -8.030 -17.877  1.00 96.50
ATOM    473  CZ  TYR A  60      -3.873  -8.815 -18.345  1.00 96.50
ATOM    474  OH  TYR A  60      -4.133  -9.867 -19.191  1.00 96.50
ATOM    475  N   LYS A  61      -4.227  -7.844 -14.055  1.00 97.06
ATOM    476  CA  LYS A  61      -5.383  -8.602 -13.578  1.00 97.06
ATOM    477  C   LYS A  61      -5.406  -8.672 -12.055  1.00 97.06
ATOM    478  O   LYS A  61      -6.469  -8.570 -11.445  1.00 97.06
ATOM    479  CB  LYS A  61      -5.383 -10.008 -14.180  1.00 97.06
ATOM    480  CG  LYS A  61      -6.378 -10.190 -15.315  1.00 97.06
ATOM    481  CD  LYS A  61      -5.793 -11.031 -16.439  1.00 97.06
ATOM    482  CE  LYS A  61      -6.661 -10.985 -17.688  1.00 97.06
ATOM    483  NZ  LYS A  61      -6.155 -11.909 -18.752  1.00 97.06
ATOM    484  N   GLU A  62      -4.277  -8.859 -11.453  1.00 97.44
ATOM    485  CA  GLU A  62      -4.148  -8.945 -10.000  1.00 97.44
ATOM    486  C   GLU A  62      -4.477  -7.605  -9.344  1.00 97.44
ATOM    487  O   GLU A  62      -5.137  -7.566  -8.305  1.00 97.44
ATOM    488  CB  GLU A  62      -2.740  -9.391  -9.609  1.00 97.44
ATOM    489  CG  GLU A  62      -2.519 -10.898  -9.732  1.00 97.44
ATOM    490  CD  GLU A  62      -1.049 -11.286  -9.741  1.00 97.44
ATOM    491  OE1 GLU A  62      -0.733 -12.465  -9.463  1.00 97.44
ATOM    492  OE2 GLU A  62      -0.206 -10.404 -10.022  1.00 97.44
ATOM    493  N   LEU A  63      -4.078  -6.531  -9.922  1.00 97.12
ATOM    494  CA  LEU A  63      -4.328  -5.195  -9.391  1.00 97.12
ATOM    495  C   LEU A  63      -5.816  -4.855  -9.461  1.00 97.12
ATOM    496  O   LEU A  63      -6.348  -4.199  -8.562  1.00 97.12
ATOM    497  CB  LEU A  63      -3.521  -4.152 -10.164  1.00 97.12
ATOM    498  CG  LEU A  63      -2.012  -4.141  -9.914  1.00 97.12
ATOM    499  CD1 LEU A  63      -1.322  -3.172 -10.875  1.00 97.12
ATOM    500  CD2 LEU A  63      -1.712  -3.775  -8.469  1.00 97.12
ATOM    501  N   GLU A  64      -6.484  -5.344 -10.445  1.00 95.75
ATOM    502  CA  GLU A  64      -7.902  -5.062 -10.648  1.00 95.75
ATOM    503  C   GLU A  64      -8.773  -5.949  -9.766  1.00 95.75
ATOM    504  O   GLU A  64      -9.836  -5.527  -9.305  1.00 95.75
ATOM    505  CB  GLU A  64      -8.281  -5.246 -12.117  1.00 95.75
ATOM    506  CG  GLU A  64      -7.893  -4.074 -13.004  1.00 95.75
ATOM    507  CD  GLU A  64      -8.180  -4.314 -14.481  1.00 95.75
ATOM    508  OE1 GLU A  64      -9.039  -5.165 -14.797  1.00 95.75
ATOM    509  OE2 GLU A  64      -7.533  -3.650 -15.317  1.00 95.75
ATOM    510  N   ASN A  65      -8.297  -7.172  -9.664  1.00 95.81
ATOM    511  CA  ASN A  65      -9.031  -8.148  -8.867  1.00 95.81
ATOM    512  C   ASN A  65      -8.109  -8.867  -7.883  1.00 95.81
ATOM    513  O   ASN A  65      -7.734 -10.023  -8.102  1.00 95.81
ATOM    514  CB  ASN A  65      -9.734  -9.164  -9.773  1.00 95.81
ATOM    515  CG  ASN A  65     -11.237  -9.003  -9.769  1.00 95.81
ATOM    516  OD1 ASN A  65     -11.987  -9.984  -9.762  1.00 95.81
ATOM    517  ND2 ASN A  65     -11.700  -7.752  -9.771  1.00 95.81
ATOM    518  N   PRO A  66      -7.840  -8.242  -6.730  1.00 95.75
ATOM    519  CA  PRO A  66      -6.902  -8.812  -5.762  1.00 95.75
ATOM    520  C   PRO A  66      -7.391 -10.141  -5.180  1.00 95.75
ATOM    521  O   PRO A  66      -6.605 -10.883  -4.586  1.00 95.75
ATOM    522  CB  PRO A  66      -6.812  -7.738  -4.676  1.00 95.75
ATOM    523  CG  PRO A  66      -7.180  -6.465  -5.371  1.00 95.75
ATOM    524  CD  PRO A  66      -8.180  -6.777  -6.445  1.00 95.75
ATOM    525  N   ASN A  67      -8.633 -10.500  -5.309  1.00 94.94
ATOM    526  CA  ASN A  67      -9.195 -11.734  -4.754  1.00 94.94
ATOM    527  C   ASN A  67      -8.594 -12.969  -5.410  1.00 94.94
ATOM    528  O   ASN A  67      -8.703 -14.078  -4.875  1.00 94.94
ATOM    529  CB  ASN A  67     -10.719 -11.742  -4.902  1.00 94.94
ATOM    530  CG  ASN A  67     -11.165 -11.957  -6.338  1.00 94.94
ATOM    531  OD1 ASN A  67     -11.295 -13.095  -6.795  1.00 94.94
ATOM    532  ND2 ASN A  67     -11.406 -10.864  -7.056  1.00 94.94
ATOM    533  N   ILE A  68      -8.008 -12.781  -6.520  1.00 96.69
ATOM    534  CA  ILE A  68      -7.457 -13.930  -7.230  1.00 96.69
ATOM    535  C   ILE A  68      -6.066 -14.250  -6.691  1.00 96.69
ATOM    536  O   ILE A  68      -5.473 -15.273  -7.055  1.00 96.69
ATOM    537  CB  ILE A  68      -7.398 -13.680  -8.750  1.00 96.69
ATOM    538  CG1 ILE A  68      -6.338 -12.620  -9.072  1.00 96.69
ATOM    539  CG2 ILE A  68      -8.775 -13.254  -9.286  1.00 96.69
ATOM    540  CD1 ILE A  68      -6.270 -12.244 -10.551  1.00 96.69
ATOM    541  N   ILE A  69      -5.504 -13.383  -5.855  1.00 97.94
ATOM    542  CA  ILE A  69      -4.164 -13.594  -5.320  1.00 97.94
ATOM    543  C   ILE A  69      -4.207 -14.656  -4.227  1.00 97.94
ATOM    544  O   ILE A  69      -4.652 -14.391  -3.109  1.00 97.94
ATOM    545  CB  ILE A  69      -3.564 -12.281  -4.766  1.00 97.94
ATOM    546  CG1 ILE A  69      -3.500 -11.211  -5.867  1.00 97.94
ATOM    547  CG2 ILE A  69      -2.176 -12.531  -4.168  1.00 97.94
ATOM    548  CD1 ILE A  69      -3.070  -9.836  -5.371  1.00 97.94
ATOM    549  N   ASP A  70      -3.699 -15.828  -4.613  1.00 97.25
ATOM    550  CA  ASP A  70      -3.592 -16.922  -3.648  1.00 97.25
ATOM    551  C   ASP A  70      -2.178 -17.016  -3.080  1.00 97.25
ATOM    552  O   ASP A  70      -1.361 -16.109  -3.285  1.00 97.25
ATOM    553  CB  ASP A  70      -3.986 -18.250  -4.297  1.00 97.25
ATOM    554  CG  ASP A  70      -3.224 -18.536  -5.577  1.00 97.25
ATOM    555  OD1 ASP A  70      -2.212 -17.850  -5.850  1.00 97.25
ATOM    556  OD2 ASP A  70      -3.642 -19.451  -6.322  1.00 97.25
ATOM    557  N   LYS A  71      -1.887 -18.078  -2.361  1.00 97.31
ATOM    558  CA  LYS A  71      -0.588 -18.219  -1.710  1.00 97.31
ATOM    559  C   LYS A  71       0.537 -18.297  -2.738  1.00 97.31
ATOM    560  O   LYS A  71       1.608 -17.719  -2.537  1.00 97.31
ATOM    561  CB  LYS A  71      -0.571 -19.469  -0.820  1.00 97.31
ATOM    562  CG  LYS A  71      -0.939 -19.191   0.630  1.00 97.31
ATOM    563  CD  LYS A  71      -2.402 -18.764   0.757  1.00 97.31
ATOM    564  CE  LYS A  71      -3.342 -19.852   0.256  1.00 97.31
ATOM    565  NZ  LYS A  71      -4.777 -19.442   0.383  1.00 97.31
ATOM    566  N   SER A  72       0.267 -19.016  -3.791  1.00 98.00
ATOM    567  CA  SER A  72       1.271 -19.172  -4.840  1.00 98.00
ATOM    568  C   SER A  72       1.579 -17.828  -5.504  1.00 98.00
ATOM    569  O   SER A  72       2.746 -17.484  -5.695  1.00 98.00
ATOM    570  CB  SER A  72       0.803 -20.172  -5.895  1.00 98.00
ATOM    571  OG  SER A  72      -0.155 -19.584  -6.756  1.00 98.00
ATOM    572  N   ARG A  73       0.591 -17.078  -5.828  1.00 98.25
ATOM    573  CA  ARG A  73       0.774 -15.766  -6.441  1.00 98.25
ATOM    574  C   ARG A  73       1.450 -14.797  -5.477  1.00 98.25
ATOM    575  O   ARG A  73       2.273 -13.977  -5.887  1.00 98.25
ATOM    576  CB  ARG A  73      -0.570 -15.195  -6.898  1.00 98.25
ATOM    577  CG  ARG A  73      -0.971 -15.619  -8.305  1.00 98.25
ATOM    578  CD  ARG A  73      -2.281 -14.974  -8.731  1.00 98.25
ATOM    579  NE  ARG A  73      -2.548 -15.184 -10.150  1.00 98.25
ATOM    580  CZ  ARG A  73      -3.739 -15.488 -10.660  1.00 98.25
ATOM    581  NH1 ARG A  73      -4.802 -15.627  -9.873  1.00 98.25
ATOM    582  NH2 ARG A  73      -3.879 -15.661 -11.968  1.00 98.25
ATOM    583  N   MET A  74       1.085 -14.898  -4.191  1.00 97.88
ATOM    584  CA  MET A  74       1.726 -14.055  -3.188  1.00 97.88
ATOM    585  C   MET A  74       3.230 -14.305  -3.150  1.00 97.88
ATOM    586  O   MET A  74       4.016 -13.359  -3.068  1.00 97.88
ATOM    587  CB  MET A  74       1.119 -14.312  -1.807  1.00 97.88
ATOM    588  CG  MET A  74      -0.172 -13.547  -1.554  1.00 97.88
ATOM    589  SD  MET A  74      -0.720 -13.656   0.194  1.00 97.88
ATOM    590  CE  MET A  74      -1.172 -15.414   0.281  1.00 97.88
ATOM    591  N   ARG A  75       3.615 -15.562  -3.250  1.00 98.25
ATOM    592  CA  ARG A  75       5.031 -15.906  -3.254  1.00 98.25
ATOM    593  C   ARG A  75       5.734 -15.328  -4.480  1.00 98.25
ATOM    594  O   ARG A  75       6.840 -14.789  -4.371  1.00 98.25
ATOM    595  CB  ARG A  75       5.215 -17.422  -3.215  1.00 98.25
ATOM    596  CG  ARG A  75       5.152 -18.027  -1.816  1.00 98.25
ATOM    597  CD  ARG A  75       4.614 -19.452  -1.834  1.00 98.25
ATOM    598  NE  ARG A  75       4.468 -19.984  -0.485  1.00 98.25
ATOM    599  CZ  ARG A  75       3.501 -19.627   0.367  1.00 98.25
ATOM    600  NH1 ARG A  75       2.585 -18.733   0.015  1.00 98.25
ATOM    601  NH2 ARG A  75       3.464 -20.175   1.569  1.00 98.25
ATOM    602  N   ARG A  76       5.109 -15.461  -5.578  1.00 98.38
ATOM    603  CA  ARG A  76       5.668 -14.914  -6.809  1.00 98.38
ATOM    604  C   ARG A  76       5.855 -13.406  -6.703  1.00 98.38
ATOM    605  O   ARG A  76       6.891 -12.875  -7.109  1.00 98.38
ATOM    606  CB  ARG A  76       4.770 -15.250  -8.000  1.00 98.38
ATOM    607  CG  ARG A  76       5.146 -14.519  -9.281  1.00 98.38
ATOM    608  CD  ARG A  76       3.991 -14.486 -10.271  1.00 98.38
ATOM    609  NE  ARG A  76       4.344 -13.754 -11.484  1.00 98.38
ATOM    610  CZ  ARG A  76       4.221 -12.437 -11.637  1.00 98.38
ATOM    611  NH1 ARG A  76       3.752 -11.681 -10.658  1.00 98.38
ATOM    612  NH2 ARG A  76       4.572 -11.873 -12.788  1.00 98.38
ATOM    613  N   ILE A  77       4.844 -12.719  -6.203  1.00 98.50
ATOM    614  CA  ILE A  77       4.898 -11.273  -6.035  1.00 98.50
ATOM    615  C   ILE A  77       6.027 -10.906  -5.074  1.00 98.50
ATOM    616  O   ILE A  77       6.805  -9.984  -5.340  1.00 98.50
ATOM    617  CB  ILE A  77       3.555 -10.711  -5.516  1.00 98.50
ATOM    618  CG1 ILE A  77       2.455 -10.906  -6.570  1.00 98.50
ATOM    619  CG2 ILE A  77       3.695  -9.242  -5.133  1.00 98.50
ATOM    620  CD1 ILE A  77       1.042 -10.789  -6.016  1.00 98.50
ATOM    621  N   ALA A  78       6.156 -11.672  -3.986  1.00 98.44
ATOM    622  CA  ALA A  78       7.195 -11.430  -2.992  1.00 98.44
ATOM    623  C   ALA A  78       8.586 -11.602  -3.600  1.00 98.44
ATOM    624  O   ALA A  78       9.445 -10.727  -3.455  1.00 98.44
ATOM    625  CB  ALA A  78       7.023 -12.367  -1.801  1.00 98.44
ATOM    626  N   GLU A  79       8.758 -12.641  -4.293  1.00 98.06
ATOM    627  CA  GLU A  79      10.039 -12.914  -4.938  1.00 98.06
ATOM    628  C   GLU A  79      10.367 -11.844  -5.977  1.00 98.06
ATOM    629  O   GLU A  79      11.500 -11.367  -6.043  1.00 98.06
ATOM    630  CB  GLU A  79      10.031 -14.297  -5.586  1.00 98.06
ATOM    631  CG  GLU A  79       9.911 -15.443  -4.593  1.00 98.06
ATOM    632  CD  GLU A  79       9.789 -16.808  -5.258  1.00 98.06
ATOM    633  OE1 GLU A  79      10.249 -16.960  -6.405  1.00 98.06
ATOM    634  OE2 GLU A  79       9.233 -17.727  -4.621  1.00 98.06
ATOM    635  N   GLY A  80       9.383 -11.500  -6.680  1.00 97.75
ATOM    636  CA  GLY A  80       9.578 -10.523  -7.742  1.00 97.75
ATOM    637  C   GLY A  80       9.867  -9.133  -7.227  1.00 97.75
ATOM    638  O   GLY A  80      10.500  -8.328  -7.914  1.00 97.75
ATOM    639  N   SER A  81       9.352  -8.859  -6.059  1.00 97.56
ATOM    640  CA  SER A  81       9.508  -7.520  -5.500  1.00 97.56
ATOM    641  C   SER A  81      10.641  -7.477  -4.484  1.00 97.56
ATOM    642  O   SER A  81      10.953  -6.414  -3.938  1.00 97.56
ATOM    643  CB  SER A  81       8.203  -7.062  -4.840  1.00 97.56
ATOM    644  OG  SER A  81       7.714  -8.054  -3.954  1.00 97.56
ATOM    645  N   GLY A  82      11.258  -8.594  -4.250  1.00 97.44
ATOM    646  CA  GLY A  82      12.312  -8.641  -3.252  1.00 97.44
ATOM    647  C   GLY A  82      11.797  -8.500  -1.832  1.00 97.44
ATOM    648  O   GLY A  82      12.477  -7.938  -0.972  1.00 97.44
ATOM    649  N   LEU A  83      10.555  -8.914  -1.630  1.00 97.50
ATOM    650  CA  LEU A  83       9.922  -8.836  -0.320  1.00 97.50
ATOM    651  C   LEU A  83       9.672 -10.234   0.244  1.00 97.50
ATOM    652  O   LEU A  83       9.812 -11.227  -0.470  1.00 97.50
ATOM    653  CB  LEU A  83       8.602  -8.070  -0.409  1.00 97.50
ATOM    654  CG  LEU A  83       8.688  -6.625  -0.904  1.00 97.50
ATOM    655  CD1 LEU A  83       7.289  -6.031  -1.052  1.00 97.50
ATOM    656  CD2 LEU A  83       9.531  -5.785   0.045  1.00 97.50
ATOM    657  N   GLU A  84       9.391 -10.180   1.513  1.00 97.25
ATOM    658  CA  GLU A  84       8.898 -11.406   2.125  1.00 97.25
ATOM    659  C   GLU A  84       7.414 -11.609   1.840  1.00 97.25
ATOM    660  O   GLU A  84       6.680 -10.641   1.631  1.00 97.25
ATOM    661  CB  GLU A  84       9.148 -11.391   3.635  1.00 97.25
ATOM    662  CG  GLU A  84       9.020 -12.754   4.295  1.00 97.25
ATOM    663  CD  GLU A  84       9.782 -13.854   3.572  1.00 97.25
ATOM    664  OE1 GLU A  84      11.027 -13.833   3.578  1.00 97.25
ATOM    665  OE2 GLU A  84       9.117 -14.746   2.990  1.00 97.25
ATOM    666  N   VAL A  85       7.016 -12.891   1.870  1.00 97.12
ATOM    667  CA  VAL A  85       5.621 -13.219   1.595  1.00 97.12
ATOM    668  C   VAL A  85       4.715 -12.531   2.611  1.00 97.12
ATOM    669  O   VAL A  85       3.613 -12.094   2.271  1.00 97.12
ATOM    670  CB  VAL A  85       5.383 -14.750   1.623  1.00 97.12
ATOM    671  CG1 VAL A  85       3.919 -15.069   1.336  1.00 97.12
ATOM    672  CG2 VAL A  85       6.298 -15.447   0.617  1.00 97.12
ATOM    673  N   GLU A  86       5.234 -12.430   3.807  1.00 94.69
ATOM    674  CA  GLU A  86       4.465 -11.820   4.887  1.00 94.69
ATOM    675  C   GLU A  86       4.188 -10.344   4.605  1.00 94.69
ATOM    676  O   GLU A  86       3.117  -9.836   4.938  1.00 94.69
ATOM    677  CB  GLU A  86       5.195 -11.977   6.223  1.00 94.69
ATOM    678  CG  GLU A  86       5.180 -13.400   6.765  1.00 94.69
ATOM    679  CD  GLU A  86       4.001 -13.677   7.684  1.00 94.69
ATOM    680  OE1 GLU A  86       3.476 -12.731   8.308  1.00 94.69
ATOM    681  OE2 GLU A  86       3.599 -14.864   7.790  1.00 94.69
ATOM    682  N   GLU A  87       5.078  -9.664   3.984  1.00 92.94
ATOM    683  CA  GLU A  87       4.906  -8.258   3.639  1.00 92.94
ATOM    684  C   GLU A  87       3.822  -8.078   2.580  1.00 92.94
ATOM    685  O   GLU A  87       3.035  -7.129   2.645  1.00 92.94
ATOM    686  CB  GLU A  87       6.227  -7.656   3.146  1.00 92.94
ATOM    687  CG  GLU A  87       7.285  -7.527   4.233  1.00 92.94
ATOM    688  CD  GLU A  87       8.602  -6.974   3.720  1.00 92.94
ATOM    689  OE1 GLU A  87       8.785  -5.735   3.720  1.00 92.94
ATOM    690  OE2 GLU A  87       9.469  -7.785   3.314  1.00 92.94
ATOM    691  N   VAL A  88       3.746  -8.969   1.662  1.00 96.19
ATOM    692  CA  VAL A  88       2.709  -8.945   0.637  1.00 96.19
ATOM    693  C   VAL A  88       1.350  -9.234   1.268  1.00 96.19
ATOM    694  O   VAL A  88       0.352  -8.594   0.939  1.00 96.19
ATOM    695  CB  VAL A  88       3.002  -9.953  -0.496  1.00 96.19
ATOM    696  CG1 VAL A  88       1.897  -9.914  -1.551  1.00 96.19
ATOM    697  CG2 VAL A  88       4.359  -9.664  -1.130  1.00 96.19
ATOM    698  N   ARG A  89       1.406 -10.203   2.166  1.00 94.44
ATOM    699  CA  ARG A  89       0.175 -10.531   2.877  1.00 94.44
ATOM    700  C   ARG A  89      -0.350  -9.328   3.650  1.00 94.44
ATOM    701  O   ARG A  89      -1.552  -9.047   3.643  1.00 94.44
ATOM    702  CB  ARG A  89       0.402 -11.703   3.828  1.00 94.44
ATOM    703  CG  ARG A  89       0.800 -12.997   3.132  1.00 94.44
ATOM    704  CD  ARG A  89       1.014 -14.129   4.121  1.00 94.44
ATOM    705  NE  ARG A  89      -0.245 -14.797   4.460  1.00 94.44
ATOM    706  CZ  ARG A  89      -0.339 -15.895   5.205  1.00 94.44
ATOM    707  NH1 ARG A  89       0.749 -16.468   5.711  1.00 94.44
ATOM    708  NH2 ARG A  89      -1.535 -16.420   5.452  1.00 94.44
ATOM    709  N   GLU A  90       0.557  -8.656   4.293  1.00 90.12
ATOM    710  CA  GLU A  90       0.185  -7.461   5.047  1.00 90.12
ATOM    711  C   GLU A  90      -0.494  -6.430   4.152  1.00 90.12
ATOM    712  O   GLU A  90      -1.505  -5.836   4.535  1.00 90.12
ATOM    713  CB  GLU A  90       1.413  -6.848   5.723  1.00 90.12
ATOM    714  CG  GLU A  90       1.082  -5.739   6.713  1.00 90.12
ATOM    715  CD  GLU A  90       2.270  -5.318   7.560  1.00 90.12
ATOM    716  OE1 GLU A  90       3.324  -5.997   7.512  1.00 90.12
ATOM    717  OE2 GLU A  90       2.151  -4.301   8.281  1.00 90.12
ATOM    718  N   LEU A  91       0.069  -6.180   3.035  1.00 91.44
ATOM    719  CA  LEU A  91      -0.514  -5.250   2.074  1.00 91.44
ATOM    720  C   LEU A  91      -1.932  -5.672   1.703  1.00 91.44
ATOM    721  O   LEU A  91      -2.844  -4.840   1.675  1.00 91.44
ATOM    722  CB  LEU A  91       0.353  -5.168   0.815  1.00 91.44
ATOM    723  CG  LEU A  91      -0.257  -4.434  -0.380  1.00 91.44
ATOM    724  CD1 LEU A  91      -0.506  -2.969  -0.031  1.00 91.44
ATOM    725  CD2 LEU A  91       0.652  -4.551  -1.600  1.00 91.44
ATOM    726  N   LEU A  92      -2.145  -6.957   1.407  1.00 93.38
ATOM    727  CA  LEU A  92      -3.447  -7.457   0.986  1.00 93.38
ATOM    728  C   LEU A  92      -4.457  -7.371   2.125  1.00 93.38
ATOM    729  O   LEU A  92      -5.629  -7.051   1.900  1.00 93.38
ATOM    730  CB  LEU A  92      -3.332  -8.906   0.500  1.00 93.38
ATOM    731  CG  LEU A  92      -2.541  -9.125  -0.789  1.00 93.38
ATOM    732  CD1 LEU A  92      -2.463 -10.617  -1.114  1.00 93.38
ATOM    733  CD2 LEU A  92      -3.170  -8.352  -1.942  1.00 93.38
ATOM    734  N   GLU A  93      -3.971  -7.742   3.293  1.00 89.12
ATOM    735  CA  GLU A  93      -4.848  -7.633   4.457  1.00 89.12
ATOM    736  C   GLU A  93      -5.266  -6.188   4.699  1.00 89.12
ATOM    737  O   GLU A  93      -6.434  -5.910   4.973  1.00 89.12
ATOM    738  CB  GLU A  93      -4.156  -8.195   5.699  1.00 89.12
ATOM    739  CG  GLU A  93      -3.852  -9.687   5.611  1.00 89.12
ATOM    740  CD  GLU A  93      -4.209 -10.449   6.881  1.00 89.12
ATOM    741  OE1 GLU A  93      -5.391 -10.828   7.050  1.00 89.12
ATOM    742  OE2 GLU A  93      -3.297 -10.666   7.710  1.00 89.12
ATOM    743  N   TRP A  94      -4.297  -5.328   4.641  1.00 86.06
ATOM    744  CA  TRP A  94      -4.598  -3.902   4.758  1.00 86.06
ATOM    745  C   TRP A  94      -5.637  -3.477   3.729  1.00 86.06
ATOM    746  O   TRP A  94      -6.609  -2.795   4.062  1.00 86.06
ATOM    747  CB  TRP A  94      -3.322  -3.070   4.590  1.00 86.06
ATOM    748  CG  TRP A  94      -3.574  -1.637   4.230  1.00 86.06
ATOM    749  CD1 TRP A  94      -3.823  -0.603   5.090  1.00 86.06
ATOM    750  CD2 TRP A  94      -3.607  -1.080   2.914  1.00 86.06
ATOM    751  NE1 TRP A  94      -4.007   0.565   4.388  1.00 86.06
ATOM    752  CE2 TRP A  94      -3.881   0.300   3.050  1.00 86.06
ATOM    753  CE3 TRP A  94      -3.434  -1.614   1.630  1.00 86.06
ATOM    754  CZ2 TRP A  94      -3.984   1.153   1.948  1.00 86.06
ATOM    755  CZ3 TRP A  94      -3.534  -0.763   0.534  1.00 86.06
ATOM    756  CH2 TRP A  94      -3.807   0.605   0.703  1.00 86.06
ATOM    757  N   TYR A  95      -5.445  -3.844   2.486  1.00 88.19
ATOM    758  CA  TYR A  95      -6.363  -3.531   1.398  1.00 88.19
ATOM    759  C   TYR A  95      -7.766  -4.039   1.707  1.00 88.19
ATOM    760  O   TYR A  95      -8.750  -3.318   1.522  1.00 88.19
ATOM    761  CB  TYR A  95      -5.867  -4.137   0.083  1.00 88.19
ATOM    762  CG  TYR A  95      -6.914  -4.169  -1.006  1.00 88.19
ATOM    763  CD1 TYR A  95      -7.358  -2.995  -1.607  1.00 88.19
ATOM    764  CD2 TYR A  95      -7.458  -5.376  -1.433  1.00 88.19
ATOM    765  CE1 TYR A  95      -8.323  -3.024  -2.610  1.00 88.19
ATOM    766  CE2 TYR A  95      -8.424  -5.416  -2.433  1.00 88.19
ATOM    767  CZ  TYR A  95      -8.850  -4.237  -3.013  1.00 88.19
ATOM    768  OH  TYR A  95      -9.804  -4.265  -4.005  1.00 88.19
ATOM    769  N   ASN A  96      -7.875  -5.234   2.174  1.00 88.19
ATOM    770  CA  ASN A  96      -9.172  -5.816   2.504  1.00 88.19
ATOM    771  C   ASN A  96      -9.859  -5.047   3.629  1.00 88.19
ATOM    772  O   ASN A  96     -11.070  -4.805   3.572  1.00 88.19
ATOM    773  CB  ASN A  96      -9.016  -7.289   2.883  1.00 88.19
ATOM    774  CG  ASN A  96      -9.114  -8.218   1.687  1.00 88.19
ATOM    775  OD1 ASN A  96     -10.152  -8.841   1.455  1.00 88.19
ATOM    776  ND2 ASN A  96      -8.041  -8.302   0.914  1.00 88.19
ATOM    777  N   ASN A  97      -9.070  -4.777   4.617  1.00 83.88
ATOM    778  CA  ASN A  97      -9.609  -4.004   5.727  1.00 83.88
ATOM    779  C   ASN A  97     -10.117  -2.641   5.266  1.00 83.88
ATOM    780  O   ASN A  97     -11.203  -2.209   5.668  1.00 83.88
ATOM    781  CB  ASN A  97      -8.562  -3.832   6.828  1.00 83.88
ATOM    782  CG  ASN A  97      -8.553  -4.983   7.814  1.00 83.88
ATOM    783  OD1 ASN A  97      -9.049  -4.859   8.936  1.00 83.88
ATOM    784  ND2 ASN A  97      -7.996  -6.112   7.402  1.00 83.88
ATOM    785  N   MET A  98      -9.367  -2.029   4.434  1.00 82.38
ATOM    786  CA  MET A  98      -9.766  -0.730   3.900  1.00 82.38
ATOM    787  C   MET A  98     -11.055  -0.843   3.096  1.00 82.38
ATOM    788  O   MET A  98     -11.945  -0.005   3.229  1.00 82.38
ATOM    789  CB  MET A  98      -8.656  -0.145   3.025  1.00 82.38
ATOM    790  CG  MET A  98      -8.960   1.248   2.500  1.00 82.38
ATOM    791  SD  MET A  98      -7.499   2.043   1.721  1.00 82.38
ATOM    792  CE  MET A  98      -6.831   2.950   3.148  1.00 82.38
ATOM    793  N   ASN A  99     -11.133  -1.849   2.271  1.00 83.44
ATOM    794  CA  ASN A  99     -12.336  -2.080   1.470  1.00 83.44
ATOM    795  C   ASN A  99     -13.562  -2.299   2.348  1.00 83.44
ATOM    796  O   ASN A  99     -14.648  -1.818   2.029  1.00 83.44
ATOM    797  CB  ASN A  99     -12.133  -3.273   0.533  1.00 83.44
ATOM    798  CG  ASN A  99     -12.407  -2.928  -0.918  1.00 83.44
ATOM    799  OD1 ASN A  99     -13.558  -2.766  -1.325  1.00 83.44
ATOM    800  ND2 ASN A  99     -11.344  -2.808  -1.708  1.00 83.44
ATOM    801  N   ARG A 100     -13.414  -3.008   3.410  1.00 83.44
ATOM    802  CA  ARG A 100     -14.508  -3.252   4.344  1.00 83.44
ATOM    803  C   ARG A 100     -14.984  -1.951   4.980  1.00 83.44
ATOM    804  O   ARG A 100     -16.188  -1.709   5.082  1.00 83.44
ATOM    805  CB  ARG A 100     -14.078  -4.242   5.430  1.00 83.44
ATOM    806  CG  ARG A 100     -15.002  -4.275   6.635  1.00 83.44
ATOM    807  CD  ARG A 100     -14.613  -5.374   7.615  1.00 83.44
ATOM    808  NE  ARG A 100     -13.291  -5.145   8.185  1.00 83.44
ATOM    809  CZ  ARG A 100     -13.058  -4.608   9.381  1.00 83.44
ATOM    810  NH1 ARG A 100     -14.070  -4.222  10.158  1.00 83.44
ATOM    811  NH2 ARG A 100     -11.811  -4.444   9.800  1.00 83.44
ATOM    812  N   LEU A 101     -14.000  -1.152   5.367  1.00 76.75
ATOM    813  CA  LEU A 101     -14.312   0.129   5.988  1.00 76.75
ATOM    814  C   LEU A 101     -15.062   1.034   5.020  1.00 76.75
ATOM    815  O   LEU A 101     -16.062   1.664   5.395  1.00 76.75
ATOM    816  CB  LEU A 101     -13.039   0.821   6.469  1.00 76.75
ATOM    817  CG  LEU A 101     -13.110   2.338   6.639  1.00 76.75
ATOM    818  CD1 LEU A 101     -13.495   2.700   8.072  1.00 76.75
ATOM    819  CD2 LEU A 101     -11.778   2.979   6.264  1.00 76.75
ATOM    820  N   LEU A 102     -14.586   1.057   3.779  1.00 78.19
ATOM    821  CA  LEU A 102     -15.211   1.904   2.768  1.00 78.19
ATOM    822  C   LEU A 102     -16.625   1.440   2.465  1.00 78.19
ATOM    823  O   LEU A 102     -17.500   2.260   2.186  1.00 78.19
ATOM    824  CB  LEU A 102     -14.375   1.902   1.482  1.00 78.19
ATOM    825  CG  LEU A 102     -12.951   2.446   1.598  1.00 78.19
ATOM    826  CD1 LEU A 102     -12.290   2.501   0.224  1.00 78.19
ATOM    827  CD2 LEU A 102     -12.957   3.827   2.248  1.00 78.19
ATOM    828  N   LYS A 103     -16.844   0.134   2.504  1.00 79.81
ATOM    829  CA  LYS A 103     -18.172  -0.423   2.268  1.00 79.81
ATOM    830  C   LYS A 103     -19.125  -0.064   3.402  1.00 79.81
ATOM    831  O   LYS A 103     -20.328   0.064   3.188  1.00 79.81
ATOM    832  CB  LYS A 103     -18.094  -1.941   2.105  1.00 79.81
ATOM    833  CG  LYS A 103     -18.051  -2.410   0.658  1.00 79.81
ATOM    834  CD  LYS A 103     -17.129  -3.611   0.483  1.00 79.81
ATOM    835  CE  LYS A 103     -16.943  -3.967  -0.983  1.00 79.81
ATOM    836  NZ  LYS A 103     -15.692  -4.754  -1.207  1.00 79.81
ATOM    837  N   MET A 104     -18.500   0.043   4.516  1.00 81.44
ATOM    838  CA  MET A 104     -19.312   0.372   5.684  1.00 81.44
ATOM    839  C   MET A 104     -19.734   1.838   5.656  1.00 81.44
ATOM    840  O   MET A 104     -20.781   2.193   6.180  1.00 81.44
ATOM    841  CB  MET A 104     -18.547   0.069   6.973  1.00 81.44
ATOM    842  CG  MET A 104     -18.475  -1.411   7.308  1.00 81.44
ATOM    843  SD  MET A 104     -17.764  -1.720   8.968  1.00 81.44
ATOM    844  CE  MET A 104     -16.000  -1.511   8.608  1.00 81.44
ATOM    845  N   VAL A 105     -18.891   2.652   5.102  1.00 69.88
ATOM    846  CA  VAL A 105     -19.172   4.086   5.066  1.00 69.88
ATOM    847  C   VAL A 105     -20.078   4.414   3.879  1.00 69.88
ATOM    848  O   VAL A 105     -20.812   5.395   3.908  1.00 69.88
ATOM    849  CB  VAL A 105     -17.859   4.910   4.988  1.00 69.88
ATOM    850  CG1 VAL A 105     -18.168   6.404   5.013  1.00 69.88
ATOM    851  CG2 VAL A 105     -16.930   4.532   6.138  1.00 69.88
ATOM    852  N   LYS A 106     -20.078   3.652   2.832  1.00 66.06
ATOM    853  CA  LYS A 106     -21.000   3.885   1.722  1.00 66.06
ATOM    854  C   LYS A 106     -22.422   3.418   2.068  1.00 66.06
ATOM    855  O   LYS A 106     -23.391   4.059   1.687  1.00 66.06
ATOM    856  CB  LYS A 106     -20.516   3.174   0.460  1.00 66.06
ATOM    857  CG  LYS A 106     -20.493   1.656   0.576  1.00 66.06
ATOM    858  CD  LYS A 106     -19.870   1.011  -0.655  1.00 66.06
ATOM    859  CE  LYS A 106     -20.772   1.146  -1.871  1.00 66.06
ATOM    860  NZ  LYS A 106     -20.611  -0.003  -2.813  1.00 66.06
ATOM    861  OXT LYS A 106     -22.542   2.386   2.771  1.00 66.06
TER
ATOM    862  N   GLY B   1      -9.039  10.531  -4.086  1.00 50.38
ATOM    863  CA  GLY B   1      -8.117  11.656  -4.051  1.00 50.38
ATOM    864  C   GLY B   1      -7.254  11.688  -2.803  1.00 50.38
ATOM    865  O   GLY B   1      -6.746  10.648  -2.373  1.00 50.38
ATOM    866  N   ILE B   2      -6.953  12.820  -2.383  1.00 54.59
ATOM    867  CA  ILE B   2      -6.141  13.164  -1.225  1.00 54.59
ATOM    868  C   ILE B   2      -6.637  12.406   0.005  1.00 54.59
ATOM    869  O   ILE B   2      -5.840  11.938   0.818  1.00 54.59
ATOM    870  CB  ILE B   2      -6.156  14.688  -0.960  1.00 54.59
ATOM    871  CG1 ILE B   2      -5.401  15.010   0.333  1.00 54.59
ATOM    872  CG2 ILE B   2      -7.593  15.214  -0.898  1.00 54.59
ATOM    873  CD1 ILE B   2      -3.990  14.431   0.386  1.00 54.59
ATOM    874  N   ILE B   3      -7.859  12.258  -0.007  1.00 56.19
ATOM    875  CA  ILE B   3      -8.484  11.617   1.146  1.00 56.19
ATOM    876  C   ILE B   3      -8.039  10.156   1.229  1.00 56.19
ATOM    877  O   ILE B   3      -7.691   9.672   2.309  1.00 56.19
ATOM    878  CB  ILE B   3     -10.023  11.711   1.075  1.00 56.19
ATOM    879  CG1 ILE B   3     -10.464  13.138   0.745  1.00 56.19
ATOM    880  CG2 ILE B   3     -10.650  11.235   2.388  1.00 56.19
ATOM    881  CD1 ILE B   3      -9.889  14.198   1.674  1.00 56.19
ATOM    882  N   LEU B   4      -8.086   9.555   0.141  1.00 61.22
ATOM    883  CA  LEU B   4      -7.656   8.164   0.119  1.00 61.22
ATOM    884  C   LEU B   4      -6.188   8.039   0.512  1.00 61.22
ATOM    885  O   LEU B   4      -5.809   7.098   1.216  1.00 61.22
ATOM    886  CB  LEU B   4      -7.879   7.555  -1.268  1.00 61.22
ATOM    887  CG  LEU B   4      -7.413   6.107  -1.459  1.00 61.22
ATOM    888  CD1 LEU B   4      -7.976   5.219  -0.357  1.00 61.22
ATOM    889  CD2 LEU B   4      -7.825   5.593  -2.835  1.00 61.22
ATOM    890  N   VAL B   5      -5.508   8.945   0.069  1.00 61.06
ATOM    891  CA  VAL B   5      -4.086   8.977   0.408  1.00 61.06
ATOM    892  C   VAL B   5      -3.920   9.102   1.920  1.00 61.06
ATOM    893  O   VAL B   5      -3.121   8.383   2.525  1.00 61.06
ATOM    894  CB  VAL B   5      -3.355  10.133  -0.311  1.00 61.06
ATOM    895  CG1 VAL B   5      -1.920  10.258   0.197  1.00 61.06
ATOM    896  CG2 VAL B   5      -3.373   9.914  -1.823  1.00 61.06
ATOM    897  N   LEU B   6      -4.715   9.961   2.445  1.00 62.25
ATOM    898  CA  LEU B   6      -4.660  10.195   3.883  1.00 62.25
ATOM    899  C   LEU B   6      -5.117   8.961   4.652  1.00 62.25
ATOM    900  O   LEU B   6      -4.535   8.617   5.684  1.00 62.25
ATOM    901  CB  LEU B   6      -5.531  11.398   4.262  1.00 62.25
ATOM    902  CG  LEU B   6      -5.011  12.770   3.843  1.00 62.25
ATOM    903  CD1 LEU B   6      -6.070  13.838   4.084  1.00 62.25
ATOM    904  CD2 LEU B   6      -3.724  13.114   4.590  1.00 62.25
ATOM    905  N   LEU B   7      -6.020   8.508   4.078  1.00 64.31
ATOM    906  CA  LEU B   7      -6.543   7.305   4.719  1.00 64.31
ATOM    907  C   LEU B   7      -5.527   6.168   4.664  1.00 64.31
ATOM    908  O   LEU B   7      -5.301   5.484   5.664  1.00 64.31
ATOM    909  CB  LEU B   7      -7.852   6.871   4.051  1.00 64.31
ATOM    910  CG  LEU B   7      -8.496   5.589   4.580  1.00 64.31
ATOM    911  CD1 LEU B   7      -9.091   5.820   5.964  1.00 64.31
ATOM    912  CD2 LEU B   7      -9.567   5.092   3.608  1.00 64.31
ATOM    913  N   ILE B   8      -5.027   6.031   3.516  1.00 63.94
ATOM    914  CA  ILE B   8      -4.016   4.996   3.350  1.00 63.94
ATOM    915  C   ILE B   8      -2.859   5.242   4.312  1.00 63.94
ATOM    916  O   ILE B   8      -2.443   4.340   5.039  1.00 63.94
ATOM    917  CB  ILE B   8      -3.498   4.938   1.895  1.00 63.94
ATOM    918  CG1 ILE B   8      -4.569   4.347   0.969  1.00 63.94
ATOM    919  CG2 ILE B   8      -2.198   4.131   1.814  1.00 63.94
ATOM    920  CD1 ILE B   8      -4.214   4.413  -0.509  1.00 63.94
ATOM    921  N   TRP B   9      -2.611   6.367   4.359  1.00 61.12
ATOM    922  CA  TRP B   9      -1.507   6.773   5.223  1.00 61.12
ATOM    923  C   TRP B   9      -1.852   6.547   6.691  1.00 61.12
ATOM    924  O   TRP B   9      -1.045   6.000   7.445  1.00 61.12
ATOM    925  CB  TRP B   9      -1.155   8.250   4.992  1.00 61.12
ATOM    926  CG  TRP B   9       0.166   8.653   5.571  1.00 61.12
ATOM    927  CD1 TRP B   9       1.095   7.837   6.155  1.00 61.12
ATOM    928  CD2 TRP B   9       0.704   9.976   5.623  1.00 61.12
ATOM    929  NE1 TRP B   9       2.183   8.578   6.563  1.00 61.12
ATOM    930  CE2 TRP B   9       1.969   9.894   6.248  1.00 61.12
ATOM    931  CE3 TRP B   9       0.242  11.232   5.199  1.00 61.12
ATOM    932  CZ2 TRP B   9       2.775  11.014   6.459  1.00 61.12
ATOM    933  CZ3 TRP B   9       1.049  12.348   5.408  1.00 61.12
ATOM    934  CH2 TRP B   9       2.297  12.224   6.039  1.00 61.12
ATOM    935  N   GLY B  10      -2.936   7.160   6.953  1.00 62.84
ATOM    936  CA  GLY B  10      -3.383   6.961   8.320  1.00 62.84
ATOM    937  C   GLY B  10      -3.387   5.504   8.742  1.00 62.84
ATOM    938  O   GLY B  10      -2.969   5.172   9.859  1.00 62.84
ATOM    939  N   THR B  11      -3.791   4.773   7.758  1.00 64.94
ATOM    940  CA  THR B  11      -3.873   3.352   8.070  1.00 64.94
ATOM    941  C   THR B  11      -2.480   2.729   8.109  1.00 64.94
ATOM    942  O   THR B  11      -2.211   1.855   8.938  1.00 64.94
ATOM    943  CB  THR B  11      -4.742   2.605   7.039  1.00 64.94
ATOM    944  OG1 THR B  11      -4.369   3.017   5.722  1.00 64.94
ATOM    945  CG2 THR B  11      -6.223   2.902   7.253  1.00 64.94
ATOM    946  N   VAL B  12      -1.668   3.178   7.203  1.00 60.59
ATOM    947  CA  VAL B  12      -0.297   2.676   7.227  1.00 60.59
ATOM    948  C   VAL B  12       0.380   3.078   8.531  1.00 60.59
ATOM    949  O   VAL B  12       1.114   2.287   9.125  1.00 60.59
ATOM    950  CB  VAL B  12       0.517   3.199   6.020  1.00 60.59
ATOM    951  CG1 VAL B  12       2.004   2.901   6.203  1.00 60.59
ATOM    952  CG2 VAL B  12       0.001   2.587   4.720  1.00 60.59
ATOM    953  N   LEU B  13       0.104   4.262   8.828  1.00 58.59
ATOM    954  CA  LEU B  13       0.650   4.762  10.086  1.00 58.59
ATOM    955  C   LEU B  13       0.081   3.992  11.273  1.00 58.59
ATOM    956  O   LEU B  13       0.762   3.811  12.281  1.00 58.59
ATOM    957  CB  LEU B  13       0.354   6.258  10.242  1.00 58.59
ATOM    958  CG  LEU B  13       1.259   7.213   9.467  1.00 58.59
ATOM    959  CD1 LEU B  13       0.760   8.643   9.600  1.00 58.59
ATOM    960  CD2 LEU B  13       2.703   7.095   9.950  1.00 58.59
ATOM    961  N   LEU B  14      -1.123   3.744  10.945  1.00 57.69
ATOM    962  CA  LEU B  14      -1.768   2.973  12.000  1.00 57.69
ATOM    963  C   LEU B  14      -1.280   1.528  11.992  1.00 57.69
ATOM    964  O   LEU B  14      -1.363   0.836  13.016  1.00 57.69
ATOM    965  CB  LEU B  14      -3.289   3.012  11.844  1.00 57.69
ATOM    966  CG  LEU B  14      -4.088   2.058  12.731  1.00 57.69
ATOM    967  CD1 LEU B  14      -5.317   2.761  13.297  1.00 57.69
ATOM    968  CD2 LEU B  14      -4.494   0.814  11.949  1.00 57.69
ATOM    969  N   LEU B  15      -1.063   1.110  10.797  1.00 51.53
ATOM    970  CA  LEU B  15      -0.535  -0.246  10.711  1.00 51.53
ATOM    971  C   LEU B  15       0.746  -0.382  11.523  1.00 51.53
ATOM    972  O   LEU B  15       1.843  -0.152  11.016  1.00 51.53
ATOM    973  CB  LEU B  15      -0.267  -0.628   9.250  1.00 51.53
ATOM    974  CG  LEU B  15      -1.448  -1.211   8.477  1.00 51.53
ATOM    975  CD1 LEU B  15      -0.974  -1.792   7.148  1.00 51.53
ATOM    976  CD2 LEU B  15      -2.163  -2.273   9.307  1.00 51.53
ATOM    977  N   LYS B  16       0.707   0.475  12.492  1.00 46.12
ATOM    978  CA  LYS B  16       1.766   0.164  13.445  1.00 46.12
ATOM    979  C   LYS B  16       2.195  -1.295  13.336  1.00 46.12
ATOM    980  O   LYS B  16       1.498  -2.109  12.727  1.00 46.12
ATOM    981  CB  LYS B  16       1.306   0.469  14.875  1.00 46.12
ATOM    982  CG  LYS B  16       0.753   1.873  15.059  1.00 46.12
ATOM    983  CD  LYS B  16       1.871   2.912  15.109  1.00 46.12
ATOM    984  CE  LYS B  16       1.383   4.222  15.706  1.00 46.12
ATOM    985  NZ  LYS B  16       0.130   4.693  15.044  1.00 46.12
ATOM    986  N   SER B  17       2.695  -1.812  14.625  1.00 40.56
ATOM    987  CA  SER B  17       3.361  -2.934  15.273  1.00 40.56
ATOM    988  C   SER B  17       2.672  -4.254  14.953  1.00 40.56
ATOM    989  O   SER B  17       1.857  -4.746  15.734  1.00 40.56
ATOM    990  CB  SER B  17       3.396  -2.727  16.797  1.00 40.56
ATOM    991  OG  SER B  17       4.406  -1.797  17.141  1.00 40.56
ATOM    992  N   ILE B  18       2.023  -4.293  13.828  1.00 36.16
ATOM    993  CA  ILE B  18       1.778  -5.727  13.977  1.00 36.16
ATOM    994  C   ILE B  18       3.055  -6.422  14.445  1.00 36.16
ATOM    995  O   ILE B  18       4.082  -6.371  13.766  1.00 36.16
ATOM    996  CB  ILE B  18       1.280  -6.352  12.656  1.00 36.16
ATOM    997  CG1 ILE B  18      -0.017  -5.670  12.197  1.00 36.16
ATOM    998  CG2 ILE B  18       1.081  -7.859  12.811  1.00 36.16
ATOM    999  CD1 ILE B  18       0.152  -4.780  10.973  1.00 36.16
ATOM   1000  N   PRO B  19       3.162  -6.434  15.711  1.00 32.78
ATOM   1001  CA  PRO B  19       4.277  -7.211  16.250  1.00 32.78
ATOM   1002  C   PRO B  19       4.672  -8.383  15.359  1.00 32.78
ATOM   1003  O   PRO B  19       3.814  -8.984  14.703  1.00 32.78
ATOM   1004  CB  PRO B  19       3.740  -7.707  17.594  1.00 32.78
ATOM   1005  CG  PRO B  19       2.301  -8.019  17.346  1.00 32.78
ATOM   1006  CD  PRO B  19       1.800  -7.104  16.268  1.00 32.78
ATOM   1007  N   HIS B  20       5.973  -8.438  14.820  1.00 26.97
ATOM   1008  CA  HIS B  20       6.453  -9.789  14.562  1.00 26.97
ATOM   1009  C   HIS B  20       6.016 -10.750  15.664  1.00 26.97
ATOM   1010  O   HIS B  20       5.969 -10.375  16.844  1.00 26.97
ATOM   1011  CB  HIS B  20       7.977  -9.797  14.430  1.00 26.97
ATOM   1012  CG  HIS B  20       8.456  -9.690  13.016  1.00 26.97
ATOM   1013  ND1 HIS B  20       8.089 -10.583  12.032  1.00 26.97
ATOM   1014  CD2 HIS B  20       9.275  -8.789  12.431  1.00 26.97
ATOM   1015  CE1 HIS B  20       8.659 -10.226  10.898  1.00 26.97
ATOM   1016  NE2 HIS B  20       9.390  -9.146  11.106  1.00 26.97
ATOM   1017  OXT HIS B  20       5.739 -11.928  15.334  1.00 26.97
