# Supplementary material for: Linear motifs regulating protein secretion, sorting and autophagy in Leishmania parasites are diverged with respect to their host equivalents
Source: PLoS Comput Biol. 2024 Feb 16;20(2):e1011902. doi: 10.1371/journal.pcbi.1011902 (PMC10903960; doi:10.1371/journal.pcbi.1011902)
Supplement: S1 Structures — Best energy HADDOCK structures for L infantum KDEL models: KDEL-best-HADDOCK-run-01.pdb. AlphaFold2 Multimer output for ATG8-ATG2 peptide complex: Lei-ATG2pep-ATG8.pdb. AlphaFold2 Multimer output for ATG8-ATG3 complex: Lei-ATG-3ATG8.pdb. AlphaFold2 Multimer outputs for ATG8-ATG4 complexes: LeiATG41ATG8C.pdb. LeiATG42ATG8.pdb. Cognate idealized LIR peptide modelled onto the L infantum ATG8 protein: Lei-ATG8-LIR-best-model.pdb. (ZIP) [file pcbi.1011902.s038.zip › structures/signal_trybr_lei.pdb]

FoldX generated pdb file


ATOM      0  N   PHE A   1       9.391   8.609  -5.355  1.00 85.38
ATOM      1  CA  PHE A   1       8.391   7.582  -5.086  1.00 85.38
ATOM      2  C   PHE A   1       7.273   8.133  -4.211  1.00 85.38
ATOM      3  O   PHE A   1       7.535   8.703  -3.148  1.00 85.38
ATOM      4  CB  PHE A   1       9.031   6.363  -4.414  1.00 85.38
ATOM      5  CG  PHE A   1       9.161   5.172  -5.322  1.00 85.38
ATOM      6  CD1 PHE A   1       8.159   4.212  -5.381  1.00 85.38
ATOM      7  CD2 PHE A   1      10.291   5.009  -6.114  1.00 85.38
ATOM      8  CE1 PHE A   1       8.279   3.104  -6.220  1.00 85.38
ATOM      9  CE2 PHE A   1      10.419   3.907  -6.955  1.00 85.38
ATOM     10  CZ  PHE A   1       9.410   2.956  -7.006  1.00 85.38
ATOM     11  N   THR A   2       6.066   8.211  -4.797  1.00 92.00
ATOM     12  CA  THR A   2       4.898   8.719  -4.086  1.00 92.00
ATOM     13  C   THR A   2       3.887   7.602  -3.844  1.00 92.00
ATOM     14  O   THR A   2       4.086   6.469  -4.289  1.00 92.00
ATOM     15  CB  THR A   2       4.223   9.867  -4.859  1.00 92.00
ATOM     16  OG1 THR A   2       3.590   9.333  -6.032  1.00 92.00
ATOM     17  CG2 THR A   2       5.245  10.921  -5.280  1.00 92.00
ATOM     18  N   LEU A   3       2.846   7.965  -3.102  1.00 93.50
ATOM     19  CA  LEU A   3       1.770   7.004  -2.896  1.00 93.50
ATOM     20  C   LEU A   3       1.120   6.621  -4.223  1.00 93.50
ATOM     21  O   LEU A   3       0.683   5.484  -4.402  1.00 93.50
ATOM     22  CB  LEU A   3       0.715   7.570  -1.943  1.00 93.50
ATOM     23  CG  LEU A   3       0.854   7.182  -0.470  1.00 93.50
ATOM     24  CD1 LEU A   3      -0.250   7.834   0.357  1.00 93.50
ATOM     25  CD2 LEU A   3       0.825   5.664  -0.311  1.00 93.50
ATOM     26  N   ARG A   4       1.125   7.543  -5.082  1.00 94.06
ATOM     27  CA  ARG A   4       0.582   7.273  -6.410  1.00 94.06
ATOM     28  C   ARG A   4       1.375   6.180  -7.117  1.00 94.06
ATOM     29  O   ARG A   4       0.794   5.285  -7.734  1.00 94.06
ATOM     30  CB  ARG A   4       0.579   8.547  -7.258  1.00 94.06
ATOM     31  CG  ARG A   4       0.152   8.329  -8.702  1.00 94.06
ATOM     32  CD  ARG A   4       0.717   9.399  -9.622  1.00 94.06
ATOM     33  NE  ARG A   4      -0.054  10.638  -9.556  1.00 94.06
ATOM     34  CZ  ARG A   4      -0.917  11.045 -10.483  1.00 94.06
ATOM     35  NH1 ARG A   4      -1.131  10.320 -11.577  1.00 94.06
ATOM     36  NH2 ARG A   4      -1.566  12.187 -10.318  1.00 94.06
ATOM     37  N   ASP A   5       2.646   6.312  -7.008  1.00 90.75
ATOM     38  CA  ASP A   5       3.506   5.285  -7.594  1.00 90.75
ATOM     39  C   ASP A   5       3.193   3.908  -7.012  1.00 90.75
ATOM     40  O   ASP A   5       3.078   2.928  -7.750  1.00 90.75
ATOM     41  CB  ASP A   5       4.980   5.629  -7.371  1.00 90.75
ATOM     42  CG  ASP A   5       5.392   6.929  -8.034  1.00 90.75
ATOM     43  OD1 ASP A   5       4.878   7.245  -9.130  1.00 90.75
ATOM     44  OD2 ASP A   5       6.244   7.646  -7.466  1.00 90.75
ATOM     45  N   MET A   6       3.082   3.908  -5.707  1.00 89.50
ATOM     46  CA  MET A   6       2.742   2.656  -5.039  1.00 89.50
ATOM     47  C   MET A   6       1.390   2.137  -5.512  1.00 89.50
ATOM     48  O   MET A   6       1.235   0.941  -5.773  1.00 89.50
ATOM     49  CB  MET A   6       2.727   2.844  -3.520  1.00 89.50
ATOM     50  CG  MET A   6       2.592   1.544  -2.741  1.00 89.50
ATOM     51  SD  MET A   6       2.629   1.803  -0.926  1.00 89.50
ATOM     52  CE  MET A   6       0.905   2.289  -0.638  1.00 89.50
ATOM     53  N   TYR A   7       0.405   2.998  -5.566  1.00 91.88
ATOM     54  CA  TYR A   7      -0.935   2.652  -6.031  1.00 91.88
ATOM     55  C   TYR A   7      -0.883   1.988  -7.402  1.00 91.88
ATOM     56  O   TYR A   7      -1.486   0.933  -7.609  1.00 91.88
ATOM     57  CB  TYR A   7      -1.822   3.900  -6.090  1.00 91.88
ATOM     58  CG  TYR A   7      -3.217   3.629  -6.598  1.00 91.88
ATOM     59  CD1 TYR A   7      -3.640   4.132  -7.828  1.00 91.88
ATOM     60  CD2 TYR A   7      -4.112   2.873  -5.854  1.00 91.88
ATOM     61  CE1 TYR A   7      -4.927   3.888  -8.298  1.00 91.88
ATOM     62  CE2 TYR A   7      -5.401   2.620  -6.319  1.00 91.88
ATOM     63  CZ  TYR A   7      -5.796   3.131  -7.542  1.00 91.88
ATOM     64  OH  TYR A   7      -7.069   2.885  -8.004  1.00 91.88
ATOM     65  N   GLU A   8      -0.120   2.586  -8.289  1.00 90.44
ATOM     66  CA  GLU A   8       0.010   2.051  -9.648  1.00 90.44
ATOM     67  C   GLU A   8       0.698   0.688  -9.633  1.00 90.44
ATOM     68  O   GLU A   8       0.300  -0.219 -10.367  1.00 90.44
ATOM     69  CB  GLU A   8       0.784   3.025 -10.539  1.00 90.44
ATOM     70  CG  GLU A   8       0.174   4.419 -10.601  1.00 90.44
ATOM     71  CD  GLU A   8      -0.269   4.817 -11.999  1.00 90.44
ATOM     72  OE1 GLU A   8       0.539   4.698 -12.945  1.00 90.44
ATOM     73  OE2 GLU A   8      -1.433   5.245 -12.145  1.00 90.44
ATOM     74  N   HIS A   9       1.659   0.579  -8.797  1.00 88.12
ATOM     75  CA  HIS A   9       2.350  -0.699  -8.672  1.00 88.12
ATOM     76  C   HIS A   9       1.414  -1.781  -8.148  1.00 88.12
ATOM     77  O   HIS A   9       1.416  -2.908  -8.648  1.00 88.12
ATOM     78  CB  HIS A   9       3.566  -0.562  -7.754  1.00 88.12
ATOM     79  CG  HIS A   9       4.817  -0.158  -8.473  1.00 88.12
ATOM     80  ND1 HIS A   9       5.070   1.139  -8.853  1.00 88.12
ATOM     81  CD2 HIS A   9       5.885  -0.890  -8.870  1.00 88.12
ATOM     82  CE1 HIS A   9       6.243   1.190  -9.457  1.00 88.12
ATOM     83  NE2 HIS A   9       6.760  -0.028  -9.482  1.00 88.12
ATOM     84  N   LEU A  10       0.615  -1.438  -7.156  1.00 88.31
ATOM     85  CA  LEU A  10      -0.315  -2.398  -6.574  1.00 88.31
ATOM     86  C   LEU A  10      -1.371  -2.818  -7.590  1.00 88.31
ATOM     87  O   LEU A  10      -1.707  -4.000  -7.688  1.00 88.31
ATOM     88  CB  LEU A  10      -0.990  -1.808  -5.332  1.00 88.31
ATOM     89  CG  LEU A  10      -0.446  -2.270  -3.980  1.00 88.31
ATOM     90  CD1 LEU A  10       1.031  -1.913  -3.853  1.00 88.31
ATOM     91  CD2 LEU A  10      -1.251  -1.656  -2.840  1.00 88.31
ATOM     92  N   GLN A  11      -1.795  -1.860  -8.336  1.00 88.88
ATOM     93  CA  GLN A  11      -2.777  -2.146  -9.375  1.00 88.88
ATOM     94  C   GLN A  11      -2.199  -3.080 -10.438  1.00 88.88
ATOM     95  O   GLN A  11      -2.895  -3.971 -10.930  1.00 88.88
ATOM     96  CB  GLN A  11      -3.260  -0.850 -10.031  1.00 88.88
ATOM     97  CG  GLN A  11      -4.416  -0.185  -9.296  1.00 88.88
ATOM     98  CD  GLN A  11      -5.772  -0.682  -9.752  1.00 88.88
ATOM     99  OE1 GLN A  11      -6.360  -0.138 -10.697  1.00 88.88
ATOM    100  NE2 GLN A  11      -6.279  -1.717  -9.089  1.00 88.88
ATOM    101  N   ASN A  12      -1.012  -2.859 -10.766  1.00 87.25
ATOM    102  CA  ASN A  12      -0.353  -3.723 -11.742  1.00 87.25
ATOM    103  C   ASN A  12      -0.251  -5.160 -11.242  1.00 87.25
ATOM    104  O   ASN A  12      -0.493  -6.102 -12.000  1.00 87.25
ATOM    105  CB  ASN A  12       1.036  -3.180 -12.086  1.00 87.25
ATOM    106  CG  ASN A  12       1.012  -2.203 -13.243  1.00 87.25
ATOM    107  OD1 ASN A  12       1.409  -2.538 -14.363  1.00 87.25
ATOM    108  ND2 ASN A  12       0.547  -0.987 -12.985  1.00 87.25
ATOM    109  N   VAL A  13       0.101  -5.285 -10.008  1.00 84.31
ATOM    110  CA  VAL A  13       0.197  -6.605  -9.398  1.00 84.31
ATOM    111  C   VAL A  13      -1.170  -7.289  -9.422  1.00 84.31
ATOM    112  O   VAL A  13      -1.271  -8.477  -9.734  1.00 84.31
ATOM    113  CB  VAL A  13       0.726  -6.527  -7.949  1.00 84.31
ATOM    114  CG1 VAL A  13       0.768  -7.916  -7.313  1.00 84.31
ATOM    115  CG2 VAL A  13       2.109  -5.880  -7.921  1.00 84.31
ATOM    116  N   LEU A  14      -2.127  -6.527  -9.102  1.00 85.00
ATOM    117  CA  LEU A  14      -3.484  -7.059  -9.078  1.00 85.00
ATOM    118  C   LEU A  14      -3.928  -7.480 -10.469  1.00 85.00
ATOM    119  O   LEU A  14      -4.582  -8.516 -10.633  1.00 85.00
ATOM    120  CB  LEU A  14      -4.457  -6.016  -8.508  1.00 85.00
ATOM    121  CG  LEU A  14      -5.743  -6.561  -7.885  1.00 85.00
ATOM    122  CD1 LEU A  14      -5.417  -7.671  -6.891  1.00 85.00
ATOM    123  CD2 LEU A  14      -6.525  -5.440  -7.208  1.00 85.00
ATOM    124  N   LYS A  15      -3.578  -6.738 -11.453  1.00 86.44
ATOM    125  CA  LYS A  15      -3.938  -7.031 -12.836  1.00 86.44
ATOM    126  C   LYS A  15      -3.238  -8.297 -13.328  1.00 86.44
ATOM    127  O   LYS A  15      -3.771  -9.016 -14.172  1.00 86.44
ATOM    128  CB  LYS A  15      -3.586  -5.848 -13.742  1.00 86.44
ATOM    129  CG  LYS A  15      -2.587  -6.179 -14.839  1.00 86.44
ATOM    130  CD  LYS A  15      -1.784  -4.955 -15.256  1.00 86.44
ATOM    131  CE  LYS A  15      -0.668  -5.323 -16.226  1.00 86.44
ATOM    132  NZ  LYS A  15       0.236  -4.163 -16.492  1.00 86.44
ATOM    133  N   MET A  16      -2.012  -8.492 -12.914  1.00 84.00
ATOM    134  CA  MET A  16      -1.232  -9.664 -13.312  1.00 84.00
ATOM    135  C   MET A  16      -1.793 -10.930 -12.688  1.00 84.00
ATOM    136  O   MET A  16      -1.461 -12.039 -13.109  1.00 84.00
ATOM    137  CB  MET A  16       0.236  -9.492 -12.922  1.00 84.00
ATOM    138  CG  MET A  16       0.958  -8.410 -13.714  1.00 84.00
ATOM    139  SD  MET A  16       2.741  -8.304 -13.293  1.00 84.00
ATOM    140  CE  MET A  16       2.647  -7.400 -11.724  1.00 84.00
ATOM    141  N   GLY A  17      -2.641 -10.734 -11.781  1.00 80.94
ATOM    142  CA  GLY A  17      -3.264 -11.828 -11.055  1.00 80.94
ATOM    143  C   GLY A  17      -3.260 -11.633  -9.555  1.00 80.94
ATOM    144  O   GLY A  17      -3.689 -10.594  -9.055  1.00 80.94
ATOM    145  N   SER A  18      -2.707 -12.664  -8.805  1.00 78.44
ATOM    146  CA  SER A  18      -2.652 -12.609  -7.352  1.00 78.44
ATOM    147  C   SER A  18      -1.212 -12.609  -6.852  1.00 78.44
ATOM    148  O   SER A  18      -0.289 -12.938  -7.598  1.00 78.44
ATOM    149  CB  SER A  18      -3.408 -13.789  -6.742  1.00 78.44
ATOM    150  OG  SER A  18      -2.726 -15.006  -6.997  1.00 78.44
ATOM    151  N   VAL A  19      -1.099 -11.992  -5.684  1.00 78.19
ATOM    152  CA  VAL A  19       0.202 -12.039  -5.023  1.00 78.19
ATOM    153  C   VAL A  19       0.741 -13.469  -5.047  1.00 78.19
ATOM    154  O   VAL A  19       1.940 -13.688  -5.238  1.00 78.19
ATOM    155  CB  VAL A  19       0.120 -11.523  -3.570  1.00 78.19
ATOM    156  CG1 VAL A  19       1.463 -11.695  -2.861  1.00 78.19
ATOM    157  CG2 VAL A  19      -0.321 -10.062  -3.547  1.00 78.19
ATOM    158  N   SER A  20      -0.205 -14.359  -4.992  1.00 78.31
ATOM    159  CA  SER A  20       0.163 -15.773  -5.027  1.00 78.31
ATOM    160  C   SER A  20       0.767 -16.156  -6.375  1.00 78.31
ATOM    161  O   SER A  20       1.768 -16.875  -6.430  1.00 78.31
ATOM    162  CB  SER A  20      -1.055 -16.656  -4.738  1.00 78.31
ATOM    163  OG  SER A  20      -1.686 -17.057  -5.943  1.00 78.31
ATOM    164  N   LYS A  21       0.254 -15.688  -7.426  1.00 82.12
ATOM    165  CA  LYS A  21       0.720 -16.000  -8.773  1.00 82.12
ATOM    166  C   LYS A  21       2.107 -15.414  -9.023  1.00 82.12
ATOM    167  O   LYS A  21       2.953 -16.062  -9.656  1.00 82.12
ATOM    168  CB  LYS A  21      -0.266 -15.469  -9.820  1.00 82.12
ATOM    169  CG  LYS A  21       0.104 -15.826 -11.249  1.00 82.12
ATOM    170  CD  LYS A  21      -0.171 -14.674 -12.206  1.00 82.12
ATOM    171  CE  LYS A  21       0.033 -15.087 -13.661  1.00 82.12
ATOM    172  NZ  LYS A  21      -0.749 -14.215 -14.595  1.00 82.12
ATOM    173  N   ILE A  22       2.283 -14.250  -8.578  1.00 77.44
ATOM    174  CA  ILE A  22       3.578 -13.594  -8.742  1.00 77.44
ATOM    175  C   ILE A  22       4.637 -14.344  -7.934  1.00 77.44
ATOM    176  O   ILE A  22       5.762 -14.531  -8.398  1.00 77.44
ATOM    177  CB  ILE A  22       3.521 -12.109  -8.312  1.00 77.44
ATOM    178  CG1 ILE A  22       2.465 -11.360  -9.123  1.00 77.44
ATOM    179  CG2 ILE A  22       4.897 -11.452  -8.452  1.00 77.44
ATOM    180  CD1 ILE A  22       2.841 -11.144 -10.583  1.00 77.44
ATOM    181  N   MET A  23       4.246 -14.758  -6.805  1.00 76.06
ATOM    182  CA  MET A  23       5.156 -15.516  -5.945  1.00 76.06
ATOM    183  C   MET A  23       5.520 -16.859  -6.574  1.00 76.06
ATOM    184  O   MET A  23       6.648 -17.328  -6.434  1.00 76.06
ATOM    185  CB  MET A  23       4.531 -15.734  -4.566  1.00 76.06
ATOM    186  CG  MET A  23       4.821 -14.621  -3.575  1.00 76.06
ATOM    187  SD  MET A  23       3.913 -14.825  -1.997  1.00 76.06
ATOM    188  CE  MET A  23       5.120 -14.140  -0.834  1.00 76.06
ATOM    189  N   ASP A  24       4.578 -17.453  -7.246  1.00 77.94
ATOM    190  CA  ASP A  24       4.816 -18.719  -7.934  1.00 77.94
ATOM    191  C   ASP A  24       5.801 -18.547  -9.086  1.00 77.94
ATOM    192  O   ASP A  24       6.492 -19.484  -9.469  1.00 77.94
ATOM    193  CB  ASP A  24       3.498 -19.297  -8.453  1.00 77.94
ATOM    194  CG  ASP A  24       3.696 -20.491  -9.381  1.00 77.94
ATOM    195  OD1 ASP A  24       4.167 -21.549  -8.914  1.00 77.94
ATOM    196  OD2 ASP A  24       3.358 -20.369 -10.577  1.00 77.94
ATOM    197  N   MET A  25       5.941 -17.391  -9.625  1.00 78.12
ATOM    198  CA  MET A  25       6.809 -17.094 -10.766  1.00 78.12
ATOM    199  C   MET A  25       8.242 -16.828 -10.312  1.00 78.12
ATOM    200  O   MET A  25       9.172 -16.875 -11.117  1.00 78.12
ATOM    201  CB  MET A  25       6.277 -15.891 -11.547  1.00 78.12
ATOM    202  CG  MET A  25       4.916 -16.121 -12.183  1.00 78.12
ATOM    203  SD  MET A  25       3.876 -14.610 -12.191  1.00 78.12
ATOM    204  CE  MET A  25       4.997 -13.460 -13.029  1.00 78.12
ATOM    205  N   ILE A  26       8.359 -16.469  -8.992  1.00 71.31
ATOM    206  CA  ILE A  26       9.688 -16.203  -8.453  1.00 71.31
ATOM    207  C   ILE A  26      10.320 -17.484  -7.945  1.00 71.31
ATOM    208  O   ILE A  26       9.781 -18.141  -7.047  1.00 71.31
ATOM    209  CB  ILE A  26       9.633 -15.148  -7.316  1.00 71.31
ATOM    210  CG1 ILE A  26       8.665 -14.017  -7.683  1.00 71.31
ATOM    211  CG2 ILE A  26      11.032 -14.601  -7.024  1.00 71.31
ATOM    212  CD1 ILE A  26       8.024 -13.338  -6.480  1.00 71.31
ATOM    213  N   PRO A  27      11.477 -17.906  -8.578  1.00 74.56
ATOM    214  CA  PRO A  27      12.141 -19.141  -8.141  1.00 74.56
ATOM    215  C   PRO A  27      12.555 -19.094  -6.668  1.00 74.56
ATOM    216  O   PRO A  27      13.180 -18.125  -6.230  1.00 74.56
ATOM    217  CB  PRO A  27      13.375 -19.219  -9.047  1.00 74.56
ATOM    218  CG  PRO A  27      13.762 -17.789  -9.285  1.00 74.56
ATOM    219  CD  PRO A  27      12.516 -16.951  -9.281  1.00 74.56
ATOM    220  N   GLY A  28      12.094 -20.172  -5.844  1.00 72.31
ATOM    221  CA  GLY A  28      12.438 -20.266  -4.434  1.00 72.31
ATOM    222  C   GLY A  28      11.320 -19.812  -3.514  1.00 72.31
ATOM    223  O   GLY A  28      11.375 -20.047  -2.303  1.00 72.31
ATOM    224  N   MET A  29      10.352 -19.141  -4.074  1.00 68.94
ATOM    225  CA  MET A  29       9.258 -18.625  -3.248  1.00 68.94
ATOM    226  C   MET A  29       8.000 -19.469  -3.426  1.00 68.94
ATOM    227  O   MET A  29       7.008 -19.266  -2.721  1.00 68.94
ATOM    228  CB  MET A  29       8.961 -17.172  -3.590  1.00 68.94
ATOM    229  CG  MET A  29      10.183 -16.263  -3.557  1.00 68.94
ATOM    230  SD  MET A  29      11.248 -16.570  -2.097  1.00 68.94
ATOM    231  CE  MET A  29      10.037 -16.321  -0.763  1.00 68.94
ATOM    232  N   SER A  30       8.047 -20.422  -4.336  1.00 69.00
ATOM    233  CA  SER A  30       6.898 -21.281  -4.594  1.00 69.00
ATOM    234  C   SER A  30       6.410 -21.953  -3.314  1.00 69.00
ATOM    235  O   SER A  30       5.230 -22.281  -3.188  1.00 69.00
ATOM    236  CB  SER A  30       7.254 -22.359  -5.633  1.00 69.00
ATOM    237  OG  SER A  30       6.130 -22.686  -6.430  1.00 69.00
ATOM    238  N   GLY A  31       7.344 -22.000  -2.391  1.00 64.12
ATOM    239  CA  GLY A  31       6.980 -22.703  -1.162  1.00 64.12
ATOM    240  C   GLY A  31       6.207 -21.828  -0.192  1.00 64.12
ATOM    241  O   GLY A  31       5.633 -22.312   0.777  1.00 64.12
ATOM    242  N   PHE A  32       6.328 -20.578  -0.442  1.00 63.44
ATOM    243  CA  PHE A  32       5.652 -19.656   0.462  1.00 63.44
ATOM    244  C   PHE A  32       4.258 -19.312  -0.055  1.00 63.44
ATOM    245  O   PHE A  32       3.578 -18.453   0.499  1.00 63.44
ATOM    246  CB  PHE A  32       6.473 -18.375   0.639  1.00 63.44
ATOM    247  CG  PHE A  32       6.110 -17.578   1.858  1.00 63.44
ATOM    248  CD1 PHE A  32       5.632 -18.204   3.005  1.00 63.44
ATOM    249  CD2 PHE A  32       6.251 -16.192   1.863  1.00 63.44
ATOM    250  CE1 PHE A  32       5.307 -17.468   4.136  1.00 63.44
ATOM    251  CE2 PHE A  32       5.924 -15.448   2.991  1.00 63.44
ATOM    252  CZ  PHE A  32       5.452 -16.085   4.128  1.00 63.44
ATOM    253  N   THR A  33       3.871 -20.031  -1.146  1.00 64.38
ATOM    254  CA  THR A  33       2.559 -19.844  -1.753  1.00 64.38
ATOM    255  C   THR A  33       1.469 -20.484  -0.894  1.00 64.38
ATOM    256  O   THR A  33       1.764 -21.172   0.086  1.00 64.38
ATOM    257  CB  THR A  33       2.510 -20.453  -3.172  1.00 64.38
ATOM    258  OG1 THR A  33       2.638 -21.867  -3.090  1.00 64.38
ATOM    259  CG2 THR A  33       3.636 -19.899  -4.040  1.00 64.38
ATOM    260  N   GLY A  34       0.246 -19.922  -0.958  1.00 73.69
ATOM    261  CA  GLY A  34      -0.898 -20.359  -0.176  1.00 73.69
ATOM    262  C   GLY A  34      -1.462 -19.281   0.722  1.00 73.69
ATOM    263  O   GLY A  34      -1.782 -18.188   0.255  1.00 73.69
ATOM    264  N   ASN A  35      -1.238 -19.594   1.995  1.00 73.75
ATOM    265  CA  ASN A  35      -1.862 -18.703   2.963  1.00 73.75
ATOM    266  C   ASN A  35      -1.248 -17.312   2.910  1.00 73.75
ATOM    267  O   ASN A  35      -1.950 -16.312   3.078  1.00 73.75
ATOM    268  CB  ASN A  35      -1.753 -19.281   4.375  1.00 73.75
ATOM    269  CG  ASN A  35      -2.901 -20.202   4.718  1.00 73.75
ATOM    270  OD1 ASN A  35      -4.069 -19.899   4.435  1.00 73.75
ATOM    271  ND2 ASN A  35      -2.593 -21.346   5.315  1.00 73.75
ATOM    272  N   ALA A  36       0.027 -17.281   2.521  1.00 74.06
ATOM    273  CA  ALA A  36       0.721 -16.000   2.461  1.00 74.06
ATOM    274  C   ALA A  36       0.291 -15.203   1.235  1.00 74.06
ATOM    275  O   ALA A  36       0.171 -13.977   1.296  1.00 74.06
ATOM    276  CB  ALA A  36       2.232 -16.219   2.451  1.00 74.06
ATOM    277  N   GLY A  37       0.037 -15.961   0.169  1.00 77.00
ATOM    278  CA  GLY A  37      -0.445 -15.312  -1.043  1.00 77.00
ATOM    279  C   GLY A  37      -1.843 -14.742  -0.900  1.00 77.00
ATOM    280  O   GLY A  37      -2.092 -13.602  -1.277  1.00 77.00
ATOM    281  N   ASP A  38      -2.623 -15.508  -0.251  1.00 80.75
ATOM    282  CA  ASP A  38      -4.000 -15.070  -0.048  1.00 80.75
ATOM    283  C   ASP A  38      -4.059 -13.836   0.851  1.00 80.75
ATOM    284  O   ASP A  38      -4.801 -12.891   0.569  1.00 80.75
ATOM    285  CB  ASP A  38      -4.840 -16.203   0.554  1.00 80.75
ATOM    286  CG  ASP A  38      -5.378 -17.150  -0.490  1.00 80.75
ATOM    287  OD1 ASP A  38      -5.636 -16.732  -1.639  1.00 80.75
ATOM    288  OD2 ASP A  38      -5.548 -18.349  -0.167  1.00 80.75
ATOM    289  N   ALA A  39      -3.230 -13.922   1.877  1.00 81.94
ATOM    290  CA  ALA A  39      -3.162 -12.781   2.787  1.00 81.94
ATOM    291  C   ALA A  39      -2.615 -11.547   2.076  1.00 81.94
ATOM    292  O   ALA A  39      -3.064 -10.430   2.334  1.00 81.94
ATOM    293  CB  ALA A  39      -2.299 -13.125   3.998  1.00 81.94
ATOM    294  N   GLY A  40      -1.714 -11.828   1.192  1.00 83.62
ATOM    295  CA  GLY A  40      -1.161 -10.742   0.396  1.00 83.62
ATOM    296  C   GLY A  40      -2.178 -10.102  -0.532  1.00 83.62
ATOM    297  O   GLY A  40      -2.219  -8.883  -0.669  1.00 83.62
ATOM    298  N   ASP A  41      -3.029 -10.953  -1.103  1.00 85.12
ATOM    299  CA  ASP A  41      -4.066 -10.453  -2.000  1.00 85.12
ATOM    300  C   ASP A  41      -5.070  -9.578  -1.250  1.00 85.12
ATOM    301  O   ASP A  41      -5.473  -8.523  -1.743  1.00 85.12
ATOM    302  CB  ASP A  41      -4.789 -11.617  -2.680  1.00 85.12
ATOM    303  CG  ASP A  41      -4.063 -12.133  -3.910  1.00 85.12
ATOM    304  OD1 ASP A  41      -3.208 -11.403  -4.459  1.00 85.12
ATOM    305  OD2 ASP A  41      -4.351 -13.270  -4.336  1.00 85.12
ATOM    306  N   VAL A  42      -5.402  -9.984  -0.080  1.00 85.75
ATOM    307  CA  VAL A  42      -6.359  -9.242   0.734  1.00 85.75
ATOM    308  C   VAL A  42      -5.762  -7.891   1.124  1.00 85.75
ATOM    309  O   VAL A  42      -6.426  -6.859   1.023  1.00 85.75
ATOM    310  CB  VAL A  42      -6.762 -10.031   1.999  1.00 85.75
ATOM    311  CG1 VAL A  42      -7.773  -9.236   2.829  1.00 85.75
ATOM    312  CG2 VAL A  42      -7.332 -11.398   1.616  1.00 85.75
ATOM    313  N   THR A  43      -4.512  -7.973   1.521  1.00 86.75
ATOM    314  CA  THR A  43      -3.818  -6.754   1.925  1.00 86.75
ATOM    315  C   THR A  43      -3.703  -5.781   0.754  1.00 86.75
ATOM    316  O   THR A  43      -3.922  -4.578   0.915  1.00 86.75
ATOM    317  CB  THR A  43      -2.414  -7.066   2.477  1.00 86.75
ATOM    318  OG1 THR A  43      -2.535  -7.938   3.606  1.00 86.75
ATOM    319  CG2 THR A  43      -1.697  -5.790   2.909  1.00 86.75
ATOM    320  N   LEU A  44      -3.414  -6.332  -0.354  1.00 87.75
ATOM    321  CA  LEU A  44      -3.283  -5.527  -1.563  1.00 87.75
ATOM    322  C   LEU A  44      -4.586  -4.805  -1.882  1.00 87.75
ATOM    323  O   LEU A  44      -4.594  -3.594  -2.104  1.00 87.75
ATOM    324  CB  LEU A  44      -2.869  -6.406  -2.748  1.00 87.75
ATOM    325  CG  LEU A  44      -2.062  -5.721  -3.850  1.00 87.75
ATOM    326  CD1 LEU A  44      -0.867  -6.580  -4.248  1.00 87.75
ATOM    327  CD2 LEU A  44      -2.945  -5.433  -5.061  1.00 87.75
ATOM    328  N   LYS A  45      -5.641  -5.504  -1.833  1.00 90.44
ATOM    329  CA  LYS A  45      -6.945  -4.918  -2.127  1.00 90.44
ATOM    330  C   LYS A  45      -7.328  -3.871  -1.085  1.00 90.44
ATOM    331  O   LYS A  45      -7.883  -2.822  -1.425  1.00 90.44
ATOM    332  CB  LYS A  45      -8.016  -6.008  -2.195  1.00 90.44
ATOM    333  CG  LYS A  45      -7.803  -7.022  -3.306  1.00 90.44
ATOM    334  CD  LYS A  45      -8.682  -8.250  -3.123  1.00 90.44
ATOM    335  CE  LYS A  45      -8.822  -9.041  -4.416  1.00 90.44
ATOM    336  NZ  LYS A  45      -9.405 -10.395  -4.181  1.00 90.44
ATOM    337  N   THR A  46      -6.996  -4.184   0.120  1.00 91.31
ATOM    338  CA  THR A  46      -7.270  -3.262   1.216  1.00 91.31
ATOM    339  C   THR A  46      -6.531  -1.942   1.010  1.00 91.31
ATOM    340  O   THR A  46      -7.121  -0.867   1.138  1.00 91.31
ATOM    341  CB  THR A  46      -6.871  -3.869   2.572  1.00 91.31
ATOM    342  OG1 THR A  46      -7.721  -4.990   2.855  1.00 91.31
ATOM    343  CG2 THR A  46      -7.011  -2.847   3.697  1.00 91.31
ATOM    344  N   PHE A  47      -5.324  -2.051   0.642  1.00 92.81
ATOM    345  CA  PHE A  47      -4.512  -0.859   0.416  1.00 92.81
ATOM    346  C   PHE A  47      -5.059  -0.047  -0.752  1.00 92.81
ATOM    347  O   PHE A  47      -5.172   1.177  -0.665  1.00 92.81
ATOM    348  CB  PHE A  47      -3.053  -1.242   0.153  1.00 92.81
ATOM    349  CG  PHE A  47      -2.302  -1.658   1.390  1.00 92.81
ATOM    350  CD1 PHE A  47      -2.955  -1.774   2.609  1.00 92.81
ATOM    351  CD2 PHE A  47      -0.942  -1.934   1.329  1.00 92.81
ATOM    352  CE1 PHE A  47      -2.263  -2.159   3.755  1.00 92.81
ATOM    353  CE2 PHE A  47      -0.243  -2.320   2.470  1.00 92.81
ATOM    354  CZ  PHE A  47      -0.906  -2.430   3.683  1.00 92.81
ATOM    355  N   ILE A  48      -5.438  -0.723  -1.743  1.00 93.50
ATOM    356  CA  ILE A  48      -5.980  -0.043  -2.914  1.00 93.50
ATOM    357  C   ILE A  48      -7.273   0.676  -2.541  1.00 93.50
ATOM    358  O   ILE A  48      -7.461   1.846  -2.885  1.00 93.50
ATOM    359  CB  ILE A  48      -6.230  -1.032  -4.074  1.00 93.50
ATOM    360  CG1 ILE A  48      -4.902  -1.522  -4.656  1.00 93.50
ATOM    361  CG2 ILE A  48      -7.096  -0.383  -5.160  1.00 93.50
ATOM    362  CD1 ILE A  48      -5.044  -2.671  -5.648  1.00 93.50
ATOM    363  N   HIS A  49      -8.102   0.070  -1.747  1.00 95.56
ATOM    364  CA  HIS A  49      -9.359   0.672  -1.312  1.00 95.56
ATOM    365  C   HIS A  49      -9.109   1.939  -0.501  1.00 95.56
ATOM    366  O   HIS A  49      -9.820   2.934  -0.659  1.00 95.56
ATOM    367  CB  HIS A  49     -10.172  -0.325  -0.489  1.00 95.56
ATOM    368  CG  HIS A  49     -11.024  -1.238  -1.317  1.00 95.56
ATOM    369  ND1 HIS A  49     -10.507  -2.294  -2.037  1.00 95.56
ATOM    370  CD2 HIS A  49     -12.358  -1.244  -1.539  1.00 95.56
ATOM    371  CE1 HIS A  49     -11.489  -2.911  -2.668  1.00 95.56
ATOM    372  NE2 HIS A  49     -12.625  -2.295  -2.383  1.00 95.56
ATOM    373  N   MET A  50      -8.156   1.846   0.309  1.00 96.25
ATOM    374  CA  MET A  50      -7.824   3.006   1.131  1.00 96.25
ATOM    375  C   MET A  50      -7.266   4.137   0.276  1.00 96.25
ATOM    376  O   MET A  50      -7.617   5.305   0.474  1.00 96.25
ATOM    377  CB  MET A  50      -6.820   2.629   2.221  1.00 96.25
ATOM    378  CG  MET A  50      -7.423   1.820   3.358  1.00 96.25
ATOM    379  SD  MET A  50      -6.274   1.630   4.776  1.00 96.25
ATOM    380  CE  MET A  50      -5.124   0.403   4.088  1.00 96.25
ATOM    381  N   MET A  51      -6.492   3.775  -0.664  1.00 96.44
ATOM    382  CA  MET A  51      -5.883   4.793  -1.516  1.00 96.44
ATOM    383  C   MET A  51      -6.914   5.391  -2.469  1.00 96.44
ATOM    384  O   MET A  51      -6.809   6.559  -2.852  1.00 96.44
ATOM    385  CB  MET A  51      -4.719   4.207  -2.311  1.00 96.44
ATOM    386  CG  MET A  51      -3.472   3.950  -1.474  1.00 96.44
ATOM    387  SD  MET A  51      -2.049   3.392  -2.486  1.00 96.44
ATOM    388  CE  MET A  51      -2.520   1.664  -2.778  1.00 96.44
ATOM    389  N   ASP A  52      -7.914   4.613  -2.820  1.00 96.75
ATOM    390  CA  ASP A  52      -9.031   5.113  -3.617  1.00 96.75
ATOM    391  C   ASP A  52      -9.789   6.207  -2.873  1.00 96.75
ATOM    392  O   ASP A  52     -10.438   7.051  -3.494  1.00 96.75
ATOM    393  CB  ASP A  52      -9.977   3.971  -3.988  1.00 96.75
ATOM    394  CG  ASP A  52      -9.816   3.509  -5.426  1.00 96.75
ATOM    395  OD1 ASP A  52      -8.701   3.104  -5.815  1.00 96.75
ATOM    396  OD2 ASP A  52     -10.815   3.556  -6.177  1.00 96.75
ATOM    397  N   SER A  53      -9.695   6.191  -1.545  1.00 96.81
ATOM    398  CA  SER A  53     -10.383   7.172  -0.711  1.00 96.81
ATOM    399  C   SER A  53      -9.516   8.406  -0.478  1.00 96.81
ATOM    400  O   SER A  53      -9.914   9.320   0.249  1.00 96.81
ATOM    401  CB  SER A  53     -10.781   6.551   0.631  1.00 96.81
ATOM    402  OG  SER A  53      -9.661   6.421   1.481  1.00 96.81
ATOM    403  N   MET A  54      -8.359   8.453  -1.056  1.00 96.44
ATOM    404  CA  MET A  54      -7.465   9.594  -0.922  1.00 96.44
ATOM    405  C   MET A  54      -7.613  10.547  -2.105  1.00 96.44
ATOM    406  O   MET A  54      -8.055  10.141  -3.182  1.00 96.44
ATOM    407  CB  MET A  54      -6.012   9.133  -0.807  1.00 96.44
ATOM    408  CG  MET A  54      -5.726   8.316   0.441  1.00 96.44
ATOM    409  SD  MET A  54      -3.941   7.958   0.656  1.00 96.44
ATOM    410  CE  MET A  54      -3.989   6.999   2.196  1.00 96.44
ATOM    411  N   THR A  55      -7.250  11.828  -1.855  1.00 95.19
ATOM    412  CA  THR A  55      -7.289  12.805  -2.938  1.00 95.19
ATOM    413  C   THR A  55      -6.039  12.703  -3.805  1.00 95.19
ATOM    414  O   THR A  55      -5.020  12.164  -3.371  1.00 95.19
ATOM    415  CB  THR A  55      -7.430  14.234  -2.393  1.00 95.19
ATOM    416  OG1 THR A  55      -6.161  14.674  -1.894  1.00 95.19
ATOM    417  CG2 THR A  55      -8.454  14.295  -1.263  1.00 95.19
ATOM    418  N   ALA A  56      -6.230  13.242  -4.973  1.00 95.44
ATOM    419  CA  ALA A  56      -5.078  13.250  -5.871  1.00 95.44
ATOM    420  C   ALA A  56      -3.895  13.977  -5.230  1.00 95.44
ATOM    421  O   ALA A  56      -2.746  13.547  -5.375  1.00 95.44
ATOM    422  CB  ALA A  56      -5.441  13.906  -7.199  1.00 95.44
ATOM    423  N   ALA A  57      -4.223  15.070  -4.578  1.00 94.88
ATOM    424  CA  ALA A  57      -3.168  15.852  -3.930  1.00 94.88
ATOM    425  C   ALA A  57      -2.449  15.023  -2.869  1.00 94.88
ATOM    426  O   ALA A  57      -1.232  15.133  -2.703  1.00 94.88
ATOM    427  CB  ALA A  57      -3.750  17.109  -3.307  1.00 94.88
ATOM    428  N   GLU A  58      -3.180  14.172  -2.180  1.00 94.50
ATOM    429  CA  GLU A  58      -2.604  13.312  -1.149  1.00 94.50
ATOM    430  C   GLU A  58      -1.734  12.219  -1.765  1.00 94.50
ATOM    431  O   GLU A  58      -0.641  11.938  -1.271  1.00 94.50
ATOM    432  CB  GLU A  58      -3.705  12.688  -0.290  1.00 94.50
ATOM    433  CG  GLU A  58      -4.246  13.618   0.787  1.00 94.50
ATOM    434  CD  GLU A  58      -5.596  13.181   1.333  1.00 94.50
ATOM    435  OE1 GLU A  58      -5.966  13.608   2.453  1.00 94.50
ATOM    436  OE2 GLU A  58      -6.291  12.405   0.637  1.00 94.50
ATOM    437  N   LEU A  59      -2.180  11.648  -2.824  1.00 95.81
ATOM    438  CA  LEU A  59      -1.467  10.562  -3.490  1.00 95.81
ATOM    439  C   LEU A  59      -0.190  11.078  -4.148  1.00 95.81
ATOM    440  O   LEU A  59       0.818  10.367  -4.195  1.00 95.81
ATOM    441  CB  LEU A  59      -2.361   9.898  -4.539  1.00 95.81
ATOM    442  CG  LEU A  59      -3.498   9.024  -4.004  1.00 95.81
ATOM    443  CD1 LEU A  59      -4.377   8.537  -5.151  1.00 95.81
ATOM    444  CD2 LEU A  59      -2.944   7.851  -3.210  1.00 95.81
ATOM    445  N   ASP A  60      -0.168  12.289  -4.516  1.00 94.94
ATOM    446  CA  ASP A  60       0.952  12.859  -5.254  1.00 94.94
ATOM    447  C   ASP A  60       1.962  13.508  -4.309  1.00 94.94
ATOM    448  O   ASP A  60       3.059  13.883  -4.723  1.00 94.94
ATOM    449  CB  ASP A  60       0.453  13.891  -6.270  1.00 94.94
ATOM    450  CG  ASP A  60      -0.139  13.260  -7.516  1.00 94.94
ATOM    451  OD1 ASP A  60       0.263  12.131  -7.876  1.00 94.94
ATOM    452  OD2 ASP A  60      -1.010  13.895  -8.148  1.00 94.94
ATOM    453  N   ASP A  61       1.532  13.586  -3.094  1.00 92.31
ATOM    454  CA  ASP A  61       2.395  14.266  -2.133  1.00 92.31
ATOM    455  C   ASP A  61       3.625  13.422  -1.806  1.00 92.31
ATOM    456  O   ASP A  61       3.500  12.305  -1.309  1.00 92.31
ATOM    457  CB  ASP A  61       1.622  14.586  -0.852  1.00 92.31
ATOM    458  CG  ASP A  61       2.305  15.640   0.007  1.00 92.31
ATOM    459  OD1 ASP A  61       3.547  15.761  -0.054  1.00 92.31
ATOM    460  OD2 ASP A  61       1.595  16.351   0.752  1.00 92.31
ATOM    461  N   SER A  62       4.805  14.016  -1.968  1.00 87.44
ATOM    462  CA  SER A  62       6.055  13.312  -1.685  1.00 87.44
ATOM    463  C   SER A  62       6.312  13.227  -0.184  1.00 87.44
ATOM    464  O   SER A  62       7.137  12.430   0.265  1.00 87.44
ATOM    465  CB  SER A  62       7.227  14.016  -2.371  1.00 87.44
ATOM    466  OG  SER A  62       7.044  14.056  -3.771  1.00 87.44
ATOM    467  N   ARG A  63       5.590  14.070   0.567  1.00 88.56
ATOM    468  CA  ARG A  63       5.781  14.102   2.014  1.00 88.56
ATOM    469  C   ARG A  63       4.551  13.562   2.740  1.00 88.56
ATOM    470  O   ARG A  63       4.184  14.062   3.805  1.00 88.56
ATOM    471  CB  ARG A  63       6.082  15.523   2.484  1.00 88.56
ATOM    472  CG  ARG A  63       7.366  16.115   1.907  1.00 88.56
ATOM    473  CD  ARG A  63       7.485  17.604   2.186  1.00 88.56
ATOM    474  NE  ARG A  63       6.314  18.337   1.712  1.00 88.56
ATOM    475  CZ  ARG A  63       5.748  19.345   2.349  1.00 88.56
ATOM    476  NH1 ARG A  63       6.230  19.784   3.512  1.00 88.56
ATOM    477  NH2 ARG A  63       4.685  19.943   1.828  1.00 88.56
ATOM    478  N   VAL A  64       3.961  12.570   2.119  1.00 87.62
ATOM    479  CA  VAL A  64       2.703  12.055   2.654  1.00 87.62
ATOM    480  C   VAL A  64       2.893  11.641   4.113  1.00 87.62
ATOM    481  O   VAL A  64       2.006  11.844   4.941  1.00 87.62
ATOM    482  CB  VAL A  64       2.180  10.867   1.824  1.00 87.62
ATOM    483  CG1 VAL A  64       2.944   9.588   2.171  1.00 87.62
ATOM    484  CG2 VAL A  64       0.682  10.673   2.051  1.00 87.62
ATOM    485  N   LYS A  65       3.959  11.188   4.426  1.00 84.69
ATOM    486  CA  LYS A  65       4.254  10.758   5.789  1.00 84.69
ATOM    487  C   LYS A  65       4.141  11.922   6.770  1.00 84.69
ATOM    488  O   LYS A  65       3.625  11.766   7.875  1.00 84.69
ATOM    489  CB  LYS A  65       5.656  10.148   5.867  1.00 84.69
ATOM    490  CG  LYS A  65       5.738   8.727   5.332  1.00 84.69
ATOM    491  CD  LYS A  65       7.178   8.224   5.296  1.00 84.69
ATOM    492  CE  LYS A  65       7.330   7.016   4.387  1.00 84.69
ATOM    493  NZ  LYS A  65       8.715   6.466   4.419  1.00 84.69
ATOM    494  N   LYS A  66       4.504  13.016   6.352  1.00 86.62
ATOM    495  CA  LYS A  66       4.488  14.211   7.191  1.00 86.62
ATOM    496  C   LYS A  66       3.131  14.906   7.137  1.00 86.62
ATOM    497  O   LYS A  66       2.703  15.516   8.117  1.00 86.62
ATOM    498  CB  LYS A  66       5.590  15.180   6.766  1.00 86.62
ATOM    499  CG  LYS A  66       6.966  14.541   6.650  1.00 86.62
ATOM    500  CD  LYS A  66       7.967  15.489   6.005  1.00 86.62
ATOM    501  CE  LYS A  66       9.304  14.799   5.747  1.00 86.62
ATOM    502  NZ  LYS A  66      10.359  15.773   5.343  1.00 86.62
ATOM    503  N   THR A  67       2.496  14.719   6.035  1.00 88.69
ATOM    504  CA  THR A  67       1.269  15.477   5.824  1.00 88.69
ATOM    505  C   THR A  67       0.050  14.664   6.258  1.00 88.69
ATOM    506  O   THR A  67      -1.051  15.211   6.379  1.00 88.69
ATOM    507  CB  THR A  67       1.116  15.883   4.348  1.00 88.69
ATOM    508  OG1 THR A  67       1.183  14.716   3.522  1.00 88.69
ATOM    509  CG2 THR A  67       2.220  16.856   3.929  1.00 88.69
ATOM    510  N   MET A  68       0.296  13.398   6.531  1.00 92.25
ATOM    511  CA  MET A  68      -0.810  12.539   6.953  1.00 92.25
ATOM    512  C   MET A  68      -1.176  12.797   8.406  1.00 92.25
ATOM    513  O   MET A  68      -0.735  12.070   9.305  1.00 92.25
ATOM    514  CB  MET A  68      -0.452  11.062   6.758  1.00 92.25
ATOM    515  CG  MET A  68      -1.596  10.112   7.062  1.00 92.25
ATOM    516  SD  MET A  68      -3.043  10.369   5.964  1.00 92.25
ATOM    517  CE  MET A  68      -2.443   9.572   4.450  1.00 92.25
ATOM    518  N   THR A  69      -2.164  13.719   8.602  1.00 93.62
ATOM    519  CA  THR A  69      -2.631  14.102   9.930  1.00 93.62
ATOM    520  C   THR A  69      -3.688  13.117  10.430  1.00 93.62
ATOM    521  O   THR A  69      -4.270  12.367   9.648  1.00 93.62
ATOM    522  CB  THR A  69      -3.207  15.523   9.930  1.00 93.62
ATOM    523  OG1 THR A  69      -4.504  15.512   9.321  1.00 93.62
ATOM    524  CG2 THR A  69      -2.305  16.492   9.158  1.00 93.62
ATOM    525  N   PRO A  70      -3.912  13.117  11.766  1.00 95.06
ATOM    526  CA  PRO A  70      -4.961  12.242  12.297  1.00 95.06
ATOM    527  C   PRO A  70      -6.324  12.500  11.664  1.00 95.06
ATOM    528  O   PRO A  70      -7.102  11.562  11.453  1.00 95.06
ATOM    529  CB  PRO A  70      -4.977  12.578  13.789  1.00 95.06
ATOM    530  CG  PRO A  70      -3.607  13.113  14.079  1.00 95.06
ATOM    531  CD  PRO A  70      -3.072  13.750  12.825  1.00 95.06
ATOM    532  N   THR A  71      -6.570  13.734  11.406  1.00 95.62
ATOM    533  CA  THR A  71      -7.836  14.086  10.773  1.00 95.62
ATOM    534  C   THR A  71      -7.945  13.438   9.391  1.00 95.62
ATOM    535  O   THR A  71      -8.992  12.898   9.031  1.00 95.62
ATOM    536  CB  THR A  71      -7.992  15.609  10.641  1.00 95.62
ATOM    537  OG1 THR A  71      -7.044  16.088   9.677  1.00 95.62
ATOM    538  CG2 THR A  71      -7.737  16.308  11.975  1.00 95.62
ATOM    539  N   ARG A  72      -6.871  13.492   8.648  1.00 95.62
ATOM    540  CA  ARG A  72      -6.848  12.891   7.320  1.00 95.62
ATOM    541  C   ARG A  72      -6.977  11.375   7.406  1.00 95.62
ATOM    542  O   ARG A  72      -7.715  10.766   6.629  1.00 95.62
ATOM    543  CB  ARG A  72      -5.566  13.266   6.582  1.00 95.62
ATOM    544  CG  ARG A  72      -5.579  14.675   5.998  1.00 95.62
ATOM    545  CD  ARG A  72      -4.332  14.948   5.170  1.00 95.62
ATOM    546  NE  ARG A  72      -4.586  15.954   4.146  1.00 95.62
ATOM    547  CZ  ARG A  72      -3.724  16.902   3.778  1.00 95.62
ATOM    548  NH1 ARG A  72      -2.529  16.982   4.347  1.00 95.62
ATOM    549  NH2 ARG A  72      -4.063  17.776   2.830  1.00 95.62
ATOM    550  N   ILE A  73      -6.328  10.781   8.344  1.00 96.19
ATOM    551  CA  ILE A  73      -6.375   9.344   8.555  1.00 96.19
ATOM    552  C   ILE A  73      -7.801   8.914   8.891  1.00 96.19
ATOM    553  O   ILE A  73      -8.305   7.922   8.352  1.00 96.19
ATOM    554  CB  ILE A  73      -5.406   8.898   9.672  1.00 96.19
ATOM    555  CG1 ILE A  73      -3.957   9.186   9.274  1.00 96.19
ATOM    556  CG2 ILE A  73      -5.601   7.414  10.001  1.00 96.19
ATOM    557  CD1 ILE A  73      -2.934   8.833  10.343  1.00 96.19
ATOM    558  N   HIS A  74      -8.406   9.672   9.703  1.00 97.00
ATOM    559  CA  HIS A  74      -9.789   9.383  10.062  1.00 97.00
ATOM    560  C   HIS A  74     -10.703   9.445   8.844  1.00 97.00
ATOM    561  O   HIS A  74     -11.602   8.617   8.695  1.00 97.00
ATOM    562  CB  HIS A  74     -10.273  10.352  11.141  1.00 97.00
ATOM    563  CG  HIS A  74     -11.464   9.868  11.898  1.00 97.00
ATOM    564  ND1 HIS A  74     -11.426   9.609  13.261  1.00 97.00
ATOM    565  CD2 HIS A  74     -12.728   9.595  11.500  1.00 97.00
ATOM    566  CE1 HIS A  74     -12.618   9.202  13.651  1.00 97.00
ATOM    567  NE2 HIS A  74     -13.425   9.181  12.610  1.00 97.00
ATOM    568  N   ARG A  75     -10.508  10.453   8.102  1.00 96.88
ATOM    569  CA  ARG A  75     -11.305  10.602   6.887  1.00 96.88
ATOM    570  C   ARG A  75     -11.109   9.414   5.949  1.00 96.88
ATOM    571  O   ARG A  75     -12.078   8.867   5.422  1.00 96.88
ATOM    572  CB  ARG A  75     -10.945  11.898   6.164  1.00 96.88
ATOM    573  CG  ARG A  75     -11.796  12.178   4.932  1.00 96.88
ATOM    574  CD  ARG A  75     -11.129  13.182   4.001  1.00 96.88
ATOM    575  NE  ARG A  75      -9.877  12.667   3.453  1.00 96.88
ATOM    576  CZ  ARG A  75      -9.788  11.721   2.525  1.00 96.88
ATOM    577  NH1 ARG A  75     -10.879  11.166   2.020  1.00 96.88
ATOM    578  NH2 ARG A  75      -8.595  11.328   2.102  1.00 96.88
ATOM    579  N   ILE A  76      -9.922   9.031   5.691  1.00 97.31
ATOM    580  CA  ILE A  76      -9.594   7.918   4.809  1.00 97.31
ATOM    581  C   ILE A  76     -10.203   6.629   5.355  1.00 97.31
ATOM    582  O   ILE A  76     -10.820   5.859   4.609  1.00 97.31
ATOM    583  CB  ILE A  76      -8.062   7.758   4.641  1.00 97.31
ATOM    584  CG1 ILE A  76      -7.470   8.999   3.965  1.00 97.31
ATOM    585  CG2 ILE A  76      -7.740   6.490   3.846  1.00 97.31
ATOM    586  CD1 ILE A  76      -5.969   9.153   4.169  1.00 97.31
ATOM    587  N   ALA A  77     -10.094   6.414   6.676  1.00 97.19
ATOM    588  CA  ALA A  77     -10.648   5.223   7.312  1.00 97.19
ATOM    589  C   ALA A  77     -12.164   5.152   7.121  1.00 97.19
ATOM    590  O   ALA A  77     -12.695   4.125   6.695  1.00 97.19
ATOM    591  CB  ALA A  77     -10.305   5.203   8.797  1.00 97.19
ATOM    592  N   ARG A  78     -12.766   6.219   7.348  1.00 96.81
ATOM    593  CA  ARG A  78     -14.211   6.281   7.191  1.00 96.81
ATOM    594  C   ARG A  78     -14.617   6.098   5.730  1.00 96.81
ATOM    595  O   ARG A  78     -15.586   5.398   5.430  1.00 96.81
ATOM    596  CB  ARG A  78     -14.758   7.609   7.723  1.00 96.81
ATOM    597  CG  ARG A  78     -14.522   7.821   9.206  1.00 96.81
ATOM    598  CD  ARG A  78     -15.666   7.273  10.049  1.00 96.81
ATOM    599  NE  ARG A  78     -15.558   7.677  11.447  1.00 96.81
ATOM    600  CZ  ARG A  78     -16.205   7.106  12.454  1.00 96.81
ATOM    601  NH1 ARG A  78     -17.016   6.078  12.233  1.00 96.81
ATOM    602  NH2 ARG A  78     -16.031   7.549  13.690  1.00 96.81
ATOM    603  N   GLY A  79     -13.859   6.742   4.891  1.00 96.81
ATOM    604  CA  GLY A  79     -14.172   6.688   3.473  1.00 96.81
ATOM    605  C   GLY A  79     -13.969   5.309   2.869  1.00 96.81
ATOM    606  O   GLY A  79     -14.719   4.898   1.979  1.00 96.81
ATOM    607  N   SER A  80     -12.984   4.664   3.312  1.00 96.31
ATOM    608  CA  SER A  80     -12.633   3.359   2.762  1.00 96.31
ATOM    609  C   SER A  80     -13.344   2.234   3.512  1.00 96.31
ATOM    610  O   SER A  80     -13.344   1.087   3.062  1.00 96.31
ATOM    611  CB  SER A  80     -11.125   3.145   2.809  1.00 96.31
ATOM    612  OG  SER A  80     -10.721   2.684   4.090  1.00 96.31
ATOM    613  N   GLY A  81     -13.906   2.506   4.590  1.00 96.38
ATOM    614  CA  GLY A  81     -14.570   1.484   5.387  1.00 96.38
ATOM    615  C   GLY A  81     -13.602   0.631   6.188  1.00 96.38
ATOM    616  O   GLY A  81     -13.914  -0.513   6.527  1.00 96.38
ATOM    617  N   HIS A  82     -12.445   1.202   6.434  1.00 95.81
ATOM    618  CA  HIS A  82     -11.430   0.499   7.211  1.00 95.81
ATOM    619  C   HIS A  82     -11.156   1.213   8.531  1.00 95.81
ATOM    620  O   HIS A  82     -11.672   2.303   8.773  1.00 95.81
ATOM    621  CB  HIS A  82     -10.141   0.365   6.402  1.00 95.81
ATOM    622  CG  HIS A  82     -10.257  -0.553   5.229  1.00 95.81
ATOM    623  ND1 HIS A  82     -10.671  -0.127   3.985  1.00 95.81
ATOM    624  CD2 HIS A  82     -10.005  -1.878   5.109  1.00 95.81
ATOM    625  CE1 HIS A  82     -10.666  -1.149   3.150  1.00 95.81
ATOM    626  NE2 HIS A  82     -10.268  -2.226   3.806  1.00 95.81
ATOM    627  N   THR A  83     -10.359   0.538   9.320  1.00 95.06
ATOM    628  CA  THR A  83     -10.062   1.113  10.625  1.00 95.06
ATOM    629  C   THR A  83      -8.883   2.080  10.531  1.00 95.06
ATOM    630  O   THR A  83      -8.117   2.041   9.570  1.00 95.06
ATOM    631  CB  THR A  83      -9.750   0.018  11.664  1.00 95.06
ATOM    632  OG1 THR A  83      -8.406  -0.445  11.466  1.00 95.06
ATOM    633  CG2 THR A  83     -10.701  -1.160  11.519  1.00 95.06
ATOM    634  N   ILE A  84      -8.773   2.904  11.539  1.00 95.38
ATOM    635  CA  ILE A  84      -7.664   3.850  11.625  1.00 95.38
ATOM    636  C   ILE A  84      -6.340   3.092  11.664  1.00 95.38
ATOM    637  O   ILE A  84      -5.352   3.531  11.070  1.00 95.38
ATOM    638  CB  ILE A  84      -7.797   4.754  12.875  1.00 95.38
ATOM    639  CG1 ILE A  84      -9.206   5.358  12.947  1.00 95.38
ATOM    640  CG2 ILE A  84      -6.729   5.851  12.855  1.00 95.38
ATOM    641  CD1 ILE A  84      -9.454   6.471  11.936  1.00 95.38
ATOM    642  N   LEU A  85      -6.379   2.014  12.336  1.00 92.56
ATOM    643  CA  LEU A  85      -5.180   1.192  12.461  1.00 92.56
ATOM    644  C   LEU A  85      -4.738   0.667  11.102  1.00 92.56
ATOM    645  O   LEU A  85      -3.543   0.640  10.797  1.00 92.56
ATOM    646  CB  LEU A  85      -5.430   0.023  13.414  1.00 92.56
ATOM    647  CG  LEU A  85      -5.427   0.353  14.908  1.00 92.56
ATOM    648  CD1 LEU A  85      -4.251   1.263  15.249  1.00 92.56
ATOM    649  CD2 LEU A  85      -6.748   1.006  15.314  1.00 92.56
ATOM    650  N   GLU A  86      -5.664   0.319  10.312  1.00 91.50
ATOM    651  CA  GLU A  86      -5.359  -0.182   8.969  1.00 91.50
ATOM    652  C   GLU A  86      -4.754   0.912   8.102  1.00 91.50
ATOM    653  O   GLU A  86      -3.824   0.655   7.328  1.00 91.50
ATOM    654  CB  GLU A  86      -6.621  -0.744   8.312  1.00 91.50
ATOM    655  CG  GLU A  86      -6.983  -2.148   8.771  1.00 91.50
ATOM    656  CD  GLU A  86      -8.365  -2.593   8.314  1.00 91.50
ATOM    657  OE1 GLU A  86      -8.461  -3.624   7.606  1.00 91.50
ATOM    658  OE2 GLU A  86      -9.347  -1.907   8.655  1.00 91.50
ATOM    659  N   VAL A  87      -5.219   2.076   8.258  1.00 94.06
ATOM    660  CA  VAL A  87      -4.672   3.193   7.500  1.00 94.06
ATOM    661  C   VAL A  87      -3.242   3.480   7.957  1.00 94.06
ATOM    662  O   VAL A  87      -2.365   3.764   7.141  1.00 94.06
ATOM    663  CB  VAL A  87      -5.543   4.461   7.641  1.00 94.06
ATOM    664  CG1 VAL A  87      -4.953   5.617   6.832  1.00 94.06
ATOM    665  CG2 VAL A  87      -6.977   4.176   7.203  1.00 94.06
ATOM    666  N   HIS A  88      -3.068   3.336   9.250  1.00 91.81
ATOM    667  CA  HIS A  88      -1.713   3.496   9.766  1.00 91.81
ATOM    668  C   HIS A  88      -0.779   2.432   9.203  1.00 91.81
ATOM    669  O   HIS A  88       0.375   2.721   8.883  1.00 91.81
ATOM    670  CB  HIS A  88      -1.712   3.436  11.297  1.00 91.81
ATOM    671  CG  HIS A  88      -2.064   4.735  11.953  1.00 91.81
ATOM    672  ND1 HIS A  88      -3.347   5.237  11.969  1.00 91.81
ATOM    673  CD2 HIS A  88      -1.299   5.628  12.622  1.00 91.81
ATOM    674  CE1 HIS A  88      -3.357   6.386  12.620  1.00 91.81
ATOM    675  NE2 HIS A  88      -2.127   6.646  13.028  1.00 91.81
ATOM    676  N   ASN A  89      -1.276   1.283   9.086  1.00 88.94
ATOM    677  CA  ASN A  89      -0.493   0.194   8.516  1.00 88.94
ATOM    678  C   ASN A  89      -0.127   0.469   7.062  1.00 88.94
ATOM    679  O   ASN A  89       0.980   0.152   6.625  1.00 88.94
ATOM    680  CB  ASN A  89      -1.250  -1.131   8.633  1.00 88.94
ATOM    681  CG  ASN A  89      -1.168  -1.731  10.020  1.00 88.94
ATOM    682  OD1 ASN A  89      -0.239  -1.445  10.779  1.00 88.94
ATOM    683  ND2 ASN A  89      -2.140  -2.569  10.366  1.00 88.94
ATOM    684  N   LEU A  90      -1.067   1.019   6.332  1.00 91.69
ATOM    685  CA  LEU A  90      -0.799   1.404   4.953  1.00 91.69
ATOM    686  C   LEU A  90       0.353   2.400   4.879  1.00 91.69
ATOM    687  O   LEU A  90       1.281   2.227   4.086  1.00 91.69
ATOM    688  CB  LEU A  90      -2.051   2.006   4.309  1.00 91.69
ATOM    689  CG  LEU A  90      -1.852   2.723   2.973  1.00 91.69
ATOM    690  CD1 LEU A  90      -1.457   1.723   1.891  1.00 91.69
ATOM    691  CD2 LEU A  90      -3.115   3.479   2.576  1.00 91.69
ATOM    692  N   ILE A  91       0.336   3.412   5.727  1.00 90.62
ATOM    693  CA  ILE A  91       1.351   4.461   5.715  1.00 90.62
ATOM    694  C   ILE A  91       2.699   3.881   6.129  1.00 90.62
ATOM    695  O   ILE A  91       3.734   4.219   5.551  1.00 90.62
ATOM    696  CB  ILE A  91       0.962   5.633   6.645  1.00 90.62
ATOM    697  CG1 ILE A  91      -0.361   6.258   6.188  1.00 90.62
ATOM    698  CG2 ILE A  91       2.078   6.684   6.684  1.00 90.62
ATOM    699  CD1 ILE A  91      -0.343   6.773   4.754  1.00 90.62
ATOM    700  N   THR A  92       2.639   3.016   7.125  1.00 87.62
ATOM    701  CA  THR A  92       3.863   2.357   7.566  1.00 87.62
ATOM    702  C   THR A  92       4.441   1.489   6.453  1.00 87.62
ATOM    703  O   THR A  92       5.652   1.497   6.219  1.00 87.62
ATOM    704  CB  THR A  92       3.613   1.495   8.820  1.00 87.62
ATOM    705  OG1 THR A  92       3.294   2.348   9.927  1.00 87.62
ATOM    706  CG2 THR A  92       4.847   0.666   9.173  1.00 87.62
ATOM    707  N   SER A  93       3.607   0.750   5.812  1.00 87.12
ATOM    708  CA  SER A  93       4.035  -0.082   4.695  1.00 87.12
ATOM    709  C   SER A  93       4.629   0.763   3.570  1.00 87.12
ATOM    710  O   SER A  93       5.648   0.398   2.984  1.00 87.12
ATOM    711  CB  SER A  93       2.863  -0.905   4.160  1.00 87.12
ATOM    712  OG  SER A  93       2.052  -0.125   3.298  1.00 87.12
ATOM    713  N   TYR A  94       3.955   1.879   3.254  1.00 88.75
ATOM    714  CA  TYR A  94       4.461   2.807   2.250  1.00 88.75
ATOM    715  C   TYR A  94       5.879   3.258   2.590  1.00 88.75
ATOM    716  O   TYR A  94       6.750   3.297   1.718  1.00 88.75
ATOM    717  CB  TYR A  94       3.541   4.023   2.129  1.00 88.75
ATOM    718  CG  TYR A  94       4.155   5.179   1.375  1.00 88.75
ATOM    719  CD1 TYR A  94       4.165   5.203  -0.019  1.00 88.75
ATOM    720  CD2 TYR A  94       4.724   6.249   2.055  1.00 88.75
ATOM    721  CE1 TYR A  94       4.729   6.264  -0.716  1.00 88.75
ATOM    722  CE2 TYR A  94       5.290   7.318   1.366  1.00 88.75
ATOM    723  CZ  TYR A  94       5.291   7.314  -0.016  1.00 88.75
ATOM    724  OH  TYR A  94       5.849   8.371  -0.700  1.00 88.75
ATOM    725  N   THR A  95       6.145   3.564   3.859  1.00 86.44
ATOM    726  CA  THR A  95       7.457   4.020   4.297  1.00 86.44
ATOM    727  C   THR A  95       8.508   2.936   4.070  1.00 86.44
ATOM    728  O   THR A  95       9.617   3.225   3.609  1.00 86.44
ATOM    729  CB  THR A  95       7.441   4.418   5.785  1.00 86.44
ATOM    730  OG1 THR A  95       7.526   3.235   6.590  1.00 86.44
ATOM    731  CG2 THR A  95       6.160   5.164   6.137  1.00 86.44
ATOM    732  N   LYS A  96       8.172   1.786   4.398  1.00 84.38
ATOM    733  CA  LYS A  96       9.086   0.666   4.188  1.00 84.38
ATOM    734  C   LYS A  96       9.375   0.465   2.705  1.00 84.38
ATOM    735  O   LYS A  96      10.523   0.210   2.322  1.00 84.38
ATOM    736  CB  LYS A  96       8.508  -0.617   4.789  1.00 84.38
ATOM    737  CG  LYS A  96       9.274  -1.878   4.418  1.00 84.38
ATOM    738  CD  LYS A  96       8.506  -3.135   4.807  1.00 84.38
ATOM    739  CE  LYS A  96       9.409  -4.362   4.822  1.00 84.38
ATOM    740  NZ  LYS A  96      10.391  -4.314   5.946  1.00 84.38
ATOM    741  N   PHE A  97       8.344   0.619   1.964  1.00 84.06
ATOM    742  CA  PHE A  97       8.484   0.458   0.521  1.00 84.06
ATOM    743  C   PHE A  97       9.375   1.551  -0.061  1.00 84.06
ATOM    744  O   PHE A  97      10.250   1.273  -0.882  1.00 84.06
ATOM    745  CB  PHE A  97       7.117   0.478  -0.160  1.00 84.06
ATOM    746  CG  PHE A  97       7.181   0.404  -1.662  1.00 84.06
ATOM    747  CD1 PHE A  97       7.808  -0.664  -2.293  1.00 84.06
ATOM    748  CD2 PHE A  97       6.609   1.399  -2.443  1.00 84.06
ATOM    749  CE1 PHE A  97       7.867  -0.736  -3.682  1.00 84.06
ATOM    750  CE2 PHE A  97       6.664   1.333  -3.832  1.00 84.06
ATOM    751  CZ  PHE A  97       7.295   0.265  -4.452  1.00 84.06
ATOM    752  N   GLU A  98       9.109   2.703   0.344  1.00 85.00
ATOM    753  CA  GLU A  98       9.898   3.844  -0.105  1.00 85.00
ATOM    754  C   GLU A  98      11.383   3.641   0.201  1.00 85.00
ATOM    755  O   GLU A  98      12.234   3.910  -0.644  1.00 85.00
ATOM    756  CB  GLU A  98       9.398   5.137   0.544  1.00 85.00
ATOM    757  CG  GLU A  98      10.203   6.368   0.160  1.00 85.00
ATOM    758  CD  GLU A  98       9.877   7.586   1.011  1.00 85.00
ATOM    759  OE1 GLU A  98      10.209   8.718   0.596  1.00 85.00
ATOM    760  OE2 GLU A  98       9.294   7.402   2.104  1.00 85.00
ATOM    761  N   ASP A  99      11.664   3.143   1.349  1.00 84.00
ATOM    762  CA  ASP A  99      13.039   2.900   1.772  1.00 84.00
ATOM    763  C   ASP A  99      13.711   1.854   0.885  1.00 84.00
ATOM    764  O   ASP A  99      14.875   2.004   0.514  1.00 84.00
ATOM    765  CB  ASP A  99      13.078   2.451   3.234  1.00 84.00
ATOM    766  CG  ASP A  99      14.487   2.407   3.802  1.00 84.00
ATOM    767  OD1 ASP A  99      15.160   3.458   3.849  1.00 84.00
ATOM    768  OD2 ASP A  99      14.924   1.309   4.212  1.00 84.00
ATOM    769  N   VAL A 100      13.008   0.860   0.593  1.00 80.00
ATOM    770  CA  VAL A 100      13.531  -0.222  -0.236  1.00 80.00
ATOM    771  C   VAL A 100      13.797   0.291  -1.649  1.00 80.00
ATOM    772  O   VAL A 100      14.844   0.007  -2.234  1.00 80.00
ATOM    773  CB  VAL A 100      12.562  -1.423  -0.277  1.00 80.00
ATOM    774  CG1 VAL A 100      13.056  -2.485  -1.256  1.00 80.00
ATOM    775  CG2 VAL A 100      12.388  -2.018   1.119  1.00 80.00
ATOM    776  N   VAL A 101      12.891   1.071  -2.174  1.00 80.19
ATOM    777  CA  VAL A 101      13.008   1.594  -3.531  1.00 80.19
ATOM    778  C   VAL A 101      14.180   2.561  -3.613  1.00 80.19
ATOM    779  O   VAL A 101      14.938   2.551  -4.590  1.00 80.19
ATOM    780  CB  VAL A 101      11.703   2.297  -3.982  1.00 80.19
ATOM    781  CG1 VAL A 101      10.533   1.314  -3.983  1.00 80.19
ATOM    782  CG2 VAL A 101      11.399   3.493  -3.080  1.00 80.19
ATOM    783  N   LYS A 102      14.328   3.332  -2.592  1.00 81.12
ATOM    784  CA  LYS A 102      15.438   4.281  -2.555  1.00 81.12
ATOM    785  C   LYS A 102      16.781   3.562  -2.494  1.00 81.12
ATOM    786  O   LYS A 102      17.766   4.039  -3.053  1.00 81.12
ATOM    787  CB  LYS A 102      15.297   5.227  -1.357  1.00 81.12
ATOM    788  CG  LYS A 102      14.198   6.263  -1.515  1.00 81.12
ATOM    789  CD  LYS A 102      14.085   7.156  -0.284  1.00 81.12
ATOM    790  CE  LYS A 102      13.126   8.309  -0.512  1.00 81.12
ATOM    791  NZ  LYS A 102      12.988   9.168   0.705  1.00 81.12
ATOM    792  N   LYS A 103      16.719   2.490  -1.883  1.00 81.44
ATOM    793  CA  LYS A 103      17.953   1.723  -1.737  1.00 81.44
ATOM    794  C   LYS A 103      18.266   0.951  -3.014  1.00 81.44
ATOM    795  O   LYS A 103      19.438   0.691  -3.311  1.00 81.44
ATOM    796  CB  LYS A 103      17.844   0.759  -0.555  1.00 81.44
ATOM    797  CG  LYS A 103      17.917   1.438   0.805  1.00 81.44
ATOM    798  CD  LYS A 103      17.693   0.445   1.938  1.00 81.44
ATOM    799  CE  LYS A 103      17.982   1.071   3.297  1.00 81.44
ATOM    800  NZ  LYS A 103      17.583   0.170   4.418  1.00 81.44
ATOM    801  N   MET A 104      17.297   0.485  -3.672  1.00 76.38
ATOM    802  CA  MET A 104      17.500  -0.307  -4.883  1.00 76.38
ATOM    803  C   MET A 104      17.812   0.589  -6.074  1.00 76.38
ATOM    804  O   MET A 104      18.375   0.131  -7.070  1.00 76.38
ATOM    805  CB  MET A 104      16.266  -1.154  -5.180  1.00 76.38
ATOM    806  CG  MET A 104      15.963  -2.206  -4.120  1.00 76.38
ATOM    807  SD  MET A 104      14.383  -3.083  -4.422  1.00 76.38
ATOM    808  CE  MET A 104      13.272  -1.672  -4.671  1.00 76.38
ATOM    809  N   GLY A 105      17.438   1.895  -6.023  1.00 65.69
ATOM    810  CA  GLY A 105      17.781   2.811  -7.102  1.00 65.69
ATOM    811  C   GLY A 105      19.031   3.625  -6.816  1.00 65.69
ATOM    812  O   GLY A 105      19.875   3.812  -7.699  1.00 65.69
ATOM    813  OXT GLY A 105      19.184   4.069  -5.653  1.00 65.69
TER
ATOM    814  N   GLY B   1      13.055  -6.691  -8.672  1.00 57.31
ATOM    815  CA  GLY B   1      12.914  -5.250  -8.828  1.00 57.31
ATOM    816  C   GLY B   1      11.938  -4.637  -7.844  1.00 57.31
ATOM    817  O   GLY B   1      11.617  -5.242  -6.820  1.00 57.31
ATOM    818  N   ALA B   2      11.633  -3.363  -7.973  1.00 60.66
ATOM    819  CA  ALA B   2      10.742  -2.605  -7.094  1.00 60.66
ATOM    820  C   ALA B   2       9.438  -3.355  -6.852  1.00 60.66
ATOM    821  O   ALA B   2       8.922  -3.361  -5.730  1.00 60.66
ATOM    822  CB  ALA B   2      10.461  -1.227  -7.688  1.00 60.66
ATOM    823  N   LEU B   3       9.047  -3.982  -7.875  1.00 65.69
ATOM    824  CA  LEU B   3       7.801  -4.738  -7.797  1.00 65.69
ATOM    825  C   LEU B   3       7.945  -5.930  -6.855  1.00 65.69
ATOM    826  O   LEU B   3       7.055  -6.203  -6.047  1.00 65.69
ATOM    827  CB  LEU B   3       7.375  -5.219  -9.188  1.00 65.69
ATOM    828  CG  LEU B   3       5.909  -5.619  -9.349  1.00 65.69
ATOM    829  CD1 LEU B   3       5.417  -5.262 -10.751  1.00 65.69
ATOM    830  CD2 LEU B   3       5.724  -7.103  -9.072  1.00 65.69
ATOM    831  N   LEU B   4       9.055  -6.570  -7.039  1.00 67.31
ATOM    832  CA  LEU B   4       9.320  -7.730  -6.195  1.00 67.31
ATOM    833  C   LEU B   4       9.406  -7.328  -4.727  1.00 67.31
ATOM    834  O   LEU B   4       8.844  -8.008  -3.861  1.00 67.31
ATOM    835  CB  LEU B   4      10.625  -8.414  -6.625  1.00 67.31
ATOM    836  CG  LEU B   4      11.087  -9.591  -5.761  1.00 67.31
ATOM    837  CD1 LEU B   4       9.941 -10.571  -5.544  1.00 67.31
ATOM    838  CD2 LEU B   4      12.281 -10.282  -6.408  1.00 67.31
ATOM    839  N   ALA B   5      10.148  -6.363  -4.578  1.00 68.81
ATOM    840  CA  ALA B   5      10.297  -5.855  -3.215  1.00 68.81
ATOM    841  C   ALA B   5       8.945  -5.441  -2.635  1.00 68.81
ATOM    842  O   ALA B   5       8.656  -5.711  -1.467  1.00 68.81
ATOM    843  CB  ALA B   5      11.266  -4.680  -3.189  1.00 68.81
ATOM    844  N   LEU B   6       8.195  -4.980  -3.549  1.00 72.12
ATOM    845  CA  LEU B   6       6.855  -4.570  -3.139  1.00 72.12
ATOM    846  C   LEU B   6       6.020  -5.777  -2.732  1.00 72.12
ATOM    847  O   LEU B   6       5.375  -5.766  -1.680  1.00 72.12
ATOM    848  CB  LEU B   6       6.160  -3.807  -4.266  1.00 72.12
ATOM    849  CG  LEU B   6       4.708  -3.400  -4.014  1.00 72.12
ATOM    850  CD1 LEU B   6       4.598  -1.885  -3.862  1.00 72.12
ATOM    851  CD2 LEU B   6       3.809  -3.894  -5.141  1.00 72.12
ATOM    852  N   VAL B   7       6.156  -6.660  -3.523  1.00 71.06
ATOM    853  CA  VAL B   7       5.359  -7.863  -3.297  1.00 71.06
ATOM    854  C   VAL B   7       5.809  -8.547  -2.006  1.00 71.06
ATOM    855  O   VAL B   7       4.980  -8.984  -1.205  1.00 71.06
ATOM    856  CB  VAL B   7       5.469  -8.844  -4.484  1.00 71.06
ATOM    857  CG1 VAL B   7       4.812 -10.180  -4.141  1.00 71.06
ATOM    858  CG2 VAL B   7       4.832  -8.242  -5.734  1.00 71.06
ATOM    859  N   MET B   8       7.016  -8.547  -1.890  1.00 72.19
ATOM    860  CA  MET B   8       7.543  -9.172  -0.681  1.00 72.19
ATOM    861  C   MET B   8       7.141  -8.383   0.561  1.00 72.19
ATOM    862  O   MET B   8       6.789  -8.969   1.586  1.00 72.19
ATOM    863  CB  MET B   8       9.070  -9.289  -0.756  1.00 72.19
ATOM    864  CG  MET B   8       9.558 -10.314  -1.770  1.00 72.19
ATOM    865  SD  MET B   8       8.755 -11.948  -1.557  1.00 72.19
ATOM    866  CE  MET B   8       7.901 -12.092  -3.157  1.00 72.19
ATOM    867  N   CYS B   9       7.203  -7.199   0.336  1.00 70.75
ATOM    868  CA  CYS B   9       6.828  -6.344   1.459  1.00 70.75
ATOM    869  C   CYS B   9       5.340  -6.457   1.759  1.00 70.75
ATOM    870  O   CYS B   9       4.938  -6.508   2.922  1.00 70.75
ATOM    871  CB  CYS B   9       7.191  -4.891   1.170  1.00 70.75
ATOM    872  SG  CYS B   9       8.947  -4.517   1.389  1.00 70.75
ATOM    873  N   LEU B  10       4.652  -6.547   0.723  1.00 73.19
ATOM    874  CA  LEU B  10       3.209  -6.688   0.890  1.00 73.19
ATOM    875  C   LEU B  10       2.865  -8.016   1.558  1.00 73.19
ATOM    876  O   LEU B  10       2.016  -8.062   2.449  1.00 73.19
ATOM    877  CB  LEU B  10       2.500  -6.582  -0.462  1.00 73.19
ATOM    878  CG  LEU B  10       2.416  -5.187  -1.079  1.00 73.19
ATOM    879  CD1 LEU B  10       1.877  -5.267  -2.503  1.00 73.19
ATOM    880  CD2 LEU B  10       1.544  -4.275  -0.221  1.00 73.19
ATOM    881  N   ALA B  11       3.551  -8.906   1.081  1.00 69.38
ATOM    882  CA  ALA B  11       3.350 -10.219   1.688  1.00 69.38
ATOM    883  C   ALA B  11       3.756 -10.211   3.158  1.00 69.38
ATOM    884  O   ALA B  11       3.049 -10.766   4.008  1.00 69.38
ATOM    885  CB  ALA B  11       4.137 -11.281   0.927  1.00 69.38
ATOM    886  N   ALA B  12       4.781  -9.562   3.354  1.00 70.38
ATOM    887  CA  ALA B  12       5.250  -9.492   4.734  1.00 70.38
ATOM    888  C   ALA B  12       4.285  -8.695   5.605  1.00 70.38
ATOM    889  O   ALA B  12       4.016  -9.062   6.750  1.00 70.38
ATOM    890  CB  ALA B  12       6.648  -8.883   4.793  1.00 70.38
ATOM    891  N   THR B  13       3.854  -7.695   5.062  1.00 67.50
ATOM    892  CA  THR B  13       2.908  -6.863   5.801  1.00 67.50
ATOM    893  C   THR B  13       1.577  -7.586   5.980  1.00 67.50
ATOM    894  O   THR B  13       0.957  -7.500   7.043  1.00 67.50
ATOM    895  CB  THR B  13       2.670  -5.520   5.086  1.00 67.50
ATOM    896  OG1 THR B  13       3.926  -4.861   4.883  1.00 67.50
ATOM    897  CG2 THR B  13       1.758  -4.612   5.911  1.00 67.50
ATOM    898  N   ALA B  14       1.125  -8.156   4.957  1.00 64.75
ATOM    899  CA  ALA B  14      -0.119  -8.914   5.055  1.00 64.75
ATOM    900  C   ALA B  14      -0.025  -9.992   6.133  1.00 64.75
ATOM    901  O   ALA B  14      -0.958 -10.172   6.918  1.00 64.75
ATOM    902  CB  ALA B  14      -0.462  -9.547   3.707  1.00 64.75
ATOM    903  N   VAL B  15       1.059 -10.570   6.117  1.00 62.72
ATOM    904  CA  VAL B  15       1.270 -11.617   7.113  1.00 62.72
ATOM    905  C   VAL B  15       1.295 -11.000   8.508  1.00 62.72
ATOM    906  O   VAL B  15       0.741 -11.570   9.453  1.00 62.72
ATOM    907  CB  VAL B  15       2.578 -12.398   6.852  1.00 62.72
ATOM    908  CG1 VAL B  15       2.971 -13.217   8.071  1.00 62.72
ATOM    909  CG2 VAL B  15       2.427 -13.291   5.623  1.00 62.72
ATOM    910  N   SER B  16       1.869  -9.906   8.523  1.00 62.41
ATOM    911  CA  SER B  16       1.950  -9.242   9.820  1.00 62.41
ATOM    912  C   SER B  16       0.586  -8.719  10.258  1.00 62.41
ATOM    913  O   SER B  16       0.256  -8.750  11.445  1.00 62.41
ATOM    914  CB  SER B  16       2.953  -8.086   9.766  1.00 62.41
ATOM    915  OG  SER B  16       2.383  -6.952   9.138  1.00 62.41
ATOM    916  N   ALA B  17      -0.157  -8.180   9.430  1.00 58.94
ATOM    917  CA  ALA B  17      -1.493  -7.668   9.727  1.00 58.94
ATOM    918  C   ALA B  17      -2.424  -8.789  10.172  1.00 58.94
ATOM    919  O   ALA B  17      -3.311  -8.586  11.000  1.00 58.94
ATOM    920  CB  ALA B  17      -2.070  -6.953   8.508  1.00 58.94
ATOM    921  N   GLN B  18      -2.318  -9.844   9.633  1.00 53.97
ATOM    922  CA  GLN B  18      -3.117 -10.992  10.039  1.00 53.97
ATOM    923  C   GLN B  18      -2.760 -11.438  11.453  1.00 53.97
ATOM    924  O   GLN B  18      -3.588 -12.016  12.156  1.00 53.97
ATOM    925  CB  GLN B  18      -2.926 -12.156   9.062  1.00 53.97
ATOM    926  CG  GLN B  18      -3.431 -11.868   7.657  1.00 53.97
ATOM    927  CD  GLN B  18      -4.868 -12.302   7.447  1.00 53.97
ATOM    928  OE1 GLN B  18      -5.156 -13.494   7.303  1.00 53.97
ATOM    929  NE2 GLN B  18      -5.784 -11.338   7.429  1.00 53.97
ATOM    930  N   ARG B  19      -1.621 -11.141  11.758  1.00 51.97
ATOM    931  CA  ARG B  19      -1.204 -11.562  13.094  1.00 51.97
ATOM    932  C   ARG B  19      -1.687 -10.586  14.156  1.00 51.97
ATOM    933  O   ARG B  19      -1.709 -10.914  15.344  1.00 51.97
ATOM    934  CB  ARG B  19       0.318 -11.703  13.156  1.00 51.97
ATOM    935  CG  ARG B  19       0.804 -13.142  13.245  1.00 51.97
ATOM    936  CD  ARG B  19       1.461 -13.598  11.950  1.00 51.97
ATOM    937  NE  ARG B  19       0.484 -13.778  10.884  1.00 51.97
ATOM    938  CZ  ARG B  19      -0.228 -14.886  10.682  1.00 51.97
ATOM    939  NH1 ARG B  19      -0.077 -15.941  11.475  1.00 51.97
ATOM    940  NH2 ARG B  19      -1.083 -14.942   9.680  1.00 51.97
ATOM    941  N   SER B  20      -2.025  -9.469  13.742  1.00 43.75
ATOM    942  CA  SER B  20      -2.529  -8.547  14.758  1.00 43.75
ATOM    943  C   SER B  20      -4.043  -8.672  14.914  1.00 43.75
ATOM    944  O   SER B  20      -4.570  -8.523  16.016  1.00 43.75
ATOM    945  CB  SER B  20      -2.168  -7.102  14.406  1.00 43.75
ATOM    946  OG  SER B  20      -2.520  -6.811  13.058  1.00 43.75
ATOM    947  OXT SER B  20      -4.713  -8.958  13.893  1.00 43.75
