# Supplementary material for: Linear motifs regulating protein secretion, sorting and autophagy in Leishmania parasites are diverged with respect to their host equivalents
Source: PLoS Comput Biol. 2024 Feb 16;20(2):e1011902. doi: 10.1371/journal.pcbi.1011902 (PMC10903960; doi:10.1371/journal.pcbi.1011902)
Supplement: S1 Structures — Best energy HADDOCK structures for L infantum KDEL models: KDEL-best-HADDOCK-run-01.pdb. AlphaFold2 Multimer output for ATG8-ATG2 peptide complex: Lei-ATG2pep-ATG8.pdb. AlphaFold2 Multimer output for ATG8-ATG3 complex: Lei-ATG-3ATG8.pdb. AlphaFold2 Multimer outputs for ATG8-ATG4 complexes: LeiATG41ATG8C.pdb. LeiATG42ATG8.pdb. Cognate idealized LIR peptide modelled onto the L infantum ATG8 protein: Lei-ATG8-LIR-best-model.pdb. (ZIP) [file pcbi.1011902.s038.zip › structures/signal_trybr_sc.pdb]

FoldX generated pdb file


ATOM      0  N   PHE A   1       9.492   7.051  -6.426  1.00 83.62
ATOM      1  CA  PHE A   1       8.438   6.152  -5.977  1.00 83.62
ATOM      2  C   PHE A   1       7.500   6.863  -5.004  1.00 83.62
ATOM      3  O   PHE A   1       7.949   7.410  -3.992  1.00 83.62
ATOM      4  CB  PHE A   1       9.031   4.902  -5.320  1.00 83.62
ATOM      5  CG  PHE A   1       8.011   3.853  -4.984  1.00 83.62
ATOM      6  CD1 PHE A   1       7.478   3.765  -3.702  1.00 83.62
ATOM      7  CD2 PHE A   1       7.577   2.950  -5.947  1.00 83.62
ATOM      8  CE1 PHE A   1       6.533   2.793  -3.384  1.00 83.62
ATOM      9  CE2 PHE A   1       6.631   1.976  -5.639  1.00 83.62
ATOM     10  CZ  PHE A   1       6.111   1.897  -4.356  1.00 83.62
ATOM     11  N   THR A   2       6.250   7.012  -5.438  1.00 92.31
ATOM     12  CA  THR A   2       5.234   7.680  -4.633  1.00 92.31
ATOM     13  C   THR A   2       4.145   6.699  -4.215  1.00 92.31
ATOM     14  O   THR A   2       4.168   5.531  -4.609  1.00 92.31
ATOM     15  CB  THR A   2       4.602   8.859  -5.395  1.00 92.31
ATOM     16  OG1 THR A   2       3.779   8.351  -6.450  1.00 92.31
ATOM     17  CG2 THR A   2       5.674   9.763  -5.993  1.00 92.31
ATOM     18  N   LEU A   3       3.219   7.203  -3.371  1.00 92.88
ATOM     19  CA  LEU A   3       2.068   6.379  -3.020  1.00 92.88
ATOM     20  C   LEU A   3       1.243   6.035  -4.254  1.00 92.88
ATOM     21  O   LEU A   3       0.662   4.953  -4.340  1.00 92.88
ATOM     22  CB  LEU A   3       1.191   7.094  -1.987  1.00 92.88
ATOM     23  CG  LEU A   3       1.584   6.910  -0.521  1.00 92.88
ATOM     24  CD1 LEU A   3       0.786   7.863   0.365  1.00 92.88
ATOM     25  CD2 LEU A   3       1.372   5.465  -0.086  1.00 92.88
ATOM     26  N   ARG A   4       1.241   6.910  -5.160  1.00 94.50
ATOM     27  CA  ARG A   4       0.539   6.641  -6.414  1.00 94.50
ATOM     28  C   ARG A   4       1.136   5.438  -7.129  1.00 94.50
ATOM     29  O   ARG A   4       0.404   4.578  -7.629  1.00 94.50
ATOM     30  CB  ARG A   4       0.582   7.871  -7.328  1.00 94.50
ATOM     31  CG  ARG A   4      -0.485   7.869  -8.408  1.00 94.50
ATOM     32  CD  ARG A   4       0.052   8.396  -9.733  1.00 94.50
ATOM     33  NE  ARG A   4      -0.219   9.820  -9.896  1.00 94.50
ATOM     34  CZ  ARG A   4      -0.834  10.359 -10.942  1.00 94.50
ATOM     35  NH1 ARG A   4      -1.258   9.598 -11.948  1.00 94.50
ATOM     36  NH2 ARG A   4      -1.029  11.670 -10.988  1.00 94.50
ATOM     37  N   ASP A   5       2.404   5.438  -7.148  1.00 89.19
ATOM     38  CA  ASP A   5       3.080   4.305  -7.773  1.00 89.19
ATOM     39  C   ASP A   5       2.684   2.990  -7.102  1.00 89.19
ATOM     40  O   ASP A   5       2.400   2.002  -7.777  1.00 89.19
ATOM     41  CB  ASP A   5       4.598   4.488  -7.719  1.00 89.19
ATOM     42  CG  ASP A   5       5.083   5.679  -8.524  1.00 89.19
ATOM     43  OD1 ASP A   5       4.474   5.997  -9.570  1.00 89.19
ATOM     44  OD2 ASP A   5       6.082   6.307  -8.111  1.00 89.19
ATOM     45  N   MET A   6       2.701   3.043  -5.812  1.00 86.25
ATOM     46  CA  MET A   6       2.303   1.854  -5.062  1.00 86.25
ATOM     47  C   MET A   6       0.849   1.494  -5.344  1.00 86.25
ATOM     48  O   MET A   6       0.520   0.321  -5.527  1.00 86.25
ATOM     49  CB  MET A   6       2.506   2.070  -3.561  1.00 86.25
ATOM     50  CG  MET A   6       2.281   0.821  -2.727  1.00 86.25
ATOM     51  SD  MET A   6       2.635   1.092  -0.946  1.00 86.25
ATOM     52  CE  MET A   6       1.099   1.910  -0.435  1.00 86.25
ATOM     53  N   TYR A   7      -0.039   2.439  -5.281  1.00 90.00
ATOM     54  CA  TYR A   7      -1.457   2.246  -5.566  1.00 90.00
ATOM     55  C   TYR A   7      -1.654   1.547  -6.906  1.00 90.00
ATOM     56  O   TYR A   7      -2.359   0.538  -6.988  1.00 90.00
ATOM     57  CB  TYR A   7      -2.193   3.588  -5.562  1.00 90.00
ATOM     58  CG  TYR A   7      -3.660   3.477  -5.911  1.00 90.00
ATOM     59  CD1 TYR A   7      -4.158   4.012  -7.097  1.00 90.00
ATOM     60  CD2 TYR A   7      -4.550   2.836  -5.056  1.00 90.00
ATOM     61  CE1 TYR A   7      -5.507   3.913  -7.420  1.00 90.00
ATOM     62  CE2 TYR A   7      -5.898   2.732  -5.367  1.00 90.00
ATOM     63  CZ  TYR A   7      -6.368   3.272  -6.551  1.00 90.00
ATOM     64  OH  TYR A   7      -7.705   3.172  -6.865  1.00 90.00
ATOM     65  N   GLU A   8      -0.975   2.076  -7.930  1.00 87.94
ATOM     66  CA  GLU A   8      -1.083   1.497  -9.266  1.00 87.94
ATOM     67  C   GLU A   8      -0.534   0.073  -9.297  1.00 87.94
ATOM     68  O   GLU A   8      -1.100  -0.801  -9.953  1.00 87.94
ATOM     69  CB  GLU A   8      -0.347   2.367 -10.289  1.00 87.94
ATOM     70  CG  GLU A   8      -0.817   3.813 -10.315  1.00 87.94
ATOM     71  CD  GLU A   8      -1.318   4.254 -11.680  1.00 87.94
ATOM     72  OE1 GLU A   8      -0.486   4.465 -12.594  1.00 87.94
ATOM     73  OE2 GLU A   8      -2.551   4.386 -11.844  1.00 87.94
ATOM     74  N   HIS A   9       0.465  -0.021  -8.617  1.00 84.06
ATOM     75  CA  HIS A   9       1.046  -1.355  -8.523  1.00 84.06
ATOM     76  C   HIS A   9       0.076  -2.336  -7.875  1.00 84.06
ATOM     77  O   HIS A   9      -0.120  -3.445  -8.375  1.00 84.06
ATOM     78  CB  HIS A   9       2.357  -1.315  -7.738  1.00 84.06
ATOM     79  CG  HIS A   9       3.560  -1.025  -8.582  1.00 84.06
ATOM     80  ND1 HIS A   9       3.881   0.245  -9.008  1.00 84.06
ATOM     81  CD2 HIS A   9       4.521  -1.841  -9.076  1.00 84.06
ATOM     82  CE1 HIS A   9       4.987   0.196  -9.729  1.00 84.06
ATOM     83  NE2 HIS A   9       5.396  -1.054  -9.785  1.00 84.06
ATOM     84  N   LEU A  10      -0.498  -1.984  -6.750  1.00 84.12
ATOM     85  CA  LEU A  10      -1.425  -2.855  -6.035  1.00 84.12
ATOM     86  C   LEU A  10      -2.648  -3.164  -6.891  1.00 84.12
ATOM     87  O   LEU A  10      -3.129  -4.301  -6.910  1.00 84.12
ATOM     88  CB  LEU A  10      -1.859  -2.213  -4.715  1.00 84.12
ATOM     89  CG  LEU A  10      -0.742  -1.864  -3.732  1.00 84.12
ATOM     90  CD1 LEU A  10      -1.317  -1.640  -2.336  1.00 84.12
ATOM     91  CD2 LEU A  10       0.314  -2.964  -3.710  1.00 84.12
ATOM     92  N   GLN A  11      -3.074  -2.207  -7.602  1.00 85.75
ATOM     93  CA  GLN A  11      -4.199  -2.414  -8.508  1.00 85.75
ATOM     94  C   GLN A  11      -3.857  -3.436  -9.586  1.00 85.75
ATOM     95  O   GLN A  11      -4.688  -4.273  -9.938  1.00 85.75
ATOM     96  CB  GLN A  11      -4.625  -1.092  -9.148  1.00 85.75
ATOM     97  CG  GLN A  11      -5.954  -1.166  -9.892  1.00 85.75
ATOM     98  CD  GLN A  11      -7.065  -1.757  -9.048  1.00 85.75
ATOM     99  OE1 GLN A  11      -7.797  -1.031  -8.359  1.00 85.75
ATOM    100  NE2 GLN A  11      -7.212  -3.075  -9.095  1.00 85.75
ATOM    101  N   ASN A  12      -2.713  -3.332 -10.102  1.00 83.50
ATOM    102  CA  ASN A  12      -2.281  -4.281 -11.117  1.00 83.50
ATOM    103  C   ASN A  12      -2.230  -5.703 -10.578  1.00 83.50
ATOM    104  O   ASN A  12      -2.625  -6.648 -11.258  1.00 83.50
ATOM    105  CB  ASN A  12      -0.918  -3.877 -11.688  1.00 83.50
ATOM    106  CG  ASN A  12      -1.034  -2.983 -12.905  1.00 83.50
ATOM    107  OD1 ASN A  12      -0.920  -3.445 -14.044  1.00 83.50
ATOM    108  ND2 ASN A  12      -1.260  -1.695 -12.672  1.00 83.50
ATOM    109  N   VAL A  13      -1.742  -5.809  -9.391  1.00 80.06
ATOM    110  CA  VAL A  13      -1.672  -7.117  -8.750  1.00 80.06
ATOM    111  C   VAL A  13      -3.078  -7.691  -8.586  1.00 80.06
ATOM    112  O   VAL A  13      -3.309  -8.867  -8.859  1.00 80.06
ATOM    113  CB  VAL A  13      -0.969  -7.035  -7.375  1.00 80.06
ATOM    114  CG1 VAL A  13      -1.092  -8.360  -6.627  1.00 80.06
ATOM    115  CG2 VAL A  13       0.499  -6.652  -7.549  1.00 80.06
ATOM    116  N   LEU A  14      -3.932  -6.895  -8.164  1.00 81.56
ATOM    117  CA  LEU A  14      -5.305  -7.340  -7.957  1.00 81.56
ATOM    118  C   LEU A  14      -5.941  -7.770  -9.273  1.00 81.56
ATOM    119  O   LEU A  14      -6.695  -8.742  -9.312  1.00 81.56
ATOM    120  CB  LEU A  14      -6.137  -6.227  -7.312  1.00 81.56
ATOM    121  CG  LEU A  14      -6.943  -6.617  -6.070  1.00 81.56
ATOM    122  CD1 LEU A  14      -6.466  -5.823  -4.860  1.00 81.56
ATOM    123  CD2 LEU A  14      -8.432  -6.396  -6.311  1.00 81.56
ATOM    124  N   LYS A  15      -5.660  -7.094 -10.297  1.00 83.31
ATOM    125  CA  LYS A  15      -6.215  -7.406 -11.617  1.00 83.31
ATOM    126  C   LYS A  15      -5.703  -8.750 -12.117  1.00 83.31
ATOM    127  O   LYS A  15      -6.383  -9.430 -12.891  1.00 83.31
ATOM    128  CB  LYS A  15      -5.875  -6.305 -12.617  1.00 83.31
ATOM    129  CG  LYS A  15      -6.605  -4.992 -12.369  1.00 83.31
ATOM    130  CD  LYS A  15      -5.784  -3.798 -12.826  1.00 83.31
ATOM    131  CE  LYS A  15      -6.503  -2.999 -13.903  1.00 83.31
ATOM    132  NZ  LYS A  15      -6.688  -3.795 -15.155  1.00 83.31
ATOM    133  N   MET A  16      -4.465  -9.078 -11.812  1.00 78.19
ATOM    134  CA  MET A  16      -3.859 -10.336 -12.258  1.00 78.19
ATOM    135  C   MET A  16      -4.496 -11.523 -11.547  1.00 78.19
ATOM    136  O   MET A  16      -4.348 -12.664 -11.992  1.00 78.19
ATOM    137  CB  MET A  16      -2.352 -10.320 -12.000  1.00 78.19
ATOM    138  CG  MET A  16      -1.625  -9.172 -12.693  1.00 78.19
ATOM    139  SD  MET A  16      -0.241  -8.514 -11.682  1.00 78.19
ATOM    140  CE  MET A  16       0.910  -9.914 -11.761  1.00 78.19
ATOM    141  N   GLY A  17      -5.156 -11.273 -10.539  1.00 77.94
ATOM    142  CA  GLY A  17      -5.793 -12.297  -9.734  1.00 77.94
ATOM    143  C   GLY A  17      -5.547 -12.141  -8.250  1.00 77.94
ATOM    144  O   GLY A  17      -5.465 -11.016  -7.746  1.00 77.94
ATOM    145  N   SER A  18      -5.438 -13.258  -7.508  1.00 74.38
ATOM    146  CA  SER A  18      -5.242 -13.227  -6.059  1.00 74.38
ATOM    147  C   SER A  18      -3.764 -13.320  -5.699  1.00 74.38
ATOM    148  O   SER A  18      -2.949 -13.766  -6.508  1.00 74.38
ATOM    149  CB  SER A  18      -6.012 -14.367  -5.391  1.00 74.38
ATOM    150  OG  SER A  18      -5.404 -15.612  -5.674  1.00 74.38
ATOM    151  N   VAL A  19      -3.486 -12.711  -4.551  1.00 73.44
ATOM    152  CA  VAL A  19      -2.139 -12.836  -4.004  1.00 73.44
ATOM    153  C   VAL A  19      -1.703 -14.305  -4.035  1.00 73.44
ATOM    154  O   VAL A  19      -0.541 -14.602  -4.316  1.00 73.44
ATOM    155  CB  VAL A  19      -2.059 -12.289  -2.561  1.00 73.44
ATOM    156  CG1 VAL A  19      -0.715 -12.645  -1.925  1.00 73.44
ATOM    157  CG2 VAL A  19      -2.281 -10.781  -2.553  1.00 73.44
ATOM    158  N   SER A  20      -2.680 -15.133  -3.826  1.00 75.94
ATOM    159  CA  SER A  20      -2.398 -16.562  -3.863  1.00 75.94
ATOM    160  C   SER A  20      -1.909 -17.000  -5.242  1.00 75.94
ATOM    161  O   SER A  20      -0.956 -17.766  -5.352  1.00 75.94
ATOM    162  CB  SER A  20      -3.645 -17.359  -3.480  1.00 75.94
ATOM    163  OG  SER A  20      -4.430 -17.658  -4.618  1.00 75.94
ATOM    164  N   LYS A  21      -2.467 -16.516  -6.281  1.00 77.75
ATOM    165  CA  LYS A  21      -2.102 -16.875  -7.652  1.00 77.75
ATOM    166  C   LYS A  21      -0.699 -16.375  -7.992  1.00 77.75
ATOM    167  O   LYS A  21       0.068 -17.078  -8.656  1.00 77.75
ATOM    168  CB  LYS A  21      -3.115 -16.297  -8.641  1.00 77.75
ATOM    169  CG  LYS A  21      -2.703 -16.446 -10.102  1.00 77.75
ATOM    170  CD  LYS A  21      -3.660 -15.705 -11.027  1.00 77.75
ATOM    171  CE  LYS A  21      -3.209 -15.783 -12.476  1.00 77.75
ATOM    172  NZ  LYS A  21      -4.231 -15.204 -13.405  1.00 77.75
ATOM    173  N   ILE A  22      -0.424 -15.250  -7.555  1.00 73.31
ATOM    174  CA  ILE A  22       0.898 -14.680  -7.793  1.00 73.31
ATOM    175  C   ILE A  22       1.953 -15.500  -7.051  1.00 73.31
ATOM    176  O   ILE A  22       3.025 -15.773  -7.594  1.00 73.31
ATOM    177  CB  ILE A  22       0.963 -13.195  -7.352  1.00 73.31
ATOM    178  CG1 ILE A  22      -0.034 -12.360  -8.154  1.00 73.31
ATOM    179  CG2 ILE A  22       2.387 -12.652  -7.502  1.00 73.31
ATOM    180  CD1 ILE A  22       0.057 -12.569  -9.663  1.00 73.31
ATOM    181  N   MET A  23       1.612 -15.867  -5.891  1.00 73.19
ATOM    182  CA  MET A  23       2.521 -16.672  -5.082  1.00 73.19
ATOM    183  C   MET A  23       2.768 -18.031  -5.734  1.00 73.19
ATOM    184  O   MET A  23       3.873 -18.578  -5.656  1.00 73.19
ATOM    185  CB  MET A  23       1.963 -16.875  -3.672  1.00 73.19
ATOM    186  CG  MET A  23       2.039 -15.617  -2.809  1.00 73.19
ATOM    187  SD  MET A  23       1.549 -15.938  -1.069  1.00 73.19
ATOM    188  CE  MET A  23       1.798 -14.289  -0.361  1.00 73.19
ATOM    189  N   ASP A  24       1.790 -18.578  -6.324  1.00 74.75
ATOM    190  CA  ASP A  24       1.912 -19.859  -7.008  1.00 74.75
ATOM    191  C   ASP A  24       2.848 -19.750  -8.211  1.00 74.75
ATOM    192  O   ASP A  24       3.453 -20.750  -8.625  1.00 74.75
ATOM    193  CB  ASP A  24       0.538 -20.359  -7.453  1.00 74.75
ATOM    194  CG  ASP A  24       0.603 -21.668  -8.218  1.00 74.75
ATOM    195  OD1 ASP A  24       0.868 -22.727  -7.602  1.00 74.75
ATOM    196  OD2 ASP A  24       0.402 -21.647  -9.451  1.00 74.75
ATOM    197  N   MET A  25       3.014 -18.656  -8.750  1.00 72.12
ATOM    198  CA  MET A  25       3.848 -18.422  -9.922  1.00 72.12
ATOM    199  C   MET A  25       5.312 -18.281  -9.531  1.00 72.12
ATOM    200  O   MET A  25       6.199 -18.359 -10.383  1.00 72.12
ATOM    201  CB  MET A  25       3.381 -17.188 -10.680  1.00 72.12
ATOM    202  CG  MET A  25       1.977 -17.297 -11.250  1.00 72.12
ATOM    203  SD  MET A  25       1.057 -15.717 -11.195  1.00 72.12
ATOM    204  CE  MET A  25       2.272 -14.610 -11.974  1.00 72.12
ATOM    205  N   ILE A  26       5.539 -17.969  -8.211  1.00 65.94
ATOM    206  CA  ILE A  26       6.906 -17.781  -7.730  1.00 65.94
ATOM    207  C   ILE A  26       7.461 -19.125  -7.254  1.00 65.94
ATOM    208  O   ILE A  26       6.926 -19.734  -6.324  1.00 65.94
ATOM    209  CB  ILE A  26       6.969 -16.750  -6.590  1.00 65.94
ATOM    210  CG1 ILE A  26       6.766 -15.327  -7.147  1.00 65.94
ATOM    211  CG2 ILE A  26       8.305 -16.844  -5.838  1.00 65.94
ATOM    212  CD1 ILE A  26       7.722 -14.959  -8.275  1.00 65.94
ATOM    213  N   PRO A  27       8.602 -19.594  -7.910  1.00 69.00
ATOM    214  CA  PRO A  27       9.203 -20.859  -7.469  1.00 69.00
ATOM    215  C   PRO A  27       9.656 -20.812  -6.012  1.00 69.00
ATOM    216  O   PRO A  27      10.289 -19.859  -5.582  1.00 69.00
ATOM    217  CB  PRO A  27      10.406 -21.016  -8.406  1.00 69.00
ATOM    218  CG  PRO A  27      10.835 -19.611  -8.714  1.00 69.00
ATOM    219  CD  PRO A  27       9.622 -18.730  -8.710  1.00 69.00
ATOM    220  N   GLY A  28       9.195 -21.844  -5.207  1.00 67.69
ATOM    221  CA  GLY A  28       9.562 -21.938  -3.805  1.00 67.69
ATOM    222  C   GLY A  28       8.516 -21.375  -2.869  1.00 67.69
ATOM    223  O   GLY A  28       8.586 -21.562  -1.653  1.00 67.69
ATOM    224  N   MET A  29       7.570 -20.656  -3.408  1.00 64.25
ATOM    225  CA  MET A  29       6.559 -20.047  -2.555  1.00 64.25
ATOM    226  C   MET A  29       5.223 -20.766  -2.686  1.00 64.25
ATOM    227  O   MET A  29       4.281 -20.484  -1.948  1.00 64.25
ATOM    228  CB  MET A  29       6.379 -18.562  -2.904  1.00 64.25
ATOM    229  CG  MET A  29       7.344 -17.646  -2.178  1.00 64.25
ATOM    230  SD  MET A  29       6.876 -17.375  -0.424  1.00 64.25
ATOM    231  CE  MET A  29       5.856 -15.891  -0.592  1.00 64.25
ATOM    232  N   SER A  30       5.113 -21.688  -3.623  1.00 67.44
ATOM    233  CA  SER A  30       3.879 -22.438  -3.834  1.00 67.44
ATOM    234  C   SER A  30       3.389 -23.078  -2.537  1.00 67.44
ATOM    235  O   SER A  30       2.188 -23.281  -2.352  1.00 67.44
ATOM    236  CB  SER A  30       4.086 -23.531  -4.895  1.00 67.44
ATOM    237  OG  SER A  30       2.960 -23.626  -5.744  1.00 67.44
ATOM    238  N   GLY A  31       4.340 -23.234  -1.661  1.00 62.44
ATOM    239  CA  GLY A  31       3.973 -23.906  -0.423  1.00 62.44
ATOM    240  C   GLY A  31       3.346 -22.969   0.597  1.00 62.44
ATOM    241  O   GLY A  31       2.791 -23.422   1.601  1.00 62.44
ATOM    242  N   PHE A  32       3.504 -21.734   0.342  1.00 61.78
ATOM    243  CA  PHE A  32       2.971 -20.781   1.294  1.00 61.78
ATOM    244  C   PHE A  32       1.582 -20.312   0.872  1.00 61.78
ATOM    245  O   PHE A  32       1.035 -19.359   1.449  1.00 61.78
ATOM    246  CB  PHE A  32       3.910 -19.578   1.427  1.00 61.78
ATOM    247  CG  PHE A  32       3.688 -18.764   2.671  1.00 61.78
ATOM    248  CD1 PHE A  32       3.352 -19.378   3.873  1.00 61.78
ATOM    249  CD2 PHE A  32       3.813 -17.383   2.640  1.00 61.78
ATOM    250  CE1 PHE A  32       3.151 -18.628   5.027  1.00 61.78
ATOM    251  CE2 PHE A  32       3.626 -16.621   3.793  1.00 61.78
ATOM    252  CZ  PHE A  32       3.280 -17.248   4.982  1.00 61.78
ATOM    253  N   THR A  33       1.022 -21.016  -0.107  1.00 64.06
ATOM    254  CA  THR A  33      -0.303 -20.688  -0.625  1.00 64.06
ATOM    255  C   THR A  33      -1.387 -21.094   0.369  1.00 64.06
ATOM    256  O   THR A  33      -1.095 -21.719   1.390  1.00 64.06
ATOM    257  CB  THR A  33      -0.557 -21.375  -1.979  1.00 64.06
ATOM    258  OG1 THR A  33      -0.293 -22.779  -1.853  1.00 64.06
ATOM    259  CG2 THR A  33       0.342 -20.800  -3.067  1.00 64.06
ATOM    260  N   GLY A  34      -2.551 -20.422   0.270  1.00 72.31
ATOM    261  CA  GLY A  34      -3.678 -20.656   1.159  1.00 72.31
ATOM    262  C   GLY A  34      -4.016 -19.453   2.029  1.00 72.31
ATOM    263  O   GLY A  34      -4.227 -18.359   1.521  1.00 72.31
ATOM    264  N   ASN A  35      -3.770 -19.734   3.342  1.00 72.69
ATOM    265  CA  ASN A  35      -4.184 -18.719   4.301  1.00 72.69
ATOM    266  C   ASN A  35      -3.389 -17.422   4.129  1.00 72.69
ATOM    267  O   ASN A  35      -3.928 -16.328   4.293  1.00 72.69
ATOM    268  CB  ASN A  35      -4.047 -19.234   5.730  1.00 72.69
ATOM    269  CG  ASN A  35      -4.187 -18.131   6.761  1.00 72.69
ATOM    270  OD1 ASN A  35      -3.274 -17.877   7.550  1.00 72.69
ATOM    271  ND2 ASN A  35      -5.335 -17.456   6.759  1.00 72.69
ATOM    272  N   ALA A  36      -2.189 -17.609   3.666  1.00 72.75
ATOM    273  CA  ALA A  36      -1.338 -16.438   3.486  1.00 72.75
ATOM    274  C   ALA A  36      -1.769 -15.625   2.266  1.00 72.75
ATOM    275  O   ALA A  36      -1.713 -14.391   2.277  1.00 72.75
ATOM    276  CB  ALA A  36       0.125 -16.844   3.355  1.00 72.75
ATOM    277  N   GLY A  37      -2.221 -16.359   1.258  1.00 75.75
ATOM    278  CA  GLY A  37      -2.727 -15.695   0.068  1.00 75.75
ATOM    279  C   GLY A  37      -4.000 -14.914   0.321  1.00 75.75
ATOM    280  O   GLY A  37      -4.109 -13.750  -0.076  1.00 75.75
ATOM    281  N   ASP A  38      -4.812 -15.531   1.084  1.00 78.44
ATOM    282  CA  ASP A  38      -6.082 -14.883   1.396  1.00 78.44
ATOM    283  C   ASP A  38      -5.867 -13.625   2.236  1.00 78.44
ATOM    284  O   ASP A  38      -6.484 -12.586   1.984  1.00 78.44
ATOM    285  CB  ASP A  38      -7.012 -15.852   2.129  1.00 78.44
ATOM    286  CG  ASP A  38      -8.385 -15.258   2.414  1.00 78.44
ATOM    287  OD1 ASP A  38      -9.044 -14.780   1.466  1.00 78.44
ATOM    288  OD2 ASP A  38      -8.792 -15.261   3.588  1.00 78.44
ATOM    289  N   ALA A  39      -4.984 -13.758   3.213  1.00 78.19
ATOM    290  CA  ALA A  39      -4.656 -12.609   4.055  1.00 78.19
ATOM    291  C   ALA A  39      -4.016 -11.492   3.234  1.00 78.19
ATOM    292  O   ALA A  39      -4.266 -10.312   3.484  1.00 78.19
ATOM    293  CB  ALA A  39      -3.729 -13.031   5.191  1.00 78.19
ATOM    294  N   GLY A  40      -3.285 -11.945   2.281  1.00 79.00
ATOM    295  CA  GLY A  40      -2.670 -10.984   1.384  1.00 79.00
ATOM    296  C   GLY A  40      -3.680 -10.227   0.539  1.00 79.00
ATOM    297  O   GLY A  40      -3.574  -9.008   0.376  1.00 79.00
ATOM    298  N   ASP A  41      -4.629 -10.938   0.058  1.00 81.75
ATOM    299  CA  ASP A  41      -5.676 -10.312  -0.745  1.00 81.75
ATOM    300  C   ASP A  41      -6.449  -9.273   0.070  1.00 81.75
ATOM    301  O   ASP A  41      -6.723  -8.180  -0.412  1.00 81.75
ATOM    302  CB  ASP A  41      -6.633 -11.367  -1.298  1.00 81.75
ATOM    303  CG  ASP A  41      -6.414 -11.648  -2.776  1.00 81.75
ATOM    304  OD1 ASP A  41      -5.395 -11.191  -3.339  1.00 81.75
ATOM    305  OD2 ASP A  41      -7.272 -12.327  -3.382  1.00 81.75
ATOM    306  N   VAL A  42      -6.699  -9.594   1.277  1.00 82.81
ATOM    307  CA  VAL A  42      -7.441  -8.703   2.158  1.00 82.81
ATOM    308  C   VAL A  42      -6.621  -7.445   2.436  1.00 82.81
ATOM    309  O   VAL A  42      -7.141  -6.328   2.371  1.00 82.81
ATOM    310  CB  VAL A  42      -7.816  -9.398   3.486  1.00 82.81
ATOM    311  CG1 VAL A  42      -8.649  -8.469   4.367  1.00 82.81
ATOM    312  CG2 VAL A  42      -8.574 -10.691   3.213  1.00 82.81
ATOM    313  N   THR A  43      -5.383  -7.680   2.680  1.00 83.25
ATOM    314  CA  THR A  43      -4.492  -6.562   2.980  1.00 83.25
ATOM    315  C   THR A  43      -4.371  -5.629   1.778  1.00 83.25
ATOM    316  O   THR A  43      -4.422  -4.406   1.927  1.00 83.25
ATOM    317  CB  THR A  43      -3.094  -7.059   3.393  1.00 83.25
ATOM    318  OG1 THR A  43      -3.212  -7.906   4.545  1.00 83.25
ATOM    319  CG2 THR A  43      -2.171  -5.892   3.727  1.00 83.25
ATOM    320  N   LEU A  44      -4.246  -6.207   0.646  1.00 84.12
ATOM    321  CA  LEU A  44      -4.133  -5.410  -0.571  1.00 84.12
ATOM    322  C   LEU A  44      -5.375  -4.551  -0.775  1.00 84.12
ATOM    323  O   LEU A  44      -5.266  -3.352  -1.044  1.00 84.12
ATOM    324  CB  LEU A  44      -3.922  -6.320  -1.786  1.00 84.12
ATOM    325  CG  LEU A  44      -3.062  -5.753  -2.917  1.00 84.12
ATOM    326  CD1 LEU A  44      -1.618  -5.590  -2.455  1.00 84.12
ATOM    327  CD2 LEU A  44      -3.138  -6.651  -4.149  1.00 84.12
ATOM    328  N   LYS A  45      -6.453  -5.148  -0.602  1.00 87.69
ATOM    329  CA  LYS A  45      -7.703  -4.418  -0.782  1.00 87.69
ATOM    330  C   LYS A  45      -7.855  -3.314   0.262  1.00 87.69
ATOM    331  O   LYS A  45      -8.312  -2.213  -0.050  1.00 87.69
ATOM    332  CB  LYS A  45      -8.898  -5.371  -0.711  1.00 87.69
ATOM    333  CG  LYS A  45      -9.693  -5.466  -2.006  1.00 87.69
ATOM    334  CD  LYS A  45     -10.654  -4.300  -2.161  1.00 87.69
ATOM    335  CE  LYS A  45     -11.519  -4.440  -3.409  1.00 87.69
ATOM    336  NZ  LYS A  45     -12.580  -3.400  -3.469  1.00 87.69
ATOM    337  N   THR A  46      -7.426  -3.643   1.451  1.00 88.75
ATOM    338  CA  THR A  46      -7.469  -2.670   2.537  1.00 88.75
ATOM    339  C   THR A  46      -6.609  -1.453   2.209  1.00 88.75
ATOM    340  O   THR A  46      -7.055  -0.313   2.355  1.00 88.75
ATOM    341  CB  THR A  46      -6.996  -3.293   3.863  1.00 88.75
ATOM    342  OG1 THR A  46      -7.930  -4.300   4.271  1.00 88.75
ATOM    343  CG2 THR A  46      -6.896  -2.238   4.960  1.00 88.75
ATOM    344  N   PHE A  47      -5.473  -1.702   1.729  1.00 89.94
ATOM    345  CA  PHE A  47      -4.566  -0.611   1.384  1.00 89.94
ATOM    346  C   PHE A  47      -5.133   0.221   0.240  1.00 89.94
ATOM    347  O   PHE A  47      -5.105   1.453   0.289  1.00 89.94
ATOM    348  CB  PHE A  47      -3.188  -1.156   1.002  1.00 89.94
ATOM    349  CG  PHE A  47      -2.306  -1.464   2.185  1.00 89.94
ATOM    350  CD1 PHE A  47      -2.844  -1.562   3.463  1.00 89.94
ATOM    351  CD2 PHE A  47      -0.941  -1.654   2.017  1.00 89.94
ATOM    352  CE1 PHE A  47      -2.033  -1.846   4.558  1.00 89.94
ATOM    353  CE2 PHE A  47      -0.124  -1.939   3.108  1.00 89.94
ATOM    354  CZ  PHE A  47      -0.671  -2.033   4.375  1.00 89.94
ATOM    355  N   ILE A  48      -5.652  -0.433  -0.704  1.00 92.19
ATOM    356  CA  ILE A  48      -6.227   0.272  -1.843  1.00 92.19
ATOM    357  C   ILE A  48      -7.398   1.136  -1.378  1.00 92.19
ATOM    358  O   ILE A  48      -7.496   2.309  -1.746  1.00 92.19
ATOM    359  CB  ILE A  48      -6.691  -0.711  -2.941  1.00 92.19
ATOM    360  CG1 ILE A  48      -5.480  -1.304  -3.672  1.00 92.19
ATOM    361  CG2 ILE A  48      -7.637  -0.017  -3.924  1.00 92.19
ATOM    362  CD1 ILE A  48      -5.820  -2.479  -4.578  1.00 92.19
ATOM    363  N   HIS A  49      -8.227   0.630  -0.471  1.00 95.62
ATOM    364  CA  HIS A  49      -9.352   1.384   0.064  1.00 95.62
ATOM    365  C   HIS A  49      -8.883   2.643   0.786  1.00 95.62
ATOM    366  O   HIS A  49      -9.500   3.701   0.660  1.00 95.62
ATOM    367  CB  HIS A  49     -10.180   0.511   1.011  1.00 95.62
ATOM    368  CG  HIS A  49     -11.073  -0.458   0.307  1.00 95.62
ATOM    369  ND1 HIS A  49     -11.714  -1.488   0.961  1.00 95.62
ATOM    370  CD2 HIS A  49     -11.441  -0.551  -0.994  1.00 95.62
ATOM    371  CE1 HIS A  49     -12.433  -2.174   0.089  1.00 95.62
ATOM    372  NE2 HIS A  49     -12.281  -1.627  -1.105  1.00 95.62
ATOM    373  N   MET A  50      -7.863   2.457   1.500  1.00 96.44
ATOM    374  CA  MET A  50      -7.340   3.611   2.227  1.00 96.44
ATOM    375  C   MET A  50      -6.746   4.637   1.264  1.00 96.44
ATOM    376  O   MET A  50      -6.945   5.840   1.433  1.00 96.44
ATOM    377  CB  MET A  50      -6.285   3.174   3.242  1.00 96.44
ATOM    378  CG  MET A  50      -6.861   2.492   4.472  1.00 96.44
ATOM    379  SD  MET A  50      -5.607   2.233   5.786  1.00 96.44
ATOM    380  CE  MET A  50      -4.643   0.882   5.045  1.00 96.44
ATOM    381  N   MET A  51      -6.129   4.148   0.274  1.00 96.81
ATOM    382  CA  MET A  51      -5.520   5.066  -0.684  1.00 96.81
ATOM    383  C   MET A  51      -6.582   5.734  -1.550  1.00 96.81
ATOM    384  O   MET A  51      -6.410   6.875  -1.982  1.00 96.81
ATOM    385  CB  MET A  51      -4.512   4.332  -1.569  1.00 96.81
ATOM    386  CG  MET A  51      -3.210   3.992  -0.863  1.00 96.81
ATOM    387  SD  MET A  51      -1.956   3.286  -2.001  1.00 96.81
ATOM    388  CE  MET A  51      -2.637   1.620  -2.235  1.00 96.81
ATOM    389  N   ASP A  52      -7.703   5.094  -1.757  1.00 97.94
ATOM    390  CA  ASP A  52      -8.844   5.688  -2.439  1.00 97.94
ATOM    391  C   ASP A  52      -9.383   6.887  -1.667  1.00 97.94
ATOM    392  O   ASP A  52     -10.031   7.766  -2.242  1.00 97.94
ATOM    393  CB  ASP A  52      -9.953   4.648  -2.637  1.00 97.94
ATOM    394  CG  ASP A  52      -9.796   3.847  -3.918  1.00 97.94
ATOM    395  OD1 ASP A  52      -9.188   4.361  -4.886  1.00 97.94
ATOM    396  OD2 ASP A  52     -10.275   2.696  -3.960  1.00 97.94
ATOM    397  N   SER A  53      -9.117   6.930  -0.361  1.00 97.88
ATOM    398  CA  SER A  53      -9.594   8.008   0.496  1.00 97.88
ATOM    399  C   SER A  53      -8.562   9.133   0.596  1.00 97.88
ATOM    400  O   SER A  53      -8.734  10.070   1.369  1.00 97.88
ATOM    401  CB  SER A  53      -9.922   7.480   1.894  1.00 97.88
ATOM    402  OG  SER A  53      -8.735   7.201   2.616  1.00 97.88
ATOM    403  N   MET A  54      -7.535   9.039  -0.171  1.00 97.94
ATOM    404  CA  MET A  54      -6.516  10.086  -0.192  1.00 97.94
ATOM    405  C   MET A  54      -6.715  11.016  -1.386  1.00 97.94
ATOM    406  O   MET A  54      -7.316  10.625  -2.389  1.00 97.94
ATOM    407  CB  MET A  54      -5.117   9.477  -0.232  1.00 97.94
ATOM    408  CG  MET A  54      -4.754   8.688   1.016  1.00 97.94
ATOM    409  SD  MET A  54      -3.111   7.879   0.885  1.00 97.94
ATOM    410  CE  MET A  54      -2.855   7.395   2.615  1.00 97.94
ATOM    411  N   THR A  55      -6.227  12.266  -1.228  1.00 97.19
ATOM    412  CA  THR A  55      -6.297  13.203  -2.346  1.00 97.19
ATOM    413  C   THR A  55      -5.195  12.914  -3.363  1.00 97.19
ATOM    414  O   THR A  55      -4.195  12.273  -3.035  1.00 97.19
ATOM    415  CB  THR A  55      -6.184  14.664  -1.864  1.00 97.19
ATOM    416  OG1 THR A  55      -4.816  14.948  -1.549  1.00 97.19
ATOM    417  CG2 THR A  55      -7.038  14.896  -0.625  1.00 97.19
ATOM    418  N   ALA A  56      -5.469  13.438  -4.543  1.00 97.25
ATOM    419  CA  ALA A  56      -4.449  13.281  -5.578  1.00 97.25
ATOM    420  C   ALA A  56      -3.119  13.883  -5.129  1.00 97.25
ATOM    421  O   ALA A  56      -2.057  13.312  -5.375  1.00 97.25
ATOM    422  CB  ALA A  56      -4.910  13.930  -6.883  1.00 97.25
ATOM    423  N   ALA A  57      -3.197  15.055  -4.496  1.00 96.75
ATOM    424  CA  ALA A  57      -1.986  15.719  -4.027  1.00 96.75
ATOM    425  C   ALA A  57      -1.237  14.859  -3.018  1.00 96.75
ATOM    426  O   ALA A  57      -0.004  14.828  -3.012  1.00 96.75
ATOM    427  CB  ALA A  57      -2.330  17.078  -3.410  1.00 96.75
ATOM    428  N   GLU A  58      -1.958  14.164  -2.164  1.00 96.75
ATOM    429  CA  GLU A  58      -1.342  13.281  -1.176  1.00 96.75
ATOM    430  C   GLU A  58      -0.677  12.078  -1.844  1.00 96.75
ATOM    431  O   GLU A  58       0.445  11.711  -1.491  1.00 96.75
ATOM    432  CB  GLU A  58      -2.381  12.805  -0.156  1.00 96.75
ATOM    433  CG  GLU A  58      -2.741  13.852   0.887  1.00 96.75
ATOM    434  CD  GLU A  58      -3.964  13.484   1.710  1.00 96.75
ATOM    435  OE1 GLU A  58      -4.176  14.085   2.786  1.00 96.75
ATOM    436  OE2 GLU A  58      -4.715  12.586   1.276  1.00 96.75
ATOM    437  N   LEU A  59      -1.322  11.453  -2.791  1.00 97.56
ATOM    438  CA  LEU A  59      -0.809  10.273  -3.479  1.00 97.56
ATOM    439  C   LEU A  59       0.420  10.625  -4.312  1.00 97.56
ATOM    440  O   LEU A  59       1.342   9.812  -4.438  1.00 97.56
ATOM    441  CB  LEU A  59      -1.890   9.664  -4.375  1.00 97.56
ATOM    442  CG  LEU A  59      -3.044   8.958  -3.659  1.00 97.56
ATOM    443  CD1 LEU A  59      -4.099   8.518  -4.667  1.00 97.56
ATOM    444  CD2 LEU A  59      -2.531   7.772  -2.853  1.00 97.56
ATOM    445  N   ASP A  60       0.532  11.828  -4.766  1.00 97.00
ATOM    446  CA  ASP A  60       1.593  12.250  -5.676  1.00 97.00
ATOM    447  C   ASP A  60       2.783  12.820  -4.910  1.00 97.00
ATOM    448  O   ASP A  60       3.861  13.008  -5.473  1.00 97.00
ATOM    449  CB  ASP A  60       1.066  13.281  -6.676  1.00 97.00
ATOM    450  CG  ASP A  60       0.191  12.673  -7.755  1.00 97.00
ATOM    451  OD1 ASP A  60       0.275  11.448  -7.986  1.00 97.00
ATOM    452  OD2 ASP A  60      -0.589  13.424  -8.379  1.00 97.00
ATOM    453  N   ASP A  61       2.566  13.078  -3.629  1.00 95.56
ATOM    454  CA  ASP A  61       3.584  13.758  -2.832  1.00 95.56
ATOM    455  C   ASP A  61       4.738  12.812  -2.498  1.00 95.56
ATOM    456  O   ASP A  61       4.555  11.836  -1.769  1.00 95.56
ATOM    457  CB  ASP A  61       2.975  14.312  -1.546  1.00 95.56
ATOM    458  CG  ASP A  61       3.868  15.339  -0.863  1.00 95.56
ATOM    459  OD1 ASP A  61       5.078  15.384  -1.161  1.00 95.56
ATOM    460  OD2 ASP A  61       3.353  16.099  -0.016  1.00 95.56
ATOM    461  N   SER A  62       5.965  13.172  -2.904  1.00 91.19
ATOM    462  CA  SER A  62       7.148  12.375  -2.619  1.00 91.19
ATOM    463  C   SER A  62       7.543  12.477  -1.149  1.00 91.19
ATOM    464  O   SER A  62       8.320  11.656  -0.652  1.00 91.19
ATOM    465  CB  SER A  62       8.320  12.812  -3.500  1.00 91.19
ATOM    466  OG  SER A  62       7.967  12.744  -4.875  1.00 91.19
ATOM    467  N   ARG A  63       6.973  13.523  -0.484  1.00 92.81
ATOM    468  CA  ARG A  63       7.301  13.734   0.922  1.00 92.81
ATOM    469  C   ARG A  63       6.141  13.328   1.822  1.00 92.81
ATOM    470  O   ARG A  63       6.027  13.805   2.953  1.00 92.81
ATOM    471  CB  ARG A  63       7.676  15.195   1.177  1.00 92.81
ATOM    472  CG  ARG A  63       9.017  15.599   0.584  1.00 92.81
ATOM    473  CD  ARG A  63       9.308  17.068   0.812  1.00 92.81
ATOM    474  NE  ARG A  63       8.218  17.918   0.341  1.00 92.81
ATOM    475  CZ  ARG A  63       7.739  18.975   0.993  1.00 92.81
ATOM    476  NH1 ARG A  63       8.249  19.334   2.163  1.00 92.81
ATOM    477  NH2 ARG A  63       6.747  19.677   0.472  1.00 92.81
ATOM    478  N   VAL A  64       5.328  12.398   1.340  1.00 93.00
ATOM    479  CA  VAL A  64       4.094  12.062   2.037  1.00 93.00
ATOM    480  C   VAL A  64       4.414  11.555   3.443  1.00 93.00
ATOM    481  O   VAL A  64       3.680  11.844   4.391  1.00 93.00
ATOM    482  CB  VAL A  64       3.283  10.992   1.265  1.00 93.00
ATOM    483  CG1 VAL A  64       3.908   9.609   1.436  1.00 93.00
ATOM    484  CG2 VAL A  64       1.829  10.987   1.732  1.00 93.00
ATOM    485  N   LYS A  65       5.414  10.914   3.623  1.00 90.75
ATOM    486  CA  LYS A  65       5.812  10.406   4.930  1.00 90.75
ATOM    487  C   LYS A  65       5.980  11.539   5.938  1.00 90.75
ATOM    488  O   LYS A  65       5.586  11.406   7.098  1.00 90.75
ATOM    489  CB  LYS A  65       7.113   9.609   4.820  1.00 90.75
ATOM    490  CG  LYS A  65       7.522   8.917   6.112  1.00 90.75
ATOM    491  CD  LYS A  65       6.674   7.678   6.374  1.00 90.75
ATOM    492  CE  LYS A  65       7.092   6.969   7.656  1.00 90.75
ATOM    493  NZ  LYS A  65       8.490   6.462   7.583  1.00 90.75
ATOM    494  N   LYS A  66       6.441  12.578   5.496  1.00 91.69
ATOM    495  CA  LYS A  66       6.688  13.742   6.348  1.00 91.69
ATOM    496  C   LYS A  66       5.430  14.594   6.492  1.00 91.69
ATOM    497  O   LYS A  66       5.227  15.242   7.520  1.00 91.69
ATOM    498  CB  LYS A  66       7.832  14.586   5.789  1.00 91.69
ATOM    499  CG  LYS A  66       9.004  13.763   5.258  1.00 91.69
ATOM    500  CD  LYS A  66      10.052  14.655   4.605  1.00 91.69
ATOM    501  CE  LYS A  66      11.261  13.851   4.156  1.00 91.69
ATOM    502  NZ  LYS A  66      12.284  14.710   3.476  1.00 91.69
ATOM    503  N   THR A  67       4.602  14.531   5.484  1.00 93.19
ATOM    504  CA  THR A  67       3.459  15.445   5.461  1.00 93.19
ATOM    505  C   THR A  67       2.203  14.750   5.980  1.00 93.19
ATOM    506  O   THR A  67       1.161  15.383   6.152  1.00 93.19
ATOM    507  CB  THR A  67       3.201  15.977   4.043  1.00 93.19
ATOM    508  OG1 THR A  67       3.248  14.891   3.111  1.00 93.19
ATOM    509  CG2 THR A  67       4.243  17.023   3.646  1.00 93.19
ATOM    510  N   MET A  68       2.338  13.453   6.270  1.00 95.75
ATOM    511  CA  MET A  68       1.202  12.703   6.809  1.00 95.75
ATOM    512  C   MET A  68       0.979  13.039   8.281  1.00 95.75
ATOM    513  O   MET A  68       1.402  12.289   9.164  1.00 95.75
ATOM    514  CB  MET A  68       1.420  11.203   6.641  1.00 95.75
ATOM    515  CG  MET A  68       0.159  10.373   6.836  1.00 95.75
ATOM    516  SD  MET A  68      -1.172  10.837   5.662  1.00 95.75
ATOM    517  CE  MET A  68      -0.482  10.182   4.118  1.00 95.75
ATOM    518  N   THR A  69       0.111  14.062   8.531  1.00 95.75
ATOM    519  CA  THR A  69      -0.173  14.547   9.875  1.00 95.75
ATOM    520  C   THR A  69      -1.257  13.703  10.539  1.00 95.75
ATOM    521  O   THR A  69      -1.984  12.977   9.859  1.00 95.75
ATOM    522  CB  THR A  69      -0.612  16.031   9.859  1.00 95.75
ATOM    523  OG1 THR A  69      -1.949  16.115   9.354  1.00 95.75
ATOM    524  CG2 THR A  69       0.309  16.868   8.978  1.00 95.75
ATOM    525  N   PRO A  70      -1.396  13.820  11.883  1.00 96.44
ATOM    526  CA  PRO A  70      -2.473  13.102  12.562  1.00 96.44
ATOM    527  C   PRO A  70      -3.855  13.453  12.031  1.00 96.44
ATOM    528  O   PRO A  70      -4.723  12.586  11.922  1.00 96.44
ATOM    529  CB  PRO A  70      -2.322  13.539  14.023  1.00 96.44
ATOM    530  CG  PRO A  70      -0.864  13.813  14.193  1.00 96.44
ATOM    531  CD  PRO A  70      -0.308  14.259  12.872  1.00 96.44
ATOM    532  N   THR A  71      -3.998  14.680  11.680  1.00 97.12
ATOM    533  CA  THR A  71      -5.273  15.109  11.133  1.00 97.12
ATOM    534  C   THR A  71      -5.562  14.406   9.812  1.00 97.12
ATOM    535  O   THR A  71      -6.684  13.938   9.578  1.00 97.12
ATOM    536  CB  THR A  71      -5.301  16.641  10.914  1.00 97.12
ATOM    537  OG1 THR A  71      -4.491  16.966   9.775  1.00 97.12
ATOM    538  CG2 THR A  71      -4.767  17.378  12.132  1.00 97.12
ATOM    539  N   ARG A  72      -4.559  14.320   8.969  1.00 97.31
ATOM    540  CA  ARG A  72      -4.723  13.633   7.688  1.00 97.31
ATOM    541  C   ARG A  72      -4.988  12.148   7.895  1.00 97.31
ATOM    542  O   ARG A  72      -5.855  11.570   7.234  1.00 97.31
ATOM    543  CB  ARG A  72      -3.480  13.828   6.812  1.00 97.31
ATOM    544  CG  ARG A  72      -3.612  14.951   5.796  1.00 97.31
ATOM    545  CD  ARG A  72      -2.322  15.165   5.019  1.00 97.31
ATOM    546  NE  ARG A  72      -2.504  16.106   3.916  1.00 97.31
ATOM    547  CZ  ARG A  72      -1.532  16.836   3.381  1.00 97.31
ATOM    548  NH1 ARG A  72      -0.284  16.750   3.834  1.00 97.31
ATOM    549  NH2 ARG A  72      -1.809  17.661   2.381  1.00 97.31
ATOM    550  N   ILE A  73      -4.301  11.539   8.805  1.00 97.56
ATOM    551  CA  ILE A  73      -4.469  10.125   9.109  1.00 97.56
ATOM    552  C   ILE A  73      -5.895   9.867   9.602  1.00 97.56
ATOM    553  O   ILE A  73      -6.547   8.922   9.172  1.00 97.56
ATOM    554  CB  ILE A  73      -3.445   9.648  10.164  1.00 97.56
ATOM    555  CG1 ILE A  73      -2.035   9.633   9.570  1.00 97.56
ATOM    556  CG2 ILE A  73      -3.830   8.266  10.703  1.00 97.56
ATOM    557  CD1 ILE A  73      -0.938   9.328  10.578  1.00 97.56
ATOM    558  N   HIS A  74      -6.363  10.719  10.438  1.00 97.88
ATOM    559  CA  HIS A  74      -7.727  10.594  10.938  1.00 97.88
ATOM    560  C   HIS A  74      -8.742  10.703   9.805  1.00 97.88
ATOM    561  O   HIS A  74      -9.719   9.953   9.773  1.00 97.88
ATOM    562  CB  HIS A  74      -8.008  11.664  11.992  1.00 97.88
ATOM    563  CG  HIS A  74      -7.519  11.306  13.359  1.00 97.88
ATOM    564  ND1 HIS A  74      -6.188  11.361  13.710  1.00 97.88
ATOM    565  CD2 HIS A  74      -8.188  10.900  14.463  1.00 97.88
ATOM    566  CE1 HIS A  74      -6.057  10.996  14.974  1.00 97.88
ATOM    567  NE2 HIS A  74      -7.255  10.708  15.458  1.00 97.88
ATOM    568  N   ARG A  75      -8.516  11.641   8.984  1.00 98.12
ATOM    569  CA  ARG A  75      -9.414  11.820   7.848  1.00 98.12
ATOM    570  C   ARG A  75      -9.438  10.578   6.965  1.00 98.12
ATOM    571  O   ARG A  75     -10.508  10.109   6.570  1.00 98.12
ATOM    572  CB  ARG A  75      -9.008  13.047   7.023  1.00 98.12
ATOM    573  CG  ARG A  75     -10.056  13.489   6.021  1.00 98.12
ATOM    574  CD  ARG A  75      -9.451  14.313   4.896  1.00 98.12
ATOM    575  NE  ARG A  75      -8.998  13.470   3.796  1.00 98.12
ATOM    576  CZ  ARG A  75      -7.817  13.570   3.194  1.00 98.12
ATOM    577  NH1 ARG A  75      -6.938  14.487   3.579  1.00 98.12
ATOM    578  NH2 ARG A  75      -7.505  12.750   2.202  1.00 98.12
ATOM    579  N   ILE A  76      -8.289  10.055   6.629  1.00 98.38
ATOM    580  CA  ILE A  76      -8.180   8.875   5.781  1.00 98.38
ATOM    581  C   ILE A  76      -8.859   7.688   6.457  1.00 98.38
ATOM    582  O   ILE A  76      -9.625   6.961   5.820  1.00 98.38
ATOM    583  CB  ILE A  76      -6.703   8.539   5.465  1.00 98.38
ATOM    584  CG1 ILE A  76      -6.074   9.648   4.613  1.00 98.38
ATOM    585  CG2 ILE A  76      -6.594   7.184   4.770  1.00 98.38
ATOM    586  CD1 ILE A  76      -4.551   9.641   4.609  1.00 98.38
ATOM    587  N   ALA A  77      -8.633   7.523   7.758  1.00 98.00
ATOM    588  CA  ALA A  77      -9.242   6.430   8.516  1.00 98.00
ATOM    589  C   ALA A  77     -10.766   6.516   8.469  1.00 98.00
ATOM    590  O   ALA A  77     -11.438   5.543   8.125  1.00 98.00
ATOM    591  CB  ALA A  77      -8.750   6.441   9.961  1.00 98.00
ATOM    592  N   ARG A  78     -11.211   7.660   8.727  1.00 97.81
ATOM    593  CA  ARG A  78     -12.656   7.867   8.719  1.00 97.81
ATOM    594  C   ARG A  78     -13.227   7.668   7.320  1.00 97.81
ATOM    595  O   ARG A  78     -14.281   7.043   7.156  1.00 97.81
ATOM    596  CB  ARG A  78     -13.000   9.266   9.234  1.00 97.81
ATOM    597  CG  ARG A  78     -14.462   9.639   9.086  1.00 97.81
ATOM    598  CD  ARG A  78     -15.325   9.011  10.176  1.00 97.81
ATOM    599  NE  ARG A  78     -15.600   7.602   9.897  1.00 97.81
ATOM    600  CZ  ARG A  78     -16.570   7.171   9.095  1.00 97.81
ATOM    601  NH1 ARG A  78     -17.380   8.027   8.484  1.00 97.81
ATOM    602  NH2 ARG A  78     -16.734   5.870   8.907  1.00 97.81
ATOM    603  N   GLY A  79     -12.539   8.203   6.371  1.00 97.88
ATOM    604  CA  GLY A  79     -13.023   8.133   5.004  1.00 97.88
ATOM    605  C   GLY A  79     -13.031   6.727   4.441  1.00 97.88
ATOM    606  O   GLY A  79     -13.891   6.375   3.635  1.00 97.88
ATOM    607  N   SER A  80     -12.078   5.949   4.824  1.00 97.62
ATOM    608  CA  SER A  80     -11.922   4.602   4.285  1.00 97.62
ATOM    609  C   SER A  80     -12.648   3.578   5.156  1.00 97.62
ATOM    610  O   SER A  80     -12.805   2.420   4.762  1.00 97.62
ATOM    611  CB  SER A  80     -10.445   4.230   4.172  1.00 97.62
ATOM    612  OG  SER A  80      -9.795   4.379   5.420  1.00 97.62
ATOM    613  N   GLY A  81     -13.086   3.973   6.285  1.00 97.25
ATOM    614  CA  GLY A  81     -13.742   3.045   7.191  1.00 97.25
ATOM    615  C   GLY A  81     -12.773   2.125   7.910  1.00 97.25
ATOM    616  O   GLY A  81     -13.156   1.035   8.344  1.00 97.25
ATOM    617  N   HIS A  82     -11.547   2.566   7.996  1.00 96.50
ATOM    618  CA  HIS A  82     -10.516   1.798   8.680  1.00 96.50
ATOM    619  C   HIS A  82     -10.008   2.535   9.922  1.00 96.50
ATOM    620  O   HIS A  82     -10.375   3.689  10.148  1.00 96.50
ATOM    621  CB  HIS A  82      -9.344   1.500   7.738  1.00 96.50
ATOM    622  CG  HIS A  82      -9.608   0.358   6.807  1.00 96.50
ATOM    623  ND1 HIS A  82      -9.686  -0.949   7.238  1.00 96.50
ATOM    624  CD2 HIS A  82      -9.809   0.329   5.471  1.00 96.50
ATOM    625  CE1 HIS A  82      -9.928  -1.735   6.200  1.00 96.50
ATOM    626  NE2 HIS A  82     -10.004  -0.984   5.117  1.00 96.50
ATOM    627  N   THR A  83      -9.195   1.819  10.664  1.00 95.88
ATOM    628  CA  THR A  83      -8.711   2.416  11.906  1.00 95.88
ATOM    629  C   THR A  83      -7.473   3.268  11.656  1.00 95.88
ATOM    630  O   THR A  83      -6.816   3.127  10.617  1.00 95.88
ATOM    631  CB  THR A  83      -8.391   1.336  12.961  1.00 95.88
ATOM    632  OG1 THR A  83      -7.216   0.623  12.560  1.00 95.88
ATOM    633  CG2 THR A  83      -9.544   0.350  13.105  1.00 95.88
ATOM    634  N   ILE A  84      -7.207   4.105  12.617  1.00 96.12
ATOM    635  CA  ILE A  84      -6.012   4.941  12.562  1.00 96.12
ATOM    636  C   ILE A  84      -4.770   4.059  12.492  1.00 96.12
ATOM    637  O   ILE A  84      -3.824   4.363  11.758  1.00 96.12
ATOM    638  CB  ILE A  84      -5.930   5.883  13.781  1.00 96.12
ATOM    639  CG1 ILE A  84      -7.242   6.655  13.958  1.00 96.12
ATOM    640  CG2 ILE A  84      -4.743   6.846  13.647  1.00 96.12
ATOM    641  CD1 ILE A  84      -7.468   7.747  12.924  1.00 96.12
ATOM    642  N   LEU A  85      -4.836   3.039  13.242  1.00 92.88
ATOM    643  CA  LEU A  85      -3.711   2.111  13.273  1.00 92.88
ATOM    644  C   LEU A  85      -3.480   1.489  11.898  1.00 92.88
ATOM    645  O   LEU A  85      -2.336   1.337  11.469  1.00 92.88
ATOM    646  CB  LEU A  85      -3.953   1.012  14.312  1.00 92.88
ATOM    647  CG  LEU A  85      -3.705   1.397  15.772  1.00 92.88
ATOM    648  CD1 LEU A  85      -2.386   2.150  15.905  1.00 92.88
ATOM    649  CD2 LEU A  85      -4.862   2.231  16.307  1.00 92.88
ATOM    650  N   GLU A  86      -4.488   1.192  11.227  1.00 90.81
ATOM    651  CA  GLU A  86      -4.383   0.609   9.891  1.00 90.81
ATOM    652  C   GLU A  86      -3.775   1.602   8.898  1.00 90.81
ATOM    653  O   GLU A  86      -2.975   1.222   8.047  1.00 90.81
ATOM    654  CB  GLU A  86      -5.754   0.144   9.391  1.00 90.81
ATOM    655  CG  GLU A  86      -6.157  -1.232   9.899  1.00 90.81
ATOM    656  CD  GLU A  86      -7.614  -1.571   9.628  1.00 90.81
ATOM    657  OE1 GLU A  86      -7.881  -2.586   8.943  1.00 90.81
ATOM    658  OE2 GLU A  86      -8.491  -0.816  10.096  1.00 90.81
ATOM    659  N   VAL A  87      -4.086   2.812   9.016  1.00 93.81
ATOM    660  CA  VAL A  87      -3.508   3.828   8.141  1.00 93.81
ATOM    661  C   VAL A  87      -2.018   3.979   8.438  1.00 93.81
ATOM    662  O   VAL A  87      -1.206   4.113   7.516  1.00 93.81
ATOM    663  CB  VAL A  87      -4.223   5.188   8.305  1.00 93.81
ATOM    664  CG1 VAL A  87      -3.607   6.234   7.379  1.00 93.81
ATOM    665  CG2 VAL A  87      -5.719   5.039   8.031  1.00 93.81
ATOM    666  N   HIS A  88      -1.704   3.910   9.727  1.00 91.12
ATOM    667  CA  HIS A  88      -0.289   3.939  10.078  1.00 91.12
ATOM    668  C   HIS A  88       0.454   2.752   9.469  1.00 91.12
ATOM    669  O   HIS A  88       1.573   2.902   8.977  1.00 91.12
ATOM    670  CB  HIS A  88      -0.115   3.949  11.594  1.00 91.12
ATOM    671  CG  HIS A  88      -0.191   5.314  12.197  1.00 91.12
ATOM    672  ND1 HIS A  88       0.913   6.128  12.345  1.00 91.12
ATOM    673  CD2 HIS A  88      -1.244   6.015  12.688  1.00 91.12
ATOM    674  CE1 HIS A  88       0.542   7.269  12.901  1.00 91.12
ATOM    675  NE2 HIS A  88      -0.761   7.224  13.117  1.00 91.12
ATOM    676  N   ASN A  89      -0.175   1.641   9.508  1.00 85.94
ATOM    677  CA  ASN A  89       0.427   0.449   8.914  1.00 85.94
ATOM    678  C   ASN A  89       0.637   0.610   7.414  1.00 85.94
ATOM    679  O   ASN A  89       1.646   0.154   6.871  1.00 85.94
ATOM    680  CB  ASN A  89      -0.432  -0.785   9.203  1.00 85.94
ATOM    681  CG  ASN A  89      -0.051  -1.472  10.501  1.00 85.94
ATOM    682  OD1 ASN A  89       0.567  -2.540  10.497  1.00 85.94
ATOM    683  ND2 ASN A  89      -0.420  -0.862  11.620  1.00 85.94
ATOM    684  N   LEU A  90      -0.299   1.195   6.754  1.00 89.25
ATOM    685  CA  LEU A  90      -0.150   1.488   5.336  1.00 89.25
ATOM    686  C   LEU A  90       1.084   2.350   5.082  1.00 89.25
ATOM    687  O   LEU A  90       1.905   2.027   4.223  1.00 89.25
ATOM    688  CB  LEU A  90      -1.397   2.195   4.801  1.00 89.25
ATOM    689  CG  LEU A  90      -1.271   2.844   3.420  1.00 89.25
ATOM    690  CD1 LEU A  90      -1.078   1.775   2.348  1.00 89.25
ATOM    691  CD2 LEU A  90      -2.496   3.699   3.115  1.00 89.25
ATOM    692  N   ILE A  91       1.255   3.416   5.859  1.00 90.00
ATOM    693  CA  ILE A  91       2.359   4.348   5.660  1.00 90.00
ATOM    694  C   ILE A  91       3.684   3.652   5.973  1.00 90.00
ATOM    695  O   ILE A  91       4.676   3.848   5.270  1.00 90.00
ATOM    696  CB  ILE A  91       2.199   5.613   6.535  1.00 90.00
ATOM    697  CG1 ILE A  91       0.921   6.367   6.152  1.00 90.00
ATOM    698  CG2 ILE A  91       3.428   6.516   6.406  1.00 90.00
ATOM    699  CD1 ILE A  91       0.855   6.770   4.688  1.00 90.00
ATOM    700  N   THR A  92       3.635   2.867   7.012  1.00 84.75
ATOM    701  CA  THR A  92       4.828   2.102   7.352  1.00 84.75
ATOM    702  C   THR A  92       5.184   1.129   6.230  1.00 84.75
ATOM    703  O   THR A  92       6.352   1.002   5.855  1.00 84.75
ATOM    704  CB  THR A  92       4.641   1.327   8.664  1.00 84.75
ATOM    705  OG1 THR A  92       4.537   2.257   9.752  1.00 84.75
ATOM    706  CG2 THR A  92       5.815   0.390   8.926  1.00 84.75
ATOM    707  N   SER A  93       4.207   0.447   5.750  1.00 84.19
ATOM    708  CA  SER A  93       4.418  -0.479   4.641  1.00 84.19
ATOM    709  C   SER A  93       4.945   0.246   3.408  1.00 84.19
ATOM    710  O   SER A  93       5.859  -0.243   2.736  1.00 84.19
ATOM    711  CB  SER A  93       3.121  -1.211   4.297  1.00 84.19
ATOM    712  OG  SER A  93       3.318  -2.101   3.211  1.00 84.19
ATOM    713  N   TYR A  94       4.387   1.363   3.105  1.00 86.25
ATOM    714  CA  TYR A  94       4.855   2.189   1.998  1.00 86.25
ATOM    715  C   TYR A  94       6.336   2.521   2.154  1.00 86.25
ATOM    716  O   TYR A  94       7.102   2.432   1.195  1.00 86.25
ATOM    717  CB  TYR A  94       4.035   3.480   1.905  1.00 86.25
ATOM    718  CG  TYR A  94       4.676   4.543   1.045  1.00 86.25
ATOM    719  CD1 TYR A  94       5.242   5.680   1.616  1.00 86.25
ATOM    720  CD2 TYR A  94       4.715   4.414  -0.339  1.00 86.25
ATOM    721  CE1 TYR A  94       5.828   6.664   0.828  1.00 86.25
ATOM    722  CE2 TYR A  94       5.301   5.391  -1.137  1.00 86.25
ATOM    723  CZ  TYR A  94       5.855   6.512  -0.545  1.00 86.25
ATOM    724  OH  TYR A  94       6.434   7.480  -1.330  1.00 86.25
ATOM    725  N   THR A  95       6.766   2.863   3.369  1.00 84.06
ATOM    726  CA  THR A  95       8.156   3.203   3.633  1.00 84.06
ATOM    727  C   THR A  95       9.070   2.020   3.328  1.00 84.06
ATOM    728  O   THR A  95      10.125   2.186   2.715  1.00 84.06
ATOM    729  CB  THR A  95       8.359   3.646   5.094  1.00 84.06
ATOM    730  OG1 THR A  95       7.566   4.815   5.348  1.00 84.06
ATOM    731  CG2 THR A  95       9.824   3.968   5.378  1.00 84.06
ATOM    732  N   LYS A  96       8.672   0.950   3.748  1.00 80.94
ATOM    733  CA  LYS A  96       9.453  -0.258   3.490  1.00 80.94
ATOM    734  C   LYS A  96       9.531  -0.551   1.995  1.00 80.94
ATOM    735  O   LYS A  96      10.586  -0.939   1.490  1.00 80.94
ATOM    736  CB  LYS A  96       8.844  -1.454   4.227  1.00 80.94
ATOM    737  CG  LYS A  96       8.882  -1.331   5.743  1.00 80.94
ATOM    738  CD  LYS A  96       8.368  -2.594   6.418  1.00 80.94
ATOM    739  CE  LYS A  96       8.432  -2.485   7.935  1.00 80.94
ATOM    740  NZ  LYS A  96       9.806  -2.155   8.413  1.00 80.94
ATOM    741  N   PHE A  97       8.406  -0.360   1.337  1.00 80.44
ATOM    742  CA  PHE A  97       8.352  -0.558  -0.107  1.00 80.44
ATOM    743  C   PHE A  97       9.305   0.396  -0.816  1.00 80.44
ATOM    744  O   PHE A  97      10.062  -0.015  -1.699  1.00 80.44
ATOM    745  CB  PHE A  97       6.930  -0.362  -0.631  1.00 80.44
ATOM    746  CG  PHE A  97       6.587  -1.243  -1.803  1.00 80.44
ATOM    747  CD1 PHE A  97       7.476  -1.391  -2.861  1.00 80.44
ATOM    748  CD2 PHE A  97       5.376  -1.922  -1.846  1.00 80.44
ATOM    749  CE1 PHE A  97       7.163  -2.206  -3.947  1.00 80.44
ATOM    750  CE2 PHE A  97       5.056  -2.737  -2.928  1.00 80.44
ATOM    751  CZ  PHE A  97       5.951  -2.877  -3.976  1.00 80.44
ATOM    752  N   GLU A  98       9.211   1.551  -0.429  1.00 82.38
ATOM    753  CA  GLU A  98      10.062   2.578  -1.019  1.00 82.38
ATOM    754  C   GLU A  98      11.539   2.240  -0.842  1.00 82.38
ATOM    755  O   GLU A  98      12.336   2.391  -1.773  1.00 82.38
ATOM    756  CB  GLU A  98       9.758   3.947  -0.401  1.00 82.38
ATOM    757  CG  GLU A  98      10.465   5.103  -1.094  1.00 82.38
ATOM    758  CD  GLU A  98      10.451   6.389  -0.281  1.00 82.38
ATOM    759  OE1 GLU A  98       9.364   6.984  -0.104  1.00 82.38
ATOM    760  OE2 GLU A  98      11.537   6.804   0.185  1.00 82.38
ATOM    761  N   ASP A  99      11.906   1.788   0.314  1.00 80.56
ATOM    762  CA  ASP A  99      13.289   1.426   0.605  1.00 80.56
ATOM    763  C   ASP A  99      13.766   0.301  -0.312  1.00 80.56
ATOM    764  O   ASP A  99      14.906   0.324  -0.792  1.00 80.56
ATOM    765  CB  ASP A  99      13.438   1.009   2.070  1.00 80.56
ATOM    766  CG  ASP A  99      14.164   2.044   2.910  1.00 80.56
ATOM    767  OD1 ASP A  99      15.412   2.104   2.861  1.00 80.56
ATOM    768  OD2 ASP A  99      13.482   2.809   3.629  1.00 80.56
ATOM    769  N   VAL A 100      13.008  -0.598  -0.478  1.00 75.62
ATOM    770  CA  VAL A 100      13.344  -1.740  -1.323  1.00 75.62
ATOM    771  C   VAL A 100      13.508  -1.281  -2.770  1.00 75.62
ATOM    772  O   VAL A 100      14.469  -1.668  -3.441  1.00 75.62
ATOM    773  CB  VAL A 100      12.266  -2.846  -1.237  1.00 75.62
ATOM    774  CG1 VAL A 100      12.588  -3.993  -2.192  1.00 75.62
ATOM    775  CG2 VAL A 100      12.132  -3.355   0.196  1.00 75.62
ATOM    776  N   VAL A 101      12.578  -0.417  -3.229  1.00 76.19
ATOM    777  CA  VAL A 101      12.617   0.084  -4.598  1.00 76.19
ATOM    778  C   VAL A 101      13.891   0.891  -4.816  1.00 76.19
ATOM    779  O   VAL A 101      14.555   0.757  -5.852  1.00 76.19
ATOM    780  CB  VAL A 101      11.375   0.949  -4.922  1.00 76.19
ATOM    781  CG1 VAL A 101      11.541   1.639  -6.277  1.00 76.19
ATOM    782  CG2 VAL A 101      10.111   0.095  -4.904  1.00 76.19
ATOM    783  N   LYS A 102      14.234   1.646  -3.842  1.00 77.69
ATOM    784  CA  LYS A 102      15.445   2.465  -3.939  1.00 77.69
ATOM    785  C   LYS A 102      16.688   1.594  -4.008  1.00 77.69
ATOM    786  O   LYS A 102      17.672   1.946  -4.676  1.00 77.69
ATOM    787  CB  LYS A 102      15.539   3.426  -2.754  1.00 77.69
ATOM    788  CG  LYS A 102      14.407   4.443  -2.690  1.00 77.69
ATOM    789  CD  LYS A 102      14.625   5.585  -3.675  1.00 77.69
ATOM    790  CE  LYS A 102      15.872   6.384  -3.338  1.00 77.69
ATOM    791  NZ  LYS A 102      16.625   6.787  -4.564  1.00 77.69
ATOM    792  N   LYS A 103      16.625   0.570  -3.371  1.00 75.69
ATOM    793  CA  LYS A 103      17.781  -0.319  -3.340  1.00 75.69
ATOM    794  C   LYS A 103      17.891  -1.107  -4.641  1.00 75.69
ATOM    795  O   LYS A 103      19.000  -1.483  -5.047  1.00 75.69
ATOM    796  CB  LYS A 103      17.688  -1.278  -2.152  1.00 75.69
ATOM    797  CG  LYS A 103      17.982  -0.628  -0.808  1.00 75.69
ATOM    798  CD  LYS A 103      17.250  -1.335   0.326  1.00 75.69
ATOM    799  CE  LYS A 103      17.710  -2.778   0.476  1.00 75.69
ATOM    800  NZ  LYS A 103      17.308  -3.352   1.796  1.00 75.69
ATOM    801  N   MET A 104      16.875  -1.406  -5.211  1.00 71.06
ATOM    802  CA  MET A 104      16.875  -2.221  -6.422  1.00 71.06
ATOM    803  C   MET A 104      17.141  -1.365  -7.656  1.00 71.06
ATOM    804  O   MET A 104      17.531  -1.883  -8.703  1.00 71.06
ATOM    805  CB  MET A 104      15.531  -2.951  -6.578  1.00 71.06
ATOM    806  CG  MET A 104      15.302  -4.035  -5.535  1.00 71.06
ATOM    807  SD  MET A 104      14.037  -5.252  -6.057  1.00 71.06
ATOM    808  CE  MET A 104      13.933  -6.271  -4.558  1.00 71.06
ATOM    809  N   GLY A 105      16.891  -0.047  -7.602  1.00 64.19
ATOM    810  CA  GLY A 105      17.203   0.825  -8.727  1.00 64.19
ATOM    811  C   GLY A 105      18.547   1.517  -8.594  1.00 64.19
ATOM    812  O   GLY A 105      19.297   1.600  -9.562  1.00 64.19
ATOM    813  OXT GLY A 105      18.863   1.964  -7.466  1.00 64.19
TER
ATOM    814  N   GLY B   1       9.492 -10.562 -12.742  1.00 39.94
ATOM    815  CA  GLY B   1      10.258  -9.328 -12.742  1.00 39.94
ATOM    816  C   GLY B   1      10.297  -8.641 -11.391  1.00 39.94
ATOM    817  O   GLY B   1       9.625  -9.070 -10.453  1.00 39.94
ATOM    818  N   ILE B   2      11.016  -7.699 -11.188  1.00 45.28
ATOM    819  CA  ILE B   2      11.391  -6.980  -9.977  1.00 45.28
ATOM    820  C   ILE B   2      10.133  -6.508  -9.250  1.00 45.28
ATOM    821  O   ILE B   2      10.047  -6.598  -8.023  1.00 45.28
ATOM    822  CB  ILE B   2      12.312  -5.781 -10.289  1.00 45.28
ATOM    823  CG1 ILE B   2      12.529  -4.930  -9.031  1.00 45.28
ATOM    824  CG2 ILE B   2      11.735  -4.936 -11.425  1.00 45.28
ATOM    825  CD1 ILE B   2      13.478  -3.762  -9.232  1.00 45.28
ATOM    826  N   ILE B   3       9.133  -6.184  -9.984  1.00 46.53
ATOM    827  CA  ILE B   3       7.863  -5.680  -9.477  1.00 46.53
ATOM    828  C   ILE B   3       7.133  -6.793  -8.727  1.00 46.53
ATOM    829  O   ILE B   3       6.574  -6.562  -7.652  1.00 46.53
ATOM    830  CB  ILE B   3       6.977  -5.129 -10.617  1.00 46.53
ATOM    831  CG1 ILE B   3       7.567  -3.831 -11.179  1.00 46.53
ATOM    832  CG2 ILE B   3       5.542  -4.910 -10.129  1.00 46.53
ATOM    833  CD1 ILE B   3       7.988  -2.831 -10.121  1.00 46.53
ATOM    834  N   LEU B   4       7.137  -7.984  -9.305  1.00 49.75
ATOM    835  CA  LEU B   4       6.539  -9.141  -8.648  1.00 49.75
ATOM    836  C   LEU B   4       7.203  -9.406  -7.301  1.00 49.75
ATOM    837  O   LEU B   4       6.523  -9.680  -6.312  1.00 49.75
ATOM    838  CB  LEU B   4       6.645 -10.383  -9.539  1.00 49.75
ATOM    839  CG  LEU B   4       5.505 -11.392  -9.431  1.00 49.75
ATOM    840  CD1 LEU B   4       4.180 -10.739  -9.793  1.00 49.75
ATOM    841  CD2 LEU B   4       5.778 -12.600 -10.319  1.00 49.75
ATOM    842  N   VAL B   5       8.531  -9.391  -7.348  1.00 50.00
ATOM    843  CA  VAL B   5       9.312  -9.664  -6.148  1.00 50.00
ATOM    844  C   VAL B   5       9.031  -8.594  -5.098  1.00 50.00
ATOM    845  O   VAL B   5       8.852  -8.906  -3.916  1.00 50.00
ATOM    846  CB  VAL B   5      10.820  -9.719  -6.457  1.00 50.00
ATOM    847  CG1 VAL B   5      11.629  -9.899  -5.174  1.00 50.00
ATOM    848  CG2 VAL B   5      11.123 -10.855  -7.439  1.00 50.00
ATOM    849  N   LEU B   6       8.938  -7.301  -5.508  1.00 50.38
ATOM    850  CA  LEU B   6       8.664  -6.191  -4.602  1.00 50.38
ATOM    851  C   LEU B   6       7.262  -6.293  -4.016  1.00 50.38
ATOM    852  O   LEU B   6       7.051  -6.012  -2.834  1.00 50.38
ATOM    853  CB  LEU B   6       8.836  -4.852  -5.324  1.00 50.38
ATOM    854  CG  LEU B   6      10.252  -4.484  -5.753  1.00 50.38
ATOM    855  CD1 LEU B   6      10.222  -3.392  -6.817  1.00 50.38
ATOM    856  CD2 LEU B   6      11.082  -4.044  -4.550  1.00 50.38
ATOM    857  N   LEU B   7       6.230  -6.797  -4.855  1.00 51.88
ATOM    858  CA  LEU B   7       4.840  -7.027  -4.484  1.00 51.88
ATOM    859  C   LEU B   7       4.727  -8.156  -3.467  1.00 51.88
ATOM    860  O   LEU B   7       3.971  -8.047  -2.498  1.00 51.88
ATOM    861  CB  LEU B   7       4.000  -7.355  -5.723  1.00 51.88
ATOM    862  CG  LEU B   7       3.718  -6.194  -6.678  1.00 51.88
ATOM    863  CD1 LEU B   7       2.744  -6.632  -7.773  1.00 51.88
ATOM    864  CD2 LEU B   7       3.166  -4.996  -5.914  1.00 51.88
ATOM    865  N   ILE B   8       5.434  -9.312  -3.842  1.00 52.78
ATOM    866  CA  ILE B   8       5.438 -10.477  -2.967  1.00 52.78
ATOM    867  C   ILE B   8       6.039 -10.102  -1.613  1.00 52.78
ATOM    868  O   ILE B   8       5.457 -10.398  -0.566  1.00 52.78
ATOM    869  CB  ILE B   8       6.223 -11.648  -3.596  1.00 52.78
ATOM    870  CG1 ILE B   8       5.514 -12.151  -4.858  1.00 52.78
ATOM    871  CG2 ILE B   8       6.404 -12.784  -2.582  1.00 52.78
ATOM    872  CD1 ILE B   8       4.207 -12.881  -4.587  1.00 52.78
ATOM    873  N   TRP B   9       7.152  -9.352  -1.728  1.00 51.53
ATOM    874  CA  TRP B   9       7.887  -9.031  -0.506  1.00 51.53
ATOM    875  C   TRP B   9       7.148  -7.988   0.319  1.00 51.53
ATOM    876  O   TRP B   9       7.105  -8.070   1.549  1.00 51.53
ATOM    877  CB  TRP B   9       9.297  -8.539  -0.838  1.00 51.53
ATOM    878  CG  TRP B   9      10.090  -8.106   0.357  1.00 51.53
ATOM    879  CD1 TRP B   9      10.787  -6.934   0.506  1.00 51.53
ATOM    880  CD2 TRP B   9      10.273  -8.834   1.576  1.00 51.53
ATOM    881  NE1 TRP B   9      11.387  -6.901   1.745  1.00 51.53
ATOM    882  CE2 TRP B   9      11.092  -8.050   2.415  1.00 51.53
ATOM    883  CE3 TRP B   9       9.824 -10.084   2.030  1.00 51.53
ATOM    884  CZ2 TRP B   9      11.467  -8.477   3.694  1.00 51.53
ATOM    885  CZ3 TRP B   9      10.201 -10.500   3.303  1.00 51.53
ATOM    886  CH2 TRP B   9      11.015  -9.695   4.117  1.00 51.53
ATOM    887  N   GLY B  10       6.484  -7.023  -0.422  1.00 51.75
ATOM    888  CA  GLY B  10       5.676  -6.023   0.257  1.00 51.75
ATOM    889  C   GLY B  10       4.465  -6.613   0.957  1.00 51.75
ATOM    890  O   GLY B  10       4.109  -6.188   2.059  1.00 51.75
ATOM    891  N   THR B  11       3.844  -7.625   0.212  1.00 51.50
ATOM    892  CA  THR B  11       2.740  -8.406   0.762  1.00 51.50
ATOM    893  C   THR B  11       3.203  -9.227   1.962  1.00 51.50
ATOM    894  O   THR B  11       2.518  -9.281   2.984  1.00 51.50
ATOM    895  CB  THR B  11       2.131  -9.336  -0.300  1.00 51.50
ATOM    896  OG1 THR B  11       1.728  -8.559  -1.435  1.00 51.50
ATOM    897  CG2 THR B  11       0.919 -10.078   0.251  1.00 51.50
ATOM    898  N   VAL B  12       4.359  -9.883   1.805  1.00 50.69
ATOM    899  CA  VAL B  12       4.922 -10.656   2.910  1.00 50.69
ATOM    900  C   VAL B  12       5.184  -9.734   4.102  1.00 50.69
ATOM    901  O   VAL B  12       4.898 -10.094   5.246  1.00 50.69
ATOM    902  CB  VAL B  12       6.227 -11.375   2.496  1.00 50.69
ATOM    903  CG1 VAL B  12       7.004 -11.832   3.729  1.00 50.69
ATOM    904  CG2 VAL B  12       5.915 -12.555   1.585  1.00 50.69
ATOM    905  N   LEU B  13       5.680  -8.562   3.721  1.00 50.91
ATOM    906  CA  LEU B  13       5.980  -7.605   4.785  1.00 50.91
ATOM    907  C   LEU B  13       4.699  -7.137   5.469  1.00 50.91
ATOM    908  O   LEU B  13       4.664  -6.988   6.691  1.00 50.91
ATOM    909  CB  LEU B  13       6.746  -6.402   4.227  1.00 50.91
ATOM    910  CG  LEU B  13       8.241  -6.605   3.978  1.00 50.91
ATOM    911  CD1 LEU B  13       8.796  -5.468   3.126  1.00 50.91
ATOM    912  CD2 LEU B  13       8.990  -6.706   5.299  1.00 50.91
ATOM    913  N   LEU B  14       3.660  -6.895   4.633  1.00 49.34
ATOM    914  CA  LEU B  14       2.348  -6.551   5.168  1.00 49.34
ATOM    915  C   LEU B  14       1.788  -7.691   6.008  1.00 49.34
ATOM    916  O   LEU B  14       1.218  -7.461   7.078  1.00 49.34
ATOM    917  CB  LEU B  14       1.376  -6.219   4.031  1.00 49.34
ATOM    918  CG  LEU B  14       1.575  -4.865   3.345  1.00 49.34
ATOM    919  CD1 LEU B  14       1.103  -4.931   1.896  1.00 49.34
ATOM    920  CD2 LEU B  14       0.833  -3.767   4.102  1.00 49.34
ATOM    921  N   LEU B  15       1.935  -8.852   5.496  1.00 51.09
ATOM    922  CA  LEU B  15       1.463 -10.031   6.211  1.00 51.09
ATOM    923  C   LEU B  15       2.199 -10.195   7.535  1.00 51.09
ATOM    924  O   LEU B  15       1.611 -10.633   8.523  1.00 51.09
ATOM    925  CB  LEU B  15       1.648 -11.289   5.352  1.00 51.09
ATOM    926  CG  LEU B  15       0.727 -11.421   4.142  1.00 51.09
ATOM    927  CD1 LEU B  15       1.154 -12.604   3.281  1.00 51.09
ATOM    928  CD2 LEU B  15      -0.724 -11.572   4.585  1.00 51.09
ATOM    929  N   LYS B  16       3.377  -9.914   7.453  1.00 50.12
ATOM    930  CA  LYS B  16       4.129 -10.055   8.695  1.00 50.12
ATOM    931  C   LYS B  16       3.717  -9.000   9.711  1.00 50.12
ATOM    932  O   LYS B  16       3.951  -9.156  10.914  1.00 50.12
ATOM    933  CB  LYS B  16       5.633  -9.969   8.422  1.00 50.12
ATOM    934  CG  LYS B  16       6.212 -11.201   7.745  1.00 50.12
ATOM    935  CD  LYS B  16       7.638 -10.961   7.265  1.00 50.12
ATOM    936  CE  LYS B  16       8.342 -12.264   6.922  1.00 50.12
ATOM    937  NZ  LYS B  16       8.488 -13.144   8.126  1.00 50.12
ATOM    938  N   SER B  17       3.164  -8.000   9.227  1.00 44.59
ATOM    939  CA  SER B  17       2.734  -6.941  10.133  1.00 44.59
ATOM    940  C   SER B  17       1.365  -7.250  10.727  1.00 44.59
ATOM    941  O   SER B  17       0.847  -6.473  11.539  1.00 44.59
ATOM    942  CB  SER B  17       2.693  -5.598   9.406  1.00 44.59
ATOM    943  OG  SER B  17       1.507  -5.473   8.639  1.00 44.59
ATOM    944  N   ILE B  18       0.686  -8.188  10.219  1.00 42.22
ATOM    945  CA  ILE B  18      -0.534  -8.703  10.828  1.00 42.22
ATOM    946  C   ILE B  18      -0.193  -9.406  12.141  1.00 42.22
ATOM    947  O   ILE B  18       0.624 -10.336  12.156  1.00 42.22
ATOM    948  CB  ILE B  18      -1.284  -9.664   9.883  1.00 42.22
ATOM    949  CG1 ILE B  18      -1.465  -9.019   8.504  1.00 42.22
ATOM    950  CG2 ILE B  18      -2.634 -10.064  10.477  1.00 42.22
ATOM    951  CD1 ILE B  18      -1.982  -9.970   7.435  1.00 42.22
ATOM    952  N   PRO B  19      -0.445  -8.719  13.180  1.00 41.25
ATOM    953  CA  PRO B  19      -0.199  -9.414  14.445  1.00 41.25
ATOM    954  C   PRO B  19      -0.715 -10.852  14.430  1.00 41.25
ATOM    955  O   PRO B  19      -1.757 -11.133  13.828  1.00 41.25
ATOM    956  CB  PRO B  19      -0.959  -8.578  15.469  1.00 41.25
ATOM    957  CG  PRO B  19      -1.958  -7.807  14.668  1.00 41.25
ATOM    958  CD  PRO B  19      -1.398  -7.585  13.291  1.00 41.25
ATOM    959  N   HIS B  20       0.242 -11.875  14.406  1.00 36.41
ATOM    960  CA  HIS B  20      -0.208 -13.219  14.766  1.00 36.41
ATOM    961  C   HIS B  20      -1.129 -13.180  15.984  1.00 36.41
ATOM    962  O   HIS B  20      -0.919 -12.383  16.906  1.00 36.41
ATOM    963  CB  HIS B  20       0.989 -14.125  15.039  1.00 36.41
ATOM    964  CG  HIS B  20       0.836 -15.509  14.504  1.00 36.41
ATOM    965  ND1 HIS B  20       1.767 -16.507  14.729  1.00 36.41
ATOM    966  CD2 HIS B  20      -0.141 -16.069  13.756  1.00 36.41
ATOM    967  CE1 HIS B  20       1.360 -17.618  14.146  1.00 36.41
ATOM    968  NE2 HIS B  20       0.206 -17.383  13.548  1.00 36.41
ATOM    969  OXT HIS B  20      -2.077 -14.000  16.024  1.00 36.41
