# Supplementary material for: Linear motifs regulating protein secretion, sorting and autophagy in Leishmania parasites are diverged with respect to their host equivalents
Source: PLoS Comput Biol. 2024 Feb 16;20(2):e1011902. doi: 10.1371/journal.pcbi.1011902 (PMC10903960; doi:10.1371/journal.pcbi.1011902)
Supplement: S1 Structures — Best energy HADDOCK structures for L infantum KDEL models: KDEL-best-HADDOCK-run-01.pdb. AlphaFold2 Multimer output for ATG8-ATG2 peptide complex: Lei-ATG2pep-ATG8.pdb. AlphaFold2 Multimer output for ATG8-ATG3 complex: Lei-ATG-3ATG8.pdb. AlphaFold2 Multimer outputs for ATG8-ATG4 complexes: LeiATG41ATG8C.pdb. LeiATG42ATG8.pdb. Cognate idealized LIR peptide modelled onto the L infantum ATG8 protein: Lei-ATG8-LIR-best-model.pdb. (ZIP) [file pcbi.1011902.s038.zip › structures/signal_trycr_lei.pdb]

FoldX generated pdb file


ATOM      0  N   PHE A   1       9.500   8.859  -6.883  1.00 88.38
ATOM      1  CA  PHE A   1       8.492   7.887  -6.480  1.00 88.38
ATOM      2  C   PHE A   1       7.527   8.492  -5.469  1.00 88.38
ATOM      3  O   PHE A   1       7.957   9.047  -4.453  1.00 88.38
ATOM      4  CB  PHE A   1       9.148   6.637  -5.898  1.00 88.38
ATOM      5  CG  PHE A   1       8.171   5.615  -5.387  1.00 88.38
ATOM      6  CD1 PHE A   1       7.337   4.928  -6.259  1.00 88.38
ATOM      7  CD2 PHE A   1       8.085   5.342  -4.028  1.00 88.38
ATOM      8  CE1 PHE A   1       6.434   3.980  -5.788  1.00 88.38
ATOM      9  CE2 PHE A   1       7.183   4.395  -3.548  1.00 88.38
ATOM     10  CZ  PHE A   1       6.356   3.716  -4.430  1.00 88.38
ATOM     11  N   THR A   2       6.227   8.617  -5.871  1.00 94.12
ATOM     12  CA  THR A   2       5.191   9.180  -5.012  1.00 94.12
ATOM     13  C   THR A   2       4.188   8.109  -4.598  1.00 94.12
ATOM     14  O   THR A   2       4.270   6.965  -5.047  1.00 94.12
ATOM     15  CB  THR A   2       4.457  10.336  -5.715  1.00 94.12
ATOM     16  OG1 THR A   2       3.629   9.802  -6.759  1.00 94.12
ATOM     17  CG2 THR A   2       5.441  11.331  -6.319  1.00 94.12
ATOM     18  N   MET A   3       3.275   8.539  -3.715  1.00 95.44
ATOM     19  CA  MET A   3       2.205   7.629  -3.314  1.00 95.44
ATOM     20  C   MET A   3       1.332   7.258  -4.508  1.00 95.44
ATOM     21  O   MET A   3       0.822   6.137  -4.586  1.00 95.44
ATOM     22  CB  MET A   3       1.347   8.258  -2.215  1.00 95.44
ATOM     23  CG  MET A   3       0.267   7.332  -1.677  1.00 95.44
ATOM     24  SD  MET A   3       0.892   6.212  -0.364  1.00 95.44
ATOM     25  CE  MET A   3       1.281   7.420   0.931  1.00 95.44
ATOM     26  N   ARG A   4       1.228   8.164  -5.410  1.00 96.19
ATOM     27  CA  ARG A   4       0.474   7.898  -6.633  1.00 96.19
ATOM     28  C   ARG A   4       1.106   6.766  -7.430  1.00 96.19
ATOM     29  O   ARG A   4       0.402   5.902  -7.957  1.00 96.19
ATOM     30  CB  ARG A   4       0.385   9.164  -7.496  1.00 96.19
ATOM     31  CG  ARG A   4      -0.227   8.925  -8.867  1.00 96.19
ATOM     32  CD  ARG A   4       0.378   9.843  -9.916  1.00 96.19
ATOM     33  NE  ARG A   4      -0.182  11.193  -9.847  1.00 96.19
ATOM     34  CZ  ARG A   4      -1.080  11.684 -10.696  1.00 96.19
ATOM     35  NH1 ARG A   4      -1.539  10.942 -11.703  1.00 96.19
ATOM     36  NH2 ARG A   4      -1.526  12.920 -10.541  1.00 96.19
ATOM     37  N   ASP A   5       2.395   6.805  -7.492  1.00 93.75
ATOM     38  CA  ASP A   5       3.104   5.730  -8.188  1.00 93.75
ATOM     39  C   ASP A   5       2.793   4.375  -7.559  1.00 93.75
ATOM     40  O   ASP A   5       2.525   3.404  -8.273  1.00 93.75
ATOM     41  CB  ASP A   5       4.613   5.988  -8.164  1.00 93.75
ATOM     42  CG  ASP A   5       5.012   7.242  -8.922  1.00 93.75
ATOM     43  OD1 ASP A   5       4.381   7.557  -9.953  1.00 93.75
ATOM     44  OD2 ASP A   5       5.967   7.918  -8.492  1.00 93.75
ATOM     45  N   MET A   6       2.857   4.379  -6.246  1.00 94.06
ATOM     46  CA  MET A   6       2.537   3.139  -5.547  1.00 94.06
ATOM     47  C   MET A   6       1.101   2.711  -5.828  1.00 94.06
ATOM     48  O   MET A   6       0.833   1.529  -6.055  1.00 94.06
ATOM     49  CB  MET A   6       2.750   3.297  -4.043  1.00 94.06
ATOM     50  CG  MET A   6       2.256   2.114  -3.225  1.00 94.06
ATOM     51  SD  MET A   6       2.299   2.439  -1.419  1.00 94.06
ATOM     52  CE  MET A   6       1.380   0.997  -0.812  1.00 94.06
ATOM     53  N   TYR A   7       0.191   3.650  -5.773  1.00 95.75
ATOM     54  CA  TYR A   7      -1.216   3.387  -6.051  1.00 95.75
ATOM     55  C   TYR A   7      -1.386   2.719  -7.410  1.00 95.75
ATOM     56  O   TYR A   7      -2.090   1.713  -7.531  1.00 95.75
ATOM     57  CB  TYR A   7      -2.027   4.684  -6.004  1.00 95.75
ATOM     58  CG  TYR A   7      -3.496   4.494  -6.293  1.00 95.75
ATOM     59  CD1 TYR A   7      -4.077   5.037  -7.437  1.00 95.75
ATOM     60  CD2 TYR A   7      -4.308   3.775  -5.422  1.00 95.75
ATOM     61  CE1 TYR A   7      -5.430   4.863  -7.710  1.00 95.75
ATOM     62  CE2 TYR A   7      -5.661   3.596  -5.683  1.00 95.75
ATOM     63  CZ  TYR A   7      -6.213   4.142  -6.827  1.00 95.75
ATOM     64  OH  TYR A   7      -7.554   3.971  -7.087  1.00 95.75
ATOM     65  N   GLU A   8      -0.719   3.232  -8.398  1.00 94.56
ATOM     66  CA  GLU A   8      -0.795   2.684  -9.750  1.00 94.56
ATOM     67  C   GLU A   8      -0.209   1.275  -9.812  1.00 94.56
ATOM     68  O   GLU A   8      -0.751   0.399 -10.484  1.00 94.56
ATOM     69  CB  GLU A   8      -0.070   3.596 -10.742  1.00 94.56
ATOM     70  CG  GLU A   8      -0.556   5.038 -10.725  1.00 94.56
ATOM     71  CD  GLU A   8      -0.858   5.592 -12.108  1.00 94.56
ATOM     72  OE1 GLU A   8       0.092   5.900 -12.861  1.00 94.56
ATOM     73  OE2 GLU A   8      -2.058   5.724 -12.439  1.00 94.56
ATOM     74  N   HIS A   9       0.850   1.073  -9.078  1.00 93.31
ATOM     75  CA  HIS A   9       1.449  -0.255  -9.023  1.00 93.31
ATOM     76  C   HIS A   9       0.509  -1.258  -8.367  1.00 93.31
ATOM     77  O   HIS A   9       0.373  -2.391  -8.836  1.00 93.31
ATOM     78  CB  HIS A   9       2.781  -0.211  -8.273  1.00 93.31
ATOM     79  CG  HIS A   9       3.947   0.138  -9.144  1.00 93.31
ATOM     80  ND1 HIS A   9       4.186   1.418  -9.592  1.00 93.31
ATOM     81  CD2 HIS A   9       4.942  -0.632  -9.645  1.00 93.31
ATOM     82  CE1 HIS A   9       5.282   1.420 -10.336  1.00 93.31
ATOM     83  NE2 HIS A   9       5.758   0.187 -10.382  1.00 93.31
ATOM     84  N   LEU A  10      -0.145  -0.821  -7.297  1.00 94.62
ATOM     85  CA  LEU A  10      -1.079  -1.700  -6.602  1.00 94.62
ATOM     86  C   LEU A  10      -2.260  -2.057  -7.496  1.00 94.62
ATOM     87  O   LEU A  10      -2.678  -3.217  -7.551  1.00 94.62
ATOM     88  CB  LEU A  10      -1.581  -1.039  -5.312  1.00 94.62
ATOM     89  CG  LEU A  10      -1.373  -1.829  -4.021  1.00 94.62
ATOM     90  CD1 LEU A  10       0.082  -1.741  -3.574  1.00 94.62
ATOM     91  CD2 LEU A  10      -2.305  -1.319  -2.926  1.00 94.62
ATOM     92  N   GLN A  11      -2.709  -1.057  -8.227  1.00 94.25
ATOM     93  CA  GLN A  11      -3.809  -1.282  -9.164  1.00 94.25
ATOM     94  C   GLN A  11      -3.404  -2.258 -10.266  1.00 94.25
ATOM     95  O   GLN A  11      -4.207  -3.094 -10.688  1.00 94.25
ATOM     96  CB  GLN A  11      -4.273   0.039  -9.773  1.00 94.25
ATOM     97  CG  GLN A  11      -5.248  -0.120 -10.930  1.00 94.25
ATOM     98  CD  GLN A  11      -6.582  -0.701 -10.500  1.00 94.25
ATOM     99  OE1 GLN A  11      -7.545   0.029 -10.267  1.00 94.25
ATOM    100  NE2 GLN A  11      -6.643  -2.026 -10.390  1.00 94.25
ATOM    101  N   ASN A  12      -2.242  -2.143 -10.719  1.00 92.62
ATOM    102  CA  ASN A  12      -1.745  -3.064 -11.734  1.00 92.62
ATOM    103  C   ASN A  12      -1.704  -4.500 -11.219  1.00 92.62
ATOM    104  O   ASN A  12      -2.088  -5.430 -11.930  1.00 92.62
ATOM    105  CB  ASN A  12      -0.358  -2.635 -12.219  1.00 92.62
ATOM    106  CG  ASN A  12      -0.417  -1.729 -13.436  1.00 92.62
ATOM    107  OD1 ASN A  12      -0.150  -2.163 -14.560  1.00 92.62
ATOM    108  ND2 ASN A  12      -0.769  -0.468 -13.220  1.00 92.62
ATOM    109  N   VAL A  13      -1.229  -4.641 -10.016  1.00 91.56
ATOM    110  CA  VAL A  13      -1.190  -5.961  -9.398  1.00 91.56
ATOM    111  C   VAL A  13      -2.605  -6.527  -9.297  1.00 91.56
ATOM    112  O   VAL A  13      -2.834  -7.699  -9.602  1.00 91.56
ATOM    113  CB  VAL A  13      -0.534  -5.914  -8.000  1.00 91.56
ATOM    114  CG1 VAL A  13      -0.679  -7.262  -7.293  1.00 91.56
ATOM    115  CG2 VAL A  13       0.938  -5.523  -8.117  1.00 91.56
ATOM    116  N   LEU A  14      -3.459  -5.672  -8.891  1.00 92.94
ATOM    117  CA  LEU A  14      -4.848  -6.094  -8.750  1.00 92.94
ATOM    118  C   LEU A  14      -5.430  -6.508 -10.102  1.00 92.94
ATOM    119  O   LEU A  14      -6.141  -7.516 -10.188  1.00 92.94
ATOM    120  CB  LEU A  14      -5.691  -4.969  -8.141  1.00 92.94
ATOM    121  CG  LEU A  14      -7.141  -5.316  -7.797  1.00 92.94
ATOM    122  CD1 LEU A  14      -7.184  -6.406  -6.728  1.00 92.94
ATOM    123  CD2 LEU A  14      -7.894  -4.074  -7.335  1.00 92.94
ATOM    124  N   LYS A  15      -5.129  -5.801 -11.133  1.00 92.19
ATOM    125  CA  LYS A  15      -5.621  -6.094 -12.477  1.00 92.19
ATOM    126  C   LYS A  15      -5.043  -7.406 -13.000  1.00 92.19
ATOM    127  O   LYS A  15      -5.688  -8.109 -13.781  1.00 92.19
ATOM    128  CB  LYS A  15      -5.273  -4.953 -13.438  1.00 92.19
ATOM    129  CG  LYS A  15      -4.430  -5.391 -14.630  1.00 92.19
ATOM    130  CD  LYS A  15      -3.520  -4.266 -15.110  1.00 92.19
ATOM    131  CE  LYS A  15      -2.521  -4.755 -16.146  1.00 92.19
ATOM    132  NZ  LYS A  15      -1.599  -3.666 -16.589  1.00 92.19
ATOM    133  N   MET A  16      -3.809  -7.727 -12.664  1.00 90.00
ATOM    134  CA  MET A  16      -3.139  -8.953 -13.102  1.00 90.00
ATOM    135  C   MET A  16      -3.713 -10.164 -12.383  1.00 90.00
ATOM    136  O   MET A  16      -3.457 -11.305 -12.773  1.00 90.00
ATOM    137  CB  MET A  16      -1.633  -8.859 -12.844  1.00 90.00
ATOM    138  CG  MET A  16      -0.938  -7.789 -13.674  1.00 90.00
ATOM    139  SD  MET A  16       0.887  -7.828 -13.486  1.00 90.00
ATOM    140  CE  MET A  16       1.066  -6.923 -11.924  1.00 90.00
ATOM    141  N   GLY A  17      -4.469  -9.891 -11.375  1.00 88.31
ATOM    142  CA  GLY A  17      -5.105 -10.938 -10.602  1.00 88.31
ATOM    143  C   GLY A  17      -5.031 -10.703  -9.102  1.00 88.31
ATOM    144  O   GLY A  17      -5.688  -9.805  -8.578  1.00 88.31
ATOM    145  N   SER A  18      -4.141 -11.516  -8.398  1.00 87.56
ATOM    146  CA  SER A  18      -3.947 -11.414  -6.953  1.00 87.56
ATOM    147  C   SER A  18      -2.479 -11.586  -6.578  1.00 87.56
ATOM    148  O   SER A  18      -1.670 -12.023  -7.398  1.00 87.56
ATOM    149  CB  SER A  18      -4.793 -12.461  -6.227  1.00 87.56
ATOM    150  OG  SER A  18      -4.261 -13.763  -6.420  1.00 87.56
ATOM    151  N   VAL A  19      -2.211 -11.055  -5.402  1.00 89.88
ATOM    152  CA  VAL A  19      -0.869 -11.250  -4.867  1.00 89.88
ATOM    153  C   VAL A  19      -0.521 -12.734  -4.867  1.00 89.88
ATOM    154  O   VAL A  19       0.588 -13.125  -5.246  1.00 89.88
ATOM    155  CB  VAL A  19      -0.739 -10.672  -3.438  1.00 89.88
ATOM    156  CG1 VAL A  19       0.627 -11.016  -2.842  1.00 89.88
ATOM    157  CG2 VAL A  19      -0.960  -9.164  -3.449  1.00 89.88
ATOM    158  N   SER A  20      -1.508 -13.484  -4.574  1.00 89.00
ATOM    159  CA  SER A  20      -1.338 -14.938  -4.559  1.00 89.00
ATOM    160  C   SER A  20      -0.968 -15.461  -5.941  1.00 89.00
ATOM    161  O   SER A  20      -0.076 -16.297  -6.070  1.00 89.00
ATOM    162  CB  SER A  20      -2.615 -15.617  -4.066  1.00 89.00
ATOM    163  OG  SER A  20      -2.340 -16.909  -3.559  1.00 89.00
ATOM    164  N   LYS A  21      -1.566 -15.000  -6.949  1.00 90.50
ATOM    165  CA  LYS A  21      -1.327 -15.430  -8.328  1.00 90.50
ATOM    166  C   LYS A  21       0.071 -15.031  -8.789  1.00 90.50
ATOM    167  O   LYS A  21       0.772 -15.836  -9.414  1.00 90.50
ATOM    168  CB  LYS A  21      -2.379 -14.836  -9.266  1.00 90.50
ATOM    169  CG  LYS A  21      -2.036 -14.976 -10.741  1.00 90.50
ATOM    170  CD  LYS A  21      -3.050 -14.256 -11.619  1.00 90.50
ATOM    171  CE  LYS A  21      -2.729 -14.416 -13.101  1.00 90.50
ATOM    172  NZ  LYS A  21      -3.804 -13.853 -13.968  1.00 90.50
ATOM    173  N   ILE A  22       0.427 -13.828  -8.508  1.00 88.19
ATOM    174  CA  ILE A  22       1.745 -13.344  -8.906  1.00 88.19
ATOM    175  C   ILE A  22       2.826 -14.148  -8.180  1.00 88.19
ATOM    176  O   ILE A  22       3.830 -14.531  -8.789  1.00 88.19
ATOM    177  CB  ILE A  22       1.905 -11.836  -8.609  1.00 88.19
ATOM    178  CG1 ILE A  22       0.896 -11.027  -9.432  1.00 88.19
ATOM    179  CG2 ILE A  22       3.339 -11.385  -8.902  1.00 88.19
ATOM    180  CD1 ILE A  22       1.073  -9.515  -9.303  1.00 88.19
ATOM    181  N   MET A  23       2.598 -14.445  -6.973  1.00 86.38
ATOM    182  CA  MET A  23       3.549 -15.227  -6.188  1.00 86.38
ATOM    183  C   MET A  23       3.697 -16.625  -6.758  1.00 86.38
ATOM    184  O   MET A  23       4.793 -17.203  -6.746  1.00 86.38
ATOM    185  CB  MET A  23       3.107 -15.297  -4.727  1.00 86.38
ATOM    186  CG  MET A  23       3.293 -13.992  -3.965  1.00 86.38
ATOM    187  SD  MET A  23       2.918 -14.164  -2.176  1.00 86.38
ATOM    188  CE  MET A  23       4.496 -14.836  -1.581  1.00 86.38
ATOM    189  N   ASN A  24       2.617 -17.188  -7.250  1.00 87.69
ATOM    190  CA  ASN A  24       2.648 -18.531  -7.844  1.00 87.69
ATOM    191  C   ASN A  24       3.430 -18.531  -9.156  1.00 87.69
ATOM    192  O   ASN A  24       3.941 -19.578  -9.570  1.00 87.69
ATOM    193  CB  ASN A  24       1.228 -19.047  -8.070  1.00 87.69
ATOM    194  CG  ASN A  24       1.139 -20.553  -7.995  1.00 87.69
ATOM    195  OD1 ASN A  24       1.275 -21.248  -9.012  1.00 87.69
ATOM    196  ND2 ASN A  24       0.895 -21.079  -6.800  1.00 87.69
ATOM    197  N   MET A  25       3.588 -17.406  -9.797  1.00 86.56
ATOM    198  CA  MET A  25       4.277 -17.297 -11.078  1.00 86.56
ATOM    199  C   MET A  25       5.781 -17.125 -10.875  1.00 86.56
ATOM    200  O   MET A  25       6.562 -17.281 -11.812  1.00 86.56
ATOM    201  CB  MET A  25       3.723 -16.125 -11.883  1.00 86.56
ATOM    202  CG  MET A  25       2.244 -16.256 -12.222  1.00 86.56
ATOM    203  SD  MET A  25       1.676 -14.961 -13.399  1.00 86.56
ATOM    204  CE  MET A  25       2.140 -13.467 -12.476  1.00 86.56
ATOM    205  N   ILE A  26       6.164 -16.703  -9.656  1.00 80.88
ATOM    206  CA  ILE A  26       7.574 -16.500  -9.359  1.00 80.88
ATOM    207  C   ILE A  26       8.188 -17.781  -8.805  1.00 80.88
ATOM    208  O   ILE A  26       7.766 -18.281  -7.758  1.00 80.88
ATOM    209  CB  ILE A  26       7.773 -15.328  -8.359  1.00 80.88
ATOM    210  CG1 ILE A  26       7.136 -14.043  -8.899  1.00 80.88
ATOM    211  CG2 ILE A  26       9.259 -15.123  -8.057  1.00 80.88
ATOM    212  CD1 ILE A  26       6.422 -13.219  -7.842  1.00 80.88
ATOM    213  N   PRO A  27       9.211 -18.328  -9.539  1.00 82.00
ATOM    214  CA  PRO A  27       9.867 -19.547  -9.055  1.00 82.00
ATOM    215  C   PRO A  27      10.461 -19.391  -7.660  1.00 82.00
ATOM    216  O   PRO A  27      11.164 -18.406  -7.398  1.00 82.00
ATOM    217  CB  PRO A  27      10.961 -19.797 -10.094  1.00 82.00
ATOM    218  CG  PRO A  27      11.345 -18.441 -10.587  1.00 82.00
ATOM    219  CD  PRO A  27      10.133 -17.552 -10.526  1.00 82.00
ATOM    220  N   GLY A  28      10.109 -20.312  -6.715  1.00 82.31
ATOM    221  CA  GLY A  28      10.617 -20.297  -5.355  1.00 82.31
ATOM    222  C   GLY A  28       9.656 -19.672  -4.363  1.00 82.31
ATOM    223  O   GLY A  28       9.828 -19.812  -3.152  1.00 82.31
ATOM    224  N   MET A  29       8.633 -18.984  -4.887  1.00 80.81
ATOM    225  CA  MET A  29       7.691 -18.328  -3.992  1.00 80.81
ATOM    226  C   MET A  29       6.359 -19.078  -3.961  1.00 80.81
ATOM    227  O   MET A  29       5.480 -18.750  -3.158  1.00 80.81
ATOM    228  CB  MET A  29       7.469 -16.875  -4.422  1.00 80.81
ATOM    229  CG  MET A  29       8.758 -16.096  -4.633  1.00 80.81
ATOM    230  SD  MET A  29       9.987 -16.389  -3.300  1.00 80.81
ATOM    231  CE  MET A  29      11.521 -16.111  -4.227  1.00 80.81
ATOM    232  N   SER A  30       6.207 -20.031  -4.801  1.00 84.06
ATOM    233  CA  SER A  30       4.965 -20.781  -4.891  1.00 84.06
ATOM    234  C   SER A  30       4.609 -21.438  -3.557  1.00 84.06
ATOM    235  O   SER A  30       3.436 -21.516  -3.195  1.00 84.06
ATOM    236  CB  SER A  30       5.066 -21.859  -5.977  1.00 84.06
ATOM    237  OG  SER A  30       4.465 -21.413  -7.176  1.00 84.06
ATOM    238  N   ALA A  31       5.680 -21.672  -2.854  1.00 81.94
ATOM    239  CA  ALA A  31       5.457 -22.344  -1.580  1.00 81.94
ATOM    240  C   ALA A  31       4.875 -21.391  -0.542  1.00 81.94
ATOM    241  O   ALA A  31       4.230 -21.828   0.415  1.00 81.94
ATOM    242  CB  ALA A  31       6.762 -22.953  -1.067  1.00 81.94
ATOM    243  N   LEU A  32       5.094 -20.109  -0.805  1.00 78.56
ATOM    244  CA  LEU A  32       4.660 -19.109   0.162  1.00 78.56
ATOM    245  C   LEU A  32       3.340 -18.484  -0.267  1.00 78.56
ATOM    246  O   LEU A  32       2.779 -17.656   0.456  1.00 78.56
ATOM    247  CB  LEU A  32       5.727 -18.031   0.329  1.00 78.56
ATOM    248  CG  LEU A  32       5.556 -17.067   1.504  1.00 78.56
ATOM    249  CD1 LEU A  32       6.002 -17.721   2.802  1.00 78.56
ATOM    250  CD2 LEU A  32       6.309 -15.770   1.255  1.00 78.56
ATOM    251  N   SER A  33       2.803 -18.859  -1.474  1.00 82.75
ATOM    252  CA  SER A  33       1.645 -18.219  -2.084  1.00 82.75
ATOM    253  C   SER A  33       0.363 -18.562  -1.328  1.00 82.75
ATOM    254  O   SER A  33      -0.632 -17.828  -1.435  1.00 82.75
ATOM    255  CB  SER A  33       1.507 -18.641  -3.549  1.00 82.75
ATOM    256  OG  SER A  33       1.231 -20.021  -3.649  1.00 82.75
ATOM    257  N   GLY A  34       0.378 -19.469  -0.452  1.00 85.56
ATOM    258  CA  GLY A  34      -0.819 -19.828   0.290  1.00 85.56
ATOM    259  C   GLY A  34      -1.288 -18.750   1.238  1.00 85.56
ATOM    260  O   GLY A  34      -1.658 -17.656   0.804  1.00 85.56
ATOM    261  N   ALA A  35      -1.093 -18.844   2.420  1.00 84.75
ATOM    262  CA  ALA A  35      -1.575 -17.938   3.453  1.00 84.75
ATOM    263  C   ALA A  35      -0.977 -16.547   3.277  1.00 84.75
ATOM    264  O   ALA A  35      -1.677 -15.539   3.422  1.00 84.75
ATOM    265  CB  ALA A  35      -1.246 -18.484   4.840  1.00 84.75
ATOM    266  N   ALA A  36       0.241 -16.484   2.816  1.00 85.88
ATOM    267  CA  ALA A  36       0.920 -15.211   2.637  1.00 85.88
ATOM    268  C   ALA A  36       0.327 -14.438   1.463  1.00 85.88
ATOM    269  O   ALA A  36       0.199 -13.211   1.521  1.00 85.88
ATOM    270  CB  ALA A  36       2.416 -15.422   2.428  1.00 85.88
ATOM    271  N   GLY A  37      -0.015 -15.195   0.415  1.00 88.81
ATOM    272  CA  GLY A  37      -0.639 -14.570  -0.740  1.00 88.81
ATOM    273  C   GLY A  37      -2.029 -14.039  -0.451  1.00 88.81
ATOM    274  O   GLY A  37      -2.363 -12.914  -0.846  1.00 88.81
ATOM    275  N   GLU A  38      -2.742 -14.820   0.288  1.00 90.56
ATOM    276  CA  GLU A  38      -4.098 -14.398   0.639  1.00 90.56
ATOM    277  C   GLU A  38      -4.078 -13.156   1.518  1.00 90.56
ATOM    278  O   GLU A  38      -4.863 -12.227   1.310  1.00 90.56
ATOM    279  CB  GLU A  38      -4.844 -15.531   1.350  1.00 90.56
ATOM    280  CG  GLU A  38      -4.805 -16.852   0.602  1.00 90.56
ATOM    281  CD  GLU A  38      -5.648 -17.934   1.256  1.00 90.56
ATOM    282  OE1 GLU A  38      -5.528 -18.144   2.493  1.00 90.56
ATOM    283  OE2 GLU A  38      -6.447 -18.581   0.542  1.00 90.56
ATOM    284  N   LEU A  39      -3.139 -13.172   2.447  1.00 90.31
ATOM    285  CA  LEU A  39      -2.988 -12.008   3.311  1.00 90.31
ATOM    286  C   LEU A  39      -2.518 -10.797   2.514  1.00 90.31
ATOM    287  O   LEU A  39      -2.947  -9.672   2.775  1.00 90.31
ATOM    288  CB  LEU A  39      -2.002 -12.305   4.445  1.00 90.31
ATOM    289  CG  LEU A  39      -2.504 -13.221   5.555  1.00 90.31
ATOM    290  CD1 LEU A  39      -1.386 -13.493   6.565  1.00 90.31
ATOM    291  CD2 LEU A  39      -3.721 -12.616   6.247  1.00 90.31
ATOM    292  N   GLY A  40      -1.697 -11.094   1.596  1.00 92.44
ATOM    293  CA  GLY A  40      -1.260 -10.039   0.696  1.00 92.44
ATOM    294  C   GLY A  40      -2.393  -9.438  -0.110  1.00 92.44
ATOM    295  O   GLY A  40      -2.434  -8.219  -0.318  1.00 92.44
ATOM    296  N   ASP A  41      -3.346 -10.273  -0.551  1.00 93.19
ATOM    297  CA  ASP A  41      -4.500  -9.812  -1.312  1.00 93.19
ATOM    298  C   ASP A  41      -5.379  -8.891  -0.468  1.00 93.19
ATOM    299  O   ASP A  41      -5.848  -7.855  -0.952  1.00 93.19
ATOM    300  CB  ASP A  41      -5.324 -10.992  -1.820  1.00 93.19
ATOM    301  CG  ASP A  41      -4.835 -11.523  -3.159  1.00 93.19
ATOM    302  OD1 ASP A  41      -4.906 -10.787  -4.167  1.00 93.19
ATOM    303  OD2 ASP A  41      -4.378 -12.686  -3.205  1.00 93.19
ATOM    304  N   VAL A  42      -5.531  -9.195   0.780  1.00 92.75
ATOM    305  CA  VAL A  42      -6.336  -8.398   1.695  1.00 92.75
ATOM    306  C   VAL A  42      -5.672  -7.043   1.921  1.00 92.75
ATOM    307  O   VAL A  42      -6.332  -6.000   1.871  1.00 92.75
ATOM    308  CB  VAL A  42      -6.551  -9.117   3.045  1.00 92.75
ATOM    309  CG1 VAL A  42      -7.529  -8.344   3.924  1.00 92.75
ATOM    310  CG2 VAL A  42      -7.045 -10.540   2.815  1.00 92.75
ATOM    311  N   THR A  43      -4.383  -7.145   2.113  1.00 93.94
ATOM    312  CA  THR A  43      -3.617  -5.930   2.365  1.00 93.94
ATOM    313  C   THR A  43      -3.631  -5.020   1.140  1.00 93.94
ATOM    314  O   THR A  43      -3.762  -3.801   1.268  1.00 93.94
ATOM    315  CB  THR A  43      -2.162  -6.258   2.748  1.00 93.94
ATOM    316  OG1 THR A  43      -2.145  -6.908   4.025  1.00 93.94
ATOM    317  CG2 THR A  43      -1.316  -4.991   2.824  1.00 93.94
ATOM    318  N   LEU A  44      -3.508  -5.621   0.011  1.00 94.75
ATOM    319  CA  LEU A  44      -3.529  -4.887  -1.248  1.00 94.75
ATOM    320  C   LEU A  44      -4.828  -4.102  -1.396  1.00 94.75
ATOM    321  O   LEU A  44      -4.801  -2.896  -1.667  1.00 94.75
ATOM    322  CB  LEU A  44      -3.357  -5.840  -2.432  1.00 94.75
ATOM    323  CG  LEU A  44      -3.410  -5.212  -3.823  1.00 94.75
ATOM    324  CD1 LEU A  44      -2.044  -5.292  -4.496  1.00 94.75
ATOM    325  CD2 LEU A  44      -4.473  -5.893  -4.680  1.00 94.75
ATOM    326  N   LYS A  45      -5.922  -4.711  -1.146  1.00 95.06
ATOM    327  CA  LYS A  45      -7.223  -4.062  -1.284  1.00 95.06
ATOM    328  C   LYS A  45      -7.406  -2.967  -0.238  1.00 95.06
ATOM    329  O   LYS A  45      -7.930  -1.892  -0.542  1.00 95.06
ATOM    330  CB  LYS A  45      -8.352  -5.090  -1.167  1.00 95.06
ATOM    331  CG  LYS A  45      -9.165  -5.259  -2.443  1.00 95.06
ATOM    332  CD  LYS A  45      -9.945  -3.994  -2.775  1.00 95.06
ATOM    333  CE  LYS A  45     -10.925  -4.221  -3.922  1.00 95.06
ATOM    334  NZ  LYS A  45     -11.833  -3.055  -4.114  1.00 95.06
ATOM    335  N   ALA A  46      -6.969  -3.285   0.958  1.00 95.44
ATOM    336  CA  ALA A  46      -7.055  -2.291   2.025  1.00 95.44
ATOM    337  C   ALA A  46      -6.266  -1.034   1.669  1.00 95.44
ATOM    338  O   ALA A  46      -6.762   0.083   1.830  1.00 95.44
ATOM    339  CB  ALA A  46      -6.547  -2.879   3.340  1.00 95.44
ATOM    340  N   PHE A  47      -5.117  -1.254   1.138  1.00 96.88
ATOM    341  CA  PHE A  47      -4.266  -0.128   0.776  1.00 96.88
ATOM    342  C   PHE A  47      -4.906   0.708  -0.325  1.00 96.88
ATOM    343  O   PHE A  47      -4.914   1.938  -0.254  1.00 96.88
ATOM    344  CB  PHE A  47      -2.885  -0.619   0.326  1.00 96.88
ATOM    345  CG  PHE A  47      -1.970  -0.984   1.463  1.00 96.88
ATOM    346  CD1 PHE A  47      -2.441  -1.021   2.770  1.00 96.88
ATOM    347  CD2 PHE A  47      -0.636  -1.291   1.225  1.00 96.88
ATOM    348  CE1 PHE A  47      -1.596  -1.357   3.824  1.00 96.88
ATOM    349  CE2 PHE A  47       0.215  -1.629   2.273  1.00 96.88
ATOM    350  CZ  PHE A  47      -0.267  -1.661   3.572  1.00 96.88
ATOM    351  N   ILE A  48      -5.469   0.084  -1.249  1.00 97.00
ATOM    352  CA  ILE A  48      -6.129   0.798  -2.338  1.00 97.00
ATOM    353  C   ILE A  48      -7.305   1.601  -1.792  1.00 97.00
ATOM    354  O   ILE A  48      -7.449   2.787  -2.092  1.00 97.00
ATOM    355  CB  ILE A  48      -6.605  -0.171  -3.443  1.00 97.00
ATOM    356  CG1 ILE A  48      -5.406  -0.717  -4.230  1.00 97.00
ATOM    357  CG2 ILE A  48      -7.602   0.522  -4.375  1.00 97.00
ATOM    358  CD1 ILE A  48      -5.766  -1.815  -5.219  1.00 97.00
ATOM    359  N   HIS A  49      -8.070   1.030  -0.894  1.00 97.44
ATOM    360  CA  HIS A  49      -9.211   1.717  -0.301  1.00 97.44
ATOM    361  C   HIS A  49      -8.766   2.939   0.493  1.00 97.44
ATOM    362  O   HIS A  49      -9.414   3.986   0.444  1.00 97.44
ATOM    363  CB  HIS A  49     -10.000   0.764   0.599  1.00 97.44
ATOM    364  CG  HIS A  49     -10.816  -0.237  -0.155  1.00 97.44
ATOM    365  ND1 HIS A  49     -11.390  -1.332   0.448  1.00 97.44
ATOM    366  CD2 HIS A  49     -11.148  -0.304  -1.465  1.00 97.44
ATOM    367  CE1 HIS A  49     -12.048  -2.033  -0.460  1.00 97.44
ATOM    368  NE2 HIS A  49     -11.922  -1.429  -1.630  1.00 97.44
ATOM    369  N   ILE A  50      -7.723   2.730   1.195  1.00 98.00
ATOM    370  CA  ILE A  50      -7.199   3.832   1.993  1.00 98.00
ATOM    371  C   ILE A  50      -6.715   4.949   1.073  1.00 98.00
ATOM    372  O   ILE A  50      -7.020   6.125   1.297  1.00 98.00
ATOM    373  CB  ILE A  50      -6.055   3.365   2.920  1.00 98.00
ATOM    374  CG1 ILE A  50      -6.590   2.410   3.990  1.00 98.00
ATOM    375  CG2 ILE A  50      -5.352   4.565   3.559  1.00 98.00
ATOM    376  CD1 ILE A  50      -5.503   1.688   4.776  1.00 98.00
ATOM    377  N   MET A  51      -6.066   4.609   0.042  1.00 97.94
ATOM    378  CA  MET A  51      -5.512   5.613  -0.861  1.00 97.94
ATOM    379  C   MET A  51      -6.617   6.297  -1.659  1.00 97.94
ATOM    380  O   MET A  51      -6.488   7.461  -2.035  1.00 97.94
ATOM    381  CB  MET A  51      -4.492   4.980  -1.812  1.00 97.94
ATOM    382  CG  MET A  51      -3.162   4.659  -1.157  1.00 97.94
ATOM    383  SD  MET A  51      -1.921   4.037  -2.358  1.00 97.94
ATOM    384  CE  MET A  51      -2.513   2.334  -2.577  1.00 97.94
ATOM    385  N   ASP A  52      -7.715   5.609  -1.891  1.00 97.88
ATOM    386  CA  ASP A  52      -8.891   6.195  -2.531  1.00 97.88
ATOM    387  C   ASP A  52      -9.469   7.324  -1.686  1.00 97.88
ATOM    388  O   ASP A  52     -10.148   8.211  -2.207  1.00 97.88
ATOM    389  CB  ASP A  52      -9.953   5.125  -2.779  1.00 97.88
ATOM    390  CG  ASP A  52      -9.807   4.437  -4.126  1.00 97.88
ATOM    391  OD1 ASP A  52      -9.226   5.042  -5.057  1.00 97.88
ATOM    392  OD2 ASP A  52     -10.275   3.288  -4.260  1.00 97.88
ATOM    393  N   SER A  53      -9.188   7.305  -0.380  1.00 97.75
ATOM    394  CA  SER A  53      -9.695   8.312   0.543  1.00 97.75
ATOM    395  C   SER A  53      -8.711   9.469   0.703  1.00 97.75
ATOM    396  O   SER A  53      -8.945  10.391   1.481  1.00 97.75
ATOM    397  CB  SER A  53      -9.992   7.691   1.908  1.00 97.75
ATOM    398  OG  SER A  53      -8.797   7.390   2.596  1.00 97.75
ATOM    399  N   MET A  54      -7.602   9.414   0.007  1.00 97.44
ATOM    400  CA  MET A  54      -6.621  10.500   0.046  1.00 97.44
ATOM    401  C   MET A  54      -6.863  11.492  -1.085  1.00 97.44
ATOM    402  O   MET A  54      -7.457  11.141  -2.107  1.00 97.44
ATOM    403  CB  MET A  54      -5.199   9.938  -0.045  1.00 97.44
ATOM    404  CG  MET A  54      -4.678   9.374   1.264  1.00 97.44
ATOM    405  SD  MET A  54      -3.088   8.480   1.060  1.00 97.44
ATOM    406  CE  MET A  54      -2.028   9.841   0.501  1.00 97.44
ATOM    407  N   THR A  55      -6.422  12.750  -0.882  1.00 96.62
ATOM    408  CA  THR A  55      -6.578  13.758  -1.923  1.00 96.62
ATOM    409  C   THR A  55      -5.492  13.617  -2.984  1.00 96.62
ATOM    410  O   THR A  55      -4.441  13.016  -2.729  1.00 96.62
ATOM    411  CB  THR A  55      -6.535  15.180  -1.332  1.00 96.62
ATOM    412  OG1 THR A  55      -5.176  15.531  -1.043  1.00 96.62
ATOM    413  CG2 THR A  55      -7.355  15.265  -0.048  1.00 96.62
ATOM    414  N   ALA A  56      -5.824  14.195  -4.113  1.00 96.69
ATOM    415  CA  ALA A  56      -4.828  14.172  -5.180  1.00 96.69
ATOM    416  C   ALA A  56      -3.525  14.820  -4.730  1.00 96.69
ATOM    417  O   ALA A  56      -2.438  14.344  -5.066  1.00 96.69
ATOM    418  CB  ALA A  56      -5.367  14.867  -6.426  1.00 96.69
ATOM    419  N   ALA A  57      -3.688  15.930  -4.008  1.00 96.31
ATOM    420  CA  ALA A  57      -2.506  16.641  -3.523  1.00 96.31
ATOM    421  C   ALA A  57      -1.671  15.750  -2.604  1.00 96.31
ATOM    422  O   ALA A  57      -0.439  15.797  -2.637  1.00 96.31
ATOM    423  CB  ALA A  57      -2.912  17.922  -2.799  1.00 96.31
ATOM    424  N   GLU A  58      -2.303  14.930  -1.793  1.00 95.94
ATOM    425  CA  GLU A  58      -1.603  14.016  -0.891  1.00 95.94
ATOM    426  C   GLU A  58      -0.895  12.914  -1.665  1.00 95.94
ATOM    427  O   GLU A  58       0.252  12.570  -1.366  1.00 95.94
ATOM    428  CB  GLU A  58      -2.576  13.414   0.123  1.00 95.94
ATOM    429  CG  GLU A  58      -2.990  14.377   1.228  1.00 95.94
ATOM    430  CD  GLU A  58      -4.186  13.889   2.030  1.00 95.94
ATOM    431  OE1 GLU A  58      -4.386  14.356   3.173  1.00 95.94
ATOM    432  OE2 GLU A  58      -4.930  13.027   1.511  1.00 95.94
ATOM    433  N   LEU A  59      -1.548  12.375  -2.650  1.00 97.12
ATOM    434  CA  LEU A  59      -1.001  11.273  -3.438  1.00 97.12
ATOM    435  C   LEU A  59       0.180  11.742  -4.281  1.00 97.12
ATOM    436  O   LEU A  59       1.120  10.984  -4.516  1.00 97.12
ATOM    437  CB  LEU A  59      -2.082  10.672  -4.340  1.00 97.12
ATOM    438  CG  LEU A  59      -3.207   9.914  -3.637  1.00 97.12
ATOM    439  CD1 LEU A  59      -4.277   9.500  -4.645  1.00 97.12
ATOM    440  CD2 LEU A  59      -2.656   8.695  -2.902  1.00 97.12
ATOM    441  N   ASP A  60       0.240  12.992  -4.625  1.00 96.50
ATOM    442  CA  ASP A  60       1.248  13.523  -5.539  1.00 96.50
ATOM    443  C   ASP A  60       2.430  14.109  -4.770  1.00 96.50
ATOM    444  O   ASP A  60       3.480  14.383  -5.352  1.00 96.50
ATOM    445  CB  ASP A  60       0.637  14.586  -6.453  1.00 96.50
ATOM    446  CG  ASP A  60      -0.233  14.002  -7.550  1.00 96.50
ATOM    447  OD1 ASP A  60      -0.096  12.799  -7.859  1.00 96.50
ATOM    448  OD2 ASP A  60      -1.063  14.744  -8.112  1.00 96.50
ATOM    449  N   ASP A  61       2.213  14.297  -3.480  1.00 94.62
ATOM    450  CA  ASP A  61       3.236  14.953  -2.672  1.00 94.62
ATOM    451  C   ASP A  61       4.395  14.000  -2.379  1.00 94.62
ATOM    452  O   ASP A  61       4.223  12.992  -1.692  1.00 94.62
ATOM    453  CB  ASP A  61       2.639  15.469  -1.361  1.00 94.62
ATOM    454  CG  ASP A  61       3.535  16.473  -0.651  1.00 94.62
ATOM    455  OD1 ASP A  61       4.738  16.546  -0.978  1.00 94.62
ATOM    456  OD2 ASP A  61       3.034  17.178   0.246  1.00 94.62
ATOM    457  N   ALA A  62       5.598  14.383  -2.762  1.00 90.12
ATOM    458  CA  ALA A  62       6.789  13.570  -2.525  1.00 90.12
ATOM    459  C   ALA A  62       7.137  13.523  -1.040  1.00 90.12
ATOM    460  O   ALA A  62       7.883  12.648  -0.596  1.00 90.12
ATOM    461  CB  ALA A  62       7.969  14.109  -3.330  1.00 90.12
ATOM    462  N   ARG A  63       6.555  14.492  -0.270  1.00 91.81
ATOM    463  CA  ARG A  63       6.867  14.586   1.153  1.00 91.81
ATOM    464  C   ARG A  63       5.711  14.070   2.000  1.00 91.81
ATOM    465  O   ARG A  63       5.602  14.398   3.184  1.00 91.81
ATOM    466  CB  ARG A  63       7.191  16.031   1.540  1.00 91.81
ATOM    467  CG  ARG A  63       8.537  16.521   1.023  1.00 91.81
ATOM    468  CD  ARG A  63       8.865  17.912   1.544  1.00 91.81
ATOM    469  NE  ARG A  63       7.867  18.894   1.135  1.00 91.81
ATOM    470  CZ  ARG A  63       7.263  19.757   1.961  1.00 91.81
ATOM    471  NH1 ARG A  63       7.549  19.762   3.248  1.00 91.81
ATOM    472  NH2 ARG A  63       6.366  20.609   1.478  1.00 91.81
ATOM    473  N   VAL A  64       4.898  13.211   1.401  1.00 92.31
ATOM    474  CA  VAL A  64       3.678  12.766   2.061  1.00 92.31
ATOM    475  C   VAL A  64       4.023  12.117   3.400  1.00 92.31
ATOM    476  O   VAL A  64       3.303  12.289   4.387  1.00 92.31
ATOM    477  CB  VAL A  64       2.891  11.773   1.178  1.00 92.31
ATOM    478  CG1 VAL A  64       3.619  10.430   1.087  1.00 92.31
ATOM    479  CG2 VAL A  64       1.477  11.579   1.725  1.00 92.31
ATOM    480  N   LYS A  65       5.051  11.469   3.529  1.00 90.50
ATOM    481  CA  LYS A  65       5.480  10.812   4.762  1.00 90.50
ATOM    482  C   LYS A  65       5.652  11.820   5.891  1.00 90.50
ATOM    483  O   LYS A  65       5.324  11.531   7.043  1.00 90.50
ATOM    484  CB  LYS A  65       6.785  10.047   4.535  1.00 90.50
ATOM    485  CG  LYS A  65       6.688   8.952   3.479  1.00 90.50
ATOM    486  CD  LYS A  65       8.015   8.233   3.300  1.00 90.50
ATOM    487  CE  LYS A  65       9.110   9.175   2.811  1.00 90.50
ATOM    488  NZ  LYS A  65      10.424   8.478   2.680  1.00 90.50
ATOM    489  N   LYS A  66       6.043  12.953   5.547  1.00 90.88
ATOM    490  CA  LYS A  66       6.285  14.008   6.527  1.00 90.88
ATOM    491  C   LYS A  66       5.020  14.828   6.781  1.00 90.88
ATOM    492  O   LYS A  66       4.832  15.367   7.871  1.00 90.88
ATOM    493  CB  LYS A  66       7.418  14.922   6.062  1.00 90.88
ATOM    494  CG  LYS A  66       8.641  14.180   5.548  1.00 90.88
ATOM    495  CD  LYS A  66       9.624  15.126   4.857  1.00 90.88
ATOM    496  CE  LYS A  66      10.850  14.385   4.349  1.00 90.88
ATOM    497  NZ  LYS A  66      11.960  15.318   4.018  1.00 90.88
ATOM    498  N   THR A  67       4.176  14.859   5.793  1.00 91.38
ATOM    499  CA  THR A  67       3.023  15.742   5.883  1.00 91.38
ATOM    500  C   THR A  67       1.806  15.000   6.418  1.00 91.38
ATOM    501  O   THR A  67       0.788  15.609   6.746  1.00 91.38
ATOM    502  CB  THR A  67       2.689  16.375   4.516  1.00 91.38
ATOM    503  OG1 THR A  67       1.949  17.590   4.740  1.00 91.38
ATOM    504  CG2 THR A  67       1.852  15.436   3.664  1.00 91.38
ATOM    505  N   MET A  68       1.948  13.703   6.543  1.00 93.75
ATOM    506  CA  MET A  68       0.851  12.906   7.082  1.00 93.75
ATOM    507  C   MET A  68       0.759  13.062   8.602  1.00 93.75
ATOM    508  O   MET A  68       1.168  12.172   9.344  1.00 93.75
ATOM    509  CB  MET A  68       1.026  11.430   6.719  1.00 93.75
ATOM    510  CG  MET A  68       0.348  11.034   5.418  1.00 93.75
ATOM    511  SD  MET A  68      -1.422  11.516   5.373  1.00 93.75
ATOM    512  CE  MET A  68      -1.714  11.506   3.583  1.00 93.75
ATOM    513  N   THR A  69       0.019  14.102   9.047  1.00 94.88
ATOM    514  CA  THR A  69      -0.175  14.406  10.461  1.00 94.88
ATOM    515  C   THR A  69      -1.226  13.484  11.070  1.00 94.88
ATOM    516  O   THR A  69      -1.988  12.836  10.352  1.00 94.88
ATOM    517  CB  THR A  69      -0.595  15.875  10.664  1.00 94.88
ATOM    518  OG1 THR A  69      -1.961  16.030  10.259  1.00 94.88
ATOM    519  CG2 THR A  69       0.277  16.814   9.834  1.00 94.88
ATOM    520  N   PRO A  70      -1.257  13.398  12.398  1.00 96.06
ATOM    521  CA  PRO A  70      -2.277  12.570  13.047  1.00 96.06
ATOM    522  C   PRO A  70      -3.697  12.953  12.641  1.00 96.06
ATOM    523  O   PRO A  70      -4.555  12.078  12.469  1.00 96.06
ATOM    524  CB  PRO A  70      -2.047  12.828  14.539  1.00 96.06
ATOM    525  CG  PRO A  70      -0.601  13.191  14.645  1.00 96.06
ATOM    526  CD  PRO A  70      -0.191  13.887  13.375  1.00 96.06
ATOM    527  N   SER A  71      -3.871  14.227  12.477  1.00 96.69
ATOM    528  CA  SER A  71      -5.188  14.695  12.047  1.00 96.69
ATOM    529  C   SER A  71      -5.531  14.180  10.656  1.00 96.69
ATOM    530  O   SER A  71      -6.660  13.750  10.406  1.00 96.69
ATOM    531  CB  SER A  71      -5.250  16.219  12.070  1.00 96.69
ATOM    532  OG  SER A  71      -4.561  16.762  10.957  1.00 96.69
ATOM    533  N   ARG A  72      -4.578  14.211   9.750  1.00 96.62
ATOM    534  CA  ARG A  72      -4.789  13.727   8.391  1.00 96.62
ATOM    535  C   ARG A  72      -4.992  12.219   8.375  1.00 96.62
ATOM    536  O   ARG A  72      -5.855  11.703   7.656  1.00 96.62
ATOM    537  CB  ARG A  72      -3.609  14.109   7.492  1.00 96.62
ATOM    538  CG  ARG A  72      -3.502  15.597   7.212  1.00 96.62
ATOM    539  CD  ARG A  72      -3.669  15.903   5.732  1.00 96.62
ATOM    540  NE  ARG A  72      -4.175  17.266   5.517  1.00 96.62
ATOM    541  CZ  ARG A  72      -4.728  17.699   4.384  1.00 96.62
ATOM    542  NH1 ARG A  72      -4.857  16.878   3.342  1.00 96.62
ATOM    543  NH2 ARG A  72      -5.149  18.938   4.297  1.00 96.62
ATOM    544  N   ILE A  73      -4.246  11.492   9.188  1.00 97.19
ATOM    545  CA  ILE A  73      -4.363  10.047   9.297  1.00 97.19
ATOM    546  C   ILE A  73      -5.758   9.672   9.789  1.00 97.19
ATOM    547  O   ILE A  73      -6.391   8.758   9.258  1.00 97.19
ATOM    548  CB  ILE A  73      -3.283   9.461  10.234  1.00 97.19
ATOM    549  CG1 ILE A  73      -1.897   9.562   9.586  1.00 97.19
ATOM    550  CG2 ILE A  73      -3.611   8.008  10.594  1.00 97.19
ATOM    551  CD1 ILE A  73      -0.751   9.188  10.516  1.00 97.19
ATOM    552  N   LEU A  74      -6.180  10.406  10.742  1.00 97.62
ATOM    553  CA  LEU A  74      -7.516  10.156  11.273  1.00 97.62
ATOM    554  C   LEU A  74      -8.578  10.391  10.211  1.00 97.62
ATOM    555  O   LEU A  74      -9.547   9.625  10.117  1.00 97.62
ATOM    556  CB  LEU A  74      -7.781  11.062  12.484  1.00 97.62
ATOM    557  CG  LEU A  74      -9.189  10.999  13.079  1.00 97.62
ATOM    558  CD1 LEU A  74      -9.579   9.551  13.347  1.00 97.62
ATOM    559  CD2 LEU A  74      -9.258  11.822  14.361  1.00 97.62
ATOM    560  N   ARG A  75      -8.445  11.453   9.477  1.00 97.81
ATOM    561  CA  ARG A  75      -9.383  11.742   8.398  1.00 97.81
ATOM    562  C   ARG A  75      -9.406  10.617   7.375  1.00 97.81
ATOM    563  O   ARG A  75     -10.477  10.156   6.977  1.00 97.81
ATOM    564  CB  ARG A  75      -9.031  13.062   7.719  1.00 97.81
ATOM    565  CG  ARG A  75      -9.951  13.434   6.571  1.00 97.81
ATOM    566  CD  ARG A  75      -9.236  14.256   5.508  1.00 97.81
ATOM    567  NE  ARG A  75     -10.079  14.449   4.328  1.00 97.81
ATOM    568  CZ  ARG A  75     -10.055  13.669   3.251  1.00 97.81
ATOM    569  NH1 ARG A  75      -9.233  12.627   3.180  1.00 97.81
ATOM    570  NH2 ARG A  75     -10.861  13.934   2.233  1.00 97.81
ATOM    571  N   VAL A  76      -8.273  10.203   6.922  1.00 98.00
ATOM    572  CA  VAL A  76      -8.148   9.148   5.926  1.00 98.00
ATOM    573  C   VAL A  76      -8.727   7.848   6.473  1.00 98.00
ATOM    574  O   VAL A  76      -9.461   7.145   5.770  1.00 98.00
ATOM    575  CB  VAL A  76      -6.672   8.930   5.504  1.00 98.00
ATOM    576  CG1 VAL A  76      -6.543   7.715   4.594  1.00 98.00
ATOM    577  CG2 VAL A  76      -6.133  10.180   4.809  1.00 98.00
ATOM    578  N   ALA A  77      -8.461   7.520   7.738  1.00 97.94
ATOM    579  CA  ALA A  77      -8.984   6.312   8.375  1.00 97.94
ATOM    580  C   ALA A  77     -10.508   6.320   8.398  1.00 97.94
ATOM    581  O   ALA A  77     -11.148   5.340   8.008  1.00 97.94
ATOM    582  CB  ALA A  77      -8.430   6.176   9.789  1.00 97.94
ATOM    583  N   ARG A  78     -11.039   7.418   8.766  1.00 97.88
ATOM    584  CA  ARG A  78     -12.484   7.551   8.820  1.00 97.88
ATOM    585  C   ARG A  78     -13.102   7.465   7.426  1.00 97.88
ATOM    586  O   ARG A  78     -14.133   6.828   7.238  1.00 97.88
ATOM    587  CB  ARG A  78     -12.883   8.875   9.484  1.00 97.88
ATOM    588  CG  ARG A  78     -12.428   9.002  10.932  1.00 97.88
ATOM    589  CD  ARG A  78     -12.575  10.425  11.442  1.00 97.88
ATOM    590  NE  ARG A  78     -13.951  10.715  11.841  1.00 97.88
ATOM    591  CZ  ARG A  78     -14.677  11.731  11.385  1.00 97.88
ATOM    592  NH1 ARG A  78     -14.170  12.577  10.499  1.00 97.88
ATOM    593  NH2 ARG A  78     -15.915  11.904  11.817  1.00 97.88
ATOM    594  N   GLY A  79     -12.422   8.125   6.523  1.00 97.75
ATOM    595  CA  GLY A  79     -12.930   8.141   5.160  1.00 97.75
ATOM    596  C   GLY A  79     -12.898   6.781   4.496  1.00 97.75
ATOM    597  O   GLY A  79     -13.789   6.449   3.707  1.00 97.75
ATOM    598  N   SER A  80     -11.898   6.027   4.797  1.00 97.50
ATOM    599  CA  SER A  80     -11.711   4.727   4.160  1.00 97.50
ATOM    600  C   SER A  80     -12.406   3.619   4.941  1.00 97.50
ATOM    601  O   SER A  80     -12.562   2.504   4.441  1.00 97.50
ATOM    602  CB  SER A  80     -10.219   4.410   4.027  1.00 97.50
ATOM    603  OG  SER A  80      -9.631   4.223   5.302  1.00 97.50
ATOM    604  N   GLY A  81     -12.789   3.873   6.129  1.00 97.38
ATOM    605  CA  GLY A  81     -13.398   2.855   6.965  1.00 97.38
ATOM    606  C   GLY A  81     -12.398   1.898   7.578  1.00 97.38
ATOM    607  O   GLY A  81     -12.750   0.790   7.984  1.00 97.38
ATOM    608  N   HIS A  82     -11.180   2.332   7.598  1.00 97.00
ATOM    609  CA  HIS A  82     -10.117   1.523   8.180  1.00 97.00
ATOM    610  C   HIS A  82      -9.602   2.146   9.477  1.00 97.00
ATOM    611  O   HIS A  82      -9.945   3.281   9.805  1.00 97.00
ATOM    612  CB  HIS A  82      -8.969   1.348   7.188  1.00 97.00
ATOM    613  CG  HIS A  82      -9.266   0.378   6.091  1.00 97.00
ATOM    614  ND1 HIS A  82      -9.176  -0.991   6.262  1.00 97.00
ATOM    615  CD2 HIS A  82      -9.643   0.571   4.805  1.00 97.00
ATOM    616  CE1 HIS A  82      -9.494  -1.591   5.127  1.00 97.00
ATOM    617  NE2 HIS A  82      -9.781  -0.664   4.228  1.00 97.00
ATOM    618  N   SER A  83      -8.844   1.351  10.195  1.00 95.81
ATOM    619  CA  SER A  83      -8.297   1.843  11.461  1.00 95.81
ATOM    620  C   SER A  83      -7.086   2.736  11.227  1.00 95.81
ATOM    621  O   SER A  83      -6.473   2.693  10.156  1.00 95.81
ATOM    622  CB  SER A  83      -7.918   0.676  12.367  1.00 95.81
ATOM    623  OG  SER A  83      -6.763   0.017  11.883  1.00 95.81
ATOM    624  N   ILE A  84      -6.777   3.508  12.242  1.00 96.25
ATOM    625  CA  ILE A  84      -5.602   4.367  12.195  1.00 96.25
ATOM    626  C   ILE A  84      -4.348   3.514  12.008  1.00 96.25
ATOM    627  O   ILE A  84      -3.412   3.918  11.312  1.00 96.25
ATOM    628  CB  ILE A  84      -5.477   5.223  13.477  1.00 96.25
ATOM    629  CG1 ILE A  84      -6.668   6.183  13.591  1.00 96.25
ATOM    630  CG2 ILE A  84      -4.153   5.994  13.481  1.00 96.25
ATOM    631  CD1 ILE A  84      -6.522   7.216  14.701  1.00 96.25
ATOM    632  N   HIS A  85      -4.383   2.361  12.609  1.00 94.25
ATOM    633  CA  HIS A  85      -3.246   1.449  12.516  1.00 94.25
ATOM    634  C   HIS A  85      -3.033   0.980  11.078  1.00 94.25
ATOM    635  O   HIS A  85      -1.896   0.897  10.609  1.00 94.25
ATOM    636  CB  HIS A  85      -3.449   0.245  13.438  1.00 94.25
ATOM    637  CG  HIS A  85      -3.485   0.597  14.893  1.00 94.25
ATOM    638  ND1 HIS A  85      -3.721  -0.337  15.879  1.00 94.25
ATOM    639  CD2 HIS A  85      -3.315   1.779  15.530  1.00 94.25
ATOM    640  CE1 HIS A  85      -3.694   0.258  17.057  1.00 94.25
ATOM    641  NE2 HIS A  85      -3.450   1.539  16.875  1.00 94.25
ATOM    642  N   GLU A  86      -4.066   0.757  10.383  1.00 94.00
ATOM    643  CA  GLU A  86      -3.979   0.321   8.992  1.00 94.00
ATOM    644  C   GLU A  86      -3.420   1.427   8.102  1.00 94.00
ATOM    645  O   GLU A  86      -2.637   1.158   7.191  1.00 94.00
ATOM    646  CB  GLU A  86      -5.352  -0.125   8.484  1.00 94.00
ATOM    647  CG  GLU A  86      -5.778  -1.495   8.987  1.00 94.00
ATOM    648  CD  GLU A  86      -7.236  -1.815   8.691  1.00 94.00
ATOM    649  OE1 GLU A  86      -7.504  -2.745   7.897  1.00 94.00
ATOM    650  OE2 GLU A  86      -8.114  -1.128   9.255  1.00 94.00
ATOM    651  N   VAL A  87      -3.783   2.619   8.383  1.00 96.38
ATOM    652  CA  VAL A  87      -3.254   3.748   7.625  1.00 96.38
ATOM    653  C   VAL A  87      -1.758   3.896   7.898  1.00 96.38
ATOM    654  O   VAL A  87      -0.976   4.156   6.980  1.00 96.38
ATOM    655  CB  VAL A  87      -3.992   5.059   7.969  1.00 96.38
ATOM    656  CG1 VAL A  87      -3.441   6.223   7.141  1.00 96.38
ATOM    657  CG2 VAL A  87      -5.496   4.902   7.738  1.00 96.38
ATOM    658  N   HIS A  88      -1.406   3.650   9.156  1.00 94.12
ATOM    659  CA  HIS A  88       0.012   3.689   9.500  1.00 94.12
ATOM    660  C   HIS A  88       0.784   2.594   8.773  1.00 94.12
ATOM    661  O   HIS A  88       1.914   2.814   8.328  1.00 94.12
ATOM    662  CB  HIS A  88       0.203   3.549  11.008  1.00 94.12
ATOM    663  CG  HIS A  88       0.078   4.841  11.756  1.00 94.12
ATOM    664  ND1 HIS A  88      -1.132   5.476  11.940  1.00 94.12
ATOM    665  CD2 HIS A  88       1.006   5.606  12.375  1.00 94.12
ATOM    666  CE1 HIS A  88      -0.938   6.583  12.637  1.00 94.12
ATOM    667  NE2 HIS A  88       0.349   6.683  12.915  1.00 94.12
ATOM    668  N   ASN A  89       0.207   1.459   8.664  1.00 93.06
ATOM    669  CA  ASN A  89       0.834   0.358   7.938  1.00 93.06
ATOM    670  C   ASN A  89       1.063   0.709   6.469  1.00 93.06
ATOM    671  O   ASN A  89       2.096   0.357   5.898  1.00 93.06
ATOM    672  CB  ASN A  89      -0.013  -0.912   8.055  1.00 93.06
ATOM    673  CG  ASN A  89       0.317  -1.724   9.294  1.00 93.06
ATOM    674  OD1 ASN A  89       0.821  -2.845   9.199  1.00 93.06
ATOM    675  ND2 ASN A  89       0.035  -1.161  10.463  1.00 93.06
ATOM    676  N   LEU A  90       0.094   1.396   5.891  1.00 95.25
ATOM    677  CA  LEU A  90       0.254   1.852   4.512  1.00 95.25
ATOM    678  C   LEU A  90       1.453   2.785   4.383  1.00 95.25
ATOM    679  O   LEU A  90       2.285   2.615   3.490  1.00 95.25
ATOM    680  CB  LEU A  90      -1.014   2.562   4.031  1.00 95.25
ATOM    681  CG  LEU A  90      -0.913   3.299   2.695  1.00 95.25
ATOM    682  CD1 LEU A  90      -0.846   2.300   1.544  1.00 95.25
ATOM    683  CD2 LEU A  90      -2.092   4.251   2.519  1.00 95.25
ATOM    684  N   ILE A  91       1.555   3.748   5.270  1.00 93.88
ATOM    685  CA  ILE A  91       2.627   4.734   5.207  1.00 93.88
ATOM    686  C   ILE A  91       3.975   4.047   5.406  1.00 93.88
ATOM    687  O   ILE A  91       4.945   4.348   4.707  1.00 93.88
ATOM    688  CB  ILE A  91       2.434   5.848   6.266  1.00 93.88
ATOM    689  CG1 ILE A  91       1.154   6.641   5.977  1.00 93.88
ATOM    690  CG2 ILE A  91       3.654   6.773   6.305  1.00 93.88
ATOM    691  CD1 ILE A  91       0.808   7.668   7.043  1.00 93.88
ATOM    692  N   THR A  92       3.984   3.111   6.344  1.00 91.75
ATOM    693  CA  THR A  92       5.207   2.355   6.594  1.00 91.75
ATOM    694  C   THR A  92       5.590   1.524   5.371  1.00 91.75
ATOM    695  O   THR A  92       6.758   1.492   4.977  1.00 91.75
ATOM    696  CB  THR A  92       5.055   1.434   7.816  1.00 91.75
ATOM    697  OG1 THR A  92       4.904   2.235   8.999  1.00 91.75
ATOM    698  CG2 THR A  92       6.271   0.530   7.985  1.00 91.75
ATOM    699  N   SER A  93       4.652   0.862   4.801  1.00 92.69
ATOM    700  CA  SER A  93       4.891   0.061   3.604  1.00 92.69
ATOM    701  C   SER A  93       5.367   0.929   2.443  1.00 92.69
ATOM    702  O   SER A  93       6.270   0.539   1.699  1.00 92.69
ATOM    703  CB  SER A  93       3.623  -0.692   3.201  1.00 92.69
ATOM    704  OG  SER A  93       3.298  -1.680   4.165  1.00 92.69
ATOM    705  N   TYR A  94       4.730   2.094   2.291  1.00 93.19
ATOM    706  CA  TYR A  94       5.148   3.043   1.265  1.00 93.19
ATOM    707  C   TYR A  94       6.617   3.420   1.434  1.00 93.19
ATOM    708  O   TYR A  94       7.371   3.441   0.460  1.00 93.19
ATOM    709  CB  TYR A  94       4.277   4.305   1.312  1.00 93.19
ATOM    710  CG  TYR A  94       4.809   5.441   0.476  1.00 93.19
ATOM    711  CD1 TYR A  94       5.359   6.574   1.073  1.00 93.19
ATOM    712  CD2 TYR A  94       4.762   5.387  -0.913  1.00 93.19
ATOM    713  CE1 TYR A  94       5.848   7.625   0.306  1.00 93.19
ATOM    714  CE2 TYR A  94       5.250   6.434  -1.690  1.00 93.19
ATOM    715  CZ  TYR A  94       5.789   7.547  -1.072  1.00 93.19
ATOM    716  OH  TYR A  94       6.273   8.586  -1.837  1.00 93.19
ATOM    717  N   THR A  95       7.043   3.676   2.668  1.00 91.38
ATOM    718  CA  THR A  95       8.422   4.043   2.955  1.00 91.38
ATOM    719  C   THR A  95       9.375   2.924   2.551  1.00 91.38
ATOM    720  O   THR A  95      10.414   3.178   1.931  1.00 91.38
ATOM    721  CB  THR A  95       8.617   4.371   4.445  1.00 91.38
ATOM    722  OG1 THR A  95       8.661   3.149   5.194  1.00 91.38
ATOM    723  CG2 THR A  95       7.479   5.238   4.976  1.00 91.38
ATOM    724  N   LYS A  96       9.047   1.742   2.875  1.00 89.25
ATOM    725  CA  LYS A  96       9.875   0.586   2.529  1.00 89.25
ATOM    726  C   LYS A  96       9.953   0.403   1.017  1.00 89.25
ATOM    727  O   LYS A  96      11.023   0.122   0.477  1.00 89.25
ATOM    728  CB  LYS A  96       9.320  -0.681   3.182  1.00 89.25
ATOM    729  CG  LYS A  96       9.902  -1.972   2.624  1.00 89.25
ATOM    730  CD  LYS A  96      11.422  -1.968   2.672  1.00 89.25
ATOM    731  CE  LYS A  96      12.002  -3.296   2.206  1.00 89.25
ATOM    732  NZ  LYS A  96      11.816  -4.371   3.227  1.00 89.25
ATOM    733  N   PHE A  97       8.836   0.576   0.394  1.00 89.31
ATOM    734  CA  PHE A  97       8.789   0.415  -1.054  1.00 89.31
ATOM    735  C   PHE A  97       9.625   1.482  -1.748  1.00 89.31
ATOM    736  O   PHE A  97      10.367   1.184  -2.688  1.00 89.31
ATOM    737  CB  PHE A  97       7.340   0.479  -1.551  1.00 89.31
ATOM    738  CG  PHE A  97       7.169   0.042  -2.981  1.00 89.31
ATOM    739  CD1 PHE A  97       8.099  -0.795  -3.582  1.00 89.31
ATOM    740  CD2 PHE A  97       6.075   0.469  -3.723  1.00 89.31
ATOM    741  CE1 PHE A  97       7.943  -1.201  -4.906  1.00 89.31
ATOM    742  CE2 PHE A  97       5.914   0.068  -5.047  1.00 89.31
ATOM    743  CZ  PHE A  97       6.849  -0.766  -5.636  1.00 89.31
ATOM    744  N   GLU A  98       9.484   2.662  -1.296  1.00 89.31
ATOM    745  CA  GLU A  98      10.266   3.768  -1.840  1.00 89.31
ATOM    746  C   GLU A  98      11.766   3.486  -1.746  1.00 89.31
ATOM    747  O   GLU A  98      12.508   3.727  -2.699  1.00 89.31
ATOM    748  CB  GLU A  98       9.930   5.070  -1.111  1.00 89.31
ATOM    749  CG  GLU A  98      10.706   6.281  -1.623  1.00 89.31
ATOM    750  CD  GLU A  98      10.512   7.522  -0.767  1.00 89.31
ATOM    751  OE1 GLU A  98      10.833   8.636  -1.236  1.00 89.31
ATOM    752  OE2 GLU A  98      10.042   7.376   0.385  1.00 89.31
ATOM    753  N   GLU A  99      12.195   2.979  -0.666  1.00 88.06
ATOM    754  CA  GLU A  99      13.609   2.652  -0.456  1.00 88.06
ATOM    755  C   GLU A  99      14.078   1.577  -1.433  1.00 88.06
ATOM    756  O   GLU A  99      15.180   1.663  -1.976  1.00 88.06
ATOM    757  CB  GLU A  99      13.844   2.191   0.985  1.00 88.06
ATOM    758  CG  GLU A  99      13.755   3.311   2.012  1.00 88.06
ATOM    759  CD  GLU A  99      14.241   2.902   3.393  1.00 88.06
ATOM    760  OE1 GLU A  99      15.363   2.359   3.504  1.00 88.06
ATOM    761  OE2 GLU A  99      13.488   3.115   4.369  1.00 88.06
ATOM    762  N   VAL A 100      13.281   0.617  -1.637  1.00 85.06
ATOM    763  CA  VAL A 100      13.617  -0.484  -2.531  1.00 85.06
ATOM    764  C   VAL A 100      13.703   0.026  -3.969  1.00 85.06
ATOM    765  O   VAL A 100      14.648  -0.301  -4.695  1.00 85.06
ATOM    766  CB  VAL A 100      12.594  -1.634  -2.436  1.00 85.06
ATOM    767  CG1 VAL A 100      12.953  -2.759  -3.404  1.00 85.06
ATOM    768  CG2 VAL A 100      12.515  -2.161  -1.005  1.00 85.06
ATOM    769  N   VAL A 101      12.766   0.861  -4.352  1.00 85.00
ATOM    770  CA  VAL A 101      12.719   1.386  -5.711  1.00 85.00
ATOM    771  C   VAL A 101      13.930   2.285  -5.957  1.00 85.00
ATOM    772  O   VAL A 101      14.539   2.236  -7.027  1.00 85.00
ATOM    773  CB  VAL A 101      11.414   2.164  -5.977  1.00 85.00
ATOM    774  CG1 VAL A 101      11.432   2.780  -7.375  1.00 85.00
ATOM    775  CG2 VAL A 101      10.207   1.247  -5.807  1.00 85.00
ATOM    776  N   LYS A 102      14.289   3.039  -4.949  1.00 84.44
ATOM    777  CA  LYS A 102      15.445   3.930  -5.070  1.00 84.44
ATOM    778  C   LYS A 102      16.734   3.135  -5.203  1.00 84.44
ATOM    779  O   LYS A 102      17.672   3.572  -5.875  1.00 84.44
ATOM    780  CB  LYS A 102      15.523   4.867  -3.863  1.00 84.44
ATOM    781  CG  LYS A 102      14.466   5.958  -3.856  1.00 84.44
ATOM    782  CD  LYS A 102      14.554   6.813  -2.599  1.00 84.44
ATOM    783  CE  LYS A 102      13.632   8.026  -2.680  1.00 84.44
ATOM    784  NZ  LYS A 102      13.704   8.855  -1.444  1.00 84.44
ATOM    785  N   LYS A 103      16.734   2.020  -4.605  1.00 85.44
ATOM    786  CA  LYS A 103      17.922   1.180  -4.645  1.00 85.44
ATOM    787  C   LYS A 103      18.016   0.417  -5.965  1.00 85.44
ATOM    788  O   LYS A 103      19.109   0.083  -6.422  1.00 85.44
ATOM    789  CB  LYS A 103      17.938   0.199  -3.473  1.00 85.44
ATOM    790  CG  LYS A 103      18.178   0.853  -2.121  1.00 85.44
ATOM    791  CD  LYS A 103      17.578   0.031  -0.988  1.00 85.44
ATOM    792  CE  LYS A 103      17.746   0.726   0.358  1.00 85.44
ATOM    793  NZ  LYS A 103      19.171   1.090   0.619  1.00 85.44
ATOM    794  N   MET A 104      16.969   0.057  -6.527  1.00 81.12
ATOM    795  CA  MET A 104      16.938  -0.720  -7.762  1.00 81.12
ATOM    796  C   MET A 104      17.172   0.178  -8.977  1.00 81.12
ATOM    797  O   MET A 104      17.516  -0.303 -10.055  1.00 81.12
ATOM    798  CB  MET A 104      15.617  -1.465  -7.898  1.00 81.12
ATOM    799  CG  MET A 104      14.417  -0.559  -8.094  1.00 81.12
ATOM    800  SD  MET A 104      12.869  -1.496  -8.423  1.00 81.12
ATOM    801  CE  MET A 104      12.408  -1.942  -6.720  1.00 81.12
ATOM    802  N   GLY A 105      16.875   1.516  -8.898  1.00 67.19
ATOM    803  CA  GLY A 105      17.156   2.457  -9.969  1.00 67.19
ATOM    804  C   GLY A 105      18.453   3.230  -9.742  1.00 67.19
ATOM    805  O   GLY A 105      19.203   3.471 -10.688  1.00 67.19
ATOM    806  OXT GLY A 105      18.728   3.575  -8.568  1.00 67.19
TER
ATOM    807  N   GLY B   1      11.672  -7.117 -10.477  1.00 76.25
ATOM    808  CA  GLY B   1      11.695  -5.664 -10.523  1.00 76.25
ATOM    809  C   GLY B   1      10.820  -5.020  -9.469  1.00 76.25
ATOM    810  O   GLY B   1      10.672  -5.543  -8.359  1.00 76.25
ATOM    811  N   ALA B   2      10.422  -3.754  -9.586  1.00 76.38
ATOM    812  CA  ALA B   2       9.625  -2.963  -8.648  1.00 76.38
ATOM    813  C   ALA B   2       8.352  -3.701  -8.250  1.00 76.38
ATOM    814  O   ALA B   2       7.938  -3.648  -7.090  1.00 76.38
ATOM    815  CB  ALA B   2       9.281  -1.605  -9.258  1.00 76.38
ATOM    816  N   LEU B   3       7.883  -4.406  -9.164  1.00 81.06
ATOM    817  CA  LEU B   3       6.656  -5.164  -8.930  1.00 81.06
ATOM    818  C   LEU B   3       6.898  -6.297  -7.938  1.00 81.06
ATOM    819  O   LEU B   3       6.105  -6.500  -7.016  1.00 81.06
ATOM    820  CB  LEU B   3       6.113  -5.723 -10.242  1.00 81.06
ATOM    821  CG  LEU B   3       4.597  -5.916 -10.321  1.00 81.06
ATOM    822  CD1 LEU B   3       4.180  -7.159  -9.543  1.00 81.06
ATOM    823  CD2 LEU B   3       3.872  -4.677  -9.789  1.00 81.06
ATOM    824  N   LEU B   4       7.945  -6.973  -8.188  1.00 81.06
ATOM    825  CA  LEU B   4       8.305  -8.070  -7.297  1.00 81.06
ATOM    826  C   LEU B   4       8.547  -7.562  -5.883  1.00 81.06
ATOM    827  O   LEU B   4       8.086  -8.164  -4.914  1.00 81.06
ATOM    828  CB  LEU B   4       9.555  -8.789  -7.816  1.00 81.06
ATOM    829  CG  LEU B   4      10.025  -9.999  -7.006  1.00 81.06
ATOM    830  CD1 LEU B   4       8.850 -10.944  -6.739  1.00 81.06
ATOM    831  CD2 LEU B   4      11.146 -10.729  -7.728  1.00 81.06
ATOM    832  N   ALA B   5       9.250  -6.551  -5.809  1.00 82.81
ATOM    833  CA  ALA B   5       9.523  -5.934  -4.512  1.00 82.81
ATOM    834  C   ALA B   5       8.227  -5.516  -3.820  1.00 82.81
ATOM    835  O   ALA B   5       8.070  -5.715  -2.613  1.00 82.81
ATOM    836  CB  ALA B   5      10.445  -4.730  -4.680  1.00 82.81
ATOM    837  N   LEU B   6       7.328  -5.066  -4.625  1.00 86.69
ATOM    838  CA  LEU B   6       6.039  -4.645  -4.094  1.00 86.69
ATOM    839  C   LEU B   6       5.262  -5.836  -3.541  1.00 86.69
ATOM    840  O   LEU B   6       4.734  -5.777  -2.428  1.00 86.69
ATOM    841  CB  LEU B   6       5.215  -3.941  -5.176  1.00 86.69
ATOM    842  CG  LEU B   6       3.827  -3.452  -4.759  1.00 86.69
ATOM    843  CD1 LEU B   6       3.944  -2.338  -3.724  1.00 86.69
ATOM    844  CD2 LEU B   6       3.041  -2.975  -5.977  1.00 86.69
ATOM    845  N   VAL B   7       5.277  -6.824  -4.250  1.00 84.75
ATOM    846  CA  VAL B   7       4.539  -8.023  -3.863  1.00 84.75
ATOM    847  C   VAL B   7       5.137  -8.602  -2.582  1.00 84.75
ATOM    848  O   VAL B   7       4.402  -8.984  -1.668  1.00 84.75
ATOM    849  CB  VAL B   7       4.551  -9.078  -4.988  1.00 84.75
ATOM    850  CG1 VAL B   7       4.031 -10.422  -4.473  1.00 84.75
ATOM    851  CG2 VAL B   7       3.723  -8.609  -6.176  1.00 84.75
ATOM    852  N   MET B   8       6.332  -8.594  -2.566  1.00 83.56
ATOM    853  CA  MET B   8       7.000  -9.094  -1.368  1.00 83.56
ATOM    854  C   MET B   8       6.715  -8.203  -0.169  1.00 83.56
ATOM    855  O   MET B   8       6.488  -8.688   0.938  1.00 83.56
ATOM    856  CB  MET B   8       8.508  -9.203  -1.596  1.00 83.56
ATOM    857  CG  MET B   8       8.901 -10.224  -2.653  1.00 83.56
ATOM    858  SD  MET B   8       8.252 -11.899  -2.286  1.00 83.56
ATOM    859  CE  MET B   8       7.144 -12.131  -3.700  1.00 83.56
ATOM    860  N   CYS B   9       6.711  -6.980  -0.428  1.00 84.25
ATOM    861  CA  CYS B   9       6.422  -6.023   0.631  1.00 84.25
ATOM    862  C   CYS B   9       4.984  -6.160   1.115  1.00 84.25
ATOM    863  O   CYS B   9       4.719  -6.098   2.316  1.00 84.25
ATOM    864  CB  CYS B   9       6.672  -4.594   0.144  1.00 84.25
ATOM    865  SG  CYS B   9       8.422  -4.165   0.009  1.00 84.25
ATOM    866  N   LEU B  10       4.105  -6.395   0.244  1.00 88.81
ATOM    867  CA  LEU B  10       2.701  -6.578   0.599  1.00 88.81
ATOM    868  C   LEU B  10       2.514  -7.820   1.459  1.00 88.81
ATOM    869  O   LEU B  10       1.849  -7.770   2.496  1.00 88.81
ATOM    870  CB  LEU B  10       1.838  -6.680  -0.661  1.00 88.81
ATOM    871  CG  LEU B  10       1.635  -5.383  -1.450  1.00 88.81
ATOM    872  CD1 LEU B  10       0.983  -5.680  -2.797  1.00 88.81
ATOM    873  CD2 LEU B  10       0.793  -4.395  -0.649  1.00 88.81
ATOM    874  N   ALA B  11       3.188  -8.789   1.033  1.00 83.12
ATOM    875  CA  ALA B  11       3.117 -10.039   1.794  1.00 83.12
ATOM    876  C   ALA B  11       3.738  -9.867   3.178  1.00 83.12
ATOM    877  O   ALA B  11       3.176 -10.328   4.176  1.00 83.12
ATOM    878  CB  ALA B  11       3.811 -11.164   1.035  1.00 83.12
ATOM    879  N   ALA B  12       4.781  -9.172   3.215  1.00 83.62
ATOM    880  CA  ALA B  12       5.457  -8.945   4.488  1.00 83.62
ATOM    881  C   ALA B  12       4.605  -8.078   5.410  1.00 83.62
ATOM    882  O   ALA B  12       4.512  -8.344   6.613  1.00 83.62
ATOM    883  CB  ALA B  12       6.820  -8.305   4.262  1.00 83.62
ATOM    884  N   THR B  13       4.027  -7.086   4.918  1.00 83.31
ATOM    885  CA  THR B  13       3.168  -6.199   5.695  1.00 83.31
ATOM    886  C   THR B  13       1.937  -6.949   6.199  1.00 83.31
ATOM    887  O   THR B  13       1.529  -6.777   7.352  1.00 83.31
ATOM    888  CB  THR B  13       2.729  -4.980   4.867  1.00 83.31
ATOM    889  OG1 THR B  13       3.870  -4.153   4.602  1.00 83.31
ATOM    890  CG2 THR B  13       1.682  -4.156   5.611  1.00 83.31
ATOM    891  N   ALA B  14       1.381  -7.727   5.375  1.00 81.94
ATOM    892  CA  ALA B  14       0.199  -8.492   5.762  1.00 81.94
ATOM    893  C   ALA B  14       0.510  -9.430   6.922  1.00 81.94
ATOM    894  O   ALA B  14      -0.255  -9.508   7.887  1.00 81.94
ATOM    895  CB  ALA B  14      -0.336  -9.281   4.570  1.00 81.94
ATOM    896  N   VAL B  15       1.647 -10.031   6.820  1.00 78.50
ATOM    897  CA  VAL B  15       2.059 -10.977   7.852  1.00 78.50
ATOM    898  C   VAL B  15       2.332 -10.234   9.156  1.00 78.50
ATOM    899  O   VAL B  15       1.964 -10.703  10.234  1.00 78.50
ATOM    900  CB  VAL B  15       3.309 -11.781   7.422  1.00 78.50
ATOM    901  CG1 VAL B  15       3.805 -12.662   8.563  1.00 78.50
ATOM    902  CG2 VAL B  15       3.002 -12.618   6.185  1.00 78.50
ATOM    903  N   SER B  16       2.914  -9.094   8.984  1.00 79.12
ATOM    904  CA  SER B  16       3.225  -8.297  10.164  1.00 79.12
ATOM    905  C   SER B  16       1.954  -7.762  10.820  1.00 79.12
ATOM    906  O   SER B  16       1.861  -7.703  12.047  1.00 79.12
ATOM    907  CB  SER B  16       4.145  -7.129   9.797  1.00 79.12
ATOM    908  OG  SER B  16       3.411  -6.090   9.170  1.00 79.12
ATOM    909  N   ALA B  17       0.968  -7.367  10.094  1.00 77.62
ATOM    910  CA  ALA B  17      -0.293  -6.828  10.602  1.00 77.62
ATOM    911  C   ALA B  17      -1.079  -7.895  11.359  1.00 77.62
ATOM    912  O   ALA B  17      -1.794  -7.582  12.312  1.00 77.62
ATOM    913  CB  ALA B  17      -1.130  -6.273   9.445  1.00 77.62
ATOM    914  N   GLN B  18      -0.987  -9.086  11.008  1.00 72.31
ATOM    915  CA  GLN B  18      -1.668 -10.188  11.688  1.00 72.31
ATOM    916  C   GLN B  18      -1.061 -10.438  13.062  1.00 72.31
ATOM    917  O   GLN B  18      -1.729 -10.961  13.953  1.00 72.31
ATOM    918  CB  GLN B  18      -1.612 -11.461  10.844  1.00 72.31
ATOM    919  CG  GLN B  18      -2.203 -11.304   9.448  1.00 72.31
ATOM    920  CD  GLN B  18      -3.686 -11.614   9.402  1.00 72.31
ATOM    921  OE1 GLN B  18      -4.104 -12.748   9.645  1.00 72.31
ATOM    922  NE2 GLN B  18      -4.491 -10.607   9.073  1.00 72.31
ATOM    923  N   ARG B  19       0.151 -10.055  13.180  1.00 68.75
ATOM    924  CA  ARG B  19       0.832 -10.312  14.445  1.00 68.75
ATOM    925  C   ARG B  19       0.549  -9.195  15.445  1.00 68.75
ATOM    926  O   ARG B  19       0.796  -9.359  16.641  1.00 68.75
ATOM    927  CB  ARG B  19       2.340 -10.445  14.227  1.00 68.75
ATOM    928  CG  ARG B  19       2.722 -11.535  13.236  1.00 68.75
ATOM    929  CD  ARG B  19       4.221 -11.565  12.975  1.00 68.75
ATOM    930  NE  ARG B  19       4.551 -11.103  11.633  1.00 68.75
ATOM    931  CZ  ARG B  19       5.752 -11.183  11.076  1.00 68.75
ATOM    932  NH1 ARG B  19       6.773 -11.723  11.736  1.00 68.75
ATOM    933  NH2 ARG B  19       5.939 -10.729   9.845  1.00 68.75
ATOM    934  N   SER B  20       0.162  -8.062  14.930  1.00 59.31
ATOM    935  CA  SER B  20      -0.140  -6.957  15.836  1.00 59.31
ATOM    936  C   SER B  20      -1.598  -6.992  16.281  1.00 59.31
ATOM    937  O   SER B  20      -1.912  -6.633  17.422  1.00 59.31
ATOM    938  CB  SER B  20       0.164  -5.617  15.164  1.00 59.31
ATOM    939  OG  SER B  20      -0.597  -5.465  13.974  1.00 59.31
ATOM    940  OXT SER B  20      -2.447  -7.422  15.464  1.00 59.31
