# Supplementary material for: Linear motifs regulating protein secretion, sorting and autophagy in Leishmania parasites are diverged with respect to their host equivalents
Source: PLoS Comput Biol. 2024 Feb 16;20(2):e1011902. doi: 10.1371/journal.pcbi.1011902 (PMC10903960; doi:10.1371/journal.pcbi.1011902)
Supplement: S1 Structures — Best energy HADDOCK structures for L infantum KDEL models: KDEL-best-HADDOCK-run-01.pdb. AlphaFold2 Multimer output for ATG8-ATG2 peptide complex: Lei-ATG2pep-ATG8.pdb. AlphaFold2 Multimer output for ATG8-ATG3 complex: Lei-ATG-3ATG8.pdb. AlphaFold2 Multimer outputs for ATG8-ATG4 complexes: LeiATG41ATG8C.pdb. LeiATG42ATG8.pdb. Cognate idealized LIR peptide modelled onto the L infantum ATG8 protein: Lei-ATG8-LIR-best-model.pdb. (ZIP) [file pcbi.1011902.s038.zip › structures/signal_trycr_sc.pdb]

FoldX generated pdb file


ATOM      0  N   PHE A   1       9.789   6.297  -7.676  1.00 84.19
ATOM      1  CA  PHE A   1       8.695   5.516  -7.109  1.00 84.19
ATOM      2  C   PHE A   1       7.809   6.391  -6.227  1.00 84.19
ATOM      3  O   PHE A   1       8.297   7.035  -5.297  1.00 84.19
ATOM      4  CB  PHE A   1       9.234   4.336  -6.301  1.00 84.19
ATOM      5  CG  PHE A   1       8.180   3.367  -5.848  1.00 84.19
ATOM      6  CD1 PHE A   1       7.656   3.436  -4.562  1.00 84.19
ATOM      7  CD2 PHE A   1       7.695   2.393  -6.715  1.00 84.19
ATOM      8  CE1 PHE A   1       6.676   2.543  -4.141  1.00 84.19
ATOM      9  CE2 PHE A   1       6.715   1.497  -6.301  1.00 84.19
ATOM     10  CZ  PHE A   1       6.207   1.573  -5.012  1.00 84.19
ATOM     11  N   THR A   2       6.562   6.562  -6.699  1.00 92.62
ATOM     12  CA  THR A   2       5.598   7.379  -5.973  1.00 92.62
ATOM     13  C   THR A   2       4.480   6.516  -5.391  1.00 92.62
ATOM     14  O   THR A   2       4.441   5.305  -5.625  1.00 92.62
ATOM     15  CB  THR A   2       4.984   8.461  -6.883  1.00 92.62
ATOM     16  OG1 THR A   2       4.108   7.841  -7.831  1.00 92.62
ATOM     17  CG2 THR A   2       6.073   9.228  -7.636  1.00 92.62
ATOM     18  N   MET A   3       3.637   7.156  -4.645  1.00 93.38
ATOM     19  CA  MET A   3       2.475   6.441  -4.121  1.00 93.38
ATOM     20  C   MET A   3       1.568   5.969  -5.254  1.00 93.38
ATOM     21  O   MET A   3       0.943   4.914  -5.152  1.00 93.38
ATOM     22  CB  MET A   3       1.688   7.332  -3.158  1.00 93.38
ATOM     23  CG  MET A   3       0.720   6.570  -2.269  1.00 93.38
ATOM     24  SD  MET A   3       1.561   5.723  -0.875  1.00 93.38
ATOM     25  CE  MET A   3       1.712   7.102   0.294  1.00 93.38
ATOM     26  N   ARG A   4       1.523   6.715  -6.285  1.00 95.06
ATOM     27  CA  ARG A   4       0.755   6.316  -7.461  1.00 95.06
ATOM     28  C   ARG A   4       1.279   5.004  -8.039  1.00 95.06
ATOM     29  O   ARG A   4       0.498   4.125  -8.406  1.00 95.06
ATOM     30  CB  ARG A   4       0.794   7.410  -8.523  1.00 95.06
ATOM     31  CG  ARG A   4      -0.118   7.149  -9.713  1.00 95.06
ATOM     32  CD  ARG A   4      -1.384   7.998  -9.659  1.00 95.06
ATOM     33  NE  ARG A   4      -1.177   9.307 -10.279  1.00 95.06
ATOM     34  CZ  ARG A   4      -1.596   9.646 -11.494  1.00 95.06
ATOM     35  NH1 ARG A   4      -2.261   8.772 -12.247  1.00 95.06
ATOM     36  NH2 ARG A   4      -1.360  10.859 -11.959  1.00 95.06
ATOM     37  N   ASP A   5       2.564   4.922  -8.102  1.00 90.50
ATOM     38  CA  ASP A   5       3.168   3.686  -8.586  1.00 90.50
ATOM     39  C   ASP A   5       2.730   2.488  -7.750  1.00 90.50
ATOM     40  O   ASP A   5       2.371   1.441  -8.289  1.00 90.50
ATOM     41  CB  ASP A   5       4.695   3.799  -8.586  1.00 90.50
ATOM     42  CG  ASP A   5       5.207   4.906  -9.492  1.00 90.50
ATOM     43  OD1 ASP A   5       4.558   5.211 -10.512  1.00 90.50
ATOM     44  OD2 ASP A   5       6.276   5.479  -9.177  1.00 90.50
ATOM     45  N   MET A   6       2.775   2.705  -6.465  1.00 87.31
ATOM     46  CA  MET A   6       2.338   1.636  -5.574  1.00 87.31
ATOM     47  C   MET A   6       0.864   1.312  -5.789  1.00 87.31
ATOM     48  O   MET A   6       0.479   0.142  -5.824  1.00 87.31
ATOM     49  CB  MET A   6       2.578   2.023  -4.113  1.00 87.31
ATOM     50  CG  MET A   6       2.349   0.887  -3.131  1.00 87.31
ATOM     51  SD  MET A   6       2.737   1.363  -1.401  1.00 87.31
ATOM     52  CE  MET A   6       1.222   2.264  -0.971  1.00 87.31
ATOM     53  N   TYR A   7       0.054   2.305  -5.836  1.00 90.94
ATOM     54  CA  TYR A   7      -1.376   2.143  -6.074  1.00 90.94
ATOM     55  C   TYR A   7      -1.631   1.284  -7.309  1.00 90.94
ATOM     56  O   TYR A   7      -2.393   0.316  -7.250  1.00 90.94
ATOM     57  CB  TYR A   7      -2.053   3.506  -6.238  1.00 90.94
ATOM     58  CG  TYR A   7      -3.520   3.420  -6.574  1.00 90.94
ATOM     59  CD1 TYR A   7      -4.007   3.890  -7.790  1.00 90.94
ATOM     60  CD2 TYR A   7      -4.427   2.866  -5.674  1.00 90.94
ATOM     61  CE1 TYR A   7      -5.360   3.814  -8.102  1.00 90.94
ATOM     62  CE2 TYR A   7      -5.784   2.785  -5.978  1.00 90.94
ATOM     63  CZ  TYR A   7      -6.238   3.260  -7.190  1.00 90.94
ATOM     64  OH  TYR A   7      -7.580   3.182  -7.497  1.00 90.94
ATOM     65  N   GLU A   8      -0.945   1.632  -8.398  1.00 88.12
ATOM     66  CA  GLU A   8      -1.104   0.892  -9.648  1.00 88.12
ATOM     67  C   GLU A   8      -0.624  -0.549  -9.500  1.00 88.12
ATOM     68  O   GLU A   8      -1.242  -1.473 -10.031  1.00 88.12
ATOM     69  CB  GLU A   8      -0.346   1.585 -10.781  1.00 88.12
ATOM     70  CG  GLU A   8      -0.097   0.691 -11.986  1.00 88.12
ATOM     71  CD  GLU A   8      -1.240   0.708 -12.990  1.00 88.12
ATOM     72  OE1 GLU A   8      -2.014   1.692 -13.014  1.00 88.12
ATOM     73  OE2 GLU A   8      -1.365  -0.274 -13.760  1.00 88.12
ATOM     74  N   HIS A   9       0.381  -0.639  -8.766  1.00 85.12
ATOM     75  CA  HIS A   9       0.886  -1.983  -8.516  1.00 85.12
ATOM     76  C   HIS A   9      -0.120  -2.809  -7.719  1.00 85.12
ATOM     77  O   HIS A   9      -0.386  -3.965  -8.062  1.00 85.12
ATOM     78  CB  HIS A   9       2.221  -1.923  -7.770  1.00 85.12
ATOM     79  CG  HIS A   9       3.408  -1.808  -8.672  1.00 85.12
ATOM     80  ND1 HIS A   9       3.759  -0.625  -9.291  1.00 85.12
ATOM     81  CD2 HIS A   9       4.325  -2.725  -9.056  1.00 85.12
ATOM     82  CE1 HIS A   9       4.843  -0.823 -10.018  1.00 85.12
ATOM     83  NE2 HIS A   9       5.209  -2.090  -9.896  1.00 85.12
ATOM     84  N   LEU A  10      -0.662  -2.250  -6.672  1.00 85.56
ATOM     85  CA  LEU A  10      -1.620  -2.967  -5.836  1.00 85.56
ATOM     86  C   LEU A  10      -2.875  -3.316  -6.629  1.00 85.56
ATOM     87  O   LEU A  10      -3.418  -4.414  -6.484  1.00 85.56
ATOM     88  CB  LEU A  10      -1.992  -2.129  -4.613  1.00 85.56
ATOM     89  CG  LEU A  10      -1.081  -2.269  -3.391  1.00 85.56
ATOM     90  CD1 LEU A  10      -1.672  -1.525  -2.199  1.00 85.56
ATOM     91  CD2 LEU A  10      -0.862  -3.741  -3.055  1.00 85.56
ATOM     92  N   GLN A  11      -3.254  -2.438  -7.488  1.00 86.38
ATOM     93  CA  GLN A  11      -4.402  -2.703  -8.344  1.00 86.38
ATOM     94  C   GLN A  11      -4.133  -3.875  -9.281  1.00 86.38
ATOM     95  O   GLN A  11      -5.012  -4.707  -9.516  1.00 86.38
ATOM     96  CB  GLN A  11      -4.770  -1.457  -9.156  1.00 86.38
ATOM     97  CG  GLN A  11      -6.012  -1.638 -10.022  1.00 86.38
ATOM     98  CD  GLN A  11      -7.232  -2.042  -9.209  1.00 86.38
ATOM     99  OE1 GLN A  11      -8.011  -1.190  -8.767  1.00 86.38
ATOM    100  NE2 GLN A  11      -7.398  -3.341  -9.000  1.00 86.38
ATOM    101  N   ASN A  12      -2.986  -3.908  -9.797  1.00 84.06
ATOM    102  CA  ASN A  12      -2.619  -5.016 -10.680  1.00 84.06
ATOM    103  C   ASN A  12      -2.648  -6.352  -9.938  1.00 84.06
ATOM    104  O   ASN A  12      -3.121  -7.352 -10.477  1.00 84.06
ATOM    105  CB  ASN A  12      -1.239  -4.781 -11.297  1.00 84.06
ATOM    106  CG  ASN A  12      -1.306  -4.009 -12.600  1.00 84.06
ATOM    107  OD1 ASN A  12      -1.154  -4.583 -13.681  1.00 84.06
ATOM    108  ND2 ASN A  12      -1.535  -2.704 -12.507  1.00 84.06
ATOM    109  N   VAL A  13      -2.150  -6.316  -8.727  1.00 80.75
ATOM    110  CA  VAL A  13      -2.164  -7.523  -7.902  1.00 80.75
ATOM    111  C   VAL A  13      -3.605  -7.961  -7.652  1.00 80.75
ATOM    112  O   VAL A  13      -3.920  -9.148  -7.738  1.00 80.75
ATOM    113  CB  VAL A  13      -1.437  -7.297  -6.555  1.00 80.75
ATOM    114  CG1 VAL A  13      -1.619  -8.505  -5.636  1.00 80.75
ATOM    115  CG2 VAL A  13       0.047  -7.021  -6.792  1.00 80.75
ATOM    116  N   LEU A  14      -4.371  -7.035  -7.371  1.00 83.00
ATOM    117  CA  LEU A  14      -5.773  -7.340  -7.102  1.00 83.00
ATOM    118  C   LEU A  14      -6.445  -7.938  -8.336  1.00 83.00
ATOM    119  O   LEU A  14      -7.242  -8.867  -8.227  1.00 83.00
ATOM    120  CB  LEU A  14      -6.523  -6.082  -6.660  1.00 83.00
ATOM    121  CG  LEU A  14      -7.969  -6.274  -6.202  1.00 83.00
ATOM    122  CD1 LEU A  14      -8.012  -7.157  -4.958  1.00 83.00
ATOM    123  CD2 LEU A  14      -8.630  -4.930  -5.931  1.00 83.00
ATOM    124  N   LYS A  15      -6.129  -7.438  -9.500  1.00 83.88
ATOM    125  CA  LYS A  15      -6.703  -7.926 -10.750  1.00 83.88
ATOM    126  C   LYS A  15      -6.270  -9.359 -11.031  1.00 83.88
ATOM    127  O   LYS A  15      -6.992 -10.117 -11.688  1.00 83.88
ATOM    128  CB  LYS A  15      -6.297  -7.020 -11.914  1.00 83.88
ATOM    129  CG  LYS A  15      -6.863  -5.610 -11.830  1.00 83.88
ATOM    130  CD  LYS A  15      -6.047  -4.628 -12.655  1.00 83.88
ATOM    131  CE  LYS A  15      -6.069  -4.985 -14.136  1.00 83.88
ATOM    132  NZ  LYS A  15      -7.462  -5.073 -14.663  1.00 83.88
ATOM    133  N   MET A  16      -5.070  -9.742 -10.609  1.00 80.06
ATOM    134  CA  MET A  16      -4.539 -11.078 -10.828  1.00 80.06
ATOM    135  C   MET A  16      -5.242 -12.094  -9.930  1.00 80.06
ATOM    136  O   MET A  16      -5.145 -13.305 -10.156  1.00 80.06
ATOM    137  CB  MET A  16      -3.031 -11.109 -10.570  1.00 80.06
ATOM    138  CG  MET A  16      -2.231 -10.243 -11.528  1.00 80.06
ATOM    139  SD  MET A  16      -0.424 -10.545 -11.399  1.00 80.06
ATOM    140  CE  MET A  16      -0.060  -9.651  -9.866  1.00 80.06
ATOM    141  N   GLY A  17      -5.910 -11.594  -8.984  1.00 80.75
ATOM    142  CA  GLY A  17      -6.613 -12.430  -8.031  1.00 80.75
ATOM    143  C   GLY A  17      -6.367 -12.023  -6.590  1.00 80.75
ATOM    144  O   GLY A  17      -6.230 -10.836  -6.285  1.00 80.75
ATOM    145  N   SER A  18      -6.250 -13.016  -5.660  1.00 77.50
ATOM    146  CA  SER A  18      -6.051 -12.750  -4.238  1.00 77.50
ATOM    147  C   SER A  18      -4.590 -12.930  -3.846  1.00 77.50
ATOM    148  O   SER A  18      -3.824 -13.586  -4.555  1.00 77.50
ATOM    149  CB  SER A  18      -6.930 -13.680  -3.395  1.00 77.50
ATOM    150  OG  SER A  18      -6.461 -15.015  -3.453  1.00 77.50
ATOM    151  N   VAL A  19      -4.246 -12.195  -2.801  1.00 76.44
ATOM    152  CA  VAL A  19      -2.916 -12.367  -2.225  1.00 76.44
ATOM    153  C   VAL A  19      -2.650 -13.844  -1.967  1.00 76.44
ATOM    154  O   VAL A  19      -1.546 -14.336  -2.207  1.00 76.44
ATOM    155  CB  VAL A  19      -2.756 -11.562  -0.916  1.00 76.44
ATOM    156  CG1 VAL A  19      -1.405 -11.852  -0.264  1.00 76.44
ATOM    157  CG2 VAL A  19      -2.910 -10.062  -1.188  1.00 76.44
ATOM    158  N   SER A  20      -3.701 -14.508  -1.592  1.00 78.38
ATOM    159  CA  SER A  20      -3.600 -15.945  -1.361  1.00 78.38
ATOM    160  C   SER A  20      -3.217 -16.688  -2.639  1.00 78.38
ATOM    161  O   SER A  20      -2.373 -17.578  -2.613  1.00 78.38
ATOM    162  CB  SER A  20      -4.922 -16.500  -0.821  1.00 78.38
ATOM    163  OG  SER A  20      -4.701 -17.705  -0.106  1.00 78.38
ATOM    164  N   LYS A  21      -3.738 -16.359  -3.740  1.00 82.50
ATOM    165  CA  LYS A  21      -3.471 -17.000  -5.023  1.00 82.50
ATOM    166  C   LYS A  21      -2.033 -16.766  -5.473  1.00 82.50
ATOM    167  O   LYS A  21      -1.357 -17.672  -5.941  1.00 82.50
ATOM    168  CB  LYS A  21      -4.445 -16.500  -6.090  1.00 82.50
ATOM    169  CG  LYS A  21      -4.276 -17.161  -7.446  1.00 82.50
ATOM    170  CD  LYS A  21      -4.472 -16.168  -8.585  1.00 82.50
ATOM    171  CE  LYS A  21      -4.332 -16.834  -9.945  1.00 82.50
ATOM    172  NZ  LYS A  21      -5.095 -16.098 -11.004  1.00 82.50
ATOM    173  N   ILE A  22      -1.644 -15.562  -5.305  1.00 76.56
ATOM    174  CA  ILE A  22      -0.280 -15.203  -5.684  1.00 76.56
ATOM    175  C   ILE A  22       0.713 -15.969  -4.809  1.00 76.56
ATOM    176  O   ILE A  22       1.705 -16.500  -5.305  1.00 76.56
ATOM    177  CB  ILE A  22      -0.039 -13.680  -5.566  1.00 76.56
ATOM    178  CG1 ILE A  22      -0.983 -12.923  -6.500  1.00 76.56
ATOM    179  CG2 ILE A  22       1.423 -13.347  -5.869  1.00 76.56
ATOM    180  CD1 ILE A  22      -0.768 -13.231  -7.980  1.00 76.56
ATOM    181  N   MET A  23       0.418 -16.062  -3.559  1.00 76.56
ATOM    182  CA  MET A  23       1.273 -16.797  -2.621  1.00 76.56
ATOM    183  C   MET A  23       1.352 -18.266  -2.984  1.00 76.56
ATOM    184  O   MET A  23       2.402 -18.891  -2.836  1.00 76.56
ATOM    185  CB  MET A  23       0.757 -16.625  -1.189  1.00 76.56
ATOM    186  CG  MET A  23       0.983 -15.242  -0.608  1.00 76.56
ATOM    187  SD  MET A  23       0.488 -15.133   1.155  1.00 76.56
ATOM    188  CE  MET A  23       1.547 -13.766   1.699  1.00 76.56
ATOM    189  N   ASN A  24       0.279 -18.797  -3.451  1.00 79.25
ATOM    190  CA  ASN A  24       0.245 -20.203  -3.846  1.00 79.25
ATOM    191  C   ASN A  24       1.079 -20.453  -5.102  1.00 79.25
ATOM    192  O   ASN A  24       1.517 -21.578  -5.348  1.00 79.25
ATOM    193  CB  ASN A  24      -1.196 -20.672  -4.066  1.00 79.25
ATOM    194  CG  ASN A  24      -1.458 -22.047  -3.488  1.00 79.25
ATOM    195  OD1 ASN A  24      -1.278 -23.060  -4.164  1.00 79.25
ATOM    196  ND2 ASN A  24      -1.873 -22.090  -2.226  1.00 79.25
ATOM    197  N   MET A  25       1.322 -19.500  -5.867  1.00 77.50
ATOM    198  CA  MET A  25       2.086 -19.609  -7.105  1.00 77.50
ATOM    199  C   MET A  25       3.586 -19.562  -6.828  1.00 77.50
ATOM    200  O   MET A  25       4.395 -19.938  -7.684  1.00 77.50
ATOM    201  CB  MET A  25       1.700 -18.516  -8.086  1.00 77.50
ATOM    202  CG  MET A  25       0.318 -18.680  -8.692  1.00 77.50
ATOM    203  SD  MET A  25      -0.590 -17.094  -8.841  1.00 77.50
ATOM    204  CE  MET A  25       0.526 -16.175  -9.936  1.00 77.50
ATOM    205  N   ILE A  26       3.965 -19.016  -5.629  1.00 70.38
ATOM    206  CA  ILE A  26       5.371 -18.906  -5.254  1.00 70.38
ATOM    207  C   ILE A  26       5.793 -20.156  -4.473  1.00 70.38
ATOM    208  O   ILE A  26       5.266 -20.422  -3.391  1.00 70.38
ATOM    209  CB  ILE A  26       5.637 -17.641  -4.422  1.00 70.38
ATOM    210  CG1 ILE A  26       5.176 -16.394  -5.188  1.00 70.38
ATOM    211  CG2 ILE A  26       7.122 -17.538  -4.056  1.00 70.38
ATOM    212  CD1 ILE A  26       4.805 -15.222  -4.292  1.00 70.38
ATOM    213  N   PRO A  27       6.793 -20.906  -5.051  1.00 75.06
ATOM    214  CA  PRO A  27       7.266 -22.094  -4.328  1.00 75.06
ATOM    215  C   PRO A  27       7.793 -21.766  -2.936  1.00 75.06
ATOM    216  O   PRO A  27       8.586 -20.844  -2.773  1.00 75.06
ATOM    217  CB  PRO A  27       8.391 -22.625  -5.227  1.00 75.06
ATOM    218  CG  PRO A  27       8.880 -21.428  -5.972  1.00 75.06
ATOM    219  CD  PRO A  27       7.730 -20.467  -6.137  1.00 75.06
ATOM    220  N   GLY A  28       7.242 -22.531  -1.896  1.00 73.38
ATOM    221  CA  GLY A  28       7.684 -22.328  -0.526  1.00 73.38
ATOM    222  C   GLY A  28       6.750 -21.422   0.271  1.00 73.38
ATOM    223  O   GLY A  28       6.836 -21.375   1.500  1.00 73.38
ATOM    224  N   MET A  29       5.891 -20.688  -0.422  1.00 72.50
ATOM    225  CA  MET A  29       4.984 -19.797   0.280  1.00 72.50
ATOM    226  C   MET A  29       3.578 -20.375   0.351  1.00 72.50
ATOM    227  O   MET A  29       2.715 -19.844   1.048  1.00 72.50
ATOM    228  CB  MET A  29       4.949 -18.422  -0.408  1.00 72.50
ATOM    229  CG  MET A  29       6.141 -17.547  -0.079  1.00 72.50
ATOM    230  SD  MET A  29       5.898 -15.805  -0.619  1.00 72.50
ATOM    231  CE  MET A  29       4.902 -15.172   0.761  1.00 72.50
ATOM    232  N   SER A  30       3.363 -21.438  -0.342  1.00 76.31
ATOM    233  CA  SER A  30       2.045 -22.062  -0.399  1.00 76.31
ATOM    234  C   SER A  30       1.549 -22.422   0.994  1.00 76.31
ATOM    235  O   SER A  30       0.352 -22.344   1.277  1.00 76.31
ATOM    236  CB  SER A  30       2.076 -23.297  -1.288  1.00 76.31
ATOM    237  OG  SER A  30       1.610 -22.989  -2.596  1.00 76.31
ATOM    238  N   ALA A  31       2.545 -22.672   1.794  1.00 74.88
ATOM    239  CA  ALA A  31       2.174 -23.125   3.135  1.00 74.88
ATOM    240  C   ALA A  31       1.622 -21.953   3.961  1.00 74.88
ATOM    241  O   ALA A  31       0.886 -22.172   4.926  1.00 74.88
ATOM    242  CB  ALA A  31       3.373 -23.750   3.840  1.00 74.88
ATOM    243  N   LEU A  32       1.920 -20.812   3.512  1.00 71.19
ATOM    244  CA  LEU A  32       1.527 -19.641   4.281  1.00 71.19
ATOM    245  C   LEU A  32       0.309 -18.953   3.660  1.00 71.19
ATOM    246  O   LEU A  32      -0.162 -17.938   4.160  1.00 71.19
ATOM    247  CB  LEU A  32       2.688 -18.641   4.367  1.00 71.19
ATOM    248  CG  LEU A  32       3.954 -19.133   5.069  1.00 71.19
ATOM    249  CD1 LEU A  32       5.125 -18.200   4.762  1.00 71.19
ATOM    250  CD2 LEU A  32       3.728 -19.238   6.572  1.00 71.19
ATOM    251  N   SER A  33      -0.262 -19.484   2.547  1.00 76.50
ATOM    252  CA  SER A  33      -1.290 -18.828   1.744  1.00 76.50
ATOM    253  C   SER A  33      -2.633 -18.812   2.469  1.00 76.50
ATOM    254  O   SER A  33      -3.510 -18.016   2.145  1.00 76.50
ATOM    255  CB  SER A  33      -1.439 -19.531   0.392  1.00 76.50
ATOM    256  OG  SER A  33      -1.913 -20.859   0.561  1.00 76.50
ATOM    257  N   GLY A  34      -2.770 -19.531   3.494  1.00 78.94
ATOM    258  CA  GLY A  34      -4.023 -19.562   4.227  1.00 78.94
ATOM    259  C   GLY A  34      -4.340 -18.250   4.934  1.00 78.94
ATOM    260  O   GLY A  34      -4.504 -17.219   4.289  1.00 78.94
ATOM    261  N   ALA A  35      -4.211 -18.172   6.117  1.00 75.75
ATOM    262  CA  ALA A  35      -4.562 -17.016   6.945  1.00 75.75
ATOM    263  C   ALA A  35      -3.760 -15.781   6.543  1.00 75.75
ATOM    264  O   ALA A  35      -4.297 -14.672   6.492  1.00 75.75
ATOM    265  CB  ALA A  35      -4.340 -17.328   8.422  1.00 75.75
ATOM    266  N   ALA A  36      -2.602 -15.984   6.098  1.00 77.06
ATOM    267  CA  ALA A  36      -1.746 -14.867   5.703  1.00 77.06
ATOM    268  C   ALA A  36      -2.221 -14.258   4.391  1.00 77.06
ATOM    269  O   ALA A  36      -2.156 -13.039   4.211  1.00 77.06
ATOM    270  CB  ALA A  36      -0.296 -15.328   5.578  1.00 77.06
ATOM    271  N   GLY A  37      -2.689 -15.133   3.541  1.00 79.06
ATOM    272  CA  GLY A  37      -3.219 -14.648   2.279  1.00 79.06
ATOM    273  C   GLY A  37      -4.500 -13.852   2.438  1.00 79.06
ATOM    274  O   GLY A  37      -4.656 -12.789   1.833  1.00 79.06
ATOM    275  N   GLU A  38      -5.270 -14.367   3.316  1.00 81.88
ATOM    276  CA  GLU A  38      -6.535 -13.672   3.559  1.00 81.88
ATOM    277  C   GLU A  38      -6.305 -12.297   4.180  1.00 81.88
ATOM    278  O   GLU A  38      -6.918 -11.312   3.766  1.00 81.88
ATOM    279  CB  GLU A  38      -7.438 -14.516   4.465  1.00 81.88
ATOM    280  CG  GLU A  38      -7.624 -15.948   3.985  1.00 81.88
ATOM    281  CD  GLU A  38      -8.241 -16.859   5.037  1.00 81.88
ATOM    282  OE1 GLU A  38      -8.853 -16.348   5.997  1.00 81.88
ATOM    283  OE2 GLU A  38      -8.101 -18.096   4.897  1.00 81.88
ATOM    284  N   LEU A  39      -5.402 -12.266   5.148  1.00 80.62
ATOM    285  CA  LEU A  39      -5.051 -10.992   5.766  1.00 80.62
ATOM    286  C   LEU A  39      -4.438 -10.047   4.738  1.00 80.62
ATOM    287  O   LEU A  39      -4.699  -8.844   4.766  1.00 80.62
ATOM    288  CB  LEU A  39      -4.078 -11.211   6.926  1.00 80.62
ATOM    289  CG  LEU A  39      -3.262  -9.991   7.361  1.00 80.62
ATOM    290  CD1 LEU A  39      -4.168  -8.955   8.021  1.00 80.62
ATOM    291  CD2 LEU A  39      -2.143 -10.414   8.310  1.00 80.62
ATOM    292  N   GLY A  40      -3.717 -10.617   3.904  1.00 82.38
ATOM    293  CA  GLY A  40      -3.133  -9.828   2.826  1.00 82.38
ATOM    294  C   GLY A  40      -4.172  -9.227   1.902  1.00 82.38
ATOM    295  O   GLY A  40      -4.059  -8.062   1.513  1.00 82.38
ATOM    296  N   ASP A  41      -5.168 -10.008   1.594  1.00 83.56
ATOM    297  CA  ASP A  41      -6.242  -9.523   0.730  1.00 83.56
ATOM    298  C   ASP A  41      -6.977  -8.352   1.374  1.00 83.56
ATOM    299  O   ASP A  41      -7.250  -7.344   0.714  1.00 83.56
ATOM    300  CB  ASP A  41      -7.227 -10.648   0.414  1.00 83.56
ATOM    301  CG  ASP A  41      -7.562 -10.746  -1.068  1.00 83.56
ATOM    302  OD1 ASP A  41      -6.647 -10.606  -1.907  1.00 83.56
ATOM    303  OD2 ASP A  41      -8.749 -10.956  -1.393  1.00 83.56
ATOM    304  N   VAL A  42      -7.184  -8.445   2.631  1.00 84.38
ATOM    305  CA  VAL A  42      -7.895  -7.406   3.369  1.00 84.38
ATOM    306  C   VAL A  42      -7.055  -6.133   3.410  1.00 84.38
ATOM    307  O   VAL A  42      -7.562  -5.035   3.168  1.00 84.38
ATOM    308  CB  VAL A  42      -8.242  -7.863   4.805  1.00 84.38
ATOM    309  CG1 VAL A  42      -9.099  -6.816   5.513  1.00 84.38
ATOM    310  CG2 VAL A  42      -8.961  -9.212   4.773  1.00 84.38
ATOM    311  N   THR A  43      -5.809  -6.340   3.666  1.00 84.88
ATOM    312  CA  THR A  43      -4.895  -5.211   3.775  1.00 84.88
ATOM    313  C   THR A  43      -4.742  -4.508   2.430  1.00 84.88
ATOM    314  O   THR A  43      -4.750  -3.275   2.363  1.00 84.88
ATOM    315  CB  THR A  43      -3.510  -5.660   4.281  1.00 84.88
ATOM    316  OG1 THR A  43      -3.662  -6.327   5.540  1.00 84.88
ATOM    317  CG2 THR A  43      -2.576  -4.471   4.457  1.00 84.88
ATOM    318  N   LEU A  44      -4.625  -5.293   1.438  1.00 85.62
ATOM    319  CA  LEU A  44      -4.477  -4.742   0.095  1.00 85.62
ATOM    320  C   LEU A  44      -5.684  -3.889  -0.281  1.00 85.62
ATOM    321  O   LEU A  44      -5.527  -2.766  -0.762  1.00 85.62
ATOM    322  CB  LEU A  44      -4.297  -5.871  -0.926  1.00 85.62
ATOM    323  CG  LEU A  44      -4.151  -5.442  -2.387  1.00 85.62
ATOM    324  CD1 LEU A  44      -3.130  -6.324  -3.099  1.00 85.62
ATOM    325  CD2 LEU A  44      -5.499  -5.496  -3.099  1.00 85.62
ATOM    326  N   LYS A  45      -6.805  -4.402  -0.015  1.00 88.88
ATOM    327  CA  LYS A  45      -8.023  -3.668  -0.333  1.00 88.88
ATOM    328  C   LYS A  45      -8.133  -2.391   0.494  1.00 88.88
ATOM    329  O   LYS A  45      -8.516  -1.340  -0.022  1.00 88.88
ATOM    330  CB  LYS A  45      -9.258  -4.547  -0.100  1.00 88.88
ATOM    331  CG  LYS A  45     -10.049  -4.842  -1.365  1.00 88.88
ATOM    332  CD  LYS A  45     -10.745  -3.587  -1.888  1.00 88.88
ATOM    333  CE  LYS A  45     -11.614  -3.899  -3.100  1.00 88.88
ATOM    334  NZ  LYS A  45     -12.440  -2.721  -3.507  1.00 88.88
ATOM    335  N   ALA A  46      -7.762  -2.521   1.742  1.00 90.50
ATOM    336  CA  ALA A  46      -7.777  -1.346   2.607  1.00 90.50
ATOM    337  C   ALA A  46      -6.840  -0.263   2.076  1.00 90.50
ATOM    338  O   ALA A  46      -7.215   0.910   2.008  1.00 90.50
ATOM    339  CB  ALA A  46      -7.383  -1.729   4.031  1.00 90.50
ATOM    340  N   PHE A  47      -5.703  -0.686   1.689  1.00 92.12
ATOM    341  CA  PHE A  47      -4.727   0.264   1.171  1.00 92.12
ATOM    342  C   PHE A  47      -5.250   0.949  -0.085  1.00 92.12
ATOM    343  O   PHE A  47      -5.133   2.168  -0.229  1.00 92.12
ATOM    344  CB  PHE A  47      -3.398  -0.438   0.871  1.00 92.12
ATOM    345  CG  PHE A  47      -2.532  -0.643   2.086  1.00 92.12
ATOM    346  CD1 PHE A  47      -3.050  -0.465   3.362  1.00 92.12
ATOM    347  CD2 PHE A  47      -1.201  -1.014   1.948  1.00 92.12
ATOM    348  CE1 PHE A  47      -2.251  -0.655   4.490  1.00 92.12
ATOM    349  CE2 PHE A  47      -0.397  -1.205   3.066  1.00 92.12
ATOM    350  CZ  PHE A  47      -0.922  -1.024   4.337  1.00 92.12
ATOM    351  N   ILE A  48      -5.832   0.219  -0.906  1.00 93.38
ATOM    352  CA  ILE A  48      -6.375   0.783  -2.137  1.00 93.38
ATOM    353  C   ILE A  48      -7.484   1.776  -1.802  1.00 93.38
ATOM    354  O   ILE A  48      -7.508   2.893  -2.324  1.00 93.38
ATOM    355  CB  ILE A  48      -6.910  -0.322  -3.076  1.00 93.38
ATOM    356  CG1 ILE A  48      -5.746  -1.067  -3.741  1.00 93.38
ATOM    357  CG2 ILE A  48      -7.851   0.273  -4.126  1.00 93.38
ATOM    358  CD1 ILE A  48      -6.166  -2.306  -4.513  1.00 93.38
ATOM    359  N   HIS A  49      -8.344   1.460  -0.844  1.00 96.44
ATOM    360  CA  HIS A  49      -9.422   2.352  -0.432  1.00 96.44
ATOM    361  C   HIS A  49      -8.875   3.652   0.146  1.00 96.44
ATOM    362  O   HIS A  49      -9.414   4.730  -0.109  1.00 96.44
ATOM    363  CB  HIS A  49     -10.328   1.663   0.593  1.00 96.44
ATOM    364  CG  HIS A  49     -11.193   0.595   0.006  1.00 96.44
ATOM    365  ND1 HIS A  49     -11.855  -0.331   0.779  1.00 96.44
ATOM    366  CD2 HIS A  49     -11.506   0.311  -1.280  1.00 96.44
ATOM    367  CE1 HIS A  49     -12.543  -1.144  -0.008  1.00 96.44
ATOM    368  NE2 HIS A  49     -12.347  -0.775  -1.263  1.00 96.44
ATOM    369  N   ILE A  50      -7.871   3.469   0.900  1.00 97.75
ATOM    370  CA  ILE A  50      -7.254   4.648   1.495  1.00 97.75
ATOM    371  C   ILE A  50      -6.645   5.520   0.398  1.00 97.75
ATOM    372  O   ILE A  50      -6.844   6.738   0.381  1.00 97.75
ATOM    373  CB  ILE A  50      -6.176   4.262   2.533  1.00 97.75
ATOM    374  CG1 ILE A  50      -6.823   3.588   3.746  1.00 97.75
ATOM    375  CG2 ILE A  50      -5.368   5.493   2.957  1.00 97.75
ATOM    376  CD1 ILE A  50      -5.830   2.927   4.690  1.00 97.75
ATOM    377  N   MET A  51      -6.020   4.922  -0.505  1.00 97.62
ATOM    378  CA  MET A  51      -5.367   5.684  -1.564  1.00 97.62
ATOM    379  C   MET A  51      -6.398   6.305  -2.504  1.00 97.62
ATOM    380  O   MET A  51      -6.164   7.371  -3.072  1.00 97.62
ATOM    381  CB  MET A  51      -4.406   4.797  -2.355  1.00 97.62
ATOM    382  CG  MET A  51      -3.116   4.477  -1.614  1.00 97.62
ATOM    383  SD  MET A  51      -1.918   3.555  -2.655  1.00 97.62
ATOM    384  CE  MET A  51      -2.711   1.924  -2.690  1.00 97.62
ATOM    385  N   ASP A  52      -7.559   5.691  -2.631  1.00 98.12
ATOM    386  CA  ASP A  52      -8.664   6.254  -3.396  1.00 98.12
ATOM    387  C   ASP A  52      -9.133   7.578  -2.795  1.00 98.12
ATOM    388  O   ASP A  52      -9.719   8.414  -3.490  1.00 98.12
ATOM    389  CB  ASP A  52      -9.828   5.266  -3.463  1.00 98.12
ATOM    390  CG  ASP A  52      -9.736   4.314  -4.643  1.00 98.12
ATOM    391  OD1 ASP A  52      -9.124   4.676  -5.670  1.00 98.12
ATOM    392  OD2 ASP A  52     -10.280   3.195  -4.545  1.00 98.12
ATOM    393  N   SER A  53      -8.852   7.777  -1.514  1.00 98.19
ATOM    394  CA  SER A  53      -9.281   8.984  -0.812  1.00 98.19
ATOM    395  C   SER A  53      -8.188  10.047  -0.815  1.00 98.19
ATOM    396  O   SER A  53      -8.336  11.102  -0.204  1.00 98.19
ATOM    397  CB  SER A  53      -9.680   8.656   0.627  1.00 98.19
ATOM    398  OG  SER A  53      -8.541   8.319   1.402  1.00 98.19
ATOM    399  N   MET A  54      -7.113   9.758  -1.486  1.00 98.00
ATOM    400  CA  MET A  54      -6.039  10.742  -1.622  1.00 98.00
ATOM    401  C   MET A  54      -6.191  11.539  -2.914  1.00 98.00
ATOM    402  O   MET A  54      -6.812  11.062  -3.869  1.00 98.00
ATOM    403  CB  MET A  54      -4.672  10.055  -1.589  1.00 98.00
ATOM    404  CG  MET A  54      -4.381   9.332  -0.283  1.00 98.00
ATOM    405  SD  MET A  54      -2.857   8.317  -0.369  1.00 98.00
ATOM    406  CE  MET A  54      -1.596   9.617  -0.256  1.00 98.00
ATOM    407  N   THR A  55      -5.637  12.750  -2.914  1.00 97.50
ATOM    408  CA  THR A  55      -5.691  13.562  -4.125  1.00 97.50
ATOM    409  C   THR A  55      -4.625  13.125  -5.121  1.00 97.50
ATOM    410  O   THR A  55      -3.639  12.484  -4.742  1.00 97.50
ATOM    411  CB  THR A  55      -5.516  15.062  -3.807  1.00 97.50
ATOM    412  OG1 THR A  55      -4.132  15.325  -3.536  1.00 97.50
ATOM    413  CG2 THR A  55      -6.345  15.463  -2.592  1.00 97.50
ATOM    414  N   ALA A  56      -4.906  13.523  -6.328  1.00 97.31
ATOM    415  CA  ALA A  56      -3.912  13.219  -7.355  1.00 97.31
ATOM    416  C   ALA A  56      -2.551  13.812  -6.996  1.00 97.31
ATOM    417  O   ALA A  56      -1.518  13.164  -7.191  1.00 97.31
ATOM    418  CB  ALA A  56      -4.371  13.742  -8.711  1.00 97.31
ATOM    419  N   ALA A  57      -2.557  15.039  -6.504  1.00 96.94
ATOM    420  CA  ALA A  57      -1.312  15.703  -6.129  1.00 96.94
ATOM    421  C   ALA A  57      -0.582  14.922  -5.039  1.00 96.94
ATOM    422  O   ALA A  57       0.648  14.828  -5.047  1.00 96.94
ATOM    423  CB  ALA A  57      -1.588  17.125  -5.660  1.00 96.94
ATOM    424  N   GLU A  58      -1.311  14.344  -4.098  1.00 96.81
ATOM    425  CA  GLU A  58      -0.716  13.547  -3.025  1.00 96.81
ATOM    426  C   GLU A  58      -0.117  12.250  -3.562  1.00 96.81
ATOM    427  O   GLU A  58       0.995  11.875  -3.188  1.00 96.81
ATOM    428  CB  GLU A  58      -1.755  13.242  -1.943  1.00 96.81
ATOM    429  CG  GLU A  58      -1.927  14.349  -0.919  1.00 96.81
ATOM    430  CD  GLU A  58      -3.212  14.233  -0.116  1.00 96.81
ATOM    431  OE1 GLU A  58      -3.327  14.894   0.942  1.00 96.81
ATOM    432  OE2 GLU A  58      -4.110  13.475  -0.545  1.00 96.81
ATOM    433  N   LEU A  59      -0.816  11.586  -4.426  1.00 97.62
ATOM    434  CA  LEU A  59      -0.371  10.312  -4.984  1.00 97.62
ATOM    435  C   LEU A  59       0.858  10.508  -5.863  1.00 97.62
ATOM    436  O   LEU A  59       1.735   9.641  -5.914  1.00 97.62
ATOM    437  CB  LEU A  59      -1.495   9.664  -5.789  1.00 97.62
ATOM    438  CG  LEU A  59      -2.667   9.099  -4.984  1.00 97.62
ATOM    439  CD1 LEU A  59      -3.746   8.564  -5.923  1.00 97.62
ATOM    440  CD2 LEU A  59      -2.191   7.999  -4.039  1.00 97.62
ATOM    441  N   ASP A  60       1.030  11.656  -6.430  1.00 96.94
ATOM    442  CA  ASP A  60       2.094  11.922  -7.395  1.00 96.94
ATOM    443  C   ASP A  60       3.318  12.523  -6.715  1.00 96.94
ATOM    444  O   ASP A  60       4.398  12.594  -7.305  1.00 96.94
ATOM    445  CB  ASP A  60       1.597  12.852  -8.508  1.00 96.94
ATOM    446  CG  ASP A  60       0.690  12.146  -9.505  1.00 96.94
ATOM    447  OD1 ASP A  60       0.724  10.907  -9.587  1.00 96.94
ATOM    448  OD2 ASP A  60      -0.068  12.856 -10.209  1.00 96.94
ATOM    449  N   ASP A  61       3.127  12.969  -5.484  1.00 95.50
ATOM    450  CA  ASP A  61       4.191  13.680  -4.777  1.00 95.50
ATOM    451  C   ASP A  61       5.273  12.711  -4.301  1.00 95.50
ATOM    452  O   ASP A  61       5.020  11.867  -3.441  1.00 95.50
ATOM    453  CB  ASP A  61       3.619  14.461  -3.594  1.00 95.50
ATOM    454  CG  ASP A  61       4.552  15.553  -3.096  1.00 95.50
ATOM    455  OD1 ASP A  61       5.758  15.518  -3.426  1.00 95.50
ATOM    456  OD2 ASP A  61       4.079  16.448  -2.366  1.00 95.50
ATOM    457  N   ALA A  62       6.500  12.922  -4.723  1.00 90.69
ATOM    458  CA  ALA A  62       7.625  12.086  -4.320  1.00 90.69
ATOM    459  C   ALA A  62       7.961  12.289  -2.848  1.00 90.69
ATOM    460  O   ALA A  62       8.648  11.469  -2.240  1.00 90.69
ATOM    461  CB  ALA A  62       8.844  12.383  -5.188  1.00 90.69
ATOM    462  N   ARG A  63       7.453  13.445  -2.318  1.00 92.88
ATOM    463  CA  ARG A  63       7.758  13.766  -0.928  1.00 92.88
ATOM    464  C   ARG A  63       6.547  13.523  -0.032  1.00 92.88
ATOM    465  O   ARG A  63       6.445  14.094   1.056  1.00 92.88
ATOM    466  CB  ARG A  63       8.211  15.227  -0.804  1.00 92.88
ATOM    467  CG  ARG A  63       9.620  15.478  -1.315  1.00 92.88
ATOM    468  CD  ARG A  63      10.013  16.934  -1.179  1.00 92.88
ATOM    469  NE  ARG A  63       9.021  17.821  -1.779  1.00 92.88
ATOM    470  CZ  ARG A  63       8.596  18.959  -1.233  1.00 92.88
ATOM    471  NH1 ARG A  63       9.066  19.370  -0.068  1.00 92.88
ATOM    472  NH2 ARG A  63       7.683  19.688  -1.868  1.00 92.88
ATOM    473  N   VAL A  64       5.672  12.625  -0.446  1.00 93.88
ATOM    474  CA  VAL A  64       4.398  12.422   0.242  1.00 93.88
ATOM    475  C   VAL A  64       4.652  12.039   1.698  1.00 93.88
ATOM    476  O   VAL A  64       3.932  12.484   2.598  1.00 93.88
ATOM    477  CB  VAL A  64       3.545  11.336  -0.451  1.00 93.88
ATOM    478  CG1 VAL A  64       4.282   9.996  -0.468  1.00 93.88
ATOM    479  CG2 VAL A  64       2.193  11.196   0.245  1.00 93.88
ATOM    480  N   LYS A  65       5.617  11.344   1.984  1.00 91.62
ATOM    481  CA  LYS A  65       5.957  10.930   3.344  1.00 91.62
ATOM    482  C   LYS A  65       6.184  12.141   4.242  1.00 91.62
ATOM    483  O   LYS A  65       5.801  12.133   5.418  1.00 91.62
ATOM    484  CB  LYS A  65       7.199  10.039   3.340  1.00 91.62
ATOM    485  CG  LYS A  65       7.367   9.208   4.607  1.00 91.62
ATOM    486  CD  LYS A  65       8.750   9.396   5.213  1.00 91.62
ATOM    487  CE  LYS A  65       8.894   8.634   6.525  1.00 91.62
ATOM    488  NZ  LYS A  65       9.109   7.174   6.294  1.00 91.62
ATOM    489  N   LYS A  66       6.664  13.117   3.705  1.00 92.25
ATOM    490  CA  LYS A  66       6.977  14.328   4.453  1.00 92.25
ATOM    491  C   LYS A  66       5.789  15.289   4.457  1.00 92.25
ATOM    492  O   LYS A  66       5.617  16.062   5.402  1.00 92.25
ATOM    493  CB  LYS A  66       8.211  15.023   3.869  1.00 92.25
ATOM    494  CG  LYS A  66       9.507  14.256   4.088  1.00 92.25
ATOM    495  CD  LYS A  66       9.724  13.209   3.003  1.00 92.25
ATOM    496  CE  LYS A  66      10.995  12.405   3.246  1.00 92.25
ATOM    497  NZ  LYS A  66      12.213  13.268   3.177  1.00 92.25
ATOM    498  N   THR A  67       5.000  15.195   3.430  1.00 93.38
ATOM    499  CA  THR A  67       3.945  16.188   3.270  1.00 93.38
ATOM    500  C   THR A  67       2.635  15.688   3.867  1.00 93.38
ATOM    501  O   THR A  67       1.677  16.453   4.004  1.00 93.38
ATOM    502  CB  THR A  67       3.734  16.547   1.788  1.00 93.38
ATOM    503  OG1 THR A  67       3.905  15.373   0.989  1.00 93.38
ATOM    504  CG2 THR A  67       4.734  17.602   1.331  1.00 93.38
ATOM    505  N   MET A  68       2.629  14.430   4.270  1.00 95.44
ATOM    506  CA  MET A  68       1.436  13.875   4.902  1.00 95.44
ATOM    507  C   MET A  68       1.319  14.352   6.348  1.00 95.44
ATOM    508  O   MET A  68       1.632  13.602   7.277  1.00 95.44
ATOM    509  CB  MET A  68       1.457  12.352   4.852  1.00 95.44
ATOM    510  CG  MET A  68       0.593  11.758   3.749  1.00 95.44
ATOM    511  SD  MET A  68      -1.192  12.097   3.999  1.00 95.44
ATOM    512  CE  MET A  68      -1.760  10.451   4.513  1.00 95.44
ATOM    513  N   THR A  69       0.670  15.508   6.543  1.00 95.81
ATOM    514  CA  THR A  69       0.480  16.109   7.855  1.00 95.81
ATOM    515  C   THR A  69      -0.649  15.422   8.617  1.00 95.81
ATOM    516  O   THR A  69      -1.454  14.703   8.016  1.00 95.81
ATOM    517  CB  THR A  69       0.175  17.625   7.738  1.00 95.81
ATOM    518  OG1 THR A  69      -1.160  17.794   7.244  1.00 95.81
ATOM    519  CG2 THR A  69       1.149  18.307   6.784  1.00 95.81
ATOM    520  N   PRO A  70      -0.717  15.648   9.922  1.00 96.69
ATOM    521  CA  PRO A  70      -1.816  15.062  10.695  1.00 96.69
ATOM    522  C   PRO A  70      -3.189  15.453  10.148  1.00 96.69
ATOM    523  O   PRO A  70      -4.102  14.625  10.125  1.00 96.69
ATOM    524  CB  PRO A  70      -1.603  15.625  12.102  1.00 96.69
ATOM    525  CG  PRO A  70      -0.123  15.804  12.221  1.00 96.69
ATOM    526  CD  PRO A  70       0.432  16.103  10.855  1.00 96.69
ATOM    527  N   SER A  71      -3.289  16.656   9.711  1.00 97.38
ATOM    528  CA  SER A  71      -4.555  17.109   9.148  1.00 97.38
ATOM    529  C   SER A  71      -4.895  16.344   7.875  1.00 97.38
ATOM    530  O   SER A  71      -6.047  15.945   7.672  1.00 97.38
ATOM    531  CB  SER A  71      -4.500  18.609   8.852  1.00 97.38
ATOM    532  OG  SER A  71      -3.729  18.862   7.689  1.00 97.38
ATOM    533  N   ARG A  72      -3.918  16.125   7.008  1.00 97.44
ATOM    534  CA  ARG A  72      -4.137  15.383   5.777  1.00 97.44
ATOM    535  C   ARG A  72      -4.465  13.922   6.074  1.00 97.44
ATOM    536  O   ARG A  72      -5.359  13.344   5.457  1.00 97.44
ATOM    537  CB  ARG A  72      -2.908  15.469   4.867  1.00 97.44
ATOM    538  CG  ARG A  72      -2.937  16.644   3.907  1.00 97.44
ATOM    539  CD  ARG A  72      -1.597  16.828   3.208  1.00 97.44
ATOM    540  NE  ARG A  72      -1.704  17.763   2.085  1.00 97.44
ATOM    541  CZ  ARG A  72      -0.670  18.284   1.429  1.00 97.44
ATOM    542  NH1 ARG A  72       0.578  17.965   1.779  1.00 97.44
ATOM    543  NH2 ARG A  72      -0.872  19.117   0.432  1.00 97.44
ATOM    544  N   ILE A  73      -3.766  13.328   7.051  1.00 97.88
ATOM    545  CA  ILE A  73      -4.008  11.945   7.449  1.00 97.88
ATOM    546  C   ILE A  73      -5.434  11.805   7.969  1.00 97.88
ATOM    547  O   ILE A  73      -6.137  10.852   7.613  1.00 97.88
ATOM    548  CB  ILE A  73      -2.996  11.492   8.523  1.00 97.88
ATOM    549  CG1 ILE A  73      -1.564  11.589   7.988  1.00 97.88
ATOM    550  CG2 ILE A  73      -3.310  10.062   8.984  1.00 97.88
ATOM    551  CD1 ILE A  73      -0.489  11.399   9.051  1.00 97.88
ATOM    552  N   LEU A  74      -5.828  12.742   8.742  1.00 98.06
ATOM    553  CA  LEU A  74      -7.188  12.719   9.266  1.00 98.06
ATOM    554  C   LEU A  74      -8.211  12.805   8.133  1.00 98.06
ATOM    555  O   LEU A  74      -9.219  12.102   8.156  1.00 98.06
ATOM    556  CB  LEU A  74      -7.398  13.875  10.250  1.00 98.06
ATOM    557  CG  LEU A  74      -8.737  13.898  10.983  1.00 98.06
ATOM    558  CD1 LEU A  74      -9.066  12.519  11.544  1.00 98.06
ATOM    559  CD2 LEU A  74      -8.720  14.938  12.102  1.00 98.06
ATOM    560  N   ARG A  75      -7.973  13.695   7.215  1.00 98.31
ATOM    561  CA  ARG A  75      -8.867  13.828   6.066  1.00 98.31
ATOM    562  C   ARG A  75      -8.961  12.523   5.289  1.00 98.31
ATOM    563  O   ARG A  75     -10.062  12.070   4.957  1.00 98.31
ATOM    564  CB  ARG A  75      -8.383  14.953   5.145  1.00 98.31
ATOM    565  CG  ARG A  75      -9.265  15.168   3.922  1.00 98.31
ATOM    566  CD  ARG A  75      -8.479  15.711   2.747  1.00 98.31
ATOM    567  NE  ARG A  75      -9.272  15.747   1.527  1.00 98.31
ATOM    568  CZ  ARG A  75      -9.315  14.777   0.616  1.00 98.31
ATOM    569  NH1 ARG A  75      -8.608  13.663   0.781  1.00 98.31
ATOM    570  NH2 ARG A  75     -10.069  14.921  -0.464  1.00 98.31
ATOM    571  N   VAL A  76      -7.852  11.922   4.992  1.00 98.50
ATOM    572  CA  VAL A  76      -7.801  10.680   4.230  1.00 98.50
ATOM    573  C   VAL A  76      -8.500   9.570   5.012  1.00 98.50
ATOM    574  O   VAL A  76      -9.289   8.805   4.445  1.00 98.50
ATOM    575  CB  VAL A  76      -6.344  10.266   3.914  1.00 98.50
ATOM    576  CG1 VAL A  76      -6.293   8.836   3.375  1.00 98.50
ATOM    577  CG2 VAL A  76      -5.722  11.243   2.917  1.00 98.50
ATOM    578  N   ALA A  77      -8.242   9.477   6.316  1.00 98.44
ATOM    579  CA  ALA A  77      -8.883   8.469   7.164  1.00 98.44
ATOM    580  C   ALA A  77     -10.398   8.602   7.129  1.00 98.44
ATOM    581  O   ALA A  77     -11.109   7.625   6.891  1.00 98.44
ATOM    582  CB  ALA A  77      -8.375   8.578   8.602  1.00 98.44
ATOM    583  N   ARG A  78     -10.844   9.797   7.266  1.00 98.19
ATOM    584  CA  ARG A  78     -12.281  10.055   7.242  1.00 98.19
ATOM    585  C   ARG A  78     -12.875   9.742   5.871  1.00 98.19
ATOM    586  O   ARG A  78     -13.945   9.141   5.770  1.00 98.19
ATOM    587  CB  ARG A  78     -12.578  11.508   7.613  1.00 98.19
ATOM    588  CG  ARG A  78     -12.187  11.871   9.044  1.00 98.19
ATOM    589  CD  ARG A  78     -12.225  13.372   9.272  1.00 98.19
ATOM    590  NE  ARG A  78     -12.191  13.702  10.698  1.00 98.19
ATOM    591  CZ  ARG A  78     -12.481  14.897  11.202  1.00 98.19
ATOM    592  NH1 ARG A  78     -12.843  15.902  10.417  1.00 98.19
ATOM    593  NH2 ARG A  78     -12.425  15.085  12.516  1.00 98.19
ATOM    594  N   GLY A  79     -12.156  10.172   4.883  1.00 98.12
ATOM    595  CA  GLY A  79     -12.641   9.961   3.527  1.00 98.12
ATOM    596  C   GLY A  79     -12.711   8.500   3.133  1.00 98.12
ATOM    597  O   GLY A  79     -13.602   8.102   2.375  1.00 98.12
ATOM    598  N   SER A  80     -11.789   7.727   3.617  1.00 98.06
ATOM    599  CA  SER A  80     -11.703   6.316   3.238  1.00 98.06
ATOM    600  C   SER A  80     -12.508   5.438   4.191  1.00 98.06
ATOM    601  O   SER A  80     -12.727   4.258   3.920  1.00 98.06
ATOM    602  CB  SER A  80     -10.250   5.859   3.211  1.00 98.06
ATOM    603  OG  SER A  80      -9.688   5.874   4.514  1.00 98.06
ATOM    604  N   GLY A  81     -12.914   5.980   5.277  1.00 97.81
ATOM    605  CA  GLY A  81     -13.625   5.195   6.273  1.00 97.81
ATOM    606  C   GLY A  81     -12.711   4.301   7.090  1.00 97.81
ATOM    607  O   GLY A  81     -13.156   3.305   7.664  1.00 97.81
ATOM    608  N   HIS A  82     -11.445   4.664   7.105  1.00 97.56
ATOM    609  CA  HIS A  82     -10.461   3.912   7.875  1.00 97.56
ATOM    610  C   HIS A  82      -9.906   4.746   9.023  1.00 97.56
ATOM    611  O   HIS A  82     -10.148   5.953   9.094  1.00 97.56
ATOM    612  CB  HIS A  82      -9.312   3.447   6.969  1.00 97.56
ATOM    613  CG  HIS A  82      -9.717   2.393   5.990  1.00 97.56
ATOM    614  ND1 HIS A  82      -9.618   1.045   6.263  1.00 97.56
ATOM    615  CD2 HIS A  82     -10.229   2.491   4.740  1.00 97.56
ATOM    616  CE1 HIS A  82     -10.053   0.359   5.220  1.00 97.56
ATOM    617  NE2 HIS A  82     -10.425   1.212   4.281  1.00 97.56
ATOM    618  N   SER A  83      -9.234   4.055   9.906  1.00 97.38
ATOM    619  CA  SER A  83      -8.672   4.754  11.055  1.00 97.38
ATOM    620  C   SER A  83      -7.379   5.477  10.688  1.00 97.38
ATOM    621  O   SER A  83      -6.750   5.160   9.680  1.00 97.38
ATOM    622  CB  SER A  83      -8.406   3.775  12.203  1.00 97.38
ATOM    623  OG  SER A  83      -7.300   2.943  11.907  1.00 97.38
ATOM    624  N   ILE A  84      -7.020   6.406  11.523  1.00 97.06
ATOM    625  CA  ILE A  84      -5.766   7.125  11.352  1.00 97.06
ATOM    626  C   ILE A  84      -4.594   6.145  11.383  1.00 97.06
ATOM    627  O   ILE A  84      -3.621   6.305  10.641  1.00 97.06
ATOM    628  CB  ILE A  84      -5.582   8.211  12.438  1.00 97.06
ATOM    629  CG1 ILE A  84      -6.622   9.320  12.264  1.00 97.06
ATOM    630  CG2 ILE A  84      -4.159   8.785  12.397  1.00 97.06
ATOM    631  CD1 ILE A  84      -6.439  10.494  13.213  1.00 97.06
ATOM    632  N   HIS A  85      -4.754   5.180  12.219  1.00 94.81
ATOM    633  CA  HIS A  85      -3.709   4.172  12.344  1.00 94.81
ATOM    634  C   HIS A  85      -3.529   3.396  11.039  1.00 94.81
ATOM    635  O   HIS A  85      -2.402   3.121  10.625  1.00 94.81
ATOM    636  CB  HIS A  85      -4.027   3.207  13.484  1.00 94.81
ATOM    637  CG  HIS A  85      -3.966   3.832  14.844  1.00 94.81
ATOM    638  ND1 HIS A  85      -4.171   3.114  16.003  1.00 94.81
ATOM    639  CD2 HIS A  85      -3.719   5.106  15.232  1.00 94.81
ATOM    640  CE1 HIS A  85      -4.054   3.921  17.042  1.00 94.81
ATOM    641  NE2 HIS A  85      -3.779   5.132  16.604  1.00 94.81
ATOM    642  N   GLU A  86      -4.562   3.102  10.367  1.00 92.94
ATOM    643  CA  GLU A  86      -4.500   2.381   9.102  1.00 92.94
ATOM    644  C   GLU A  86      -3.838   3.229   8.016  1.00 92.94
ATOM    645  O   GLU A  86      -3.074   2.713   7.195  1.00 92.94
ATOM    646  CB  GLU A  86      -5.902   1.957   8.648  1.00 92.94
ATOM    647  CG  GLU A  86      -6.450   0.754   9.405  1.00 92.94
ATOM    648  CD  GLU A  86      -7.935   0.524   9.171  1.00 92.94
ATOM    649  OE1 GLU A  86      -8.290  -0.408   8.414  1.00 92.94
ATOM    650  OE2 GLU A  86      -8.744   1.284   9.746  1.00 92.94
ATOM    651  N   VAL A  87      -4.074   4.473   8.055  1.00 95.38
ATOM    652  CA  VAL A  87      -3.434   5.371   7.098  1.00 95.38
ATOM    653  C   VAL A  87      -1.933   5.434   7.375  1.00 95.38
ATOM    654  O   VAL A  87      -1.120   5.395   6.449  1.00 95.38
ATOM    655  CB  VAL A  87      -4.047   6.789   7.148  1.00 95.38
ATOM    656  CG1 VAL A  87      -3.363   7.707   6.141  1.00 95.38
ATOM    657  CG2 VAL A  87      -5.551   6.727   6.895  1.00 95.38
ATOM    658  N   HIS A  88      -1.612   5.453   8.664  1.00 92.88
ATOM    659  CA  HIS A  88      -0.199   5.430   9.023  1.00 92.88
ATOM    660  C   HIS A  88       0.467   4.137   8.562  1.00 92.88
ATOM    661  O   HIS A  88       1.611   4.152   8.109  1.00 92.88
ATOM    662  CB  HIS A  88      -0.028   5.605  10.531  1.00 92.88
ATOM    663  CG  HIS A  88      -0.053   7.031  10.979  1.00 92.88
ATOM    664  ND1 HIS A  88      -1.205   7.788  10.991  1.00 92.88
ATOM    665  CD2 HIS A  88       0.937   7.841  11.431  1.00 92.88
ATOM    666  CE1 HIS A  88      -0.924   9.000  11.433  1.00 92.88
ATOM    667  NE2 HIS A  88       0.368   9.061  11.710  1.00 92.88
ATOM    668  N   ASN A  89      -0.227   3.090   8.695  1.00 88.38
ATOM    669  CA  ASN A  89       0.302   1.809   8.242  1.00 88.38
ATOM    670  C   ASN A  89       0.576   1.816   6.738  1.00 88.38
ATOM    671  O   ASN A  89       1.582   1.268   6.285  1.00 88.38
ATOM    672  CB  ASN A  89      -0.661   0.674   8.602  1.00 88.38
ATOM    673  CG  ASN A  89      -0.594   0.292  10.064  1.00 88.38
ATOM    674  OD1 ASN A  89       0.483   0.278  10.664  1.00 88.38
ATOM    675  ND2 ASN A  89      -1.745  -0.018  10.648  1.00 88.38
ATOM    676  N   LEU A  90      -0.319   2.381   6.020  1.00 91.38
ATOM    677  CA  LEU A  90      -0.093   2.525   4.586  1.00 91.38
ATOM    678  C   LEU A  90       1.188   3.307   4.312  1.00 91.38
ATOM    679  O   LEU A  90       2.021   2.879   3.512  1.00 91.38
ATOM    680  CB  LEU A  90      -1.282   3.225   3.924  1.00 91.38
ATOM    681  CG  LEU A  90      -1.062   3.731   2.497  1.00 91.38
ATOM    682  CD1 LEU A  90      -1.305   2.608   1.494  1.00 91.38
ATOM    683  CD2 LEU A  90      -1.969   4.921   2.205  1.00 91.38
ATOM    684  N   ILE A  91       1.371   4.438   4.973  1.00 90.94
ATOM    685  CA  ILE A  91       2.523   5.301   4.738  1.00 90.94
ATOM    686  C   ILE A  91       3.807   4.559   5.113  1.00 90.94
ATOM    687  O   ILE A  91       4.805   4.625   4.387  1.00 90.94
ATOM    688  CB  ILE A  91       2.416   6.621   5.531  1.00 90.94
ATOM    689  CG1 ILE A  91       1.232   7.453   5.027  1.00 90.94
ATOM    690  CG2 ILE A  91       3.723   7.414   5.441  1.00 90.94
ATOM    691  CD1 ILE A  91       0.897   8.648   5.902  1.00 90.94
ATOM    692  N   THR A  92       3.703   3.869   6.211  1.00 86.50
ATOM    693  CA  THR A  92       4.852   3.082   6.641  1.00 86.50
ATOM    694  C   THR A  92       5.176   1.992   5.617  1.00 86.50
ATOM    695  O   THR A  92       6.340   1.786   5.270  1.00 86.50
ATOM    696  CB  THR A  92       4.609   2.439   8.016  1.00 86.50
ATOM    697  OG1 THR A  92       4.532   3.472   9.007  1.00 86.50
ATOM    698  CG2 THR A  92       5.736   1.479   8.389  1.00 86.50
ATOM    699  N   SER A  93       4.180   1.316   5.184  1.00 85.19
ATOM    700  CA  SER A  93       4.367   0.278   4.176  1.00 85.19
ATOM    701  C   SER A  93       4.930   0.858   2.883  1.00 85.19
ATOM    702  O   SER A  93       5.824   0.269   2.271  1.00 85.19
ATOM    703  CB  SER A  93       3.043  -0.433   3.889  1.00 85.19
ATOM    704  OG  SER A  93       3.261  -1.620   3.147  1.00 85.19
ATOM    705  N   TYR A  94       4.410   1.970   2.488  1.00 87.56
ATOM    706  CA  TYR A  94       4.914   2.662   1.309  1.00 87.56
ATOM    707  C   TYR A  94       6.402   2.955   1.441  1.00 87.56
ATOM    708  O   TYR A  94       7.172   2.742   0.500  1.00 87.56
ATOM    709  CB  TYR A  94       4.145   3.969   1.082  1.00 87.56
ATOM    710  CG  TYR A  94       4.785   4.883   0.067  1.00 87.56
ATOM    711  CD1 TYR A  94       5.414   6.062   0.461  1.00 87.56
ATOM    712  CD2 TYR A  94       4.762   4.570  -1.288  1.00 87.56
ATOM    713  CE1 TYR A  94       6.004   6.906  -0.471  1.00 87.56
ATOM    714  CE2 TYR A  94       5.352   5.410  -2.229  1.00 87.56
ATOM    715  CZ  TYR A  94       5.969   6.574  -1.812  1.00 87.56
ATOM    716  OH  TYR A  94       6.551   7.410  -2.738  1.00 87.56
ATOM    717  N   THR A  95       6.836   3.420   2.611  1.00 84.69
ATOM    718  CA  THR A  95       8.242   3.732   2.854  1.00 84.69
ATOM    719  C   THR A  95       9.109   2.492   2.666  1.00 84.69
ATOM    720  O   THR A  95      10.164   2.557   2.027  1.00 84.69
ATOM    721  CB  THR A  95       8.445   4.301   4.270  1.00 84.69
ATOM    722  OG1 THR A  95       7.679   5.500   4.415  1.00 84.69
ATOM    723  CG2 THR A  95       9.918   4.619   4.522  1.00 84.69
ATOM    724  N   LYS A  96       8.680   1.474   3.176  1.00 82.12
ATOM    725  CA  LYS A  96       9.414   0.219   3.047  1.00 82.12
ATOM    726  C   LYS A  96       9.477  -0.233   1.590  1.00 82.12
ATOM    727  O   LYS A  96      10.516  -0.702   1.124  1.00 82.12
ATOM    728  CB  LYS A  96       8.773  -0.871   3.908  1.00 82.12
ATOM    729  CG  LYS A  96       8.726  -0.539   5.393  1.00 82.12
ATOM    730  CD  LYS A  96       8.035  -1.636   6.188  1.00 82.12
ATOM    731  CE  LYS A  96       8.917  -2.872   6.325  1.00 82.12
ATOM    732  NZ  LYS A  96       9.942  -2.702   7.395  1.00 82.12
ATOM    733  N   PHE A  97       8.359  -0.057   0.941  1.00 81.69
ATOM    734  CA  PHE A  97       8.289  -0.421  -0.469  1.00 81.69
ATOM    735  C   PHE A  97       9.266   0.413  -1.289  1.00 81.69
ATOM    736  O   PHE A  97      10.008  -0.123  -2.119  1.00 81.69
ATOM    737  CB  PHE A  97       6.867  -0.240  -1.007  1.00 81.69
ATOM    738  CG  PHE A  97       6.178  -1.533  -1.345  1.00 81.69
ATOM    739  CD1 PHE A  97       6.531  -2.714  -0.704  1.00 81.69
ATOM    740  CD2 PHE A  97       5.176  -1.569  -2.306  1.00 81.69
ATOM    741  CE1 PHE A  97       5.895  -3.916  -1.014  1.00 81.69
ATOM    742  CE2 PHE A  97       4.535  -2.764  -2.623  1.00 81.69
ATOM    743  CZ  PHE A  97       4.898  -3.935  -1.978  1.00 81.69
ATOM    744  N   GLU A  98       9.234   1.604  -1.040  1.00 83.75
ATOM    745  CA  GLU A  98      10.117   2.531  -1.745  1.00 83.75
ATOM    746  C   GLU A  98      11.586   2.160  -1.544  1.00 83.75
ATOM    747  O   GLU A  98      12.367   2.174  -2.494  1.00 83.75
ATOM    748  CB  GLU A  98       9.867   3.969  -1.278  1.00 83.75
ATOM    749  CG  GLU A  98      10.600   5.019  -2.104  1.00 83.75
ATOM    750  CD  GLU A  98      10.495   6.419  -1.524  1.00 83.75
ATOM    751  OE1 GLU A  98       9.362   6.899  -1.298  1.00 83.75
ATOM    752  OE2 GLU A  98      11.555   7.041  -1.292  1.00 83.75
ATOM    753  N   GLU A  99      11.953   1.820  -0.375  1.00 81.44
ATOM    754  CA  GLU A  99      13.328   1.432  -0.061  1.00 81.44
ATOM    755  C   GLU A  99      13.742   0.185  -0.837  1.00 81.44
ATOM    756  O   GLU A  99      14.859   0.105  -1.344  1.00 81.44
ATOM    757  CB  GLU A  99      13.492   1.193   1.442  1.00 81.44
ATOM    758  CG  GLU A  99      13.322   2.448   2.285  1.00 81.44
ATOM    759  CD  GLU A  99      13.860   2.297   3.701  1.00 81.44
ATOM    760  OE1 GLU A  99      14.968   1.743   3.871  1.00 81.44
ATOM    761  OE2 GLU A  99      13.170   2.744   4.644  1.00 81.44
ATOM    762  N   VAL A 100      12.922  -0.686  -0.870  1.00 76.69
ATOM    763  CA  VAL A 100      13.203  -1.938  -1.564  1.00 76.69
ATOM    764  C   VAL A 100      13.375  -1.674  -3.059  1.00 76.69
ATOM    765  O   VAL A 100      14.312  -2.170  -3.682  1.00 76.69
ATOM    766  CB  VAL A 100      12.094  -2.980  -1.329  1.00 76.69
ATOM    767  CG1 VAL A 100      12.049  -3.403   0.140  1.00 76.69
ATOM    768  CG2 VAL A 100      10.738  -2.430  -1.771  1.00 76.69
ATOM    769  N   VAL A 101      12.492  -0.867  -3.609  1.00 78.00
ATOM    770  CA  VAL A 101      12.531  -0.555  -5.035  1.00 78.00
ATOM    771  C   VAL A 101      13.828   0.183  -5.367  1.00 78.00
ATOM    772  O   VAL A 101      14.461  -0.097  -6.387  1.00 78.00
ATOM    773  CB  VAL A 101      11.312   0.290  -5.465  1.00 78.00
ATOM    774  CG1 VAL A 101      11.423   0.696  -6.934  1.00 78.00
ATOM    775  CG2 VAL A 101      10.018  -0.482  -5.219  1.00 78.00
ATOM    776  N   LYS A 102      14.227   1.066  -4.484  1.00 79.19
ATOM    777  CA  LYS A 102      15.445   1.836  -4.699  1.00 79.19
ATOM    778  C   LYS A 102      16.672   0.934  -4.660  1.00 79.19
ATOM    779  O   LYS A 102      17.672   1.195  -5.348  1.00 79.19
ATOM    780  CB  LYS A 102      15.578   2.941  -3.650  1.00 79.19
ATOM    781  CG  LYS A 102      14.493   4.005  -3.739  1.00 79.19
ATOM    782  CD  LYS A 102      14.252   4.674  -2.389  1.00 79.19
ATOM    783  CE  LYS A 102      15.522   5.314  -1.844  1.00 79.19
ATOM    784  NZ  LYS A 102      15.778   6.646  -2.470  1.00 79.19
ATOM    785  N   LYS A 103      16.578  -0.043  -3.930  1.00 77.81
ATOM    786  CA  LYS A 103      17.703  -0.959  -3.799  1.00 77.81
ATOM    787  C   LYS A 103      17.797  -1.901  -4.996  1.00 77.81
ATOM    788  O   LYS A 103      18.875  -2.389  -5.336  1.00 77.81
ATOM    789  CB  LYS A 103      17.594  -1.765  -2.504  1.00 77.81
ATOM    790  CG  LYS A 103      17.767  -0.933  -1.241  1.00 77.81
ATOM    791  CD  LYS A 103      17.075  -1.581  -0.047  1.00 77.81
ATOM    792  CE  LYS A 103      17.782  -2.857   0.385  1.00 77.81
ATOM    793  NZ  LYS A 103      19.178  -2.591   0.844  1.00 77.81
ATOM    794  N   MET A 104      16.766  -2.225  -5.570  1.00 73.75
ATOM    795  CA  MET A 104      16.734  -3.170  -6.680  1.00 73.75
ATOM    796  C   MET A 104      17.062  -2.477  -7.996  1.00 73.75
ATOM    797  O   MET A 104      17.422  -3.135  -8.977  1.00 73.75
ATOM    798  CB  MET A 104      15.352  -3.826  -6.777  1.00 73.75
ATOM    799  CG  MET A 104      14.298  -2.940  -7.417  1.00 73.75
ATOM    800  SD  MET A 104      12.742  -3.845  -7.784  1.00 73.75
ATOM    801  CE  MET A 104      12.037  -3.953  -6.114  1.00 73.75
ATOM    802  N   GLY A 105      16.938  -1.100  -8.062  1.00 64.81
ATOM    803  CA  GLY A 105      17.359  -0.353  -9.242  1.00 64.81
ATOM    804  C   GLY A 105      18.703   0.310  -9.086  1.00 64.81
ATOM    805  O   GLY A 105      19.516   0.310 -10.016  1.00 64.81
ATOM    806  OXT GLY A 105      18.971   0.830  -7.977  1.00 64.81
TER
ATOM    807  N   GLY B   1      11.305  -7.809 -10.430  1.00 35.81
ATOM    808  CA  GLY B   1      10.211  -6.949 -10.836  1.00 35.81
ATOM    809  C   GLY B   1       9.117  -6.836  -9.789  1.00 35.81
ATOM    810  O   GLY B   1       9.383  -6.992  -8.594  1.00 35.81
ATOM    811  N   ILE B   2       7.867  -6.699 -10.117  1.00 43.81
ATOM    812  CA  ILE B   2       6.582  -6.656  -9.422  1.00 43.81
ATOM    813  C   ILE B   2       6.473  -7.836  -8.461  1.00 43.81
ATOM    814  O   ILE B   2       5.961  -7.695  -7.348  1.00 43.81
ATOM    815  CB  ILE B   2       5.402  -6.664 -10.414  1.00 43.81
ATOM    816  CG1 ILE B   2       4.065  -6.633  -9.659  1.00 43.81
ATOM    817  CG2 ILE B   2       5.476  -7.879 -11.339  1.00 43.81
ATOM    818  CD1 ILE B   2       2.917  -6.015 -10.452  1.00 43.81
ATOM    819  N   ILE B   3       7.102  -8.828  -8.891  1.00 45.56
ATOM    820  CA  ILE B   3       7.117 -10.047  -8.086  1.00 45.56
ATOM    821  C   ILE B   3       7.840  -9.781  -6.766  1.00 45.56
ATOM    822  O   ILE B   3       7.359 -10.180  -5.699  1.00 45.56
ATOM    823  CB  ILE B   3       7.789 -11.211  -8.844  1.00 45.56
ATOM    824  CG1 ILE B   3       7.978 -12.412  -7.921  1.00 45.56
ATOM    825  CG2 ILE B   3       9.127 -10.757  -9.435  1.00 45.56
ATOM    826  CD1 ILE B   3       6.701 -12.876  -7.228  1.00 45.56
ATOM    827  N   LEU B   4       8.945  -9.094  -6.887  1.00 45.94
ATOM    828  CA  LEU B   4       9.766  -8.828  -5.711  1.00 45.94
ATOM    829  C   LEU B   4       9.062  -7.859  -4.770  1.00 45.94
ATOM    830  O   LEU B   4       9.086  -8.047  -3.549  1.00 45.94
ATOM    831  CB  LEU B   4      11.125  -8.266  -6.125  1.00 45.94
ATOM    832  CG  LEU B   4      12.025  -7.757  -4.991  1.00 45.94
ATOM    833  CD1 LEU B   4      12.339  -8.883  -4.022  1.00 45.94
ATOM    834  CD2 LEU B   4      13.303  -7.151  -5.559  1.00 45.94
ATOM    835  N   VAL B   5       8.461  -6.863  -5.258  1.00 48.44
ATOM    836  CA  VAL B   5       7.688  -5.941  -4.430  1.00 48.44
ATOM    837  C   VAL B   5       6.570  -6.699  -3.721  1.00 48.44
ATOM    838  O   VAL B   5       6.309  -6.469  -2.537  1.00 48.44
ATOM    839  CB  VAL B   5       7.102  -4.781  -5.270  1.00 48.44
ATOM    840  CG1 VAL B   5       8.221  -3.987  -5.943  1.00 48.44
ATOM    841  CG2 VAL B   5       6.121  -5.322  -6.309  1.00 48.44
ATOM    842  N   LEU B   6       5.867  -7.711  -4.465  1.00 51.81
ATOM    843  CA  LEU B   6       4.824  -8.578  -3.934  1.00 51.81
ATOM    844  C   LEU B   6       5.383  -9.500  -2.855  1.00 51.81
ATOM    845  O   LEU B   6       4.734  -9.727  -1.829  1.00 51.81
ATOM    846  CB  LEU B   6       4.191  -9.406  -5.055  1.00 51.81
ATOM    847  CG  LEU B   6       2.859  -8.899  -5.604  1.00 51.81
ATOM    848  CD1 LEU B   6       2.558  -9.541  -6.952  1.00 51.81
ATOM    849  CD2 LEU B   6       1.732  -9.173  -4.613  1.00 51.81
ATOM    850  N   LEU B   7       6.602  -9.992  -3.197  1.00 53.09
ATOM    851  CA  LEU B   7       7.254 -10.844  -2.203  1.00 53.09
ATOM    852  C   LEU B   7       7.590 -10.039  -0.948  1.00 53.09
ATOM    853  O   LEU B   7       7.375 -10.516   0.170  1.00 53.09
ATOM    854  CB  LEU B   7       8.523 -11.461  -2.781  1.00 53.09
ATOM    855  CG  LEU B   7       8.334 -12.665  -3.707  1.00 53.09
ATOM    856  CD1 LEU B   7       9.658 -13.077  -4.332  1.00 53.09
ATOM    857  CD2 LEU B   7       7.716 -13.836  -2.944  1.00 53.09
ATOM    858  N   ILE B   8       8.000  -8.828  -1.173  1.00 49.62
ATOM    859  CA  ILE B   8       8.430  -7.965  -0.079  1.00 49.62
ATOM    860  C   ILE B   8       7.215  -7.504   0.721  1.00 49.62
ATOM    861  O   ILE B   8       7.223  -7.539   1.953  1.00 49.62
ATOM    862  CB  ILE B   8       9.227  -6.746  -0.599  1.00 49.62
ATOM    863  CG1 ILE B   8      10.591  -7.189  -1.134  1.00 49.62
ATOM    864  CG2 ILE B   8       9.387  -5.693   0.502  1.00 49.62
ATOM    865  CD1 ILE B   8      11.257  -6.175  -2.050  1.00 49.62
ATOM    866  N   TRP B   9       6.066  -7.121  -0.034  1.00 51.75
ATOM    867  CA  TRP B   9       4.816  -6.828   0.663  1.00 51.75
ATOM    868  C   TRP B   9       4.312  -8.055   1.413  1.00 51.75
ATOM    869  O   TRP B   9       3.807  -7.941   2.533  1.00 51.75
ATOM    870  CB  TRP B   9       3.750  -6.344  -0.323  1.00 51.75
ATOM    871  CG  TRP B   9       2.732  -5.421   0.283  1.00 51.75
ATOM    872  CD1 TRP B   9       2.940  -4.153   0.742  1.00 51.75
ATOM    873  CD2 TRP B   9       1.347  -5.705   0.501  1.00 51.75
ATOM    874  NE1 TRP B   9       1.767  -3.627   1.232  1.00 51.75
ATOM    875  CE2 TRP B   9       0.775  -4.560   1.096  1.00 51.75
ATOM    876  CE3 TRP B   9       0.534  -6.820   0.249  1.00 51.75
ATOM    877  CZ2 TRP B   9      -0.577  -4.496   1.443  1.00 51.75
ATOM    878  CZ3 TRP B   9      -0.810  -6.753   0.596  1.00 51.75
ATOM    879  CH2 TRP B   9      -1.350  -5.600   1.186  1.00 51.75
ATOM    880  N   GLY B  10       4.391  -9.172   0.755  1.00 51.81
ATOM    881  CA  GLY B  10       4.145 -10.430   1.437  1.00 51.81
ATOM    882  C   GLY B  10       4.914 -10.570   2.736  1.00 51.81
ATOM    883  O   GLY B  10       4.355 -10.984   3.754  1.00 51.81
ATOM    884  N   THR B  11       6.270 -10.273   2.555  1.00 48.91
ATOM    885  CA  THR B  11       7.098 -10.383   3.750  1.00 48.91
ATOM    886  C   THR B  11       6.742  -9.297   4.762  1.00 48.91
ATOM    887  O   THR B  11       6.691  -9.555   5.965  1.00 48.91
ATOM    888  CB  THR B  11       8.594 -10.297   3.404  1.00 48.91
ATOM    889  OG1 THR B  11       8.916 -11.298   2.429  1.00 48.91
ATOM    890  CG2 THR B  11       9.462 -10.513   4.641  1.00 48.91
ATOM    891  N   VAL B  12       6.496  -8.102   4.355  1.00 47.16
ATOM    892  CA  VAL B  12       6.102  -7.035   5.273  1.00 47.16
ATOM    893  C   VAL B  12       4.773  -7.395   5.938  1.00 47.16
ATOM    894  O   VAL B  12       4.609  -7.215   7.148  1.00 47.16
ATOM    895  CB  VAL B  12       5.984  -5.676   4.551  1.00 47.16
ATOM    896  CG1 VAL B  12       5.386  -4.620   5.480  1.00 47.16
ATOM    897  CG2 VAL B  12       7.352  -5.227   4.038  1.00 47.16
ATOM    898  N   LEU B  13       3.676  -7.809   5.152  1.00 50.41
ATOM    899  CA  LEU B  13       2.414  -8.312   5.688  1.00 50.41
ATOM    900  C   LEU B  13       2.645  -9.531   6.566  1.00 50.41
ATOM    901  O   LEU B  13       1.962  -9.711   7.578  1.00 50.41
ATOM    902  CB  LEU B  13       1.451  -8.656   4.547  1.00 50.41
ATOM    903  CG  LEU B  13       0.361  -7.632   4.243  1.00 50.41
ATOM    904  CD1 LEU B  13      -0.749  -7.714   5.287  1.00 50.41
ATOM    905  CD2 LEU B  13       0.945  -6.224   4.186  1.00 50.41
ATOM    906  N   LEU B  14       3.473 -10.375   6.125  1.00 45.69
ATOM    907  CA  LEU B  14       3.854 -11.492   6.980  1.00 45.69
ATOM    908  C   LEU B  14       4.453 -10.992   8.289  1.00 45.69
ATOM    909  O   LEU B  14       4.180 -11.555   9.352  1.00 45.69
ATOM    910  CB  LEU B  14       4.852 -12.398   6.258  1.00 45.69
ATOM    911  CG  LEU B  14       4.255 -13.543   5.431  1.00 45.69
ATOM    912  CD1 LEU B  14       5.202 -13.928   4.303  1.00 45.69
ATOM    913  CD2 LEU B  14       3.950 -14.744   6.317  1.00 45.69
ATOM    914  N   LEU B  15       5.332 -10.055   8.180  1.00 46.12
ATOM    915  CA  LEU B  15       6.035  -9.656   9.398  1.00 46.12
ATOM    916  C   LEU B  15       5.109  -8.891  10.336  1.00 46.12
ATOM    917  O   LEU B  15       5.293  -8.922  11.555  1.00 46.12
ATOM    918  CB  LEU B  15       7.254  -8.797   9.047  1.00 46.12
ATOM    919  CG  LEU B  15       8.593  -9.525   8.951  1.00 46.12
ATOM    920  CD1 LEU B  15       8.432 -10.840   8.202  1.00 46.12
ATOM    921  CD2 LEU B  15       9.637  -8.639   8.272  1.00 46.12
ATOM    922  N   LYS B  16       4.215  -8.117   9.945  1.00 44.53
ATOM    923  CA  LYS B  16       3.207  -7.559  10.844  1.00 44.53
ATOM    924  C   LYS B  16       2.287  -8.648  11.383  1.00 44.53
ATOM    925  O   LYS B  16       1.667  -8.484  12.438  1.00 44.53
ATOM    926  CB  LYS B  16       2.385  -6.484  10.133  1.00 44.53
ATOM    927  CG  LYS B  16       2.894  -5.065  10.344  1.00 44.53
ATOM    928  CD  LYS B  16       2.063  -4.048   9.574  1.00 44.53
ATOM    929  CE  LYS B  16       2.424  -2.623   9.967  1.00 44.53
ATOM    930  NZ  LYS B  16       1.642  -1.621   9.180  1.00 44.53
ATOM    931  N   SER B  17       1.876  -9.539  10.641  1.00 36.81
ATOM    932  CA  SER B  17       1.169 -10.727  11.109  1.00 36.81
ATOM    933  C   SER B  17       1.993 -11.492  12.141  1.00 36.81
ATOM    934  O   SER B  17       1.537 -12.500  12.680  1.00 36.81
ATOM    935  CB  SER B  17       0.826 -11.648   9.938  1.00 36.81
ATOM    936  OG  SER B  17       1.891 -12.554   9.687  1.00 36.81
ATOM    937  N   ILE B  18       3.197 -11.352  12.023  1.00 37.44
ATOM    938  CA  ILE B  18       3.814 -12.047  13.148  1.00 37.44
ATOM    939  C   ILE B  18       3.447 -11.344  14.453  1.00 37.44
ATOM    940  O   ILE B  18       3.766 -10.164  14.641  1.00 37.44
ATOM    941  CB  ILE B  18       5.348 -12.125  12.992  1.00 37.44
ATOM    942  CG1 ILE B  18       5.719 -12.853  11.693  1.00 37.44
ATOM    943  CG2 ILE B  18       5.981 -12.810  14.208  1.00 37.44
ATOM    944  CD1 ILE B  18       7.187 -12.733  11.314  1.00 37.44
ATOM    945  N   PRO B  19       2.387 -11.852  14.930  1.00 34.09
ATOM    946  CA  PRO B  19       2.090 -11.438  16.312  1.00 34.09
ATOM    947  C   PRO B  19       3.350 -11.148  17.125  1.00 34.09
ATOM    948  O   PRO B  19       4.375 -11.805  16.938  1.00 34.09
ATOM    949  CB  PRO B  19       1.335 -12.641  16.875  1.00 34.09
ATOM    950  CG  PRO B  19       2.004 -13.837  16.282  1.00 34.09
ATOM    951  CD  PRO B  19       2.553 -13.451  14.943  1.00 34.09
ATOM    952  N   HIS B  20       3.555  -9.828  17.531  1.00 29.83
ATOM    953  CA  HIS B  20       4.473  -9.883  18.656  1.00 29.83
ATOM    954  C   HIS B  20       3.998 -10.891  19.703  1.00 29.83
ATOM    955  O   HIS B  20       2.797 -11.016  19.953  1.00 29.83
ATOM    956  CB  HIS B  20       4.629  -8.500  19.297  1.00 29.83
ATOM    957  CG  HIS B  20       5.728  -7.686  18.689  1.00 29.83
ATOM    958  ND1 HIS B  20       6.061  -6.429  19.141  1.00 29.83
ATOM    959  CD2 HIS B  20       6.579  -7.962  17.666  1.00 29.83
ATOM    960  CE1 HIS B  20       7.063  -5.959  18.417  1.00 29.83
ATOM    961  NE2 HIS B  20       7.402  -6.869  17.516  1.00 29.83
ATOM    962  OXT HIS B  20       4.871 -11.555  20.311  1.00 29.83
