# Supplementary material for: Linear motifs regulating protein secretion, sorting and autophagy in Leishmania parasites are diverged with respect to their host equivalents
Source: PLoS Comput Biol. 2024 Feb 16;20(2):e1011902. doi: 10.1371/journal.pcbi.1011902 (PMC10903960; doi:10.1371/journal.pcbi.1011902)
Supplement: S1 Structures — Best energy HADDOCK structures for L infantum KDEL models: KDEL-best-HADDOCK-run-01.pdb. AlphaFold2 Multimer output for ATG8-ATG2 peptide complex: Lei-ATG2pep-ATG8.pdb. AlphaFold2 Multimer output for ATG8-ATG3 complex: Lei-ATG-3ATG8.pdb. AlphaFold2 Multimer outputs for ATG8-ATG4 complexes: LeiATG41ATG8C.pdb. LeiATG42ATG8.pdb. Cognate idealized LIR peptide modelled onto the L infantum ATG8 protein: Lei-ATG8-LIR-best-model.pdb. (ZIP) [file pcbi.1011902.s038.zip › structures/KDEL-best-HADDOCK-run-01.pdb]

MODEL        1
ATOM      1  N   MET A   1      13.167  16.899   7.874  1.00 15.00      A    N  
ATOM      2  CA  MET A   1      13.231  15.743   6.984  1.00 15.00      A    C  
ATOM      3  C   MET A   1      12.626  14.521   7.656  1.00 15.00      A    C  
ATOM      4  O   MET A   1      12.460  13.467   7.039  1.00 15.00      A    O  
ATOM      5  CB  MET A   1      14.674  15.456   6.563  1.00 15.00      A    C  
ATOM      6  CG  MET A   1      15.233  16.444   5.552  1.00 15.00      A    C  
ATOM      7  SD  MET A   1      14.204  16.587   4.076  1.00 15.00      A    S  
ATOM      8  CE  MET A   1      14.401  14.956   3.360  1.00 15.00      A    C  
ATOM      9  HN  MET A   1      13.394  17.786   7.520  1.00 15.00      A    H  
ATOM     10  N   ALA A   2      12.302  14.671   8.929  1.00 15.00      A    N  
ATOM     11  CA  ALA A   2      11.706  13.589   9.696  1.00 15.00      A    C  
ATOM     12  C   ALA A   2      10.186  13.687   9.667  1.00 15.00      A    C  
ATOM     13  O   ALA A   2       9.499  12.703   9.406  1.00 15.00      A    O  
ATOM     14  CB  ALA A   2      12.215  13.607  11.129  1.00 15.00      A    C  
ATOM     15  HN  ALA A   2      12.478  15.532   9.364  1.00 15.00      A    H  
ATOM     16  N   LEU A   3       9.676  14.892   9.909  1.00 15.00      A    N  
ATOM     17  CA  LEU A   3       8.236  15.141   9.929  1.00 15.00      A    C  
ATOM     18  C   LEU A   3       7.559  14.715   8.629  1.00 15.00      A    C  
ATOM     19  O   LEU A   3       6.503  14.086   8.653  1.00 15.00      A    O  
ATOM     20  CB  LEU A   3       7.953  16.621  10.206  1.00 15.00      A    C  
ATOM     21  CG  LEU A   3       6.478  17.033  10.240  1.00 15.00      A    C  
ATOM     22  CD1 LEU A   3       5.798  16.516  11.499  1.00 15.00      A    C  
ATOM     23  CD2 LEU A   3       6.334  18.542  10.124  1.00 15.00      A    C  
ATOM     24  HN  LEU A   3      10.287  15.636  10.087  1.00 15.00      A    H  
ATOM     25  N   VAL A   4       8.179  15.050   7.499  1.00 15.00      A    N  
ATOM     26  CA  VAL A   4       7.623  14.712   6.189  1.00 15.00      A    C  
ATOM     27  C   VAL A   4       7.411  13.205   6.043  1.00 15.00      A    C  
ATOM     28  O   VAL A   4       6.388  12.761   5.522  1.00 15.00      A    O  
ATOM     29  CB  VAL A   4       8.509  15.228   5.033  1.00 15.00      A    C  
ATOM     30  CG1 VAL A   4       7.731  15.233   3.723  1.00 15.00      A    C  
ATOM     31  CG2 VAL A   4       9.052  16.616   5.342  1.00 15.00      A    C  
ATOM     32  HN  VAL A   4       9.025  15.536   7.547  1.00 15.00      A    H  
ATOM     33  N   ARG A   5       8.373  12.425   6.521  1.00 15.00      A    N  
ATOM     34  CA  ARG A   5       8.280  10.972   6.447  1.00 15.00      A    C  
ATOM     35  C   ARG A   5       7.187  10.461   7.379  1.00 15.00      A    C  
ATOM     36  O   ARG A   5       6.406   9.587   7.009  1.00 15.00      A    O  
ATOM     37  CB  ARG A   5       9.621  10.319   6.790  1.00 15.00      A    C  
ATOM     38  CG  ARG A   5       9.584   8.797   6.785  1.00 15.00      A    C  
ATOM     39  CD  ARG A   5      10.919   8.203   7.200  1.00 15.00      A    C  
ATOM     40  NE  ARG A   5      11.928   8.319   6.147  1.00 15.00      A    N  
ATOM     41  CZ  ARG A   5      13.119   8.891   6.305  1.00 15.00      A    C  
ATOM     42  NH1 ARG A   5      13.467   9.411   7.479  1.00 15.00      A    N1+
ATOM     43  NH2 ARG A   5      13.959   8.937   5.281  1.00 15.00      A    N  
ATOM     44  HN  ARG A   5       9.157  12.833   6.938  1.00 15.00      A    H  
ATOM     45  HE  ARG A   5      11.702   7.940   5.260  1.00 15.00      A    H  
ATOM     46 HH11 ARG A   5      14.398   9.857   7.600  1.00 15.00      A    H  
ATOM     47 HH12 ARG A   5      12.805   9.372   8.281  1.00 15.00      A    H  
ATOM     48 HH21 ARG A   5      14.895   9.378   5.379  1.00 15.00      A    H  
ATOM     49 HH22 ARG A   5      13.669   8.517   4.355  1.00 15.00      A    H  
ATOM     50  N   VAL A   6       7.128  11.034   8.581  1.00 15.00      A    N  
ATOM     51  CA  VAL A   6       6.127  10.649   9.571  1.00 15.00      A    C  
ATOM     52  C   VAL A   6       4.717  10.804   9.000  1.00 15.00      A    C  
ATOM     53  O   VAL A   6       3.857   9.952   9.212  1.00 15.00      A    O  
ATOM     54  CB  VAL A   6       6.260  11.471  10.875  1.00 15.00      A    C  
ATOM     55  CG1 VAL A   6       5.144  11.130  11.853  1.00 15.00      A    C  
ATOM     56  CG2 VAL A   6       7.617  11.231  11.519  1.00 15.00      A    C  
ATOM     57  HN  VAL A   6       7.779  11.732   8.809  1.00 15.00      A    H  
ATOM     58  N   VAL A   7       4.494  11.888   8.261  1.00 15.00      A    N  
ATOM     59  CA  VAL A   7       3.194  12.141   7.648  1.00 15.00      A    C  
ATOM     60  C   VAL A   7       2.824  10.996   6.704  1.00 15.00      A    C  
ATOM     61  O   VAL A   7       1.696  10.501   6.723  1.00 15.00      A    O  
ATOM     62  CB  VAL A   7       3.167  13.483   6.882  1.00 15.00      A    C  
ATOM     63  CG1 VAL A   7       1.821  13.696   6.204  1.00 15.00      A    C  
ATOM     64  CG2 VAL A   7       3.471  14.638   7.823  1.00 15.00      A    C  
ATOM     65  HN  VAL A   7       5.222  12.534   8.129  1.00 15.00      A    H  
ATOM     66  N   GLY A   8       3.791  10.565   5.900  1.00 15.00      A    N  
ATOM     67  CA  GLY A   8       3.557   9.473   4.976  1.00 15.00      A    C  
ATOM     68  C   GLY A   8       3.351   8.161   5.707  1.00 15.00      A    C  
ATOM     69  O   GLY A   8       2.447   7.392   5.376  1.00 15.00      A    O  
ATOM     70  HN  GLY A   8       4.675  10.987   5.942  1.00 15.00      A    H  
ATOM     71  N   ASP A   9       4.187   7.918   6.714  1.00 15.00      A    N  
ATOM     72  CA  ASP A   9       4.105   6.699   7.517  1.00 15.00      A    C  
ATOM     73  C   ASP A   9       2.754   6.618   8.217  1.00 15.00      A    C  
ATOM     74  O   ASP A   9       2.115   5.565   8.241  1.00 15.00      A    O  
ATOM     75  CB  ASP A   9       5.215   6.664   8.574  1.00 15.00      A    C  
ATOM     76  CG  ASP A   9       6.601   6.384   8.018  1.00 15.00      A    C  
ATOM     77  OD1 ASP A   9       6.708   5.889   6.875  1.00 15.00      A    O  
ATOM     78  OD2 ASP A   9       7.590   6.652   8.740  1.00 15.00      A    O1-
ATOM     79  HN  ASP A   9       4.891   8.574   6.917  1.00 15.00      A    H  
ATOM     80  N   MET A  10       2.326   7.742   8.786  1.00 15.00      A    N  
ATOM     81  CA  MET A  10       1.048   7.814   9.485  1.00 15.00      A    C  
ATOM     82  C   MET A  10      -0.103   7.500   8.541  1.00 15.00      A    C  
ATOM     83  O   MET A  10      -1.002   6.742   8.885  1.00 15.00      A    O  
ATOM     84  CB  MET A  10       0.839   9.187  10.128  1.00 15.00      A    C  
ATOM     85  CG  MET A  10       1.669   9.437  11.379  1.00 15.00      A    C  
ATOM     86  SD  MET A  10       1.461   8.159  12.635  1.00 15.00      A    S  
ATOM     87  CE  MET A  10       2.938   7.180  12.371  1.00 15.00      A    C  
ATOM     88  HN  MET A  10       2.895   8.546   8.742  1.00 15.00      A    H  
ATOM     89  N   LEU A  11      -0.060   8.075   7.343  1.00 15.00      A    N  
ATOM     90  CA  LEU A  11      -1.103   7.847   6.348  1.00 15.00      A    C  
ATOM     91  C   LEU A  11      -1.168   6.375   5.960  1.00 15.00      A    C  
ATOM     92  O   LEU A  11      -2.248   5.824   5.742  1.00 15.00      A    O  
ATOM     93  CB  LEU A  11      -0.884   8.726   5.117  1.00 15.00      A    C  
ATOM     94  CG  LEU A  11      -1.143  10.219   5.317  1.00 15.00      A    C  
ATOM     95  CD1 LEU A  11      -0.696  11.011   4.100  1.00 15.00      A    C  
ATOM     96  CD2 LEU A  11      -2.613  10.473   5.614  1.00 15.00      A    C  
ATOM     97  HN  LEU A  11       0.693   8.667   7.123  1.00 15.00      A    H  
ATOM     98  N   HIS A  12      -0.001   5.746   5.883  1.00 15.00      A    N  
ATOM     99  CA  HIS A  12       0.090   4.332   5.552  1.00 15.00      A    C  
ATOM    100  C   HIS A  12      -0.552   3.521   6.672  1.00 15.00      A    C  
ATOM    101  O   HIS A  12      -1.272   2.551   6.429  1.00 15.00      A    O  
ATOM    102  CB  HIS A  12       1.564   3.935   5.397  1.00 15.00      A    C  
ATOM    103  CG  HIS A  12       1.808   2.771   4.483  1.00 15.00      A    C  
ATOM    104  CD2 HIS A  12       0.939   1.849   3.999  1.00 15.00      A    C  
ATOM    105  ND1 HIS A  12       3.066   2.506   3.997  1.00 15.00      A    N  
ATOM    106  CE1 HIS A  12       2.941   1.438   3.233  1.00 15.00      A    C  
ATOM    107  NE2 HIS A  12       1.674   1.007   3.203  1.00 15.00      A    N  
ATOM    108  HN  HIS A  12       0.824   6.250   6.051  1.00 15.00      A    H  
ATOM    109  HE2 HIS A  12       1.334   0.238   2.701  1.00 15.00      A    H  
ATOM    110  N   LEU A  13      -0.288   3.946   7.901  1.00 15.00      A    N  
ATOM    111  CA  LEU A  13      -0.832   3.297   9.083  1.00 15.00      A    C  
ATOM    112  C   LEU A  13      -2.349   3.466   9.132  1.00 15.00      A    C  
ATOM    113  O   LEU A  13      -3.083   2.499   9.346  1.00 15.00      A    O  
ATOM    114  CB  LEU A  13      -0.201   3.903  10.341  1.00 15.00      A    C  
ATOM    115  CG  LEU A  13      -0.602   3.277  11.677  1.00 15.00      A    C  
ATOM    116  CD1 LEU A  13       0.099   1.943  11.877  1.00 15.00      A    C  
ATOM    117  CD2 LEU A  13      -0.296   4.226  12.826  1.00 15.00      A    C  
ATOM    118  HN  LEU A  13       0.303   4.722   8.016  1.00 15.00      A    H  
ATOM    119  N   SER A  14      -2.810   4.698   8.923  1.00 15.00      A    N  
ATOM    120  CA  SER A  14      -4.235   5.009   8.942  1.00 15.00      A    C  
ATOM    121  C   SER A  14      -5.010   4.164   7.935  1.00 15.00      A    C  
ATOM    122  O   SER A  14      -6.116   3.708   8.223  1.00 15.00      A    O  
ATOM    123  CB  SER A  14      -4.461   6.499   8.678  1.00 15.00      A    C  
ATOM    124  OG  SER A  14      -3.730   7.290   9.601  1.00 15.00      A    O  
ATOM    125  HN  SER A  14      -2.167   5.429   8.765  1.00 15.00      A    H  
ATOM    126  HG  SER A  14      -4.298   7.977   9.955  1.00 15.00      A    H  
ATOM    127  N   ALA A  15      -4.419   3.952   6.763  1.00 15.00      A    N  
ATOM    128  CA  ALA A  15      -5.048   3.151   5.720  1.00 15.00      A    C  
ATOM    129  C   ALA A  15      -5.333   1.742   6.224  1.00 15.00      A    C  
ATOM    130  O   ALA A  15      -6.446   1.233   6.082  1.00 15.00      A    O  
ATOM    131  CB  ALA A  15      -4.164   3.100   4.483  1.00 15.00      A    C  
ATOM    132  HN  ALA A  15      -3.537   4.351   6.595  1.00 15.00      A    H  
ATOM    133  N   ILE A  16      -4.322   1.124   6.827  1.00 15.00      A    N  
ATOM    134  CA  ILE A  16      -4.458  -0.224   7.361  1.00 15.00      A    C  
ATOM    135  C   ILE A  16      -5.433  -0.233   8.537  1.00 15.00      A    C  
ATOM    136  O   ILE A  16      -6.243  -1.150   8.676  1.00 15.00      A    O  
ATOM    137  CB  ILE A  16      -3.094  -0.804   7.796  1.00 15.00      A    C  
ATOM    138  CG1 ILE A  16      -2.102  -0.749   6.628  1.00 15.00      A    C  
ATOM    139  CG2 ILE A  16      -3.254  -2.237   8.288  1.00 15.00      A    C  
ATOM    140  CD1 ILE A  16      -0.671  -1.053   7.019  1.00 15.00      A    C  
ATOM    141  HN  ILE A  16      -3.461   1.589   6.915  1.00 15.00      A    H  
ATOM    142  N   LEU A  17      -5.356   0.802   9.374  1.00 15.00      A    N  
ATOM    143  CA  LEU A  17      -6.244   0.932  10.527  1.00 15.00      A    C  
ATOM    144  C   LEU A  17      -7.699   0.964  10.076  1.00 15.00      A    C  
ATOM    145  O   LEU A  17      -8.539   0.241  10.612  1.00 15.00      A    O  
ATOM    146  CB  LEU A  17      -5.921   2.196  11.327  1.00 15.00      A    C  
ATOM    147  CG  LEU A  17      -4.595   2.203  12.089  1.00 15.00      A    C  
ATOM    148  CD1 LEU A  17      -4.420   3.514  12.841  1.00 15.00      A    C  
ATOM    149  CD2 LEU A  17      -4.516   1.020  13.042  1.00 15.00      A    C  
ATOM    150  HN  LEU A  17      -4.674   1.492   9.215  1.00 15.00      A    H  
ATOM    151  N   ILE A  18      -7.990   1.814   9.096  1.00 15.00      A    N  
ATOM    152  CA  ILE A  18      -9.338   1.923   8.548  1.00 15.00      A    C  
ATOM    153  C   ILE A  18      -9.773   0.576   7.971  1.00 15.00      A    C  
ATOM    154  O   ILE A  18     -10.899   0.134   8.187  1.00 15.00      A    O  
ATOM    155  CB  ILE A  18      -9.425   3.017   7.457  1.00 15.00      A    C  
ATOM    156  CG1 ILE A  18      -9.171   4.399   8.068  1.00 15.00      A    C  
ATOM    157  CG2 ILE A  18     -10.780   2.984   6.757  1.00 15.00      A    C  
ATOM    158  CD1 ILE A  18      -9.057   5.512   7.047  1.00 15.00      A    C  
ATOM    159  HN  ILE A  18      -7.280   2.399   8.743  1.00 15.00      A    H  
ATOM    160  N   LEU A  19      -8.860  -0.076   7.254  1.00 15.00      A    N  
ATOM    161  CA  LEU A  19      -9.132  -1.381   6.658  1.00 15.00      A    C  
ATOM    162  C   LEU A  19      -9.500  -2.395   7.739  1.00 15.00      A    C  
ATOM    163  O   LEU A  19     -10.489  -3.121   7.614  1.00 15.00      A    O  
ATOM    164  CB  LEU A  19      -7.910  -1.873   5.876  1.00 15.00      A    C  
ATOM    165  CG  LEU A  19      -8.088  -3.170   5.083  1.00 15.00      A    C  
ATOM    166  CD1 LEU A  19      -9.043  -2.961   3.919  1.00 15.00      A    C  
ATOM    167  CD2 LEU A  19      -6.745  -3.685   4.591  1.00 15.00      A    C  
ATOM    168  HN  LEU A  19      -7.981   0.339   7.114  1.00 15.00      A    H  
ATOM    169  N   LEU A  20      -8.696  -2.435   8.797  1.00 15.00      A    N  
ATOM    170  CA  LEU A  20      -8.936  -3.338   9.912  1.00 15.00      A    C  
ATOM    171  C   LEU A  20     -10.265  -3.012  10.579  1.00 15.00      A    C  
ATOM    172  O   LEU A  20     -11.055  -3.908  10.871  1.00 15.00      A    O  
ATOM    173  CB  LEU A  20      -7.800  -3.248  10.935  1.00 15.00      A    C  
ATOM    174  CG  LEU A  20      -6.489  -3.942  10.556  1.00 15.00      A    C  
ATOM    175  CD1 LEU A  20      -5.388  -3.568  11.536  1.00 15.00      A    C  
ATOM    176  CD2 LEU A  20      -6.679  -5.452  10.516  1.00 15.00      A    C  
ATOM    177  HN  LEU A  20      -7.915  -1.839   8.824  1.00 15.00      A    H  
ATOM    178  N   SER A  21     -10.510  -1.725  10.799  1.00 15.00      A    N  
ATOM    179  CA  SER A  21     -11.747  -1.271  11.418  1.00 15.00      A    C  
ATOM    180  C   SER A  21     -12.951  -1.642  10.551  1.00 15.00      A    C  
ATOM    181  O   SER A  21     -14.010  -2.004  11.063  1.00 15.00      A    O  
ATOM    182  CB  SER A  21     -11.703   0.243  11.651  1.00 15.00      A    C  
ATOM    183  OG  SER A  21     -10.555   0.612  12.399  1.00 15.00      A    O  
ATOM    184  HN  SER A  21      -9.833  -1.060  10.542  1.00 15.00      A    H  
ATOM    185  HG  SER A  21      -9.769   0.558  11.833  1.00 15.00      A    H  
ATOM    186  N   LYS A  22     -12.772  -1.549   9.239  1.00 15.00      A    N  
ATOM    187  CA  LYS A  22     -13.820  -1.885   8.283  1.00 15.00      A    C  
ATOM    188  C   LYS A  22     -14.213  -3.351   8.426  1.00 15.00      A    C  
ATOM    189  O   LYS A  22     -15.389  -3.683   8.573  1.00 15.00      A    O  
ATOM    190  CB  LYS A  22     -13.317  -1.620   6.856  1.00 15.00      A    C  
ATOM    191  CG  LYS A  22     -14.294  -1.996   5.751  1.00 15.00      A    C  
ATOM    192  CD  LYS A  22     -13.570  -2.265   4.440  1.00 15.00      A    C  
ATOM    193  CE  LYS A  22     -14.540  -2.404   3.276  1.00 15.00      A    C  
ATOM    194  NZ  LYS A  22     -15.531  -3.492   3.489  1.00 15.00      A    N1+
ATOM    195  HN  LYS A  22     -11.904  -1.233   8.901  1.00 15.00      A    H  
ATOM    196  HZ1 LYS A  22     -16.147  -3.259   4.300  1.00 15.00      A    H  
ATOM    197  HZ2 LYS A  22     -15.047  -4.390   3.683  1.00 15.00      A    H  
ATOM    198  HZ3 LYS A  22     -16.124  -3.606   2.643  1.00 15.00      A    H  
ATOM    199  N   MET A  23     -13.213  -4.218   8.416  1.00 15.00      A    N  
ATOM    200  CA  MET A  23     -13.435  -5.653   8.525  1.00 15.00      A    C  
ATOM    201  C   MET A  23     -13.918  -6.056   9.914  1.00 15.00      A    C  
ATOM    202  O   MET A  23     -14.799  -6.900  10.048  1.00 15.00      A    O  
ATOM    203  CB  MET A  23     -12.162  -6.421   8.169  1.00 15.00      A    C  
ATOM    204  CG  MET A  23     -11.827  -6.416   6.687  1.00 15.00      A    C  
ATOM    205  SD  MET A  23     -10.211  -7.134   6.337  1.00 15.00      A    S  
ATOM    206  CE  MET A  23     -10.394  -8.764   7.057  1.00 15.00      A    C  
ATOM    207  HN  MET A  23     -12.292  -3.882   8.334  1.00 15.00      A    H  
ATOM    208  N   LEU A  24     -13.344  -5.453  10.944  1.00 15.00      A    N  
ATOM    209  CA  LEU A  24     -13.715  -5.770  12.320  1.00 15.00      A    C  
ATOM    210  C   LEU A  24     -15.128  -5.303  12.674  1.00 15.00      A    C  
ATOM    211  O   LEU A  24     -15.822  -5.952  13.455  1.00 15.00      A    O  
ATOM    212  CB  LEU A  24     -12.697  -5.203  13.312  1.00 15.00      A    C  
ATOM    213  CG  LEU A  24     -11.299  -5.831  13.278  1.00 15.00      A    C  
ATOM    214  CD1 LEU A  24     -10.374  -5.136  14.266  1.00 15.00      A    C  
ATOM    215  CD2 LEU A  24     -11.369  -7.324  13.562  1.00 15.00      A    C  
ATOM    216  HN  LEU A  24     -12.641  -4.783  10.777  1.00 15.00      A    H  
ATOM    217  N   ARG A  25     -15.552  -4.183  12.104  1.00 15.00      A    N  
ATOM    218  CA  ARG A  25     -16.883  -3.651  12.382  1.00 15.00      A    C  
ATOM    219  C   ARG A  25     -17.957  -4.306  11.522  1.00 15.00      A    C  
ATOM    220  O   ARG A  25     -18.977  -4.761  12.036  1.00 15.00      A    O  
ATOM    221  CB  ARG A  25     -16.919  -2.130  12.213  1.00 15.00      A    C  
ATOM    222  CG  ARG A  25     -16.252  -1.365  13.344  1.00 15.00      A    C  
ATOM    223  CD  ARG A  25     -16.307   0.135  13.106  1.00 15.00      A    C  
ATOM    224  NE  ARG A  25     -15.699   0.887  14.204  1.00 15.00      A    N  
ATOM    225  CZ  ARG A  25     -15.834   2.204  14.371  1.00 15.00      A    C  
ATOM    226  NH1 ARG A  25     -16.554   2.915  13.508  1.00 15.00      A    N1+
ATOM    227  NH2 ARG A  25     -15.248   2.807  15.399  1.00 15.00      A    N  
ATOM    228  HN  ARG A  25     -14.956  -3.698  11.491  1.00 15.00      A    H  
ATOM    229  HE  ARG A  25     -15.161   0.379  14.851  1.00 15.00      A    H  
ATOM    230 HH11 ARG A  25     -17.014   2.446  12.699  1.00 15.00      A    H  
ATOM    231 HH12 ARG A  25     -16.662   3.943  13.635  1.00 15.00      A    H  
ATOM    232 HH21 ARG A  25     -14.681   2.255  16.079  1.00 15.00      A    H  
ATOM    233 HH22 ARG A  25     -15.352   3.835  15.533  1.00 15.00      A    H  
ATOM    234  N   GLN A  26     -17.725  -4.356  10.214  1.00 15.00      A    N  
ATOM    235  CA  GLN A  26     -18.690  -4.947   9.291  1.00 15.00      A    C  
ATOM    236  C   GLN A  26     -18.693  -6.468   9.394  1.00 15.00      A    C  
ATOM    237  O   GLN A  26     -19.676  -7.116   9.037  1.00 15.00      A    O  
ATOM    238  CB  GLN A  26     -18.381  -4.537   7.848  1.00 15.00      A    C  
ATOM    239  CG  GLN A  26     -18.485  -3.045   7.572  1.00 15.00      A    C  
ATOM    240  CD  GLN A  26     -17.967  -2.676   6.194  1.00 15.00      A    C  
ATOM    241  NE2 GLN A  26     -18.517  -1.621   5.614  1.00 15.00      A    N  
ATOM    242  OE1 GLN A  26     -17.083  -3.338   5.655  1.00 15.00      A    O  
ATOM    243  HN  GLN A  26     -16.886  -3.989   9.859  1.00 15.00      A    H  
ATOM    244 HE21 GLN A  26     -19.221  -1.144   6.096  1.00 15.00      A    H  
ATOM    245 HE22 GLN A  26     -18.188  -1.350   4.721  1.00 15.00      A    H  
ATOM    246  N   ARG A  27     -17.580  -7.025   9.872  1.00 15.00      A    N  
ATOM    247  CA  ARG A  27     -17.422  -8.474  10.014  1.00 15.00      A    C  
ATOM    248  C   ARG A  27     -17.432  -9.152   8.649  1.00 15.00      A    C  
ATOM    249  O   ARG A  27     -17.616 -10.363   8.538  1.00 15.00      A    O  
ATOM    250  CB  ARG A  27     -18.494  -9.078  10.929  1.00 15.00      A    C  
ATOM    251  CG  ARG A  27     -18.453  -8.567  12.359  1.00 15.00      A    C  
ATOM    252  CD  ARG A  27     -17.161  -8.965  13.054  1.00 15.00      A    C  
ATOM    253  NE  ARG A  27     -17.109  -8.484  14.435  1.00 15.00      A    N  
ATOM    254  CZ  ARG A  27     -16.597  -9.182  15.450  1.00 15.00      A    C  
ATOM    255  NH1 ARG A  27     -16.086 -10.392  15.238  1.00 15.00      A    N1+
ATOM    256  NH2 ARG A  27     -16.594  -8.670  16.676  1.00 15.00      A    N  
ATOM    257  HN  ARG A  27     -16.839  -6.442  10.138  1.00 15.00      A    H  
ATOM    258  HE  ARG A  27     -17.466  -7.582  14.608  1.00 15.00      A    H  
ATOM    259 HH11 ARG A  27     -16.083 -10.798  14.278  1.00 15.00      A    H  
ATOM    260 HH12 ARG A  27     -15.687 -10.940  16.028  1.00 15.00      A    H  
ATOM    261 HH21 ARG A  27     -16.195  -9.212  17.471  1.00 15.00      A    H  
ATOM    262 HH22 ARG A  27     -16.991  -7.721  16.848  1.00 15.00      A    H  
ATOM    263  N   SER A  28     -17.206  -8.356   7.616  1.00 15.00      A    N  
ATOM    264  CA  SER A  28     -17.203  -8.844   6.254  1.00 15.00      A    C  
ATOM    265  C   SER A  28     -15.930  -8.415   5.534  1.00 15.00      A    C  
ATOM    266  O   SER A  28     -15.417  -7.312   5.751  1.00 15.00      A    O  
ATOM    267  CB  SER A  28     -18.432  -8.305   5.514  1.00 15.00      A    C  
ATOM    268  OG  SER A  28     -18.499  -8.801   4.188  1.00 15.00      A    O  
ATOM    269  HN  SER A  28     -17.037  -7.406   7.779  1.00 15.00      A    H  
ATOM    270  HG  SER A  28     -19.267  -9.373   4.102  1.00 15.00      A    H  
ATOM    271  N   ALA A  29     -15.415  -9.300   4.695  1.00 15.00      A    N  
ATOM    272  CA  ALA A  29     -14.216  -9.019   3.922  1.00 15.00      A    C  
ATOM    273  C   ALA A  29     -14.594  -8.701   2.480  1.00 15.00      A    C  
ATOM    274  O   ALA A  29     -13.733  -8.563   1.611  1.00 15.00      A    O  
ATOM    275  CB  ALA A  29     -13.264 -10.202   3.978  1.00 15.00      A    C  
ATOM    276  HN  ALA A  29     -15.851 -10.178   4.600  1.00 15.00      A    H  
ATOM    277  N   ALA A  30     -15.896  -8.585   2.239  1.00 15.00      A    N  
ATOM    278  CA  ALA A  30     -16.411  -8.285   0.911  1.00 15.00      A    C  
ATOM    279  C   ALA A  30     -15.895  -6.942   0.413  1.00 15.00      A    C  
ATOM    280  O   ALA A  30     -15.924  -5.941   1.138  1.00 15.00      A    O  
ATOM    281  CB  ALA A  30     -17.932  -8.304   0.912  1.00 15.00      A    C  
ATOM    282  HN  ALA A  30     -16.529  -8.705   2.980  1.00 15.00      A    H  
ATOM    283  N   GLY A  31     -15.411  -6.933  -0.821  1.00 15.00      A    N  
ATOM    284  CA  GLY A  31     -14.889  -5.717  -1.408  1.00 15.00      A    C  
ATOM    285  C   GLY A  31     -13.379  -5.644  -1.326  1.00 15.00      A    C  
ATOM    286  O   GLY A  31     -12.743  -4.915  -2.086  1.00 15.00      A    O  
ATOM    287  HN  GLY A  31     -15.404  -7.766  -1.339  1.00 15.00      A    H  
ATOM    288  N   ILE A  32     -12.802  -6.406  -0.408  1.00 15.00      A    N  
ATOM    289  CA  ILE A  32     -11.358  -6.417  -0.226  1.00 15.00      A    C  
ATOM    290  C   ILE A  32     -10.732  -7.560  -1.018  1.00 15.00      A    C  
ATOM    291  O   ILE A  32     -11.137  -8.714  -0.883  1.00 15.00      A    O  
ATOM    292  CB  ILE A  32     -10.977  -6.545   1.265  1.00 15.00      A    C  
ATOM    293  CG1 ILE A  32     -11.758  -5.533   2.114  1.00 15.00      A    C  
ATOM    294  CG2 ILE A  32      -9.478  -6.363   1.456  1.00 15.00      A    C  
ATOM    295  CD1 ILE A  32     -11.638  -4.098   1.639  1.00 15.00      A    C  
ATOM    296  HN  ILE A  32     -13.358  -6.984   0.156  1.00 15.00      A    H  
ATOM    297  N   SER A  33      -9.757  -7.230  -1.853  1.00 15.00      A    N  
ATOM    298  CA  SER A  33      -9.080  -8.228  -2.665  1.00 15.00      A    C  
ATOM    299  C   SER A  33      -8.008  -8.940  -1.854  1.00 15.00      A    C  
ATOM    300  O   SER A  33      -7.112  -8.301  -1.291  1.00 15.00      A    O  
ATOM    301  CB  SER A  33      -8.468  -7.580  -3.912  1.00 15.00      A    C  
ATOM    302  OG  SER A  33      -7.610  -8.476  -4.600  1.00 15.00      A    O  
ATOM    303  HN  SER A  33      -9.477  -6.289  -1.916  1.00 15.00      A    H  
ATOM    304  HG  SER A  33      -8.147  -9.151  -5.065  1.00 15.00      A    H  
ATOM    305  N   LEU A  34      -8.096 -10.262  -1.798  1.00 15.00      A    N  
ATOM    306  CA  LEU A  34      -7.127 -11.052  -1.058  1.00 15.00      A    C  
ATOM    307  C   LEU A  34      -5.818 -11.090  -1.824  1.00 15.00      A    C  
ATOM    308  O   LEU A  34      -4.745 -11.211  -1.237  1.00 15.00      A    O  
ATOM    309  CB  LEU A  34      -7.647 -12.471  -0.821  1.00 15.00      A    C  
ATOM    310  CG  LEU A  34      -6.749 -13.396   0.005  1.00 15.00      A    C  
ATOM    311  CD1 LEU A  34      -6.618 -12.886   1.434  1.00 15.00      A    C  
ATOM    312  CD2 LEU A  34      -7.284 -14.818  -0.017  1.00 15.00      A    C  
ATOM    313  HN  LEU A  34      -8.819 -10.718  -2.285  1.00 15.00      A    H  
ATOM    314  N   LYS A  35      -5.917 -10.962  -3.140  1.00 15.00      A    N  
ATOM    315  CA  LYS A  35      -4.745 -10.970  -3.998  1.00 15.00      A    C  
ATOM    316  C   LYS A  35      -3.838  -9.795  -3.662  1.00 15.00      A    C  
ATOM    317  O   LYS A  35      -2.618  -9.929  -3.629  1.00 15.00      A    O  
ATOM    318  CB  LYS A  35      -5.152 -10.940  -5.472  1.00 15.00      A    C  
ATOM    319  CG  LYS A  35      -5.946 -12.156  -5.923  1.00 15.00      A    C  
ATOM    320  CD  LYS A  35      -5.224 -13.450  -5.583  1.00 15.00      A    C  
ATOM    321  CE  LYS A  35      -6.014 -14.279  -4.583  1.00 15.00      A    C  
ATOM    322  NZ  LYS A  35      -5.169 -15.325  -3.952  1.00 15.00      A    N1+
ATOM    323  HN  LYS A  35      -6.808 -10.859  -3.544  1.00 15.00      A    H  
ATOM    324  HZ1 LYS A  35      -4.515 -14.887  -3.257  1.00 15.00      A    H  
ATOM    325  HZ2 LYS A  35      -4.603 -15.813  -4.671  1.00 15.00      A    H  
ATOM    326  HZ3 LYS A  35      -5.759 -16.018  -3.458  1.00 15.00      A    H  
ATOM    327  N   SER A  36      -4.445  -8.646  -3.402  1.00 15.00      A    N  
ATOM    328  CA  SER A  36      -3.696  -7.454  -3.042  1.00 15.00      A    C  
ATOM    329  C   SER A  36      -3.091  -7.603  -1.649  1.00 15.00      A    C  
ATOM    330  O   SER A  36      -1.951  -7.204  -1.412  1.00 15.00      A    O  
ATOM    331  CB  SER A  36      -4.597  -6.218  -3.098  1.00 15.00      A    C  
ATOM    332  OG  SER A  36      -4.721  -5.742  -4.427  1.00 15.00      A    O  
ATOM    333  HN  SER A  36      -5.423  -8.597  -3.463  1.00 15.00      A    H  
ATOM    334  HG  SER A  36      -3.848  -5.469  -4.744  1.00 15.00      A    H  
ATOM    335  N   MET A  37      -3.856  -8.204  -0.743  1.00 15.00      A    N  
ATOM    336  CA  MET A  37      -3.407  -8.411   0.633  1.00 15.00      A    C  
ATOM    337  C   MET A  37      -2.162  -9.294   0.687  1.00 15.00      A    C  
ATOM    338  O   MET A  37      -1.203  -8.987   1.401  1.00 15.00      A    O  
ATOM    339  CB  MET A  37      -4.529  -8.997   1.495  1.00 15.00      A    C  
ATOM    340  CG  MET A  37      -5.683  -8.036   1.732  1.00 15.00      A    C  
ATOM    341  SD  MET A  37      -5.134  -6.447   2.385  1.00 15.00      A    S  
ATOM    342  CE  MET A  37      -5.966  -5.319   1.270  1.00 15.00      A    C  
ATOM    343  HN  MET A  37      -4.749  -8.516  -1.006  1.00 15.00      A    H  
ATOM    344  N   GLU A  38      -2.177 -10.382  -0.079  1.00 15.00      A    N  
ATOM    345  CA  GLU A  38      -1.047 -11.302  -0.133  1.00 15.00      A    C  
ATOM    346  C   GLU A  38       0.195 -10.601  -0.685  1.00 15.00      A    C  
ATOM    347  O   GLU A  38       1.308 -10.816  -0.202  1.00 15.00      A    O  
ATOM    348  CB  GLU A  38      -1.393 -12.539  -0.973  1.00 15.00      A    C  
ATOM    349  CG  GLU A  38      -2.554 -13.352  -0.416  1.00 15.00      A    C  
ATOM    350  CD  GLU A  38      -2.839 -14.614  -1.200  1.00 15.00      A    C  
ATOM    351  OE1 GLU A  38      -2.404 -15.701  -0.759  1.00 15.00      A    O  
ATOM    352  OE2 GLU A  38      -3.527 -14.530  -2.233  1.00 15.00      A    O1-
ATOM    353  HN  GLU A  38      -2.976 -10.576  -0.615  1.00 15.00      A    H  
ATOM    354  N   LEU A  39      -0.010  -9.745  -1.684  1.00 15.00      A    N  
ATOM    355  CA  LEU A  39       1.087  -8.999  -2.295  1.00 15.00      A    C  
ATOM    356  C   LEU A  39       1.709  -8.027  -1.291  1.00 15.00      A    C  
ATOM    357  O   LEU A  39       2.930  -7.976  -1.142  1.00 15.00      A    O  
ATOM    358  CB  LEU A  39       0.610  -8.239  -3.540  1.00 15.00      A    C  
ATOM    359  CG  LEU A  39       0.238  -9.088  -4.761  1.00 15.00      A    C  
ATOM    360  CD1 LEU A  39      -0.342  -8.215  -5.863  1.00 15.00      A    C  
ATOM    361  CD2 LEU A  39       1.441  -9.863  -5.274  1.00 15.00      A    C  
ATOM    362  HN  LEU A  39      -0.923  -9.616  -2.019  1.00 15.00      A    H  
ATOM    363  N   PHE A  40       0.860  -7.271  -0.592  1.00 15.00      A    N  
ATOM    364  CA  PHE A  40       1.325  -6.301   0.402  1.00 15.00      A    C  
ATOM    365  C   PHE A  40       2.104  -6.986   1.522  1.00 15.00      A    C  
ATOM    366  O   PHE A  40       3.089  -6.445   2.026  1.00 15.00      A    O  
ATOM    367  CB  PHE A  40       0.157  -5.498   0.988  1.00 15.00      A    C  
ATOM    368  CG  PHE A  40      -0.328  -4.370   0.116  1.00 15.00      A    C  
ATOM    369  CD1 PHE A  40       0.536  -3.367  -0.296  1.00 15.00      A    C  
ATOM    370  CD2 PHE A  40      -1.653  -4.308  -0.283  1.00 15.00      A    C  
ATOM    371  CE1 PHE A  40       0.087  -2.327  -1.089  1.00 15.00      A    C  
ATOM    372  CE2 PHE A  40      -2.109  -3.273  -1.077  1.00 15.00      A    C  
ATOM    373  CZ  PHE A  40      -1.237  -2.280  -1.480  1.00 15.00      A    C  
ATOM    374  HN  PHE A  40      -0.105  -7.366  -0.752  1.00 15.00      A    H  
ATOM    375  N   ALA A  41       1.652  -8.175   1.907  1.00 15.00      A    N  
ATOM    376  CA  ALA A  41       2.311  -8.943   2.953  1.00 15.00      A    C  
ATOM    377  C   ALA A  41       3.749  -9.252   2.555  1.00 15.00      A    C  
ATOM    378  O   ALA A  41       4.684  -8.963   3.302  1.00 15.00      A    O  
ATOM    379  CB  ALA A  41       1.548 -10.229   3.228  1.00 15.00      A    C  
ATOM    380  HN  ALA A  41       0.847  -8.540   1.481  1.00 15.00      A    H  
ATOM    381  N   ILE A  42       3.917  -9.815   1.360  1.00 15.00      A    N  
ATOM    382  CA  ILE A  42       5.239 -10.162   0.846  1.00 15.00      A    C  
ATOM    383  C   ILE A  42       6.125  -8.920   0.745  1.00 15.00      A    C  
ATOM    384  O   ILE A  42       7.315  -8.968   1.064  1.00 15.00      A    O  
ATOM    385  CB  ILE A  42       5.150 -10.853  -0.535  1.00 15.00      A    C  
ATOM    386  CG1 ILE A  42       4.294 -12.121  -0.440  1.00 15.00      A    C  
ATOM    387  CG2 ILE A  42       6.540 -11.190  -1.064  1.00 15.00      A    C  
ATOM    388  CD1 ILE A  42       3.973 -12.750  -1.780  1.00 15.00      A    C  
ATOM    389  HN  ILE A  42       3.128 -10.002   0.806  1.00 15.00      A    H  
ATOM    390  N   VAL A  43       5.532  -7.810   0.311  1.00 15.00      A    N  
ATOM    391  CA  VAL A  43       6.252  -6.545   0.173  1.00 15.00      A    C  
ATOM    392  C   VAL A  43       6.914  -6.137   1.491  1.00 15.00      A    C  
ATOM    393  O   VAL A  43       8.107  -5.832   1.532  1.00 15.00      A    O  
ATOM    394  CB  VAL A  43       5.313  -5.410  -0.308  1.00 15.00      A    C  
ATOM    395  CG1 VAL A  43       5.952  -4.041  -0.117  1.00 15.00      A    C  
ATOM    396  CG2 VAL A  43       4.935  -5.613  -1.765  1.00 15.00      A    C  
ATOM    397  HN  VAL A  43       4.579  -7.845   0.069  1.00 15.00      A    H  
ATOM    398  N   PHE A  44       6.142  -6.155   2.568  1.00 15.00      A    N  
ATOM    399  CA  PHE A  44       6.656  -5.772   3.876  1.00 15.00      A    C  
ATOM    400  C   PHE A  44       7.684  -6.772   4.394  1.00 15.00      A    C  
ATOM    401  O   PHE A  44       8.707  -6.385   4.959  1.00 15.00      A    O  
ATOM    402  CB  PHE A  44       5.517  -5.603   4.884  1.00 15.00      A    C  
ATOM    403  CG  PHE A  44       4.595  -4.459   4.573  1.00 15.00      A    C  
ATOM    404  CD1 PHE A  44       5.093  -3.258   4.096  1.00 15.00      A    C  
ATOM    405  CD2 PHE A  44       3.229  -4.585   4.759  1.00 15.00      A    C  
ATOM    406  CE1 PHE A  44       4.248  -2.205   3.810  1.00 15.00      A    C  
ATOM    407  CE2 PHE A  44       2.376  -3.536   4.475  1.00 15.00      A    C  
ATOM    408  CZ  PHE A  44       2.886  -2.344   4.000  1.00 15.00      A    C  
ATOM    409  HN  PHE A  44       5.204  -6.435   2.480  1.00 15.00      A    H  
ATOM    410  N   CYS A  45       7.418  -8.053   4.177  1.00 15.00      A    N  
ATOM    411  CA  CYS A  45       8.311  -9.114   4.630  1.00 15.00      A    C  
ATOM    412  C   CYS A  45       9.683  -9.076   3.950  1.00 15.00      A    C  
ATOM    413  O   CYS A  45      10.675  -9.503   4.533  1.00 15.00      A    O  
ATOM    414  CB  CYS A  45       7.659 -10.483   4.438  1.00 15.00      A    C  
ATOM    415  SG  CYS A  45       6.180 -10.746   5.443  1.00 15.00      A    S  
ATOM    416  HN  CYS A  45       6.589  -8.296   3.708  1.00 15.00      A    H  
ATOM    417  HG  CYS A  45       6.382 -10.171   6.620  1.00 15.00      A    H  
ATOM    418  N   THR A  46       9.741  -8.569   2.725  1.00 15.00      A    N  
ATOM    419  CA  THR A  46      11.005  -8.504   2.000  1.00 15.00      A    C  
ATOM    420  C   THR A  46      11.722  -7.171   2.212  1.00 15.00      A    C  
ATOM    421  O   THR A  46      12.952  -7.111   2.223  1.00 15.00      A    O  
ATOM    422  CB  THR A  46      10.809  -8.755   0.492  1.00 15.00      A    C  
ATOM    423  CG2 THR A  46      10.699 -10.245   0.209  1.00 15.00      A    C  
ATOM    424  OG1 THR A  46       9.617  -8.096   0.043  1.00 15.00      A    O  
ATOM    425  HN  THR A  46       8.923  -8.240   2.298  1.00 15.00      A    H  
ATOM    426  HG1 THR A  46       8.844  -8.596   0.336  1.00 15.00      A    H  
ATOM    427  N   ARG A  47      10.952  -6.103   2.383  1.00 15.00      A    N  
ATOM    428  CA  ARG A  47      11.524  -4.777   2.581  1.00 15.00      A    C  
ATOM    429  C   ARG A  47      12.036  -4.580   4.003  1.00 15.00      A    C  
ATOM    430  O   ARG A  47      13.089  -3.983   4.218  1.00 15.00      A    O  
ATOM    431  CB  ARG A  47      10.495  -3.693   2.249  1.00 15.00      A    C  
ATOM    432  CG  ARG A  47      11.036  -2.274   2.344  1.00 15.00      A    C  
ATOM    433  CD  ARG A  47       9.967  -1.249   2.006  1.00 15.00      A    C  
ATOM    434  NE  ARG A  47       9.399  -1.473   0.678  1.00 15.00      A    N  
ATOM    435  CZ  ARG A  47       8.302  -0.868   0.224  1.00 15.00      A    C  
ATOM    436  NH1 ARG A  47       7.643   0.001   0.982  1.00 15.00      A    N1+
ATOM    437  NH2 ARG A  47       7.860  -1.123  -0.996  1.00 15.00      A    N  
ATOM    438  HN  ARG A  47       9.977  -6.209   2.364  1.00 15.00      A    H  
ATOM    439  HE  ARG A  47       9.859  -2.125   0.095  1.00 15.00      A    H  
ATOM    440 HH11 ARG A  47       6.778   0.464   0.611  1.00 15.00      A    H  
ATOM    441 HH12 ARG A  47       7.977   0.229   1.946  1.00 15.00      A    H  
ATOM    442 HH21 ARG A  47       8.360  -1.795  -1.611  1.00 15.00      A    H  
ATOM    443 HH22 ARG A  47       6.991  -0.638  -1.347  1.00 15.00      A    H  
ATOM    444  N   TYR A  48      11.302  -5.093   4.976  1.00 15.00      A    N  
ATOM    445  CA  TYR A  48      11.685  -4.928   6.368  1.00 15.00      A    C  
ATOM    446  C   TYR A  48      12.495  -6.108   6.896  1.00 15.00      A    C  
ATOM    447  O   TYR A  48      12.318  -6.537   8.032  1.00 15.00      A    O  
ATOM    448  CB  TYR A  48      10.458  -4.647   7.240  1.00 15.00      A    C  
ATOM    449  CG  TYR A  48       9.662  -3.437   6.790  1.00 15.00      A    C  
ATOM    450  CD1 TYR A  48      10.302  -2.298   6.311  1.00 15.00      A    C  
ATOM    451  CD2 TYR A  48       8.274  -3.433   6.838  1.00 15.00      A    C  
ATOM    452  CE1 TYR A  48       9.584  -1.194   5.894  1.00 15.00      A    C  
ATOM    453  CE2 TYR A  48       7.548  -2.331   6.424  1.00 15.00      A    C  
ATOM    454  CZ  TYR A  48       8.207  -1.216   5.953  1.00 15.00      A    C  
ATOM    455  OH  TYR A  48       7.490  -0.118   5.535  1.00 15.00      A    O  
ATOM    456  HN  TYR A  48      10.488  -5.601   4.755  1.00 15.00      A    H  
ATOM    457  HH  TYR A  48       6.868   0.142   6.221  1.00 15.00      A    H  
ATOM    458  N   LEU A  49      13.399  -6.617   6.070  1.00 15.00      A    N  
ATOM    459  CA  LEU A  49      14.251  -7.733   6.469  1.00 15.00      A    C  
ATOM    460  C   LEU A  49      15.441  -7.226   7.275  1.00 15.00      A    C  
ATOM    461  O   LEU A  49      16.123  -7.991   7.957  1.00 15.00      A    O  
ATOM    462  CB  LEU A  49      14.739  -8.508   5.243  1.00 15.00      A    C  
ATOM    463  CG  LEU A  49      13.801  -9.593   4.713  1.00 15.00      A    C  
ATOM    464  CD1 LEU A  49      14.336 -10.175   3.414  1.00 15.00      A    C  
ATOM    465  CD2 LEU A  49      13.606 -10.688   5.752  1.00 15.00      A    C  
ATOM    466  HN  LEU A  49      13.494  -6.237   5.170  1.00 15.00      A    H  
ATOM    467  N   ASP A  50      15.668  -5.922   7.199  1.00 15.00      A    N  
ATOM    468  CA  ASP A  50      16.769  -5.281   7.908  1.00 15.00      A    C  
ATOM    469  C   ASP A  50      16.439  -5.095   9.385  1.00 15.00      A    C  
ATOM    470  O   ASP A  50      17.334  -4.953  10.212  1.00 15.00      A    O  
ATOM    471  CB  ASP A  50      17.078  -3.916   7.283  1.00 15.00      A    C  
ATOM    472  CG  ASP A  50      16.134  -2.828   7.762  1.00 15.00      A    C  
ATOM    473  OD1 ASP A  50      14.903  -2.977   7.583  1.00 15.00      A    O  
ATOM    474  OD2 ASP A  50      16.610  -1.822   8.327  1.00 15.00      A    O1-
ATOM    475  HN  ASP A  50      15.074  -5.369   6.650  1.00 15.00      A    H  
ATOM    476  N   VAL A  51      15.151  -5.130   9.715  1.00 15.00      A    N  
ATOM    477  CA  VAL A  51      14.700  -4.943  11.093  1.00 15.00      A    C  
ATOM    478  C   VAL A  51      15.193  -6.058  12.019  1.00 15.00      A    C  
ATOM    479  O   VAL A  51      15.153  -5.931  13.242  1.00 15.00      A    O  
ATOM    480  CB  VAL A  51      13.159  -4.811  11.179  1.00 15.00      A    C  
ATOM    481  CG1 VAL A  51      12.472  -6.169  11.116  1.00 15.00      A    C  
ATOM    482  CG2 VAL A  51      12.747  -4.047  12.426  1.00 15.00      A    C  
ATOM    483  HN  VAL A  51      14.486  -5.281   9.011  1.00 15.00      A    H  
ATOM    484  N   LEU A  52      15.671  -7.142  11.428  1.00 15.00      A    N  
ATOM    485  CA  LEU A  52      16.163  -8.272  12.199  1.00 15.00      A    C  
ATOM    486  C   LEU A  52      17.652  -8.139  12.504  1.00 15.00      A    C  
ATOM    487  O   LEU A  52      18.199  -8.905  13.295  1.00 15.00      A    O  
ATOM    488  CB  LEU A  52      15.893  -9.578  11.445  1.00 15.00      A    C  
ATOM    489  CG  LEU A  52      14.436  -9.840  11.050  1.00 15.00      A    C  
ATOM    490  CD1 LEU A  52      14.336 -11.045  10.129  1.00 15.00      A    C  
ATOM    491  CD2 LEU A  52      13.570 -10.035  12.286  1.00 15.00      A    C  
ATOM    492  HN  LEU A  52      15.692  -7.183  10.449  1.00 15.00      A    H  
ATOM    493  N   PHE A  53      18.308  -7.159  11.884  1.00 15.00      A    N  
ATOM    494  CA  PHE A  53      19.742  -6.963  12.088  1.00 15.00      A    C  
ATOM    495  C   PHE A  53      20.108  -5.506  12.384  1.00 15.00      A    C  
ATOM    496  O   PHE A  53      21.192  -5.227  12.894  1.00 15.00      A    O  
ATOM    497  CB  PHE A  53      20.528  -7.452  10.865  1.00 15.00      A    C  
ATOM    498  CG  PHE A  53      20.202  -8.857  10.443  1.00 15.00      A    C  
ATOM    499  CD1 PHE A  53      20.681  -9.942  11.160  1.00 15.00      A    C  
ATOM    500  CD2 PHE A  53      19.412  -9.093   9.329  1.00 15.00      A    C  
ATOM    501  CE1 PHE A  53      20.379 -11.235  10.775  1.00 15.00      A    C  
ATOM    502  CE2 PHE A  53      19.106 -10.383   8.937  1.00 15.00      A    C  
ATOM    503  CZ  PHE A  53      19.590 -11.456   9.662  1.00 15.00      A    C  
ATOM    504  HN  PHE A  53      17.820  -6.559  11.283  1.00 15.00      A    H  
ATOM    505  N   SER A  54      19.215  -4.581  12.064  1.00 15.00      A    N  
ATOM    506  CA  SER A  54      19.480  -3.170  12.288  1.00 15.00      A    C  
ATOM    507  C   SER A  54      18.393  -2.513  13.132  1.00 15.00      A    C  
ATOM    508  O   SER A  54      17.216  -2.505  12.763  1.00 15.00      A    O  
ATOM    509  CB  SER A  54      19.623  -2.441  10.947  1.00 15.00      A    C  
ATOM    510  OG  SER A  54      20.102  -1.117  11.124  1.00 15.00      A    O  
ATOM    511  HN  SER A  54      18.361  -4.849  11.664  1.00 15.00      A    H  
ATOM    512  HG  SER A  54      19.380  -0.497  10.989  1.00 15.00      A    H  
ATOM    513  N   PHE A  55      18.798  -1.965  14.269  1.00 15.00      A    N  
ATOM    514  CA  PHE A  55      17.881  -1.280  15.163  1.00 15.00      A    C  
ATOM    515  C   PHE A  55      18.127   0.223  15.078  1.00 15.00      A    C  
ATOM    516  O   PHE A  55      19.045   0.748  15.705  1.00 15.00      A    O  
ATOM    517  CB  PHE A  55      18.062  -1.773  16.604  1.00 15.00      A    C  
ATOM    518  CG  PHE A  55      17.156  -1.101  17.599  1.00 15.00      A    C  
ATOM    519  CD1 PHE A  55      15.797  -1.369  17.609  1.00 15.00      A    C  
ATOM    520  CD2 PHE A  55      17.664  -0.202  18.522  1.00 15.00      A    C  
ATOM    521  CE1 PHE A  55      14.961  -0.753  18.520  1.00 15.00      A    C  
ATOM    522  CE2 PHE A  55      16.834   0.419  19.437  1.00 15.00      A    C  
ATOM    523  CZ  PHE A  55      15.480   0.143  19.435  1.00 15.00      A    C  
ATOM    524  HN  PHE A  55      19.746  -2.019  14.511  1.00 15.00      A    H  
ATOM    525  N   ILE A  56      17.321   0.903  14.275  1.00 15.00      A    N  
ATOM    526  CA  ILE A  56      17.462   2.344  14.094  1.00 15.00      A    C  
ATOM    527  C   ILE A  56      16.794   3.113  15.231  1.00 15.00      A    C  
ATOM    528  O   ILE A  56      17.365   4.051  15.783  1.00 15.00      A    O  
ATOM    529  CB  ILE A  56      16.866   2.803  12.744  1.00 15.00      A    C  
ATOM    530  CG1 ILE A  56      17.394   1.927  11.603  1.00 15.00      A    C  
ATOM    531  CG2 ILE A  56      17.193   4.269  12.486  1.00 15.00      A    C  
ATOM    532  CD1 ILE A  56      16.684   2.142  10.282  1.00 15.00      A    C  
ATOM    533  HN  ILE A  56      16.620   0.423  13.788  1.00 15.00      A    H  
ATOM    534  N   GLY A  57      15.583   2.706  15.580  1.00 15.00      A    N  
ATOM    535  CA  GLY A  57      14.855   3.371  16.641  1.00 15.00      A    C  
ATOM    536  C   GLY A  57      13.502   2.737  16.862  1.00 15.00      A    C  
ATOM    537  O   GLY A  57      12.963   2.112  15.952  1.00 15.00      A    O  
ATOM    538  HN  GLY A  57      15.182   1.942  15.120  1.00 15.00      A    H  
ATOM    539  N   ILE A  58      12.955   2.907  18.063  1.00 15.00      A    N  
ATOM    540  CA  ILE A  58      11.656   2.334  18.428  1.00 15.00      A    C  
ATOM    541  C   ILE A  58      10.580   2.620  17.381  1.00 15.00      A    C  
ATOM    542  O   ILE A  58       9.996   1.695  16.830  1.00 15.00      A    O  
ATOM    543  CB  ILE A  58      11.179   2.836  19.807  1.00 15.00      A    C  
ATOM    544  CG1 ILE A  58      12.286   2.656  20.851  1.00 15.00      A    C  
ATOM    545  CG2 ILE A  58       9.916   2.098  20.237  1.00 15.00      A    C  
ATOM    546  CD1 ILE A  58      12.004   3.341  22.171  1.00 15.00      A    C  
ATOM    547  HN  ILE A  58      13.442   3.431  18.733  1.00 15.00      A    H  
ATOM    548  N   TYR A  59      10.345   3.902  17.103  1.00 15.00      A    N  
ATOM    549  CA  TYR A  59       9.336   4.322  16.126  1.00 15.00      A    C  
ATOM    550  C   TYR A  59       9.420   3.529  14.819  1.00 15.00      A    C  
ATOM    551  O   TYR A  59       8.445   2.912  14.394  1.00 15.00      A    O  
ATOM    552  CB  TYR A  59       9.460   5.829  15.851  1.00 15.00      A    C  
ATOM    553  CG  TYR A  59       8.747   6.311  14.602  1.00 15.00      A    C  
ATOM    554  CD1 TYR A  59       7.361   6.395  14.552  1.00 15.00      A    C  
ATOM    555  CD2 TYR A  59       9.466   6.687  13.472  1.00 15.00      A    C  
ATOM    556  CE1 TYR A  59       6.713   6.839  13.414  1.00 15.00      A    C  
ATOM    557  CE2 TYR A  59       8.826   7.131  12.330  1.00 15.00      A    C  
ATOM    558  CZ  TYR A  59       7.450   7.205  12.306  1.00 15.00      A    C  
ATOM    559  OH  TYR A  59       6.807   7.652  11.176  1.00 15.00      A    O  
ATOM    560  HN  TYR A  59      10.860   4.587  17.575  1.00 15.00      A    H  
ATOM    561  HH  TYR A  59       7.198   7.233  10.388  1.00 15.00      A    H  
ATOM    562  N   ASN A  60      10.594   3.534  14.203  1.00 15.00      A    N  
ATOM    563  CA  ASN A  60      10.799   2.835  12.938  1.00 15.00      A    C  
ATOM    564  C   ASN A  60      10.674   1.318  13.090  1.00 15.00      A    C  
ATOM    565  O   ASN A  60      10.058   0.655  12.256  1.00 15.00      A    O  
ATOM    566  CB  ASN A  60      12.151   3.214  12.327  1.00 15.00      A    C  
ATOM    567  CG  ASN A  60      12.324   2.706  10.908  1.00 15.00      A    C  
ATOM    568  ND2 ASN A  60      11.787   3.441   9.944  1.00 15.00      A    N  
ATOM    569  OD1 ASN A  60      12.933   1.662  10.680  1.00 15.00      A    O  
ATOM    570  HN  ASN A  60      11.341   4.018  14.607  1.00 15.00      A    H  
ATOM    571 HD21 ASN A  60      11.312   4.262  10.195  1.00 15.00      A    H  
ATOM    572 HD22 ASN A  60      11.884   3.134   9.018  1.00 15.00      A    H  
ATOM    573  N   THR A  61      11.242   0.780  14.162  1.00 15.00      A    N  
ATOM    574  CA  THR A  61      11.200  -0.656  14.418  1.00 15.00      A    C  
ATOM    575  C   THR A  61       9.769  -1.148  14.641  1.00 15.00      A    C  
ATOM    576  O   THR A  61       9.328  -2.104  14.000  1.00 15.00      A    O  
ATOM    577  CB  THR A  61      12.075  -1.031  15.632  1.00 15.00      A    C  
ATOM    578  CG2 THR A  61      12.253  -2.539  15.731  1.00 15.00      A    C  
ATOM    579  OG1 THR A  61      13.361  -0.408  15.498  1.00 15.00      A    O  
ATOM    580  HN  THR A  61      11.702   1.363  14.803  1.00 15.00      A    H  
ATOM    581  HG1 THR A  61      13.306   0.503  15.810  1.00 15.00      A    H  
ATOM    582  N   THR A  62       9.044  -0.478  15.531  1.00 15.00      A    N  
ATOM    583  CA  THR A  62       7.669  -0.849  15.839  1.00 15.00      A    C  
ATOM    584  C   THR A  62       6.780  -0.773  14.599  1.00 15.00      A    C  
ATOM    585  O   THR A  62       5.959  -1.660  14.362  1.00 15.00      A    O  
ATOM    586  CB  THR A  62       7.088   0.035  16.961  1.00 15.00      A    C  
ATOM    587  CG2 THR A  62       5.751  -0.511  17.442  1.00 15.00      A    C  
ATOM    588  OG1 THR A  62       8.008   0.062  18.062  1.00 15.00      A    O  
ATOM    589  HN  THR A  62       9.444   0.292  15.999  1.00 15.00      A    H  
ATOM    590  HG1 THR A  62       7.952  -0.765  18.546  1.00 15.00      A    H  
ATOM    591  N   MET A  63       6.964   0.274  13.800  1.00 15.00      A    N  
ATOM    592  CA  MET A  63       6.177   0.451  12.583  1.00 15.00      A    C  
ATOM    593  C   MET A  63       6.434  -0.681  11.595  1.00 15.00      A    C  
ATOM    594  O   MET A  63       5.509  -1.178  10.955  1.00 15.00      A    O  
ATOM    595  CB  MET A  63       6.456   1.809  11.935  1.00 15.00      A    C  
ATOM    596  CG  MET A  63       5.800   2.983  12.647  1.00 15.00      A    C  
ATOM    597  SD  MET A  63       4.009   3.023  12.437  1.00 15.00      A    S  
ATOM    598  CE  MET A  63       3.880   3.752  10.806  1.00 15.00      A    C  
ATOM    599  HN  MET A  63       7.644   0.944  14.035  1.00 15.00      A    H  
ATOM    600  N   LYS A  64       7.693  -1.096  11.489  1.00 15.00      A    N  
ATOM    601  CA  LYS A  64       8.069  -2.180  10.587  1.00 15.00      A    C  
ATOM    602  C   LYS A  64       7.374  -3.478  10.983  1.00 15.00      A    C  
ATOM    603  O   LYS A  64       6.803  -4.170  10.140  1.00 15.00      A    O  
ATOM    604  CB  LYS A  64       9.587  -2.385  10.584  1.00 15.00      A    C  
ATOM    605  CG  LYS A  64      10.357  -1.353   9.778  1.00 15.00      A    C  
ATOM    606  CD  LYS A  64      11.845  -1.658   9.774  1.00 15.00      A    C  
ATOM    607  CE  LYS A  64      12.600  -0.728   8.840  1.00 15.00      A    C  
ATOM    608  NZ  LYS A  64      14.071  -0.889   8.970  1.00 15.00      A    N1+
ATOM    609  HN  LYS A  64       8.387  -0.663  12.032  1.00 15.00      A    H  
ATOM    610  HZ1 LYS A  64      14.560  -0.070   8.561  1.00 15.00      A    H  
ATOM    611  HZ2 LYS A  64      14.389  -1.750   8.464  1.00 15.00      A    H  
ATOM    612  HZ3 LYS A  64      14.337  -0.975   9.969  1.00 15.00      A    H  
ATOM    613  N   ILE A  65       7.419  -3.791  12.273  1.00 15.00      A    N  
ATOM    614  CA  ILE A  65       6.795  -5.002  12.790  1.00 15.00      A    C  
ATOM    615  C   ILE A  65       5.276  -4.928  12.645  1.00 15.00      A    C  
ATOM    616  O   ILE A  65       4.633  -5.891  12.226  1.00 15.00      A    O  
ATOM    617  CB  ILE A  65       7.155  -5.234  14.275  1.00 15.00      A    C  
ATOM    618  CG1 ILE A  65       8.675  -5.254  14.459  1.00 15.00      A    C  
ATOM    619  CG2 ILE A  65       6.541  -6.533  14.783  1.00 15.00      A    C  
ATOM    620  CD1 ILE A  65       9.119  -5.183  15.905  1.00 15.00      A    C  
ATOM    621  HN  ILE A  65       7.887  -3.191  12.894  1.00 15.00      A    H  
ATOM    622  N   PHE A  66       4.716  -3.768  12.976  1.00 15.00      A    N  
ATOM    623  CA  PHE A  66       3.277  -3.555  12.895  1.00 15.00      A    C  
ATOM    624  C   PHE A  66       2.767  -3.740  11.469  1.00 15.00      A    C  
ATOM    625  O   PHE A  66       1.726  -4.363  11.256  1.00 15.00      A    O  
ATOM    626  CB  PHE A  66       2.908  -2.160  13.412  1.00 15.00      A    C  
ATOM    627  CG  PHE A  66       1.442  -1.981  13.698  1.00 15.00      A    C  
ATOM    628  CD1 PHE A  66       0.571  -1.570  12.703  1.00 15.00      A    C  
ATOM    629  CD2 PHE A  66       0.937  -2.226  14.965  1.00 15.00      A    C  
ATOM    630  CE1 PHE A  66      -0.776  -1.406  12.963  1.00 15.00      A    C  
ATOM    631  CE2 PHE A  66      -0.409  -2.064  15.233  1.00 15.00      A    C  
ATOM    632  CZ  PHE A  66      -1.267  -1.653  14.231  1.00 15.00      A    C  
ATOM    633  HN  PHE A  66       5.290  -3.032  13.288  1.00 15.00      A    H  
ATOM    634  N   PHE A  67       3.505  -3.203  10.501  1.00 15.00      A    N  
ATOM    635  CA  PHE A  67       3.126  -3.308   9.095  1.00 15.00      A    C  
ATOM    636  C   PHE A  67       3.031  -4.762   8.647  1.00 15.00      A    C  
ATOM    637  O   PHE A  67       2.085  -5.148   7.968  1.00 15.00      A    O  
ATOM    638  CB  PHE A  67       4.112  -2.547   8.204  1.00 15.00      A    C  
ATOM    639  CG  PHE A  67       3.870  -1.064   8.138  1.00 15.00      A    C  
ATOM    640  CD1 PHE A  67       2.620  -0.537   8.418  1.00 15.00      A    C  
ATOM    641  CD2 PHE A  67       4.892  -0.199   7.788  1.00 15.00      A    C  
ATOM    642  CE1 PHE A  67       2.394   0.824   8.351  1.00 15.00      A    C  
ATOM    643  CE2 PHE A  67       4.675   1.164   7.719  1.00 15.00      A    C  
ATOM    644  CZ  PHE A  67       3.423   1.676   8.001  1.00 15.00      A    C  
ATOM    645  HN  PHE A  67       4.326  -2.718  10.739  1.00 15.00      A    H  
ATOM    646  N   ILE A  68       4.013  -5.562   9.039  1.00 15.00      A    N  
ATOM    647  CA  ILE A  68       4.041  -6.975   8.677  1.00 15.00      A    C  
ATOM    648  C   ILE A  68       2.951  -7.752   9.418  1.00 15.00      A    C  
ATOM    649  O   ILE A  68       2.261  -8.591   8.837  1.00 15.00      A    O  
ATOM    650  CB  ILE A  68       5.419  -7.605   8.983  1.00 15.00      A    C  
ATOM    651  CG1 ILE A  68       6.528  -6.857   8.235  1.00 15.00      A    C  
ATOM    652  CG2 ILE A  68       5.434  -9.084   8.620  1.00 15.00      A    C  
ATOM    653  CD1 ILE A  68       7.929  -7.285   8.617  1.00 15.00      A    C  
ATOM    654  HN  ILE A  68       4.742  -5.192   9.584  1.00 15.00      A    H  
ATOM    655  N   ALA A  69       2.793  -7.452  10.700  1.00 15.00      A    N  
ATOM    656  CA  ALA A  69       1.804  -8.128  11.532  1.00 15.00      A    C  
ATOM    657  C   ALA A  69       0.375  -7.869  11.065  1.00 15.00      A    C  
ATOM    658  O   ALA A  69      -0.456  -8.777  11.065  1.00 15.00      A    O  
ATOM    659  CB  ALA A  69       1.967  -7.726  12.990  1.00 15.00      A    C  
ATOM    660  HN  ALA A  69       3.361  -6.757  11.102  1.00 15.00      A    H  
ATOM    661  N   SER A  70       0.093  -6.639  10.659  1.00 15.00      A    N  
ATOM    662  CA  SER A  70      -1.244  -6.276  10.211  1.00 15.00      A    C  
ATOM    663  C   SER A  70      -1.653  -6.994   8.924  1.00 15.00      A    C  
ATOM    664  O   SER A  70      -2.740  -7.565   8.853  1.00 15.00      A    O  
ATOM    665  CB  SER A  70      -1.391  -4.758  10.078  1.00 15.00      A    C  
ATOM    666  OG  SER A  70      -0.252  -4.182   9.466  1.00 15.00      A    O  
ATOM    667  HN  SER A  70       0.801  -5.959  10.661  1.00 15.00      A    H  
ATOM    668  HG  SER A  70       0.460  -4.106  10.114  1.00 15.00      A    H  
ATOM    669  N   THR A  71      -0.781  -6.984   7.921  1.00 15.00      A    N  
ATOM    670  CA  THR A  71      -1.077  -7.634   6.648  1.00 15.00      A    C  
ATOM    671  C   THR A  71      -1.299  -9.135   6.824  1.00 15.00      A    C  
ATOM    672  O   THR A  71      -2.221  -9.706   6.241  1.00 15.00      A    O  
ATOM    673  CB  THR A  71       0.039  -7.393   5.619  1.00 15.00      A    C  
ATOM    674  CG2 THR A  71      -0.201  -6.092   4.870  1.00 15.00      A    C  
ATOM    675  OG1 THR A  71       1.299  -7.330   6.298  1.00 15.00      A    O  
ATOM    676  HN  THR A  71       0.084  -6.526   8.035  1.00 15.00      A    H  
ATOM    677  HG1 THR A  71       2.010  -7.469   5.669  1.00 15.00      A    H  
ATOM    678  N   LEU A  72      -0.458  -9.765   7.638  1.00 15.00      A    N  
ATOM    679  CA  LEU A  72      -0.567 -11.198   7.895  1.00 15.00      A    C  
ATOM    680  C   LEU A  72      -1.872 -11.520   8.609  1.00 15.00      A    C  
ATOM    681  O   LEU A  72      -2.519 -12.527   8.319  1.00 15.00      A    O  
ATOM    682  CB  LEU A  72       0.621 -11.696   8.721  1.00 15.00      A    C  
ATOM    683  CG  LEU A  72       1.982 -11.685   8.025  1.00 15.00      A    C  
ATOM    684  CD1 LEU A  72       3.064 -12.185   8.967  1.00 15.00      A    C  
ATOM    685  CD2 LEU A  72       1.948 -12.521   6.753  1.00 15.00      A    C  
ATOM    686  HN  LEU A  72       0.258  -9.252   8.074  1.00 15.00      A    H  
ATOM    687  N   HIS A  73      -2.249 -10.653   9.540  1.00 15.00      A    N  
ATOM    688  CA  HIS A  73      -3.482 -10.823  10.293  1.00 15.00      A    C  
ATOM    689  C   HIS A  73      -4.681 -10.765   9.350  1.00 15.00      A    C  
ATOM    690  O   HIS A  73      -5.571 -11.615   9.407  1.00 15.00      A    O  
ATOM    691  CB  HIS A  73      -3.586  -9.743  11.375  1.00 15.00      A    C  
ATOM    692  CG  HIS A  73      -4.738  -9.917  12.315  1.00 15.00      A    C  
ATOM    693  CD2 HIS A  73      -5.783  -9.088  12.555  1.00 15.00      A    C  
ATOM    694  ND1 HIS A  73      -4.857 -11.037  13.102  1.00 15.00      A    N  
ATOM    695  CE1 HIS A  73      -5.962 -10.869  13.801  1.00 15.00      A    C  
ATOM    696  NE2 HIS A  73      -6.555  -9.705  13.502  1.00 15.00      A    N  
ATOM    697  HN  HIS A  73      -1.678  -9.880   9.731  1.00 15.00      A    H  
ATOM    698  HE2 HIS A  73      -7.384  -9.357  13.887  1.00 15.00      A    H  
ATOM    699  N   ILE A  74      -4.687  -9.762   8.473  1.00 15.00      A    N  
ATOM    700  CA  ILE A  74      -5.760  -9.593   7.494  1.00 15.00      A    C  
ATOM    701  C   ILE A  74      -5.857 -10.831   6.600  1.00 15.00      A    C  
ATOM    702  O   ILE A  74      -6.945 -11.364   6.368  1.00 15.00      A    O  
ATOM    703  CB  ILE A  74      -5.522  -8.347   6.612  1.00 15.00      A    C  
ATOM    704  CG1 ILE A  74      -5.474  -7.085   7.475  1.00 15.00      A    C  
ATOM    705  CG2 ILE A  74      -6.601  -8.223   5.544  1.00 15.00      A    C  
ATOM    706  CD1 ILE A  74      -4.897  -5.878   6.766  1.00 15.00      A    C  
ATOM    707  HN  ILE A  74      -3.949  -9.112   8.489  1.00 15.00      A    H  
ATOM    708  N   CYS A  75      -4.705 -11.293   6.122  1.00 15.00      A    N  
ATOM    709  CA  CYS A  75      -4.643 -12.470   5.264  1.00 15.00      A    C  
ATOM    710  C   CYS A  75      -5.183 -13.701   5.985  1.00 15.00      A    C  
ATOM    711  O   CYS A  75      -5.916 -14.495   5.402  1.00 15.00      A    O  
ATOM    712  CB  CYS A  75      -3.210 -12.718   4.787  1.00 15.00      A    C  
ATOM    713  SG  CYS A  75      -2.494 -11.356   3.839  1.00 15.00      A    S  
ATOM    714  HN  CYS A  75      -3.874 -10.824   6.351  1.00 15.00      A    H  
ATOM    715  HG  CYS A  75      -2.317 -10.333   4.670  1.00 15.00      A    H  
ATOM    716  N   TYR A  76      -4.813 -13.854   7.252  1.00 15.00      A    N  
ATOM    717  CA  TYR A  76      -5.272 -14.978   8.054  1.00 15.00      A    C  
ATOM    718  C   TYR A  76      -6.793 -14.965   8.184  1.00 15.00      A    C  
ATOM    719  O   TYR A  76      -7.455 -15.990   8.006  1.00 15.00      A    O  
ATOM    720  CB  TYR A  76      -4.632 -14.944   9.447  1.00 15.00      A    C  
ATOM    721  CG  TYR A  76      -5.392 -15.749  10.480  1.00 15.00      A    C  
ATOM    722  CD1 TYR A  76      -5.369 -17.136  10.458  1.00 15.00      A    C  
ATOM    723  CD2 TYR A  76      -6.145 -15.122  11.467  1.00 15.00      A    C  
ATOM    724  CE1 TYR A  76      -6.073 -17.878  11.385  1.00 15.00      A    C  
ATOM    725  CE2 TYR A  76      -6.850 -15.857  12.402  1.00 15.00      A    C  
ATOM    726  CZ  TYR A  76      -6.812 -17.234  12.355  1.00 15.00      A    C  
ATOM    727  OH  TYR A  76      -7.513 -17.969  13.284  1.00 15.00      A    O  
ATOM    728  HN  TYR A  76      -4.209 -13.194   7.659  1.00 15.00      A    H  
ATOM    729  HH  TYR A  76      -7.025 -18.776  13.483  1.00 15.00      A    H  
ATOM    730  N   LEU A  77      -7.335 -13.794   8.495  1.00 15.00      A    N  
ATOM    731  CA  LEU A  77      -8.775 -13.628   8.667  1.00 15.00      A    C  
ATOM    732  C   LEU A  77      -9.552 -14.036   7.418  1.00 15.00      A    C  
ATOM    733  O   LEU A  77     -10.510 -14.798   7.495  1.00 15.00      A    O  
ATOM    734  CB  LEU A  77      -9.115 -12.179   9.033  1.00 15.00      A    C  
ATOM    735  CG  LEU A  77      -8.490 -11.635  10.321  1.00 15.00      A    C  
ATOM    736  CD1 LEU A  77      -8.846 -10.168  10.510  1.00 15.00      A    C  
ATOM    737  CD2 LEU A  77      -8.929 -12.454  11.524  1.00 15.00      A    C  
ATOM    738  HN  LEU A  77      -6.744 -13.015   8.619  1.00 15.00      A    H  
ATOM    739  N   MET A  78      -9.113 -13.550   6.267  1.00 15.00      A    N  
ATOM    740  CA  MET A  78      -9.790 -13.835   5.003  1.00 15.00      A    C  
ATOM    741  C   MET A  78      -9.451 -15.216   4.445  1.00 15.00      A    C  
ATOM    742  O   MET A  78      -9.846 -15.552   3.330  1.00 15.00      A    O  
ATOM    743  CB  MET A  78      -9.454 -12.760   3.967  1.00 15.00      A    C  
ATOM    744  CG  MET A  78      -9.815 -11.348   4.397  1.00 15.00      A    C  
ATOM    745  SD  MET A  78      -9.220 -10.093   3.248  1.00 15.00      A    S  
ATOM    746  CE  MET A  78     -10.123 -10.531   1.765  1.00 15.00      A    C  
ATOM    747  HN  MET A  78      -8.308 -12.984   6.264  1.00 15.00      A    H  
ATOM    748  N   LYS A  79      -8.724 -16.017   5.208  1.00 15.00      A    N  
ATOM    749  CA  LYS A  79      -8.349 -17.342   4.745  1.00 15.00      A    C  
ATOM    750  C   LYS A  79      -8.805 -18.464   5.670  1.00 15.00      A    C  
ATOM    751  O   LYS A  79      -9.224 -19.526   5.203  1.00 15.00      A    O  
ATOM    752  CB  LYS A  79      -6.835 -17.440   4.540  1.00 15.00      A    C  
ATOM    753  CG  LYS A  79      -6.330 -16.811   3.254  1.00 15.00      A    C  
ATOM    754  CD  LYS A  79      -4.828 -16.982   3.114  1.00 15.00      A    C  
ATOM    755  CE  LYS A  79      -4.321 -16.342   1.834  1.00 15.00      A    C  
ATOM    756  NZ  LYS A  79      -2.860 -16.549   1.645  1.00 15.00      A    N1+
ATOM    757  HN  LYS A  79      -8.422 -15.704   6.088  1.00 15.00      A    H  
ATOM    758  HZ1 LYS A  79      -2.576 -16.231   0.685  1.00 15.00      A    H  
ATOM    759  HZ2 LYS A  79      -2.623 -17.554   1.747  1.00 15.00      A    H  
ATOM    760  HZ3 LYS A  79      -2.327 -16.000   2.347  1.00 15.00      A    H  
ATOM    761  N   PHE A  80      -8.741 -18.244   6.978  1.00 15.00      A    N  
ATOM    762  CA  PHE A  80      -9.091 -19.301   7.920  1.00 15.00      A    C  
ATOM    763  C   PHE A  80     -10.096 -18.897   8.997  1.00 15.00      A    C  
ATOM    764  O   PHE A  80     -10.554 -19.754   9.751  1.00 15.00      A    O  
ATOM    765  CB  PHE A  80      -7.818 -19.838   8.588  1.00 15.00      A    C  
ATOM    766  CG  PHE A  80      -6.684 -20.098   7.635  1.00 15.00      A    C  
ATOM    767  CD1 PHE A  80      -6.775 -21.105   6.688  1.00 15.00      A    C  
ATOM    768  CD2 PHE A  80      -5.529 -19.335   7.685  1.00 15.00      A    C  
ATOM    769  CE1 PHE A  80      -5.738 -21.345   5.809  1.00 15.00      A    C  
ATOM    770  CE2 PHE A  80      -4.485 -19.570   6.809  1.00 15.00      A    C  
ATOM    771  CZ  PHE A  80      -4.590 -20.577   5.869  1.00 15.00      A    C  
ATOM    772  HN  PHE A  80      -8.446 -17.367   7.314  1.00 15.00      A    H  
ATOM    773  N   LYS A  81     -10.468 -17.631   9.070  1.00 15.00      A    N  
ATOM    774  CA  LYS A  81     -11.387 -17.203  10.119  1.00 15.00      A    C  
ATOM    775  C   LYS A  81     -12.725 -16.701   9.587  1.00 15.00      A    C  
ATOM    776  O   LYS A  81     -12.795 -16.028   8.563  1.00 15.00      A    O  
ATOM    777  CB  LYS A  81     -10.731 -16.151  11.011  1.00 15.00      A    C  
ATOM    778  CG  LYS A  81     -11.355 -16.035  12.391  1.00 15.00      A    C  
ATOM    779  CD  LYS A  81     -10.477 -15.222  13.324  1.00 15.00      A    C  
ATOM    780  CE  LYS A  81     -11.023 -15.231  14.740  1.00 15.00      A    C  
ATOM    781  NZ  LYS A  81     -10.064 -14.626  15.701  1.00 15.00      A    N1+
ATOM    782  HN  LYS A  81     -10.142 -16.984   8.413  1.00 15.00      A    H  
ATOM    783  HZ1 LYS A  81     -10.451 -14.665  16.665  1.00 15.00      A    H  
ATOM    784  HZ2 LYS A  81      -9.884 -13.633  15.452  1.00 15.00      A    H  
ATOM    785  HZ3 LYS A  81      -9.163 -15.146  15.680  1.00 15.00      A    H  
ATOM    786  N   SER A  82     -13.788 -17.044  10.296  1.00 15.00      A    N  
ATOM    787  CA  SER A  82     -15.125 -16.613   9.926  1.00 15.00      A    C  
ATOM    788  C   SER A  82     -15.498 -15.348  10.697  1.00 15.00      A    C  
ATOM    789  O   SER A  82     -14.943 -15.078  11.765  1.00 15.00      A    O  
ATOM    790  CB  SER A  82     -16.143 -17.725  10.192  1.00 15.00      A    C  
ATOM    791  OG  SER A  82     -16.339 -18.519   9.034  1.00 15.00      A    O  
ATOM    792  HN  SER A  82     -13.671 -17.599  11.095  1.00 15.00      A    H  
ATOM    793  HG  SER A  82     -17.240 -18.853   9.024  1.00 15.00      A    H  
ATOM    794  N   PRO A  83     -16.427 -14.544  10.159  1.00 15.00      A    N  
ATOM    795  CA  PRO A  83     -17.093 -14.816   8.894  1.00 15.00      A    C  
ATOM    796  C   PRO A  83     -16.422 -14.097   7.725  1.00 15.00      A    C  
ATOM    797  O   PRO A  83     -17.005 -13.973   6.650  1.00 15.00      A    O  
ATOM    798  CB  PRO A  83     -18.480 -14.227   9.138  1.00 15.00      A    C  
ATOM    799  CG  PRO A  83     -18.259 -13.086  10.083  1.00 15.00      A    C  
ATOM    800  CD  PRO A  83     -16.926 -13.301  10.761  1.00 15.00      A    C  
ATOM    801  N   TRP A  84     -15.194 -13.636   7.936  1.00 15.00      A    N  
ATOM    802  CA  TRP A  84     -14.445 -12.929   6.901  1.00 15.00      A    C  
ATOM    803  C   TRP A  84     -14.128 -13.852   5.728  1.00 15.00      A    C  
ATOM    804  O   TRP A  84     -14.256 -13.470   4.569  1.00 15.00      A    O  
ATOM    805  CB  TRP A  84     -13.163 -12.334   7.485  1.00 15.00      A    C  
ATOM    806  CG  TRP A  84     -13.414 -11.350   8.589  1.00 15.00      A    C  
ATOM    807  CD1 TRP A  84     -13.860 -10.068   8.455  1.00 15.00      A    C  
ATOM    808  CD2 TRP A  84     -13.237 -11.566   9.996  1.00 15.00      A    C  
ATOM    809  CE2 TRP A  84     -13.594 -10.370  10.649  1.00 15.00      A    C  
ATOM    810  CE3 TRP A  84     -12.811 -12.651  10.767  1.00 15.00      A    C  
ATOM    811  NE1 TRP A  84     -13.971  -9.475   9.688  1.00 15.00      A    N  
ATOM    812  CZ2 TRP A  84     -13.542 -10.230  12.034  1.00 15.00      A    C  
ATOM    813  CZ3 TRP A  84     -12.759 -12.509  12.141  1.00 15.00      A    C  
ATOM    814  CH2 TRP A  84     -13.122 -11.308  12.761  1.00 15.00      A    C  
ATOM    815  HN  TRP A  84     -14.781 -13.771   8.814  1.00 15.00      A    H  
ATOM    816  HE1 TRP A  84     -14.272  -8.550   9.853  1.00 15.00      A    H  
ATOM    817  N   LYS A  85     -13.723 -15.071   6.047  1.00 15.00      A    N  
ATOM    818  CA  LYS A  85     -13.405 -16.075   5.037  1.00 15.00      A    C  
ATOM    819  C   LYS A  85     -14.663 -16.467   4.260  1.00 15.00      A    C  
ATOM    820  O   LYS A  85     -14.595 -16.890   3.107  1.00 15.00      A    O  
ATOM    821  CB  LYS A  85     -12.810 -17.305   5.730  1.00 15.00      A    C  
ATOM    822  CG  LYS A  85     -12.580 -18.512   4.837  1.00 15.00      A    C  
ATOM    823  CD  LYS A  85     -12.370 -19.763   5.674  1.00 15.00      A    C  
ATOM    824  CE  LYS A  85     -12.063 -20.972   4.809  1.00 15.00      A    C  
ATOM    825  NZ  LYS A  85     -11.742 -22.169   5.632  1.00 15.00      A    N1+
ATOM    826  HN  LYS A  85     -13.609 -15.299   6.997  1.00 15.00      A    H  
ATOM    827  HZ1 LYS A  85     -11.488 -22.969   5.020  1.00 15.00      A    H  
ATOM    828  HZ2 LYS A  85     -12.564 -22.435   6.210  1.00 15.00      A    H  
ATOM    829  HZ3 LYS A  85     -10.942 -21.961   6.264  1.00 15.00      A    H  
ATOM    830  N   ALA A  86     -15.812 -16.302   4.905  1.00 15.00      A    N  
ATOM    831  CA  ALA A  86     -17.094 -16.640   4.302  1.00 15.00      A    C  
ATOM    832  C   ALA A  86     -17.704 -15.452   3.561  1.00 15.00      A    C  
ATOM    833  O   ALA A  86     -18.702 -15.598   2.861  1.00 15.00      A    O  
ATOM    834  CB  ALA A  86     -18.056 -17.157   5.361  1.00 15.00      A    C  
ATOM    835  HN  ALA A  86     -15.794 -15.939   5.812  1.00 15.00      A    H  
ATOM    836  N   THR A  87     -17.110 -14.277   3.723  1.00 15.00      A    N  
ATOM    837  CA  THR A  87     -17.609 -13.078   3.061  1.00 15.00      A    C  
ATOM    838  C   THR A  87     -16.611 -12.581   2.024  1.00 15.00      A    C  
ATOM    839  O   THR A  87     -16.823 -11.554   1.379  1.00 15.00      A    O  
ATOM    840  CB  THR A  87     -17.907 -11.951   4.068  1.00 15.00      A    C  
ATOM    841  CG2 THR A  87     -19.220 -12.212   4.794  1.00 15.00      A    C  
ATOM    842  OG1 THR A  87     -16.846 -11.865   5.024  1.00 15.00      A    O  
ATOM    843  HN  THR A  87     -16.320 -14.212   4.297  1.00 15.00      A    H  
ATOM    844  HG1 THR A  87     -16.948 -12.578   5.671  1.00 15.00      A    H  
ATOM    845  N   TYR A  88     -15.517 -13.313   1.877  1.00 15.00      A    N  
ATOM    846  CA  TYR A  88     -14.487 -12.960   0.920  1.00 15.00      A    C  
ATOM    847  C   TYR A  88     -14.916 -13.361  -0.485  1.00 15.00      A    C  
ATOM    848  O   TYR A  88     -15.222 -14.528  -0.745  1.00 15.00      A    O  
ATOM    849  CB  TYR A  88     -13.150 -13.618   1.297  1.00 15.00      A    C  
ATOM    850  CG  TYR A  88     -12.185 -13.808   0.142  1.00 15.00      A    C  
ATOM    851  CD1 TYR A  88     -11.748 -12.731  -0.622  1.00 15.00      A    C  
ATOM    852  CD2 TYR A  88     -11.715 -15.073  -0.187  1.00 15.00      A    C  
ATOM    853  CE1 TYR A  88     -10.875 -12.911  -1.678  1.00 15.00      A    C  
ATOM    854  CE2 TYR A  88     -10.840 -15.261  -1.239  1.00 15.00      A    C  
ATOM    855  CZ  TYR A  88     -10.424 -14.178  -1.983  1.00 15.00      A    C  
ATOM    856  OH  TYR A  88      -9.550 -14.366  -3.032  1.00 15.00      A    O  
ATOM    857  HN  TYR A  88     -15.406 -14.118   2.422  1.00 15.00      A    H  
ATOM    858  HH  TYR A  88      -9.329 -13.504  -3.428  1.00 15.00      A    H  
ATOM    859  N   ASP A  89     -14.955 -12.383  -1.375  1.00 15.00      A    N  
ATOM    860  CA  ASP A  89     -15.331 -12.618  -2.758  1.00 15.00      A    C  
ATOM    861  C   ASP A  89     -14.227 -13.404  -3.454  1.00 15.00      A    C  
ATOM    862  O   ASP A  89     -13.231 -12.836  -3.891  1.00 15.00      A    O  
ATOM    863  CB  ASP A  89     -15.549 -11.281  -3.468  1.00 15.00      A    C  
ATOM    864  CG  ASP A  89     -16.249 -11.424  -4.802  1.00 15.00      A    C  
ATOM    865  OD1 ASP A  89     -16.053 -12.457  -5.479  1.00 15.00      A    O  
ATOM    866  OD2 ASP A  89     -16.992 -10.495  -5.180  1.00 15.00      A    O1-
ATOM    867  HN  ASP A  89     -14.719 -11.476  -1.095  1.00 15.00      A    H  
ATOM    868  N   ARG A  90     -14.397 -14.713  -3.527  1.00 15.00      A    N  
ATOM    869  CA  ARG A  90     -13.401 -15.575  -4.153  1.00 15.00      A    C  
ATOM    870  C   ARG A  90     -13.733 -15.838  -5.618  1.00 15.00      A    C  
ATOM    871  O   ARG A  90     -12.928 -16.400  -6.360  1.00 15.00      A    O  
ATOM    872  CB  ARG A  90     -13.291 -16.899  -3.388  1.00 15.00      A    C  
ATOM    873  CG  ARG A  90     -12.189 -17.821  -3.889  1.00 15.00      A    C  
ATOM    874  CD  ARG A  90     -12.247 -19.179  -3.212  1.00 15.00      A    C  
ATOM    875  NE  ARG A  90     -11.678 -19.148  -1.864  1.00 15.00      A    N  
ATOM    876  CZ  ARG A  90     -11.054 -20.181  -1.297  1.00 15.00      A    C  
ATOM    877  NH1 ARG A  90     -10.922 -21.327  -1.963  1.00 15.00      A    N1+
ATOM    878  NH2 ARG A  90     -10.555 -20.066  -0.070  1.00 15.00      A    N  
ATOM    879  HN  ARG A  90     -15.209 -15.111  -3.148  1.00 15.00      A    H  
ATOM    880  HE  ARG A  90     -11.769 -18.308  -1.359  1.00 15.00      A    H  
ATOM    881 HH11 ARG A  90     -10.436 -22.138  -1.527  1.00 15.00      A    H  
ATOM    882 HH12 ARG A  90     -11.307 -21.417  -2.929  1.00 15.00      A    H  
ATOM    883 HH21 ARG A  90     -10.648 -19.168   0.454  1.00 15.00      A    H  
ATOM    884 HH22 ARG A  90     -10.066 -20.871   0.374  1.00 15.00      A    H  
ATOM    885  N   GLU A  91     -14.913 -15.419  -6.035  1.00 15.00      A    N  
ATOM    886  CA  GLU A  91     -15.345 -15.631  -7.405  1.00 15.00      A    C  
ATOM    887  C   GLU A  91     -14.854 -14.510  -8.316  1.00 15.00      A    C  
ATOM    888  O   GLU A  91     -14.365 -14.760  -9.420  1.00 15.00      A    O  
ATOM    889  CB  GLU A  91     -16.869 -15.779  -7.469  1.00 15.00      A    C  
ATOM    890  CG  GLU A  91     -17.398 -16.964  -6.670  1.00 15.00      A    C  
ATOM    891  CD  GLU A  91     -18.898 -17.154  -6.795  1.00 15.00      A    C  
ATOM    892  OE1 GLU A  91     -19.461 -17.941  -6.004  1.00 15.00      A    O  
ATOM    893  OE2 GLU A  91     -19.509 -16.523  -7.681  1.00 15.00      A    O1-
ATOM    894  HN  GLU A  91     -15.502 -14.938  -5.415  1.00 15.00      A    H  
ATOM    895  N   ASN A  92     -14.950 -13.280  -7.832  1.00 15.00      A    N  
ATOM    896  CA  ASN A  92     -14.527 -12.117  -8.605  1.00 15.00      A    C  
ATOM    897  C   ASN A  92     -13.042 -11.805  -8.408  1.00 15.00      A    C  
ATOM    898  O   ASN A  92     -12.397 -11.244  -9.297  1.00 15.00      A    O  
ATOM    899  CB  ASN A  92     -15.386 -10.895  -8.260  1.00 15.00      A    C  
ATOM    900  CG  ASN A  92     -16.841 -11.064  -8.660  1.00 15.00      A    C  
ATOM    901  ND2 ASN A  92     -17.741 -10.931  -7.700  1.00 15.00      A    N  
ATOM    902  OD1 ASN A  92     -17.155 -11.312  -9.822  1.00 15.00      A    O  
ATOM    903  HN  ASN A  92     -15.330 -13.145  -6.929  1.00 15.00      A    H  
ATOM    904 HD21 ASN A  92     -17.420 -10.729  -6.780  1.00 15.00      A    H  
ATOM    905 HD22 ASN A  92     -18.682 -11.051  -7.930  1.00 15.00      A    H  
ATOM    906  N   ASP A  93     -12.497 -12.176  -7.254  1.00 15.00      A    N  
ATOM    907  CA  ASP A  93     -11.081 -11.929  -6.959  1.00 15.00      A    C  
ATOM    908  C   ASP A  93     -10.217 -13.053  -7.522  1.00 15.00      A    C  
ATOM    909  O   ASP A  93      -9.594 -13.818  -6.785  1.00 15.00      A    O  
ATOM    910  CB  ASP A  93     -10.850 -11.766  -5.447  1.00 15.00      A    C  
ATOM    911  CG  ASP A  93      -9.432 -11.353  -5.080  1.00 15.00      A    C  
ATOM    912  OD1 ASP A  93      -8.887 -10.433  -5.726  1.00 15.00      A    O  
ATOM    913  OD2 ASP A  93      -8.868 -11.930  -4.119  1.00 15.00      A    O1-
ATOM    914  HN  ASP A  93     -13.052 -12.628  -6.586  1.00 15.00      A    H  
ATOM    915  N   THR A  94     -10.198 -13.160  -8.842  1.00 15.00      A    N  
ATOM    916  CA  THR A  94      -9.427 -14.190  -9.513  1.00 15.00      A    C  
ATOM    917  C   THR A  94      -8.196 -13.607 -10.207  1.00 15.00      A    C  
ATOM    918  O   THR A  94      -7.727 -14.133 -11.221  1.00 15.00      A    O  
ATOM    919  CB  THR A  94     -10.301 -14.936 -10.538  1.00 15.00      A    C  
ATOM    920  CG2 THR A  94     -10.857 -16.214  -9.928  1.00 15.00      A    C  
ATOM    921  OG1 THR A  94     -11.388 -14.088 -10.940  1.00 15.00      A    O  
ATOM    922  HN  THR A  94     -10.729 -12.533  -9.381  1.00 15.00      A    H  
ATOM    923  HG1 THR A  94     -12.113 -14.175 -10.310  1.00 15.00      A    H  
ATOM    924  N   PHE A  95      -7.669 -12.521  -9.649  1.00 15.00      A    N  
ATOM    925  CA  PHE A  95      -6.494 -11.871 -10.211  1.00 15.00      A    C  
ATOM    926  C   PHE A  95      -5.257 -12.754 -10.061  1.00 15.00      A    C  
ATOM    927  O   PHE A  95      -4.902 -13.171  -8.957  1.00 15.00      A    O  
ATOM    928  CB  PHE A  95      -6.258 -10.512  -9.549  1.00 15.00      A    C  
ATOM    929  CG  PHE A  95      -5.370  -9.595 -10.343  1.00 15.00      A    C  
ATOM    930  CD1 PHE A  95      -3.991  -9.657 -10.217  1.00 15.00      A    C  
ATOM    931  CD2 PHE A  95      -5.917  -8.671 -11.216  1.00 15.00      A    C  
ATOM    932  CE1 PHE A  95      -3.176  -8.814 -10.948  1.00 15.00      A    C  
ATOM    933  CE2 PHE A  95      -5.108  -7.825 -11.949  1.00 15.00      A    C  
ATOM    934  CZ  PHE A  95      -3.735  -7.896 -11.815  1.00 15.00      A    C  
ATOM    935  HN  PHE A  95      -8.082 -12.151  -8.840  1.00 15.00      A    H  
ATOM    936  N   ARG A  96      -4.609 -13.046 -11.180  1.00 15.00      A    N  
ATOM    937  CA  ARG A  96      -3.413 -13.873 -11.175  1.00 15.00      A    C  
ATOM    938  C   ARG A  96      -2.201 -13.046 -10.760  1.00 15.00      A    C  
ATOM    939  O   ARG A  96      -1.548 -12.422 -11.594  1.00 15.00      A    O  
ATOM    940  CB  ARG A  96      -3.181 -14.513 -12.550  1.00 15.00      A    C  
ATOM    941  CG  ARG A  96      -4.285 -15.460 -12.998  1.00 15.00      A    C  
ATOM    942  CD  ARG A  96      -3.961 -16.097 -14.343  1.00 15.00      A    C  
ATOM    943  NE  ARG A  96      -5.047 -16.951 -14.827  1.00 15.00      A    N  
ATOM    944  CZ  ARG A  96      -5.001 -17.657 -15.964  1.00 15.00      A    C  
ATOM    945  NH1 ARG A  96      -3.920 -17.622 -16.739  1.00 15.00      A    N1+
ATOM    946  NH2 ARG A  96      -6.045 -18.398 -16.328  1.00 15.00      A    N  
ATOM    947  HN  ARG A  96      -4.943 -12.693 -12.029  1.00 15.00      A    H  
ATOM    948  HE  ARG A  96      -5.854 -17.002 -14.270  1.00 15.00      A    H  
ATOM    949 HH11 ARG A  96      -3.090 -17.039 -16.469  1.00 15.00      A    H  
ATOM    950 HH12 ARG A  96      -3.890 -18.173 -17.622  1.00 15.00      A    H  
ATOM    951 HH21 ARG A  96      -6.016 -18.949 -17.211  1.00 15.00      A    H  
ATOM    952 HH22 ARG A  96      -6.899 -18.431 -15.730  1.00 15.00      A    H  
ATOM    953  N   ILE A  97      -1.910 -13.050  -9.463  1.00 15.00      A    N  
ATOM    954  CA  ILE A  97      -0.783 -12.294  -8.912  1.00 15.00      A    C  
ATOM    955  C   ILE A  97       0.563 -12.785  -9.443  1.00 15.00      A    C  
ATOM    956  O   ILE A  97       1.581 -12.103  -9.313  1.00 15.00      A    O  
ATOM    957  CB  ILE A  97      -0.777 -12.303  -7.370  1.00 15.00      A    C  
ATOM    958  CG1 ILE A  97      -0.833 -13.738  -6.832  1.00 15.00      A    C  
ATOM    959  CG2 ILE A  97      -1.938 -11.480  -6.836  1.00 15.00      A    C  
ATOM    960  CD1 ILE A  97      -0.737 -13.834  -5.323  1.00 15.00      A    C  
ATOM    961  HN  ILE A  97      -2.480 -13.563  -8.852  1.00 15.00      A    H  
ATOM    962  N   ARG A  98       0.562 -13.964 -10.056  1.00 15.00      A    N  
ATOM    963  CA  ARG A  98       1.780 -14.536 -10.622  1.00 15.00      A    C  
ATOM    964  C   ARG A  98       2.294 -13.656 -11.756  1.00 15.00      A    C  
ATOM    965  O   ARG A  98       3.477 -13.668 -12.079  1.00 15.00      A    O  
ATOM    966  CB  ARG A  98       1.526 -15.955 -11.140  1.00 15.00      A    C  
ATOM    967  CG  ARG A  98       1.400 -17.005 -10.051  1.00 15.00      A    C  
ATOM    968  CD  ARG A  98       1.232 -18.395 -10.645  1.00 15.00      A    C  
ATOM    969  NE  ARG A  98       1.087 -19.423  -9.613  1.00 15.00      A    N  
ATOM    970  CZ  ARG A  98       0.998 -20.732  -9.867  1.00 15.00      A    C  
ATOM    971  NH1 ARG A  98       1.041 -21.174 -11.121  1.00 15.00      A    N1+
ATOM    972  NH2 ARG A  98       0.866 -21.597  -8.866  1.00 15.00      A    N  
ATOM    973  HN  ARG A  98      -0.278 -14.455 -10.134  1.00 15.00      A    H  
ATOM    974  HE  ARG A  98       1.059 -19.120  -8.680  1.00 15.00      A    H  
ATOM    975 HH11 ARG A  98       1.145 -20.503 -11.910  1.00 15.00      A    H  
ATOM    976 HH12 ARG A  98       0.971 -22.195 -11.321  1.00 15.00      A    H  
ATOM    977 HH21 ARG A  98       0.832 -21.258  -7.879  1.00 15.00      A    H  
ATOM    978 HH22 ARG A  98       0.796 -22.618  -9.059  1.00 15.00      A    H  
ATOM    979  N   TYR A  99       1.391 -12.871 -12.332  1.00 15.00      A    N  
ATOM    980  CA  TYR A  99       1.731 -11.981 -13.432  1.00 15.00      A    C  
ATOM    981  C   TYR A  99       2.338 -10.680 -12.922  1.00 15.00      A    C  
ATOM    982  O   TYR A  99       2.684  -9.799 -13.702  1.00 15.00      A    O  
ATOM    983  CB  TYR A  99       0.496 -11.689 -14.292  1.00 15.00      A    C  
ATOM    984  CG  TYR A  99      -0.067 -12.899 -15.011  1.00 15.00      A    C  
ATOM    985  CD1 TYR A  99       0.646 -14.091 -15.079  1.00 15.00      A    C  
ATOM    986  CD2 TYR A  99      -1.313 -12.848 -15.620  1.00 15.00      A    C  
ATOM    987  CE1 TYR A  99       0.136 -15.194 -15.732  1.00 15.00      A    C  
ATOM    988  CE2 TYR A  99      -1.833 -13.947 -16.276  1.00 15.00      A    C  
ATOM    989  CZ  TYR A  99      -1.104 -15.116 -16.328  1.00 15.00      A    C  
ATOM    990  OH  TYR A  99      -1.619 -16.211 -16.983  1.00 15.00      A    O  
ATOM    991  HN  TYR A  99       0.468 -12.884 -12.002  1.00 15.00      A    H  
ATOM    992  HH  TYR A  99      -1.440 -16.129 -17.926  1.00 15.00      A    H  
ATOM    993  N   LEU A 100       2.456 -10.560 -11.608  1.00 15.00      A    N  
ATOM    994  CA  LEU A 100       3.034  -9.369 -11.003  1.00 15.00      A    C  
ATOM    995  C   LEU A 100       4.337  -9.710 -10.297  1.00 15.00      A    C  
ATOM    996  O   LEU A 100       5.348  -9.033 -10.474  1.00 15.00      A    O  
ATOM    997  CB  LEU A 100       2.055  -8.732 -10.014  1.00 15.00      A    C  
ATOM    998  CG  LEU A 100       0.771  -8.155 -10.610  1.00 15.00      A    C  
ATOM    999  CD1 LEU A 100      -0.107  -7.567  -9.518  1.00 15.00      A    C  
ATOM   1000  CD2 LEU A 100       1.093  -7.105 -11.663  1.00 15.00      A    C  
ATOM   1001  HN  LEU A 100       2.145 -11.288 -11.030  1.00 15.00      A    H  
ATOM   1002  N   ILE A 101       4.303 -10.779  -9.511  1.00 15.00      A    N  
ATOM   1003  CA  ILE A 101       5.469 -11.226  -8.754  1.00 15.00      A    C  
ATOM   1004  C   ILE A 101       6.664 -11.518  -9.667  1.00 15.00      A    C  
ATOM   1005  O   ILE A 101       7.766 -11.018  -9.436  1.00 15.00      A    O  
ATOM   1006  CB  ILE A 101       5.136 -12.472  -7.901  1.00 15.00      A    C  
ATOM   1007  CG1 ILE A 101       3.931 -12.183  -6.999  1.00 15.00      A    C  
ATOM   1008  CG2 ILE A 101       6.336 -12.891  -7.061  1.00 15.00      A    C  
ATOM   1009  CD1 ILE A 101       3.352 -13.410  -6.326  1.00 15.00      A    C  
ATOM   1010  HN  ILE A 101       3.464 -11.282  -9.431  1.00 15.00      A    H  
ATOM   1011  N   VAL A 102       6.428 -12.302 -10.716  1.00 15.00      A    N  
ATOM   1012  CA  VAL A 102       7.482 -12.670 -11.664  1.00 15.00      A    C  
ATOM   1013  C   VAL A 102       8.166 -11.450 -12.303  1.00 15.00      A    C  
ATOM   1014  O   VAL A 102       9.377 -11.279 -12.154  1.00 15.00      A    O  
ATOM   1015  CB  VAL A 102       6.987 -13.650 -12.752  1.00 15.00      A    C  
ATOM   1016  CG1 VAL A 102       8.101 -13.974 -13.737  1.00 15.00      A    C  
ATOM   1017  CG2 VAL A 102       6.449 -14.924 -12.117  1.00 15.00      A    C  
ATOM   1018  HN  VAL A 102       5.521 -12.640 -10.860  1.00 15.00      A    H  
ATOM   1019  N   PRO A 103       7.415 -10.582 -13.024  1.00 15.00      A    N  
ATOM   1020  CA  PRO A 103       7.992  -9.390 -13.665  1.00 15.00      A    C  
ATOM   1021  C   PRO A 103       8.789  -8.536 -12.684  1.00 15.00      A    C  
ATOM   1022  O   PRO A 103       9.910  -8.121 -12.978  1.00 15.00      A    O  
ATOM   1023  CB  PRO A 103       6.764  -8.619 -14.151  1.00 15.00      A    C  
ATOM   1024  CG  PRO A 103       5.739  -9.671 -14.369  1.00 15.00      A    C  
ATOM   1025  CD  PRO A 103       5.967 -10.692 -13.291  1.00 15.00      A    C  
ATOM   1026  N   CYS A 104       8.214  -8.295 -11.512  1.00 15.00      A    N  
ATOM   1027  CA  CYS A 104       8.868  -7.488 -10.490  1.00 15.00      A    C  
ATOM   1028  C   CYS A 104      10.179  -8.123 -10.030  1.00 15.00      A    C  
ATOM   1029  O   CYS A 104      11.192  -7.437  -9.896  1.00 15.00      A    O  
ATOM   1030  CB  CYS A 104       7.933  -7.256  -9.303  1.00 15.00      A    C  
ATOM   1031  SG  CYS A 104       6.397  -6.400  -9.726  1.00 15.00      A    S  
ATOM   1032  HN  CYS A 104       7.327  -8.672 -11.327  1.00 15.00      A    H  
ATOM   1033  HG  CYS A 104       5.528  -7.310 -10.151  1.00 15.00      A    H  
ATOM   1034  N   ALA A 105      10.156  -9.436  -9.807  1.00 15.00      A    N  
ATOM   1035  CA  ALA A 105      11.343 -10.164  -9.367  1.00 15.00      A    C  
ATOM   1036  C   ALA A 105      12.481 -10.023 -10.373  1.00 15.00      A    C  
ATOM   1037  O   ALA A 105      13.625  -9.761  -9.998  1.00 15.00      A    O  
ATOM   1038  CB  ALA A 105      11.020 -11.630  -9.116  1.00 15.00      A    C  
ATOM   1039  HN  ALA A 105       9.315  -9.928  -9.933  1.00 15.00      A    H  
ATOM   1040  N   VAL A 106      12.166 -10.188 -11.653  1.00 15.00      A    N  
ATOM   1041  CA  VAL A 106      13.169 -10.062 -12.705  1.00 15.00      A    C  
ATOM   1042  C   VAL A 106      13.704  -8.630 -12.746  1.00 15.00      A    C  
ATOM   1043  O   VAL A 106      14.907  -8.403 -12.887  1.00 15.00      A    O  
ATOM   1044  CB  VAL A 106      12.595 -10.439 -14.090  1.00 15.00      A    C  
ATOM   1045  CG1 VAL A 106      13.652 -10.287 -15.175  1.00 15.00      A    C  
ATOM   1046  CG2 VAL A 106      12.050 -11.859 -14.074  1.00 15.00      A    C  
ATOM   1047  HN  VAL A 106      11.237 -10.404 -11.893  1.00 15.00      A    H  
ATOM   1048  N   LEU A 107      12.796  -7.671 -12.593  1.00 15.00      A    N  
ATOM   1049  CA  LEU A 107      13.149  -6.255 -12.606  1.00 15.00      A    C  
ATOM   1050  C   LEU A 107      14.157  -5.919 -11.513  1.00 15.00      A    C  
ATOM   1051  O   LEU A 107      15.118  -5.197 -11.754  1.00 15.00      A    O  
ATOM   1052  CB  LEU A 107      11.902  -5.381 -12.440  1.00 15.00      A    C  
ATOM   1053  CG  LEU A 107      10.965  -5.290 -13.645  1.00 15.00      A    C  
ATOM   1054  CD1 LEU A 107       9.776  -4.397 -13.327  1.00 15.00      A    C  
ATOM   1055  CD2 LEU A 107      11.710  -4.779 -14.869  1.00 15.00      A    C  
ATOM   1056  HN  LEU A 107      11.855  -7.925 -12.470  1.00 15.00      A    H  
ATOM   1057  N   SER A 108      13.935  -6.448 -10.316  1.00 15.00      A    N  
ATOM   1058  CA  SER A 108      14.827  -6.192  -9.189  1.00 15.00      A    C  
ATOM   1059  C   SER A 108      16.216  -6.788  -9.400  1.00 15.00      A    C  
ATOM   1060  O   SER A 108      17.198  -6.292  -8.859  1.00 15.00      A    O  
ATOM   1061  CB  SER A 108      14.213  -6.727  -7.898  1.00 15.00      A    C  
ATOM   1062  OG  SER A 108      13.402  -7.861  -8.151  1.00 15.00      A    O  
ATOM   1063  HN  SER A 108      13.141  -7.013 -10.180  1.00 15.00      A    H  
ATOM   1064  HG  SER A 108      13.709  -8.308  -8.953  1.00 15.00      A    H  
ATOM   1065  N   ILE A 109      16.291  -7.854 -10.186  1.00 15.00      A    N  
ATOM   1066  CA  ILE A 109      17.566  -8.513 -10.452  1.00 15.00      A    C  
ATOM   1067  C   ILE A 109      18.333  -7.789 -11.557  1.00 15.00      A    C  
ATOM   1068  O   ILE A 109      19.558  -7.687 -11.518  1.00 15.00      A    O  
ATOM   1069  CB  ILE A 109      17.375 -10.004 -10.817  1.00 15.00      A    C  
ATOM   1070  CG1 ILE A 109      16.697 -10.748  -9.661  1.00 15.00      A    C  
ATOM   1071  CG2 ILE A 109      18.709 -10.658 -11.159  1.00 15.00      A    C  
ATOM   1072  CD1 ILE A 109      16.362 -12.194  -9.965  1.00 15.00      A    C  
ATOM   1073  HN  ILE A 109      15.475  -8.203 -10.602  1.00 15.00      A    H  
ATOM   1074  N   LEU A 110      17.602  -7.277 -12.536  1.00 15.00      A    N  
ATOM   1075  CA  LEU A 110      18.214  -6.562 -13.647  1.00 15.00      A    C  
ATOM   1076  C   LEU A 110      18.501  -5.107 -13.287  1.00 15.00      A    C  
ATOM   1077  O   LEU A 110      19.487  -4.528 -13.742  1.00 15.00      A    O  
ATOM   1078  CB  LEU A 110      17.325  -6.637 -14.893  1.00 15.00      A    C  
ATOM   1079  CG  LEU A 110      17.103  -8.033 -15.480  1.00 15.00      A    C  
ATOM   1080  CD1 LEU A 110      16.167  -7.968 -16.677  1.00 15.00      A    C  
ATOM   1081  CD2 LEU A 110      18.428  -8.669 -15.870  1.00 15.00      A    C  
ATOM   1082  HN  LEU A 110      16.628  -7.390 -12.515  1.00 15.00      A    H  
ATOM   1083  N   PHE A 111      17.638  -4.518 -12.471  1.00 15.00      A    N  
ATOM   1084  CA  PHE A 111      17.797  -3.131 -12.060  1.00 15.00      A    C  
ATOM   1085  C   PHE A 111      17.690  -2.998 -10.546  1.00 15.00      A    C  
ATOM   1086  O   PHE A 111      16.595  -2.839 -10.002  1.00 15.00      A    O  
ATOM   1087  CB  PHE A 111      16.746  -2.237 -12.732  1.00 15.00      A    C  
ATOM   1088  CG  PHE A 111      16.683  -2.376 -14.227  1.00 15.00      A    C  
ATOM   1089  CD1 PHE A 111      17.661  -1.813 -15.031  1.00 15.00      A    C  
ATOM   1090  CD2 PHE A 111      15.646  -3.071 -14.827  1.00 15.00      A    C  
ATOM   1091  CE1 PHE A 111      17.606  -1.943 -16.406  1.00 15.00      A    C  
ATOM   1092  CE2 PHE A 111      15.584  -3.204 -16.200  1.00 15.00      A    C  
ATOM   1093  CZ  PHE A 111      16.566  -2.639 -16.992  1.00 15.00      A    C  
ATOM   1094  HN  PHE A 111      16.874  -5.031 -12.127  1.00 15.00      A    H  
ATOM   1095  N   HIS A 112      18.825  -3.081  -9.873  1.00 15.00      A    N  
ATOM   1096  CA  HIS A 112      18.866  -2.948  -8.423  1.00 15.00      A    C  
ATOM   1097  C   HIS A 112      19.741  -1.763  -8.033  1.00 15.00      A    C  
ATOM   1098  O   HIS A 112      20.359  -1.131  -8.891  1.00 15.00      A    O  
ATOM   1099  CB  HIS A 112      19.370  -4.238  -7.755  1.00 15.00      A    C  
ATOM   1100  CG  HIS A 112      20.749  -4.667  -8.167  1.00 15.00      A    C  
ATOM   1101  CD2 HIS A 112      21.143  -5.560  -9.109  1.00 15.00      A    C  
ATOM   1102  ND1 HIS A 112      21.908  -4.179  -7.604  1.00 15.00      A    N  
ATOM   1103  CE1 HIS A 112      22.944  -4.780  -8.203  1.00 15.00      A    C  
ATOM   1104  NE2 HIS A 112      22.534  -5.628  -9.125  1.00 15.00      A    N  
ATOM   1105  HN  HIS A 112      19.660  -3.237 -10.360  1.00 15.00      A    H  
ATOM   1106  HD1 HIS A 112      21.966  -3.499  -6.892  1.00 15.00      A    H  
ATOM   1107  N   GLY A 113      19.791  -1.461  -6.747  1.00 15.00      A    N  
ATOM   1108  CA  GLY A 113      20.603  -0.362  -6.285  1.00 15.00      A    C  
ATOM   1109  C   GLY A 113      21.923  -0.858  -5.741  1.00 15.00      A    C  
ATOM   1110  O   GLY A 113      22.364  -1.959  -6.071  1.00 15.00      A    O  
ATOM   1111  HN  GLY A 113      19.283  -2.005  -6.096  1.00 15.00      A    H  
ATOM   1112  N   THR A 114      22.560  -0.055  -4.914  1.00 15.00      A    N  
ATOM   1113  CA  THR A 114      23.825  -0.439  -4.324  1.00 15.00      A    C  
ATOM   1114  C   THR A 114      23.583  -1.133  -2.988  1.00 15.00      A    C  
ATOM   1115  O   THR A 114      23.022  -0.536  -2.069  1.00 15.00      A    O  
ATOM   1116  CB  THR A 114      24.736   0.785  -4.143  1.00 15.00      A    C  
ATOM   1117  CG2 THR A 114      26.123   0.365  -3.680  1.00 15.00      A    C  
ATOM   1118  OG1 THR A 114      24.841   1.452  -5.408  1.00 15.00      A    O  
ATOM   1119  HN  THR A 114      22.167   0.812  -4.681  1.00 15.00      A    H  
ATOM   1120  HG1 THR A 114      24.176   1.099  -6.007  1.00 15.00      A    H  
ATOM   1121  N   PRO A 115      23.982  -2.414  -2.886  1.00 15.00      A    N  
ATOM   1122  CA  PRO A 115      23.804  -3.217  -1.671  1.00 15.00      A    C  
ATOM   1123  C   PRO A 115      24.343  -2.523  -0.427  1.00 15.00      A    C  
ATOM   1124  O   PRO A 115      25.549  -2.491  -0.193  1.00 15.00      A    O  
ATOM   1125  CB  PRO A 115      24.608  -4.487  -1.962  1.00 15.00      A    C  
ATOM   1126  CG  PRO A 115      24.610  -4.592  -3.446  1.00 15.00      A    C  
ATOM   1127  CD  PRO A 115      24.645  -3.180  -3.958  1.00 15.00      A    C  
ATOM   1128  N   ARG A 116      23.434  -1.959   0.359  1.00 15.00      A    N  
ATOM   1129  CA  ARG A 116      23.799  -1.265   1.588  1.00 15.00      A    C  
ATOM   1130  C   ARG A 116      24.225  -2.263   2.657  1.00 15.00      A    C  
ATOM   1131  O   ARG A 116      24.963  -1.928   3.579  1.00 15.00      A    O  
ATOM   1132  CB  ARG A 116      22.620  -0.435   2.100  1.00 15.00      A    C  
ATOM   1133  CG  ARG A 116      21.953   0.431   1.044  1.00 15.00      A    C  
ATOM   1134  CD  ARG A 116      20.806   1.231   1.638  1.00 15.00      A    C  
ATOM   1135  NE  ARG A 116      21.281   2.323   2.492  1.00 15.00      A    N  
ATOM   1136  CZ  ARG A 116      20.994   2.438   3.788  1.00 15.00      A    C  
ATOM   1137  NH1 ARG A 116      20.231   1.526   4.386  1.00 15.00      A    N1+
ATOM   1138  NH2 ARG A 116      21.468   3.465   4.488  1.00 15.00      A    N  
ATOM   1139  HN  ARG A 116      22.492  -1.990   0.090  1.00 15.00      A    H  
ATOM   1140  HE  ARG A 116      21.844   3.007   2.064  1.00 15.00      A    H  
ATOM   1141 HH11 ARG A 116      19.856   0.720   3.840  1.00 15.00      A    H  
ATOM   1142 HH12 ARG A 116      20.006   1.609   5.399  1.00 15.00      A    H  
ATOM   1143 HH21 ARG A 116      22.068   4.190   4.023  1.00 15.00      A    H  
ATOM   1144 HH22 ARG A 116      21.248   3.556   5.501  1.00 15.00      A    H  
ATOM   1145  N   HIS A 117      23.735  -3.487   2.528  1.00 15.00      A    N  
ATOM   1146  CA  HIS A 117      24.056  -4.551   3.470  1.00 15.00      A    C  
ATOM   1147  C   HIS A 117      24.557  -5.771   2.713  1.00 15.00      A    C  
ATOM   1148  O   HIS A 117      25.668  -6.247   2.930  1.00 15.00      A    O  
ATOM   1149  CB  HIS A 117      22.820  -4.930   4.293  1.00 15.00      A    C  
ATOM   1150  CG  HIS A 117      22.411  -3.907   5.308  1.00 15.00      A    C  
ATOM   1151  CD2 HIS A 117      22.939  -3.649   6.530  1.00 15.00      A    C  
ATOM   1152  ND1 HIS A 117      21.348  -3.063   5.087  1.00 15.00      A    N  
ATOM   1153  CE1 HIS A 117      21.250  -2.316   6.172  1.00 15.00      A    C  
ATOM   1154  NE2 HIS A 117      22.190  -2.634   7.070  1.00 15.00      A    N  
ATOM   1155  HN  HIS A 117      23.148  -3.681   1.774  1.00 15.00      A    H  
ATOM   1156  HE2 HIS A 117      22.318  -2.224   7.951  1.00 15.00      A    H  
ATOM   1157  N   ASN A 118      23.711  -6.274   1.826  1.00 15.00      A    N  
ATOM   1158  CA  ASN A 118      24.039  -7.432   1.010  1.00 15.00      A    C  
ATOM   1159  C   ASN A 118      23.135  -7.470  -0.217  1.00 15.00      A    C  
ATOM   1160  O   ASN A 118      22.170  -6.708  -0.300  1.00 15.00      A    O  
ATOM   1161  CB  ASN A 118      23.952  -8.741   1.818  1.00 15.00      A    C  
ATOM   1162  CG  ASN A 118      22.589  -8.998   2.438  1.00 15.00      A    C  
ATOM   1163  ND2 ASN A 118      22.579  -9.417   3.694  1.00 15.00      A    N  
ATOM   1164  OD1 ASN A 118      21.556  -8.825   1.798  1.00 15.00      A    O  
ATOM   1165  HN  ASN A 118      22.835  -5.853   1.714  1.00 15.00      A    H  
ATOM   1166 HD21 ASN A 118      23.439  -9.537   4.150  1.00 15.00      A    H  
ATOM   1167 HD22 ASN A 118      21.712  -9.589   4.118  1.00 15.00      A    H  
ATOM   1168  N   ILE A 119      23.447  -8.347  -1.161  1.00 15.00      A    N  
ATOM   1169  CA  ILE A 119      22.664  -8.465  -2.387  1.00 15.00      A    C  
ATOM   1170  C   ILE A 119      21.247  -8.991  -2.120  1.00 15.00      A    C  
ATOM   1171  O   ILE A 119      20.301  -8.605  -2.801  1.00 15.00      A    O  
ATOM   1172  CB  ILE A 119      23.385  -9.341  -3.443  1.00 15.00      A    C  
ATOM   1173  CG1 ILE A 119      22.667  -9.295  -4.795  1.00 15.00      A    C  
ATOM   1174  CG2 ILE A 119      23.551 -10.775  -2.960  1.00 15.00      A    C  
ATOM   1175  CD1 ILE A 119      22.712  -7.939  -5.468  1.00 15.00      A    C  
ATOM   1176  HN  ILE A 119      24.228  -8.924  -1.037  1.00 15.00      A    H  
ATOM   1177  N   VAL A 120      21.105  -9.838  -1.103  1.00 15.00      A    N  
ATOM   1178  CA  VAL A 120      19.808 -10.419  -0.755  1.00 15.00      A    C  
ATOM   1179  C   VAL A 120      18.794  -9.334  -0.399  1.00 15.00      A    C  
ATOM   1180  O   VAL A 120      17.730  -9.237  -1.014  1.00 15.00      A    O  
ATOM   1181  CB  VAL A 120      19.926 -11.410   0.426  1.00 15.00      A    C  
ATOM   1182  CG1 VAL A 120      18.610 -12.141   0.654  1.00 15.00      A    C  
ATOM   1183  CG2 VAL A 120      21.059 -12.398   0.190  1.00 15.00      A    C  
ATOM   1184  HN  VAL A 120      21.887 -10.075  -0.570  1.00 15.00      A    H  
ATOM   1185  N   ILE A 121      19.139  -8.514   0.587  1.00 15.00      A    N  
ATOM   1186  CA  ILE A 121      18.267  -7.433   1.030  1.00 15.00      A    C  
ATOM   1187  C   ILE A 121      18.090  -6.397  -0.077  1.00 15.00      A    C  
ATOM   1188  O   ILE A 121      17.000  -5.862  -0.262  1.00 15.00      A    O  
ATOM   1189  CB  ILE A 121      18.800  -6.752   2.311  1.00 15.00      A    C  
ATOM   1190  CG1 ILE A 121      18.918  -7.776   3.444  1.00 15.00      A    C  
ATOM   1191  CG2 ILE A 121      17.895  -5.597   2.730  1.00 15.00      A    C  
ATOM   1192  CD1 ILE A 121      19.615  -7.250   4.682  1.00 15.00      A    C  
ATOM   1193  HN  ILE A 121      20.007  -8.640   1.032  1.00 15.00      A    H  
ATOM   1194  N   GLU A 122      19.160  -6.137  -0.822  1.00 15.00      A    N  
ATOM   1195  CA  GLU A 122      19.115  -5.173  -1.918  1.00 15.00      A    C  
ATOM   1196  C   GLU A 122      18.053  -5.581  -2.941  1.00 15.00      A    C  
ATOM   1197  O   GLU A 122      17.187  -4.781  -3.306  1.00 15.00      A    O  
ATOM   1198  CB  GLU A 122      20.498  -5.041  -2.572  1.00 15.00      A    C  
ATOM   1199  CG  GLU A 122      20.559  -4.151  -3.809  1.00 15.00      A    C  
ATOM   1200  CD  GLU A 122      19.752  -2.873  -3.675  1.00 15.00      A    C  
ATOM   1201  OE1 GLU A 122      18.857  -2.647  -4.518  1.00 15.00      A    O  
ATOM   1202  OE2 GLU A 122      20.005  -2.088  -2.738  1.00 15.00      A    O1-
ATOM   1203  HN  GLU A 122      19.998  -6.607  -0.634  1.00 15.00      A    H  
ATOM   1204  N   LEU A 123      18.107  -6.835  -3.376  1.00 15.00      A    N  
ATOM   1205  CA  LEU A 123      17.144  -7.346  -4.340  1.00 15.00      A    C  
ATOM   1206  C   LEU A 123      15.726  -7.273  -3.781  1.00 15.00      A    C  
ATOM   1207  O   LEU A 123      14.806  -6.840  -4.468  1.00 15.00      A    O  
ATOM   1208  CB  LEU A 123      17.479  -8.787  -4.740  1.00 15.00      A    C  
ATOM   1209  CG  LEU A 123      18.793  -9.000  -5.499  1.00 15.00      A    C  
ATOM   1210  CD1 LEU A 123      19.025 -10.480  -5.760  1.00 15.00      A    C  
ATOM   1211  CD2 LEU A 123      18.800  -8.219  -6.804  1.00 15.00      A    C  
ATOM   1212  HN  LEU A 123      18.817  -7.429  -3.046  1.00 15.00      A    H  
ATOM   1213  N   CYS A 124      15.565  -7.676  -2.523  1.00 15.00      A    N  
ATOM   1214  CA  CYS A 124      14.257  -7.662  -1.874  1.00 15.00      A    C  
ATOM   1215  C   CYS A 124      13.712  -6.242  -1.733  1.00 15.00      A    C  
ATOM   1216  O   CYS A 124      12.532  -5.992  -1.993  1.00 15.00      A    O  
ATOM   1217  CB  CYS A 124      14.324  -8.349  -0.509  1.00 15.00      A    C  
ATOM   1218  SG  CYS A 124      14.911 -10.058  -0.568  1.00 15.00      A    S  
ATOM   1219  HN  CYS A 124      16.346  -7.991  -2.018  1.00 15.00      A    H  
ATOM   1220  HG  CYS A 124      16.202 -10.032  -0.878  1.00 15.00      A    H  
ATOM   1221  N   TRP A 125      14.572  -5.313  -1.332  1.00 15.00      A    N  
ATOM   1222  CA  TRP A 125      14.172  -3.924  -1.167  1.00 15.00      A    C  
ATOM   1223  C   TRP A 125      13.648  -3.365  -2.480  1.00 15.00      A    C  
ATOM   1224  O   TRP A 125      12.536  -2.841  -2.541  1.00 15.00      A    O  
ATOM   1225  CB  TRP A 125      15.338  -3.075  -0.655  1.00 15.00      A    C  
ATOM   1226  CG  TRP A 125      15.044  -2.394   0.645  1.00 15.00      A    C  
ATOM   1227  CD1 TRP A 125      15.120  -2.944   1.889  1.00 15.00      A    C  
ATOM   1228  CD2 TRP A 125      14.620  -1.037   0.831  1.00 15.00      A    C  
ATOM   1229  CE2 TRP A 125      14.456  -0.839   2.216  1.00 15.00      A    C  
ATOM   1230  CE3 TRP A 125      14.361   0.028  -0.038  1.00 15.00      A    C  
ATOM   1231  NE1 TRP A 125      14.767  -2.019   2.839  1.00 15.00      A    N  
ATOM   1232  CZ2 TRP A 125      14.048   0.380   2.753  1.00 15.00      A    C  
ATOM   1233  CZ3 TRP A 125      13.956   1.236   0.497  1.00 15.00      A    C  
ATOM   1234  CH2 TRP A 125      13.803   1.403   1.879  1.00 15.00      A    C  
ATOM   1235  HN  TRP A 125      15.504  -5.571  -1.136  1.00 15.00      A    H  
ATOM   1236  HE1 TRP A 125      14.741  -2.181   3.807  1.00 15.00      A    H  
ATOM   1237  N   THR A 126      14.440  -3.509  -3.530  1.00 15.00      A    N  
ATOM   1238  CA  THR A 126      14.062  -3.029  -4.847  1.00 15.00      A    C  
ATOM   1239  C   THR A 126      12.822  -3.769  -5.375  1.00 15.00      A    C  
ATOM   1240  O   THR A 126      11.927  -3.159  -5.969  1.00 15.00      A    O  
ATOM   1241  CB  THR A 126      15.250  -3.135  -5.826  1.00 15.00      A    C  
ATOM   1242  CG2 THR A 126      14.836  -2.768  -7.241  1.00 15.00      A    C  
ATOM   1243  OG1 THR A 126      16.287  -2.239  -5.392  1.00 15.00      A    O  
ATOM   1244  HN  THR A 126      15.312  -3.950  -3.415  1.00 15.00      A    H  
ATOM   1245  HG1 THR A 126      17.056  -2.749  -5.088  1.00 15.00      A    H  
ATOM   1246  N   PHE A 127      12.757  -5.074  -5.122  1.00 15.00      A    N  
ATOM   1247  CA  PHE A 127      11.624  -5.896  -5.551  1.00 15.00      A    C  
ATOM   1248  C   PHE A 127      10.322  -5.408  -4.917  1.00 15.00      A    C  
ATOM   1249  O   PHE A 127       9.313  -5.234  -5.603  1.00 15.00      A    O  
ATOM   1250  CB  PHE A 127      11.872  -7.367  -5.187  1.00 15.00      A    C  
ATOM   1251  CG  PHE A 127      10.650  -8.245  -5.224  1.00 15.00      A    C  
ATOM   1252  CD1 PHE A 127      10.087  -8.626  -6.430  1.00 15.00      A    C  
ATOM   1253  CD2 PHE A 127      10.070  -8.692  -4.048  1.00 15.00      A    C  
ATOM   1254  CE1 PHE A 127       8.968  -9.436  -6.464  1.00 15.00      A    C  
ATOM   1255  CE2 PHE A 127       8.951  -9.501  -4.074  1.00 15.00      A    C  
ATOM   1256  CZ  PHE A 127       8.399  -9.874  -5.284  1.00 15.00      A    C  
ATOM   1257  HN  PHE A 127      13.501  -5.504  -4.644  1.00 15.00      A    H  
ATOM   1258  N   SER A 128      10.356  -5.176  -3.609  1.00 15.00      A    N  
ATOM   1259  CA  SER A 128       9.181  -4.717  -2.882  1.00 15.00      A    C  
ATOM   1260  C   SER A 128       8.699  -3.361  -3.394  1.00 15.00      A    C  
ATOM   1261  O   SER A 128       7.505  -3.075  -3.377  1.00 15.00      A    O  
ATOM   1262  CB  SER A 128       9.464  -4.652  -1.377  1.00 15.00      A    C  
ATOM   1263  OG  SER A 128      10.385  -3.616  -1.071  1.00 15.00      A    O  
ATOM   1264  HN  SER A 128      11.194  -5.333  -3.117  1.00 15.00      A    H  
ATOM   1265  HG  SER A 128      11.244  -3.826  -1.460  1.00 15.00      A    H  
ATOM   1266  N   GLN A 129       9.632  -2.531  -3.848  1.00 15.00      A    N  
ATOM   1267  CA  GLN A 129       9.299  -1.208  -4.362  1.00 15.00      A    C  
ATOM   1268  C   GLN A 129       8.453  -1.317  -5.625  1.00 15.00      A    C  
ATOM   1269  O   GLN A 129       7.452  -0.618  -5.777  1.00 15.00      A    O  
ATOM   1270  CB  GLN A 129      10.573  -0.407  -4.643  1.00 15.00      A    C  
ATOM   1271  CG  GLN A 129      11.387  -0.095  -3.398  1.00 15.00      A    C  
ATOM   1272  CD  GLN A 129      11.012   1.228  -2.762  1.00 15.00      A    C  
ATOM   1273  NE2 GLN A 129      10.985   1.263  -1.439  1.00 15.00      A    N  
ATOM   1274  OE1 GLN A 129      10.743   2.207  -3.451  1.00 15.00      A    O  
ATOM   1275  HN  GLN A 129      10.570  -2.821  -3.845  1.00 15.00      A    H  
ATOM   1276 HE21 GLN A 129      11.205   0.445  -0.949  1.00 15.00      A    H  
ATOM   1277 HE22 GLN A 129      10.743   2.108  -1.005  1.00 15.00      A    H  
ATOM   1278  N   TYR A 130       8.851  -2.212  -6.517  1.00 15.00      A    N  
ATOM   1279  CA  TYR A 130       8.128  -2.417  -7.764  1.00 15.00      A    C  
ATOM   1280  C   TYR A 130       6.796  -3.109  -7.514  1.00 15.00      A    C  
ATOM   1281  O   TYR A 130       5.767  -2.717  -8.065  1.00 15.00      A    O  
ATOM   1282  CB  TYR A 130       8.964  -3.243  -8.746  1.00 15.00      A    C  
ATOM   1283  CG  TYR A 130      10.160  -2.512  -9.310  1.00 15.00      A    C  
ATOM   1284  CD1 TYR A 130      10.015  -1.276  -9.927  1.00 15.00      A    C  
ATOM   1285  CD2 TYR A 130      11.433  -3.058  -9.230  1.00 15.00      A    C  
ATOM   1286  CE1 TYR A 130      11.104  -0.603 -10.445  1.00 15.00      A    C  
ATOM   1287  CE2 TYR A 130      12.528  -2.392  -9.745  1.00 15.00      A    C  
ATOM   1288  CZ  TYR A 130      12.358  -1.166 -10.352  1.00 15.00      A    C  
ATOM   1289  OH  TYR A 130      13.448  -0.498 -10.862  1.00 15.00      A    O  
ATOM   1290  HN  TYR A 130       9.652  -2.748  -6.333  1.00 15.00      A    H  
ATOM   1291  HH  TYR A 130      14.113  -1.136 -11.139  1.00 15.00      A    H  
ATOM   1292  N   LEU A 131       6.820  -4.129  -6.665  1.00 15.00      A    N  
ATOM   1293  CA  LEU A 131       5.621  -4.893  -6.353  1.00 15.00      A    C  
ATOM   1294  C   LEU A 131       4.566  -4.054  -5.639  1.00 15.00      A    C  
ATOM   1295  O   LEU A 131       3.385  -4.156  -5.951  1.00 15.00      A    O  
ATOM   1296  CB  LEU A 131       5.958  -6.143  -5.537  1.00 15.00      A    C  
ATOM   1297  CG  LEU A 131       4.818  -7.151  -5.355  1.00 15.00      A    C  
ATOM   1298  CD1 LEU A 131       4.389  -7.730  -6.695  1.00 15.00      A    C  
ATOM   1299  CD2 LEU A 131       5.226  -8.256  -4.394  1.00 15.00      A    C  
ATOM   1300  HN  LEU A 131       7.671  -4.380  -6.245  1.00 15.00      A    H  
ATOM   1301  N   GLU A 132       4.991  -3.223  -4.688  1.00 15.00      A    N  
ATOM   1302  CA  GLU A 132       4.061  -2.381  -3.936  1.00 15.00      A    C  
ATOM   1303  C   GLU A 132       3.296  -1.439  -4.861  1.00 15.00      A    C  
ATOM   1304  O   GLU A 132       2.095  -1.227  -4.690  1.00 15.00      A    O  
ATOM   1305  CB  GLU A 132       4.797  -1.578  -2.855  1.00 15.00      A    C  
ATOM   1306  CG  GLU A 132       3.883  -0.874  -1.860  1.00 15.00      A    C  
ATOM   1307  CD  GLU A 132       4.629   0.068  -0.935  1.00 15.00      A    C  
ATOM   1308  OE1 GLU A 132       4.071   0.449   0.113  1.00 15.00      A    O  
ATOM   1309  OE2 GLU A 132       5.777   0.446  -1.260  1.00 15.00      A    O1-
ATOM   1310  HN  GLU A 132       5.952  -3.176  -4.485  1.00 15.00      A    H  
ATOM   1311  N   ALA A 133       3.996  -0.901  -5.852  1.00 15.00      A    N  
ATOM   1312  CA  ALA A 133       3.401   0.029  -6.806  1.00 15.00      A    C  
ATOM   1313  C   ALA A 133       2.221  -0.575  -7.568  1.00 15.00      A    C  
ATOM   1314  O   ALA A 133       1.227   0.105  -7.822  1.00 15.00      A    O  
ATOM   1315  CB  ALA A 133       4.453   0.541  -7.777  1.00 15.00      A    C  
ATOM   1316  HN  ALA A 133       4.945  -1.130  -5.941  1.00 15.00      A    H  
ATOM   1317  N   VAL A 134       2.321  -1.850  -7.923  1.00 15.00      A    N  
ATOM   1318  CA  VAL A 134       1.256  -2.509  -8.675  1.00 15.00      A    C  
ATOM   1319  C   VAL A 134       0.465  -3.499  -7.824  1.00 15.00      A    C  
ATOM   1320  O   VAL A 134      -0.385  -4.228  -8.335  1.00 15.00      A    O  
ATOM   1321  CB  VAL A 134       1.796  -3.224  -9.933  1.00 15.00      A    C  
ATOM   1322  CG1 VAL A 134       2.255  -2.208 -10.968  1.00 15.00      A    C  
ATOM   1323  CG2 VAL A 134       2.928  -4.176  -9.572  1.00 15.00      A    C  
ATOM   1324  HN  VAL A 134       3.122  -2.359  -7.674  1.00 15.00      A    H  
ATOM   1325  N   ALA A 135       0.720  -3.501  -6.523  1.00 15.00      A    N  
ATOM   1326  CA  ALA A 135       0.036  -4.413  -5.607  1.00 15.00      A    C  
ATOM   1327  C   ALA A 135      -1.444  -4.069  -5.463  1.00 15.00      A    C  
ATOM   1328  O   ALA A 135      -2.244  -4.892  -5.018  1.00 15.00      A    O  
ATOM   1329  CB  ALA A 135       0.712  -4.413  -4.244  1.00 15.00      A    C  
ATOM   1330  HN  ALA A 135       1.394  -2.880  -6.168  1.00 15.00      A    H  
ATOM   1331  N   ILE A 136      -1.803  -2.858  -5.854  1.00 15.00      A    N  
ATOM   1332  CA  ILE A 136      -3.183  -2.401  -5.755  1.00 15.00      A    C  
ATOM   1333  C   ILE A 136      -4.015  -2.822  -6.977  1.00 15.00      A    C  
ATOM   1334  O   ILE A 136      -5.239  -2.707  -6.970  1.00 15.00      A    O  
ATOM   1335  CB  ILE A 136      -3.251  -0.867  -5.553  1.00 15.00      A    C  
ATOM   1336  CG1 ILE A 136      -4.642  -0.420  -5.093  1.00 15.00      A    C  
ATOM   1337  CG2 ILE A 136      -2.826  -0.123  -6.812  1.00 15.00      A    C  
ATOM   1338  CD1 ILE A 136      -5.000  -0.875  -3.694  1.00 15.00      A    C  
ATOM   1339  HN  ILE A 136      -1.123  -2.252  -6.214  1.00 15.00      A    H  
ATOM   1340  N   LEU A 137      -3.343  -3.342  -8.005  1.00 15.00      A    N  
ATOM   1341  CA  LEU A 137      -4.013  -3.771  -9.239  1.00 15.00      A    C  
ATOM   1342  C   LEU A 137      -5.218  -4.696  -9.005  1.00 15.00      A    C  
ATOM   1343  O   LEU A 137      -6.314  -4.395  -9.476  1.00 15.00      A    O  
ATOM   1344  CB  LEU A 137      -3.034  -4.376 -10.254  1.00 15.00      A    C  
ATOM   1345  CG  LEU A 137      -2.171  -3.386 -11.042  1.00 15.00      A    C  
ATOM   1346  CD1 LEU A 137      -1.222  -4.128 -11.970  1.00 15.00      A    C  
ATOM   1347  CD2 LEU A 137      -3.042  -2.419 -11.828  1.00 15.00      A    C  
ATOM   1348  HN  LEU A 137      -2.371  -3.448  -7.931  1.00 15.00      A    H  
ATOM   1349  N   PRO A 138      -5.052  -5.825  -8.275  1.00 15.00      A    N  
ATOM   1350  CA  PRO A 138      -6.163  -6.756  -8.011  1.00 15.00      A    C  
ATOM   1351  C   PRO A 138      -7.345  -6.058  -7.341  1.00 15.00      A    C  
ATOM   1352  O   PRO A 138      -8.504  -6.294  -7.690  1.00 15.00      A    O  
ATOM   1353  CB  PRO A 138      -5.553  -7.784  -7.055  1.00 15.00      A    C  
ATOM   1354  CG  PRO A 138      -4.088  -7.717  -7.305  1.00 15.00      A    C  
ATOM   1355  CD  PRO A 138      -3.793  -6.290  -7.661  1.00 15.00      A    C  
ATOM   1356  N   GLN A 139      -7.034  -5.186  -6.389  1.00 15.00      A    N  
ATOM   1357  CA  GLN A 139      -8.049  -4.439  -5.661  1.00 15.00      A    C  
ATOM   1358  C   GLN A 139      -8.848  -3.535  -6.596  1.00 15.00      A    C  
ATOM   1359  O   GLN A 139     -10.069  -3.417  -6.463  1.00 15.00      A    O  
ATOM   1360  CB  GLN A 139      -7.401  -3.617  -4.541  1.00 15.00      A    C  
ATOM   1361  CG  GLN A 139      -8.387  -2.936  -3.604  1.00 15.00      A    C  
ATOM   1362  CD  GLN A 139      -9.351  -3.910  -2.955  1.00 15.00      A    C  
ATOM   1363  NE2 GLN A 139     -10.491  -4.121  -3.589  1.00 15.00      A    N  
ATOM   1364  OE1 GLN A 139      -9.070  -4.473  -1.899  1.00 15.00      A    O  
ATOM   1365  HN  GLN A 139      -6.091  -5.048  -6.165  1.00 15.00      A    H  
ATOM   1366 HE21 GLN A 139     -10.645  -3.648  -4.436  1.00 15.00      A    H  
ATOM   1367 HE22 GLN A 139     -11.149  -4.725  -3.177  1.00 15.00      A    H  
ATOM   1368  N   ILE A 140      -8.154  -2.895  -7.534  1.00 15.00      A    N  
ATOM   1369  CA  ILE A 140      -8.801  -2.009  -8.502  1.00 15.00      A    C  
ATOM   1370  C   ILE A 140      -9.811  -2.785  -9.346  1.00 15.00      A    C  
ATOM   1371  O   ILE A 140     -10.992  -2.437  -9.396  1.00 15.00      A    O  
ATOM   1372  CB  ILE A 140      -7.772  -1.338  -9.446  1.00 15.00      A    C  
ATOM   1373  CG1 ILE A 140      -6.700  -0.598  -8.641  1.00 15.00      A    C  
ATOM   1374  CG2 ILE A 140      -8.469  -0.383 -10.409  1.00 15.00      A    C  
ATOM   1375  CD1 ILE A 140      -5.617   0.040  -9.489  1.00 15.00      A    C  
ATOM   1376  HN  ILE A 140      -7.180  -3.016  -7.572  1.00 15.00      A    H  
ATOM   1377  N   PHE A 141      -9.336  -3.861  -9.969  1.00 15.00      A    N  
ATOM   1378  CA  PHE A 141     -10.171  -4.701 -10.830  1.00 15.00      A    C  
ATOM   1379  C   PHE A 141     -11.390  -5.254 -10.096  1.00 15.00      A    C  
ATOM   1380  O   PHE A 141     -12.488  -5.306 -10.650  1.00 15.00      A    O  
ATOM   1381  CB  PHE A 141      -9.349  -5.847 -11.428  1.00 15.00      A    C  
ATOM   1382  CG  PHE A 141      -8.490  -5.442 -12.593  1.00 15.00      A    C  
ATOM   1383  CD1 PHE A 141      -8.963  -5.554 -13.890  1.00 15.00      A    C  
ATOM   1384  CD2 PHE A 141      -7.212  -4.950 -12.392  1.00 15.00      A    C  
ATOM   1385  CE1 PHE A 141      -8.177  -5.183 -14.964  1.00 15.00      A    C  
ATOM   1386  CE2 PHE A 141      -6.420  -4.576 -13.460  1.00 15.00      A    C  
ATOM   1387  CZ  PHE A 141      -6.904  -4.692 -14.748  1.00 15.00      A    C  
ATOM   1388  HN  PHE A 141      -8.393  -4.100  -9.845  1.00 15.00      A    H  
ATOM   1389  N   LEU A 142     -11.193  -5.667  -8.850  1.00 15.00      A    N  
ATOM   1390  CA  LEU A 142     -12.280  -6.216  -8.050  1.00 15.00      A    C  
ATOM   1391  C   LEU A 142     -13.368  -5.175  -7.805  1.00 15.00      A    C  
ATOM   1392  O   LEU A 142     -14.557  -5.476  -7.893  1.00 15.00      A    O  
ATOM   1393  CB  LEU A 142     -11.754  -6.743  -6.713  1.00 15.00      A    C  
ATOM   1394  CG  LEU A 142     -12.793  -7.383  -5.790  1.00 15.00      A    C  
ATOM   1395  CD1 LEU A 142     -13.279  -8.704  -6.362  1.00 15.00      A    C  
ATOM   1396  CD2 LEU A 142     -12.226  -7.579  -4.395  1.00 15.00      A    C  
ATOM   1397  HN  LEU A 142     -10.292  -5.608  -8.462  1.00 15.00      A    H  
ATOM   1398  N   LEU A 143     -12.955  -3.949  -7.514  1.00 15.00      A    N  
ATOM   1399  CA  LEU A 143     -13.897  -2.869  -7.245  1.00 15.00      A    C  
ATOM   1400  C   LEU A 143     -14.623  -2.431  -8.510  1.00 15.00      A    C  
ATOM   1401  O   LEU A 143     -15.833  -2.211  -8.492  1.00 15.00      A    O  
ATOM   1402  CB  LEU A 143     -13.188  -1.680  -6.594  1.00 15.00      A    C  
ATOM   1403  CG  LEU A 143     -12.650  -1.910  -5.180  1.00 15.00      A    C  
ATOM   1404  CD1 LEU A 143     -11.852  -0.706  -4.712  1.00 15.00      A    C  
ATOM   1405  CD2 LEU A 143     -13.785  -2.212  -4.213  1.00 15.00      A    C  
ATOM   1406  HN  LEU A 143     -11.992  -3.763  -7.489  1.00 15.00      A    H  
ATOM   1407  N   GLU A 144     -13.880  -2.317  -9.603  1.00 15.00      A    N  
ATOM   1408  CA  GLU A 144     -14.447  -1.907 -10.884  1.00 15.00      A    C  
ATOM   1409  C   GLU A 144     -15.500  -2.903 -11.369  1.00 15.00      A    C  
ATOM   1410  O   GLU A 144     -16.597  -2.521 -11.767  1.00 15.00      A    O  
ATOM   1411  CB  GLU A 144     -13.333  -1.772 -11.931  1.00 15.00      A    C  
ATOM   1412  CG  GLU A 144     -13.826  -1.477 -13.341  1.00 15.00      A    C  
ATOM   1413  CD  GLU A 144     -12.745  -1.642 -14.392  1.00 15.00      A    C  
ATOM   1414  OE1 GLU A 144     -12.866  -1.024 -15.471  1.00 15.00      A    O  
ATOM   1415  OE2 GLU A 144     -11.776  -2.390 -14.138  1.00 15.00      A    O1-
ATOM   1416  HN  GLU A 144     -12.917  -2.504  -9.549  1.00 15.00      A    H  
ATOM   1417  N   TYR A 145     -15.162  -4.183 -11.300  1.00 15.00      A    N  
ATOM   1418  CA  TYR A 145     -16.053  -5.247 -11.752  1.00 15.00      A    C  
ATOM   1419  C   TYR A 145     -17.304  -5.398 -10.881  1.00 15.00      A    C  
ATOM   1420  O   TYR A 145     -18.336  -5.875 -11.352  1.00 15.00      A    O  
ATOM   1421  CB  TYR A 145     -15.290  -6.574 -11.817  1.00 15.00      A    C  
ATOM   1422  CG  TYR A 145     -16.038  -7.695 -12.505  1.00 15.00      A    C  
ATOM   1423  CD1 TYR A 145     -16.635  -8.712 -11.772  1.00 15.00      A    C  
ATOM   1424  CD2 TYR A 145     -16.147  -7.736 -13.889  1.00 15.00      A    C  
ATOM   1425  CE1 TYR A 145     -17.316  -9.737 -12.398  1.00 15.00      A    C  
ATOM   1426  CE2 TYR A 145     -16.826  -8.757 -14.523  1.00 15.00      A    C  
ATOM   1427  CZ  TYR A 145     -17.408  -9.756 -13.773  1.00 15.00      A    C  
ATOM   1428  OH  TYR A 145     -18.085 -10.777 -14.399  1.00 15.00      A    O  
ATOM   1429  HN  TYR A 145     -14.276  -4.421 -10.949  1.00 15.00      A    H  
ATOM   1430  HH  TYR A 145     -18.822 -11.055 -13.852  1.00 15.00      A    H  
ATOM   1431  N   THR A 146     -17.222  -4.999  -9.620  1.00 15.00      A    N  
ATOM   1432  CA  THR A 146     -18.362  -5.138  -8.721  1.00 15.00      A    C  
ATOM   1433  C   THR A 146     -19.145  -3.840  -8.539  1.00 15.00      A    C  
ATOM   1434  O   THR A 146     -20.272  -3.865  -8.036  1.00 15.00      A    O  
ATOM   1435  CB  THR A 146     -17.942  -5.678  -7.338  1.00 15.00      A    C  
ATOM   1436  CG2 THR A 146     -17.458  -7.114  -7.445  1.00 15.00      A    C  
ATOM   1437  OG1 THR A 146     -16.896  -4.860  -6.793  1.00 15.00      A    O  
ATOM   1438  HN  THR A 146     -16.388  -4.604  -9.290  1.00 15.00      A    H  
ATOM   1439  HG1 THR A 146     -16.041  -5.161  -7.136  1.00 15.00      A    H  
ATOM   1440  N   GLU A 147     -18.541  -2.715  -8.931  1.00 15.00      A    N  
ATOM   1441  CA  GLU A 147     -19.166  -1.393  -8.801  1.00 15.00      A    C  
ATOM   1442  C   GLU A 147     -19.528  -1.089  -7.343  1.00 15.00      A    C  
ATOM   1443  O   GLU A 147     -20.359  -0.228  -7.057  1.00 15.00      A    O  
ATOM   1444  CB  GLU A 147     -20.402  -1.262  -9.701  1.00 15.00      A    C  
ATOM   1445  CG  GLU A 147     -20.125  -1.462 -11.183  1.00 15.00      A    C  
ATOM   1446  CD  GLU A 147     -21.303  -1.070 -12.056  1.00 15.00      A    C  
ATOM   1447  OE1 GLU A 147     -21.112  -0.239 -12.972  1.00 15.00      A    O  
ATOM   1448  OE2 GLU A 147     -22.417  -1.588 -11.825  1.00 15.00      A    O1-
ATOM   1449  HN  GLU A 147     -17.648  -2.775  -9.332  1.00 15.00      A    H  
ATOM   1450  N   ARG A 148     -18.877  -1.786  -6.421  1.00 15.00      A    N  
ATOM   1451  CA  ARG A 148     -19.147  -1.610  -5.005  1.00 15.00      A    C  
ATOM   1452  C   ARG A 148     -18.053  -0.798  -4.329  1.00 15.00      A    C  
ATOM   1453  O   ARG A 148     -17.086  -1.346  -3.801  1.00 15.00      A    O  
ATOM   1454  CB  ARG A 148     -19.325  -2.967  -4.314  1.00 15.00      A    C  
ATOM   1455  CG  ARG A 148     -20.519  -3.764  -4.816  1.00 15.00      A    C  
ATOM   1456  CD  ARG A 148     -20.502  -5.185  -4.278  1.00 15.00      A    C  
ATOM   1457  NE  ARG A 148     -21.681  -5.948  -4.694  1.00 15.00      A    N  
ATOM   1458  CZ  ARG A 148     -21.978  -7.170  -4.241  1.00 15.00      A    C  
ATOM   1459  NH1 ARG A 148     -21.181  -7.769  -3.361  1.00 15.00      A    N1+
ATOM   1460  NH2 ARG A 148     -23.071  -7.793  -4.671  1.00 15.00      A    N  
ATOM   1461  HN  ARG A 148     -18.187  -2.424  -6.705  1.00 15.00      A    H  
ATOM   1462  HE  ARG A 148     -22.277  -5.524  -5.351  1.00 15.00      A    H  
ATOM   1463 HH11 ARG A 148     -21.410  -8.722  -3.007  1.00 15.00      A    H  
ATOM   1464 HH12 ARG A 148     -20.320  -7.289  -3.023  1.00 15.00      A    H  
ATOM   1465 HH21 ARG A 148     -23.700  -7.331  -5.363  1.00 15.00      A    H  
ATOM   1466 HH22 ARG A 148     -23.305  -8.744  -4.319  1.00 15.00      A    H  
ATOM   1467  N   TYR A 149     -18.207   0.516  -4.365  1.00 15.00      A    N  
ATOM   1468  CA  TYR A 149     -17.243   1.416  -3.756  1.00 15.00      A    C  
ATOM   1469  C   TYR A 149     -17.701   1.832  -2.360  1.00 15.00      A    C  
ATOM   1470  O   TYR A 149     -18.297   2.898  -2.181  1.00 15.00      A    O  
ATOM   1471  CB  TYR A 149     -17.012   2.645  -4.640  1.00 15.00      A    C  
ATOM   1472  CG  TYR A 149     -16.270   2.358  -5.931  1.00 15.00      A    C  
ATOM   1473  CD1 TYR A 149     -16.906   1.743  -7.004  1.00 15.00      A    C  
ATOM   1474  CD2 TYR A 149     -14.933   2.704  -6.076  1.00 15.00      A    C  
ATOM   1475  CE1 TYR A 149     -16.230   1.483  -8.182  1.00 15.00      A    C  
ATOM   1476  CE2 TYR A 149     -14.250   2.449  -7.250  1.00 15.00      A    C  
ATOM   1477  CZ  TYR A 149     -14.902   1.838  -8.301  1.00 15.00      A    C  
ATOM   1478  OH  TYR A 149     -14.226   1.582  -9.472  1.00 15.00      A    O  
ATOM   1479  HN  TYR A 149     -18.991   0.891  -4.819  1.00 15.00      A    H  
ATOM   1480  HH  TYR A 149     -13.593   2.289  -9.643  1.00 15.00      A    H  
ATOM   1481  N   ASP A 150     -17.446   0.957  -1.390  1.00 15.00      A    N  
ATOM   1482  CA  ASP A 150     -17.805   1.204   0.009  1.00 15.00      A    C  
ATOM   1483  C   ASP A 150     -17.058   2.425   0.539  1.00 15.00      A    C  
ATOM   1484  O   ASP A 150     -15.883   2.626   0.230  1.00 15.00      A    O  
ATOM   1485  CB  ASP A 150     -17.488  -0.043   0.856  1.00 15.00      A    C  
ATOM   1486  CG  ASP A 150     -17.757   0.114   2.349  1.00 15.00      A    C  
ATOM   1487  OD1 ASP A 150     -18.464   1.063   2.745  1.00 15.00      A    O  
ATOM   1488  OD2 ASP A 150     -17.256  -0.727   3.130  1.00 15.00      A    O1-
ATOM   1489  HN  ASP A 150     -17.008   0.116  -1.623  1.00 15.00      A    H  
ATOM   1490  N   ALA A 151     -17.752   3.227   1.342  1.00 15.00      A    N  
ATOM   1491  CA  ALA A 151     -17.188   4.444   1.918  1.00 15.00      A    C  
ATOM   1492  C   ALA A 151     -15.933   4.152   2.734  1.00 15.00      A    C  
ATOM   1493  O   ALA A 151     -14.988   4.941   2.740  1.00 15.00      A    O  
ATOM   1494  CB  ALA A 151     -18.225   5.146   2.779  1.00 15.00      A    C  
ATOM   1495  HN  ALA A 151     -18.670   2.972   1.575  1.00 15.00      A    H  
ATOM   1496  N   LEU A 152     -15.931   3.014   3.420  1.00 15.00      A    N  
ATOM   1497  CA  LEU A 152     -14.787   2.615   4.230  1.00 15.00      A    C  
ATOM   1498  C   LEU A 152     -13.619   2.219   3.333  1.00 15.00      A    C  
ATOM   1499  O   LEU A 152     -12.453   2.394   3.693  1.00 15.00      A    O  
ATOM   1500  CB  LEU A 152     -15.166   1.482   5.184  1.00 15.00      A    C  
ATOM   1501  CG  LEU A 152     -16.154   1.853   6.295  1.00 15.00      A    C  
ATOM   1502  CD1 LEU A 152     -16.524   0.634   7.123  1.00 15.00      A    C  
ATOM   1503  CD2 LEU A 152     -15.581   2.949   7.183  1.00 15.00      A    C  
ATOM   1504  HN  LEU A 152     -16.718   2.425   3.374  1.00 15.00      A    H  
ATOM   1505  N   THR A 153     -13.944   1.692   2.158  1.00 15.00      A    N  
ATOM   1506  CA  THR A 153     -12.932   1.307   1.187  1.00 15.00      A    C  
ATOM   1507  C   THR A 153     -12.298   2.563   0.592  1.00 15.00      A    C  
ATOM   1508  O   THR A 153     -11.081   2.639   0.443  1.00 15.00      A    O  
ATOM   1509  CB  THR A 153     -13.524   0.439   0.056  1.00 15.00      A    C  
ATOM   1510  CG2 THR A 153     -12.409  -0.194  -0.765  1.00 15.00      A    C  
ATOM   1511  OG1 THR A 153     -14.341  -0.600   0.623  1.00 15.00      A    O  
ATOM   1512  HN  THR A 153     -14.888   1.556   1.941  1.00 15.00      A    H  
ATOM   1513  HG1 THR A 153     -15.021  -0.853  -0.010  1.00 15.00      A    H  
ATOM   1514  N   SER A 154     -13.137   3.550   0.268  1.00 15.00      A    N  
ATOM   1515  CA  SER A 154     -12.667   4.817  -0.291  1.00 15.00      A    C  
ATOM   1516  C   SER A 154     -11.658   5.482   0.650  1.00 15.00      A    C  
ATOM   1517  O   SER A 154     -10.620   5.981   0.212  1.00 15.00      A    O  
ATOM   1518  CB  SER A 154     -13.849   5.760  -0.550  1.00 15.00      A    C  
ATOM   1519  OG  SER A 154     -14.899   5.097  -1.233  1.00 15.00      A    O  
ATOM   1520  HN  SER A 154     -14.104   3.416   0.388  1.00 15.00      A    H  
ATOM   1521  HG  SER A 154     -15.667   5.686  -1.292  1.00 15.00      A    H  
ATOM   1522  N   HIS A 155     -11.972   5.474   1.946  1.00 15.00      A    N  
ATOM   1523  CA  HIS A 155     -11.095   6.063   2.956  1.00 15.00      A    C  
ATOM   1524  C   HIS A 155      -9.761   5.334   3.006  1.00 15.00      A    C  
ATOM   1525  O   HIS A 155      -8.696   5.954   3.054  1.00 15.00      A    O  
ATOM   1526  CB  HIS A 155     -11.750   6.016   4.337  1.00 15.00      A    C  
ATOM   1527  CG  HIS A 155     -12.677   7.155   4.597  1.00 15.00      A    C  
ATOM   1528  CD2 HIS A 155     -13.930   7.145   5.110  1.00 15.00      A    C  
ATOM   1529  ND1 HIS A 155     -12.315   8.447   4.309  1.00 15.00      A    N  
ATOM   1530  CE1 HIS A 155     -13.346   9.196   4.649  1.00 15.00      A    C  
ATOM   1531  NE2 HIS A 155     -14.346   8.451   5.137  1.00 15.00      A    N  
ATOM   1532  HN  HIS A 155     -12.821   5.067   2.228  1.00 15.00      A    H  
ATOM   1533  HE2 HIS A 155     -15.211   8.777   5.457  1.00 15.00      A    H  
ATOM   1534  N   TYR A 156      -9.833   4.012   2.997  1.00 15.00      A    N  
ATOM   1535  CA  TYR A 156      -8.648   3.171   3.026  1.00 15.00      A    C  
ATOM   1536  C   TYR A 156      -7.783   3.414   1.784  1.00 15.00      A    C  
ATOM   1537  O   TYR A 156      -6.564   3.546   1.882  1.00 15.00      A    O  
ATOM   1538  CB  TYR A 156      -9.074   1.699   3.151  1.00 15.00      A    C  
ATOM   1539  CG  TYR A 156      -8.171   0.693   2.474  1.00 15.00      A    C  
ATOM   1540  CD1 TYR A 156      -6.935   0.361   3.012  1.00 15.00      A    C  
ATOM   1541  CD2 TYR A 156      -8.565   0.066   1.299  1.00 15.00      A    C  
ATOM   1542  CE1 TYR A 156      -6.117  -0.565   2.398  1.00 15.00      A    C  
ATOM   1543  CE2 TYR A 156      -7.753  -0.860   0.678  1.00 15.00      A    C  
ATOM   1544  CZ  TYR A 156      -6.531  -1.172   1.232  1.00 15.00      A    C  
ATOM   1545  OH  TYR A 156      -5.719  -2.094   0.616  1.00 15.00      A    O  
ATOM   1546  HN  TYR A 156     -10.716   3.586   2.979  1.00 15.00      A    H  
ATOM   1547  HH  TYR A 156      -5.672  -1.899  -0.322  1.00 15.00      A    H  
ATOM   1548  N   LEU A 157      -8.429   3.498   0.624  1.00 15.00      A    N  
ATOM   1549  CA  LEU A 157      -7.734   3.735  -0.640  1.00 15.00      A    C  
ATOM   1550  C   LEU A 157      -7.105   5.123  -0.672  1.00 15.00      A    C  
ATOM   1551  O   LEU A 157      -5.987   5.296  -1.156  1.00 15.00      A    O  
ATOM   1552  CB  LEU A 157      -8.700   3.581  -1.816  1.00 15.00      A    C  
ATOM   1553  CG  LEU A 157      -9.279   2.185  -2.037  1.00 15.00      A    C  
ATOM   1554  CD1 LEU A 157     -10.440   2.242  -3.017  1.00 15.00      A    C  
ATOM   1555  CD2 LEU A 157      -8.205   1.230  -2.532  1.00 15.00      A    C  
ATOM   1556  HN  LEU A 157      -9.406   3.387   0.617  1.00 15.00      A    H  
ATOM   1557  N   PHE A 158      -7.838   6.107  -0.164  1.00 15.00      A    N  
ATOM   1558  CA  PHE A 158      -7.361   7.484  -0.119  1.00 15.00      A    C  
ATOM   1559  C   PHE A 158      -6.056   7.574   0.665  1.00 15.00      A    C  
ATOM   1560  O   PHE A 158      -5.080   8.172   0.208  1.00 15.00      A    O  
ATOM   1561  CB  PHE A 158      -8.426   8.392   0.508  1.00 15.00      A    C  
ATOM   1562  CG  PHE A 158      -8.091   9.857   0.466  1.00 15.00      A    C  
ATOM   1563  CD1 PHE A 158      -7.952  10.516  -0.745  1.00 15.00      A    C  
ATOM   1564  CD2 PHE A 158      -7.918  10.576   1.637  1.00 15.00      A    C  
ATOM   1565  CE1 PHE A 158      -7.647  11.864  -0.788  1.00 15.00      A    C  
ATOM   1566  CE2 PHE A 158      -7.613  11.924   1.603  1.00 15.00      A    C  
ATOM   1567  CZ  PHE A 158      -7.477  12.570   0.388  1.00 15.00      A    C  
ATOM   1568  HN  PHE A 158      -8.737   5.903   0.181  1.00 15.00      A    H  
ATOM   1569  N   CYS A 159      -6.036   6.956   1.838  1.00 15.00      A    N  
ATOM   1570  CA  CYS A 159      -4.849   6.957   2.679  1.00 15.00      A    C  
ATOM   1571  C   CYS A 159      -3.734   6.132   2.040  1.00 15.00      A    C  
ATOM   1572  O   CYS A 159      -2.555   6.475   2.145  1.00 15.00      A    O  
ATOM   1573  CB  CYS A 159      -5.180   6.424   4.071  1.00 15.00      A    C  
ATOM   1574  SG  CYS A 159      -6.619   7.201   4.837  1.00 15.00      A    S  
ATOM   1575  HN  CYS A 159      -6.843   6.492   2.148  1.00 15.00      A    H  
ATOM   1576  HG  CYS A 159      -7.705   6.733   4.230  1.00 15.00      A    H  
ATOM   1577  N   LEU A 160      -4.117   5.063   1.342  1.00 15.00      A    N  
ATOM   1578  CA  LEU A 160      -3.154   4.192   0.678  1.00 15.00      A    C  
ATOM   1579  C   LEU A 160      -2.608   4.849  -0.589  1.00 15.00      A    C  
ATOM   1580  O   LEU A 160      -1.811   4.262  -1.318  1.00 15.00      A    O  
ATOM   1581  CB  LEU A 160      -3.776   2.828   0.361  1.00 15.00      A    C  
ATOM   1582  CG  LEU A 160      -2.802   1.649   0.253  1.00 15.00      A    C  
ATOM   1583  CD1 LEU A 160      -2.044   1.446   1.559  1.00 15.00      A    C  
ATOM   1584  CD2 LEU A 160      -3.542   0.381  -0.136  1.00 15.00      A    C  
ATOM   1585  HN  LEU A 160      -5.075   4.853   1.275  1.00 15.00      A    H  
ATOM   1586  N   GLY A 161      -3.063   6.064  -0.849  1.00 15.00      A    N  
ATOM   1587  CA  GLY A 161      -2.597   6.808  -1.995  1.00 15.00      A    C  
ATOM   1588  C   GLY A 161      -1.835   8.039  -1.554  1.00 15.00      A    C  
ATOM   1589  O   GLY A 161      -0.758   8.338  -2.071  1.00 15.00      A    O  
ATOM   1590  HN  GLY A 161      -3.741   6.454  -0.260  1.00 15.00      A    H  
ATOM   1591  N   ALA A 162      -2.392   8.734  -0.566  1.00 15.00      A    N  
ATOM   1592  CA  ALA A 162      -1.787   9.947  -0.026  1.00 15.00      A    C  
ATOM   1593  C   ALA A 162      -0.397   9.687   0.548  1.00 15.00      A    C  
ATOM   1594  O   ALA A 162       0.492  10.532   0.426  1.00 15.00      A    O  
ATOM   1595  CB  ALA A 162      -2.692  10.578   1.020  1.00 15.00      A    C  
ATOM   1596  HN  ALA A 162      -3.251   8.427  -0.197  1.00 15.00      A    H  
ATOM   1597  N   TYR A 163      -0.209   8.521   1.168  1.00 15.00      A    N  
ATOM   1598  CA  TYR A 163       1.086   8.165   1.750  1.00 15.00      A    C  
ATOM   1599  C   TYR A 163       2.181   8.169   0.684  1.00 15.00      A    C  
ATOM   1600  O   TYR A 163       3.329   8.517   0.957  1.00 15.00      A    O  
ATOM   1601  CB  TYR A 163       1.026   6.807   2.471  1.00 15.00      A    C  
ATOM   1602  CG  TYR A 163       1.428   5.616   1.622  1.00 15.00      A    C  
ATOM   1603  CD1 TYR A 163       2.733   5.130   1.636  1.00 15.00      A    C  
ATOM   1604  CD2 TYR A 163       0.507   4.987   0.801  1.00 15.00      A    C  
ATOM   1605  CE1 TYR A 163       3.102   4.053   0.850  1.00 15.00      A    C  
ATOM   1606  CE2 TYR A 163       0.867   3.909   0.018  1.00 15.00      A    C  
ATOM   1607  CZ  TYR A 163       2.163   3.447   0.044  1.00 15.00      A    C  
ATOM   1608  OH  TYR A 163       2.518   2.383  -0.750  1.00 15.00      A    O  
ATOM   1609  HN  TYR A 163      -0.960   7.893   1.249  1.00 15.00      A    H  
ATOM   1610  HH  TYR A 163       3.042   1.744  -0.229  1.00 15.00      A    H  
ATOM   1611  N   ARG A 164       1.811   7.796  -0.536  1.00 15.00      A    N  
ATOM   1612  CA  ARG A 164       2.757   7.755  -1.636  1.00 15.00      A    C  
ATOM   1613  C   ARG A 164       3.070   9.165  -2.114  1.00 15.00      A    C  
ATOM   1614  O   ARG A 164       4.223   9.491  -2.389  1.00 15.00      A    O  
ATOM   1615  CB  ARG A 164       2.224   6.900  -2.789  1.00 15.00      A    C  
ATOM   1616  CG  ARG A 164       3.196   6.755  -3.950  1.00 15.00      A    C  
ATOM   1617  CD  ARG A 164       4.510   6.134  -3.499  1.00 15.00      A    C  
ATOM   1618  NE  ARG A 164       4.431   4.677  -3.419  1.00 15.00      A    N  
ATOM   1619  CZ  ARG A 164       5.162   3.925  -2.596  1.00 15.00      A    C  
ATOM   1620  NH1 ARG A 164       6.037   4.485  -1.767  1.00 15.00      A    N1+
ATOM   1621  NH2 ARG A 164       5.017   2.611  -2.613  1.00 15.00      A    N  
ATOM   1622  HN  ARG A 164       0.874   7.556  -0.700  1.00 15.00      A    H  
ATOM   1623  HE  ARG A 164       3.790   4.228  -4.017  1.00 15.00      A    H  
ATOM   1624 HH11 ARG A 164       6.159   5.517  -1.756  1.00 15.00      A    H  
ATOM   1625 HH12 ARG A 164       6.605   3.891  -1.128  1.00 15.00      A    H  
ATOM   1626 HH21 ARG A 164       4.329   2.169  -3.271  1.00 15.00      A    H  
ATOM   1627 HH22 ARG A 164       5.577   1.997  -1.969  1.00 15.00      A    H  
ATOM   1628  N   VAL A 165       2.037   9.996  -2.187  1.00 15.00      A    N  
ATOM   1629  CA  VAL A 165       2.191  11.377  -2.625  1.00 15.00      A    C  
ATOM   1630  C   VAL A 165       3.140  12.129  -1.696  1.00 15.00      A    C  
ATOM   1631  O   VAL A 165       4.098  12.756  -2.148  1.00 15.00      A    O  
ATOM   1632  CB  VAL A 165       0.829  12.106  -2.676  1.00 15.00      A    C  
ATOM   1633  CG1 VAL A 165       1.001  13.547  -3.135  1.00 15.00      A    C  
ATOM   1634  CG2 VAL A 165      -0.137  11.367  -3.589  1.00 15.00      A    C  
ATOM   1635  HN  VAL A 165       1.145   9.671  -1.938  1.00 15.00      A    H  
ATOM   1636  N   VAL A 166       2.883  12.033  -0.395  1.00 15.00      A    N  
ATOM   1637  CA  VAL A 166       3.713  12.701   0.604  1.00 15.00      A    C  
ATOM   1638  C   VAL A 166       5.146  12.173   0.554  1.00 15.00      A    C  
ATOM   1639  O   VAL A 166       6.106  12.939   0.651  1.00 15.00      A    O  
ATOM   1640  CB  VAL A 166       3.142  12.529   2.028  1.00 15.00      A    C  
ATOM   1641  CG1 VAL A 166       4.026  13.222   3.055  1.00 15.00      A    C  
ATOM   1642  CG2 VAL A 166       1.723  13.072   2.098  1.00 15.00      A    C  
ATOM   1643  HN  VAL A 166       2.113  11.499  -0.097  1.00 15.00      A    H  
ATOM   1644  N   TYR A 167       5.283  10.863   0.378  1.00 15.00      A    N  
ATOM   1645  CA  TYR A 167       6.596  10.238   0.305  1.00 15.00      A    C  
ATOM   1646  C   TYR A 167       7.363  10.719  -0.923  1.00 15.00      A    C  
ATOM   1647  O   TYR A 167       8.579  10.895  -0.875  1.00 15.00      A    O  
ATOM   1648  CB  TYR A 167       6.477   8.714   0.312  1.00 15.00      A    C  
ATOM   1649  CG  TYR A 167       7.010   8.072   1.573  1.00 15.00      A    C  
ATOM   1650  CD1 TYR A 167       8.106   7.225   1.527  1.00 15.00      A    C  
ATOM   1651  CD2 TYR A 167       6.423   8.317   2.809  1.00 15.00      A    C  
ATOM   1652  CE1 TYR A 167       8.604   6.638   2.672  1.00 15.00      A    C  
ATOM   1653  CE2 TYR A 167       6.916   7.733   3.963  1.00 15.00      A    C  
ATOM   1654  CZ  TYR A 167       8.008   6.893   3.887  1.00 15.00      A    C  
ATOM   1655  OH  TYR A 167       8.511   6.309   5.028  1.00 15.00      A    O  
ATOM   1656  HN  TYR A 167       4.480  10.305   0.298  1.00 15.00      A    H  
ATOM   1657  HH  TYR A 167       7.790   6.193   5.683  1.00 15.00      A    H  
ATOM   1658  N   MET A 168       6.645  10.940  -2.020  1.00 15.00      A    N  
ATOM   1659  CA  MET A 168       7.263  11.426  -3.248  1.00 15.00      A    C  
ATOM   1660  C   MET A 168       7.818  12.827  -3.025  1.00 15.00      A    C  
ATOM   1661  O   MET A 168       8.894  13.169  -3.515  1.00 15.00      A    O  
ATOM   1662  CB  MET A 168       6.268  11.422  -4.411  1.00 15.00      A    C  
ATOM   1663  CG  MET A 168       6.033  10.050  -5.021  1.00 15.00      A    C  
ATOM   1664  SD  MET A 168       4.924  10.094  -6.444  1.00 15.00      A    S  
ATOM   1665  CE  MET A 168       5.921  10.998  -7.627  1.00 15.00      A    C  
ATOM   1666  HN  MET A 168       5.677  10.770  -2.004  1.00 15.00      A    H  
ATOM   1667  N   ILE A 169       7.075  13.629  -2.268  1.00 15.00      A    N  
ATOM   1668  CA  ILE A 169       7.497  14.984  -1.943  1.00 15.00      A    C  
ATOM   1669  C   ILE A 169       8.750  14.922  -1.073  1.00 15.00      A    C  
ATOM   1670  O   ILE A 169       9.681  15.709  -1.244  1.00 15.00      A    O  
ATOM   1671  CB  ILE A 169       6.388  15.759  -1.195  1.00 15.00      A    C  
ATOM   1672  CG1 ILE A 169       5.099  15.779  -2.022  1.00 15.00      A    C  
ATOM   1673  CG2 ILE A 169       6.840  17.180  -0.881  1.00 15.00      A    C  
ATOM   1674  CD1 ILE A 169       3.888  16.276  -1.261  1.00 15.00      A    C  
ATOM   1675  HN  ILE A 169       6.216  13.299  -1.924  1.00 15.00      A    H  
ATOM   1676  N   HIS A 170       8.764  13.960  -0.154  1.00 15.00      A    N  
ATOM   1677  CA  HIS A 170       9.898  13.756   0.739  1.00 15.00      A    C  
ATOM   1678  C   HIS A 170      11.155  13.463  -0.074  1.00 15.00      A    C  
ATOM   1679  O   HIS A 170      12.208  14.065   0.150  1.00 15.00      A    O  
ATOM   1680  CB  HIS A 170       9.609  12.596   1.699  1.00 15.00      A    C  
ATOM   1681  CG  HIS A 170      10.655  12.390   2.753  1.00 15.00      A    C  
ATOM   1682  CD2 HIS A 170      10.825  13.036   3.931  1.00 15.00      A    C  
ATOM   1683  ND1 HIS A 170      11.629  11.429   2.621  1.00 15.00      A    N  
ATOM   1684  CE1 HIS A 170      12.364  11.507   3.712  1.00 15.00      A    C  
ATOM   1685  NE2 HIS A 170      11.915  12.465   4.533  1.00 15.00      A    N  
ATOM   1686  HN  HIS A 170       7.981  13.371  -0.072  1.00 15.00      A    H  
ATOM   1687  HE2 HIS A 170      12.292  12.712   5.408  1.00 15.00      A    H  
ATOM   1688  N   TRP A 171      11.030  12.544  -1.027  1.00 15.00      A    N  
ATOM   1689  CA  TRP A 171      12.147  12.176  -1.888  1.00 15.00      A    C  
ATOM   1690  C   TRP A 171      12.589  13.362  -2.741  1.00 15.00      A    C  
ATOM   1691  O   TRP A 171      13.778  13.541  -2.998  1.00 15.00      A    O  
ATOM   1692  CB  TRP A 171      11.791  10.979  -2.774  1.00 15.00      A    C  
ATOM   1693  CG  TRP A 171      11.684   9.682  -2.026  1.00 15.00      A    C  
ATOM   1694  CD1 TRP A 171      12.522   9.225  -1.048  1.00 15.00      A    C  
ATOM   1695  CD2 TRP A 171      10.685   8.670  -2.201  1.00 15.00      A    C  
ATOM   1696  CE2 TRP A 171      10.979   7.632  -1.293  1.00 15.00      A    C  
ATOM   1697  CE3 TRP A 171       9.571   8.541  -3.036  1.00 15.00      A    C  
ATOM   1698  NE1 TRP A 171      12.105   7.995  -0.601  1.00 15.00      A    N  
ATOM   1699  CZ2 TRP A 171      10.196   6.483  -1.197  1.00 15.00      A    C  
ATOM   1700  CZ3 TRP A 171       8.796   7.401  -2.938  1.00 15.00      A    C  
ATOM   1701  CH2 TRP A 171       9.112   6.387  -2.027  1.00 15.00      A    C  
ATOM   1702  HN  TRP A 171      10.164  12.092  -1.146  1.00 15.00      A    H  
ATOM   1703  HE1 TRP A 171      12.544   7.460   0.108  1.00 15.00      A    H  
ATOM   1704  N   ALA A 172      11.627  14.176  -3.164  1.00 15.00      A    N  
ATOM   1705  CA  ALA A 172      11.920  15.353  -3.974  1.00 15.00      A    C  
ATOM   1706  C   ALA A 172      12.795  16.331  -3.197  1.00 15.00      A    C  
ATOM   1707  O   ALA A 172      13.817  16.797  -3.700  1.00 15.00      A    O  
ATOM   1708  CB  ALA A 172      10.635  16.026  -4.431  1.00 15.00      A    C  
ATOM   1709  HN  ALA A 172      10.694  13.975  -2.931  1.00 15.00      A    H  
ATOM   1710  N   ILE A 173      12.394  16.627  -1.962  1.00 15.00      A    N  
ATOM   1711  CA  ILE A 173      13.154  17.535  -1.106  1.00 15.00      A    C  
ATOM   1712  C   ILE A 173      14.527  16.932  -0.822  1.00 15.00      A    C  
ATOM   1713  O   ILE A 173      15.547  17.626  -0.830  1.00 15.00      A    O  
ATOM   1714  CB  ILE A 173      12.425  17.788   0.233  1.00 15.00      A    C  
ATOM   1715  CG1 ILE A 173      11.013  18.325  -0.019  1.00 15.00      A    C  
ATOM   1716  CG2 ILE A 173      13.216  18.756   1.103  1.00 15.00      A    C  
ATOM   1717  CD1 ILE A 173      10.144  18.373   1.221  1.00 15.00      A    C  
ATOM   1718  HN  ILE A 173      11.563  16.228  -1.618  1.00 15.00      A    H  
ATOM   1719  N   ARG A 174      14.537  15.625  -0.596  1.00 15.00      A    N  
ATOM   1720  CA  ARG A 174      15.763  14.889  -0.322  1.00 15.00      A    C  
ATOM   1721  C   ARG A 174      16.723  15.000  -1.505  1.00 15.00      A    C  
ATOM   1722  O   ARG A 174      17.931  15.124  -1.327  1.00 15.00      A    O  
ATOM   1723  CB  ARG A 174      15.423  13.420  -0.065  1.00 15.00      A    C  
ATOM   1724  CG  ARG A 174      16.517  12.606   0.606  1.00 15.00      A    C  
ATOM   1725  CD  ARG A 174      16.163  11.130   0.578  1.00 15.00      A    C  
ATOM   1726  NE  ARG A 174      16.884  10.352   1.581  1.00 15.00      A    N  
ATOM   1727  CZ  ARG A 174      16.412   9.229   2.119  1.00 15.00      A    C  
ATOM   1728  NH1 ARG A 174      15.222   8.762   1.746  1.00 15.00      A    N1+
ATOM   1729  NH2 ARG A 174      17.129   8.578   3.023  1.00 15.00      A    N  
ATOM   1730  HN  ARG A 174      13.683  15.137  -0.608  1.00 15.00      A    H  
ATOM   1731  HE  ARG A 174      17.776  10.679   1.859  1.00 15.00      A    H  
ATOM   1732 HH11 ARG A 174      14.661   9.274   1.036  1.00 15.00      A    H  
ATOM   1733 HH12 ARG A 174      14.839   7.877   2.157  1.00 15.00      A    H  
ATOM   1734 HH21 ARG A 174      18.063   8.946   3.307  1.00 15.00      A    H  
ATOM   1735 HH22 ARG A 174      16.769   7.691   3.445  1.00 15.00      A    H  
ATOM   1736  N   TYR A 175      16.171  14.967  -2.710  1.00 15.00      A    N  
ATOM   1737  CA  TYR A 175      16.964  15.064  -3.930  1.00 15.00      A    C  
ATOM   1738  C   TYR A 175      17.480  16.486  -4.143  1.00 15.00      A    C  
ATOM   1739  O   TYR A 175      18.548  16.689  -4.708  1.00 15.00      A    O  
ATOM   1740  CB  TYR A 175      16.128  14.612  -5.135  1.00 15.00      A    C  
ATOM   1741  CG  TYR A 175      16.860  14.629  -6.460  1.00 15.00      A    C  
ATOM   1742  CD1 TYR A 175      17.956  13.805  -6.685  1.00 15.00      A    C  
ATOM   1743  CD2 TYR A 175      16.448  15.466  -7.489  1.00 15.00      A    C  
ATOM   1744  CE1 TYR A 175      18.620  13.816  -7.898  1.00 15.00      A    C  
ATOM   1745  CE2 TYR A 175      17.106  15.484  -8.703  1.00 15.00      A    C  
ATOM   1746  CZ  TYR A 175      18.191  14.658  -8.902  1.00 15.00      A    C  
ATOM   1747  OH  TYR A 175      18.847  14.670 -10.113  1.00 15.00      A    O  
ATOM   1748  HN  TYR A 175      15.196  14.863  -2.784  1.00 15.00      A    H  
ATOM   1749  HH  TYR A 175      19.202  13.796 -10.293  1.00 15.00      A    H  
ATOM   1750  N   TYR A 176      16.719  17.462  -3.676  1.00 15.00      A    N  
ATOM   1751  CA  TYR A 176      17.093  18.863  -3.828  1.00 15.00      A    C  
ATOM   1752  C   TYR A 176      18.210  19.270  -2.863  1.00 15.00      A    C  
ATOM   1753  O   TYR A 176      19.055  20.102  -3.195  1.00 15.00      A    O  
ATOM   1754  CB  TYR A 176      15.863  19.760  -3.634  1.00 15.00      A    C  
ATOM   1755  CG  TYR A 176      16.128  21.239  -3.817  1.00 15.00      A    C  
ATOM   1756  CD1 TYR A 176      16.429  21.763  -5.068  1.00 15.00      A    C  
ATOM   1757  CD2 TYR A 176      16.072  22.114  -2.738  1.00 15.00      A    C  
ATOM   1758  CE1 TYR A 176      16.668  23.113  -5.239  1.00 15.00      A    C  
ATOM   1759  CE2 TYR A 176      16.311  23.466  -2.901  1.00 15.00      A    C  
ATOM   1760  CZ  TYR A 176      16.608  23.959  -4.153  1.00 15.00      A    C  
ATOM   1761  OH  TYR A 176      16.845  25.304  -4.320  1.00 15.00      A    O  
ATOM   1762  HN  TYR A 176      15.877  17.237  -3.226  1.00 15.00      A    H  
ATOM   1763  HH  TYR A 176      17.426  25.616  -3.622  1.00 15.00      A    H  
ATOM   1764  N   ILE A 177      18.216  18.680  -1.674  1.00 15.00      A    N  
ATOM   1765  CA  ILE A 177      19.220  19.019  -0.666  1.00 15.00      A    C  
ATOM   1766  C   ILE A 177      20.346  17.987  -0.561  1.00 15.00      A    C  
ATOM   1767  O   ILE A 177      21.522  18.343  -0.521  1.00 15.00      A    O  
ATOM   1768  CB  ILE A 177      18.577  19.206   0.728  1.00 15.00      A    C  
ATOM   1769  CG1 ILE A 177      17.420  20.206   0.657  1.00 15.00      A    C  
ATOM   1770  CG2 ILE A 177      19.616  19.663   1.745  1.00 15.00      A    C  
ATOM   1771  CD1 ILE A 177      16.610  20.300   1.933  1.00 15.00      A    C  
ATOM   1772  HN  ILE A 177      17.526  18.016  -1.466  1.00 15.00      A    H  
ATOM   1773  N   TYR A 178      19.989  16.712  -0.517  1.00 15.00      A    N  
ATOM   1774  CA  TYR A 178      20.983  15.653  -0.367  1.00 15.00      A    C  
ATOM   1775  C   TYR A 178      21.372  15.011  -1.692  1.00 15.00      A    C  
ATOM   1776  O   TYR A 178      22.476  14.483  -1.823  1.00 15.00      A    O  
ATOM   1777  CB  TYR A 178      20.478  14.581   0.603  1.00 15.00      A    C  
ATOM   1778  CG  TYR A 178      20.039  15.123   1.943  1.00 15.00      A    C  
ATOM   1779  CD1 TYR A 178      20.971  15.505   2.899  1.00 15.00      A    C  
ATOM   1780  CD2 TYR A 178      18.692  15.255   2.250  1.00 15.00      A    C  
ATOM   1781  CE1 TYR A 178      20.571  16.003   4.125  1.00 15.00      A    C  
ATOM   1782  CE2 TYR A 178      18.284  15.751   3.472  1.00 15.00      A    C  
ATOM   1783  CZ  TYR A 178      19.227  16.124   4.405  1.00 15.00      A    C  
ATOM   1784  OH  TYR A 178      18.823  16.621   5.623  1.00 15.00      A    O  
ATOM   1785  HN  TYR A 178      19.042  16.473  -0.601  1.00 15.00      A    H  
ATOM   1786  HH  TYR A 178      19.367  17.377   5.855  1.00 15.00      A    H  
ATOM   1787  N   HIS A 179      20.446  15.024  -2.649  1.00 15.00      A    N  
ATOM   1788  CA  HIS A 179      20.667  14.443  -3.981  1.00 15.00      A    C  
ATOM   1789  C   HIS A 179      20.741  12.914  -3.950  1.00 15.00      A    C  
ATOM   1790  O   HIS A 179      20.880  12.267  -4.987  1.00 15.00      A    O  
ATOM   1791  CB  HIS A 179      21.893  15.046  -4.682  1.00 15.00      A    C  
ATOM   1792  CG  HIS A 179      21.695  16.459  -5.142  1.00 15.00      A    C  
ATOM   1793  CD2 HIS A 179      21.613  17.600  -4.411  1.00 15.00      A    C  
ATOM   1794  ND1 HIS A 179      21.551  16.766  -6.475  1.00 15.00      A    N  
ATOM   1795  CE1 HIS A 179      21.383  18.074  -6.528  1.00 15.00      A    C  
ATOM   1796  NE2 HIS A 179      21.413  18.619  -5.305  1.00 15.00      A    N  
ATOM   1797  HN  HIS A 179      19.580  15.442  -2.458  1.00 15.00      A    H  
ATOM   1798  HE2 HIS A 179      21.297  19.566  -5.086  1.00 15.00      A    H  
ATOM   1799  N   LYS A 180      20.628  12.339  -2.760  1.00 15.00      A    N  
ATOM   1800  CA  LYS A 180      20.681  10.893  -2.599  1.00 15.00      A    C  
ATOM   1801  C   LYS A 180      19.280  10.307  -2.580  1.00 15.00      A    C  
ATOM   1802  O   LYS A 180      18.654  10.203  -1.526  1.00 15.00      A    O  
ATOM   1803  CB  LYS A 180      21.418  10.514  -1.314  1.00 15.00      A    C  
ATOM   1804  CG  LYS A 180      22.928  10.660  -1.390  1.00 15.00      A    C  
ATOM   1805  CD  LYS A 180      23.513  10.930  -0.015  1.00 15.00      A    C  
ATOM   1806  CE  LYS A 180      23.043  12.274   0.515  1.00 15.00      A    C  
ATOM   1807  NZ  LYS A 180      23.276  12.417   1.974  1.00 15.00      A    N1+
ATOM   1808  HN  LYS A 180      20.500  12.902  -1.972  1.00 15.00      A    H  
ATOM   1809  HZ1 LYS A 180      22.676  11.735   2.501  1.00 15.00      A    H  
ATOM   1810  HZ2 LYS A 180      23.035  13.377   2.282  1.00 15.00      A    H  
ATOM   1811  HZ3 LYS A 180      24.270  12.229   2.198  1.00 15.00      A    H  
ATOM   1812  N   VAL A 181      18.780   9.966  -3.755  1.00 15.00      A    N  
ATOM   1813  CA  VAL A 181      17.454   9.386  -3.886  1.00 15.00      A    C  
ATOM   1814  C   VAL A 181      17.472   8.274  -4.924  1.00 15.00      A    C  
ATOM   1815  O   VAL A 181      17.940   8.470  -6.047  1.00 15.00      A    O  
ATOM   1816  CB  VAL A 181      16.400  10.442  -4.296  1.00 15.00      A    C  
ATOM   1817  CG1 VAL A 181      15.041   9.794  -4.517  1.00 15.00      A    C  
ATOM   1818  CG2 VAL A 181      16.294  11.535  -3.247  1.00 15.00      A    C  
ATOM   1819  HN  VAL A 181      19.319  10.107  -4.562  1.00 15.00      A    H  
ATOM   1820  N   ARG A 182      16.985   7.106  -4.538  1.00 15.00      A    N  
ATOM   1821  CA  ARG A 182      16.927   5.971  -5.442  1.00 15.00      A    C  
ATOM   1822  C   ARG A 182      15.833   6.188  -6.480  1.00 15.00      A    C  
ATOM   1823  O   ARG A 182      14.658   6.321  -6.134  1.00 15.00      A    O  
ATOM   1824  CB  ARG A 182      16.667   4.678  -4.664  1.00 15.00      A    C  
ATOM   1825  CG  ARG A 182      17.808   4.272  -3.747  1.00 15.00      A    C  
ATOM   1826  CD  ARG A 182      17.390   3.182  -2.771  1.00 15.00      A    C  
ATOM   1827  NE  ARG A 182      17.199   1.883  -3.421  1.00 15.00      A    N  
ATOM   1828  CZ  ARG A 182      18.001   0.828  -3.234  1.00 15.00      A    C  
ATOM   1829  NH1 ARG A 182      19.050   0.910  -2.423  1.00 15.00      A    N1+
ATOM   1830  NH2 ARG A 182      17.742  -0.319  -3.848  1.00 15.00      A    N  
ATOM   1831  HN  ARG A 182      16.662   7.004  -3.618  1.00 15.00      A    H  
ATOM   1832  HE  ARG A 182      16.433   1.792  -4.024  1.00 15.00      A    H  
ATOM   1833 HH11 ARG A 182      19.265   1.810  -1.915  1.00 15.00      A    H  
ATOM   1834 HH12 ARG A 182      19.668   0.078  -2.284  1.00 15.00      A    H  
ATOM   1835 HH21 ARG A 182      16.918  -0.411  -4.478  1.00 15.00      A    H  
ATOM   1836 HH22 ARG A 182      18.374  -1.152  -3.705  1.00 15.00      A    H  
ATOM   1837  N   TRP A 183      16.226   6.227  -7.750  1.00 15.00      A    N  
ATOM   1838  CA  TRP A 183      15.282   6.425  -8.852  1.00 15.00      A    C  
ATOM   1839  C   TRP A 183      14.185   5.363  -8.837  1.00 15.00      A    C  
ATOM   1840  O   TRP A 183      13.071   5.595  -9.304  1.00 15.00      A    O  
ATOM   1841  CB  TRP A 183      16.010   6.400 -10.198  1.00 15.00      A    C  
ATOM   1842  CG  TRP A 183      17.049   7.471 -10.350  1.00 15.00      A    C  
ATOM   1843  CD1 TRP A 183      18.404   7.316 -10.277  1.00 15.00      A    C  
ATOM   1844  CD2 TRP A 183      16.818   8.862 -10.602  1.00 15.00      A    C  
ATOM   1845  CE2 TRP A 183      18.077   9.488 -10.669  1.00 15.00      A    C  
ATOM   1846  CE3 TRP A 183      15.668   9.638 -10.776  1.00 15.00      A    C  
ATOM   1847  NE1 TRP A 183      19.029   8.523 -10.470  1.00 15.00      A    N  
ATOM   1848  CZ2 TRP A 183      18.218  10.854 -10.907  1.00 15.00      A    C  
ATOM   1849  CZ3 TRP A 183      15.810  10.992 -11.011  1.00 15.00      A    C  
ATOM   1850  CH2 TRP A 183      17.075  11.587 -11.073  1.00 15.00      A    C  
ATOM   1851  HN  TRP A 183      17.181   6.141  -7.953  1.00 15.00      A    H  
ATOM   1852  HE1 TRP A 183      19.999   8.670 -10.465  1.00 15.00      A    H  
ATOM   1853  N   ILE A 184      14.520   4.203  -8.288  1.00 15.00      A    N  
ATOM   1854  CA  ILE A 184      13.590   3.085  -8.182  1.00 15.00      A    C  
ATOM   1855  C   ILE A 184      12.343   3.494  -7.397  1.00 15.00      A    C  
ATOM   1856  O   ILE A 184      11.220   3.149  -7.767  1.00 15.00      A    O  
ATOM   1857  CB  ILE A 184      14.265   1.890  -7.475  1.00 15.00      A    C  
ATOM   1858  CG1 ILE A 184      15.571   1.524  -8.188  1.00 15.00      A    C  
ATOM   1859  CG2 ILE A 184      13.328   0.691  -7.421  1.00 15.00      A    C  
ATOM   1860  CD1 ILE A 184      16.525   0.707  -7.345  1.00 15.00      A    C  
ATOM   1861  HN  ILE A 184      15.429   4.093  -7.946  1.00 15.00      A    H  
ATOM   1862  N   SER A 185      12.552   4.250  -6.325  1.00 15.00      A    N  
ATOM   1863  CA  SER A 185      11.458   4.711  -5.482  1.00 15.00      A    C  
ATOM   1864  C   SER A 185      10.648   5.803  -6.176  1.00 15.00      A    C  
ATOM   1865  O   SER A 185       9.438   5.920  -5.976  1.00 15.00      A    O  
ATOM   1866  CB  SER A 185      12.010   5.205  -4.147  1.00 15.00      A    C  
ATOM   1867  OG  SER A 185      12.790   4.192  -3.536  1.00 15.00      A    O  
ATOM   1868  HN  SER A 185      13.469   4.508  -6.092  1.00 15.00      A    H  
ATOM   1869  HG  SER A 185      12.222   3.434  -3.343  1.00 15.00      A    H  
ATOM   1870  N   VAL A 186      11.317   6.598  -6.999  1.00 15.00      A    N  
ATOM   1871  CA  VAL A 186      10.649   7.666  -7.730  1.00 15.00      A    C  
ATOM   1872  C   VAL A 186       9.754   7.060  -8.808  1.00 15.00      A    C  
ATOM   1873  O   VAL A 186       8.615   7.488  -9.010  1.00 15.00      A    O  
ATOM   1874  CB  VAL A 186      11.665   8.625  -8.390  1.00 15.00      A    C  
ATOM   1875  CG1 VAL A 186      10.965   9.864  -8.928  1.00 15.00      A    C  
ATOM   1876  CG2 VAL A 186      12.760   9.013  -7.409  1.00 15.00      A    C  
ATOM   1877  HN  VAL A 186      12.280   6.460  -7.121  1.00 15.00      A    H  
ATOM   1878  N   PHE A 187      10.279   6.043  -9.478  1.00 15.00      A    N  
ATOM   1879  CA  PHE A 187       9.555   5.352 -10.535  1.00 15.00      A    C  
ATOM   1880  C   PHE A 187       8.315   4.648  -9.988  1.00 15.00      A    C  
ATOM   1881  O   PHE A 187       7.216   4.809 -10.520  1.00 15.00      A    O  
ATOM   1882  CB  PHE A 187      10.474   4.346 -11.232  1.00 15.00      A    C  
ATOM   1883  CG  PHE A 187       9.842   3.651 -12.402  1.00 15.00      A    C  
ATOM   1884  CD1 PHE A 187       9.540   4.351 -13.558  1.00 15.00      A    C  
ATOM   1885  CD2 PHE A 187       9.549   2.298 -12.347  1.00 15.00      A    C  
ATOM   1886  CE1 PHE A 187       8.958   3.716 -14.638  1.00 15.00      A    C  
ATOM   1887  CE2 PHE A 187       8.966   1.656 -13.423  1.00 15.00      A    C  
ATOM   1888  CZ  PHE A 187       8.671   2.367 -14.570  1.00 15.00      A    C  
ATOM   1889  HN  PHE A 187      11.191   5.752  -9.258  1.00 15.00      A    H  
ATOM   1890  N   SER A 188       8.496   3.879  -8.920  1.00 15.00      A    N  
ATOM   1891  CA  SER A 188       7.391   3.154  -8.305  1.00 15.00      A    C  
ATOM   1892  C   SER A 188       6.331   4.120  -7.779  1.00 15.00      A    C  
ATOM   1893  O   SER A 188       5.130   3.885  -7.932  1.00 15.00      A    O  
ATOM   1894  CB  SER A 188       7.906   2.254  -7.181  1.00 15.00      A    C  
ATOM   1895  OG  SER A 188       8.856   2.936  -6.380  1.00 15.00      A    O  
ATOM   1896  HN  SER A 188       9.394   3.797  -8.535  1.00 15.00      A    H  
ATOM   1897  HG  SER A 188       9.745   2.744  -6.702  1.00 15.00      A    H  
ATOM   1898  N   GLY A 189       6.788   5.211  -7.172  1.00 15.00      A    N  
ATOM   1899  CA  GLY A 189       5.883   6.206  -6.640  1.00 15.00      A    C  
ATOM   1900  C   GLY A 189       5.011   6.826  -7.713  1.00 15.00      A    C  
ATOM   1901  O   GLY A 189       3.804   6.984  -7.525  1.00 15.00      A    O  
ATOM   1902  HN  GLY A 189       7.757   5.332  -7.072  1.00 15.00      A    H  
ATOM   1903  N   PHE A 190       5.623   7.169  -8.837  1.00 15.00      A    N  
ATOM   1904  CA  PHE A 190       4.901   7.772  -9.951  1.00 15.00      A    C  
ATOM   1905  C   PHE A 190       3.819   6.829 -10.475  1.00 15.00      A    C  
ATOM   1906  O   PHE A 190       2.661   7.218 -10.620  1.00 15.00      A    O  
ATOM   1907  CB  PHE A 190       5.876   8.146 -11.074  1.00 15.00      A    C  
ATOM   1908  CG  PHE A 190       5.246   8.893 -12.218  1.00 15.00      A    C  
ATOM   1909  CD1 PHE A 190       4.564  10.079 -11.998  1.00 15.00      A    C  
ATOM   1910  CD2 PHE A 190       5.339   8.410 -13.513  1.00 15.00      A    C  
ATOM   1911  CE1 PHE A 190       3.987  10.770 -13.046  1.00 15.00      A    C  
ATOM   1912  CE2 PHE A 190       4.764   9.095 -14.567  1.00 15.00      A    C  
ATOM   1913  CZ  PHE A 190       4.087  10.277 -14.333  1.00 15.00      A    C  
ATOM   1914  HN  PHE A 190       6.590   7.021  -8.917  1.00 15.00      A    H  
ATOM   1915  N   VAL A 191       4.205   5.582 -10.724  1.00 15.00      A    N  
ATOM   1916  CA  VAL A 191       3.288   4.570 -11.241  1.00 15.00      A    C  
ATOM   1917  C   VAL A 191       2.135   4.300 -10.272  1.00 15.00      A    C  
ATOM   1918  O   VAL A 191       0.972   4.258 -10.676  1.00 15.00      A    O  
ATOM   1919  CB  VAL A 191       4.030   3.250 -11.551  1.00 15.00      A    C  
ATOM   1920  CG1 VAL A 191       3.059   2.163 -11.992  1.00 15.00      A    C  
ATOM   1921  CG2 VAL A 191       5.093   3.477 -12.615  1.00 15.00      A    C  
ATOM   1922  HN  VAL A 191       5.140   5.333 -10.555  1.00 15.00      A    H  
ATOM   1923  N   GLN A 192       2.461   4.135  -8.997  1.00 15.00      A    N  
ATOM   1924  CA  GLN A 192       1.455   3.861  -7.979  1.00 15.00      A    C  
ATOM   1925  C   GLN A 192       0.444   4.999  -7.872  1.00 15.00      A    C  
ATOM   1926  O   GLN A 192      -0.762   4.761  -7.813  1.00 15.00      A    O  
ATOM   1927  CB  GLN A 192       2.117   3.606  -6.627  1.00 15.00      A    C  
ATOM   1928  CG  GLN A 192       1.188   3.009  -5.584  1.00 15.00      A    C  
ATOM   1929  CD  GLN A 192       1.928   2.585  -4.336  1.00 15.00      A    C  
ATOM   1930  NE2 GLN A 192       1.277   2.696  -3.192  1.00 15.00      A    N  
ATOM   1931  OE1 GLN A 192       3.085   2.178  -4.398  1.00 15.00      A    O  
ATOM   1932  HN  GLN A 192       3.406   4.194  -8.734  1.00 15.00      A    H  
ATOM   1933 HE21 GLN A 192       0.360   3.041  -3.210  1.00 15.00      A    H  
ATOM   1934 HE22 GLN A 192       1.740   2.424  -2.362  1.00 15.00      A    H  
ATOM   1935  N   SER A 193       0.935   6.232  -7.866  1.00 15.00      A    N  
ATOM   1936  CA  SER A 193       0.066   7.396  -7.766  1.00 15.00      A    C  
ATOM   1937  C   SER A 193      -0.893   7.479  -8.955  1.00 15.00      A    C  
ATOM   1938  O   SER A 193      -2.050   7.871  -8.803  1.00 15.00      A    O  
ATOM   1939  CB  SER A 193       0.895   8.674  -7.638  1.00 15.00      A    C  
ATOM   1940  OG  SER A 193       1.820   8.564  -6.568  1.00 15.00      A    O  
ATOM   1941  HN  SER A 193       1.907   6.364  -7.926  1.00 15.00      A    H  
ATOM   1942  HG  SER A 193       2.681   8.293  -6.914  1.00 15.00      A    H  
ATOM   1943  N   LEU A 194      -0.412   7.083 -10.132  1.00 15.00      A    N  
ATOM   1944  CA  LEU A 194      -1.229   7.099 -11.343  1.00 15.00      A    C  
ATOM   1945  C   LEU A 194      -2.420   6.150 -11.221  1.00 15.00      A    C  
ATOM   1946  O   LEU A 194      -3.491   6.405 -11.772  1.00 15.00      A    O  
ATOM   1947  CB  LEU A 194      -0.391   6.725 -12.568  1.00 15.00      A    C  
ATOM   1948  CG  LEU A 194       0.720   7.703 -12.957  1.00 15.00      A    C  
ATOM   1949  CD1 LEU A 194       1.524   7.157 -14.126  1.00 15.00      A    C  
ATOM   1950  CD2 LEU A 194       0.143   9.070 -13.293  1.00 15.00      A    C  
ATOM   1951  HN  LEU A 194       0.521   6.780 -10.188  1.00 15.00      A    H  
ATOM   1952  N   LEU A 195      -2.230   5.062 -10.484  1.00 15.00      A    N  
ATOM   1953  CA  LEU A 195      -3.287   4.076 -10.288  1.00 15.00      A    C  
ATOM   1954  C   LEU A 195      -4.305   4.560  -9.260  1.00 15.00      A    C  
ATOM   1955  O   LEU A 195      -5.438   4.084  -9.219  1.00 15.00      A    O  
ATOM   1956  CB  LEU A 195      -2.697   2.732  -9.845  1.00 15.00      A    C  
ATOM   1957  CG  LEU A 195      -1.694   2.077 -10.799  1.00 15.00      A    C  
ATOM   1958  CD1 LEU A 195      -1.178   0.771 -10.218  1.00 15.00      A    C  
ATOM   1959  CD2 LEU A 195      -2.317   1.848 -12.168  1.00 15.00      A    C  
ATOM   1960  HN  LEU A 195      -1.355   4.917 -10.064  1.00 15.00      A    H  
ATOM   1961  N   TYR A 196      -3.897   5.512  -8.431  1.00 15.00      A    N  
ATOM   1962  CA  TYR A 196      -4.772   6.053  -7.400  1.00 15.00      A    C  
ATOM   1963  C   TYR A 196      -5.534   7.282  -7.879  1.00 15.00      A    C  
ATOM   1964  O   TYR A 196      -6.452   7.746  -7.201  1.00 15.00      A    O  
ATOM   1965  CB  TYR A 196      -3.989   6.376  -6.128  1.00 15.00      A    C  
ATOM   1966  CG  TYR A 196      -3.671   5.163  -5.287  1.00 15.00      A    C  
ATOM   1967  CD1 TYR A 196      -4.671   4.495  -4.594  1.00 15.00      A    C  
ATOM   1968  CD2 TYR A 196      -2.373   4.685  -5.188  1.00 15.00      A    C  
ATOM   1969  CE1 TYR A 196      -4.388   3.384  -3.827  1.00 15.00      A    C  
ATOM   1970  CE2 TYR A 196      -2.081   3.574  -4.424  1.00 15.00      A    C  
ATOM   1971  CZ  TYR A 196      -3.090   2.928  -3.747  1.00 15.00      A    C  
ATOM   1972  OH  TYR A 196      -2.800   1.826  -2.980  1.00 15.00      A    O  
ATOM   1973  HN  TYR A 196      -2.980   5.854  -8.511  1.00 15.00      A    H  
ATOM   1974  HH  TYR A 196      -2.253   2.094  -2.234  1.00 15.00      A    H  
ATOM   1975  N   VAL A 197      -5.156   7.805  -9.045  1.00 15.00      A    N  
ATOM   1976  CA  VAL A 197      -5.814   8.984  -9.611  1.00 15.00      A    C  
ATOM   1977  C   VAL A 197      -7.315   8.746  -9.730  1.00 15.00      A    C  
ATOM   1978  O   VAL A 197      -8.122   9.619  -9.407  1.00 15.00      A    O  
ATOM   1979  CB  VAL A 197      -5.231   9.360 -10.991  1.00 15.00      A    C  
ATOM   1980  CG1 VAL A 197      -6.009  10.510 -11.617  1.00 15.00      A    C  
ATOM   1981  CG2 VAL A 197      -3.763   9.729 -10.860  1.00 15.00      A    C  
ATOM   1982  HN  VAL A 197      -4.417   7.388  -9.536  1.00 15.00      A    H  
ATOM   1983  N   ASP A 198      -7.673   7.548 -10.177  1.00 15.00      A    N  
ATOM   1984  CA  ASP A 198      -9.072   7.165 -10.322  1.00 15.00      A    C  
ATOM   1985  C   ASP A 198      -9.772   7.243  -8.969  1.00 15.00      A    C  
ATOM   1986  O   ASP A 198     -10.755   7.964  -8.808  1.00 15.00      A    O  
ATOM   1987  CB  ASP A 198      -9.170   5.743 -10.888  1.00 15.00      A    C  
ATOM   1988  CG  ASP A 198     -10.554   5.134 -10.746  1.00 15.00      A    C  
ATOM   1989  OD1 ASP A 198     -11.420   5.403 -11.608  1.00 15.00      A    O  
ATOM   1990  OD2 ASP A 198     -10.772   4.387  -9.771  1.00 15.00      A    O1-
ATOM   1991  HN  ASP A 198      -6.976   6.903 -10.417  1.00 15.00      A    H  
ATOM   1992  N   PHE A 199      -9.215   6.538  -7.988  1.00 15.00      A    N  
ATOM   1993  CA  PHE A 199      -9.769   6.502  -6.635  1.00 15.00      A    C  
ATOM   1994  C   PHE A 199      -9.947   7.900  -6.048  1.00 15.00      A    C  
ATOM   1995  O   PHE A 199     -10.953   8.180  -5.394  1.00 15.00      A    O  
ATOM   1996  CB  PHE A 199      -8.898   5.643  -5.714  1.00 15.00      A    C  
ATOM   1997  CG  PHE A 199      -8.866   4.190  -6.096  1.00 15.00      A    C  
ATOM   1998  CD1 PHE A 199     -10.033   3.522  -6.431  1.00 15.00      A    C  
ATOM   1999  CD2 PHE A 199      -7.670   3.490  -6.118  1.00 15.00      A    C  
ATOM   2000  CE1 PHE A 199     -10.011   2.186  -6.781  1.00 15.00      A    C  
ATOM   2001  CE2 PHE A 199      -7.640   2.154  -6.468  1.00 15.00      A    C  
ATOM   2002  CZ  PHE A 199      -8.812   1.501  -6.800  1.00 15.00      A    C  
ATOM   2003  HN  PHE A 199      -8.413   6.016  -8.186  1.00 15.00      A    H  
ATOM   2004  N   PHE A 200      -8.972   8.772  -6.284  1.00 15.00      A    N  
ATOM   2005  CA  PHE A 200      -9.033  10.145  -5.785  1.00 15.00      A    C  
ATOM   2006  C   PHE A 200     -10.253  10.864  -6.351  1.00 15.00      A    C  
ATOM   2007  O   PHE A 200     -10.921  11.628  -5.653  1.00 15.00      A    O  
ATOM   2008  CB  PHE A 200      -7.759  10.917  -6.145  1.00 15.00      A    C  
ATOM   2009  CG  PHE A 200      -6.527  10.453  -5.419  1.00 15.00      A    C  
ATOM   2010  CD1 PHE A 200      -6.616   9.905  -4.149  1.00 15.00      A    C  
ATOM   2011  CD2 PHE A 200      -5.278  10.567  -6.007  1.00 15.00      A    C  
ATOM   2012  CE1 PHE A 200      -5.485   9.479  -3.479  1.00 15.00      A    C  
ATOM   2013  CE2 PHE A 200      -4.142  10.144  -5.342  1.00 15.00      A    C  
ATOM   2014  CZ  PHE A 200      -4.246   9.599  -4.077  1.00 15.00      A    C  
ATOM   2015  HN  PHE A 200      -8.189   8.483  -6.805  1.00 15.00      A    H  
ATOM   2016  N   TYR A 201     -10.541  10.594  -7.616  1.00 15.00      A    N  
ATOM   2017  CA  TYR A 201     -11.675  11.197  -8.295  1.00 15.00      A    C  
ATOM   2018  C   TYR A 201     -12.992  10.742  -7.663  1.00 15.00      A    C  
ATOM   2019  O   TYR A 201     -13.847  11.566  -7.334  1.00 15.00      A    O  
ATOM   2020  CB  TYR A 201     -11.634  10.853  -9.789  1.00 15.00      A    C  
ATOM   2021  CG  TYR A 201     -12.847  11.296 -10.569  1.00 15.00      A    C  
ATOM   2022  CD1 TYR A 201     -13.079  12.640 -10.831  1.00 15.00      A    C  
ATOM   2023  CD2 TYR A 201     -13.763  10.367 -11.045  1.00 15.00      A    C  
ATOM   2024  CE1 TYR A 201     -14.189  13.045 -11.544  1.00 15.00      A    C  
ATOM   2025  CE2 TYR A 201     -14.874  10.762 -11.759  1.00 15.00      A    C  
ATOM   2026  CZ  TYR A 201     -15.083  12.102 -12.006  1.00 15.00      A    C  
ATOM   2027  OH  TYR A 201     -16.192  12.499 -12.715  1.00 15.00      A    O  
ATOM   2028  HN  TYR A 201      -9.971   9.963  -8.108  1.00 15.00      A    H  
ATOM   2029  HH  TYR A 201     -15.944  13.189 -13.334  1.00 15.00      A    H  
ATOM   2030  N   HIS A 202     -13.139   9.432  -7.475  1.00 15.00      A    N  
ATOM   2031  CA  HIS A 202     -14.353   8.876  -6.877  1.00 15.00      A    C  
ATOM   2032  C   HIS A 202     -14.541   9.390  -5.456  1.00 15.00      A    C  
ATOM   2033  O   HIS A 202     -15.660   9.683  -5.038  1.00 15.00      A    O  
ATOM   2034  CB  HIS A 202     -14.333   7.344  -6.880  1.00 15.00      A    C  
ATOM   2035  CG  HIS A 202     -14.287   6.733  -8.245  1.00 15.00      A    C  
ATOM   2036  CD2 HIS A 202     -13.216   6.464  -9.021  1.00 15.00      A    C  
ATOM   2037  ND1 HIS A 202     -15.431   6.349  -8.907  1.00 15.00      A    N  
ATOM   2038  CE1 HIS A 202     -15.024   5.859 -10.067  1.00 15.00      A    C  
ATOM   2039  NE2 HIS A 202     -13.692   5.912 -10.174  1.00 15.00      A    N  
ATOM   2040  HN  HIS A 202     -12.416   8.825  -7.751  1.00 15.00      A    H  
ATOM   2041  HE2 HIS A 202     -13.143   5.602 -10.939  1.00 15.00      A    H  
ATOM   2042  N   TYR A 203     -13.438   9.507  -4.726  1.00 15.00      A    N  
ATOM   2043  CA  TYR A 203     -13.473   9.994  -3.354  1.00 15.00      A    C  
ATOM   2044  C   TYR A 203     -14.058  11.402  -3.292  1.00 15.00      A    C  
ATOM   2045  O   TYR A 203     -14.921  11.688  -2.462  1.00 15.00      A    O  
ATOM   2046  CB  TYR A 203     -12.073   9.966  -2.732  1.00 15.00      A    C  
ATOM   2047  CG  TYR A 203     -12.038  10.418  -1.289  1.00 15.00      A    C  
ATOM   2048  CD1 TYR A 203     -12.525   9.603  -0.275  1.00 15.00      A    C  
ATOM   2049  CD2 TYR A 203     -11.524  11.661  -0.940  1.00 15.00      A    C  
ATOM   2050  CE1 TYR A 203     -12.502  10.014   1.044  1.00 15.00      A    C  
ATOM   2051  CE2 TYR A 203     -11.495  12.078   0.376  1.00 15.00      A    C  
ATOM   2052  CZ  TYR A 203     -11.985  11.252   1.364  1.00 15.00      A    C  
ATOM   2053  OH  TYR A 203     -11.959  11.665   2.677  1.00 15.00      A    O  
ATOM   2054  HN  TYR A 203     -12.575   9.250  -5.120  1.00 15.00      A    H  
ATOM   2055  HH  TYR A 203     -12.122  12.610   2.719  1.00 15.00      A    H  
ATOM   2056  N   VAL A 204     -13.593  12.274  -4.181  1.00 15.00      A    N  
ATOM   2057  CA  VAL A 204     -14.083  13.647  -4.227  1.00 15.00      A    C  
ATOM   2058  C   VAL A 204     -15.576  13.665  -4.548  1.00 15.00      A    C  
ATOM   2059  O   VAL A 204     -16.355  14.360  -3.894  1.00 15.00      A    O  
ATOM   2060  CB  VAL A 204     -13.313  14.496  -5.267  1.00 15.00      A    C  
ATOM   2061  CG1 VAL A 204     -13.930  15.882  -5.404  1.00 15.00      A    C  
ATOM   2062  CG2 VAL A 204     -11.846  14.606  -4.884  1.00 15.00      A    C  
ATOM   2063  HN  VAL A 204     -12.905  11.987  -4.821  1.00 15.00      A    H  
ATOM   2064  N   VAL A 205     -15.969  12.871  -5.539  1.00 15.00      A    N  
ATOM   2065  CA  VAL A 205     -17.366  12.787  -5.954  1.00 15.00      A    C  
ATOM   2066  C   VAL A 205     -18.256  12.279  -4.816  1.00 15.00      A    C  
ATOM   2067  O   VAL A 205     -19.354  12.797  -4.598  1.00 15.00      A    O  
ATOM   2068  CB  VAL A 205     -17.540  11.896  -7.206  1.00 15.00      A    C  
ATOM   2069  CG1 VAL A 205     -19.010  11.758  -7.580  1.00 15.00      A    C  
ATOM   2070  CG2 VAL A 205     -16.751  12.465  -8.375  1.00 15.00      A    C  
ATOM   2071  HN  VAL A 205     -15.298  12.325  -6.006  1.00 15.00      A    H  
ATOM   2072  N   GLN A 206     -17.773  11.278  -4.083  1.00 15.00      A    N  
ATOM   2073  CA  GLN A 206     -18.526  10.713  -2.967  1.00 15.00      A    C  
ATOM   2074  C   GLN A 206     -18.741  11.758  -1.876  1.00 15.00      A    C  
ATOM   2075  O   GLN A 206     -19.797  11.802  -1.244  1.00 15.00      A    O  
ATOM   2076  CB  GLN A 206     -17.810   9.495  -2.373  1.00 15.00      A    C  
ATOM   2077  CG  GLN A 206     -17.773   8.270  -3.275  1.00 15.00      A    C  
ATOM   2078  CD  GLN A 206     -17.559   6.983  -2.499  1.00 15.00      A    C  
ATOM   2079  NE2 GLN A 206     -18.042   5.877  -3.044  1.00 15.00      A    N  
ATOM   2080  OE1 GLN A 206     -16.965   6.980  -1.420  1.00 15.00      A    O  
ATOM   2081  HN  GLN A 206     -16.888  10.908  -4.302  1.00 15.00      A    H  
ATOM   2082 HE21 GLN A 206     -18.501   5.948  -3.905  1.00 15.00      A    H  
ATOM   2083 HE22 GLN A 206     -17.922   5.029  -2.560  1.00 15.00      A    H  
ATOM   2084  N   VAL A 207     -17.732  12.593  -1.663  1.00 15.00      A    N  
ATOM   2085  CA  VAL A 207     -17.798  13.639  -0.650  1.00 15.00      A    C  
ATOM   2086  C   VAL A 207     -18.736  14.769  -1.079  1.00 15.00      A    C  
ATOM   2087  O   VAL A 207     -19.620  15.167  -0.322  1.00 15.00      A    O  
ATOM   2088  CB  VAL A 207     -16.397  14.204  -0.321  1.00 15.00      A    C  
ATOM   2089  CG1 VAL A 207     -16.495  15.411   0.602  1.00 15.00      A    C  
ATOM   2090  CG2 VAL A 207     -15.526  13.128   0.309  1.00 15.00      A    C  
ATOM   2091  HN  VAL A 207     -16.917  12.501  -2.204  1.00 15.00      A    H  
ATOM   2092  N   VAL A 208     -18.550  15.264  -2.301  1.00 15.00      A    N  
ATOM   2093  CA  VAL A 208     -19.378  16.349  -2.828  1.00 15.00      A    C  
ATOM   2094  C   VAL A 208     -20.853  15.954  -2.831  1.00 15.00      A    C  
ATOM   2095  O   VAL A 208     -21.722  16.747  -2.463  1.00 15.00      A    O  
ATOM   2096  CB  VAL A 208     -18.943  16.765  -4.254  1.00 15.00      A    C  
ATOM   2097  CG1 VAL A 208     -19.909  17.783  -4.846  1.00 15.00      A    C  
ATOM   2098  CG2 VAL A 208     -17.529  17.325  -4.237  1.00 15.00      A    C  
ATOM   2099  HN  VAL A 208     -17.835  14.891  -2.865  1.00 15.00      A    H  
ATOM   2100  N   ARG A 209     -21.123  14.718  -3.228  1.00 15.00      A    N  
ATOM   2101  CA  ARG A 209     -22.484  14.210  -3.272  1.00 15.00      A    C  
ATOM   2102  C   ARG A 209     -23.112  14.200  -1.882  1.00 15.00      A    C  
ATOM   2103  O   ARG A 209     -24.235  14.666  -1.699  1.00 15.00      A    O  
ATOM   2104  CB  ARG A 209     -22.512  12.804  -3.871  1.00 15.00      A    C  
ATOM   2105  CG  ARG A 209     -23.906  12.219  -4.006  1.00 15.00      A    C  
ATOM   2106  CD  ARG A 209     -23.856  10.795  -4.524  1.00 15.00      A    C  
ATOM   2107  NE  ARG A 209     -25.194  10.247  -4.731  1.00 15.00      A    N  
ATOM   2108  CZ  ARG A 209     -25.451   9.163  -5.463  1.00 15.00      A    C  
ATOM   2109  NH1 ARG A 209     -24.458   8.509  -6.059  1.00 15.00      A    N1+
ATOM   2110  NH2 ARG A 209     -26.702   8.738  -5.602  1.00 15.00      A    N  
ATOM   2111  HN  ARG A 209     -20.385  14.133  -3.504  1.00 15.00      A    H  
ATOM   2112  HE  ARG A 209     -25.940  10.716  -4.296  1.00 15.00      A    H  
ATOM   2113 HH11 ARG A 209     -24.655   7.662  -6.632  1.00 15.00      A    H  
ATOM   2114 HH12 ARG A 209     -23.476   8.843  -5.955  1.00 15.00      A    H  
ATOM   2115 HH21 ARG A 209     -27.485   9.249  -5.141  1.00 15.00      A    H  
ATOM   2116 HH22 ARG A 209     -26.908   7.891  -6.174  1.00 15.00      A    H  
ATOM   2117  N   LYS A 210     -22.377  13.681  -0.903  1.00 15.00      A    N  
ATOM   2118  CA  LYS A 210     -22.873  13.614   0.466  1.00 15.00      A    C  
ATOM   2119  C   LYS A 210     -23.020  15.007   1.073  1.00 15.00      A    C  
ATOM   2120  O   LYS A 210     -23.939  15.261   1.852  1.00 15.00      A    O  
ATOM   2121  CB  LYS A 210     -21.975  12.728   1.332  1.00 15.00      A    C  
ATOM   2122  CG  LYS A 210     -22.044  11.255   0.962  1.00 15.00      A    C  
ATOM   2123  CD  LYS A 210     -21.047  10.426   1.752  1.00 15.00      A    C  
ATOM   2124  CE  LYS A 210     -21.075   8.973   1.303  1.00 15.00      A    C  
ATOM   2125  NZ  LYS A 210     -20.119   8.129   2.072  1.00 15.00      A    N1+
ATOM   2126  HN  LYS A 210     -21.479  13.339  -1.106  1.00 15.00      A    H  
ATOM   2127  HZ1 LYS A 210     -20.247   7.128   1.819  1.00 15.00      A    H  
ATOM   2128  HZ2 LYS A 210     -20.282   8.241   3.092  1.00 15.00      A    H  
ATOM   2129  HZ3 LYS A 210     -19.141   8.407   1.854  1.00 15.00      A    H  
ATOM   2130  N   ALA A 211     -22.108  15.903   0.712  1.00 15.00      A    N  
ATOM   2131  CA  ALA A 211     -22.145  17.274   1.203  1.00 15.00      A    C  
ATOM   2132  C   ALA A 211     -23.383  17.989   0.674  1.00 15.00      A    C  
ATOM   2133  O   ALA A 211     -24.074  18.688   1.416  1.00 15.00      A    O  
ATOM   2134  CB  ALA A 211     -20.883  18.021   0.800  1.00 15.00      A    C  
ATOM   2135  HN  ALA A 211     -21.385  15.631   0.104  1.00 15.00      A    H  
ATOM   2136  N   LYS A 212     -23.661  17.794  -0.613  1.00 15.00      A    N  
ATOM   2137  CA  LYS A 212     -24.821  18.403  -1.249  1.00 15.00      A    C  
ATOM   2138  C   LYS A 212     -26.102  17.815  -0.669  1.00 15.00      A    C  
ATOM   2139  O   LYS A 212     -27.036  18.545  -0.348  1.00 15.00      A    O  
ATOM   2140  CB  LYS A 212     -24.781  18.181  -2.767  1.00 15.00      A    C  
ATOM   2141  CG  LYS A 212     -25.816  18.980  -3.548  1.00 15.00      A    C  
ATOM   2142  CD  LYS A 212     -26.117  18.330  -4.890  1.00 15.00      A    C  
ATOM   2143  CE  LYS A 212     -27.138  19.134  -5.679  1.00 15.00      A    C  
ATOM   2144  NZ  LYS A 212     -28.388  18.365  -5.922  1.00 15.00      A    N1+
ATOM   2145  HN  LYS A 212     -23.065  17.226  -1.150  1.00 15.00      A    H  
ATOM   2146  HZ1 LYS A 212     -28.815  18.065  -5.007  1.00 15.00      A    H  
ATOM   2147  HZ2 LYS A 212     -28.189  17.519  -6.488  1.00 15.00      A    H  
ATOM   2148  HZ3 LYS A 212     -29.079  18.954  -6.425  1.00 15.00      A    H  
ATOM   2149  N   GLN A 213     -26.118  16.493  -0.516  1.00 15.00      A    N  
ATOM   2150  CA  GLN A 213     -27.272  15.786   0.034  1.00 15.00      A    C  
ATOM   2151  C   GLN A 213     -27.608  16.290   1.433  1.00 15.00      A    C  
ATOM   2152  O   GLN A 213     -28.775  16.461   1.781  1.00 15.00      A    O  
ATOM   2153  CB  GLN A 213     -27.008  14.280   0.067  1.00 15.00      A    C  
ATOM   2154  CG  GLN A 213     -27.467  13.545  -1.180  1.00 15.00      A    C  
ATOM   2155  CD  GLN A 213     -27.003  12.102  -1.215  1.00 15.00      A    C  
ATOM   2156  NE2 GLN A 213     -27.861  11.221  -1.704  1.00 15.00      A    N  
ATOM   2157  OE1 GLN A 213     -25.892  11.777  -0.800  1.00 15.00      A    O  
ATOM   2158  HN  GLN A 213     -25.332  15.973  -0.791  1.00 15.00      A    H  
ATOM   2159 HE21 GLN A 213     -28.733  11.549  -2.011  1.00 15.00      A    H  
ATOM   2160 HE22 GLN A 213     -27.596  10.280  -1.720  1.00 15.00      A    H  
ATOM   2161  N   ARG A 214     -26.576  16.524   2.236  1.00 15.00      A    N  
ATOM   2162  CA  ARG A 214     -26.763  17.030   3.588  1.00 15.00      A    C  
ATOM   2163  C   ARG A 214     -27.367  18.431   3.550  1.00 15.00      A    C  
ATOM   2164  O   ARG A 214     -28.173  18.792   4.403  1.00 15.00      A    O  
ATOM   2165  CB  ARG A 214     -25.439  17.038   4.355  1.00 15.00      A    C  
ATOM   2166  CG  ARG A 214     -25.035  15.681   4.904  1.00 15.00      A    C  
ATOM   2167  CD  ARG A 214     -23.647  15.726   5.521  1.00 15.00      A    C  
ATOM   2168  NE  ARG A 214     -23.359  14.531   6.318  1.00 15.00      A    N  
ATOM   2169  CZ  ARG A 214     -22.260  14.373   7.057  1.00 15.00      A    C  
ATOM   2170  NH1 ARG A 214     -21.337  15.331   7.097  1.00 15.00      A    N1+
ATOM   2171  NH2 ARG A 214     -22.087  13.260   7.763  1.00 15.00      A    N  
ATOM   2172  HN  ARG A 214     -25.667  16.344   1.910  1.00 15.00      A    H  
ATOM   2173  HE  ARG A 214     -24.026  13.809   6.297  1.00 15.00      A    H  
ATOM   2174 HH11 ARG A 214     -21.470  16.209   6.549  1.00 15.00      A    H  
ATOM   2175 HH12 ARG A 214     -20.477  15.211   7.673  1.00 15.00      A    H  
ATOM   2176 HH21 ARG A 214     -21.231  13.132   8.342  1.00 15.00      A    H  
ATOM   2177 HH22 ARG A 214     -22.810  12.508   7.742  1.00 15.00      A    H  
ATOM   2178  N   TYR A 215     -26.980  19.207   2.544  1.00 15.00      A    N  
ATOM   2179  CA  TYR A 215     -27.493  20.559   2.377  1.00 15.00      A    C  
ATOM   2180  C   TYR A 215     -28.945  20.515   1.907  1.00 15.00      A    C  
ATOM   2181  O   TYR A 215     -29.786  21.289   2.366  1.00 15.00      A    O  
ATOM   2182  CB  TYR A 215     -26.625  21.338   1.378  1.00 15.00      A    C  
ATOM   2183  CG  TYR A 215     -27.122  22.736   1.077  1.00 15.00      A    C  
ATOM   2184  CD1 TYR A 215     -26.964  23.765   1.997  1.00 15.00      A    C  
ATOM   2185  CD2 TYR A 215     -27.750  23.027  -0.128  1.00 15.00      A    C  
ATOM   2186  CE1 TYR A 215     -27.417  25.043   1.726  1.00 15.00      A    C  
ATOM   2187  CE2 TYR A 215     -28.206  24.301  -0.407  1.00 15.00      A    C  
ATOM   2188  CZ  TYR A 215     -28.038  25.304   0.522  1.00 15.00      A    C  
ATOM   2189  OH  TYR A 215     -28.495  26.573   0.248  1.00 15.00      A    O  
ATOM   2190  HN  TYR A 215     -26.334  18.860   1.894  1.00 15.00      A    H  
ATOM   2191  HH  TYR A 215     -29.356  26.518  -0.170  1.00 15.00      A    H  
ATOM   2192  N   GLU A 216     -29.233  19.602   0.993  1.00 15.00      A    N  
ATOM   2193  CA  GLU A 216     -30.580  19.445   0.464  1.00 15.00      A    C  
ATOM   2194  C   GLU A 216     -31.547  18.983   1.543  1.00 15.00      A    C  
ATOM   2195  O   GLU A 216     -32.700  19.412   1.582  1.00 15.00      A    O  
ATOM   2196  CB  GLU A 216     -30.578  18.454  -0.689  1.00 15.00      A    C  
ATOM   2197  CG  GLU A 216     -29.750  18.912  -1.869  1.00 15.00      A    C  
ATOM   2198  CD  GLU A 216     -29.569  17.823  -2.894  1.00 15.00      A    C  
ATOM   2199  OE1 GLU A 216     -30.049  17.993  -4.037  1.00 15.00      A    O  
ATOM   2200  OE2 GLU A 216     -28.931  16.805  -2.573  1.00 15.00      A    O1-
ATOM   2201  HN  GLU A 216     -28.512  19.025   0.647  1.00 15.00      A    H  
ATOM   2202  N   LEU A 217     -31.071  18.103   2.411  1.00 15.00      A    N  
ATOM   2203  CA  LEU A 217     -31.889  17.586   3.500  1.00 15.00      A    C  
ATOM   2204  C   LEU A 217     -32.045  18.616   4.616  1.00 15.00      A    C  
ATOM   2205  O   LEU A 217     -33.040  18.612   5.336  1.00 15.00      A    O  
ATOM   2206  CB  LEU A 217     -31.302  16.285   4.053  1.00 15.00      A    C  
ATOM   2207  CG  LEU A 217     -31.381  15.063   3.135  1.00 15.00      A    C  
ATOM   2208  CD1 LEU A 217     -30.601  13.900   3.724  1.00 15.00      A    C  
ATOM   2209  CD2 LEU A 217     -32.827  14.663   2.882  1.00 15.00      A    C  
ATOM   2210  HN  LEU A 217     -30.147  17.781   2.305  1.00 15.00      A    H  
ATOM   2211  N   ALA A 218     -31.061  19.502   4.751  1.00 15.00      A    N  
ATOM   2212  CA  ALA A 218     -31.092  20.538   5.783  1.00 15.00      A    C  
ATOM   2213  C   ALA A 218     -32.106  21.627   5.450  1.00 15.00      A    C  
ATOM   2214  O   ALA A 218     -32.466  22.437   6.302  1.00 15.00      A    O  
ATOM   2215  CB  ALA A 218     -29.709  21.145   5.973  1.00 15.00      A    C  
ATOM   2216  HN  ALA A 218     -30.289  19.454   4.148  1.00 15.00      A    H  
ATOM   2217  N   LYS A 219     -32.559  21.643   4.208  1.00 15.00      A    N  
ATOM   2218  CA  LYS A 219     -33.529  22.628   3.763  1.00 15.00      A    C  
ATOM   2219  C   LYS A 219     -34.943  22.219   4.179  1.00 15.00      A    C  
ATOM   2220  O   LYS A 219     -35.935  22.792   3.721  1.00 15.00      A    O  
ATOM   2221  CB  LYS A 219     -33.440  22.796   2.245  1.00 15.00      A    C  
ATOM   2222  CG  LYS A 219     -34.000  24.109   1.723  1.00 15.00      A    C  
ATOM   2223  CD  LYS A 219     -34.020  24.124   0.206  1.00 15.00      A    C  
ATOM   2224  CE  LYS A 219     -34.801  25.315  -0.324  1.00 15.00      A    C  
ATOM   2225  NZ  LYS A 219     -34.854  25.322  -1.813  1.00 15.00      A    N1+
ATOM   2226  HN  LYS A 219     -32.236  20.969   3.574  1.00 15.00      A    H  
ATOM   2227  HZ1 LYS A 219     -35.311  24.453  -2.158  1.00 15.00      A    H  
ATOM   2228  HZ2 LYS A 219     -33.893  25.373  -2.205  1.00 15.00      A    H  
ATOM   2229  HZ3 LYS A 219     -35.398  26.144  -2.148  1.00 15.00      A    H  
ATOM   2230  N   ALA B   1      25.431   5.951   3.565  1.00 15.00      B    N  
ATOM   2231  CA  ALA B   1      24.685   7.199   3.594  1.00 15.00      B    C  
ATOM   2232  C   ALA B   1      23.184   6.929   3.619  1.00 15.00      B    C  
ATOM   2233  O   ALA B   1      22.750   5.769   3.664  1.00 15.00      B    O  
ATOM   2234  CB  ALA B   1      25.054   8.064   2.397  1.00 15.00      B    C  
ATOM   2235  HN  ALA B   1      25.043   5.156   3.981  1.00 15.00      B    H  
ATOM   2236  N   ASP B   2      22.398   7.997   3.588  1.00 15.00      B    N  
ATOM   2237  CA  ASP B   2      20.944   7.896   3.605  1.00 15.00      B    C  
ATOM   2238  C   ASP B   2      20.391   7.593   2.212  1.00 15.00      B    C  
ATOM   2239  O   ASP B   2      19.618   8.363   1.652  1.00 15.00      B    O  
ATOM   2240  CB  ASP B   2      20.312   9.172   4.183  1.00 15.00      B    C  
ATOM   2241  CG  ASP B   2      20.704  10.431   3.429  1.00 15.00      B    C  
ATOM   2242  OD1 ASP B   2      21.920  10.731   3.360  1.00 15.00      B    O  
ATOM   2243  OD2 ASP B   2      19.803  11.122   2.908  1.00 15.00      B    O1-
ATOM   2244  HN  ASP B   2      22.805   8.891   3.551  1.00 15.00      B    H  
ATOM   2245  N   ASP B   3      20.810   6.458   1.667  1.00 15.00      B    N  
ATOM   2246  CA  ASP B   3      20.368   6.007   0.345  1.00 15.00      B    C  
ATOM   2247  C   ASP B   3      18.854   5.795   0.323  1.00 15.00      B    C  
ATOM   2248  O   ASP B   3      18.185   6.063  -0.676  1.00 15.00      B    O  
ATOM   2249  CB  ASP B   3      21.105   4.709  -0.021  1.00 15.00      B    C  
ATOM   2250  CG  ASP B   3      20.389   3.855  -1.053  1.00 15.00      B    C  
ATOM   2251  OD1 ASP B   3      19.683   2.903  -0.652  1.00 15.00      B    O  
ATOM   2252  OD2 ASP B   3      20.549   4.114  -2.259  1.00 15.00      B    O1-
ATOM   2253  HN  ASP B   3      21.452   5.910   2.161  1.00 15.00      B    H  
ATOM   2254  N   ALA B   4      18.324   5.331   1.449  1.00 15.00      B    N  
ATOM   2255  CA  ALA B   4      16.897   5.083   1.587  1.00 15.00      B    C  
ATOM   2256  C   ALA B   4      16.516   5.012   3.064  1.00 15.00      B    C  
ATOM   2257  O   ALA B   4      16.649   5.997   3.793  1.00 15.00      B    O  
ATOM   2258  CB  ALA B   4      16.499   3.808   0.855  1.00 15.00      B    C  
ATOM   2259  HN  ALA B   4      18.909   5.161   2.209  1.00 15.00      B    H  
ATOM   2260  N   GLY B   5      16.072   3.841   3.511  1.00 15.00      B    N  
ATOM   2261  CA  GLY B   5      15.685   3.674   4.900  1.00 15.00      B    C  
ATOM   2262  C   GLY B   5      14.289   4.196   5.164  1.00 15.00      B    C  
ATOM   2263  O   GLY B   5      13.946   4.538   6.295  1.00 15.00      B    O  
ATOM   2264  HN  GLY B   5      16.000   3.087   2.890  1.00 15.00      B    H  
ATOM   2265  N   ASP B   6      13.488   4.256   4.111  1.00 15.00      B    N  
ATOM   2266  CA  ASP B   6      12.119   4.740   4.207  1.00 15.00      B    C  
ATOM   2267  C   ASP B   6      11.167   3.573   4.438  1.00 15.00      B    C  
ATOM   2268  O   ASP B   6      11.523   2.417   4.196  1.00 15.00      B    O  
ATOM   2269  CB  ASP B   6      11.731   5.493   2.929  1.00 15.00      B    C  
ATOM   2270  CG  ASP B   6      12.615   6.697   2.656  1.00 15.00      B    C  
ATOM   2271  OD1 ASP B   6      13.329   6.696   1.632  1.00 15.00      B    O  
ATOM   2272  OD2 ASP B   6      12.610   7.644   3.468  1.00 15.00      B    O1-
ATOM   2273  HN  ASP B   6      13.824   3.959   3.242  1.00 15.00      B    H  
ATOM   2274  N   LEU B   7       9.961   3.870   4.902  1.00 15.00      B    N  
ATOM   2275  CA  LEU B   7       8.969   2.834   5.169  1.00 15.00      B    C  
ATOM   2276  C   LEU B   7       8.002   2.672   4.002  1.00 15.00      B    C  
ATOM   2277  O   LEU B   7       8.259   1.900   3.071  1.00 15.00      B    O  
ATOM   2278  CB  LEU B   7       8.205   3.135   6.461  1.00 15.00      B    C  
ATOM   2279  CG  LEU B   7       9.038   3.156   7.745  1.00 15.00      B    C  
ATOM   2280  CD1 LEU B   7       8.167   3.481   8.947  1.00 15.00      B    C  
ATOM   2281  CD2 LEU B   7       9.749   1.827   7.943  1.00 15.00      B    C  
ATOM   2282  HN  LEU B   7       9.722   4.814   5.062  1.00 15.00      B    H  
ENDMDL
MODEL        2
ATOM      1  N   MET A   1      13.335  17.026   8.556  1.00 15.00      A    N  
ATOM      2  CA  MET A   1      13.022  16.025   7.540  1.00 15.00      A    C  
ATOM      3  C   MET A   1      12.317  14.833   8.172  1.00 15.00      A    C  
ATOM      4  O   MET A   1      11.709  14.012   7.483  1.00 15.00      A    O  
ATOM      5  CB  MET A   1      14.294  15.561   6.824  1.00 15.00      A    C  
ATOM      6  CG  MET A   1      14.941  16.626   5.950  1.00 15.00      A    C  
ATOM      7  SD  MET A   1      13.875  17.156   4.596  1.00 15.00      A    S  
ATOM      8  CE  MET A   1      13.946  15.722   3.523  1.00 15.00      A    C  
ATOM      9  HN  MET A   1      13.672  17.903   8.275  1.00 15.00      A    H  
ATOM     10  N   ALA A   2      12.398  14.755   9.493  1.00 15.00      A    N  
ATOM     11  CA  ALA A   2      11.774  13.669  10.237  1.00 15.00      A    C  
ATOM     12  C   ALA A   2      10.261  13.842  10.283  1.00 15.00      A    C  
ATOM     13  O   ALA A   2       9.515  12.880  10.128  1.00 15.00      A    O  
ATOM     14  CB  ALA A   2      12.345  13.588  11.644  1.00 15.00      A    C  
ATOM     15  HN  ALA A   2      12.897  15.447   9.979  1.00 15.00      A    H  
ATOM     16  N   LEU A   3       9.820  15.082  10.472  1.00 15.00      A    N  
ATOM     17  CA  LEU A   3       8.394  15.392  10.546  1.00 15.00      A    C  
ATOM     18  C   LEU A   3       7.661  14.959   9.279  1.00 15.00      A    C  
ATOM     19  O   LEU A   3       6.625  14.301   9.348  1.00 15.00      A    O  
ATOM     20  CB  LEU A   3       8.184  16.889  10.794  1.00 15.00      A    C  
ATOM     21  CG  LEU A   3       6.730  17.354  10.928  1.00 15.00      A    C  
ATOM     22  CD1 LEU A   3       6.124  16.872  12.237  1.00 15.00      A    C  
ATOM     23  CD2 LEU A   3       6.635  18.868  10.810  1.00 15.00      A    C  
ATOM     24  HN  LEU A   3      10.470  15.807  10.570  1.00 15.00      A    H  
ATOM     25  N   VAL A   4       8.219  15.317   8.126  1.00 15.00      A    N  
ATOM     26  CA  VAL A   4       7.616  14.972   6.841  1.00 15.00      A    C  
ATOM     27  C   VAL A   4       7.529  13.457   6.667  1.00 15.00      A    C  
ATOM     28  O   VAL A   4       6.573  12.940   6.089  1.00 15.00      A    O  
ATOM     29  CB  VAL A   4       8.402  15.580   5.657  1.00 15.00      A    C  
ATOM     30  CG1 VAL A   4       7.590  15.498   4.371  1.00 15.00      A    C  
ATOM     31  CG2 VAL A   4       8.801  17.019   5.952  1.00 15.00      A    C  
ATOM     32  HN  VAL A   4       9.054  15.825   8.139  1.00 15.00      A    H  
ATOM     33  N   ARG A   5       8.528  12.752   7.184  1.00 15.00      A    N  
ATOM     34  CA  ARG A   5       8.563  11.298   7.094  1.00 15.00      A    C  
ATOM     35  C   ARG A   5       7.445  10.687   7.932  1.00 15.00      A    C  
ATOM     36  O   ARG A   5       6.717   9.811   7.466  1.00 15.00      A    O  
ATOM     37  CB  ARG A   5       9.928  10.765   7.541  1.00 15.00      A    C  
ATOM     38  CG  ARG A   5      10.039   9.249   7.534  1.00 15.00      A    C  
ATOM     39  CD  ARG A   5       9.830   8.679   6.139  1.00 15.00      A    C  
ATOM     40  NE  ARG A   5      11.041   8.748   5.316  1.00 15.00      A    N  
ATOM     41  CZ  ARG A   5      12.027   7.853   5.378  1.00 15.00      A    C  
ATOM     42  NH1 ARG A   5      11.948   6.833   6.224  1.00 15.00      A    N1+
ATOM     43  NH2 ARG A   5      13.083   7.967   4.578  1.00 15.00      A    N  
ATOM     44  HN  ARG A   5       9.254  13.219   7.643  1.00 15.00      A    H  
ATOM     45  HE  ARG A   5      11.106   9.485   4.670  1.00 15.00      A    H  
ATOM     46 HH11 ARG A   5      12.720   6.127   6.277  1.00 15.00      A    H  
ATOM     47 HH12 ARG A   5      11.107   6.724   6.833  1.00 15.00      A    H  
ATOM     48 HH21 ARG A   5      13.859   7.271   4.625  1.00 15.00      A    H  
ATOM     49 HH22 ARG A   5      13.134   8.742   3.886  1.00 15.00      A    H  
ATOM     50  N   VAL A   6       7.301  11.175   9.162  1.00 15.00      A    N  
ATOM     51  CA  VAL A   6       6.269  10.683  10.068  1.00 15.00      A    C  
ATOM     52  C   VAL A   6       4.878  10.871   9.461  1.00 15.00      A    C  
ATOM     53  O   VAL A   6       4.024   9.993   9.566  1.00 15.00      A    O  
ATOM     54  CB  VAL A   6       6.339  11.376  11.449  1.00 15.00      A    C  
ATOM     55  CG1 VAL A   6       5.210  10.904  12.355  1.00 15.00      A    C  
ATOM     56  CG2 VAL A   6       7.686  11.118  12.106  1.00 15.00      A    C  
ATOM     57  HN  VAL A   6       7.909  11.882   9.469  1.00 15.00      A    H  
ATOM     58  N   VAL A   7       4.666  12.013   8.812  1.00 15.00      A    N  
ATOM     59  CA  VAL A   7       3.383  12.310   8.177  1.00 15.00      A    C  
ATOM     60  C   VAL A   7       3.035  11.239   7.142  1.00 15.00      A    C  
ATOM     61  O   VAL A   7       1.897  10.768   7.080  1.00 15.00      A    O  
ATOM     62  CB  VAL A   7       3.380  13.707   7.515  1.00 15.00      A    C  
ATOM     63  CG1 VAL A   7       2.083  13.949   6.756  1.00 15.00      A    C  
ATOM     64  CG2 VAL A   7       3.588  14.790   8.560  1.00 15.00      A    C  
ATOM     65  HN  VAL A   7       5.391  12.674   8.760  1.00 15.00      A    H  
ATOM     66  N   GLY A   8       4.025  10.845   6.349  1.00 15.00      A    N  
ATOM     67  CA  GLY A   8       3.808   9.826   5.341  1.00 15.00      A    C  
ATOM     68  C   GLY A   8       3.554   8.468   5.965  1.00 15.00      A    C  
ATOM     69  O   GLY A   8       2.650   7.742   5.547  1.00 15.00      A    O  
ATOM     70  HN  GLY A   8       4.914  11.247   6.454  1.00 15.00      A    H  
ATOM     71  N   ASP A   9       4.349   8.136   6.979  1.00 15.00      A    N  
ATOM     72  CA  ASP A   9       4.219   6.862   7.684  1.00 15.00      A    C  
ATOM     73  C   ASP A   9       2.852   6.752   8.347  1.00 15.00      A    C  
ATOM     74  O   ASP A   9       2.217   5.697   8.320  1.00 15.00      A    O  
ATOM     75  CB  ASP A   9       5.311   6.716   8.750  1.00 15.00      A    C  
ATOM     76  CG  ASP A   9       6.709   6.535   8.185  1.00 15.00      A    C  
ATOM     77  OD1 ASP A   9       6.839   6.164   6.999  1.00 15.00      A    O  
ATOM     78  OD2 ASP A   9       7.685   6.758   8.938  1.00 15.00      A    O1-
ATOM     79  HN  ASP A   9       5.053   8.763   7.257  1.00 15.00      A    H  
ATOM     80  N   MET A  10       2.402   7.856   8.940  1.00 15.00      A    N  
ATOM     81  CA  MET A  10       1.108   7.897   9.613  1.00 15.00      A    C  
ATOM     82  C   MET A  10      -0.026   7.585   8.647  1.00 15.00      A    C  
ATOM     83  O   MET A  10      -0.947   6.848   8.983  1.00 15.00      A    O  
ATOM     84  CB  MET A  10       0.869   9.252  10.282  1.00 15.00      A    C  
ATOM     85  CG  MET A  10       1.653   9.472  11.567  1.00 15.00      A    C  
ATOM     86  SD  MET A  10       1.447   8.133  12.759  1.00 15.00      A    S  
ATOM     87  CE  MET A  10       2.953   7.200  12.487  1.00 15.00      A    C  
ATOM     88  HN  MET A  10       2.966   8.663   8.934  1.00 15.00      A    H  
ATOM     89  N   LEU A  11       0.055   8.134   7.440  1.00 15.00      A    N  
ATOM     90  CA  LEU A  11      -0.972   7.904   6.429  1.00 15.00      A    C  
ATOM     91  C   LEU A  11      -1.035   6.433   6.039  1.00 15.00      A    C  
ATOM     92  O   LEU A  11      -2.111   5.894   5.776  1.00 15.00      A    O  
ATOM     93  CB  LEU A  11      -0.740   8.787   5.203  1.00 15.00      A    C  
ATOM     94  CG  LEU A  11      -0.999  10.280   5.406  1.00 15.00      A    C  
ATOM     95  CD1 LEU A  11      -0.655  11.059   4.150  1.00 15.00      A    C  
ATOM     96  CD2 LEU A  11      -2.444  10.525   5.813  1.00 15.00      A    C  
ATOM     97  HN  LEU A  11       0.824   8.704   7.223  1.00 15.00      A    H  
ATOM     98  N   HIS A  12       0.124   5.788   6.013  1.00 15.00      A    N  
ATOM     99  CA  HIS A  12       0.204   4.374   5.685  1.00 15.00      A    C  
ATOM    100  C   HIS A  12      -0.437   3.572   6.814  1.00 15.00      A    C  
ATOM    101  O   HIS A  12      -1.121   2.575   6.583  1.00 15.00      A    O  
ATOM    102  CB  HIS A  12       1.669   3.959   5.507  1.00 15.00      A    C  
ATOM    103  CG  HIS A  12       1.880   2.801   4.576  1.00 15.00      A    C  
ATOM    104  CD2 HIS A  12       0.973   1.968   4.005  1.00 15.00      A    C  
ATOM    105  ND1 HIS A  12       3.142   2.445   4.164  1.00 15.00      A    N  
ATOM    106  CE1 HIS A  12       2.982   1.412   3.359  1.00 15.00      A    C  
ATOM    107  NE2 HIS A  12       1.689   1.090   3.233  1.00 15.00      A    N  
ATOM    108  HN  HIS A  12       0.948   6.278   6.220  1.00 15.00      A    H  
ATOM    109  HE2 HIS A  12       1.321   0.366   2.684  1.00 15.00      A    H  
ATOM    110  N   LEU A  13      -0.214   4.040   8.035  1.00 15.00      A    N  
ATOM    111  CA  LEU A  13      -0.765   3.412   9.224  1.00 15.00      A    C  
ATOM    112  C   LEU A  13      -2.285   3.555   9.233  1.00 15.00      A    C  
ATOM    113  O   LEU A  13      -3.008   2.580   9.445  1.00 15.00      A    O  
ATOM    114  CB  LEU A  13      -0.171   4.071  10.474  1.00 15.00      A    C  
ATOM    115  CG  LEU A  13      -0.589   3.483  11.824  1.00 15.00      A    C  
ATOM    116  CD1 LEU A  13       0.264   2.272  12.169  1.00 15.00      A    C  
ATOM    117  CD2 LEU A  13      -0.497   4.538  12.917  1.00 15.00      A    C  
ATOM    118  HN  LEU A  13       0.352   4.836   8.139  1.00 15.00      A    H  
ATOM    119  N   SER A  14      -2.760   4.776   8.992  1.00 15.00      A    N  
ATOM    120  CA  SER A  14      -4.190   5.063   8.969  1.00 15.00      A    C  
ATOM    121  C   SER A  14      -4.919   4.205   7.938  1.00 15.00      A    C  
ATOM    122  O   SER A  14      -6.030   3.739   8.189  1.00 15.00      A    O  
ATOM    123  CB  SER A  14      -4.434   6.548   8.697  1.00 15.00      A    C  
ATOM    124  OG  SER A  14      -3.733   7.354   9.630  1.00 15.00      A    O  
ATOM    125  HN  SER A  14      -2.125   5.515   8.837  1.00 15.00      A    H  
ATOM    126  HG  SER A  14      -4.354   7.745  10.249  1.00 15.00      A    H  
ATOM    127  N   ALA A  15      -4.284   3.995   6.788  1.00 15.00      A    N  
ATOM    128  CA  ALA A  15      -4.867   3.184   5.726  1.00 15.00      A    C  
ATOM    129  C   ALA A  15      -5.163   1.773   6.222  1.00 15.00      A    C  
ATOM    130  O   ALA A  15      -6.255   1.244   6.011  1.00 15.00      A    O  
ATOM    131  CB  ALA A  15      -3.943   3.142   4.518  1.00 15.00      A    C  
ATOM    132  HN  ALA A  15      -3.400   4.401   6.651  1.00 15.00      A    H  
ATOM    133  N   ILE A  16      -4.187   1.174   6.898  1.00 15.00      A    N  
ATOM    134  CA  ILE A  16      -4.342  -0.170   7.435  1.00 15.00      A    C  
ATOM    135  C   ILE A  16      -5.349  -0.171   8.587  1.00 15.00      A    C  
ATOM    136  O   ILE A  16      -6.171  -1.080   8.705  1.00 15.00      A    O  
ATOM    137  CB  ILE A  16      -2.994  -0.756   7.906  1.00 15.00      A    C  
ATOM    138  CG1 ILE A  16      -1.977  -0.722   6.759  1.00 15.00      A    C  
ATOM    139  CG2 ILE A  16      -3.175  -2.181   8.412  1.00 15.00      A    C  
ATOM    140  CD1 ILE A  16      -0.557  -1.030   7.186  1.00 15.00      A    C  
ATOM    141  HN  ILE A  16      -3.338   1.649   7.037  1.00 15.00      A    H  
ATOM    142  N   LEU A  17      -5.283   0.864   9.426  1.00 15.00      A    N  
ATOM    143  CA  LEU A  17      -6.193   1.001  10.562  1.00 15.00      A    C  
ATOM    144  C   LEU A  17      -7.643   1.030  10.094  1.00 15.00      A    C  
ATOM    145  O   LEU A  17      -8.490   0.315  10.629  1.00 15.00      A    O  
ATOM    146  CB  LEU A  17      -5.885   2.270  11.360  1.00 15.00      A    C  
ATOM    147  CG  LEU A  17      -4.580   2.279  12.155  1.00 15.00      A    C  
ATOM    148  CD1 LEU A  17      -4.435   3.585  12.923  1.00 15.00      A    C  
ATOM    149  CD2 LEU A  17      -4.518   1.089  13.100  1.00 15.00      A    C  
ATOM    150  HN  LEU A  17      -4.594   1.550   9.282  1.00 15.00      A    H  
ATOM    151  N   ILE A  18      -7.925   1.874   9.105  1.00 15.00      A    N  
ATOM    152  CA  ILE A  18      -9.268   1.978   8.546  1.00 15.00      A    C  
ATOM    153  C   ILE A  18      -9.703   0.623   7.992  1.00 15.00      A    C  
ATOM    154  O   ILE A  18     -10.826   0.181   8.223  1.00 15.00      A    O  
ATOM    155  CB  ILE A  18      -9.345   3.051   7.434  1.00 15.00      A    C  
ATOM    156  CG1 ILE A  18      -9.115   4.446   8.025  1.00 15.00      A    C  
ATOM    157  CG2 ILE A  18     -10.685   2.993   6.707  1.00 15.00      A    C  
ATOM    158  CD1 ILE A  18      -9.040   5.549   6.989  1.00 15.00      A    C  
ATOM    159  HN  ILE A  18      -7.211   2.454   8.752  1.00 15.00      A    H  
ATOM    160  N   LEU A  19      -8.793  -0.038   7.282  1.00 15.00      A    N  
ATOM    161  CA  LEU A  19      -9.063  -1.351   6.705  1.00 15.00      A    C  
ATOM    162  C   LEU A  19      -9.425  -2.352   7.799  1.00 15.00      A    C  
ATOM    163  O   LEU A  19     -10.410  -3.084   7.685  1.00 15.00      A    O  
ATOM    164  CB  LEU A  19      -7.844  -1.847   5.922  1.00 15.00      A    C  
ATOM    165  CG  LEU A  19      -8.038  -3.122   5.099  1.00 15.00      A    C  
ATOM    166  CD1 LEU A  19      -8.965  -2.866   3.923  1.00 15.00      A    C  
ATOM    167  CD2 LEU A  19      -6.699  -3.660   4.621  1.00 15.00      A    C  
ATOM    168  HN  LEU A  19      -7.914   0.375   7.135  1.00 15.00      A    H  
ATOM    169  N   LEU A  20      -8.621  -2.375   8.858  1.00 15.00      A    N  
ATOM    170  CA  LEU A  20      -8.855  -3.267   9.983  1.00 15.00      A    C  
ATOM    171  C   LEU A  20     -10.186  -2.947  10.651  1.00 15.00      A    C  
ATOM    172  O   LEU A  20     -10.981  -3.845  10.925  1.00 15.00      A    O  
ATOM    173  CB  LEU A  20      -7.717  -3.167  11.002  1.00 15.00      A    C  
ATOM    174  CG  LEU A  20      -6.400  -3.845  10.618  1.00 15.00      A    C  
ATOM    175  CD1 LEU A  20      -5.302  -3.473  11.605  1.00 15.00      A    C  
ATOM    176  CD2 LEU A  20      -6.576  -5.355  10.558  1.00 15.00      A    C  
ATOM    177  HN  LEU A  20      -7.844  -1.774   8.879  1.00 15.00      A    H  
ATOM    178  N   SER A  21     -10.427  -1.661  10.891  1.00 15.00      A    N  
ATOM    179  CA  SER A  21     -11.664  -1.212  11.511  1.00 15.00      A    C  
ATOM    180  C   SER A  21     -12.870  -1.577  10.641  1.00 15.00      A    C  
ATOM    181  O   SER A  21     -13.929  -1.948  11.151  1.00 15.00      A    O  
ATOM    182  CB  SER A  21     -11.621   0.300  11.762  1.00 15.00      A    C  
ATOM    183  OG  SER A  21     -10.472   0.662  12.517  1.00 15.00      A    O  
ATOM    184  HN  SER A  21      -9.749  -0.995  10.646  1.00 15.00      A    H  
ATOM    185  HG  SER A  21      -9.700   0.698  11.930  1.00 15.00      A    H  
ATOM    186  N   LYS A  22     -12.694  -1.472   9.329  1.00 15.00      A    N  
ATOM    187  CA  LYS A  22     -13.741  -1.799   8.369  1.00 15.00      A    C  
ATOM    188  C   LYS A  22     -14.137  -3.268   8.501  1.00 15.00      A    C  
ATOM    189  O   LYS A  22     -15.315  -3.599   8.639  1.00 15.00      A    O  
ATOM    190  CB  LYS A  22     -13.235  -1.522   6.945  1.00 15.00      A    C  
ATOM    191  CG  LYS A  22     -14.196  -1.906   5.831  1.00 15.00      A    C  
ATOM    192  CD  LYS A  22     -13.444  -2.248   4.553  1.00 15.00      A    C  
ATOM    193  CE  LYS A  22     -14.363  -2.247   3.342  1.00 15.00      A    C  
ATOM    194  NZ  LYS A  22     -15.477  -3.222   3.474  1.00 15.00      A    N1+
ATOM    195  HN  LYS A  22     -11.824  -1.153   8.993  1.00 15.00      A    H  
ATOM    196  HZ1 LYS A  22     -16.018  -3.031   4.348  1.00 15.00      A    H  
ATOM    197  HZ2 LYS A  22     -15.108  -4.192   3.513  1.00 15.00      A    H  
ATOM    198  HZ3 LYS A  22     -16.121  -3.137   2.662  1.00 15.00      A    H  
ATOM    199  N   MET A  23     -13.138  -4.136   8.491  1.00 15.00      A    N  
ATOM    200  CA  MET A  23     -13.366  -5.572   8.590  1.00 15.00      A    C  
ATOM    201  C   MET A  23     -13.848  -5.982   9.978  1.00 15.00      A    C  
ATOM    202  O   MET A  23     -14.727  -6.828  10.109  1.00 15.00      A    O  
ATOM    203  CB  MET A  23     -12.095  -6.341   8.229  1.00 15.00      A    C  
ATOM    204  CG  MET A  23     -11.770  -6.343   6.745  1.00 15.00      A    C  
ATOM    205  SD  MET A  23     -10.164  -7.079   6.386  1.00 15.00      A    S  
ATOM    206  CE  MET A  23     -10.356  -8.702   7.121  1.00 15.00      A    C  
ATOM    207  HN  MET A  23     -12.217  -3.802   8.416  1.00 15.00      A    H  
ATOM    208  N   LEU A  24     -13.273  -5.383  11.010  1.00 15.00      A    N  
ATOM    209  CA  LEU A  24     -13.642  -5.704  12.385  1.00 15.00      A    C  
ATOM    210  C   LEU A  24     -15.056  -5.244  12.740  1.00 15.00      A    C  
ATOM    211  O   LEU A  24     -15.753  -5.903  13.512  1.00 15.00      A    O  
ATOM    212  CB  LEU A  24     -12.624  -5.137  13.378  1.00 15.00      A    C  
ATOM    213  CG  LEU A  24     -11.229  -5.769  13.348  1.00 15.00      A    C  
ATOM    214  CD1 LEU A  24     -10.304  -5.074  14.336  1.00 15.00      A    C  
ATOM    215  CD2 LEU A  24     -11.304  -7.260  13.637  1.00 15.00      A    C  
ATOM    216  HN  LEU A  24     -12.568  -4.712  10.846  1.00 15.00      A    H  
ATOM    217  N   ARG A  25     -15.482  -4.116  12.184  1.00 15.00      A    N  
ATOM    218  CA  ARG A  25     -16.813  -3.590  12.464  1.00 15.00      A    C  
ATOM    219  C   ARG A  25     -17.881  -4.240  11.592  1.00 15.00      A    C  
ATOM    220  O   ARG A  25     -18.914  -4.677  12.093  1.00 15.00      A    O  
ATOM    221  CB  ARG A  25     -16.852  -2.069  12.308  1.00 15.00      A    C  
ATOM    222  CG  ARG A  25     -16.179  -1.313  13.443  1.00 15.00      A    C  
ATOM    223  CD  ARG A  25     -16.241   0.190  13.221  1.00 15.00      A    C  
ATOM    224  NE  ARG A  25     -15.627   0.931  14.324  1.00 15.00      A    N  
ATOM    225  CZ  ARG A  25     -15.756   2.247  14.503  1.00 15.00      A    C  
ATOM    226  NH1 ARG A  25     -16.476   2.969  13.649  1.00 15.00      A    N1+
ATOM    227  NH2 ARG A  25     -15.167   2.838  15.536  1.00 15.00      A    N  
ATOM    228  HN  ARG A  25     -14.884  -3.621  11.579  1.00 15.00      A    H  
ATOM    229  HE  ARG A  25     -15.088   0.415  14.964  1.00 15.00      A    H  
ATOM    230 HH11 ARG A  25     -16.940   2.510  12.837  1.00 15.00      A    H  
ATOM    231 HH12 ARG A  25     -16.580   3.996  13.787  1.00 15.00      A    H  
ATOM    232 HH21 ARG A  25     -14.599   2.277  16.209  1.00 15.00      A    H  
ATOM    233 HH22 ARG A  25     -15.265   3.864  15.681  1.00 15.00      A    H  
ATOM    234  N   GLN A  26     -17.628  -4.304  10.289  1.00 15.00      A    N  
ATOM    235  CA  GLN A  26     -18.584  -4.893   9.356  1.00 15.00      A    C  
ATOM    236  C   GLN A  26     -18.607  -6.413   9.468  1.00 15.00      A    C  
ATOM    237  O   GLN A  26     -19.596  -7.051   9.115  1.00 15.00      A    O  
ATOM    238  CB  GLN A  26     -18.256  -4.487   7.914  1.00 15.00      A    C  
ATOM    239  CG  GLN A  26     -18.471  -3.013   7.609  1.00 15.00      A    C  
ATOM    240  CD  GLN A  26     -18.019  -2.631   6.210  1.00 15.00      A    C  
ATOM    241  NE2 GLN A  26     -18.694  -1.661   5.615  1.00 15.00      A    N  
ATOM    242  OE1 GLN A  26     -17.076  -3.208   5.667  1.00 15.00      A    O  
ATOM    243  HN  GLN A  26     -16.779  -3.950   9.944  1.00 15.00      A    H  
ATOM    244 HE21 GLN A  26     -19.438  -1.252   6.100  1.00 15.00      A    H  
ATOM    245 HE22 GLN A  26     -18.415  -1.383   4.712  1.00 15.00      A    H  
ATOM    246  N   ARG A  27     -17.501  -6.982   9.952  1.00 15.00      A    N  
ATOM    247  CA  ARG A  27     -17.360  -8.433  10.103  1.00 15.00      A    C  
ATOM    248  C   ARG A  27     -17.371  -9.115   8.740  1.00 15.00      A    C  
ATOM    249  O   ARG A  27     -17.546 -10.327   8.634  1.00 15.00      A    O  
ATOM    250  CB  ARG A  27     -18.445  -9.022  11.014  1.00 15.00      A    C  
ATOM    251  CG  ARG A  27     -18.400  -8.514  12.447  1.00 15.00      A    C  
ATOM    252  CD  ARG A  27     -17.102  -8.906  13.134  1.00 15.00      A    C  
ATOM    253  NE  ARG A  27     -17.045  -8.424  14.515  1.00 15.00      A    N  
ATOM    254  CZ  ARG A  27     -16.536  -9.125  15.530  1.00 15.00      A    C  
ATOM    255  NH1 ARG A  27     -16.038 -10.339  15.319  1.00 15.00      A    N1+
ATOM    256  NH2 ARG A  27     -16.529  -8.611  16.756  1.00 15.00      A    N  
ATOM    257  HN  ARG A  27     -16.751  -6.406  10.214  1.00 15.00      A    H  
ATOM    258  HE  ARG A  27     -17.392  -7.518  14.687  1.00 15.00      A    H  
ATOM    259 HH11 ARG A  27     -16.039 -10.745  14.359  1.00 15.00      A    H  
ATOM    260 HH12 ARG A  27     -15.641 -10.889  16.109  1.00 15.00      A    H  
ATOM    261 HH21 ARG A  27     -16.135  -9.156  17.552  1.00 15.00      A    H  
ATOM    262 HH22 ARG A  27     -16.919  -7.660  16.927  1.00 15.00      A    H  
ATOM    263  N   SER A  28     -17.153  -8.318   7.707  1.00 15.00      A    N  
ATOM    264  CA  SER A  28     -17.149  -8.804   6.345  1.00 15.00      A    C  
ATOM    265  C   SER A  28     -15.880  -8.361   5.624  1.00 15.00      A    C  
ATOM    266  O   SER A  28     -15.368  -7.261   5.856  1.00 15.00      A    O  
ATOM    267  CB  SER A  28     -18.382  -8.266   5.610  1.00 15.00      A    C  
ATOM    268  OG  SER A  28     -18.435  -8.729   4.271  1.00 15.00      A    O  
ATOM    269  HN  SER A  28     -16.988  -7.368   7.871  1.00 15.00      A    H  
ATOM    270  HG  SER A  28     -19.193  -9.310   4.167  1.00 15.00      A    H  
ATOM    271  N   ALA A  29     -15.366  -9.232   4.770  1.00 15.00      A    N  
ATOM    272  CA  ALA A  29     -14.170  -8.936   3.997  1.00 15.00      A    C  
ATOM    273  C   ALA A  29     -14.551  -8.641   2.551  1.00 15.00      A    C  
ATOM    274  O   ALA A  29     -13.690  -8.517   1.679  1.00 15.00      A    O  
ATOM    275  CB  ALA A  29     -13.197 -10.102   4.067  1.00 15.00      A    C  
ATOM    276  HN  ALA A  29     -15.801 -10.109   4.662  1.00 15.00      A    H  
ATOM    277  N   ALA A  30     -15.853  -8.525   2.311  1.00 15.00      A    N  
ATOM    278  CA  ALA A  30     -16.369  -8.245   0.978  1.00 15.00      A    C  
ATOM    279  C   ALA A  30     -15.861  -6.905   0.463  1.00 15.00      A    C  
ATOM    280  O   ALA A  30     -15.887  -5.899   1.178  1.00 15.00      A    O  
ATOM    281  CB  ALA A  30     -17.890  -8.273   0.981  1.00 15.00      A    C  
ATOM    282  HN  ALA A  30     -16.485  -8.629   3.053  1.00 15.00      A    H  
ATOM    283  N   GLY A  31     -15.387  -6.907  -0.775  1.00 15.00      A    N  
ATOM    284  CA  GLY A  31     -14.877  -5.693  -1.379  1.00 15.00      A    C  
ATOM    285  C   GLY A  31     -13.365  -5.611  -1.312  1.00 15.00      A    C  
ATOM    286  O   GLY A  31     -12.741  -4.894  -2.093  1.00 15.00      A    O  
ATOM    287  HN  GLY A  31     -15.381  -7.744  -1.286  1.00 15.00      A    H  
ATOM    288  N   ILE A  32     -12.776  -6.350  -0.384  1.00 15.00      A    N  
ATOM    289  CA  ILE A  32     -11.330  -6.348  -0.215  1.00 15.00      A    C  
ATOM    290  C   ILE A  32     -10.702  -7.500  -0.992  1.00 15.00      A    C  
ATOM    291  O   ILE A  32     -11.088  -8.657  -0.821  1.00 15.00      A    O  
ATOM    292  CB  ILE A  32     -10.934  -6.450   1.275  1.00 15.00      A    C  
ATOM    293  CG1 ILE A  32     -11.702  -5.418   2.113  1.00 15.00      A    C  
ATOM    294  CG2 ILE A  32      -9.432  -6.274   1.448  1.00 15.00      A    C  
ATOM    295  CD1 ILE A  32     -11.570  -3.992   1.615  1.00 15.00      A    C  
ATOM    296  HN  ILE A  32     -13.324  -6.918   0.199  1.00 15.00      A    H  
ATOM    297  N   SER A  33      -9.746  -7.177  -1.852  1.00 15.00      A    N  
ATOM    298  CA  SER A  33      -9.070  -8.184  -2.654  1.00 15.00      A    C  
ATOM    299  C   SER A  33      -7.999  -8.890  -1.835  1.00 15.00      A    C  
ATOM    300  O   SER A  33      -7.106  -8.247  -1.271  1.00 15.00      A    O  
ATOM    301  CB  SER A  33      -8.455  -7.549  -3.907  1.00 15.00      A    C  
ATOM    302  OG  SER A  33      -7.596  -8.451  -4.586  1.00 15.00      A    O  
ATOM    303  HN  SER A  33      -9.481  -6.233  -1.942  1.00 15.00      A    H  
ATOM    304  HG  SER A  33      -8.132  -9.129  -5.046  1.00 15.00      A    H  
ATOM    305  N   LEU A  34      -8.083 -10.213  -1.774  1.00 15.00      A    N  
ATOM    306  CA  LEU A  34      -7.116 -10.998  -1.028  1.00 15.00      A    C  
ATOM    307  C   LEU A  34      -5.805 -11.036  -1.791  1.00 15.00      A    C  
ATOM    308  O   LEU A  34      -4.734 -11.152  -1.201  1.00 15.00      A    O  
ATOM    309  CB  LEU A  34      -7.634 -12.416  -0.788  1.00 15.00      A    C  
ATOM    310  CG  LEU A  34      -6.741 -13.335   0.049  1.00 15.00      A    C  
ATOM    311  CD1 LEU A  34      -6.622 -12.818   1.477  1.00 15.00      A    C  
ATOM    312  CD2 LEU A  34      -7.272 -14.759   0.030  1.00 15.00      A    C  
ATOM    313  HN  LEU A  34      -8.805 -10.672  -2.261  1.00 15.00      A    H  
ATOM    314  N   LYS A  35      -5.903 -10.916  -3.107  1.00 15.00      A    N  
ATOM    315  CA  LYS A  35      -4.731 -10.926  -3.963  1.00 15.00      A    C  
ATOM    316  C   LYS A  35      -3.823  -9.752  -3.626  1.00 15.00      A    C  
ATOM    317  O   LYS A  35      -2.603  -9.889  -3.594  1.00 15.00      A    O  
ATOM    318  CB  LYS A  35      -5.137 -10.893  -5.438  1.00 15.00      A    C  
ATOM    319  CG  LYS A  35      -5.938 -12.105  -5.892  1.00 15.00      A    C  
ATOM    320  CD  LYS A  35      -5.238 -13.404  -5.527  1.00 15.00      A    C  
ATOM    321  CE  LYS A  35      -6.037 -14.191  -4.498  1.00 15.00      A    C  
ATOM    322  NZ  LYS A  35      -5.216 -15.257  -3.869  1.00 15.00      A    N1+
ATOM    323  HN  LYS A  35      -6.795 -10.818  -3.513  1.00 15.00      A    H  
ATOM    324  HZ1 LYS A  35      -4.566 -14.838  -3.159  1.00 15.00      A    H  
ATOM    325  HZ2 LYS A  35      -4.648 -15.744  -4.588  1.00 15.00      A    H  
ATOM    326  HZ3 LYS A  35      -5.826 -15.948  -3.395  1.00 15.00      A    H  
ATOM    327  N   SER A  36      -4.429  -8.604  -3.360  1.00 15.00      A    N  
ATOM    328  CA  SER A  36      -3.680  -7.413  -2.998  1.00 15.00      A    C  
ATOM    329  C   SER A  36      -3.075  -7.563  -1.605  1.00 15.00      A    C  
ATOM    330  O   SER A  36      -1.930  -7.173  -1.371  1.00 15.00      A    O  
ATOM    331  CB  SER A  36      -4.582  -6.178  -3.052  1.00 15.00      A    C  
ATOM    332  OG  SER A  36      -4.748  -5.731  -4.385  1.00 15.00      A    O  
ATOM    333  HN  SER A  36      -5.407  -8.555  -3.419  1.00 15.00      A    H  
ATOM    334  HG  SER A  36      -3.886  -5.464  -4.736  1.00 15.00      A    H  
ATOM    335  N   MET A  37      -3.843  -8.152  -0.694  1.00 15.00      A    N  
ATOM    336  CA  MET A  37      -3.393  -8.352   0.682  1.00 15.00      A    C  
ATOM    337  C   MET A  37      -2.156  -9.245   0.744  1.00 15.00      A    C  
ATOM    338  O   MET A  37      -1.196  -8.940   1.455  1.00 15.00      A    O  
ATOM    339  CB  MET A  37      -4.521  -8.916   1.552  1.00 15.00      A    C  
ATOM    340  CG  MET A  37      -5.661  -7.936   1.782  1.00 15.00      A    C  
ATOM    341  SD  MET A  37      -5.087  -6.352   2.430  1.00 15.00      A    S  
ATOM    342  CE  MET A  37      -5.885  -5.216   1.299  1.00 15.00      A    C  
ATOM    343  HN  MET A  37      -4.736  -8.463  -0.955  1.00 15.00      A    H  
ATOM    344  N   GLU A  38      -2.179 -10.338  -0.014  1.00 15.00      A    N  
ATOM    345  CA  GLU A  38      -1.056 -11.267  -0.055  1.00 15.00      A    C  
ATOM    346  C   GLU A  38       0.195 -10.582  -0.608  1.00 15.00      A    C  
ATOM    347  O   GLU A  38       1.304 -10.802  -0.116  1.00 15.00      A    O  
ATOM    348  CB  GLU A  38      -1.407 -12.508  -0.887  1.00 15.00      A    C  
ATOM    349  CG  GLU A  38      -2.558 -13.324  -0.317  1.00 15.00      A    C  
ATOM    350  CD  GLU A  38      -2.848 -14.583  -1.104  1.00 15.00      A    C  
ATOM    351  OE1 GLU A  38      -2.391 -15.669  -0.678  1.00 15.00      A    O  
ATOM    352  OE2 GLU A  38      -3.559 -14.497  -2.124  1.00 15.00      A    O1-
ATOM    353  HN  GLU A  38      -2.977 -10.530  -0.552  1.00 15.00      A    H  
ATOM    354  N   LEU A  39       0.007  -9.740  -1.624  1.00 15.00      A    N  
ATOM    355  CA  LEU A  39       1.116  -9.011  -2.232  1.00 15.00      A    C  
ATOM    356  C   LEU A  39       1.739  -8.039  -1.229  1.00 15.00      A    C  
ATOM    357  O   LEU A  39       2.959  -8.000  -1.070  1.00 15.00      A    O  
ATOM    358  CB  LEU A  39       0.660  -8.259  -3.488  1.00 15.00      A    C  
ATOM    359  CG  LEU A  39       0.251  -9.119  -4.689  1.00 15.00      A    C  
ATOM    360  CD1 LEU A  39      -0.286  -8.248  -5.815  1.00 15.00      A    C  
ATOM    361  CD2 LEU A  39       1.415  -9.965  -5.178  1.00 15.00      A    C  
ATOM    362  HN  LEU A  39      -0.901  -9.609  -1.972  1.00 15.00      A    H  
ATOM    363  N   PHE A  40       0.892  -7.274  -0.538  1.00 15.00      A    N  
ATOM    364  CA  PHE A  40       1.362  -6.304   0.454  1.00 15.00      A    C  
ATOM    365  C   PHE A  40       2.132  -6.993   1.578  1.00 15.00      A    C  
ATOM    366  O   PHE A  40       3.116  -6.454   2.087  1.00 15.00      A    O  
ATOM    367  CB  PHE A  40       0.199  -5.489   1.036  1.00 15.00      A    C  
ATOM    368  CG  PHE A  40      -0.278  -4.360   0.160  1.00 15.00      A    C  
ATOM    369  CD1 PHE A  40       0.602  -3.390  -0.294  1.00 15.00      A    C  
ATOM    370  CD2 PHE A  40      -1.613  -4.264  -0.198  1.00 15.00      A    C  
ATOM    371  CE1 PHE A  40       0.159  -2.347  -1.090  1.00 15.00      A    C  
ATOM    372  CE2 PHE A  40      -2.062  -3.227  -0.993  1.00 15.00      A    C  
ATOM    373  CZ  PHE A  40      -1.176  -2.267  -1.441  1.00 15.00      A    C  
ATOM    374  HN  PHE A  40      -0.073  -7.362  -0.702  1.00 15.00      A    H  
ATOM    375  N   ALA A  41       1.677  -8.181   1.960  1.00 15.00      A    N  
ATOM    376  CA  ALA A  41       2.328  -8.953   3.008  1.00 15.00      A    C  
ATOM    377  C   ALA A  41       3.768  -9.266   2.618  1.00 15.00      A    C  
ATOM    378  O   ALA A  41       4.701  -8.962   3.363  1.00 15.00      A    O  
ATOM    379  CB  ALA A  41       1.561 -10.236   3.280  1.00 15.00      A    C  
ATOM    380  HN  ALA A  41       0.873  -8.546   1.528  1.00 15.00      A    H  
ATOM    381  N   ILE A  42       3.939  -9.845   1.432  1.00 15.00      A    N  
ATOM    382  CA  ILE A  42       5.262 -10.197   0.928  1.00 15.00      A    C  
ATOM    383  C   ILE A  42       6.146  -8.956   0.821  1.00 15.00      A    C  
ATOM    384  O   ILE A  42       7.336  -9.001   1.139  1.00 15.00      A    O  
ATOM    385  CB  ILE A  42       5.182 -10.903  -0.446  1.00 15.00      A    C  
ATOM    386  CG1 ILE A  42       4.299 -12.153  -0.350  1.00 15.00      A    C  
ATOM    387  CG2 ILE A  42       6.573 -11.272  -0.947  1.00 15.00      A    C  
ATOM    388  CD1 ILE A  42       3.976 -12.786  -1.689  1.00 15.00      A    C  
ATOM    389  HN  ILE A  42       3.151 -10.042   0.880  1.00 15.00      A    H  
ATOM    390  N   VAL A  43       5.551  -7.848   0.383  1.00 15.00      A    N  
ATOM    391  CA  VAL A  43       6.269  -6.583   0.241  1.00 15.00      A    C  
ATOM    392  C   VAL A  43       6.929  -6.167   1.557  1.00 15.00      A    C  
ATOM    393  O   VAL A  43       8.122  -5.868   1.596  1.00 15.00      A    O  
ATOM    394  CB  VAL A  43       5.332  -5.450  -0.253  1.00 15.00      A    C  
ATOM    395  CG1 VAL A  43       5.958  -4.078  -0.045  1.00 15.00      A    C  
ATOM    396  CG2 VAL A  43       4.984  -5.650  -1.718  1.00 15.00      A    C  
ATOM    397  HN  VAL A  43       4.598  -7.885   0.139  1.00 15.00      A    H  
ATOM    398  N   PHE A  44       6.157  -6.176   2.635  1.00 15.00      A    N  
ATOM    399  CA  PHE A  44       6.676  -5.786   3.940  1.00 15.00      A    C  
ATOM    400  C   PHE A  44       7.713  -6.779   4.451  1.00 15.00      A    C  
ATOM    401  O   PHE A  44       8.733  -6.387   5.017  1.00 15.00      A    O  
ATOM    402  CB  PHE A  44       5.542  -5.622   4.955  1.00 15.00      A    C  
ATOM    403  CG  PHE A  44       4.628  -4.467   4.663  1.00 15.00      A    C  
ATOM    404  CD1 PHE A  44       5.138  -3.247   4.252  1.00 15.00      A    C  
ATOM    405  CD2 PHE A  44       3.257  -4.601   4.799  1.00 15.00      A    C  
ATOM    406  CE1 PHE A  44       4.300  -2.182   3.982  1.00 15.00      A    C  
ATOM    407  CE2 PHE A  44       2.411  -3.541   4.534  1.00 15.00      A    C  
ATOM    408  CZ  PHE A  44       2.933  -2.330   4.124  1.00 15.00      A    C  
ATOM    409  HN  PHE A  44       5.217  -6.452   2.551  1.00 15.00      A    H  
ATOM    410  N   CYS A  45       7.459  -8.061   4.222  1.00 15.00      A    N  
ATOM    411  CA  CYS A  45       8.363  -9.119   4.662  1.00 15.00      A    C  
ATOM    412  C   CYS A  45       9.731  -9.054   3.978  1.00 15.00      A    C  
ATOM    413  O   CYS A  45      10.735  -9.454   4.560  1.00 15.00      A    O  
ATOM    414  CB  CYS A  45       7.725 -10.492   4.448  1.00 15.00      A    C  
ATOM    415  SG  CYS A  45       6.229 -10.778   5.422  1.00 15.00      A    S  
ATOM    416  HN  CYS A  45       6.630  -8.306   3.753  1.00 15.00      A    H  
ATOM    417  HG  CYS A  45       6.383 -10.176   6.591  1.00 15.00      A    H  
ATOM    418  N   THR A  46       9.775  -8.552   2.748  1.00 15.00      A    N  
ATOM    419  CA  THR A  46      11.033  -8.463   2.016  1.00 15.00      A    C  
ATOM    420  C   THR A  46      11.708  -7.103   2.195  1.00 15.00      A    C  
ATOM    421  O   THR A  46      12.927  -6.983   2.072  1.00 15.00      A    O  
ATOM    422  CB  THR A  46      10.839  -8.753   0.516  1.00 15.00      A    C  
ATOM    423  CG2 THR A  46      10.778 -10.252   0.264  1.00 15.00      A    C  
ATOM    424  OG1 THR A  46       9.624  -8.144   0.058  1.00 15.00      A    O  
ATOM    425  HN  THR A  46       8.948  -8.240   2.324  1.00 15.00      A    H  
ATOM    426  HG1 THR A  46       8.869  -8.652   0.380  1.00 15.00      A    H  
ATOM    427  N   ARG A  47      10.913  -6.083   2.488  1.00 15.00      A    N  
ATOM    428  CA  ARG A  47      11.440  -4.738   2.675  1.00 15.00      A    C  
ATOM    429  C   ARG A  47      12.022  -4.549   4.071  1.00 15.00      A    C  
ATOM    430  O   ARG A  47      13.048  -3.892   4.242  1.00 15.00      A    O  
ATOM    431  CB  ARG A  47      10.351  -3.692   2.416  1.00 15.00      A    C  
ATOM    432  CG  ARG A  47      10.834  -2.251   2.494  1.00 15.00      A    C  
ATOM    433  CD  ARG A  47       9.736  -1.277   2.106  1.00 15.00      A    C  
ATOM    434  NE  ARG A  47       9.246  -1.520   0.749  1.00 15.00      A    N  
ATOM    435  CZ  ARG A  47       8.200  -0.897   0.211  1.00 15.00      A    C  
ATOM    436  NH1 ARG A  47       7.523   0.012   0.903  1.00 15.00      A    N1+
ATOM    437  NH2 ARG A  47       7.830  -1.174  -1.031  1.00 15.00      A    N  
ATOM    438  HN  ARG A  47       9.947  -6.236   2.568  1.00 15.00      A    H  
ATOM    439  HE  ARG A  47       9.722  -2.201   0.213  1.00 15.00      A    H  
ATOM    440 HH11 ARG A  47       6.693   0.490   0.471  1.00 15.00      A    H  
ATOM    441 HH12 ARG A  47       7.807   0.255   1.880  1.00 15.00      A    H  
ATOM    442 HH21 ARG A  47       8.348  -1.882  -1.590  1.00 15.00      A    H  
ATOM    443 HH22 ARG A  47       7.006  -0.673  -1.454  1.00 15.00      A    H  
ATOM    444  N   TYR A  48      11.374  -5.134   5.067  1.00 15.00      A    N  
ATOM    445  CA  TYR A  48      11.823  -4.995   6.444  1.00 15.00      A    C  
ATOM    446  C   TYR A  48      12.575  -6.229   6.935  1.00 15.00      A    C  
ATOM    447  O   TYR A  48      12.320  -6.730   8.026  1.00 15.00      A    O  
ATOM    448  CB  TYR A  48      10.643  -4.670   7.365  1.00 15.00      A    C  
ATOM    449  CG  TYR A  48       9.833  -3.470   6.918  1.00 15.00      A    C  
ATOM    450  CD1 TYR A  48      10.456  -2.303   6.490  1.00 15.00      A    C  
ATOM    451  CD2 TYR A  48       8.444  -3.504   6.925  1.00 15.00      A    C  
ATOM    452  CE1 TYR A  48       9.721  -1.208   6.081  1.00 15.00      A    C  
ATOM    453  CE2 TYR A  48       7.702  -2.412   6.517  1.00 15.00      A    C  
ATOM    454  CZ  TYR A  48       8.344  -1.267   6.097  1.00 15.00      A    C  
ATOM    455  OH  TYR A  48       7.609  -0.178   5.689  1.00 15.00      A    O  
ATOM    456  HN  TYR A  48      10.576  -5.677   4.874  1.00 15.00      A    H  
ATOM    457  HH  TYR A  48       6.944   0.031   6.353  1.00 15.00      A    H  
ATOM    458  N   LEU A  49      13.515  -6.706   6.132  1.00 15.00      A    N  
ATOM    459  CA  LEU A  49      14.309  -7.871   6.502  1.00 15.00      A    C  
ATOM    460  C   LEU A  49      15.476  -7.465   7.395  1.00 15.00      A    C  
ATOM    461  O   LEU A  49      16.145  -8.307   7.992  1.00 15.00      A    O  
ATOM    462  CB  LEU A  49      14.825  -8.593   5.256  1.00 15.00      A    C  
ATOM    463  CG  LEU A  49      13.879  -9.621   4.634  1.00 15.00      A    C  
ATOM    464  CD1 LEU A  49      14.435 -10.127   3.312  1.00 15.00      A    C  
ATOM    465  CD2 LEU A  49      13.641 -10.778   5.594  1.00 15.00      A    C  
ATOM    466  HN  LEU A  49      13.677  -6.267   5.270  1.00 15.00      A    H  
ATOM    467  N   ASP A  50      15.701  -6.161   7.491  1.00 15.00      A    N  
ATOM    468  CA  ASP A  50      16.785  -5.618   8.299  1.00 15.00      A    C  
ATOM    469  C   ASP A  50      16.378  -5.498   9.764  1.00 15.00      A    C  
ATOM    470  O   ASP A  50      17.228  -5.464  10.646  1.00 15.00      A    O  
ATOM    471  CB  ASP A  50      17.187  -4.234   7.780  1.00 15.00      A    C  
ATOM    472  CG  ASP A  50      16.255  -3.141   8.272  1.00 15.00      A    C  
ATOM    473  OD1 ASP A  50      15.042  -3.205   7.967  1.00 15.00      A    O  
ATOM    474  OD2 ASP A  50      16.719  -2.222   8.976  1.00 15.00      A    O1-
ATOM    475  HN  ASP A  50      15.118  -5.543   7.004  1.00 15.00      A    H  
ATOM    476  N   VAL A  51      15.072  -5.469  10.020  1.00 15.00      A    N  
ATOM    477  CA  VAL A  51      14.554  -5.324  11.379  1.00 15.00      A    C  
ATOM    478  C   VAL A  51      14.930  -6.503  12.282  1.00 15.00      A    C  
ATOM    479  O   VAL A  51      14.800  -6.432  13.504  1.00 15.00      A    O  
ATOM    480  CB  VAL A  51      13.023  -5.095  11.391  1.00 15.00      A    C  
ATOM    481  CG1 VAL A  51      12.255  -6.392  11.172  1.00 15.00      A    C  
ATOM    482  CG2 VAL A  51      12.581  -4.407  12.673  1.00 15.00      A    C  
ATOM    483  HN  VAL A  51      14.442  -5.545   9.273  1.00 15.00      A    H  
ATOM    484  N   LEU A  52      15.407  -7.580  11.676  1.00 15.00      A    N  
ATOM    485  CA  LEU A  52      15.794  -8.763  12.428  1.00 15.00      A    C  
ATOM    486  C   LEU A  52      17.275  -8.733  12.796  1.00 15.00      A    C  
ATOM    487  O   LEU A  52      17.745  -9.578  13.555  1.00 15.00      A    O  
ATOM    488  CB  LEU A  52      15.474 -10.026  11.623  1.00 15.00      A    C  
ATOM    489  CG  LEU A  52      14.017 -10.188  11.173  1.00 15.00      A    C  
ATOM    490  CD1 LEU A  52      13.877 -11.366  10.223  1.00 15.00      A    C  
ATOM    491  CD2 LEU A  52      13.098 -10.354  12.375  1.00 15.00      A    C  
ATOM    492  HN  LEU A  52      15.499  -7.579  10.700  1.00 15.00      A    H  
ATOM    493  N   PHE A  53      18.008  -7.758  12.263  1.00 15.00      A    N  
ATOM    494  CA  PHE A  53      19.441  -7.652  12.535  1.00 15.00      A    C  
ATOM    495  C   PHE A  53      19.859  -6.231  12.909  1.00 15.00      A    C  
ATOM    496  O   PHE A  53      20.925  -6.025  13.489  1.00 15.00      A    O  
ATOM    497  CB  PHE A  53      20.253  -8.120  11.321  1.00 15.00      A    C  
ATOM    498  CG  PHE A  53      19.912  -9.502  10.838  1.00 15.00      A    C  
ATOM    499  CD1 PHE A  53      20.341 -10.622  11.534  1.00 15.00      A    C  
ATOM    500  CD2 PHE A  53      19.161  -9.681   9.688  1.00 15.00      A    C  
ATOM    501  CE1 PHE A  53      20.026 -11.894  11.091  1.00 15.00      A    C  
ATOM    502  CE2 PHE A  53      18.843 -10.949   9.239  1.00 15.00      A    C  
ATOM    503  CZ  PHE A  53      19.275 -12.057   9.941  1.00 15.00      A    C  
ATOM    504  HN  PHE A  53      17.577  -7.098  11.681  1.00 15.00      A    H  
ATOM    505  N   SER A  54      19.032  -5.254  12.576  1.00 15.00      A    N  
ATOM    506  CA  SER A  54      19.340  -3.866  12.866  1.00 15.00      A    C  
ATOM    507  C   SER A  54      18.258  -3.219  13.724  1.00 15.00      A    C  
ATOM    508  O   SER A  54      17.062  -3.421  13.504  1.00 15.00      A    O  
ATOM    509  CB  SER A  54      19.515  -3.087  11.557  1.00 15.00      A    C  
ATOM    510  OG  SER A  54      19.964  -1.761  11.793  1.00 15.00      A    O  
ATOM    511  HN  SER A  54      18.191  -5.469  12.117  1.00 15.00      A    H  
ATOM    512  HG  SER A  54      19.775  -1.219  11.022  1.00 15.00      A    H  
ATOM    513  N   PHE A  55      18.693  -2.448  14.710  1.00 15.00      A    N  
ATOM    514  CA  PHE A  55      17.787  -1.743  15.600  1.00 15.00      A    C  
ATOM    515  C   PHE A  55      18.074  -0.246  15.523  1.00 15.00      A    C  
ATOM    516  O   PHE A  55      18.971   0.262  16.194  1.00 15.00      A    O  
ATOM    517  CB  PHE A  55      17.928  -2.251  17.041  1.00 15.00      A    C  
ATOM    518  CG  PHE A  55      17.004  -1.577  18.020  1.00 15.00      A    C  
ATOM    519  CD1 PHE A  55      15.644  -1.838  18.005  1.00 15.00      A    C  
ATOM    520  CD2 PHE A  55      17.498  -0.680  18.954  1.00 15.00      A    C  
ATOM    521  CE1 PHE A  55      14.795  -1.218  18.902  1.00 15.00      A    C  
ATOM    522  CE2 PHE A  55      16.656  -0.058  19.853  1.00 15.00      A    C  
ATOM    523  CZ  PHE A  55      15.301  -0.327  19.827  1.00 15.00      A    C  
ATOM    524  HN  PHE A  55      19.660  -2.343  14.838  1.00 15.00      A    H  
ATOM    525  N   ILE A  56      17.326   0.446  14.674  1.00 15.00      A    N  
ATOM    526  CA  ILE A  56      17.501   1.882  14.491  1.00 15.00      A    C  
ATOM    527  C   ILE A  56      16.836   2.663  15.622  1.00 15.00      A    C  
ATOM    528  O   ILE A  56      17.439   3.553  16.219  1.00 15.00      A    O  
ATOM    529  CB  ILE A  56      16.912   2.349  13.140  1.00 15.00      A    C  
ATOM    530  CG1 ILE A  56      17.360   1.414  12.013  1.00 15.00      A    C  
ATOM    531  CG2 ILE A  56      17.325   3.783  12.842  1.00 15.00      A    C  
ATOM    532  CD1 ILE A  56      16.654   1.655  10.696  1.00 15.00      A    C  
ATOM    533  HN  ILE A  56      16.644  -0.023  14.153  1.00 15.00      A    H  
ATOM    534  N   GLY A  57      15.591   2.321  15.912  1.00 15.00      A    N  
ATOM    535  CA  GLY A  57      14.864   2.997  16.962  1.00 15.00      A    C  
ATOM    536  C   GLY A  57      13.491   2.397  17.149  1.00 15.00      A    C  
ATOM    537  O   GLY A  57      12.943   1.819  16.215  1.00 15.00      A    O  
ATOM    538  HN  GLY A  57      15.163   1.596  15.415  1.00 15.00      A    H  
ATOM    539  N   ILE A  58      12.938   2.551  18.351  1.00 15.00      A    N  
ATOM    540  CA  ILE A  58      11.618   2.010  18.689  1.00 15.00      A    C  
ATOM    541  C   ILE A  58      10.563   2.333  17.629  1.00 15.00      A    C  
ATOM    542  O   ILE A  58       9.929   1.431  17.092  1.00 15.00      A    O  
ATOM    543  CB  ILE A  58      11.137   2.515  20.066  1.00 15.00      A    C  
ATOM    544  CG1 ILE A  58      12.233   2.303  21.117  1.00 15.00      A    C  
ATOM    545  CG2 ILE A  58       9.855   1.803  20.481  1.00 15.00      A    C  
ATOM    546  CD1 ILE A  58      11.934   2.940  22.457  1.00 15.00      A    C  
ATOM    547  HN  ILE A  58      13.436   3.036  19.039  1.00 15.00      A    H  
ATOM    548  N   TYR A  59      10.395   3.618  17.325  1.00 15.00      A    N  
ATOM    549  CA  TYR A  59       9.417   4.057  16.328  1.00 15.00      A    C  
ATOM    550  C   TYR A  59       9.576   3.301  15.008  1.00 15.00      A    C  
ATOM    551  O   TYR A  59       8.599   2.828  14.432  1.00 15.00      A    O  
ATOM    552  CB  TYR A  59       9.530   5.571  16.095  1.00 15.00      A    C  
ATOM    553  CG  TYR A  59       8.793   6.080  14.870  1.00 15.00      A    C  
ATOM    554  CD1 TYR A  59       7.406   6.167  14.851  1.00 15.00      A    C  
ATOM    555  CD2 TYR A  59       9.489   6.480  13.734  1.00 15.00      A    C  
ATOM    556  CE1 TYR A  59       6.735   6.635  13.736  1.00 15.00      A    C  
ATOM    557  CE2 TYR A  59       8.826   6.947  12.615  1.00 15.00      A    C  
ATOM    558  CZ  TYR A  59       7.449   7.023  12.620  1.00 15.00      A    C  
ATOM    559  OH  TYR A  59       6.782   7.494  11.513  1.00 15.00      A    O  
ATOM    560  HN  TYR A  59      10.936   4.288  17.788  1.00 15.00      A    H  
ATOM    561  HH  TYR A  59       7.215   7.167  10.705  1.00 15.00      A    H  
ATOM    562  N   ASN A  60      10.813   3.172  14.555  1.00 15.00      A    N  
ATOM    563  CA  ASN A  60      11.101   2.490  13.299  1.00 15.00      A    C  
ATOM    564  C   ASN A  60      10.876   0.983  13.413  1.00 15.00      A    C  
ATOM    565  O   ASN A  60      10.245   0.377  12.547  1.00 15.00      A    O  
ATOM    566  CB  ASN A  60      12.531   2.792  12.844  1.00 15.00      A    C  
ATOM    567  CG  ASN A  60      12.802   2.354  11.416  1.00 15.00      A    C  
ATOM    568  ND2 ASN A  60      12.444   3.199  10.459  1.00 15.00      A    N  
ATOM    569  OD1 ASN A  60      13.326   1.270  11.175  1.00 15.00      A    O  
ATOM    570  HN  ASN A  60      11.553   3.530  15.083  1.00 15.00      A    H  
ATOM    571 HD21 ASN A  60      12.029   4.048  10.721  1.00 15.00      A    H  
ATOM    572 HD22 ASN A  60      12.610   2.942   9.530  1.00 15.00      A    H  
ATOM    573  N   THR A  61      11.384   0.393  14.487  1.00 15.00      A    N  
ATOM    574  CA  THR A  61      11.252  -1.038  14.721  1.00 15.00      A    C  
ATOM    575  C   THR A  61       9.787  -1.459  14.871  1.00 15.00      A    C  
ATOM    576  O   THR A  61       9.330  -2.385  14.197  1.00 15.00      A    O  
ATOM    577  CB  THR A  61      12.053  -1.468  15.968  1.00 15.00      A    C  
ATOM    578  CG2 THR A  61      12.043  -2.980  16.132  1.00 15.00      A    C  
ATOM    579  OG1 THR A  61      13.410  -1.019  15.830  1.00 15.00      A    O  
ATOM    580  HN  THR A  61      11.870   0.937  15.149  1.00 15.00      A    H  
ATOM    581  HG1 THR A  61      13.989  -1.784  15.750  1.00 15.00      A    H  
ATOM    582  N   THR A  62       9.051  -0.764  15.734  1.00 15.00      A    N  
ATOM    583  CA  THR A  62       7.647  -1.074  15.971  1.00 15.00      A    C  
ATOM    584  C   THR A  62       6.815  -0.948  14.694  1.00 15.00      A    C  
ATOM    585  O   THR A  62       5.973  -1.802  14.411  1.00 15.00      A    O  
ATOM    586  CB  THR A  62       7.053  -0.183  17.081  1.00 15.00      A    C  
ATOM    587  CG2 THR A  62       5.653  -0.651  17.457  1.00 15.00      A    C  
ATOM    588  OG1 THR A  62       7.896  -0.250  18.240  1.00 15.00      A    O  
ATOM    589  HN  THR A  62       9.464  -0.018  16.229  1.00 15.00      A    H  
ATOM    590  HG1 THR A  62       7.713  -1.062  18.721  1.00 15.00      A    H  
ATOM    591  N   MET A  63       7.065   0.103  13.916  1.00 15.00      A    N  
ATOM    592  CA  MET A  63       6.331   0.318  12.672  1.00 15.00      A    C  
ATOM    593  C   MET A  63       6.585  -0.817  11.686  1.00 15.00      A    C  
ATOM    594  O   MET A  63       5.662  -1.290  11.023  1.00 15.00      A    O  
ATOM    595  CB  MET A  63       6.679   1.668  12.043  1.00 15.00      A    C  
ATOM    596  CG  MET A  63       6.007   2.856  12.714  1.00 15.00      A    C  
ATOM    597  SD  MET A  63       4.224   2.906  12.442  1.00 15.00      A    S  
ATOM    598  CE  MET A  63       4.149   3.725  10.851  1.00 15.00      A    C  
ATOM    599  HN  MET A  63       7.758   0.747  14.184  1.00 15.00      A    H  
ATOM    600  N   LYS A  64       7.835  -1.263  11.608  1.00 15.00      A    N  
ATOM    601  CA  LYS A  64       8.205  -2.352  10.712  1.00 15.00      A    C  
ATOM    602  C   LYS A  64       7.479  -3.636  11.096  1.00 15.00      A    C  
ATOM    603  O   LYS A  64       6.924  -4.327  10.241  1.00 15.00      A    O  
ATOM    604  CB  LYS A  64       9.718  -2.580  10.729  1.00 15.00      A    C  
ATOM    605  CG  LYS A  64      10.517  -1.526   9.981  1.00 15.00      A    C  
ATOM    606  CD  LYS A  64      12.005  -1.835  10.016  1.00 15.00      A    C  
ATOM    607  CE  LYS A  64      12.785  -0.900   9.109  1.00 15.00      A    C  
ATOM    608  NZ  LYS A  64      14.252  -1.049   9.288  1.00 15.00      A    N1+
ATOM    609  HN  LYS A  64       8.527  -0.848  12.170  1.00 15.00      A    H  
ATOM    610  HZ1 LYS A  64      14.751  -0.256   8.842  1.00 15.00      A    H  
ATOM    611  HZ2 LYS A  64      14.584  -1.939   8.844  1.00 15.00      A    H  
ATOM    612  HZ3 LYS A  64      14.492  -1.073  10.297  1.00 15.00      A    H  
ATOM    613  N   ILE A  65       7.476  -3.941  12.389  1.00 15.00      A    N  
ATOM    614  CA  ILE A  65       6.816  -5.138  12.894  1.00 15.00      A    C  
ATOM    615  C   ILE A  65       5.306  -5.047  12.688  1.00 15.00      A    C  
ATOM    616  O   ILE A  65       4.671  -6.003  12.238  1.00 15.00      A    O  
ATOM    617  CB  ILE A  65       7.118  -5.365  14.392  1.00 15.00      A    C  
ATOM    618  CG1 ILE A  65       8.628  -5.481  14.621  1.00 15.00      A    C  
ATOM    619  CG2 ILE A  65       6.404  -6.610  14.907  1.00 15.00      A    C  
ATOM    620  CD1 ILE A  65       9.032  -5.451  16.081  1.00 15.00      A    C  
ATOM    621  HN  ILE A  65       7.932  -3.343  13.022  1.00 15.00      A    H  
ATOM    622  N   PHE A  66       4.743  -3.884  13.002  1.00 15.00      A    N  
ATOM    623  CA  PHE A  66       3.310  -3.658  12.860  1.00 15.00      A    C  
ATOM    624  C   PHE A  66       2.855  -3.836  11.416  1.00 15.00      A    C  
ATOM    625  O   PHE A  66       1.825  -4.458  11.159  1.00 15.00      A    O  
ATOM    626  CB  PHE A  66       2.924  -2.264  13.369  1.00 15.00      A    C  
ATOM    627  CG  PHE A  66       1.441  -2.015  13.399  1.00 15.00      A    C  
ATOM    628  CD1 PHE A  66       0.804  -1.406  12.329  1.00 15.00      A    C  
ATOM    629  CD2 PHE A  66       0.684  -2.391  14.497  1.00 15.00      A    C  
ATOM    630  CE1 PHE A  66      -0.560  -1.180  12.353  1.00 15.00      A    C  
ATOM    631  CE2 PHE A  66      -0.679  -2.167  14.527  1.00 15.00      A    C  
ATOM    632  CZ  PHE A  66      -1.302  -1.561  13.454  1.00 15.00      A    C  
ATOM    633  HN  PHE A  66       5.309  -3.155  13.341  1.00 15.00      A    H  
ATOM    634  N   PHE A  67       3.630  -3.294  10.480  1.00 15.00      A    N  
ATOM    635  CA  PHE A  67       3.301  -3.389   9.059  1.00 15.00      A    C  
ATOM    636  C   PHE A  67       3.212  -4.840   8.597  1.00 15.00      A    C  
ATOM    637  O   PHE A  67       2.317  -5.202   7.838  1.00 15.00      A    O  
ATOM    638  CB  PHE A  67       4.317  -2.622   8.209  1.00 15.00      A    C  
ATOM    639  CG  PHE A  67       4.087  -1.137   8.165  1.00 15.00      A    C  
ATOM    640  CD1 PHE A  67       2.814  -0.613   8.317  1.00 15.00      A    C  
ATOM    641  CD2 PHE A  67       5.143  -0.264   7.963  1.00 15.00      A    C  
ATOM    642  CE1 PHE A  67       2.597   0.750   8.270  1.00 15.00      A    C  
ATOM    643  CE2 PHE A  67       4.935   1.102   7.916  1.00 15.00      A    C  
ATOM    644  CZ  PHE A  67       3.659   1.609   8.070  1.00 15.00      A    C  
ATOM    645  HN  PHE A  67       4.442  -2.812  10.751  1.00 15.00      A    H  
ATOM    646  N   ILE A  68       4.138  -5.664   9.064  1.00 15.00      A    N  
ATOM    647  CA  ILE A  68       4.163  -7.074   8.696  1.00 15.00      A    C  
ATOM    648  C   ILE A  68       3.057  -7.849   9.415  1.00 15.00      A    C  
ATOM    649  O   ILE A  68       2.377  -8.687   8.819  1.00 15.00      A    O  
ATOM    650  CB  ILE A  68       5.534  -7.713   9.019  1.00 15.00      A    C  
ATOM    651  CG1 ILE A  68       6.656  -6.970   8.284  1.00 15.00      A    C  
ATOM    652  CG2 ILE A  68       5.545  -9.192   8.654  1.00 15.00      A    C  
ATOM    653  CD1 ILE A  68       8.050  -7.404   8.687  1.00 15.00      A    C  
ATOM    654  HN  ILE A  68       4.827  -5.314   9.670  1.00 15.00      A    H  
ATOM    655  N   ALA A  69       2.871  -7.551  10.694  1.00 15.00      A    N  
ATOM    656  CA  ALA A  69       1.864  -8.229  11.502  1.00 15.00      A    C  
ATOM    657  C   ALA A  69       0.443  -7.951  11.023  1.00 15.00      A    C  
ATOM    658  O   ALA A  69      -0.398  -8.849  11.005  1.00 15.00      A    O  
ATOM    659  CB  ALA A  69       2.015  -7.853  12.968  1.00 15.00      A    C  
ATOM    660  HN  ALA A  69       3.432  -6.858  11.108  1.00 15.00      A    H  
ATOM    661  N   SER A  70       0.177  -6.713  10.630  1.00 15.00      A    N  
ATOM    662  CA  SER A  70      -1.152  -6.326  10.174  1.00 15.00      A    C  
ATOM    663  C   SER A  70      -1.572  -7.060   8.901  1.00 15.00      A    C  
ATOM    664  O   SER A  70      -2.664  -7.624   8.843  1.00 15.00      A    O  
ATOM    665  CB  SER A  70      -1.254  -4.810  10.000  1.00 15.00      A    C  
ATOM    666  OG  SER A  70      -0.121  -4.294   9.328  1.00 15.00      A    O  
ATOM    667  HN  SER A  70       0.891  -6.039  10.649  1.00 15.00      A    H  
ATOM    668  HG  SER A  70       0.608  -4.196   9.954  1.00 15.00      A    H  
ATOM    669  N   THR A  71      -0.704  -7.070   7.895  1.00 15.00      A    N  
ATOM    670  CA  THR A  71      -1.009  -7.731   6.633  1.00 15.00      A    C  
ATOM    671  C   THR A  71      -1.250  -9.226   6.825  1.00 15.00      A    C  
ATOM    672  O   THR A  71      -2.191  -9.789   6.264  1.00 15.00      A    O  
ATOM    673  CB  THR A  71       0.108  -7.514   5.598  1.00 15.00      A    C  
ATOM    674  CG2 THR A  71      -0.095  -6.195   4.868  1.00 15.00      A    C  
ATOM    675  OG1 THR A  71       1.374  -7.498   6.266  1.00 15.00      A    O  
ATOM    676  HN  THR A  71       0.164  -6.621   8.002  1.00 15.00      A    H  
ATOM    677  HG1 THR A  71       2.068  -7.292   5.634  1.00 15.00      A    H  
ATOM    678  N   LEU A  72      -0.406  -9.862   7.631  1.00 15.00      A    N  
ATOM    679  CA  LEU A  72      -0.529 -11.290   7.902  1.00 15.00      A    C  
ATOM    680  C   LEU A  72      -1.832 -11.593   8.629  1.00 15.00      A    C  
ATOM    681  O   LEU A  72      -2.495 -12.592   8.348  1.00 15.00      A    O  
ATOM    682  CB  LEU A  72       0.660 -11.794   8.722  1.00 15.00      A    C  
ATOM    683  CG  LEU A  72       2.021 -11.779   8.023  1.00 15.00      A    C  
ATOM    684  CD1 LEU A  72       3.105 -12.279   8.963  1.00 15.00      A    C  
ATOM    685  CD2 LEU A  72       1.985 -12.614   6.750  1.00 15.00      A    C  
ATOM    686  HN  LEU A  72       0.324  -9.355   8.051  1.00 15.00      A    H  
ATOM    687  N   HIS A  73      -2.194 -10.717   9.558  1.00 15.00      A    N  
ATOM    688  CA  HIS A  73      -3.423 -10.869  10.320  1.00 15.00      A    C  
ATOM    689  C   HIS A  73      -4.627 -10.801   9.385  1.00 15.00      A    C  
ATOM    690  O   HIS A  73      -5.520 -11.647   9.445  1.00 15.00      A    O  
ATOM    691  CB  HIS A  73      -3.510  -9.786  11.400  1.00 15.00      A    C  
ATOM    692  CG  HIS A  73      -4.655  -9.949  12.352  1.00 15.00      A    C  
ATOM    693  CD2 HIS A  73      -5.692  -9.114  12.597  1.00 15.00      A    C  
ATOM    694  ND1 HIS A  73      -4.771 -11.064  13.149  1.00 15.00      A    N  
ATOM    695  CE1 HIS A  73      -5.868 -10.886  13.856  1.00 15.00      A    C  
ATOM    696  NE2 HIS A  73      -6.459  -9.721  13.557  1.00 15.00      A    N  
ATOM    697  HN  HIS A  73      -1.612  -9.947   9.742  1.00 15.00      A    H  
ATOM    698  HE2 HIS A  73      -7.281  -9.365  13.949  1.00 15.00      A    H  
ATOM    699  N   ILE A  74      -4.632  -9.796   8.510  1.00 15.00      A    N  
ATOM    700  CA  ILE A  74      -5.712  -9.620   7.540  1.00 15.00      A    C  
ATOM    701  C   ILE A  74      -5.821 -10.854   6.644  1.00 15.00      A    C  
ATOM    702  O   ILE A  74      -6.914 -11.381   6.419  1.00 15.00      A    O  
ATOM    703  CB  ILE A  74      -5.478  -8.371   6.660  1.00 15.00      A    C  
ATOM    704  CG1 ILE A  74      -5.430  -7.110   7.525  1.00 15.00      A    C  
ATOM    705  CG2 ILE A  74      -6.560  -8.247   5.595  1.00 15.00      A    C  
ATOM    706  CD1 ILE A  74      -4.865  -5.899   6.814  1.00 15.00      A    C  
ATOM    707  HN  ILE A  74      -3.890  -9.150   8.522  1.00 15.00      A    H  
ATOM    708  N   CYS A  75      -4.675 -11.321   6.156  1.00 15.00      A    N  
ATOM    709  CA  CYS A  75      -4.626 -12.497   5.295  1.00 15.00      A    C  
ATOM    710  C   CYS A  75      -5.169 -13.726   6.016  1.00 15.00      A    C  
ATOM    711  O   CYS A  75      -5.912 -14.511   5.436  1.00 15.00      A    O  
ATOM    712  CB  CYS A  75      -3.199 -12.755   4.805  1.00 15.00      A    C  
ATOM    713  SG  CYS A  75      -2.486 -11.403   3.839  1.00 15.00      A    S  
ATOM    714  HN  CYS A  75      -3.839 -10.858   6.380  1.00 15.00      A    H  
ATOM    715  HG  CYS A  75      -2.296 -10.376   4.660  1.00 15.00      A    H  
ATOM    716  N   TYR A  76      -4.793 -13.886   7.280  1.00 15.00      A    N  
ATOM    717  CA  TYR A  76      -5.257 -15.012   8.079  1.00 15.00      A    C  
ATOM    718  C   TYR A  76      -6.775 -14.984   8.217  1.00 15.00      A    C  
ATOM    719  O   TYR A  76      -7.449 -16.001   8.035  1.00 15.00      A    O  
ATOM    720  CB  TYR A  76      -4.611 -14.990   9.469  1.00 15.00      A    C  
ATOM    721  CG  TYR A  76      -5.370 -15.794  10.504  1.00 15.00      A    C  
ATOM    722  CD1 TYR A  76      -5.372 -17.181  10.466  1.00 15.00      A    C  
ATOM    723  CD2 TYR A  76      -6.096 -15.165  11.510  1.00 15.00      A    C  
ATOM    724  CE1 TYR A  76      -6.073 -17.921  11.399  1.00 15.00      A    C  
ATOM    725  CE2 TYR A  76      -6.799 -15.897  12.449  1.00 15.00      A    C  
ATOM    726  CZ  TYR A  76      -6.784 -17.273  12.387  1.00 15.00      A    C  
ATOM    727  OH  TYR A  76      -7.482 -18.004  13.321  1.00 15.00      A    O  
ATOM    728  HN  TYR A  76      -4.184 -13.230   7.687  1.00 15.00      A    H  
ATOM    729  HH  TYR A  76      -6.945 -18.754  13.604  1.00 15.00      A    H  
ATOM    730  N   LEU A  77      -7.305 -13.810   8.541  1.00 15.00      A    N  
ATOM    731  CA  LEU A  77      -8.742 -13.633   8.721  1.00 15.00      A    C  
ATOM    732  C   LEU A  77      -9.526 -14.032   7.473  1.00 15.00      A    C  
ATOM    733  O   LEU A  77     -10.492 -14.785   7.552  1.00 15.00      A    O  
ATOM    734  CB  LEU A  77      -9.069 -12.184   9.092  1.00 15.00      A    C  
ATOM    735  CG  LEU A  77      -8.430 -11.645  10.375  1.00 15.00      A    C  
ATOM    736  CD1 LEU A  77      -8.776 -10.177  10.569  1.00 15.00      A    C  
ATOM    737  CD2 LEU A  77      -8.862 -12.464  11.581  1.00 15.00      A    C  
ATOM    738  HN  LEU A  77      -6.707 -13.037   8.668  1.00 15.00      A    H  
ATOM    739  N   MET A  78      -9.084 -13.551   6.322  1.00 15.00      A    N  
ATOM    740  CA  MET A  78      -9.766 -13.827   5.059  1.00 15.00      A    C  
ATOM    741  C   MET A  78      -9.432 -15.208   4.492  1.00 15.00      A    C  
ATOM    742  O   MET A  78      -9.806 -15.525   3.364  1.00 15.00      A    O  
ATOM    743  CB  MET A  78      -9.430 -12.747   4.028  1.00 15.00      A    C  
ATOM    744  CG  MET A  78      -9.781 -11.336   4.469  1.00 15.00      A    C  
ATOM    745  SD  MET A  78      -9.180 -10.074   3.329  1.00 15.00      A    S  
ATOM    746  CE  MET A  78     -10.099 -10.484   1.847  1.00 15.00      A    C  
ATOM    747  HN  MET A  78      -8.273 -12.994   6.317  1.00 15.00      A    H  
ATOM    748  N   LYS A  79      -8.733 -16.026   5.262  1.00 15.00      A    N  
ATOM    749  CA  LYS A  79      -8.365 -17.352   4.792  1.00 15.00      A    C  
ATOM    750  C   LYS A  79      -8.820 -18.473   5.717  1.00 15.00      A    C  
ATOM    751  O   LYS A  79      -9.244 -19.534   5.252  1.00 15.00      A    O  
ATOM    752  CB  LYS A  79      -6.851 -17.456   4.588  1.00 15.00      A    C  
ATOM    753  CG  LYS A  79      -6.343 -16.813   3.311  1.00 15.00      A    C  
ATOM    754  CD  LYS A  79      -4.841 -16.982   3.172  1.00 15.00      A    C  
ATOM    755  CE  LYS A  79      -4.332 -16.320   1.903  1.00 15.00      A    C  
ATOM    756  NZ  LYS A  79      -2.871 -16.524   1.710  1.00 15.00      A    N1+
ATOM    757  HN  LYS A  79      -8.446 -15.727   6.151  1.00 15.00      A    H  
ATOM    758  HZ1 LYS A  79      -2.587 -16.194   0.754  1.00 15.00      A    H  
ATOM    759  HZ2 LYS A  79      -2.632 -17.531   1.799  1.00 15.00      A    H  
ATOM    760  HZ3 LYS A  79      -2.336 -15.984   2.419  1.00 15.00      A    H  
ATOM    761  N   PHE A  80      -8.744 -18.254   7.025  1.00 15.00      A    N  
ATOM    762  CA  PHE A  80      -9.094 -19.306   7.969  1.00 15.00      A    C  
ATOM    763  C   PHE A  80     -10.093 -18.898   9.049  1.00 15.00      A    C  
ATOM    764  O   PHE A  80     -10.557 -19.753   9.801  1.00 15.00      A    O  
ATOM    765  CB  PHE A  80      -7.819 -19.843   8.633  1.00 15.00      A    C  
ATOM    766  CG  PHE A  80      -6.692 -20.114   7.673  1.00 15.00      A    C  
ATOM    767  CD1 PHE A  80      -6.802 -21.115   6.722  1.00 15.00      A    C  
ATOM    768  CD2 PHE A  80      -5.524 -19.369   7.723  1.00 15.00      A    C  
ATOM    769  CE1 PHE A  80      -5.771 -21.367   5.837  1.00 15.00      A    C  
ATOM    770  CE2 PHE A  80      -4.488 -19.616   6.842  1.00 15.00      A    C  
ATOM    771  CZ  PHE A  80      -4.612 -20.617   5.897  1.00 15.00      A    C  
ATOM    772  HN  PHE A  80      -8.439 -17.379   7.357  1.00 15.00      A    H  
ATOM    773  N   LYS A  81     -10.451 -17.628   9.129  1.00 15.00      A    N  
ATOM    774  CA  LYS A  81     -11.364 -17.192  10.181  1.00 15.00      A    C  
ATOM    775  C   LYS A  81     -12.700 -16.679   9.654  1.00 15.00      A    C  
ATOM    776  O   LYS A  81     -12.770 -16.015   8.623  1.00 15.00      A    O  
ATOM    777  CB  LYS A  81     -10.693 -16.144  11.067  1.00 15.00      A    C  
ATOM    778  CG  LYS A  81     -11.308 -16.018  12.450  1.00 15.00      A    C  
ATOM    779  CD  LYS A  81     -10.409 -15.220  13.379  1.00 15.00      A    C  
ATOM    780  CE  LYS A  81     -10.945 -15.223  14.799  1.00 15.00      A    C  
ATOM    781  NZ  LYS A  81      -9.963 -14.650  15.759  1.00 15.00      A    N1+
ATOM    782  HN  LYS A  81     -10.119 -16.982   8.473  1.00 15.00      A    H  
ATOM    783  HZ1 LYS A  81     -10.341 -14.694  16.726  1.00 15.00      A    H  
ATOM    784  HZ2 LYS A  81      -9.765 -13.659  15.520  1.00 15.00      A    H  
ATOM    785  HZ3 LYS A  81      -9.073 -15.191  15.721  1.00 15.00      A    H  
ATOM    786  N   SER A  82     -13.763 -16.997  10.375  1.00 15.00      A    N  
ATOM    787  CA  SER A  82     -15.097 -16.556  10.008  1.00 15.00      A    C  
ATOM    788  C   SER A  82     -15.459 -15.288  10.780  1.00 15.00      A    C  
ATOM    789  O   SER A  82     -14.899 -15.021  11.846  1.00 15.00      A    O  
ATOM    790  CB  SER A  82     -16.124 -17.661  10.272  1.00 15.00      A    C  
ATOM    791  OG  SER A  82     -16.230 -18.528   9.153  1.00 15.00      A    O  
ATOM    792  HN  SER A  82     -13.647 -17.542  11.183  1.00 15.00      A    H  
ATOM    793  HG  SER A  82     -17.145 -18.811   9.058  1.00 15.00      A    H  
ATOM    794  N   PRO A  83     -16.387 -14.479  10.248  1.00 15.00      A    N  
ATOM    795  CA  PRO A  83     -17.059 -14.744   8.984  1.00 15.00      A    C  
ATOM    796  C   PRO A  83     -16.387 -14.033   7.811  1.00 15.00      A    C  
ATOM    797  O   PRO A  83     -16.973 -13.908   6.740  1.00 15.00      A    O  
ATOM    798  CB  PRO A  83     -18.442 -14.146   9.233  1.00 15.00      A    C  
ATOM    799  CG  PRO A  83     -18.215 -13.017  10.194  1.00 15.00      A    C  
ATOM    800  CD  PRO A  83     -16.870 -13.232  10.850  1.00 15.00      A    C  
ATOM    801  N   TRP A  84     -15.156 -13.577   8.018  1.00 15.00      A    N  
ATOM    802  CA  TRP A  84     -14.409 -12.874   6.979  1.00 15.00      A    C  
ATOM    803  C   TRP A  84     -14.101 -13.798   5.805  1.00 15.00      A    C  
ATOM    804  O   TRP A  84     -14.231 -13.416   4.646  1.00 15.00      A    O  
ATOM    805  CB  TRP A  84     -13.121 -12.282   7.555  1.00 15.00      A    C  
ATOM    806  CG  TRP A  84     -13.365 -11.300   8.663  1.00 15.00      A    C  
ATOM    807  CD1 TRP A  84     -13.812 -10.017   8.534  1.00 15.00      A    C  
ATOM    808  CD2 TRP A  84     -13.179 -11.518  10.069  1.00 15.00      A    C  
ATOM    809  CE2 TRP A  84     -13.532 -10.322  10.727  1.00 15.00      A    C  
ATOM    810  CE3 TRP A  84     -12.745 -12.603  10.836  1.00 15.00      A    C  
ATOM    811  NE1 TRP A  84     -13.917  -9.426   9.768  1.00 15.00      A    N  
ATOM    812  CZ2 TRP A  84     -13.470 -10.185  12.113  1.00 15.00      A    C  
ATOM    813  CZ3 TRP A  84     -12.684 -12.465  12.209  1.00 15.00      A    C  
ATOM    814  CH2 TRP A  84     -13.045 -11.265  12.835  1.00 15.00      A    C  
ATOM    815  HN  TRP A  84     -14.740 -13.710   8.895  1.00 15.00      A    H  
ATOM    816  HE1 TRP A  84     -14.218  -8.502   9.937  1.00 15.00      A    H  
ATOM    817  N   LYS A  85     -13.701 -15.021   6.121  1.00 15.00      A    N  
ATOM    818  CA  LYS A  85     -13.391 -16.026   5.109  1.00 15.00      A    C  
ATOM    819  C   LYS A  85     -14.655 -16.415   4.343  1.00 15.00      A    C  
ATOM    820  O   LYS A  85     -14.597 -16.842   3.190  1.00 15.00      A    O  
ATOM    821  CB  LYS A  85     -12.792 -17.257   5.798  1.00 15.00      A    C  
ATOM    822  CG  LYS A  85     -12.587 -18.471   4.910  1.00 15.00      A    C  
ATOM    823  CD  LYS A  85     -12.383 -19.721   5.752  1.00 15.00      A    C  
ATOM    824  CE  LYS A  85     -12.091 -20.937   4.891  1.00 15.00      A    C  
ATOM    825  NZ  LYS A  85     -11.758 -22.128   5.719  1.00 15.00      A    N1+
ATOM    826  HN  LYS A  85     -13.585 -15.251   7.070  1.00 15.00      A    H  
ATOM    827  HZ1 LYS A  85     -11.513 -22.934   5.109  1.00 15.00      A    H  
ATOM    828  HZ2 LYS A  85     -12.571 -22.389   6.311  1.00 15.00      A    H  
ATOM    829  HZ3 LYS A  85     -10.948 -21.916   6.337  1.00 15.00      A    H  
ATOM    830  N   ALA A  86     -15.797 -16.244   4.996  1.00 15.00      A    N  
ATOM    831  CA  ALA A  86     -17.085 -16.580   4.404  1.00 15.00      A    C  
ATOM    832  C   ALA A  86     -17.694 -15.391   3.664  1.00 15.00      A    C  
ATOM    833  O   ALA A  86     -18.699 -15.530   2.975  1.00 15.00      A    O  
ATOM    834  CB  ALA A  86     -18.042 -17.085   5.472  1.00 15.00      A    C  
ATOM    835  HN  ALA A  86     -15.772 -15.879   5.902  1.00 15.00      A    H  
ATOM    836  N   THR A  87     -17.088 -14.221   3.816  1.00 15.00      A    N  
ATOM    837  CA  THR A  87     -17.583 -13.021   3.154  1.00 15.00      A    C  
ATOM    838  C   THR A  87     -16.586 -12.531   2.113  1.00 15.00      A    C  
ATOM    839  O   THR A  87     -16.810 -11.521   1.447  1.00 15.00      A    O  
ATOM    840  CB  THR A  87     -17.875 -11.891   4.159  1.00 15.00      A    C  
ATOM    841  CG2 THR A  87     -19.186 -12.147   4.890  1.00 15.00      A    C  
ATOM    842  OG1 THR A  87     -16.811 -11.810   5.115  1.00 15.00      A    O  
ATOM    843  HN  THR A  87     -16.290 -14.160   4.380  1.00 15.00      A    H  
ATOM    844  HG1 THR A  87     -16.914 -12.523   5.761  1.00 15.00      A    H  
ATOM    845  N   TYR A  88     -15.482 -13.251   1.986  1.00 15.00      A    N  
ATOM    846  CA  TYR A  88     -14.454 -12.902   1.024  1.00 15.00      A    C  
ATOM    847  C   TYR A  88     -14.895 -13.305  -0.376  1.00 15.00      A    C  
ATOM    848  O   TYR A  88     -15.198 -14.473  -0.634  1.00 15.00      A    O  
ATOM    849  CB  TYR A  88     -13.118 -13.565   1.393  1.00 15.00      A    C  
ATOM    850  CG  TYR A  88     -12.165 -13.763   0.230  1.00 15.00      A    C  
ATOM    851  CD1 TYR A  88     -11.733 -12.691  -0.543  1.00 15.00      A    C  
ATOM    852  CD2 TYR A  88     -11.701 -15.031  -0.097  1.00 15.00      A    C  
ATOM    853  CE1 TYR A  88     -10.870 -12.877  -1.607  1.00 15.00      A    C  
ATOM    854  CE2 TYR A  88     -10.837 -15.226  -1.157  1.00 15.00      A    C  
ATOM    855  CZ  TYR A  88     -10.426 -14.148  -1.910  1.00 15.00      A    C  
ATOM    856  OH  TYR A  88      -9.563 -14.343  -2.967  1.00 15.00      A    O  
ATOM    857  HN  TYR A  88     -15.361 -14.043   2.548  1.00 15.00      A    H  
ATOM    858  HH  TYR A  88      -9.345 -13.483  -3.372  1.00 15.00      A    H  
ATOM    859  N   ASP A  89     -14.947 -12.328  -1.264  1.00 15.00      A    N  
ATOM    860  CA  ASP A  89     -15.339 -12.563  -2.642  1.00 15.00      A    C  
ATOM    861  C   ASP A  89     -14.247 -13.347  -3.358  1.00 15.00      A    C  
ATOM    862  O   ASP A  89     -13.254 -12.778  -3.803  1.00 15.00      A    O  
ATOM    863  CB  ASP A  89     -15.573 -11.227  -3.347  1.00 15.00      A    C  
ATOM    864  CG  ASP A  89     -16.332 -11.375  -4.647  1.00 15.00      A    C  
ATOM    865  OD1 ASP A  89     -16.072 -12.344  -5.390  1.00 15.00      A    O  
ATOM    866  OD2 ASP A  89     -17.189 -10.515  -4.930  1.00 15.00      A    O1-
ATOM    867  HN  ASP A  89     -14.710 -11.420  -0.986  1.00 15.00      A    H  
ATOM    868  N   ARG A  90     -14.422 -14.655  -3.441  1.00 15.00      A    N  
ATOM    869  CA  ARG A  90     -13.440 -15.516  -4.088  1.00 15.00      A    C  
ATOM    870  C   ARG A  90     -13.799 -15.760  -5.548  1.00 15.00      A    C  
ATOM    871  O   ARG A  90     -13.036 -16.370  -6.297  1.00 15.00      A    O  
ATOM    872  CB  ARG A  90     -13.325 -16.847  -3.337  1.00 15.00      A    C  
ATOM    873  CG  ARG A  90     -12.202 -17.750  -3.830  1.00 15.00      A    C  
ATOM    874  CD  ARG A  90     -12.253 -19.117  -3.170  1.00 15.00      A    C  
ATOM    875  NE  ARG A  90     -11.700 -19.096  -1.815  1.00 15.00      A    N  
ATOM    876  CZ  ARG A  90     -11.087 -20.137  -1.245  1.00 15.00      A    C  
ATOM    877  NH1 ARG A  90     -10.953 -21.279  -1.917  1.00 15.00      A    N1+
ATOM    878  NH2 ARG A  90     -10.601 -20.031  -0.012  1.00 15.00      A    N  
ATOM    879  HN  ARG A  90     -15.231 -15.052  -3.055  1.00 15.00      A    H  
ATOM    880  HE  ARG A  90     -11.793 -18.260  -1.304  1.00 15.00      A    H  
ATOM    881 HH11 ARG A  90     -10.475 -22.095  -1.479  1.00 15.00      A    H  
ATOM    882 HH12 ARG A  90     -11.327 -21.362  -2.886  1.00 15.00      A    H  
ATOM    883 HH21 ARG A  90     -10.696 -19.135   0.516  1.00 15.00      A    H  
ATOM    884 HH22 ARG A  90     -10.122 -20.841   0.433  1.00 15.00      A    H  
ATOM    885  N   GLU A  91     -14.957 -15.274  -5.953  1.00 15.00      A    N  
ATOM    886  CA  GLU A  91     -15.414 -15.459  -7.318  1.00 15.00      A    C  
ATOM    887  C   GLU A  91     -14.912 -14.336  -8.222  1.00 15.00      A    C  
ATOM    888  O   GLU A  91     -14.413 -14.584  -9.322  1.00 15.00      A    O  
ATOM    889  CB  GLU A  91     -16.940 -15.585  -7.364  1.00 15.00      A    C  
ATOM    890  CG  GLU A  91     -17.474 -16.765  -6.562  1.00 15.00      A    C  
ATOM    891  CD  GLU A  91     -18.969 -16.971  -6.708  1.00 15.00      A    C  
ATOM    892  OE1 GLU A  91     -19.536 -17.764  -5.925  1.00 15.00      A    O  
ATOM    893  OE2 GLU A  91     -19.574 -16.346  -7.604  1.00 15.00      A    O1-
ATOM    894  HN  GLU A  91     -15.512 -14.761  -5.327  1.00 15.00      A    H  
ATOM    895  N   ASN A  92     -15.008 -13.107  -7.738  1.00 15.00      A    N  
ATOM    896  CA  ASN A  92     -14.569 -11.947  -8.504  1.00 15.00      A    C  
ATOM    897  C   ASN A  92     -13.076 -11.670  -8.316  1.00 15.00      A    C  
ATOM    898  O   ASN A  92     -12.424 -11.114  -9.202  1.00 15.00      A    O  
ATOM    899  CB  ASN A  92     -15.400 -10.705  -8.157  1.00 15.00      A    C  
ATOM    900  CG  ASN A  92     -16.865 -10.849  -8.532  1.00 15.00      A    C  
ATOM    901  ND2 ASN A  92     -17.724 -11.002  -7.538  1.00 15.00      A    N  
ATOM    902  OD1 ASN A  92     -17.226 -10.801  -9.706  1.00 15.00      A    O  
ATOM    903  HN  ASN A  92     -15.396 -12.971  -6.838  1.00 15.00      A    H  
ATOM    904 HD21 ASN A  92     -17.372 -11.009  -6.608  1.00 15.00      A    H  
ATOM    905 HD22 ASN A  92     -18.667 -11.112  -7.757  1.00 15.00      A    H  
ATOM    906  N   ASP A  93     -12.530 -12.071  -7.171  1.00 15.00      A    N  
ATOM    907  CA  ASP A  93     -11.107 -11.860  -6.885  1.00 15.00      A    C  
ATOM    908  C   ASP A  93     -10.274 -13.011  -7.442  1.00 15.00      A    C  
ATOM    909  O   ASP A  93      -9.690 -13.802  -6.700  1.00 15.00      A    O  
ATOM    910  CB  ASP A  93     -10.863 -11.688  -5.376  1.00 15.00      A    C  
ATOM    911  CG  ASP A  93      -9.428 -11.324  -5.026  1.00 15.00      A    C  
ATOM    912  OD1 ASP A  93      -8.858 -10.427  -5.683  1.00 15.00      A    O  
ATOM    913  OD2 ASP A  93      -8.874 -11.916  -4.068  1.00 15.00      A    O1-
ATOM    914  HN  ASP A  93     -13.090 -12.519  -6.505  1.00 15.00      A    H  
ATOM    915  N   THR A  94     -10.239 -13.113  -8.761  1.00 15.00      A    N  
ATOM    916  CA  THR A  94      -9.491 -14.165  -9.426  1.00 15.00      A    C  
ATOM    917  C   THR A  94      -8.260 -13.606 -10.138  1.00 15.00      A    C  
ATOM    918  O   THR A  94      -7.795 -14.162 -11.140  1.00 15.00      A    O  
ATOM    919  CB  THR A  94     -10.385 -14.907 -10.433  1.00 15.00      A    C  
ATOM    920  CG2 THR A  94     -10.920 -16.191  -9.819  1.00 15.00      A    C  
ATOM    921  OG1 THR A  94     -11.485 -14.061 -10.801  1.00 15.00      A    O  
ATOM    922  HN  THR A  94     -10.744 -12.468  -9.305  1.00 15.00      A    H  
ATOM    923  HG1 THR A  94     -12.193 -14.155 -10.154  1.00 15.00      A    H  
ATOM    924  N   PHE A  95      -7.728 -12.509  -9.610  1.00 15.00      A    N  
ATOM    925  CA  PHE A  95      -6.553 -11.874 -10.190  1.00 15.00      A    C  
ATOM    926  C   PHE A  95      -5.320 -12.761 -10.036  1.00 15.00      A    C  
ATOM    927  O   PHE A  95      -4.974 -13.184  -8.933  1.00 15.00      A    O  
ATOM    928  CB  PHE A  95      -6.308 -10.508  -9.546  1.00 15.00      A    C  
ATOM    929  CG  PHE A  95      -5.405  -9.612 -10.346  1.00 15.00      A    C  
ATOM    930  CD1 PHE A  95      -4.028  -9.685 -10.206  1.00 15.00      A    C  
ATOM    931  CD2 PHE A  95      -5.934  -8.697 -11.238  1.00 15.00      A    C  
ATOM    932  CE1 PHE A  95      -3.198  -8.862 -10.942  1.00 15.00      A    C  
ATOM    933  CE2 PHE A  95      -5.111  -7.870 -11.976  1.00 15.00      A    C  
ATOM    934  CZ  PHE A  95      -3.741  -7.953 -11.828  1.00 15.00      A    C  
ATOM    935  HN  PHE A  95      -8.137 -12.118  -8.810  1.00 15.00      A    H  
ATOM    936  N   ARG A  96      -4.665 -13.049 -11.153  1.00 15.00      A    N  
ATOM    937  CA  ARG A  96      -3.471 -13.879 -11.145  1.00 15.00      A    C  
ATOM    938  C   ARG A  96      -2.255 -13.054 -10.741  1.00 15.00      A    C  
ATOM    939  O   ARG A  96      -1.609 -12.430 -11.581  1.00 15.00      A    O  
ATOM    940  CB  ARG A  96      -3.247 -14.530 -12.516  1.00 15.00      A    C  
ATOM    941  CG  ARG A  96      -4.362 -15.468 -12.959  1.00 15.00      A    C  
ATOM    942  CD  ARG A  96      -4.055 -16.100 -14.310  1.00 15.00      A    C  
ATOM    943  NE  ARG A  96      -5.157 -16.936 -14.790  1.00 15.00      A    N  
ATOM    944  CZ  ARG A  96      -5.130 -17.636 -15.932  1.00 15.00      A    C  
ATOM    945  NH1 ARG A  96      -4.055 -17.610 -16.714  1.00 15.00      A    N1+
ATOM    946  NH2 ARG A  96      -6.187 -18.361 -16.290  1.00 15.00      A    N  
ATOM    947  HN  ARG A  96      -4.992 -12.690 -12.002  1.00 15.00      A    H  
ATOM    948  HE  ARG A  96      -5.961 -16.978 -14.227  1.00 15.00      A    H  
ATOM    949 HH11 ARG A  96      -3.215 -17.041 -16.446  1.00 15.00      A    H  
ATOM    950 HH12 ARG A  96      -4.038 -18.156 -17.600  1.00 15.00      A    H  
ATOM    951 HH21 ARG A  96      -6.174 -18.908 -17.178  1.00 15.00      A    H  
ATOM    952 HH22 ARG A  96      -7.036 -18.388 -15.686  1.00 15.00      A    H  
ATOM    953  N   ILE A  97      -1.951 -13.059  -9.447  1.00 15.00      A    N  
ATOM    954  CA  ILE A  97      -0.818 -12.305  -8.910  1.00 15.00      A    C  
ATOM    955  C   ILE A  97       0.523 -12.809  -9.440  1.00 15.00      A    C  
ATOM    956  O   ILE A  97       1.550 -12.142  -9.302  1.00 15.00      A    O  
ATOM    957  CB  ILE A  97      -0.807 -12.289  -7.367  1.00 15.00      A    C  
ATOM    958  CG1 ILE A  97      -0.872 -13.713  -6.806  1.00 15.00      A    C  
ATOM    959  CG2 ILE A  97      -1.960 -11.447  -6.843  1.00 15.00      A    C  
ATOM    960  CD1 ILE A  97      -0.788 -13.783  -5.293  1.00 15.00      A    C  
ATOM    961  HN  ILE A  97      -2.515 -13.572  -8.831  1.00 15.00      A    H  
ATOM    962  N   ARG A  98       0.508 -13.983 -10.061  1.00 15.00      A    N  
ATOM    963  CA  ARG A  98       1.718 -14.564 -10.632  1.00 15.00      A    C  
ATOM    964  C   ARG A  98       2.230 -13.686 -11.766  1.00 15.00      A    C  
ATOM    965  O   ARG A  98       3.410 -13.711 -12.102  1.00 15.00      A    O  
ATOM    966  CB  ARG A  98       1.453 -15.981 -11.150  1.00 15.00      A    C  
ATOM    967  CG  ARG A  98       1.319 -17.033 -10.061  1.00 15.00      A    C  
ATOM    968  CD  ARG A  98       1.130 -18.419 -10.655  1.00 15.00      A    C  
ATOM    969  NE  ARG A  98       0.995 -19.449  -9.625  1.00 15.00      A    N  
ATOM    970  CZ  ARG A  98       0.901 -20.758  -9.879  1.00 15.00      A    C  
ATOM    971  NH1 ARG A  98       0.929 -21.199 -11.133  1.00 15.00      A    N1+
ATOM    972  NH2 ARG A  98       0.779 -21.623  -8.877  1.00 15.00      A    N  
ATOM    973  HN  ARG A  98      -0.338 -14.466 -10.142  1.00 15.00      A    H  
ATOM    974  HE  ARG A  98       0.976 -19.148  -8.690  1.00 15.00      A    H  
ATOM    975 HH11 ARG A  98       1.025 -20.528 -11.924  1.00 15.00      A    H  
ATOM    976 HH12 ARG A  98       0.854 -22.220 -11.334  1.00 15.00      A    H  
ATOM    977 HH21 ARG A  98       0.757 -21.285  -7.890  1.00 15.00      A    H  
ATOM    978 HH22 ARG A  98       0.705 -22.645  -9.071  1.00 15.00      A    H  
ATOM    979  N   TYR A  99       1.331 -12.888 -12.330  1.00 15.00      A    N  
ATOM    980  CA  TYR A  99       1.670 -11.997 -13.428  1.00 15.00      A    C  
ATOM    981  C   TYR A  99       2.287 -10.701 -12.915  1.00 15.00      A    C  
ATOM    982  O   TYR A  99       2.625  -9.814 -13.692  1.00 15.00      A    O  
ATOM    983  CB  TYR A  99       0.434 -11.696 -14.283  1.00 15.00      A    C  
ATOM    984  CG  TYR A  99      -0.141 -12.901 -15.001  1.00 15.00      A    C  
ATOM    985  CD1 TYR A  99       0.560 -14.101 -15.069  1.00 15.00      A    C  
ATOM    986  CD2 TYR A  99      -1.387 -12.839 -15.610  1.00 15.00      A    C  
ATOM    987  CE1 TYR A  99       0.040 -15.200 -15.719  1.00 15.00      A    C  
ATOM    988  CE2 TYR A  99      -1.919 -13.936 -16.264  1.00 15.00      A    C  
ATOM    989  CZ  TYR A  99      -1.201 -15.113 -16.315  1.00 15.00      A    C  
ATOM    990  OH  TYR A  99      -1.727 -16.203 -16.966  1.00 15.00      A    O  
ATOM    991  HN  TYR A  99       0.412 -12.889 -11.989  1.00 15.00      A    H  
ATOM    992  HH  TYR A  99      -1.564 -16.117 -17.912  1.00 15.00      A    H  
ATOM    993  N   LEU A 100       2.425 -10.594 -11.602  1.00 15.00      A    N  
ATOM    994  CA  LEU A 100       3.013  -9.411 -10.993  1.00 15.00      A    C  
ATOM    995  C   LEU A 100       4.316  -9.765 -10.295  1.00 15.00      A    C  
ATOM    996  O   LEU A 100       5.334  -9.101 -10.484  1.00 15.00      A    O  
ATOM    997  CB  LEU A 100       2.041  -8.776  -9.994  1.00 15.00      A    C  
ATOM    998  CG  LEU A 100       0.738  -8.228 -10.575  1.00 15.00      A    C  
ATOM    999  CD1 LEU A 100      -0.142  -7.665  -9.471  1.00 15.00      A    C  
ATOM   1000  CD2 LEU A 100       1.023  -7.167 -11.628  1.00 15.00      A    C  
ATOM   1001  HN  LEU A 100       2.124 -11.329 -11.027  1.00 15.00      A    H  
ATOM   1002  N   ILE A 101       4.276 -10.829  -9.502  1.00 15.00      A    N  
ATOM   1003  CA  ILE A 101       5.443 -11.287  -8.751  1.00 15.00      A    C  
ATOM   1004  C   ILE A 101       6.630 -11.585  -9.673  1.00 15.00      A    C  
ATOM   1005  O   ILE A 101       7.737 -11.100  -9.444  1.00 15.00      A    O  
ATOM   1006  CB  ILE A 101       5.105 -12.532  -7.900  1.00 15.00      A    C  
ATOM   1007  CG1 ILE A 101       3.903 -12.239  -6.996  1.00 15.00      A    C  
ATOM   1008  CG2 ILE A 101       6.303 -12.961  -7.065  1.00 15.00      A    C  
ATOM   1009  CD1 ILE A 101       3.313 -13.465  -6.329  1.00 15.00      A    C  
ATOM   1010  HN  ILE A 101       3.430 -11.319  -9.410  1.00 15.00      A    H  
ATOM   1011  N   VAL A 102       6.382 -12.361 -10.725  1.00 15.00      A    N  
ATOM   1012  CA  VAL A 102       7.430 -12.732 -11.679  1.00 15.00      A    C  
ATOM   1013  C   VAL A 102       8.115 -11.511 -12.317  1.00 15.00      A    C  
ATOM   1014  O   VAL A 102       9.328 -11.347 -12.170  1.00 15.00      A    O  
ATOM   1015  CB  VAL A 102       6.926 -13.708 -12.766  1.00 15.00      A    C  
ATOM   1016  CG1 VAL A 102       8.035 -14.036 -13.755  1.00 15.00      A    C  
ATOM   1017  CG2 VAL A 102       6.386 -14.981 -12.129  1.00 15.00      A    C  
ATOM   1018  HN  VAL A 102       5.473 -12.693 -10.865  1.00 15.00      A    H  
ATOM   1019  N   PRO A 103       7.365 -10.637 -13.033  1.00 15.00      A    N  
ATOM   1020  CA  PRO A 103       7.944  -9.443 -13.667  1.00 15.00      A    C  
ATOM   1021  C   PRO A 103       8.744  -8.595 -12.683  1.00 15.00      A    C  
ATOM   1022  O   PRO A 103       9.865  -8.183 -12.977  1.00 15.00      A    O  
ATOM   1023  CB  PRO A 103       6.719  -8.667 -14.150  1.00 15.00      A    C  
ATOM   1024  CG  PRO A 103       5.693  -9.718 -14.377  1.00 15.00      A    C  
ATOM   1025  CD  PRO A 103       5.918 -10.744 -13.303  1.00 15.00      A    C  
ATOM   1026  N   CYS A 104       8.171  -8.358 -11.509  1.00 15.00      A    N  
ATOM   1027  CA  CYS A 104       8.829  -7.556 -10.485  1.00 15.00      A    C  
ATOM   1028  C   CYS A 104      10.141  -8.195 -10.030  1.00 15.00      A    C  
ATOM   1029  O   CYS A 104      11.154  -7.509  -9.892  1.00 15.00      A    O  
ATOM   1030  CB  CYS A 104       7.897  -7.324  -9.295  1.00 15.00      A    C  
ATOM   1031  SG  CYS A 104       6.356  -6.476  -9.716  1.00 15.00      A    S  
ATOM   1032  HN  CYS A 104       7.284  -8.736 -11.323  1.00 15.00      A    H  
ATOM   1033  HG  CYS A 104       5.502  -7.387 -10.168  1.00 15.00      A    H  
ATOM   1034  N   ALA A 105      10.118  -9.510  -9.815  1.00 15.00      A    N  
ATOM   1035  CA  ALA A 105      11.309 -10.240  -9.382  1.00 15.00      A    C  
ATOM   1036  C   ALA A 105      12.439 -10.096 -10.397  1.00 15.00      A    C  
ATOM   1037  O   ALA A 105      13.581  -9.815 -10.030  1.00 15.00      A    O  
ATOM   1038  CB  ALA A 105      10.987 -11.706  -9.131  1.00 15.00      A    C  
ATOM   1039  HN  ALA A 105       9.278 -10.001  -9.940  1.00 15.00      A    H  
ATOM   1040  N   VAL A 106      12.118 -10.279 -11.672  1.00 15.00      A    N  
ATOM   1041  CA  VAL A 106      13.115 -10.150 -12.730  1.00 15.00      A    C  
ATOM   1042  C   VAL A 106      13.652  -8.719 -12.770  1.00 15.00      A    C  
ATOM   1043  O   VAL A 106      14.857  -8.497 -12.910  1.00 15.00      A    O  
ATOM   1044  CB  VAL A 106      12.537 -10.526 -14.113  1.00 15.00      A    C  
ATOM   1045  CG1 VAL A 106      13.591 -10.372 -15.200  1.00 15.00      A    C  
ATOM   1046  CG2 VAL A 106      11.995 -11.947 -14.098  1.00 15.00      A    C  
ATOM   1047  HN  VAL A 106      11.191 -10.508 -11.905  1.00 15.00      A    H  
ATOM   1048  N   LEU A 107      12.747  -7.757 -12.617  1.00 15.00      A    N  
ATOM   1049  CA  LEU A 107      13.106  -6.343 -12.628  1.00 15.00      A    C  
ATOM   1050  C   LEU A 107      14.115  -6.014 -11.534  1.00 15.00      A    C  
ATOM   1051  O   LEU A 107      15.083  -5.302 -11.773  1.00 15.00      A    O  
ATOM   1052  CB  LEU A 107      11.865  -5.464 -12.456  1.00 15.00      A    C  
ATOM   1053  CG  LEU A 107      10.917  -5.372 -13.653  1.00 15.00      A    C  
ATOM   1054  CD1 LEU A 107       9.737  -4.471 -13.327  1.00 15.00      A    C  
ATOM   1055  CD2 LEU A 107      11.654  -4.872 -14.885  1.00 15.00      A    C  
ATOM   1056  HN  LEU A 107      11.805  -8.007 -12.495  1.00 15.00      A    H  
ATOM   1057  N   SER A 108      13.888  -6.542 -10.337  1.00 15.00      A    N  
ATOM   1058  CA  SER A 108      14.779  -6.292  -9.208  1.00 15.00      A    C  
ATOM   1059  C   SER A 108      16.164  -6.902  -9.415  1.00 15.00      A    C  
ATOM   1060  O   SER A 108      17.143  -6.434  -8.843  1.00 15.00      A    O  
ATOM   1061  CB  SER A 108      14.158  -6.801  -7.909  1.00 15.00      A    C  
ATOM   1062  OG  SER A 108      13.379  -7.961  -8.134  1.00 15.00      A    O  
ATOM   1063  HN  SER A 108      13.090  -7.103 -10.203  1.00 15.00      A    H  
ATOM   1064  HG  SER A 108      13.632  -8.365  -8.974  1.00 15.00      A    H  
ATOM   1065  N   ILE A 109      16.240  -7.947 -10.231  1.00 15.00      A    N  
ATOM   1066  CA  ILE A 109      17.510  -8.613 -10.497  1.00 15.00      A    C  
ATOM   1067  C   ILE A 109      18.277  -7.899 -11.610  1.00 15.00      A    C  
ATOM   1068  O   ILE A 109      19.500  -7.781 -11.563  1.00 15.00      A    O  
ATOM   1069  CB  ILE A 109      17.314 -10.106 -10.854  1.00 15.00      A    C  
ATOM   1070  CG1 ILE A 109      16.649 -10.847  -9.688  1.00 15.00      A    C  
ATOM   1071  CG2 ILE A 109      18.644 -10.764 -11.209  1.00 15.00      A    C  
ATOM   1072  CD1 ILE A 109      16.306 -12.292  -9.988  1.00 15.00      A    C  
ATOM   1073  HN  ILE A 109      15.425  -8.273 -10.668  1.00 15.00      A    H  
ATOM   1074  N   LEU A 110      17.547  -7.418 -12.605  1.00 15.00      A    N  
ATOM   1075  CA  LEU A 110      18.158  -6.715 -13.725  1.00 15.00      A    C  
ATOM   1076  C   LEU A 110      18.446  -5.256 -13.380  1.00 15.00      A    C  
ATOM   1077  O   LEU A 110      19.423  -4.677 -13.854  1.00 15.00      A    O  
ATOM   1078  CB  LEU A 110      17.268  -6.805 -14.970  1.00 15.00      A    C  
ATOM   1079  CG  LEU A 110      17.059  -8.207 -15.551  1.00 15.00      A    C  
ATOM   1080  CD1 LEU A 110      16.131  -8.154 -16.757  1.00 15.00      A    C  
ATOM   1081  CD2 LEU A 110      18.392  -8.835 -15.928  1.00 15.00      A    C  
ATOM   1082  HN  LEU A 110      16.575  -7.541 -12.589  1.00 15.00      A    H  
ATOM   1083  N   PHE A 111      17.593  -4.667 -12.556  1.00 15.00      A    N  
ATOM   1084  CA  PHE A 111      17.751  -3.278 -12.151  1.00 15.00      A    C  
ATOM   1085  C   PHE A 111      17.671  -3.147 -10.634  1.00 15.00      A    C  
ATOM   1086  O   PHE A 111      16.584  -3.006 -10.069  1.00 15.00      A    O  
ATOM   1087  CB  PHE A 111      16.677  -2.395 -12.802  1.00 15.00      A    C  
ATOM   1088  CG  PHE A 111      16.612  -2.499 -14.298  1.00 15.00      A    C  
ATOM   1089  CD1 PHE A 111      17.580  -1.907 -15.092  1.00 15.00      A    C  
ATOM   1090  CD2 PHE A 111      15.581  -3.191 -14.911  1.00 15.00      A    C  
ATOM   1091  CE1 PHE A 111      17.522  -2.003 -16.470  1.00 15.00      A    C  
ATOM   1092  CE2 PHE A 111      15.515  -3.292 -16.287  1.00 15.00      A    C  
ATOM   1093  CZ  PHE A 111      16.488  -2.697 -17.068  1.00 15.00      A    C  
ATOM   1094  HN  PHE A 111      16.836  -5.181 -12.199  1.00 15.00      A    H  
ATOM   1095  N   HIS A 112      18.821  -3.210  -9.983  1.00 15.00      A    N  
ATOM   1096  CA  HIS A 112      18.890  -3.079  -8.533  1.00 15.00      A    C  
ATOM   1097  C   HIS A 112      19.808  -1.924  -8.157  1.00 15.00      A    C  
ATOM   1098  O   HIS A 112      20.414  -1.299  -9.027  1.00 15.00      A    O  
ATOM   1099  CB  HIS A 112      19.367  -4.385  -7.873  1.00 15.00      A    C  
ATOM   1100  CG  HIS A 112      20.744  -4.829  -8.277  1.00 15.00      A    C  
ATOM   1101  CD2 HIS A 112      21.133  -5.695  -9.246  1.00 15.00      A    C  
ATOM   1102  ND1 HIS A 112      21.905  -4.401  -7.666  1.00 15.00      A    N  
ATOM   1103  CE1 HIS A 112      22.936  -5.005  -8.270  1.00 15.00      A    C  
ATOM   1104  NE2 HIS A 112      22.523  -5.802  -9.235  1.00 15.00      A    N  
ATOM   1105  HN  HIS A 112      19.649  -3.341 -10.489  1.00 15.00      A    H  
ATOM   1106  HD1 HIS A 112      21.968  -3.753  -6.925  1.00 15.00      A    H  
ATOM   1107  N   GLY A 113      19.915  -1.642  -6.868  1.00 15.00      A    N  
ATOM   1108  CA  GLY A 113      20.773  -0.569  -6.425  1.00 15.00      A    C  
ATOM   1109  C   GLY A 113      22.048  -1.102  -5.813  1.00 15.00      A    C  
ATOM   1110  O   GLY A 113      22.388  -2.274  -5.992  1.00 15.00      A    O  
ATOM   1111  HN  GLY A 113      19.421  -2.176  -6.209  1.00 15.00      A    H  
ATOM   1112  N   THR A 114      22.767  -0.248  -5.107  1.00 15.00      A    N  
ATOM   1113  CA  THR A 114      23.998  -0.650  -4.455  1.00 15.00      A    C  
ATOM   1114  C   THR A 114      23.666  -1.362  -3.149  1.00 15.00      A    C  
ATOM   1115  O   THR A 114      23.025  -0.778  -2.276  1.00 15.00      A    O  
ATOM   1116  CB  THR A 114      24.874   0.577  -4.151  1.00 15.00      A    C  
ATOM   1117  CG2 THR A 114      26.341   0.180  -4.080  1.00 15.00      A    C  
ATOM   1118  OG1 THR A 114      24.699   1.546  -5.196  1.00 15.00      A    O  
ATOM   1119  HN  THR A 114      22.462   0.678  -5.018  1.00 15.00      A    H  
ATOM   1120  HG1 THR A 114      25.060   1.200  -6.015  1.00 15.00      A    H  
ATOM   1121  N   PRO A 115      24.077  -2.636  -3.017  1.00 15.00      A    N  
ATOM   1122  CA  PRO A 115      23.819  -3.436  -1.815  1.00 15.00      A    C  
ATOM   1123  C   PRO A 115      24.302  -2.748  -0.545  1.00 15.00      A    C  
ATOM   1124  O   PRO A 115      25.482  -2.803  -0.205  1.00 15.00      A    O  
ATOM   1125  CB  PRO A 115      24.615  -4.722  -2.061  1.00 15.00      A    C  
ATOM   1126  CG  PRO A 115      24.721  -4.814  -3.542  1.00 15.00      A    C  
ATOM   1127  CD  PRO A 115      24.822  -3.398  -4.033  1.00 15.00      A    C  
ATOM   1128  N   ARG A 116      23.373  -2.088   0.140  1.00 15.00      A    N  
ATOM   1129  CA  ARG A 116      23.673  -1.382   1.385  1.00 15.00      A    C  
ATOM   1130  C   ARG A 116      24.094  -2.353   2.487  1.00 15.00      A    C  
ATOM   1131  O   ARG A 116      24.623  -1.946   3.519  1.00 15.00      A    O  
ATOM   1132  CB  ARG A 116      22.456  -0.567   1.839  1.00 15.00      A    C  
ATOM   1133  CG  ARG A 116      21.209  -1.405   2.079  1.00 15.00      A    C  
ATOM   1134  CD  ARG A 116      20.089  -0.583   2.699  1.00 15.00      A    C  
ATOM   1135  NE  ARG A 116      19.506   0.369   1.754  1.00 15.00      A    N  
ATOM   1136  CZ  ARG A 116      18.546   0.067   0.882  1.00 15.00      A    C  
ATOM   1137  NH1 ARG A 116      18.053  -1.166   0.820  1.00 15.00      A    N1+
ATOM   1138  NH2 ARG A 116      18.083   1.007   0.075  1.00 15.00      A    N  
ATOM   1139  HN  ARG A 116      22.460  -2.047  -0.224  1.00 15.00      A    H  
ATOM   1140  HE  ARG A 116      19.854   1.296   1.769  1.00 15.00      A    H  
ATOM   1141 HH11 ARG A 116      18.415  -1.904   1.457  1.00 15.00      A    H  
ATOM   1142 HH12 ARG A 116      17.308  -1.399   0.132  1.00 15.00      A    H  
ATOM   1143 HH21 ARG A 116      18.479   1.985   0.133  1.00 15.00      A    H  
ATOM   1144 HH22 ARG A 116      17.340   0.792  -0.616  1.00 15.00      A    H  
ATOM   1145  N   HIS A 117      23.843  -3.634   2.257  1.00 15.00      A    N  
ATOM   1146  CA  HIS A 117      24.189  -4.680   3.210  1.00 15.00      A    C  
ATOM   1147  C   HIS A 117      24.693  -5.902   2.460  1.00 15.00      A    C  
ATOM   1148  O   HIS A 117      25.842  -6.315   2.607  1.00 15.00      A    O  
ATOM   1149  CB  HIS A 117      22.967  -5.068   4.051  1.00 15.00      A    C  
ATOM   1150  CG  HIS A 117      22.582  -4.060   5.088  1.00 15.00      A    C  
ATOM   1151  CD2 HIS A 117      23.288  -3.614   6.157  1.00 15.00      A    C  
ATOM   1152  ND1 HIS A 117      21.358  -3.436   5.060  1.00 15.00      A    N  
ATOM   1153  CE1 HIS A 117      21.342  -2.630   6.107  1.00 15.00      A    C  
ATOM   1154  NE2 HIS A 117      22.486  -2.705   6.797  1.00 15.00      A    N  
ATOM   1155  HN  HIS A 117      23.428  -3.884   1.409  1.00 15.00      A    H  
ATOM   1156  HE2 HIS A 117      22.712  -2.203   7.608  1.00 15.00      A    H  
ATOM   1157  N   ASN A 118      23.810  -6.475   1.657  1.00 15.00      A    N  
ATOM   1158  CA  ASN A 118      24.131  -7.645   0.856  1.00 15.00      A    C  
ATOM   1159  C   ASN A 118      23.192  -7.714  -0.341  1.00 15.00      A    C  
ATOM   1160  O   ASN A 118      22.191  -6.999  -0.386  1.00 15.00      A    O  
ATOM   1161  CB  ASN A 118      24.090  -8.939   1.690  1.00 15.00      A    C  
ATOM   1162  CG  ASN A 118      22.747  -9.216   2.346  1.00 15.00      A    C  
ATOM   1163  ND2 ASN A 118      22.777  -9.628   3.604  1.00 15.00      A    N  
ATOM   1164  OD1 ASN A 118      21.694  -9.067   1.731  1.00 15.00      A    O  
ATOM   1165  HN  ASN A 118      22.910  -6.096   1.596  1.00 15.00      A    H  
ATOM   1166 HD21 ASN A 118      23.652  -9.729   4.038  1.00 15.00      A    H  
ATOM   1167 HD22 ASN A 118      21.926  -9.811   4.052  1.00 15.00      A    H  
ATOM   1168  N   ILE A 119      23.514  -8.567  -1.303  1.00 15.00      A    N  
ATOM   1169  CA  ILE A 119      22.702  -8.705  -2.509  1.00 15.00      A    C  
ATOM   1170  C   ILE A 119      21.291  -9.228  -2.209  1.00 15.00      A    C  
ATOM   1171  O   ILE A 119      20.332  -8.839  -2.869  1.00 15.00      A    O  
ATOM   1172  CB  ILE A 119      23.403  -9.585  -3.574  1.00 15.00      A    C  
ATOM   1173  CG1 ILE A 119      22.665  -9.533  -4.915  1.00 15.00      A    C  
ATOM   1174  CG2 ILE A 119      23.564 -11.020  -3.093  1.00 15.00      A    C  
ATOM   1175  CD1 ILE A 119      22.698  -8.172  -5.578  1.00 15.00      A    C  
ATOM   1176  HN  ILE A 119      24.322  -9.111  -1.207  1.00 15.00      A    H  
ATOM   1177  N   VAL A 120      21.168 -10.075  -1.190  1.00 15.00      A    N  
ATOM   1178  CA  VAL A 120      19.878 -10.652  -0.816  1.00 15.00      A    C  
ATOM   1179  C   VAL A 120      18.870  -9.567  -0.438  1.00 15.00      A    C  
ATOM   1180  O   VAL A 120      17.793  -9.468  -1.031  1.00 15.00      A    O  
ATOM   1181  CB  VAL A 120      20.019 -11.647   0.358  1.00 15.00      A    C  
ATOM   1182  CG1 VAL A 120      18.708 -12.385   0.606  1.00 15.00      A    C  
ATOM   1183  CG2 VAL A 120      21.150 -12.632   0.099  1.00 15.00      A    C  
ATOM   1184  HN  VAL A 120      21.961 -10.313  -0.673  1.00 15.00      A    H  
ATOM   1185  N   ILE A 121      19.235  -8.745   0.539  1.00 15.00      A    N  
ATOM   1186  CA  ILE A 121      18.368  -7.669   1.003  1.00 15.00      A    C  
ATOM   1187  C   ILE A 121      18.186  -6.609  -0.081  1.00 15.00      A    C  
ATOM   1188  O   ILE A 121      17.098  -6.052  -0.238  1.00 15.00      A    O  
ATOM   1189  CB  ILE A 121      18.914  -7.015   2.291  1.00 15.00      A    C  
ATOM   1190  CG1 ILE A 121      19.076  -8.067   3.394  1.00 15.00      A    C  
ATOM   1191  CG2 ILE A 121      17.997  -5.889   2.761  1.00 15.00      A    C  
ATOM   1192  CD1 ILE A 121      19.799  -7.562   4.625  1.00 15.00      A    C  
ATOM   1193  HN  ILE A 121      20.116  -8.866   0.961  1.00 15.00      A    H  
ATOM   1194  N   GLU A 122      19.247  -6.351  -0.839  1.00 15.00      A    N  
ATOM   1195  CA  GLU A 122      19.204  -5.360  -1.911  1.00 15.00      A    C  
ATOM   1196  C   GLU A 122      18.124  -5.713  -2.931  1.00 15.00      A    C  
ATOM   1197  O   GLU A 122      17.312  -4.865  -3.317  1.00 15.00      A    O  
ATOM   1198  CB  GLU A 122      20.570  -5.242  -2.593  1.00 15.00      A    C  
ATOM   1199  CG  GLU A 122      20.682  -4.097  -3.589  1.00 15.00      A    C  
ATOM   1200  CD  GLU A 122      20.188  -2.778  -3.024  1.00 15.00      A    C  
ATOM   1201  OE1 GLU A 122      19.538  -2.017  -3.773  1.00 15.00      A    O  
ATOM   1202  OE2 GLU A 122      20.440  -2.503  -1.832  1.00 15.00      A    O1-
ATOM   1203  HN  GLU A 122      20.082  -6.838  -0.674  1.00 15.00      A    H  
ATOM   1204  N   LEU A 123      18.112  -6.973  -3.354  1.00 15.00      A    N  
ATOM   1205  CA  LEU A 123      17.131  -7.443  -4.317  1.00 15.00      A    C  
ATOM   1206  C   LEU A 123      15.721  -7.385  -3.736  1.00 15.00      A    C  
ATOM   1207  O   LEU A 123      14.804  -6.884  -4.379  1.00 15.00      A    O  
ATOM   1208  CB  LEU A 123      17.450  -8.871  -4.773  1.00 15.00      A    C  
ATOM   1209  CG  LEU A 123      18.769  -9.074  -5.525  1.00 15.00      A    C  
ATOM   1210  CD1 LEU A 123      18.987 -10.547  -5.830  1.00 15.00      A    C  
ATOM   1211  CD2 LEU A 123      18.798  -8.253  -6.804  1.00 15.00      A    C  
ATOM   1212  HN  LEU A 123      18.789  -7.599  -3.014  1.00 15.00      A    H  
ATOM   1213  N   CYS A 124      15.563  -7.882  -2.511  1.00 15.00      A    N  
ATOM   1214  CA  CYS A 124      14.262  -7.898  -1.846  1.00 15.00      A    C  
ATOM   1215  C   CYS A 124      13.690  -6.493  -1.668  1.00 15.00      A    C  
ATOM   1216  O   CYS A 124      12.519  -6.249  -1.963  1.00 15.00      A    O  
ATOM   1217  CB  CYS A 124      14.353  -8.614  -0.499  1.00 15.00      A    C  
ATOM   1218  SG  CYS A 124      14.972 -10.310  -0.600  1.00 15.00      A    S  
ATOM   1219  HN  CYS A 124      16.344  -8.248  -2.041  1.00 15.00      A    H  
ATOM   1220  HG  CYS A 124      16.264 -10.253  -0.899  1.00 15.00      A    H  
ATOM   1221  N   TRP A 125      14.523  -5.567  -1.200  1.00 15.00      A    N  
ATOM   1222  CA  TRP A 125      14.087  -4.192  -0.990  1.00 15.00      A    C  
ATOM   1223  C   TRP A 125      13.592  -3.585  -2.297  1.00 15.00      A    C  
ATOM   1224  O   TRP A 125      12.495  -3.028  -2.357  1.00 15.00      A    O  
ATOM   1225  CB  TRP A 125      15.218  -3.342  -0.405  1.00 15.00      A    C  
ATOM   1226  CG  TRP A 125      14.738  -2.091   0.267  1.00 15.00      A    C  
ATOM   1227  CD1 TRP A 125      14.353  -1.960   1.570  1.00 15.00      A    C  
ATOM   1228  CD2 TRP A 125      14.582  -0.795  -0.328  1.00 15.00      A    C  
ATOM   1229  CE2 TRP A 125      14.101   0.069   0.676  1.00 15.00      A    C  
ATOM   1230  CE3 TRP A 125      14.807  -0.280  -1.608  1.00 15.00      A    C  
ATOM   1231  NE1 TRP A 125      13.967  -0.667   1.822  1.00 15.00      A    N  
ATOM   1232  CZ2 TRP A 125      13.835   1.415   0.438  1.00 15.00      A    C  
ATOM   1233  CZ3 TRP A 125      14.543   1.055  -1.841  1.00 15.00      A    C  
ATOM   1234  CH2 TRP A 125      14.064   1.888  -0.823  1.00 15.00      A    C  
ATOM   1235  HN  TRP A 125      15.450  -5.817  -0.983  1.00 15.00      A    H  
ATOM   1236  HE1 TRP A 125      13.650  -0.326   2.686  1.00 15.00      A    H  
ATOM   1237  N   THR A 126      14.395  -3.721  -3.343  1.00 15.00      A    N  
ATOM   1238  CA  THR A 126      14.048  -3.192  -4.653  1.00 15.00      A    C  
ATOM   1239  C   THR A 126      12.804  -3.889  -5.219  1.00 15.00      A    C  
ATOM   1240  O   THR A 126      11.921  -3.243  -5.789  1.00 15.00      A    O  
ATOM   1241  CB  THR A 126      15.238  -3.321  -5.625  1.00 15.00      A    C  
ATOM   1242  CG2 THR A 126      14.942  -2.628  -6.945  1.00 15.00      A    C  
ATOM   1243  OG1 THR A 126      16.393  -2.712  -5.023  1.00 15.00      A    O  
ATOM   1244  HN  THR A 126      15.248  -4.194  -3.232  1.00 15.00      A    H  
ATOM   1245  HG1 THR A 126      16.920  -3.392  -4.579  1.00 15.00      A    H  
ATOM   1246  N   PHE A 127      12.730  -5.202  -5.030  1.00 15.00      A    N  
ATOM   1247  CA  PHE A 127      11.599  -6.000  -5.499  1.00 15.00      A    C  
ATOM   1248  C   PHE A 127      10.292  -5.513  -4.877  1.00 15.00      A    C  
ATOM   1249  O   PHE A 127       9.289  -5.332  -5.571  1.00 15.00      A    O  
ATOM   1250  CB  PHE A 127      11.832  -7.479  -5.159  1.00 15.00      A    C  
ATOM   1251  CG  PHE A 127      10.607  -8.349  -5.222  1.00 15.00      A    C  
ATOM   1252  CD1 PHE A 127      10.046  -8.697  -6.438  1.00 15.00      A    C  
ATOM   1253  CD2 PHE A 127      10.023  -8.824  -4.059  1.00 15.00      A    C  
ATOM   1254  CE1 PHE A 127       8.924  -9.501  -6.495  1.00 15.00      A    C  
ATOM   1255  CE2 PHE A 127       8.900  -9.627  -4.108  1.00 15.00      A    C  
ATOM   1256  CZ  PHE A 127       8.350  -9.967  -5.329  1.00 15.00      A    C  
ATOM   1257  HN  PHE A 127      13.469  -5.657  -4.566  1.00 15.00      A    H  
ATOM   1258  N   SER A 128      10.317  -5.284  -3.567  1.00 15.00      A    N  
ATOM   1259  CA  SER A 128       9.141  -4.825  -2.845  1.00 15.00      A    C  
ATOM   1260  C   SER A 128       8.650  -3.476  -3.367  1.00 15.00      A    C  
ATOM   1261  O   SER A 128       7.455  -3.202  -3.362  1.00 15.00      A    O  
ATOM   1262  CB  SER A 128       9.430  -4.737  -1.341  1.00 15.00      A    C  
ATOM   1263  OG  SER A 128      10.209  -3.591  -1.031  1.00 15.00      A    O  
ATOM   1264  HN  SER A 128      11.151  -5.446  -3.071  1.00 15.00      A    H  
ATOM   1265  HG  SER A 128      11.074  -3.665  -1.461  1.00 15.00      A    H  
ATOM   1266  N   GLN A 129       9.580  -2.641  -3.823  1.00 15.00      A    N  
ATOM   1267  CA  GLN A 129       9.239  -1.320  -4.339  1.00 15.00      A    C  
ATOM   1268  C   GLN A 129       8.399  -1.424  -5.607  1.00 15.00      A    C  
ATOM   1269  O   GLN A 129       7.407  -0.712  -5.767  1.00 15.00      A    O  
ATOM   1270  CB  GLN A 129      10.506  -0.507  -4.610  1.00 15.00      A    C  
ATOM   1271  CG  GLN A 129      11.316  -0.192  -3.364  1.00 15.00      A    C  
ATOM   1272  CD  GLN A 129      10.962   1.151  -2.757  1.00 15.00      A    C  
ATOM   1273  NE2 GLN A 129       9.972   1.166  -1.879  1.00 15.00      A    N  
ATOM   1274  OE1 GLN A 129      11.576   2.168  -3.075  1.00 15.00      A    O  
ATOM   1275  HN  GLN A 129      10.519  -2.927  -3.825  1.00 15.00      A    H  
ATOM   1276 HE21 GLN A 129       9.523   0.320  -1.669  1.00 15.00      A    H  
ATOM   1277 HE22 GLN A 129       9.730   2.023  -1.472  1.00 15.00      A    H  
ATOM   1278  N   TYR A 130       8.793  -2.324  -6.496  1.00 15.00      A    N  
ATOM   1279  CA  TYR A 130       8.077  -2.523  -7.748  1.00 15.00      A    C  
ATOM   1280  C   TYR A 130       6.735  -3.202  -7.510  1.00 15.00      A    C  
ATOM   1281  O   TYR A 130       5.709  -2.776  -8.042  1.00 15.00      A    O  
ATOM   1282  CB  TYR A 130       8.914  -3.352  -8.727  1.00 15.00      A    C  
ATOM   1283  CG  TYR A 130      10.165  -2.658  -9.215  1.00 15.00      A    C  
ATOM   1284  CD1 TYR A 130      10.102  -1.406  -9.815  1.00 15.00      A    C  
ATOM   1285  CD2 TYR A 130      11.411  -3.255  -9.077  1.00 15.00      A    C  
ATOM   1286  CE1 TYR A 130      11.242  -0.769 -10.264  1.00 15.00      A    C  
ATOM   1287  CE2 TYR A 130      12.558  -2.625  -9.521  1.00 15.00      A    C  
ATOM   1288  CZ  TYR A 130      12.468  -1.382 -10.114  1.00 15.00      A    C  
ATOM   1289  OH  TYR A 130      13.608  -0.750 -10.554  1.00 15.00      A    O  
ATOM   1290  HN  TYR A 130       9.586  -2.869  -6.306  1.00 15.00      A    H  
ATOM   1291  HH  TYR A 130      14.251  -1.409 -10.837  1.00 15.00      A    H  
ATOM   1292  N   LEU A 131       6.749  -4.245  -6.689  1.00 15.00      A    N  
ATOM   1293  CA  LEU A 131       5.540  -5.002  -6.388  1.00 15.00      A    C  
ATOM   1294  C   LEU A 131       4.504  -4.159  -5.652  1.00 15.00      A    C  
ATOM   1295  O   LEU A 131       3.312  -4.282  -5.910  1.00 15.00      A    O  
ATOM   1296  CB  LEU A 131       5.871  -6.261  -5.585  1.00 15.00      A    C  
ATOM   1297  CG  LEU A 131       4.720  -7.250  -5.377  1.00 15.00      A    C  
ATOM   1298  CD1 LEU A 131       4.260  -7.829  -6.707  1.00 15.00      A    C  
ATOM   1299  CD2 LEU A 131       5.128  -8.357  -4.419  1.00 15.00      A    C  
ATOM   1300  HN  LEU A 131       7.598  -4.519  -6.280  1.00 15.00      A    H  
ATOM   1301  N   GLU A 132       4.964  -3.303  -4.745  1.00 15.00      A    N  
ATOM   1302  CA  GLU A 132       4.071  -2.443  -3.967  1.00 15.00      A    C  
ATOM   1303  C   GLU A 132       3.251  -1.526  -4.872  1.00 15.00      A    C  
ATOM   1304  O   GLU A 132       2.056  -1.331  -4.652  1.00 15.00      A    O  
ATOM   1305  CB  GLU A 132       4.882  -1.609  -2.969  1.00 15.00      A    C  
ATOM   1306  CG  GLU A 132       4.062  -0.830  -1.951  1.00 15.00      A    C  
ATOM   1307  CD  GLU A 132       4.924   0.119  -1.142  1.00 15.00      A    C  
ATOM   1308  OE1 GLU A 132       4.635   0.340   0.049  1.00 15.00      A    O  
ATOM   1309  OE2 GLU A 132       5.915   0.641  -1.701  1.00 15.00      A    O1-
ATOM   1310  HN  GLU A 132       5.932  -3.248  -4.590  1.00 15.00      A    H  
ATOM   1311  N   ALA A 133       3.898  -0.981  -5.894  1.00 15.00      A    N  
ATOM   1312  CA  ALA A 133       3.240  -0.071  -6.828  1.00 15.00      A    C  
ATOM   1313  C   ALA A 133       2.104  -0.744  -7.597  1.00 15.00      A    C  
ATOM   1314  O   ALA A 133       1.062  -0.135  -7.837  1.00 15.00      A    O  
ATOM   1315  CB  ALA A 133       4.253   0.528  -7.791  1.00 15.00      A    C  
ATOM   1316  HN  ALA A 133       4.848  -1.191  -6.023  1.00 15.00      A    H  
ATOM   1317  N   VAL A 134       2.294  -2.003  -7.972  1.00 15.00      A    N  
ATOM   1318  CA  VAL A 134       1.281  -2.730  -8.731  1.00 15.00      A    C  
ATOM   1319  C   VAL A 134       0.456  -3.668  -7.854  1.00 15.00      A    C  
ATOM   1320  O   VAL A 134      -0.411  -4.389  -8.348  1.00 15.00      A    O  
ATOM   1321  CB  VAL A 134       1.895  -3.523  -9.905  1.00 15.00      A    C  
ATOM   1322  CG1 VAL A 134       2.424  -2.577 -10.972  1.00 15.00      A    C  
ATOM   1323  CG2 VAL A 134       2.997  -4.453  -9.414  1.00 15.00      A    C  
ATOM   1324  HN  VAL A 134       3.132  -2.455  -7.731  1.00 15.00      A    H  
ATOM   1325  N   ALA A 135       0.705  -3.637  -6.551  1.00 15.00      A    N  
ATOM   1326  CA  ALA A 135      -0.011  -4.498  -5.611  1.00 15.00      A    C  
ATOM   1327  C   ALA A 135      -1.481  -4.109  -5.494  1.00 15.00      A    C  
ATOM   1328  O   ALA A 135      -2.309  -4.898  -5.040  1.00 15.00      A    O  
ATOM   1329  CB  ALA A 135       0.652  -4.465  -4.242  1.00 15.00      A    C  
ATOM   1330  HN  ALA A 135       1.398  -3.029  -6.213  1.00 15.00      A    H  
ATOM   1331  N   ILE A 136      -1.803  -2.897  -5.918  1.00 15.00      A    N  
ATOM   1332  CA  ILE A 136      -3.171  -2.402  -5.848  1.00 15.00      A    C  
ATOM   1333  C   ILE A 136      -4.000  -2.829  -7.069  1.00 15.00      A    C  
ATOM   1334  O   ILE A 136      -5.223  -2.698  -7.074  1.00 15.00      A    O  
ATOM   1335  CB  ILE A 136      -3.200  -0.862  -5.681  1.00 15.00      A    C  
ATOM   1336  CG1 ILE A 136      -4.600  -0.364  -5.300  1.00 15.00      A    C  
ATOM   1337  CG2 ILE A 136      -2.695  -0.162  -6.935  1.00 15.00      A    C  
ATOM   1338  CD1 ILE A 136      -5.079  -0.850  -3.949  1.00 15.00      A    C  
ATOM   1339  HN  ILE A 136      -1.101  -2.320  -6.286  1.00 15.00      A    H  
ATOM   1340  N   LEU A 137      -3.328  -3.371  -8.084  1.00 15.00      A    N  
ATOM   1341  CA  LEU A 137      -3.998  -3.808  -9.315  1.00 15.00      A    C  
ATOM   1342  C   LEU A 137      -5.190  -4.746  -9.068  1.00 15.00      A    C  
ATOM   1343  O   LEU A 137      -6.287  -4.468  -9.549  1.00 15.00      A    O  
ATOM   1344  CB  LEU A 137      -3.016  -4.405 -10.331  1.00 15.00      A    C  
ATOM   1345  CG  LEU A 137      -2.065  -3.418 -11.018  1.00 15.00      A    C  
ATOM   1346  CD1 LEU A 137      -1.178  -4.140 -12.020  1.00 15.00      A    C  
ATOM   1347  CD2 LEU A 137      -2.845  -2.301 -11.697  1.00 15.00      A    C  
ATOM   1348  HN  LEU A 137      -2.358  -3.488  -8.004  1.00 15.00      A    H  
ATOM   1349  N   PRO A 138      -5.010  -5.859  -8.317  1.00 15.00      A    N  
ATOM   1350  CA  PRO A 138      -6.111  -6.799  -8.038  1.00 15.00      A    C  
ATOM   1351  C   PRO A 138      -7.306  -6.101  -7.392  1.00 15.00      A    C  
ATOM   1352  O   PRO A 138      -8.457  -6.339  -7.761  1.00 15.00      A    O  
ATOM   1353  CB  PRO A 138      -5.493  -7.793  -7.053  1.00 15.00      A    C  
ATOM   1354  CG  PRO A 138      -4.028  -7.719  -7.304  1.00 15.00      A    C  
ATOM   1355  CD  PRO A 138      -3.746  -6.300  -7.697  1.00 15.00      A    C  
ATOM   1356  N   GLN A 139      -7.013  -5.225  -6.440  1.00 15.00      A    N  
ATOM   1357  CA  GLN A 139      -8.039  -4.476  -5.728  1.00 15.00      A    C  
ATOM   1358  C   GLN A 139      -8.831  -3.581  -6.678  1.00 15.00      A    C  
ATOM   1359  O   GLN A 139     -10.057  -3.492  -6.580  1.00 15.00      A    O  
ATOM   1360  CB  GLN A 139      -7.407  -3.644  -4.608  1.00 15.00      A    C  
ATOM   1361  CG  GLN A 139      -8.404  -2.936  -3.704  1.00 15.00      A    C  
ATOM   1362  CD  GLN A 139      -9.372  -3.891  -3.035  1.00 15.00      A    C  
ATOM   1363  NE2 GLN A 139     -10.506  -4.125  -3.674  1.00 15.00      A    N  
ATOM   1364  OE1 GLN A 139      -9.102  -4.421  -1.960  1.00 15.00      A    O  
ATOM   1365  HN  GLN A 139      -6.073  -5.083  -6.202  1.00 15.00      A    H  
ATOM   1366 HE21 GLN A 139     -10.652  -3.680  -4.537  1.00 15.00      A    H  
ATOM   1367 HE22 GLN A 139     -11.166  -4.718  -3.248  1.00 15.00      A    H  
ATOM   1368  N   ILE A 140      -8.124  -2.920  -7.590  1.00 15.00      A    N  
ATOM   1369  CA  ILE A 140      -8.760  -2.038  -8.563  1.00 15.00      A    C  
ATOM   1370  C   ILE A 140      -9.724  -2.824  -9.453  1.00 15.00      A    C  
ATOM   1371  O   ILE A 140     -10.902  -2.477  -9.564  1.00 15.00      A    O  
ATOM   1372  CB  ILE A 140      -7.717  -1.313  -9.448  1.00 15.00      A    C  
ATOM   1373  CG1 ILE A 140      -6.826  -0.409  -8.590  1.00 15.00      A    C  
ATOM   1374  CG2 ILE A 140      -8.401  -0.502 -10.544  1.00 15.00      A    C  
ATOM   1375  CD1 ILE A 140      -5.706   0.267  -9.357  1.00 15.00      A    C  
ATOM   1376  HN  ILE A 140      -7.147  -3.025  -7.605  1.00 15.00      A    H  
ATOM   1377  N   PHE A 141      -9.219  -3.904 -10.045  1.00 15.00      A    N  
ATOM   1378  CA  PHE A 141     -10.016  -4.753 -10.933  1.00 15.00      A    C  
ATOM   1379  C   PHE A 141     -11.248  -5.316 -10.228  1.00 15.00      A    C  
ATOM   1380  O   PHE A 141     -12.331  -5.389 -10.811  1.00 15.00      A    O  
ATOM   1381  CB  PHE A 141      -9.162  -5.892 -11.498  1.00 15.00      A    C  
ATOM   1382  CG  PHE A 141      -8.330  -5.504 -12.688  1.00 15.00      A    C  
ATOM   1383  CD1 PHE A 141      -8.777  -5.760 -13.974  1.00 15.00      A    C  
ATOM   1384  CD2 PHE A 141      -7.103  -4.883 -12.523  1.00 15.00      A    C  
ATOM   1385  CE1 PHE A 141      -8.016  -5.404 -15.071  1.00 15.00      A    C  
ATOM   1386  CE2 PHE A 141      -6.336  -4.524 -13.614  1.00 15.00      A    C  
ATOM   1387  CZ  PHE A 141      -6.794  -4.785 -14.891  1.00 15.00      A    C  
ATOM   1388  HN  PHE A 141      -8.279  -4.138  -9.881  1.00 15.00      A    H  
ATOM   1389  N   LEU A 142     -11.077  -5.709  -8.970  1.00 15.00      A    N  
ATOM   1390  CA  LEU A 142     -12.173  -6.262  -8.183  1.00 15.00      A    C  
ATOM   1391  C   LEU A 142     -13.289  -5.238  -7.999  1.00 15.00      A    C  
ATOM   1392  O   LEU A 142     -14.467  -5.562  -8.125  1.00 15.00      A    O  
ATOM   1393  CB  LEU A 142     -11.664  -6.725  -6.816  1.00 15.00      A    C  
ATOM   1394  CG  LEU A 142     -12.722  -7.252  -5.842  1.00 15.00      A    C  
ATOM   1395  CD1 LEU A 142     -13.209  -8.626  -6.269  1.00 15.00      A    C  
ATOM   1396  CD2 LEU A 142     -12.175  -7.294  -4.426  1.00 15.00      A    C  
ATOM   1397  HN  LEU A 142     -10.185  -5.633  -8.562  1.00 15.00      A    H  
ATOM   1398  N   LEU A 143     -12.908  -4.000  -7.716  1.00 15.00      A    N  
ATOM   1399  CA  LEU A 143     -13.877  -2.932  -7.499  1.00 15.00      A    C  
ATOM   1400  C   LEU A 143     -14.560  -2.521  -8.797  1.00 15.00      A    C  
ATOM   1401  O   LEU A 143     -15.760  -2.260  -8.817  1.00 15.00      A    O  
ATOM   1402  CB  LEU A 143     -13.204  -1.721  -6.849  1.00 15.00      A    C  
ATOM   1403  CG  LEU A 143     -12.631  -1.939  -5.447  1.00 15.00      A    C  
ATOM   1404  CD1 LEU A 143     -11.816  -0.733  -5.012  1.00 15.00      A    C  
ATOM   1405  CD2 LEU A 143     -13.741  -2.225  -4.448  1.00 15.00      A    C  
ATOM   1406  HN  LEU A 143     -11.950  -3.797  -7.657  1.00 15.00      A    H  
ATOM   1407  N   GLU A 144     -13.789  -2.475  -9.876  1.00 15.00      A    N  
ATOM   1408  CA  GLU A 144     -14.312  -2.091 -11.183  1.00 15.00      A    C  
ATOM   1409  C   GLU A 144     -15.354  -3.090 -11.681  1.00 15.00      A    C  
ATOM   1410  O   GLU A 144     -16.442  -2.709 -12.104  1.00 15.00      A    O  
ATOM   1411  CB  GLU A 144     -13.163  -1.983 -12.192  1.00 15.00      A    C  
ATOM   1412  CG  GLU A 144     -13.589  -1.571 -13.593  1.00 15.00      A    C  
ATOM   1413  CD  GLU A 144     -12.470  -1.703 -14.607  1.00 15.00      A    C  
ATOM   1414  OE1 GLU A 144     -12.709  -1.415 -15.798  1.00 15.00      A    O  
ATOM   1415  OE2 GLU A 144     -11.352  -2.096 -14.209  1.00 15.00      A    O1-
ATOM   1416  HN  GLU A 144     -12.836  -2.699  -9.793  1.00 15.00      A    H  
ATOM   1417  N   TYR A 145     -15.021  -4.370 -11.597  1.00 15.00      A    N  
ATOM   1418  CA  TYR A 145     -15.907  -5.433 -12.062  1.00 15.00      A    C  
ATOM   1419  C   TYR A 145     -17.167  -5.587 -11.204  1.00 15.00      A    C  
ATOM   1420  O   TYR A 145     -18.163  -6.153 -11.655  1.00 15.00      A    O  
ATOM   1421  CB  TYR A 145     -15.144  -6.761 -12.132  1.00 15.00      A    C  
ATOM   1422  CG  TYR A 145     -15.875  -7.860 -12.869  1.00 15.00      A    C  
ATOM   1423  CD1 TYR A 145     -16.400  -8.952 -12.188  1.00 15.00      A    C  
ATOM   1424  CD2 TYR A 145     -16.043  -7.806 -14.246  1.00 15.00      A    C  
ATOM   1425  CE1 TYR A 145     -17.069  -9.957 -12.858  1.00 15.00      A    C  
ATOM   1426  CE2 TYR A 145     -16.709  -8.808 -14.925  1.00 15.00      A    C  
ATOM   1427  CZ  TYR A 145     -17.220  -9.881 -14.226  1.00 15.00      A    C  
ATOM   1428  OH  TYR A 145     -17.883 -10.883 -14.899  1.00 15.00      A    O  
ATOM   1429  HN  TYR A 145     -14.144  -4.610 -11.222  1.00 15.00      A    H  
ATOM   1430  HH  TYR A 145     -18.641 -11.166 -14.381  1.00 15.00      A    H  
ATOM   1431  N   THR A 146     -17.135  -5.087  -9.978  1.00 15.00      A    N  
ATOM   1432  CA  THR A 146     -18.286  -5.216  -9.092  1.00 15.00      A    C  
ATOM   1433  C   THR A 146     -19.081  -3.922  -8.955  1.00 15.00      A    C  
ATOM   1434  O   THR A 146     -20.225  -3.945  -8.492  1.00 15.00      A    O  
ATOM   1435  CB  THR A 146     -17.873  -5.707  -7.691  1.00 15.00      A    C  
ATOM   1436  CG2 THR A 146     -17.372  -7.140  -7.747  1.00 15.00      A    C  
ATOM   1437  OG1 THR A 146     -16.839  -4.861  -7.167  1.00 15.00      A    O  
ATOM   1438  HN  THR A 146     -16.331  -4.625  -9.664  1.00 15.00      A    H  
ATOM   1439  HG1 THR A 146     -15.975  -5.212  -7.433  1.00 15.00      A    H  
ATOM   1440  N   GLU A 147     -18.466  -2.799  -9.337  1.00 15.00      A    N  
ATOM   1441  CA  GLU A 147     -19.099  -1.476  -9.244  1.00 15.00      A    C  
ATOM   1442  C   GLU A 147     -19.497  -1.155  -7.799  1.00 15.00      A    C  
ATOM   1443  O   GLU A 147     -20.316  -0.272  -7.544  1.00 15.00      A    O  
ATOM   1444  CB  GLU A 147     -20.311  -1.361 -10.178  1.00 15.00      A    C  
ATOM   1445  CG  GLU A 147     -19.988  -1.556 -11.653  1.00 15.00      A    C  
ATOM   1446  CD  GLU A 147     -21.135  -1.153 -12.561  1.00 15.00      A    C  
ATOM   1447  OE1 GLU A 147     -20.921  -0.283 -13.434  1.00 15.00      A    O  
ATOM   1448  OE2 GLU A 147     -22.247  -1.703 -12.402  1.00 15.00      A    O1-
ATOM   1449  HN  GLU A 147     -17.559  -2.859  -9.702  1.00 15.00      A    H  
ATOM   1450  N   ARG A 148     -18.892  -1.863  -6.856  1.00 15.00      A    N  
ATOM   1451  CA  ARG A 148     -19.195  -1.673  -5.449  1.00 15.00      A    C  
ATOM   1452  C   ARG A 148     -18.108  -0.862  -4.759  1.00 15.00      A    C  
ATOM   1453  O   ARG A 148     -17.090  -1.402  -4.327  1.00 15.00      A    O  
ATOM   1454  CB  ARG A 148     -19.382  -3.023  -4.750  1.00 15.00      A    C  
ATOM   1455  CG  ARG A 148     -20.555  -3.839  -5.273  1.00 15.00      A    C  
ATOM   1456  CD  ARG A 148     -20.541  -5.251  -4.709  1.00 15.00      A    C  
ATOM   1457  NE  ARG A 148     -21.716  -6.026  -5.117  1.00 15.00      A    N  
ATOM   1458  CZ  ARG A 148     -22.004  -7.244  -4.649  1.00 15.00      A    C  
ATOM   1459  NH1 ARG A 148     -21.202  -7.825  -3.762  1.00 15.00      A    N1+
ATOM   1460  NH2 ARG A 148     -23.095  -7.881  -5.069  1.00 15.00      A    N  
ATOM   1461  HN  ARG A 148     -18.214  -2.524  -7.118  1.00 15.00      A    H  
ATOM   1462  HE  ARG A 148     -22.313  -5.614  -5.781  1.00 15.00      A    H  
ATOM   1463 HH11 ARG A 148     -21.421  -8.775  -3.394  1.00 15.00      A    H  
ATOM   1464 HH12 ARG A 148     -20.343  -7.334  -3.433  1.00 15.00      A    H  
ATOM   1465 HH21 ARG A 148     -23.729  -7.432  -5.765  1.00 15.00      A    H  
ATOM   1466 HH22 ARG A 148     -23.321  -8.829  -4.704  1.00 15.00      A    H  
ATOM   1467  N   TYR A 149     -18.327   0.438  -4.668  1.00 15.00      A    N  
ATOM   1468  CA  TYR A 149     -17.373   1.326  -4.028  1.00 15.00      A    C  
ATOM   1469  C   TYR A 149     -17.855   1.715  -2.636  1.00 15.00      A    C  
ATOM   1470  O   TYR A 149     -18.587   2.694  -2.469  1.00 15.00      A    O  
ATOM   1471  CB  TYR A 149     -17.122   2.568  -4.884  1.00 15.00      A    C  
ATOM   1472  CG  TYR A 149     -16.368   2.290  -6.166  1.00 15.00      A    C  
ATOM   1473  CD1 TYR A 149     -17.042   1.971  -7.338  1.00 15.00      A    C  
ATOM   1474  CD2 TYR A 149     -14.980   2.346  -6.206  1.00 15.00      A    C  
ATOM   1475  CE1 TYR A 149     -16.358   1.717  -8.513  1.00 15.00      A    C  
ATOM   1476  CE2 TYR A 149     -14.287   2.094  -7.376  1.00 15.00      A    C  
ATOM   1477  CZ  TYR A 149     -14.981   1.781  -8.526  1.00 15.00      A    C  
ATOM   1478  OH  TYR A 149     -14.297   1.536  -9.694  1.00 15.00      A    O  
ATOM   1479  HN  TYR A 149     -19.153   0.814  -5.043  1.00 15.00      A    H  
ATOM   1480  HH  TYR A 149     -13.539   0.976  -9.514  1.00 15.00      A    H  
ATOM   1481  N   ASP A 150     -17.466   0.915  -1.652  1.00 15.00      A    N  
ATOM   1482  CA  ASP A 150     -17.829   1.156  -0.257  1.00 15.00      A    C  
ATOM   1483  C   ASP A 150     -17.104   2.396   0.259  1.00 15.00      A    C  
ATOM   1484  O   ASP A 150     -15.929   2.605  -0.047  1.00 15.00      A    O  
ATOM   1485  CB  ASP A 150     -17.483  -0.080   0.591  1.00 15.00      A    C  
ATOM   1486  CG  ASP A 150     -17.618   0.118   2.093  1.00 15.00      A    C  
ATOM   1487  OD1 ASP A 150     -18.415   0.975   2.524  1.00 15.00      A    O  
ATOM   1488  OD2 ASP A 150     -16.924  -0.599   2.848  1.00 15.00      A    O1-
ATOM   1489  HN  ASP A 150     -16.919   0.135  -1.872  1.00 15.00      A    H  
ATOM   1490  N   ALA A 151     -17.810   3.208   1.042  1.00 15.00      A    N  
ATOM   1491  CA  ALA A 151     -17.257   4.439   1.596  1.00 15.00      A    C  
ATOM   1492  C   ALA A 151     -15.990   4.170   2.399  1.00 15.00      A    C  
ATOM   1493  O   ALA A 151     -15.019   4.925   2.324  1.00 15.00      A    O  
ATOM   1494  CB  ALA A 151     -18.293   5.140   2.461  1.00 15.00      A    C  
ATOM   1495  HN  ALA A 151     -18.731   2.955   1.271  1.00 15.00      A    H  
ATOM   1496  N   LEU A 152     -16.000   3.081   3.160  1.00 15.00      A    N  
ATOM   1497  CA  LEU A 152     -14.848   2.707   3.967  1.00 15.00      A    C  
ATOM   1498  C   LEU A 152     -13.680   2.296   3.076  1.00 15.00      A    C  
ATOM   1499  O   LEU A 152     -12.520   2.567   3.390  1.00 15.00      A    O  
ATOM   1500  CB  LEU A 152     -15.211   1.597   4.952  1.00 15.00      A    C  
ATOM   1501  CG  LEU A 152     -16.281   1.950   5.990  1.00 15.00      A    C  
ATOM   1502  CD1 LEU A 152     -16.595   0.751   6.869  1.00 15.00      A    C  
ATOM   1503  CD2 LEU A 152     -15.846   3.137   6.839  1.00 15.00      A    C  
ATOM   1504  HN  LEU A 152     -16.806   2.514   3.175  1.00 15.00      A    H  
ATOM   1505  N   THR A 153     -13.993   1.649   1.957  1.00 15.00      A    N  
ATOM   1506  CA  THR A 153     -12.972   1.232   1.008  1.00 15.00      A    C  
ATOM   1507  C   THR A 153     -12.347   2.462   0.351  1.00 15.00      A    C  
ATOM   1508  O   THR A 153     -11.131   2.539   0.192  1.00 15.00      A    O  
ATOM   1509  CB  THR A 153     -13.546   0.292  -0.072  1.00 15.00      A    C  
ATOM   1510  CG2 THR A 153     -12.423  -0.357  -0.867  1.00 15.00      A    C  
ATOM   1511  OG1 THR A 153     -14.326  -0.737   0.557  1.00 15.00      A    O  
ATOM   1512  HN  THR A 153     -14.933   1.444   1.767  1.00 15.00      A    H  
ATOM   1513  HG1 THR A 153     -15.198  -0.770   0.151  1.00 15.00      A    H  
ATOM   1514  N   SER A 154     -13.190   3.429  -0.010  1.00 15.00      A    N  
ATOM   1515  CA  SER A 154     -12.724   4.667  -0.627  1.00 15.00      A    C  
ATOM   1516  C   SER A 154     -11.764   5.411   0.305  1.00 15.00      A    C  
ATOM   1517  O   SER A 154     -10.736   5.927  -0.134  1.00 15.00      A    O  
ATOM   1518  CB  SER A 154     -13.910   5.560  -1.006  1.00 15.00      A    C  
ATOM   1519  OG  SER A 154     -14.762   4.907  -1.934  1.00 15.00      A    O  
ATOM   1520  HN  SER A 154     -14.155   3.298   0.128  1.00 15.00      A    H  
ATOM   1521  HG  SER A 154     -15.346   5.553  -2.342  1.00 15.00      A    H  
ATOM   1522  N   HIS A 155     -12.102   5.452   1.594  1.00 15.00      A    N  
ATOM   1523  CA  HIS A 155     -11.259   6.113   2.587  1.00 15.00      A    C  
ATOM   1524  C   HIS A 155      -9.915   5.408   2.687  1.00 15.00      A    C  
ATOM   1525  O   HIS A 155      -8.862   6.048   2.768  1.00 15.00      A    O  
ATOM   1526  CB  HIS A 155     -11.940   6.127   3.959  1.00 15.00      A    C  
ATOM   1527  CG  HIS A 155     -12.934   7.232   4.130  1.00 15.00      A    C  
ATOM   1528  CD2 HIS A 155     -14.202   7.184   4.608  1.00 15.00      A    C  
ATOM   1529  ND1 HIS A 155     -12.626   8.527   3.796  1.00 15.00      A    N  
ATOM   1530  CE1 HIS A 155     -13.700   9.240   4.073  1.00 15.00      A    C  
ATOM   1531  NE2 HIS A 155     -14.679   8.470   4.567  1.00 15.00      A    N  
ATOM   1532  HN  HIS A 155     -12.944   5.035   1.881  1.00 15.00      A    H  
ATOM   1533  HE2 HIS A 155     -15.567   8.770   4.849  1.00 15.00      A    H  
ATOM   1534  N   TYR A 156      -9.964   4.084   2.675  1.00 15.00      A    N  
ATOM   1535  CA  TYR A 156      -8.768   3.263   2.739  1.00 15.00      A    C  
ATOM   1536  C   TYR A 156      -7.884   3.515   1.513  1.00 15.00      A    C  
ATOM   1537  O   TYR A 156      -6.667   3.656   1.630  1.00 15.00      A    O  
ATOM   1538  CB  TYR A 156      -9.170   1.783   2.854  1.00 15.00      A    C  
ATOM   1539  CG  TYR A 156      -8.204   0.791   2.247  1.00 15.00      A    C  
ATOM   1540  CD1 TYR A 156      -6.985   0.512   2.851  1.00 15.00      A    C  
ATOM   1541  CD2 TYR A 156      -8.519   0.127   1.068  1.00 15.00      A    C  
ATOM   1542  CE1 TYR A 156      -6.107  -0.400   2.296  1.00 15.00      A    C  
ATOM   1543  CE2 TYR A 156      -7.648  -0.784   0.507  1.00 15.00      A    C  
ATOM   1544  CZ  TYR A 156      -6.444  -1.044   1.125  1.00 15.00      A    C  
ATOM   1545  OH  TYR A 156      -5.577  -1.950   0.567  1.00 15.00      A    O  
ATOM   1546  HN  TYR A 156     -10.841   3.643   2.633  1.00 15.00      A    H  
ATOM   1547  HH  TYR A 156      -5.550  -1.822  -0.385  1.00 15.00      A    H  
ATOM   1548  N   LEU A 157      -8.513   3.598   0.344  1.00 15.00      A    N  
ATOM   1549  CA  LEU A 157      -7.800   3.846  -0.906  1.00 15.00      A    C  
ATOM   1550  C   LEU A 157      -7.181   5.239  -0.917  1.00 15.00      A    C  
ATOM   1551  O   LEU A 157      -6.057   5.423  -1.385  1.00 15.00      A    O  
ATOM   1552  CB  LEU A 157      -8.742   3.688  -2.101  1.00 15.00      A    C  
ATOM   1553  CG  LEU A 157      -9.260   2.276  -2.376  1.00 15.00      A    C  
ATOM   1554  CD1 LEU A 157     -10.352   2.311  -3.433  1.00 15.00      A    C  
ATOM   1555  CD2 LEU A 157      -8.124   1.362  -2.806  1.00 15.00      A    C  
ATOM   1556  HN  LEU A 157      -9.490   3.480   0.321  1.00 15.00      A    H  
ATOM   1557  N   PHE A 158      -7.922   6.214  -0.403  1.00 15.00      A    N  
ATOM   1558  CA  PHE A 158      -7.447   7.591  -0.344  1.00 15.00      A    C  
ATOM   1559  C   PHE A 158      -6.146   7.674   0.448  1.00 15.00      A    C  
ATOM   1560  O   PHE A 158      -5.179   8.300   0.013  1.00 15.00      A    O  
ATOM   1561  CB  PHE A 158      -8.511   8.502   0.277  1.00 15.00      A    C  
ATOM   1562  CG  PHE A 158      -8.207   9.969   0.151  1.00 15.00      A    C  
ATOM   1563  CD1 PHE A 158      -8.189  10.582  -1.093  1.00 15.00      A    C  
ATOM   1564  CD2 PHE A 158      -7.942  10.737   1.274  1.00 15.00      A    C  
ATOM   1565  CE1 PHE A 158      -7.911  11.931  -1.214  1.00 15.00      A    C  
ATOM   1566  CE2 PHE A 158      -7.663  12.087   1.160  1.00 15.00      A    C  
ATOM   1567  CZ  PHE A 158      -7.647  12.685  -0.086  1.00 15.00      A    C  
ATOM   1568  HN  PHE A 158      -8.821   6.004  -0.065  1.00 15.00      A    H  
ATOM   1569  N   CYS A 159      -6.121   7.014   1.598  1.00 15.00      A    N  
ATOM   1570  CA  CYS A 159      -4.937   7.002   2.445  1.00 15.00      A    C  
ATOM   1571  C   CYS A 159      -3.803   6.219   1.781  1.00 15.00      A    C  
ATOM   1572  O   CYS A 159      -2.633   6.593   1.884  1.00 15.00      A    O  
ATOM   1573  CB  CYS A 159      -5.266   6.406   3.813  1.00 15.00      A    C  
ATOM   1574  SG  CYS A 159      -6.709   7.140   4.616  1.00 15.00      A    S  
ATOM   1575  HN  CYS A 159      -6.922   6.527   1.887  1.00 15.00      A    H  
ATOM   1576  HG  CYS A 159      -7.795   6.691   3.994  1.00 15.00      A    H  
ATOM   1577  N   LEU A 160      -4.164   5.150   1.072  1.00 15.00      A    N  
ATOM   1578  CA  LEU A 160      -3.186   4.312   0.385  1.00 15.00      A    C  
ATOM   1579  C   LEU A 160      -2.531   5.067  -0.770  1.00 15.00      A    C  
ATOM   1580  O   LEU A 160      -1.469   4.685  -1.258  1.00 15.00      A    O  
ATOM   1581  CB  LEU A 160      -3.836   3.021  -0.115  1.00 15.00      A    C  
ATOM   1582  CG  LEU A 160      -2.896   1.829  -0.319  1.00 15.00      A    C  
ATOM   1583  CD1 LEU A 160      -2.241   1.426   0.994  1.00 15.00      A    C  
ATOM   1584  CD2 LEU A 160      -3.649   0.657  -0.922  1.00 15.00      A    C  
ATOM   1585  HN  LEU A 160      -5.117   4.914   1.014  1.00 15.00      A    H  
ATOM   1586  N   GLY A 161      -3.184   6.125  -1.222  1.00 15.00      A    N  
ATOM   1587  CA  GLY A 161      -2.629   6.929  -2.285  1.00 15.00      A    C  
ATOM   1588  C   GLY A 161      -1.875   8.117  -1.724  1.00 15.00      A    C  
ATOM   1589  O   GLY A 161      -0.787   8.458  -2.192  1.00 15.00      A    O  
ATOM   1590  HN  GLY A 161      -4.061   6.347  -0.842  1.00 15.00      A    H  
ATOM   1591  N   ALA A 162      -2.452   8.721  -0.691  1.00 15.00      A    N  
ATOM   1592  CA  ALA A 162      -1.870   9.887  -0.035  1.00 15.00      A    C  
ATOM   1593  C   ALA A 162      -0.468   9.626   0.509  1.00 15.00      A    C  
ATOM   1594  O   ALA A 162       0.413  10.477   0.376  1.00 15.00      A    O  
ATOM   1595  CB  ALA A 162      -2.786  10.395   1.067  1.00 15.00      A    C  
ATOM   1596  HN  ALA A 162      -3.315   8.377  -0.365  1.00 15.00      A    H  
ATOM   1597  N   TYR A 163      -0.254   8.455   1.114  1.00 15.00      A    N  
ATOM   1598  CA  TYR A 163       1.059   8.121   1.672  1.00 15.00      A    C  
ATOM   1599  C   TYR A 163       2.148   8.135   0.599  1.00 15.00      A    C  
ATOM   1600  O   TYR A 163       3.302   8.458   0.878  1.00 15.00      A    O  
ATOM   1601  CB  TYR A 163       1.042   6.802   2.466  1.00 15.00      A    C  
ATOM   1602  CG  TYR A 163       1.456   5.563   1.695  1.00 15.00      A    C  
ATOM   1603  CD1 TYR A 163       2.795   5.190   1.594  1.00 15.00      A    C  
ATOM   1604  CD2 TYR A 163       0.510   4.767   1.070  1.00 15.00      A    C  
ATOM   1605  CE1 TYR A 163       3.172   4.062   0.888  1.00 15.00      A    C  
ATOM   1606  CE2 TYR A 163       0.878   3.637   0.367  1.00 15.00      A    C  
ATOM   1607  CZ  TYR A 163       2.208   3.290   0.276  1.00 15.00      A    C  
ATOM   1608  OH  TYR A 163       2.571   2.170  -0.437  1.00 15.00      A    O  
ATOM   1609  HN  TYR A 163      -0.993   7.812   1.196  1.00 15.00      A    H  
ATOM   1610  HH  TYR A 163       3.238   1.665   0.055  1.00 15.00      A    H  
ATOM   1611  N   ARG A 164       1.770   7.807  -0.632  1.00 15.00      A    N  
ATOM   1612  CA  ARG A 164       2.719   7.795  -1.733  1.00 15.00      A    C  
ATOM   1613  C   ARG A 164       3.036   9.223  -2.158  1.00 15.00      A    C  
ATOM   1614  O   ARG A 164       4.193   9.563  -2.403  1.00 15.00      A    O  
ATOM   1615  CB  ARG A 164       2.172   6.994  -2.918  1.00 15.00      A    C  
ATOM   1616  CG  ARG A 164       3.146   6.867  -4.081  1.00 15.00      A    C  
ATOM   1617  CD  ARG A 164       4.381   6.072  -3.687  1.00 15.00      A    C  
ATOM   1618  NE  ARG A 164       4.145   4.632  -3.749  1.00 15.00      A    N  
ATOM   1619  CZ  ARG A 164       4.872   3.719  -3.107  1.00 15.00      A    C  
ATOM   1620  NH1 ARG A 164       5.893   4.085  -2.341  1.00 15.00      A    N1+
ATOM   1621  NH2 ARG A 164       4.578   2.437  -3.237  1.00 15.00      A    N  
ATOM   1622  HN  ARG A 164       0.831   7.581  -0.801  1.00 15.00      A    H  
ATOM   1623  HE  ARG A 164       3.392   4.322  -4.305  1.00 15.00      A    H  
ATOM   1624 HH11 ARG A 164       6.135   5.089  -2.235  1.00 15.00      A    H  
ATOM   1625 HH12 ARG A 164       6.454   3.360  -1.842  1.00 15.00      A    H  
ATOM   1626 HH21 ARG A 164       3.777   2.141  -3.843  1.00 15.00      A    H  
ATOM   1627 HH22 ARG A 164       5.142   1.707  -2.729  1.00 15.00      A    H  
ATOM   1628  N   VAL A 165       2.002  10.053  -2.216  1.00 15.00      A    N  
ATOM   1629  CA  VAL A 165       2.151  11.450  -2.605  1.00 15.00      A    C  
ATOM   1630  C   VAL A 165       3.064  12.185  -1.627  1.00 15.00      A    C  
ATOM   1631  O   VAL A 165       4.016  12.853  -2.034  1.00 15.00      A    O  
ATOM   1632  CB  VAL A 165       0.780  12.161  -2.668  1.00 15.00      A    C  
ATOM   1633  CG1 VAL A 165       0.942  13.627  -3.045  1.00 15.00      A    C  
ATOM   1634  CG2 VAL A 165      -0.141  11.456  -3.652  1.00 15.00      A    C  
ATOM   1635  HN  VAL A 165       1.108   9.716  -1.988  1.00 15.00      A    H  
ATOM   1636  N   VAL A 166       2.782  12.034  -0.335  1.00 15.00      A    N  
ATOM   1637  CA  VAL A 166       3.575  12.682   0.707  1.00 15.00      A    C  
ATOM   1638  C   VAL A 166       5.020  12.191   0.680  1.00 15.00      A    C  
ATOM   1639  O   VAL A 166       5.958  12.977   0.831  1.00 15.00      A    O  
ATOM   1640  CB  VAL A 166       2.966  12.457   2.109  1.00 15.00      A    C  
ATOM   1641  CG1 VAL A 166       3.837  13.086   3.189  1.00 15.00      A    C  
ATOM   1642  CG2 VAL A 166       1.558  13.026   2.168  1.00 15.00      A    C  
ATOM   1643  HN  VAL A 166       2.019  11.471  -0.076  1.00 15.00      A    H  
ATOM   1644  N   TYR A 167       5.197  10.892   0.464  1.00 15.00      A    N  
ATOM   1645  CA  TYR A 167       6.529  10.305   0.407  1.00 15.00      A    C  
ATOM   1646  C   TYR A 167       7.304  10.849  -0.789  1.00 15.00      A    C  
ATOM   1647  O   TYR A 167       8.509  11.077  -0.708  1.00 15.00      A    O  
ATOM   1648  CB  TYR A 167       6.452   8.779   0.352  1.00 15.00      A    C  
ATOM   1649  CG  TYR A 167       6.983   8.089   1.592  1.00 15.00      A    C  
ATOM   1650  CD1 TYR A 167       7.898   7.051   1.486  1.00 15.00      A    C  
ATOM   1651  CD2 TYR A 167       6.575   8.475   2.864  1.00 15.00      A    C  
ATOM   1652  CE1 TYR A 167       8.391   6.415   2.607  1.00 15.00      A    C  
ATOM   1653  CE2 TYR A 167       7.064   7.842   3.994  1.00 15.00      A    C  
ATOM   1654  CZ  TYR A 167       7.972   6.811   3.858  1.00 15.00      A    C  
ATOM   1655  OH  TYR A 167       8.469   6.174   4.974  1.00 15.00      A    O  
ATOM   1656  HN  TYR A 167       4.412  10.315   0.344  1.00 15.00      A    H  
ATOM   1657  HH  TYR A 167       7.799   6.197   5.691  1.00 15.00      A    H  
ATOM   1658  N   MET A 168       6.599  11.073  -1.896  1.00 15.00      A    N  
ATOM   1659  CA  MET A 168       7.221  11.615  -3.099  1.00 15.00      A    C  
ATOM   1660  C   MET A 168       7.739  13.020  -2.828  1.00 15.00      A    C  
ATOM   1661  O   MET A 168       8.788  13.417  -3.335  1.00 15.00      A    O  
ATOM   1662  CB  MET A 168       6.244  11.621  -4.279  1.00 15.00      A    C  
ATOM   1663  CG  MET A 168       6.088  10.271  -4.961  1.00 15.00      A    C  
ATOM   1664  SD  MET A 168       4.997  10.329  -6.397  1.00 15.00      A    S  
ATOM   1665  CE  MET A 168       5.945  11.366  -7.508  1.00 15.00      A    C  
ATOM   1666  HN  MET A 168       5.638  10.867  -1.904  1.00 15.00      A    H  
ATOM   1667  N   ILE A 169       6.998  13.763  -2.011  1.00 15.00      A    N  
ATOM   1668  CA  ILE A 169       7.391  15.116  -1.638  1.00 15.00      A    C  
ATOM   1669  C   ILE A 169       8.682  15.057  -0.825  1.00 15.00      A    C  
ATOM   1670  O   ILE A 169       9.590  15.865  -1.020  1.00 15.00      A    O  
ATOM   1671  CB  ILE A 169       6.291  15.820  -0.811  1.00 15.00      A    C  
ATOM   1672  CG1 ILE A 169       4.976  15.862  -1.596  1.00 15.00      A    C  
ATOM   1673  CG2 ILE A 169       6.724  17.229  -0.425  1.00 15.00      A    C  
ATOM   1674  CD1 ILE A 169       3.782  16.290  -0.771  1.00 15.00      A    C  
ATOM   1675  HN  ILE A 169       6.163  13.392  -1.654  1.00 15.00      A    H  
ATOM   1676  N   HIS A 170       8.758  14.073   0.069  1.00 15.00      A    N  
ATOM   1677  CA  HIS A 170       9.939  13.878   0.904  1.00 15.00      A    C  
ATOM   1678  C   HIS A 170      11.154  13.613   0.023  1.00 15.00      A    C  
ATOM   1679  O   HIS A 170      12.233  14.168   0.246  1.00 15.00      A    O  
ATOM   1680  CB  HIS A 170       9.727  12.702   1.866  1.00 15.00      A    C  
ATOM   1681  CG  HIS A 170      10.677  12.680   3.028  1.00 15.00      A    C  
ATOM   1682  CD2 HIS A 170      10.574  13.295   4.229  1.00 15.00      A    C  
ATOM   1683  ND1 HIS A 170      11.852  11.960   2.990  1.00 15.00      A    N  
ATOM   1684  CE1 HIS A 170      12.431  12.155   4.160  1.00 15.00      A    C  
ATOM   1685  NE2 HIS A 170      11.693  12.955   4.940  1.00 15.00      A    N  
ATOM   1686  HN  HIS A 170       7.996  13.462   0.171  1.00 15.00      A    H  
ATOM   1687  HE2 HIS A 170      11.911  13.244   5.857  1.00 15.00      A    H  
ATOM   1688  N   TRP A 171      10.965  12.766  -0.985  1.00 15.00      A    N  
ATOM   1689  CA  TRP A 171      12.033  12.430  -1.917  1.00 15.00      A    C  
ATOM   1690  C   TRP A 171      12.451  13.656  -2.721  1.00 15.00      A    C  
ATOM   1691  O   TRP A 171      13.636  13.869  -2.970  1.00 15.00      A    O  
ATOM   1692  CB  TRP A 171      11.609  11.289  -2.846  1.00 15.00      A    C  
ATOM   1693  CG  TRP A 171      11.370   9.998  -2.125  1.00 15.00      A    C  
ATOM   1694  CD1 TRP A 171      12.063   9.524  -1.050  1.00 15.00      A    C  
ATOM   1695  CD2 TRP A 171      10.372   9.012  -2.421  1.00 15.00      A    C  
ATOM   1696  CE2 TRP A 171      10.520   7.974  -1.481  1.00 15.00      A    C  
ATOM   1697  CE3 TRP A 171       9.369   8.906  -3.388  1.00 15.00      A    C  
ATOM   1698  NE1 TRP A 171      11.557   8.313  -0.653  1.00 15.00      A    N  
ATOM   1699  CZ2 TRP A 171       9.701   6.847  -1.477  1.00 15.00      A    C  
ATOM   1700  CZ3 TRP A 171       8.557   7.787  -3.384  1.00 15.00      A    C  
ATOM   1701  CH2 TRP A 171       8.728   6.772  -2.435  1.00 15.00      A    C  
ATOM   1702  HN  TRP A 171      10.082  12.346  -1.096  1.00 15.00      A    H  
ATOM   1703  HE1 TRP A 171      11.887   7.774   0.107  1.00 15.00      A    H  
ATOM   1704  N   ALA A 172      11.473  14.467  -3.108  1.00 15.00      A    N  
ATOM   1705  CA  ALA A 172      11.739  15.680  -3.870  1.00 15.00      A    C  
ATOM   1706  C   ALA A 172      12.592  16.647  -3.055  1.00 15.00      A    C  
ATOM   1707  O   ALA A 172      13.596  17.166  -3.545  1.00 15.00      A    O  
ATOM   1708  CB  ALA A 172      10.437  16.342  -4.296  1.00 15.00      A    C  
ATOM   1709  HN  ALA A 172      10.544  14.239  -2.879  1.00 15.00      A    H  
ATOM   1710  N   ILE A 173      12.196  16.871  -1.804  1.00 15.00      A    N  
ATOM   1711  CA  ILE A 173      12.935  17.762  -0.917  1.00 15.00      A    C  
ATOM   1712  C   ILE A 173      14.329  17.198  -0.659  1.00 15.00      A    C  
ATOM   1713  O   ILE A 173      15.323  17.928  -0.669  1.00 15.00      A    O  
ATOM   1714  CB  ILE A 173      12.202  17.965   0.429  1.00 15.00      A    C  
ATOM   1715  CG1 ILE A 173      10.795  18.524   0.191  1.00 15.00      A    C  
ATOM   1716  CG2 ILE A 173      12.995  18.897   1.337  1.00 15.00      A    C  
ATOM   1717  CD1 ILE A 173       9.935  18.576   1.437  1.00 15.00      A    C  
ATOM   1718  HN  ILE A 173      11.383  16.428  -1.472  1.00 15.00      A    H  
ATOM   1719  N   ARG A 174      14.394  15.885  -0.452  1.00 15.00      A    N  
ATOM   1720  CA  ARG A 174      15.662  15.208  -0.206  1.00 15.00      A    C  
ATOM   1721  C   ARG A 174      16.587  15.369  -1.408  1.00 15.00      A    C  
ATOM   1722  O   ARG A 174      17.793  15.537  -1.258  1.00 15.00      A    O  
ATOM   1723  CB  ARG A 174      15.431  13.719   0.080  1.00 15.00      A    C  
ATOM   1724  CG  ARG A 174      16.560  13.052   0.853  1.00 15.00      A    C  
ATOM   1725  CD  ARG A 174      16.742  11.597   0.450  1.00 15.00      A    C  
ATOM   1726  NE  ARG A 174      15.585  10.764   0.793  1.00 15.00      A    N  
ATOM   1727  CZ  ARG A 174      15.576   9.432   0.687  1.00 15.00      A    C  
ATOM   1728  NH1 ARG A 174      16.653   8.794   0.243  1.00 15.00      A    N1+
ATOM   1729  NH2 ARG A 174      14.483   8.744   1.015  1.00 15.00      A    N  
ATOM   1730  HN  ARG A 174      13.563  15.359  -0.459  1.00 15.00      A    H  
ATOM   1731  HE  ARG A 174      14.781  11.220   1.118  1.00 15.00      A    H  
ATOM   1732 HH11 ARG A 174      17.515   9.331  -0.020  1.00 15.00      A    H  
ATOM   1733 HH12 ARG A 174      16.653   7.757   0.156  1.00 15.00      A    H  
ATOM   1734 HH21 ARG A 174      13.632   9.237   1.354  1.00 15.00      A    H  
ATOM   1735 HH22 ARG A 174      14.467   7.694   0.938  1.00 15.00      A    H  
ATOM   1736  N   TYR A 175      16.008  15.330  -2.599  1.00 15.00      A    N  
ATOM   1737  CA  TYR A 175      16.768  15.473  -3.832  1.00 15.00      A    C  
ATOM   1738  C   TYR A 175      17.260  16.907  -4.020  1.00 15.00      A    C  
ATOM   1739  O   TYR A 175      18.330  17.133  -4.568  1.00 15.00      A    O  
ATOM   1740  CB  TYR A 175      15.918  15.039  -5.033  1.00 15.00      A    C  
ATOM   1741  CG  TYR A 175      16.616  15.155  -6.371  1.00 15.00      A    C  
ATOM   1742  CD1 TYR A 175      17.749  14.404  -6.658  1.00 15.00      A    C  
ATOM   1743  CD2 TYR A 175      16.137  16.017  -7.350  1.00 15.00      A    C  
ATOM   1744  CE1 TYR A 175      18.386  14.509  -7.880  1.00 15.00      A    C  
ATOM   1745  CE2 TYR A 175      16.766  16.129  -8.574  1.00 15.00      A    C  
ATOM   1746  CZ  TYR A 175      17.890  15.374  -8.834  1.00 15.00      A    C  
ATOM   1747  OH  TYR A 175      18.519  15.480 -10.053  1.00 15.00      A    O  
ATOM   1748  HN  TYR A 175      15.035  15.189  -2.652  1.00 15.00      A    H  
ATOM   1749  HH  TYR A 175      18.965  14.654 -10.255  1.00 15.00      A    H  
ATOM   1750  N   TYR A 176      16.479  17.869  -3.553  1.00 15.00      A    N  
ATOM   1751  CA  TYR A 176      16.840  19.277  -3.686  1.00 15.00      A    C  
ATOM   1752  C   TYR A 176      17.979  19.675  -2.745  1.00 15.00      A    C  
ATOM   1753  O   TYR A 176      18.795  20.536  -3.077  1.00 15.00      A    O  
ATOM   1754  CB  TYR A 176      15.611  20.164  -3.450  1.00 15.00      A    C  
ATOM   1755  CG  TYR A 176      15.877  21.651  -3.564  1.00 15.00      A    C  
ATOM   1756  CD1 TYR A 176      16.187  22.231  -4.790  1.00 15.00      A    C  
ATOM   1757  CD2 TYR A 176      15.817  22.478  -2.448  1.00 15.00      A    C  
ATOM   1758  CE1 TYR A 176      16.429  23.587  -4.899  1.00 15.00      A    C  
ATOM   1759  CE2 TYR A 176      16.058  23.836  -2.548  1.00 15.00      A    C  
ATOM   1760  CZ  TYR A 176      16.362  24.385  -3.776  1.00 15.00      A    C  
ATOM   1761  OH  TYR A 176      16.601  25.736  -3.882  1.00 15.00      A    O  
ATOM   1762  HN  TYR A 176      15.633  17.630  -3.118  1.00 15.00      A    H  
ATOM   1763  HH  TYR A 176      17.196  26.012  -3.180  1.00 15.00      A    H  
ATOM   1764  N   ILE A 177      18.040  19.047  -1.579  1.00 15.00      A    N  
ATOM   1765  CA  ILE A 177      19.069  19.378  -0.594  1.00 15.00      A    C  
ATOM   1766  C   ILE A 177      20.224  18.375  -0.564  1.00 15.00      A    C  
ATOM   1767  O   ILE A 177      21.391  18.762  -0.527  1.00 15.00      A    O  
ATOM   1768  CB  ILE A 177      18.469  19.499   0.826  1.00 15.00      A    C  
ATOM   1769  CG1 ILE A 177      17.264  20.445   0.823  1.00 15.00      A    C  
ATOM   1770  CG2 ILE A 177      19.521  19.981   1.818  1.00 15.00      A    C  
ATOM   1771  CD1 ILE A 177      16.475  20.438   2.116  1.00 15.00      A    C  
ATOM   1772  HN  ILE A 177      17.377  18.355  -1.372  1.00 15.00      A    H  
ATOM   1773  N   TYR A 178      19.903  17.091  -0.580  1.00 15.00      A    N  
ATOM   1774  CA  TYR A 178      20.926  16.053  -0.502  1.00 15.00      A    C  
ATOM   1775  C   TYR A 178      21.248  15.434  -1.859  1.00 15.00      A    C  
ATOM   1776  O   TYR A 178      22.378  15.005  -2.089  1.00 15.00      A    O  
ATOM   1777  CB  TYR A 178      20.504  14.967   0.487  1.00 15.00      A    C  
ATOM   1778  CG  TYR A 178      20.008  15.498   1.813  1.00 15.00      A    C  
ATOM   1779  CD1 TYR A 178      20.896  15.851   2.821  1.00 15.00      A    C  
ATOM   1780  CD2 TYR A 178      18.649  15.646   2.057  1.00 15.00      A    C  
ATOM   1781  CE1 TYR A 178      20.443  16.337   4.033  1.00 15.00      A    C  
ATOM   1782  CE2 TYR A 178      18.186  16.131   3.264  1.00 15.00      A    C  
ATOM   1783  CZ  TYR A 178      19.087  16.475   4.248  1.00 15.00      A    C  
ATOM   1784  OH  TYR A 178      18.630  16.960   5.452  1.00 15.00      A    O  
ATOM   1785  HN  TYR A 178      18.960  16.830  -0.657  1.00 15.00      A    H  
ATOM   1786  HH  TYR A 178      19.166  17.711   5.717  1.00 15.00      A    H  
ATOM   1787  N   HIS A 179      20.243  15.362  -2.730  1.00 15.00      A    N  
ATOM   1788  CA  HIS A 179      20.396  14.797  -4.080  1.00 15.00      A    C  
ATOM   1789  C   HIS A 179      20.523  13.270  -4.071  1.00 15.00      A    C  
ATOM   1790  O   HIS A 179      20.732  12.652  -5.113  1.00 15.00      A    O  
ATOM   1791  CB  HIS A 179      21.560  15.438  -4.856  1.00 15.00      A    C  
ATOM   1792  CG  HIS A 179      21.327  16.865  -5.248  1.00 15.00      A    C  
ATOM   1793  CD2 HIS A 179      21.372  17.987  -4.487  1.00 15.00      A    C  
ATOM   1794  ND1 HIS A 179      21.001  17.208  -6.540  1.00 15.00      A    N  
ATOM   1795  CE1 HIS A 179      20.854  18.520  -6.538  1.00 15.00      A    C  
ATOM   1796  NE2 HIS A 179      21.069  19.033  -5.319  1.00 15.00      A    N  
ATOM   1797  HN  HIS A 179      19.365  15.703  -2.461  1.00 15.00      A    H  
ATOM   1798  HE2 HIS A 179      21.003  19.976  -5.064  1.00 15.00      A    H  
ATOM   1799  N   LYS A 180      20.374  12.664  -2.902  1.00 15.00      A    N  
ATOM   1800  CA  LYS A 180      20.482  11.215  -2.779  1.00 15.00      A    C  
ATOM   1801  C   LYS A 180      19.109  10.555  -2.746  1.00 15.00      A    C  
ATOM   1802  O   LYS A 180      18.547  10.311  -1.680  1.00 15.00      A    O  
ATOM   1803  CB  LYS A 180      21.286  10.829  -1.536  1.00 15.00      A    C  
ATOM   1804  CG  LYS A 180      22.793  10.875  -1.729  1.00 15.00      A    C  
ATOM   1805  CD  LYS A 180      23.495  11.300  -0.450  1.00 15.00      A    C  
ATOM   1806  CE  LYS A 180      23.307  12.785  -0.197  1.00 15.00      A    C  
ATOM   1807  NZ  LYS A 180      23.369  13.121   1.248  1.00 15.00      A    N1+
ATOM   1808  HN  LYS A 180      20.182  13.199  -2.106  1.00 15.00      A    H  
ATOM   1809  HZ1 LYS A 180      22.665  12.547   1.778  1.00 15.00      A    H  
ATOM   1810  HZ2 LYS A 180      23.152  14.124   1.393  1.00 15.00      A    H  
ATOM   1811  HZ3 LYS A 180      24.313  12.920   1.624  1.00 15.00      A    H  
ATOM   1812  N   VAL A 181      18.561  10.289  -3.921  1.00 15.00      A    N  
ATOM   1813  CA  VAL A 181      17.255   9.655  -4.027  1.00 15.00      A    C  
ATOM   1814  C   VAL A 181      17.298   8.528  -5.051  1.00 15.00      A    C  
ATOM   1815  O   VAL A 181      17.776   8.712  -6.170  1.00 15.00      A    O  
ATOM   1816  CB  VAL A 181      16.153  10.665  -4.419  1.00 15.00      A    C  
ATOM   1817  CG1 VAL A 181      14.800   9.977  -4.516  1.00 15.00      A    C  
ATOM   1818  CG2 VAL A 181      16.090  11.809  -3.420  1.00 15.00      A    C  
ATOM   1819  HN  VAL A 181      19.048  10.523  -4.740  1.00 15.00      A    H  
ATOM   1820  N   ARG A 182      16.814   7.360  -4.656  1.00 15.00      A    N  
ATOM   1821  CA  ARG A 182      16.787   6.206  -5.541  1.00 15.00      A    C  
ATOM   1822  C   ARG A 182      15.676   6.357  -6.574  1.00 15.00      A    C  
ATOM   1823  O   ARG A 182      14.504   6.488  -6.220  1.00 15.00      A    O  
ATOM   1824  CB  ARG A 182      16.585   4.916  -4.738  1.00 15.00      A    C  
ATOM   1825  CG  ARG A 182      17.756   4.556  -3.836  1.00 15.00      A    C  
ATOM   1826  CD  ARG A 182      17.373   3.497  -2.812  1.00 15.00      A    C  
ATOM   1827  NE  ARG A 182      17.225   2.161  -3.399  1.00 15.00      A    N  
ATOM   1828  CZ  ARG A 182      18.147   1.194  -3.305  1.00 15.00      A    C  
ATOM   1829  NH1 ARG A 182      19.285   1.408  -2.656  1.00 15.00      A    N1+
ATOM   1830  NH2 ARG A 182      17.914   0.001  -3.840  1.00 15.00      A    N  
ATOM   1831  HN  ARG A 182      16.463   7.272  -3.744  1.00 15.00      A    H  
ATOM   1832  HE  ARG A 182      16.392   1.974  -3.882  1.00 15.00      A    H  
ATOM   1833 HH11 ARG A 182      19.476   2.344  -2.203  1.00 15.00      A    H  
ATOM   1834 HH12 ARG A 182      20.000   0.649  -2.584  1.00 15.00      A    H  
ATOM   1835 HH21 ARG A 182      17.022  -0.194  -4.334  1.00 15.00      A    H  
ATOM   1836 HH22 ARG A 182      18.641  -0.766  -3.765  1.00 15.00      A    H  
ATOM   1837  N   TRP A 183      16.054   6.342  -7.851  1.00 15.00      A    N  
ATOM   1838  CA  TRP A 183      15.092   6.473  -8.947  1.00 15.00      A    C  
ATOM   1839  C   TRP A 183      14.016   5.394  -8.876  1.00 15.00      A    C  
ATOM   1840  O   TRP A 183      12.900   5.582  -9.354  1.00 15.00      A    O  
ATOM   1841  CB  TRP A 183      15.801   6.408 -10.304  1.00 15.00      A    C  
ATOM   1842  CG  TRP A 183      16.751   7.540 -10.552  1.00 15.00      A    C  
ATOM   1843  CD1 TRP A 183      18.114   7.486 -10.522  1.00 15.00      A    C  
ATOM   1844  CD2 TRP A 183      16.409   8.894 -10.875  1.00 15.00      A    C  
ATOM   1845  CE2 TRP A 183      17.618   9.605 -11.024  1.00 15.00      A    C  
ATOM   1846  CE3 TRP A 183      15.201   9.578 -11.050  1.00 15.00      A    C  
ATOM   1847  NE1 TRP A 183      18.643   8.720 -10.805  1.00 15.00      A    N  
ATOM   1848  CZ2 TRP A 183      17.652  10.961 -11.343  1.00 15.00      A    C  
ATOM   1849  CZ3 TRP A 183      15.237  10.922 -11.367  1.00 15.00      A    C  
ATOM   1850  CH2 TRP A 183      16.453  11.601 -11.508  1.00 15.00      A    C  
ATOM   1851  HN  TRP A 183      17.007   6.259  -8.063  1.00 15.00      A    H  
ATOM   1852  HE1 TRP A 183      19.600   8.935 -10.844  1.00 15.00      A    H  
ATOM   1853  N   ILE A 184      14.367   4.267  -8.264  1.00 15.00      A    N  
ATOM   1854  CA  ILE A 184      13.453   3.143  -8.104  1.00 15.00      A    C  
ATOM   1855  C   ILE A 184      12.208   3.569  -7.325  1.00 15.00      A    C  
ATOM   1856  O   ILE A 184      11.083   3.215  -7.684  1.00 15.00      A    O  
ATOM   1857  CB  ILE A 184      14.146   1.984  -7.355  1.00 15.00      A    C  
ATOM   1858  CG1 ILE A 184      15.463   1.619  -8.046  1.00 15.00      A    C  
ATOM   1859  CG2 ILE A 184      13.229   0.770  -7.269  1.00 15.00      A    C  
ATOM   1860  CD1 ILE A 184      16.419   0.829  -7.177  1.00 15.00      A    C  
ATOM   1861  HN  ILE A 184      15.276   4.190  -7.915  1.00 15.00      A    H  
ATOM   1862  N   SER A 185      12.422   4.345  -6.269  1.00 15.00      A    N  
ATOM   1863  CA  SER A 185      11.335   4.828  -5.432  1.00 15.00      A    C  
ATOM   1864  C   SER A 185      10.529   5.905  -6.154  1.00 15.00      A    C  
ATOM   1865  O   SER A 185       9.319   6.032  -5.960  1.00 15.00      A    O  
ATOM   1866  CB  SER A 185      11.910   5.372  -4.125  1.00 15.00      A    C  
ATOM   1867  OG  SER A 185      12.921   4.505  -3.634  1.00 15.00      A    O  
ATOM   1868  HN  SER A 185      13.340   4.602  -6.042  1.00 15.00      A    H  
ATOM   1869  HG  SER A 185      12.504   3.709  -3.269  1.00 15.00      A    H  
ATOM   1870  N   VAL A 186      11.204   6.671  -7.000  1.00 15.00      A    N  
ATOM   1871  CA  VAL A 186      10.551   7.732  -7.754  1.00 15.00      A    C  
ATOM   1872  C   VAL A 186       9.670   7.136  -8.850  1.00 15.00      A    C  
ATOM   1873  O   VAL A 186       8.533   7.566  -9.056  1.00 15.00      A    O  
ATOM   1874  CB  VAL A 186      11.582   8.687  -8.396  1.00 15.00      A    C  
ATOM   1875  CG1 VAL A 186      10.892   9.894  -9.012  1.00 15.00      A    C  
ATOM   1876  CG2 VAL A 186      12.619   9.127  -7.375  1.00 15.00      A    C  
ATOM   1877  HN  VAL A 186      12.165   6.515  -7.122  1.00 15.00      A    H  
ATOM   1878  N   PHE A 187      10.201   6.131  -9.535  1.00 15.00      A    N  
ATOM   1879  CA  PHE A 187       9.486   5.464 -10.615  1.00 15.00      A    C  
ATOM   1880  C   PHE A 187       8.207   4.799 -10.113  1.00 15.00      A    C  
ATOM   1881  O   PHE A 187       7.140   4.967 -10.703  1.00 15.00      A    O  
ATOM   1882  CB  PHE A 187      10.391   4.433 -11.294  1.00 15.00      A    C  
ATOM   1883  CG  PHE A 187       9.807   3.837 -12.542  1.00 15.00      A    C  
ATOM   1884  CD1 PHE A 187       9.615   4.616 -13.671  1.00 15.00      A    C  
ATOM   1885  CD2 PHE A 187       9.450   2.500 -12.586  1.00 15.00      A    C  
ATOM   1886  CE1 PHE A 187       9.079   4.073 -14.823  1.00 15.00      A    C  
ATOM   1887  CE2 PHE A 187       8.913   1.949 -13.734  1.00 15.00      A    C  
ATOM   1888  CZ  PHE A 187       8.727   2.737 -14.855  1.00 15.00      A    C  
ATOM   1889  HN  PHE A 187      11.111   5.832  -9.311  1.00 15.00      A    H  
ATOM   1890  N   SER A 188       8.318   4.056  -9.017  1.00 15.00      A    N  
ATOM   1891  CA  SER A 188       7.168   3.371  -8.441  1.00 15.00      A    C  
ATOM   1892  C   SER A 188       6.107   4.375  -7.993  1.00 15.00      A    C  
ATOM   1893  O   SER A 188       4.910   4.170  -8.205  1.00 15.00      A    O  
ATOM   1894  CB  SER A 188       7.606   2.481  -7.275  1.00 15.00      A    C  
ATOM   1895  OG  SER A 188       8.584   3.129  -6.479  1.00 15.00      A    O  
ATOM   1896  HN  SER A 188       9.194   3.966  -8.584  1.00 15.00      A    H  
ATOM   1897  HG  SER A 188       9.466   2.896  -6.797  1.00 15.00      A    H  
ATOM   1898  N   GLY A 189       6.560   5.469  -7.389  1.00 15.00      A    N  
ATOM   1899  CA  GLY A 189       5.654   6.498  -6.927  1.00 15.00      A    C  
ATOM   1900  C   GLY A 189       4.924   7.183  -8.063  1.00 15.00      A    C  
ATOM   1901  O   GLY A 189       3.710   7.376  -7.998  1.00 15.00      A    O  
ATOM   1902  HN  GLY A 189       7.526   5.571  -7.246  1.00 15.00      A    H  
ATOM   1903  N   PHE A 190       5.661   7.541  -9.105  1.00 15.00      A    N  
ATOM   1904  CA  PHE A 190       5.085   8.210 -10.266  1.00 15.00      A    C  
ATOM   1905  C   PHE A 190       4.004   7.351 -10.919  1.00 15.00      A    C  
ATOM   1906  O   PHE A 190       2.882   7.806 -11.132  1.00 15.00      A    O  
ATOM   1907  CB  PHE A 190       6.180   8.558 -11.282  1.00 15.00      A    C  
ATOM   1908  CG  PHE A 190       5.701   9.365 -12.459  1.00 15.00      A    C  
ATOM   1909  CD1 PHE A 190       5.070  10.585 -12.271  1.00 15.00      A    C  
ATOM   1910  CD2 PHE A 190       5.890   8.907 -13.754  1.00 15.00      A    C  
ATOM   1911  CE1 PHE A 190       4.635  11.331 -13.349  1.00 15.00      A    C  
ATOM   1912  CE2 PHE A 190       5.457   9.648 -14.837  1.00 15.00      A    C  
ATOM   1913  CZ  PHE A 190       4.827  10.861 -14.634  1.00 15.00      A    C  
ATOM   1914  HN  PHE A 190       6.628   7.355  -9.091  1.00 15.00      A    H  
ATOM   1915  N   VAL A 191       4.346   6.100 -11.205  1.00 15.00      A    N  
ATOM   1916  CA  VAL A 191       3.421   5.169 -11.844  1.00 15.00      A    C  
ATOM   1917  C   VAL A 191       2.177   4.920 -10.987  1.00 15.00      A    C  
ATOM   1918  O   VAL A 191       1.053   4.979 -11.486  1.00 15.00      A    O  
ATOM   1919  CB  VAL A 191       4.110   3.828 -12.182  1.00 15.00      A    C  
ATOM   1920  CG1 VAL A 191       3.111   2.821 -12.733  1.00 15.00      A    C  
ATOM   1921  CG2 VAL A 191       5.239   4.051 -13.176  1.00 15.00      A    C  
ATOM   1922  HN  VAL A 191       5.252   5.792 -10.980  1.00 15.00      A    H  
ATOM   1923  N   GLN A 192       2.381   4.663  -9.700  1.00 15.00      A    N  
ATOM   1924  CA  GLN A 192       1.271   4.402  -8.788  1.00 15.00      A    C  
ATOM   1925  C   GLN A 192       0.326   5.596  -8.697  1.00 15.00      A    C  
ATOM   1926  O   GLN A 192      -0.894   5.433  -8.726  1.00 15.00      A    O  
ATOM   1927  CB  GLN A 192       1.784   4.020  -7.399  1.00 15.00      A    C  
ATOM   1928  CG  GLN A 192       0.689   3.595  -6.433  1.00 15.00      A    C  
ATOM   1929  CD  GLN A 192       1.218   3.294  -5.047  1.00 15.00      A    C  
ATOM   1930  NE2 GLN A 192       0.409   3.560  -4.032  1.00 15.00      A    N  
ATOM   1931  OE1 GLN A 192       2.348   2.838  -4.886  1.00 15.00      A    O  
ATOM   1932  HN  GLN A 192       3.300   4.646  -9.353  1.00 15.00      A    H  
ATOM   1933 HE21 GLN A 192      -0.475   3.932  -4.230  1.00 15.00      A    H  
ATOM   1934 HE22 GLN A 192       0.726   3.367  -3.124  1.00 15.00      A    H  
ATOM   1935  N   SER A 193       0.889   6.794  -8.599  1.00 15.00      A    N  
ATOM   1936  CA  SER A 193       0.084   8.005  -8.504  1.00 15.00      A    C  
ATOM   1937  C   SER A 193      -0.764   8.209  -9.760  1.00 15.00      A    C  
ATOM   1938  O   SER A 193      -1.896   8.686  -9.681  1.00 15.00      A    O  
ATOM   1939  CB  SER A 193       0.969   9.220  -8.230  1.00 15.00      A    C  
ATOM   1940  OG  SER A 193       1.773   9.002  -7.080  1.00 15.00      A    O  
ATOM   1941  HN  SER A 193       1.869   6.869  -8.585  1.00 15.00      A    H  
ATOM   1942  HG  SER A 193       2.618   8.614  -7.347  1.00 15.00      A    H  
ATOM   1943  N   LEU A 194      -0.224   7.817 -10.913  1.00 15.00      A    N  
ATOM   1944  CA  LEU A 194      -0.943   7.941 -12.178  1.00 15.00      A    C  
ATOM   1945  C   LEU A 194      -2.188   7.056 -12.189  1.00 15.00      A    C  
ATOM   1946  O   LEU A 194      -3.191   7.382 -12.823  1.00 15.00      A    O  
ATOM   1947  CB  LEU A 194      -0.037   7.583 -13.359  1.00 15.00      A    C  
ATOM   1948  CG  LEU A 194       1.152   8.513 -13.610  1.00 15.00      A    C  
ATOM   1949  CD1 LEU A 194       2.016   7.979 -14.741  1.00 15.00      A    C  
ATOM   1950  CD2 LEU A 194       0.681   9.926 -13.916  1.00 15.00      A    C  
ATOM   1951  HN  LEU A 194       0.685   7.442 -10.913  1.00 15.00      A    H  
ATOM   1952  N   LEU A 195      -2.122   5.944 -11.465  1.00 15.00      A    N  
ATOM   1953  CA  LEU A 195      -3.243   5.014 -11.382  1.00 15.00      A    C  
ATOM   1954  C   LEU A 195      -4.307   5.543 -10.425  1.00 15.00      A    C  
ATOM   1955  O   LEU A 195      -5.459   5.117 -10.462  1.00 15.00      A    O  
ATOM   1956  CB  LEU A 195      -2.767   3.633 -10.915  1.00 15.00      A    C  
ATOM   1957  CG  LEU A 195      -1.663   2.968 -11.745  1.00 15.00      A    C  
ATOM   1958  CD1 LEU A 195      -1.258   1.640 -11.126  1.00 15.00      A    C  
ATOM   1959  CD2 LEU A 195      -2.109   2.777 -13.187  1.00 15.00      A    C  
ATOM   1960  HN  LEU A 195      -1.294   5.743 -10.975  1.00 15.00      A    H  
ATOM   1961  N   TYR A 196      -3.912   6.477  -9.570  1.00 15.00      A    N  
ATOM   1962  CA  TYR A 196      -4.825   7.062  -8.599  1.00 15.00      A    C  
ATOM   1963  C   TYR A 196      -5.445   8.358  -9.113  1.00 15.00      A    C  
ATOM   1964  O   TYR A 196      -6.392   8.871  -8.517  1.00 15.00      A    O  
ATOM   1965  CB  TYR A 196      -4.115   7.312  -7.266  1.00 15.00      A    C  
ATOM   1966  CG  TYR A 196      -4.084   6.115  -6.343  1.00 15.00      A    C  
ATOM   1967  CD1 TYR A 196      -5.174   5.808  -5.536  1.00 15.00      A    C  
ATOM   1968  CD2 TYR A 196      -2.966   5.295  -6.271  1.00 15.00      A    C  
ATOM   1969  CE1 TYR A 196      -5.150   4.719  -4.686  1.00 15.00      A    C  
ATOM   1970  CE2 TYR A 196      -2.935   4.203  -5.425  1.00 15.00      A    C  
ATOM   1971  CZ  TYR A 196      -4.030   3.920  -4.635  1.00 15.00      A    C  
ATOM   1972  OH  TYR A 196      -4.001   2.835  -3.788  1.00 15.00      A    O  
ATOM   1973  HN  TYR A 196      -2.978   6.780  -9.593  1.00 15.00      A    H  
ATOM   1974  HH  TYR A 196      -3.204   2.866  -3.253  1.00 15.00      A    H  
ATOM   1975  N   VAL A 197      -4.913   8.878 -10.217  1.00 15.00      A    N  
ATOM   1976  CA  VAL A 197      -5.414  10.121 -10.809  1.00 15.00      A    C  
ATOM   1977  C   VAL A 197      -6.915  10.035 -11.066  1.00 15.00      A    C  
ATOM   1978  O   VAL A 197      -7.665  10.959 -10.746  1.00 15.00      A    O  
ATOM   1979  CB  VAL A 197      -4.680  10.468 -12.123  1.00 15.00      A    C  
ATOM   1980  CG1 VAL A 197      -5.324  11.664 -12.810  1.00 15.00      A    C  
ATOM   1981  CG2 VAL A 197      -3.212  10.751 -11.847  1.00 15.00      A    C  
ATOM   1982  HN  VAL A 197      -4.161   8.415 -10.646  1.00 15.00      A    H  
ATOM   1983  N   ASP A 198      -7.342   8.911 -11.627  1.00 15.00      A    N  
ATOM   1984  CA  ASP A 198      -8.752   8.683 -11.917  1.00 15.00      A    C  
ATOM   1985  C   ASP A 198      -9.566   8.723 -10.627  1.00 15.00      A    C  
ATOM   1986  O   ASP A 198     -10.523   9.485 -10.509  1.00 15.00      A    O  
ATOM   1987  CB  ASP A 198      -8.933   7.335 -12.623  1.00 15.00      A    C  
ATOM   1988  CG  ASP A 198     -10.388   6.957 -12.821  1.00 15.00      A    C  
ATOM   1989  OD1 ASP A 198     -11.066   7.594 -13.656  1.00 15.00      A    O  
ATOM   1990  OD2 ASP A 198     -10.851   6.020 -12.143  1.00 15.00      A    O1-
ATOM   1991  HN  ASP A 198      -6.691   8.215 -11.853  1.00 15.00      A    H  
ATOM   1992  N   PHE A 199      -9.132   7.937  -9.643  1.00 15.00      A    N  
ATOM   1993  CA  PHE A 199      -9.802   7.864  -8.342  1.00 15.00      A    C  
ATOM   1994  C   PHE A 199      -9.972   9.246  -7.713  1.00 15.00      A    C  
ATOM   1995  O   PHE A 199     -11.019   9.550  -7.137  1.00 15.00      A    O  
ATOM   1996  CB  PHE A 199      -9.031   6.946  -7.385  1.00 15.00      A    C  
ATOM   1997  CG  PHE A 199      -9.054   5.495  -7.772  1.00 15.00      A    C  
ATOM   1998  CD1 PHE A 199     -10.211   4.745  -7.628  1.00 15.00      A    C  
ATOM   1999  CD2 PHE A 199      -7.921   4.877  -8.275  1.00 15.00      A    C  
ATOM   2000  CE1 PHE A 199     -10.239   3.408  -7.981  1.00 15.00      A    C  
ATOM   2001  CE2 PHE A 199      -7.941   3.541  -8.630  1.00 15.00      A    C  
ATOM   2002  CZ  PHE A 199      -9.103   2.806  -8.484  1.00 15.00      A    C  
ATOM   2003  HN  PHE A 199      -8.343   7.383  -9.800  1.00 15.00      A    H  
ATOM   2004  N   PHE A 200      -8.941  10.079  -7.831  1.00 15.00      A    N  
ATOM   2005  CA  PHE A 200      -8.975  11.431  -7.279  1.00 15.00      A    C  
ATOM   2006  C   PHE A 200     -10.084  12.253  -7.926  1.00 15.00      A    C  
ATOM   2007  O   PHE A 200     -10.774  13.026  -7.259  1.00 15.00      A    O  
ATOM   2008  CB  PHE A 200      -7.627  12.137  -7.472  1.00 15.00      A    C  
ATOM   2009  CG  PHE A 200      -6.499  11.561  -6.659  1.00 15.00      A    C  
ATOM   2010  CD1 PHE A 200      -6.734  11.012  -5.408  1.00 15.00      A    C  
ATOM   2011  CD2 PHE A 200      -5.202  11.573  -7.146  1.00 15.00      A    C  
ATOM   2012  CE1 PHE A 200      -5.698  10.486  -4.659  1.00 15.00      A    C  
ATOM   2013  CE2 PHE A 200      -4.162  11.048  -6.403  1.00 15.00      A    C  
ATOM   2014  CZ  PHE A 200      -4.410  10.504  -5.157  1.00 15.00      A    C  
ATOM   2015  HN  PHE A 200      -8.134   9.772  -8.303  1.00 15.00      A    H  
ATOM   2016  N   TYR A 201     -10.255  12.066  -9.227  1.00 15.00      A    N  
ATOM   2017  CA  TYR A 201     -11.274  12.778  -9.981  1.00 15.00      A    C  
ATOM   2018  C   TYR A 201     -12.676  12.429  -9.479  1.00 15.00      A    C  
ATOM   2019  O   TYR A 201     -13.476  13.318  -9.184  1.00 15.00      A    O  
ATOM   2020  CB  TYR A 201     -11.131  12.475 -11.478  1.00 15.00      A    C  
ATOM   2021  CG  TYR A 201     -12.248  13.015 -12.339  1.00 15.00      A    C  
ATOM   2022  CD1 TYR A 201     -12.369  14.376 -12.584  1.00 15.00      A    C  
ATOM   2023  CD2 TYR A 201     -13.184  12.160 -12.907  1.00 15.00      A    C  
ATOM   2024  CE1 TYR A 201     -13.392  14.870 -13.369  1.00 15.00      A    C  
ATOM   2025  CE2 TYR A 201     -14.209  12.644 -13.693  1.00 15.00      A    C  
ATOM   2026  CZ  TYR A 201     -14.308  14.000 -13.922  1.00 15.00      A    C  
ATOM   2027  OH  TYR A 201     -15.331  14.487 -14.703  1.00 15.00      A    O  
ATOM   2028  HN  TYR A 201      -9.680  11.421  -9.695  1.00 15.00      A    H  
ATOM   2029  HH  TYR A 201     -14.996  15.186 -15.268  1.00 15.00      A    H  
ATOM   2030  N   HIS A 202     -12.958  11.133  -9.359  1.00 15.00      A    N  
ATOM   2031  CA  HIS A 202     -14.265  10.675  -8.889  1.00 15.00      A    C  
ATOM   2032  C   HIS A 202     -14.531  11.146  -7.466  1.00 15.00      A    C  
ATOM   2033  O   HIS A 202     -15.658  11.493  -7.119  1.00 15.00      A    O  
ATOM   2034  CB  HIS A 202     -14.390   9.149  -8.968  1.00 15.00      A    C  
ATOM   2035  CG  HIS A 202     -14.204   8.592 -10.342  1.00 15.00      A    C  
ATOM   2036  CD2 HIS A 202     -13.074   8.151 -10.935  1.00 15.00      A    C  
ATOM   2037  ND1 HIS A 202     -15.254   8.473 -11.224  1.00 15.00      A    N  
ATOM   2038  CE1 HIS A 202     -14.734   7.967 -12.331  1.00 15.00      A    C  
ATOM   2039  NE2 HIS A 202     -13.419   7.760 -12.197  1.00 15.00      A    N  
ATOM   2040  HN  HIS A 202     -12.273  10.469  -9.598  1.00 15.00      A    H  
ATOM   2041  HE2 HIS A 202     -12.799   7.403 -12.884  1.00 15.00      A    H  
ATOM   2042  N   TYR A 203     -13.482  11.168  -6.652  1.00 15.00      A    N  
ATOM   2043  CA  TYR A 203     -13.592  11.603  -5.268  1.00 15.00      A    C  
ATOM   2044  C   TYR A 203     -14.080  13.048  -5.188  1.00 15.00      A    C  
ATOM   2045  O   TYR A 203     -14.973  13.368  -4.403  1.00 15.00      A    O  
ATOM   2046  CB  TYR A 203     -12.248  11.451  -4.548  1.00 15.00      A    C  
ATOM   2047  CG  TYR A 203     -12.282  11.828  -3.083  1.00 15.00      A    C  
ATOM   2048  CD1 TYR A 203     -12.997  11.070  -2.166  1.00 15.00      A    C  
ATOM   2049  CD2 TYR A 203     -11.593  12.941  -2.616  1.00 15.00      A    C  
ATOM   2050  CE1 TYR A 203     -13.028  11.408  -0.827  1.00 15.00      A    C  
ATOM   2051  CE2 TYR A 203     -11.618  13.288  -1.278  1.00 15.00      A    C  
ATOM   2052  CZ  TYR A 203     -12.337  12.519  -0.388  1.00 15.00      A    C  
ATOM   2053  OH  TYR A 203     -12.362  12.857   0.946  1.00 15.00      A    O  
ATOM   2054  HN  TYR A 203     -12.607  10.880  -6.993  1.00 15.00      A    H  
ATOM   2055  HH  TYR A 203     -12.403  13.813   1.035  1.00 15.00      A    H  
ATOM   2056  N   VAL A 204     -13.504  13.910  -6.019  1.00 15.00      A    N  
ATOM   2057  CA  VAL A 204     -13.888  15.317  -6.040  1.00 15.00      A    C  
ATOM   2058  C   VAL A 204     -15.338  15.458  -6.497  1.00 15.00      A    C  
ATOM   2059  O   VAL A 204     -16.124  16.185  -5.887  1.00 15.00      A    O  
ATOM   2060  CB  VAL A 204     -12.974  16.149  -6.969  1.00 15.00      A    C  
ATOM   2061  CG1 VAL A 204     -13.450  17.593  -7.047  1.00 15.00      A    C  
ATOM   2062  CG2 VAL A 204     -11.532  16.093  -6.492  1.00 15.00      A    C  
ATOM   2063  HN  VAL A 204     -12.808  13.591  -6.635  1.00 15.00      A    H  
ATOM   2064  N   VAL A 205     -15.685  14.733  -7.554  1.00 15.00      A    N  
ATOM   2065  CA  VAL A 205     -17.036  14.769  -8.110  1.00 15.00      A    C  
ATOM   2066  C   VAL A 205     -18.080  14.347  -7.075  1.00 15.00      A    C  
ATOM   2067  O   VAL A 205     -19.142  14.966  -6.966  1.00 15.00      A    O  
ATOM   2068  CB  VAL A 205     -17.160  13.880  -9.370  1.00 15.00      A    C  
ATOM   2069  CG1 VAL A 205     -18.596  13.847  -9.875  1.00 15.00      A    C  
ATOM   2070  CG2 VAL A 205     -16.228  14.375 -10.465  1.00 15.00      A    C  
ATOM   2071  HN  VAL A 205     -15.010  14.156  -7.976  1.00 15.00      A    H  
ATOM   2072  N   GLN A 206     -17.772  13.306  -6.305  1.00 15.00      A    N  
ATOM   2073  CA  GLN A 206     -18.697  12.811  -5.290  1.00 15.00      A    C  
ATOM   2074  C   GLN A 206     -18.888  13.835  -4.181  1.00 15.00      A    C  
ATOM   2075  O   GLN A 206     -19.990  14.001  -3.659  1.00 15.00      A    O  
ATOM   2076  CB  GLN A 206     -18.214  11.490  -4.686  1.00 15.00      A    C  
ATOM   2077  CG  GLN A 206     -18.055  10.345  -5.673  1.00 15.00      A    C  
ATOM   2078  CD  GLN A 206     -18.058   8.996  -4.981  1.00 15.00      A    C  
ATOM   2079  NE2 GLN A 206     -18.290   7.941  -5.742  1.00 15.00      A    N  
ATOM   2080  OE1 GLN A 206     -17.837   8.903  -3.775  1.00 15.00      A    O  
ATOM   2081  HN  GLN A 206     -16.899  12.868  -6.418  1.00 15.00      A    H  
ATOM   2082 HE21 GLN A 206     -18.436   8.082  -6.700  1.00 15.00      A    H  
ATOM   2083 HE22 GLN A 206     -18.298   7.058  -5.315  1.00 15.00      A    H  
ATOM   2084  N   VAL A 207     -17.805  14.510  -3.817  1.00 15.00      A    N  
ATOM   2085  CA  VAL A 207     -17.854  15.524  -2.771  1.00 15.00      A    C  
ATOM   2086  C   VAL A 207     -18.678  16.726  -3.229  1.00 15.00      A    C  
ATOM   2087  O   VAL A 207     -19.569  17.183  -2.514  1.00 15.00      A    O  
ATOM   2088  CB  VAL A 207     -16.442  15.979  -2.338  1.00 15.00      A    C  
ATOM   2089  CG1 VAL A 207     -16.522  17.168  -1.390  1.00 15.00      A    C  
ATOM   2090  CG2 VAL A 207     -15.697  14.829  -1.676  1.00 15.00      A    C  
ATOM   2091  HN  VAL A 207     -16.950  14.318  -4.262  1.00 15.00      A    H  
ATOM   2092  N   VAL A 208     -18.388  17.217  -4.432  1.00 15.00      A    N  
ATOM   2093  CA  VAL A 208     -19.106  18.360  -4.993  1.00 15.00      A    C  
ATOM   2094  C   VAL A 208     -20.597  18.053  -5.119  1.00 15.00      A    C  
ATOM   2095  O   VAL A 208     -21.444  18.890  -4.803  1.00 15.00      A    O  
ATOM   2096  CB  VAL A 208     -18.540  18.774  -6.371  1.00 15.00      A    C  
ATOM   2097  CG1 VAL A 208     -19.388  19.872  -6.999  1.00 15.00      A    C  
ATOM   2098  CG2 VAL A 208     -17.096  19.231  -6.240  1.00 15.00      A    C  
ATOM   2099  HN  VAL A 208     -17.664  16.803  -4.956  1.00 15.00      A    H  
ATOM   2100  N   ARG A 209     -20.907  16.844  -5.572  1.00 15.00      A    N  
ATOM   2101  CA  ARG A 209     -22.288  16.418  -5.732  1.00 15.00      A    C  
ATOM   2102  C   ARG A 209     -23.019  16.404  -4.394  1.00 15.00      A    C  
ATOM   2103  O   ARG A 209     -24.121  16.938  -4.277  1.00 15.00      A    O  
ATOM   2104  CB  ARG A 209     -22.348  15.032  -6.375  1.00 15.00      A    C  
ATOM   2105  CG  ARG A 209     -23.758  14.538  -6.642  1.00 15.00      A    C  
ATOM   2106  CD  ARG A 209     -23.752  13.118  -7.175  1.00 15.00      A    C  
ATOM   2107  NE  ARG A 209     -25.097  12.669  -7.527  1.00 15.00      A    N  
ATOM   2108  CZ  ARG A 209     -25.352  11.626  -8.317  1.00 15.00      A    C  
ATOM   2109  NH1 ARG A 209     -24.351  10.922  -8.838  1.00 15.00      A    N1+
ATOM   2110  NH2 ARG A 209     -26.609  11.295  -8.591  1.00 15.00      A    N  
ATOM   2111  HN  ARG A 209     -20.185  16.225  -5.815  1.00 15.00      A    H  
ATOM   2112  HE  ARG A 209     -25.849  13.175  -7.151  1.00 15.00      A    H  
ATOM   2113 HH11 ARG A 209     -24.546  10.105  -9.456  1.00 15.00      A    H  
ATOM   2114 HH12 ARG A 209     -23.364  11.183  -8.628  1.00 15.00      A    H  
ATOM   2115 HH21 ARG A 209     -27.396  11.848  -8.190  1.00 15.00      A    H  
ATOM   2116 HH22 ARG A 209     -26.815  10.481  -9.208  1.00 15.00      A    H  
ATOM   2117  N   LYS A 210     -22.395  15.804  -3.384  1.00 15.00      A    N  
ATOM   2118  CA  LYS A 210     -22.996  15.724  -2.057  1.00 15.00      A    C  
ATOM   2119  C   LYS A 210     -23.114  17.106  -1.419  1.00 15.00      A    C  
ATOM   2120  O   LYS A 210     -24.074  17.389  -0.702  1.00 15.00      A    O  
ATOM   2121  CB  LYS A 210     -22.211  14.767  -1.157  1.00 15.00      A    C  
ATOM   2122  CG  LYS A 210     -22.295  13.313  -1.594  1.00 15.00      A    C  
ATOM   2123  CD  LYS A 210     -21.370  12.421  -0.782  1.00 15.00      A    C  
ATOM   2124  CE  LYS A 210     -21.361  11.002  -1.329  1.00 15.00      A    C  
ATOM   2125  NZ  LYS A 210     -20.499  10.093  -0.525  1.00 15.00      A    N1+
ATOM   2126  HN  LYS A 210     -21.508  15.409  -3.534  1.00 15.00      A    H  
ATOM   2127  HZ1 LYS A 210     -20.568   9.120  -0.891  1.00 15.00      A    H  
ATOM   2128  HZ2 LYS A 210     -20.797  10.100   0.469  1.00 15.00      A    H  
ATOM   2129  HZ3 LYS A 210     -19.506  10.400  -0.581  1.00 15.00      A    H  
ATOM   2130  N   ALA A 211     -22.131  17.961  -1.684  1.00 15.00      A    N  
ATOM   2131  CA  ALA A 211     -22.133  19.319  -1.156  1.00 15.00      A    C  
ATOM   2132  C   ALA A 211     -23.272  20.124  -1.772  1.00 15.00      A    C  
ATOM   2133  O   ALA A 211     -23.992  20.835  -1.073  1.00 15.00      A    O  
ATOM   2134  CB  ALA A 211     -20.796  19.998  -1.416  1.00 15.00      A    C  
ATOM   2135  HN  ALA A 211     -21.380  17.668  -2.246  1.00 15.00      A    H  
ATOM   2136  N   LYS A 212     -23.434  19.990  -3.087  1.00 15.00      A    N  
ATOM   2137  CA  LYS A 212     -24.490  20.689  -3.804  1.00 15.00      A    C  
ATOM   2138  C   LYS A 212     -25.852  20.177  -3.351  1.00 15.00      A    C  
ATOM   2139  O   LYS A 212     -26.758  20.962  -3.086  1.00 15.00      A    O  
ATOM   2140  CB  LYS A 212     -24.335  20.498  -5.317  1.00 15.00      A    C  
ATOM   2141  CG  LYS A 212     -25.272  21.356  -6.157  1.00 15.00      A    C  
ATOM   2142  CD  LYS A 212     -25.458  20.777  -7.552  1.00 15.00      A    C  
ATOM   2143  CE  LYS A 212     -26.362  21.658  -8.399  1.00 15.00      A    C  
ATOM   2144  NZ  LYS A 212     -27.664  21.006  -8.702  1.00 15.00      A    N1+
ATOM   2145  HN  LYS A 212     -22.822  19.406  -3.588  1.00 15.00      A    H  
ATOM   2146  HZ1 LYS A 212     -28.176  20.772  -7.809  1.00 15.00      A    H  
ATOM   2147  HZ2 LYS A 212     -27.514  20.129  -9.235  1.00 15.00      A    H  
ATOM   2148  HZ3 LYS A 212     -28.261  21.645  -9.262  1.00 15.00      A    H  
ATOM   2149  N   GLN A 213     -25.969  18.856  -3.237  1.00 15.00      A    N  
ATOM   2150  CA  GLN A 213     -27.210  18.219  -2.808  1.00 15.00      A    C  
ATOM   2151  C   GLN A 213     -27.627  18.710  -1.427  1.00 15.00      A    C  
ATOM   2152  O   GLN A 213     -28.804  18.957  -1.171  1.00 15.00      A    O  
ATOM   2153  CB  GLN A 213     -27.054  16.698  -2.803  1.00 15.00      A    C  
ATOM   2154  CG  GLN A 213     -27.482  16.030  -4.098  1.00 15.00      A    C  
ATOM   2155  CD  GLN A 213     -27.104  14.562  -4.154  1.00 15.00      A    C  
ATOM   2156  NE2 GLN A 213     -27.984  13.750  -4.716  1.00 15.00      A    N  
ATOM   2157  OE1 GLN A 213     -26.038  14.158  -3.690  1.00 15.00      A    O  
ATOM   2158  HN  GLN A 213     -25.197  18.290  -3.457  1.00 15.00      A    H  
ATOM   2159 HE21 GLN A 213     -28.816  14.139  -5.058  1.00 15.00      A    H  
ATOM   2160 HE22 GLN A 213     -27.773  12.796  -4.749  1.00 15.00      A    H  
ATOM   2161  N   ARG A 214     -26.651  18.853  -0.535  1.00 15.00      A    N  
ATOM   2162  CA  ARG A 214     -26.918  19.336   0.811  1.00 15.00      A    C  
ATOM   2163  C   ARG A 214     -27.422  20.775   0.765  1.00 15.00      A    C  
ATOM   2164  O   ARG A 214     -28.274  21.168   1.555  1.00 15.00      A    O  
ATOM   2165  CB  ARG A 214     -25.665  19.236   1.685  1.00 15.00      A    C  
ATOM   2166  CG  ARG A 214     -25.400  17.842   2.229  1.00 15.00      A    C  
ATOM   2167  CD  ARG A 214     -24.070  17.777   2.960  1.00 15.00      A    C  
ATOM   2168  NE  ARG A 214     -23.923  16.539   3.728  1.00 15.00      A    N  
ATOM   2169  CZ  ARG A 214     -22.893  16.277   4.534  1.00 15.00      A    C  
ATOM   2170  NH1 ARG A 214     -21.910  17.165   4.673  1.00 15.00      A    N1+
ATOM   2171  NH2 ARG A 214     -22.847  15.131   5.206  1.00 15.00      A    N  
ATOM   2172  HN  ARG A 214     -25.732  18.620  -0.791  1.00 15.00      A    H  
ATOM   2173  HE  ARG A 214     -24.635  15.868   3.634  1.00 15.00      A    H  
ATOM   2174 HH11 ARG A 214     -21.942  18.067   4.152  1.00 15.00      A    H  
ATOM   2175 HH12 ARG A 214     -21.104  16.964   5.302  1.00 15.00      A    H  
ATOM   2176 HH21 ARG A 214     -22.044  14.923   5.836  1.00 15.00      A    H  
ATOM   2177 HH22 ARG A 214     -23.617  14.434   5.107  1.00 15.00      A    H  
ATOM   2178  N   TYR A 215     -26.899  21.547  -0.179  1.00 15.00      A    N  
ATOM   2179  CA  TYR A 215     -27.304  22.934  -0.347  1.00 15.00      A    C  
ATOM   2180  C   TYR A 215     -28.711  23.007  -0.936  1.00 15.00      A    C  
ATOM   2181  O   TYR A 215     -29.531  23.826  -0.521  1.00 15.00      A    O  
ATOM   2182  CB  TYR A 215     -26.304  23.678  -1.243  1.00 15.00      A    C  
ATOM   2183  CG  TYR A 215     -26.681  25.115  -1.540  1.00 15.00      A    C  
ATOM   2184  CD1 TYR A 215     -26.540  26.106  -0.576  1.00 15.00      A    C  
ATOM   2185  CD2 TYR A 215     -27.176  25.481  -2.786  1.00 15.00      A    C  
ATOM   2186  CE1 TYR A 215     -26.885  27.419  -0.843  1.00 15.00      A    C  
ATOM   2187  CE2 TYR A 215     -27.521  26.790  -3.062  1.00 15.00      A    C  
ATOM   2188  CZ  TYR A 215     -27.373  27.754  -2.088  1.00 15.00      A    C  
ATOM   2189  OH  TYR A 215     -27.721  29.058  -2.361  1.00 15.00      A    O  
ATOM   2190  HN  TYR A 215     -26.224  21.173  -0.784  1.00 15.00      A    H  
ATOM   2191  HH  TYR A 215     -28.538  29.072  -2.861  1.00 15.00      A    H  
ATOM   2192  N   GLU A 216     -28.985  22.139  -1.898  1.00 15.00      A    N  
ATOM   2193  CA  GLU A 216     -30.292  22.093  -2.541  1.00 15.00      A    C  
ATOM   2194  C   GLU A 216     -31.374  21.667  -1.559  1.00 15.00      A    C  
ATOM   2195  O   GLU A 216     -32.495  22.174  -1.597  1.00 15.00      A    O  
ATOM   2196  CB  GLU A 216     -30.263  21.131  -3.723  1.00 15.00      A    C  
ATOM   2197  CG  GLU A 216     -29.296  21.538  -4.815  1.00 15.00      A    C  
ATOM   2198  CD  GLU A 216     -29.121  20.460  -5.856  1.00 15.00      A    C  
ATOM   2199  OE1 GLU A 216     -29.571  20.662  -7.004  1.00 15.00      A    O  
ATOM   2200  OE2 GLU A 216     -28.510  19.421  -5.544  1.00 15.00      A    O1-
ATOM   2201  HN  GLU A 216     -28.281  21.518  -2.198  1.00 15.00      A    H  
ATOM   2202  N   LEU A 217     -31.035  20.730  -0.688  1.00 15.00      A    N  
ATOM   2203  CA  LEU A 217     -31.977  20.242   0.310  1.00 15.00      A    C  
ATOM   2204  C   LEU A 217     -32.156  21.250   1.441  1.00 15.00      A    C  
ATOM   2205  O   LEU A 217     -33.208  21.299   2.074  1.00 15.00      A    O  
ATOM   2206  CB  LEU A 217     -31.533  18.886   0.864  1.00 15.00      A    C  
ATOM   2207  CG  LEU A 217     -31.606  17.702  -0.104  1.00 15.00      A    C  
ATOM   2208  CD1 LEU A 217     -30.963  16.470   0.510  1.00 15.00      A    C  
ATOM   2209  CD2 LEU A 217     -33.046  17.410  -0.502  1.00 15.00      A    C  
ATOM   2210  HN  LEU A 217     -30.129  20.346  -0.726  1.00 15.00      A    H  
ATOM   2211  N   ALA A 218     -31.129  22.060   1.685  1.00 15.00      A    N  
ATOM   2212  CA  ALA A 218     -31.176  23.066   2.744  1.00 15.00      A    C  
ATOM   2213  C   ALA A 218     -32.082  24.232   2.366  1.00 15.00      A    C  
ATOM   2214  O   ALA A 218     -32.459  25.041   3.212  1.00 15.00      A    O  
ATOM   2215  CB  ALA A 218     -29.776  23.570   3.068  1.00 15.00      A    C  
ATOM   2216  HN  ALA A 218     -30.316  21.977   1.144  1.00 15.00      A    H  
ATOM   2217  N   LYS A 219     -32.425  24.315   1.091  1.00 15.00      A    N  
ATOM   2218  CA  LYS A 219     -33.287  25.376   0.600  1.00 15.00      A    C  
ATOM   2219  C   LYS A 219     -34.754  25.059   0.896  1.00 15.00      A    C  
ATOM   2220  O   LYS A 219     -35.667  25.659   0.320  1.00 15.00      A    O  
ATOM   2221  CB  LYS A 219     -33.069  25.570  -0.903  1.00 15.00      A    C  
ATOM   2222  CG  LYS A 219     -33.488  26.933  -1.429  1.00 15.00      A    C  
ATOM   2223  CD  LYS A 219     -33.385  26.985  -2.943  1.00 15.00      A    C  
ATOM   2224  CE  LYS A 219     -34.027  28.245  -3.500  1.00 15.00      A    C  
ATOM   2225  NZ  LYS A 219     -33.966  28.285  -4.987  1.00 15.00      A    N1+
ATOM   2226  HN  LYS A 219     -32.094  23.640   0.463  1.00 15.00      A    H  
ATOM   2227  HZ1 LYS A 219     -34.463  27.462  -5.387  1.00 15.00      A    H  
ATOM   2228  HZ2 LYS A 219     -32.977  28.264  -5.306  1.00 15.00      A    H  
ATOM   2229  HZ3 LYS A 219     -34.414  29.154  -5.342  1.00 15.00      A    H  
ATOM   2230  N   ALA B   1      24.622   7.004   4.583  1.00 15.00      B    N  
ATOM   2231  CA  ALA B   1      24.059   8.110   3.825  1.00 15.00      B    C  
ATOM   2232  C   ALA B   1      22.555   7.933   3.652  1.00 15.00      B    C  
ATOM   2233  O   ALA B   1      22.016   6.848   3.888  1.00 15.00      B    O  
ATOM   2234  CB  ALA B   1      24.742   8.226   2.471  1.00 15.00      B    C  
ATOM   2235  HN  ALA B   1      24.022   6.293   4.897  1.00 15.00      B    H  
ATOM   2236  N   ASP B   2      21.888   9.001   3.239  1.00 15.00      B    N  
ATOM   2237  CA  ASP B   2      20.446   8.993   3.026  1.00 15.00      B    C  
ATOM   2238  C   ASP B   2      20.081   8.339   1.698  1.00 15.00      B    C  
ATOM   2239  O   ASP B   2      19.477   8.959   0.825  1.00 15.00      B    O  
ATOM   2240  CB  ASP B   2      19.876  10.417   3.102  1.00 15.00      B    C  
ATOM   2241  CG  ASP B   2      20.704  11.430   2.332  1.00 15.00      B    C  
ATOM   2242  OD1 ASP B   2      21.887  11.633   2.694  1.00 15.00      B    O  
ATOM   2243  OD2 ASP B   2      20.187  12.028   1.370  1.00 15.00      B    O1-
ATOM   2244  HN  ASP B   2      22.381   9.835   3.072  1.00 15.00      B    H  
ATOM   2245  N   ASP B   3      20.463   7.076   1.556  1.00 15.00      B    N  
ATOM   2246  CA  ASP B   3      20.174   6.307   0.351  1.00 15.00      B    C  
ATOM   2247  C   ASP B   3      18.669   6.123   0.215  1.00 15.00      B    C  
ATOM   2248  O   ASP B   3      18.097   6.273  -0.868  1.00 15.00      B    O  
ATOM   2249  CB  ASP B   3      20.889   4.946   0.413  1.00 15.00      B    C  
ATOM   2250  CG  ASP B   3      20.004   3.762   0.054  1.00 15.00      B    C  
ATOM   2251  OD1 ASP B   3      19.860   3.462  -1.147  1.00 15.00      B    O  
ATOM   2252  OD2 ASP B   3      19.456   3.118   0.978  1.00 15.00      B    O1-
ATOM   2253  HN  ASP B   3      20.960   6.648   2.288  1.00 15.00      B    H  
ATOM   2254  N   ALA B   4      18.034   5.832   1.341  1.00 15.00      B    N  
ATOM   2255  CA  ALA B   4      16.600   5.630   1.392  1.00 15.00      B    C  
ATOM   2256  C   ALA B   4      16.129   5.585   2.839  1.00 15.00      B    C  
ATOM   2257  O   ALA B   4      15.763   6.611   3.417  1.00 15.00      B    O  
ATOM   2258  CB  ALA B   4      16.208   4.351   0.662  1.00 15.00      B    C  
ATOM   2259  HN  ALA B   4      18.553   5.755   2.168  1.00 15.00      B    H  
ATOM   2260  N   GLY B   5      16.171   4.393   3.428  1.00 15.00      B    N  
ATOM   2261  CA  GLY B   5      15.730   4.221   4.799  1.00 15.00      B    C  
ATOM   2262  C   GLY B   5      14.255   4.543   4.950  1.00 15.00      B    C  
ATOM   2263  O   GLY B   5      13.786   4.866   6.042  1.00 15.00      B    O  
ATOM   2264  HN  GLY B   5      16.515   3.625   2.926  1.00 15.00      B    H  
ATOM   2265  N   ASP B   6      13.535   4.464   3.836  1.00 15.00      B    N  
ATOM   2266  CA  ASP B   6      12.107   4.755   3.801  1.00 15.00      B    C  
ATOM   2267  C   ASP B   6      11.296   3.538   4.230  1.00 15.00      B    C  
ATOM   2268  O   ASP B   6      11.793   2.409   4.199  1.00 15.00      B    O  
ATOM   2269  CB  ASP B   6      11.684   5.185   2.388  1.00 15.00      B    C  
ATOM   2270  CG  ASP B   6      12.468   6.373   1.851  1.00 15.00      B    C  
ATOM   2271  OD1 ASP B   6      13.556   6.162   1.272  1.00 15.00      B    O  
ATOM   2272  OD2 ASP B   6      11.997   7.522   1.995  1.00 15.00      B    O1-
ATOM   2273  HN  ASP B   6      13.981   4.205   3.004  1.00 15.00      B    H  
ATOM   2274  N   LEU B   7      10.055   3.770   4.636  1.00 15.00      B    N  
ATOM   2275  CA  LEU B   7       9.175   2.688   5.064  1.00 15.00      B    C  
ATOM   2276  C   LEU B   7       8.075   2.436   4.038  1.00 15.00      B    C  
ATOM   2277  O   LEU B   7       8.290   1.736   3.042  1.00 15.00      B    O  
ATOM   2278  CB  LEU B   7       8.557   2.994   6.433  1.00 15.00      B    C  
ATOM   2279  CG  LEU B   7       9.530   3.105   7.611  1.00 15.00      B    C  
ATOM   2280  CD1 LEU B   7       8.773   3.349   8.907  1.00 15.00      B    C  
ATOM   2281  CD2 LEU B   7      10.392   1.857   7.722  1.00 15.00      B    C  
ATOM   2282  HN  LEU B   7       9.715   4.696   4.646  1.00 15.00      B    H  
ENDMDL
MODEL        3
ATOM      1  N   MET A   1      13.501  16.572   8.253  1.00 15.00      A    N  
ATOM      2  CA  MET A   1      13.277  15.588   7.197  1.00 15.00      A    C  
ATOM      3  C   MET A   1      12.528  14.384   7.747  1.00 15.00      A    C  
ATOM      4  O   MET A   1      12.003  13.560   6.998  1.00 15.00      A    O  
ATOM      5  CB  MET A   1      14.605  15.145   6.580  1.00 15.00      A    C  
ATOM      6  CG  MET A   1      15.267  16.201   5.710  1.00 15.00      A    C  
ATOM      7  SD  MET A   1      14.245  16.678   4.302  1.00 15.00      A    S  
ATOM      8  CE  MET A   1      14.292  15.172   3.334  1.00 15.00      A    C  
ATOM      9  HN  MET A   1      14.149  17.293   8.101  1.00 15.00      A    H  
ATOM     10  N   ALA A   2      12.475  14.298   9.067  1.00 15.00      A    N  
ATOM     11  CA  ALA A   2      11.792  13.200   9.731  1.00 15.00      A    C  
ATOM     12  C   ALA A   2      10.284  13.414   9.716  1.00 15.00      A    C  
ATOM     13  O   ALA A   2       9.528  12.516   9.353  1.00 15.00      A    O  
ATOM     14  CB  ALA A   2      12.295  13.045  11.158  1.00 15.00      A    C  
ATOM     15  HN  ALA A   2      12.911  14.993   9.605  1.00 15.00      A    H  
ATOM     16  N   LEU A   3       9.866  14.622  10.085  1.00 15.00      A    N  
ATOM     17  CA  LEU A   3       8.451  14.982  10.141  1.00 15.00      A    C  
ATOM     18  C   LEU A   3       7.740  14.724   8.815  1.00 15.00      A    C  
ATOM     19  O   LEU A   3       6.621  14.214   8.794  1.00 15.00      A    O  
ATOM     20  CB  LEU A   3       8.297  16.454  10.536  1.00 15.00      A    C  
ATOM     21  CG  LEU A   3       6.865  16.984  10.649  1.00 15.00      A    C  
ATOM     22  CD1 LEU A   3       6.185  16.447  11.899  1.00 15.00      A    C  
ATOM     23  CD2 LEU A   3       6.848  18.504  10.633  1.00 15.00      A    C  
ATOM     24  HN  LEU A   3      10.533  15.294  10.330  1.00 15.00      A    H  
ATOM     25  N   VAL A   4       8.402  15.067   7.714  1.00 15.00      A    N  
ATOM     26  CA  VAL A   4       7.834  14.886   6.380  1.00 15.00      A    C  
ATOM     27  C   VAL A   4       7.470  13.424   6.123  1.00 15.00      A    C  
ATOM     28  O   VAL A   4       6.381  13.122   5.636  1.00 15.00      A    O  
ATOM     29  CB  VAL A   4       8.798  15.371   5.278  1.00 15.00      A    C  
ATOM     30  CG1 VAL A   4       8.078  15.474   3.940  1.00 15.00      A    C  
ATOM     31  CG2 VAL A   4       9.427  16.706   5.656  1.00 15.00      A    C  
ATOM     32  HN  VAL A   4       9.296  15.452   7.800  1.00 15.00      A    H  
ATOM     33  N   ARG A   5       8.380  12.521   6.468  1.00 15.00      A    N  
ATOM     34  CA  ARG A   5       8.149  11.097   6.268  1.00 15.00      A    C  
ATOM     35  C   ARG A   5       7.081  10.570   7.221  1.00 15.00      A    C  
ATOM     36  O   ARG A   5       6.272   9.722   6.847  1.00 15.00      A    O  
ATOM     37  CB  ARG A   5       9.448  10.303   6.419  1.00 15.00      A    C  
ATOM     38  CG  ARG A   5       9.273   8.804   6.230  1.00 15.00      A    C  
ATOM     39  CD  ARG A   5      10.600   8.063   6.276  1.00 15.00      A    C  
ATOM     40  NE  ARG A   5      11.360   8.347   7.497  1.00 15.00      A    N  
ATOM     41  CZ  ARG A   5      11.030   7.893   8.710  1.00 15.00      A    C  
ATOM     42  NH1 ARG A   5       9.952   7.139   8.879  1.00 15.00      A    N1+
ATOM     43  NH2 ARG A   5      11.780   8.208   9.763  1.00 15.00      A    N  
ATOM     44  HN  ARG A   5       9.221  12.818   6.870  1.00 15.00      A    H  
ATOM     45  HE  ARG A   5      12.164   8.898   7.400  1.00 15.00      A    H  
ATOM     46 HH11 ARG A   5       9.694   6.789   9.821  1.00 15.00      A    H  
ATOM     47 HH12 ARG A   5       9.339   6.894   8.062  1.00 15.00      A    H  
ATOM     48 HH21 ARG A   5      11.524   7.859  10.708  1.00 15.00      A    H  
ATOM     49 HH22 ARG A   5      12.625   8.804   9.644  1.00 15.00      A    H  
ATOM     50  N   VAL A   6       7.072  11.096   8.445  1.00 15.00      A    N  
ATOM     51  CA  VAL A   6       6.097  10.681   9.452  1.00 15.00      A    C  
ATOM     52  C   VAL A   6       4.672  10.885   8.942  1.00 15.00      A    C  
ATOM     53  O   VAL A   6       3.799  10.046   9.164  1.00 15.00      A    O  
ATOM     54  CB  VAL A   6       6.292  11.428  10.795  1.00 15.00      A    C  
ATOM     55  CG1 VAL A   6       5.185  11.080  11.781  1.00 15.00      A    C  
ATOM     56  CG2 VAL A   6       7.651  11.095  11.393  1.00 15.00      A    C  
ATOM     57  HN  VAL A   6       7.737  11.780   8.677  1.00 15.00      A    H  
ATOM     58  N   VAL A   7       4.447  11.992   8.239  1.00 15.00      A    N  
ATOM     59  CA  VAL A   7       3.130  12.293   7.684  1.00 15.00      A    C  
ATOM     60  C   VAL A   7       2.686  11.173   6.744  1.00 15.00      A    C  
ATOM     61  O   VAL A   7       1.536  10.733   6.783  1.00 15.00      A    O  
ATOM     62  CB  VAL A   7       3.123  13.640   6.926  1.00 15.00      A    C  
ATOM     63  CG1 VAL A   7       1.742  13.939   6.360  1.00 15.00      A    C  
ATOM     64  CG2 VAL A   7       3.575  14.770   7.837  1.00 15.00      A    C  
ATOM     65  HN  VAL A   7       5.185  12.623   8.092  1.00 15.00      A    H  
ATOM     66  N   GLY A   8       3.618  10.696   5.924  1.00 15.00      A    N  
ATOM     67  CA  GLY A   8       3.315   9.626   4.996  1.00 15.00      A    C  
ATOM     68  C   GLY A   8       3.094   8.310   5.713  1.00 15.00      A    C  
ATOM     69  O   GLY A   8       2.149   7.579   5.409  1.00 15.00      A    O  
ATOM     70  HN  GLY A   8       4.525  11.066   5.962  1.00 15.00      A    H  
ATOM     71  N   ASP A   9       3.961   8.019   6.679  1.00 15.00      A    N  
ATOM     72  CA  ASP A   9       3.868   6.788   7.461  1.00 15.00      A    C  
ATOM     73  C   ASP A   9       2.540   6.726   8.201  1.00 15.00      A    C  
ATOM     74  O   ASP A   9       1.905   5.671   8.276  1.00 15.00      A    O  
ATOM     75  CB  ASP A   9       5.011   6.692   8.474  1.00 15.00      A    C  
ATOM     76  CG  ASP A   9       6.365   6.429   7.847  1.00 15.00      A    C  
ATOM     77  OD1 ASP A   9       6.417   6.001   6.676  1.00 15.00      A    O  
ATOM     78  OD2 ASP A   9       7.387   6.647   8.535  1.00 15.00      A    O1-
ATOM     79  HN  ASP A   9       4.695   8.648   6.866  1.00 15.00      A    H  
ATOM     80  N   MET A  10       2.126   7.864   8.750  1.00 15.00      A    N  
ATOM     81  CA  MET A  10       0.865   7.947   9.478  1.00 15.00      A    C  
ATOM     82  C   MET A  10      -0.298   7.608   8.559  1.00 15.00      A    C  
ATOM     83  O   MET A  10      -1.191   6.856   8.933  1.00 15.00      A    O  
ATOM     84  CB  MET A  10       0.667   9.336  10.090  1.00 15.00      A    C  
ATOM     85  CG  MET A  10       1.544   9.627  11.300  1.00 15.00      A    C  
ATOM     86  SD  MET A  10       1.350   8.417  12.625  1.00 15.00      A    S  
ATOM     87  CE  MET A  10       2.793   7.386  12.360  1.00 15.00      A    C  
ATOM     88  HN  MET A  10       2.688   8.669   8.670  1.00 15.00      A    H  
ATOM     89  N   LEU A  11      -0.268   8.150   7.345  1.00 15.00      A    N  
ATOM     90  CA  LEU A  11      -1.319   7.893   6.369  1.00 15.00      A    C  
ATOM     91  C   LEU A  11      -1.352   6.417   5.996  1.00 15.00      A    C  
ATOM     92  O   LEU A  11      -2.420   5.837   5.799  1.00 15.00      A    O  
ATOM     93  CB  LEU A  11      -1.127   8.763   5.126  1.00 15.00      A    C  
ATOM     94  CG  LEU A  11      -1.266  10.272   5.346  1.00 15.00      A    C  
ATOM     95  CD1 LEU A  11      -0.756  11.041   4.139  1.00 15.00      A    C  
ATOM     96  CD2 LEU A  11      -2.710  10.640   5.650  1.00 15.00      A    C  
ATOM     97  HN  LEU A  11       0.482   8.735   7.100  1.00 15.00      A    H  
ATOM     98  N   HIS A  12      -0.172   5.812   5.913  1.00 15.00      A    N  
ATOM     99  CA  HIS A  12      -0.054   4.396   5.593  1.00 15.00      A    C  
ATOM    100  C   HIS A  12      -0.677   3.583   6.724  1.00 15.00      A    C  
ATOM    101  O   HIS A  12      -1.366   2.589   6.491  1.00 15.00      A    O  
ATOM    102  CB  HIS A  12       1.425   4.024   5.429  1.00 15.00      A    C  
ATOM    103  CG  HIS A  12       1.685   2.835   4.547  1.00 15.00      A    C  
ATOM    104  CD2 HIS A  12       0.813   1.944   4.009  1.00 15.00      A    C  
ATOM    105  ND1 HIS A  12       2.962   2.506   4.156  1.00 15.00      A    N  
ATOM    106  CE1 HIS A  12       2.846   1.434   3.397  1.00 15.00      A    C  
ATOM    107  NE2 HIS A  12       1.566   1.059   3.278  1.00 15.00      A    N  
ATOM    108  HN  HIS A  12       0.645   6.335   6.071  1.00 15.00      A    H  
ATOM    109  HE2 HIS A  12       1.228   0.296   2.764  1.00 15.00      A    H  
ATOM    110  N   LEU A  13      -0.433   4.036   7.948  1.00 15.00      A    N  
ATOM    111  CA  LEU A  13      -0.962   3.392   9.139  1.00 15.00      A    C  
ATOM    112  C   LEU A  13      -2.481   3.523   9.176  1.00 15.00      A    C  
ATOM    113  O   LEU A  13      -3.193   2.535   9.366  1.00 15.00      A    O  
ATOM    114  CB  LEU A  13      -0.354   4.042  10.386  1.00 15.00      A    C  
ATOM    115  CG  LEU A  13      -0.727   3.425  11.736  1.00 15.00      A    C  
ATOM    116  CD1 LEU A  13       0.145   2.215  12.031  1.00 15.00      A    C  
ATOM    117  CD2 LEU A  13      -0.612   4.458  12.847  1.00 15.00      A    C  
ATOM    118  HN  LEU A  13       0.129   4.834   8.054  1.00 15.00      A    H  
ATOM    119  N   SER A  14      -2.967   4.748   8.977  1.00 15.00      A    N  
ATOM    120  CA  SER A  14      -4.397   5.027   8.982  1.00 15.00      A    C  
ATOM    121  C   SER A  14      -5.139   4.176   7.957  1.00 15.00      A    C  
ATOM    122  O   SER A  14      -6.243   3.704   8.225  1.00 15.00      A    O  
ATOM    123  CB  SER A  14      -4.652   6.515   8.734  1.00 15.00      A    C  
ATOM    124  OG  SER A  14      -3.941   7.309   9.669  1.00 15.00      A    O  
ATOM    125  HN  SER A  14      -2.340   5.494   8.834  1.00 15.00      A    H  
ATOM    126  HG  SER A  14      -4.511   8.009   9.998  1.00 15.00      A    H  
ATOM    127  N   ALA A  15      -4.522   3.971   6.794  1.00 15.00      A    N  
ATOM    128  CA  ALA A  15      -5.120   3.162   5.739  1.00 15.00      A    C  
ATOM    129  C   ALA A  15      -5.416   1.758   6.251  1.00 15.00      A    C  
ATOM    130  O   ALA A  15      -6.528   1.250   6.102  1.00 15.00      A    O  
ATOM    131  CB  ALA A  15      -4.197   3.098   4.531  1.00 15.00      A    C  
ATOM    132  HN  ALA A  15      -3.640   4.380   6.644  1.00 15.00      A    H  
ATOM    133  N   ILE A  16      -4.416   1.146   6.872  1.00 15.00      A    N  
ATOM    134  CA  ILE A  16      -4.564  -0.193   7.416  1.00 15.00      A    C  
ATOM    135  C   ILE A  16      -5.547  -0.190   8.586  1.00 15.00      A    C  
ATOM    136  O   ILE A  16      -6.362  -1.101   8.723  1.00 15.00      A    O  
ATOM    137  CB  ILE A  16      -3.208  -0.782   7.859  1.00 15.00      A    C  
ATOM    138  CG1 ILE A  16      -2.200  -0.693   6.707  1.00 15.00      A    C  
ATOM    139  CG2 ILE A  16      -3.375  -2.227   8.309  1.00 15.00      A    C  
ATOM    140  CD1 ILE A  16      -0.780  -1.045   7.098  1.00 15.00      A    C  
ATOM    141  HN  ILE A  16      -3.552   1.606   6.964  1.00 15.00      A    H  
ATOM    142  N   LEU A  17      -5.477   0.852   9.415  1.00 15.00      A    N  
ATOM    143  CA  LEU A  17      -6.370   0.983  10.563  1.00 15.00      A    C  
ATOM    144  C   LEU A  17      -7.825   1.009  10.114  1.00 15.00      A    C  
ATOM    145  O   LEU A  17      -8.661   0.289  10.660  1.00 15.00      A    O  
ATOM    146  CB  LEU A  17      -6.055   2.250  11.361  1.00 15.00      A    C  
ATOM    147  CG  LEU A  17      -4.723   2.268  12.112  1.00 15.00      A    C  
ATOM    148  CD1 LEU A  17      -4.557   3.583  12.861  1.00 15.00      A    C  
ATOM    149  CD2 LEU A  17      -4.627   1.088  13.068  1.00 15.00      A    C  
ATOM    150  HN  LEU A  17      -4.803   1.550   9.250  1.00 15.00      A    H  
ATOM    151  N   ILE A  18      -8.118   1.838   9.116  1.00 15.00      A    N  
ATOM    152  CA  ILE A  18      -9.469   1.941   8.582  1.00 15.00      A    C  
ATOM    153  C   ILE A  18      -9.895   0.597   8.008  1.00 15.00      A    C  
ATOM    154  O   ILE A  18     -11.016   0.148   8.226  1.00 15.00      A    O  
ATOM    155  CB  ILE A  18      -9.577   3.038   7.499  1.00 15.00      A    C  
ATOM    156  CG1 ILE A  18      -9.303   4.415   8.114  1.00 15.00      A    C  
ATOM    157  CG2 ILE A  18     -10.946   3.013   6.832  1.00 15.00      A    C  
ATOM    158  CD1 ILE A  18      -9.145   5.524   7.095  1.00 15.00      A    C  
ATOM    159  HN  ILE A  18      -7.405   2.395   8.727  1.00 15.00      A    H  
ATOM    160  N   LEU A  19      -8.978  -0.048   7.296  1.00 15.00      A    N  
ATOM    161  CA  LEU A  19      -9.238  -1.352   6.703  1.00 15.00      A    C  
ATOM    162  C   LEU A  19      -9.591  -2.363   7.787  1.00 15.00      A    C  
ATOM    163  O   LEU A  19     -10.571  -3.103   7.665  1.00 15.00      A    O  
ATOM    164  CB  LEU A  19      -8.014  -1.829   5.917  1.00 15.00      A    C  
ATOM    165  CG  LEU A  19      -8.196  -3.103   5.089  1.00 15.00      A    C  
ATOM    166  CD1 LEU A  19      -9.091  -2.839   3.888  1.00 15.00      A    C  
ATOM    167  CD2 LEU A  19      -6.848  -3.650   4.646  1.00 15.00      A    C  
ATOM    168  HN  LEU A  19      -8.100   0.370   7.158  1.00 15.00      A    H  
ATOM    169  N   LEU A  20      -8.795  -2.383   8.853  1.00 15.00      A    N  
ATOM    170  CA  LEU A  20      -9.031  -3.286   9.968  1.00 15.00      A    C  
ATOM    171  C   LEU A  20     -10.363  -2.969  10.630  1.00 15.00      A    C  
ATOM    172  O   LEU A  20     -11.156  -3.871  10.908  1.00 15.00      A    O  
ATOM    173  CB  LEU A  20      -7.900  -3.192  10.993  1.00 15.00      A    C  
ATOM    174  CG  LEU A  20      -6.582  -3.862  10.612  1.00 15.00      A    C  
ATOM    175  CD1 LEU A  20      -5.487  -3.499  11.608  1.00 15.00      A    C  
ATOM    176  CD2 LEU A  20      -6.754  -5.371  10.528  1.00 15.00      A    C  
ATOM    177  HN  LEU A  20      -8.026  -1.776   8.886  1.00 15.00      A    H  
ATOM    178  N   SER A  21     -10.610  -1.683  10.856  1.00 15.00      A    N  
ATOM    179  CA  SER A  21     -11.848  -1.239  11.472  1.00 15.00      A    C  
ATOM    180  C   SER A  21     -13.048  -1.606  10.601  1.00 15.00      A    C  
ATOM    181  O   SER A  21     -14.109  -1.966  11.111  1.00 15.00      A    O  
ATOM    182  CB  SER A  21     -11.807   0.265  11.731  1.00 15.00      A    C  
ATOM    183  OG  SER A  21     -10.651   0.620  12.476  1.00 15.00      A    O  
ATOM    184  HN  SER A  21      -9.938  -1.014  10.601  1.00 15.00      A    H  
ATOM    185  HG  SER A  21      -9.862   0.530  11.914  1.00 15.00      A    H  
ATOM    186  N   LYS A  22     -12.860  -1.528   9.289  1.00 15.00      A    N  
ATOM    187  CA  LYS A  22     -13.899  -1.871   8.328  1.00 15.00      A    C  
ATOM    188  C   LYS A  22     -14.292  -3.340   8.480  1.00 15.00      A    C  
ATOM    189  O   LYS A  22     -15.466  -3.670   8.645  1.00 15.00      A    O  
ATOM    190  CB  LYS A  22     -13.380  -1.616   6.909  1.00 15.00      A    C  
ATOM    191  CG  LYS A  22     -14.335  -2.013   5.795  1.00 15.00      A    C  
ATOM    192  CD  LYS A  22     -13.578  -2.358   4.523  1.00 15.00      A    C  
ATOM    193  CE  LYS A  22     -14.512  -2.448   3.327  1.00 15.00      A    C  
ATOM    194  NZ  LYS A  22     -15.628  -3.402   3.555  1.00 15.00      A    N1+
ATOM    195  HN  LYS A  22     -11.988  -1.218   8.952  1.00 15.00      A    H  
ATOM    196  HZ1 LYS A  22     -16.196  -3.096   4.379  1.00 15.00      A    H  
ATOM    197  HZ2 LYS A  22     -15.258  -4.354   3.737  1.00 15.00      A    H  
ATOM    198  HZ3 LYS A  22     -16.248  -3.434   2.722  1.00 15.00      A    H  
ATOM    199  N   MET A  23     -13.291  -4.208   8.462  1.00 15.00      A    N  
ATOM    200  CA  MET A  23     -13.514  -5.641   8.579  1.00 15.00      A    C  
ATOM    201  C   MET A  23     -13.985  -6.041   9.973  1.00 15.00      A    C  
ATOM    202  O   MET A  23     -14.864  -6.886  10.114  1.00 15.00      A    O  
ATOM    203  CB  MET A  23     -12.244  -6.409   8.210  1.00 15.00      A    C  
ATOM    204  CG  MET A  23     -11.934  -6.420   6.722  1.00 15.00      A    C  
ATOM    205  SD  MET A  23     -10.304  -7.096   6.354  1.00 15.00      A    S  
ATOM    206  CE  MET A  23     -10.439  -8.735   7.064  1.00 15.00      A    C  
ATOM    207  HN  MET A  23     -12.371  -3.872   8.369  1.00 15.00      A    H  
ATOM    208  N   LEU A  24     -13.404  -5.433  10.998  1.00 15.00      A    N  
ATOM    209  CA  LEU A  24     -13.766  -5.752  12.376  1.00 15.00      A    C  
ATOM    210  C   LEU A  24     -15.176  -5.291  12.740  1.00 15.00      A    C  
ATOM    211  O   LEU A  24     -15.862  -5.944  13.526  1.00 15.00      A    O  
ATOM    212  CB  LEU A  24     -12.741  -5.182  13.362  1.00 15.00      A    C  
ATOM    213  CG  LEU A  24     -11.340  -5.806  13.317  1.00 15.00      A    C  
ATOM    214  CD1 LEU A  24     -10.410  -5.105  14.299  1.00 15.00      A    C  
ATOM    215  CD2 LEU A  24     -11.404  -7.298  13.605  1.00 15.00      A    C  
ATOM    216  HN  LEU A  24     -12.706  -4.759  10.828  1.00 15.00      A    H  
ATOM    217  N   ARG A  25     -15.612  -4.173  12.173  1.00 15.00      A    N  
ATOM    218  CA  ARG A  25     -16.943  -3.650  12.462  1.00 15.00      A    C  
ATOM    219  C   ARG A  25     -18.019  -4.308  11.604  1.00 15.00      A    C  
ATOM    220  O   ARG A  25     -19.021  -4.790  12.126  1.00 15.00      A    O  
ATOM    221  CB  ARG A  25     -16.990  -2.128  12.304  1.00 15.00      A    C  
ATOM    222  CG  ARG A  25     -16.316  -1.364  13.432  1.00 15.00      A    C  
ATOM    223  CD  ARG A  25     -16.390   0.138  13.207  1.00 15.00      A    C  
ATOM    224  NE  ARG A  25     -15.776   0.892  14.304  1.00 15.00      A    N  
ATOM    225  CZ  ARG A  25     -15.920   2.207  14.481  1.00 15.00      A    C  
ATOM    226  NH1 ARG A  25     -16.651   2.920  13.628  1.00 15.00      A    N1+
ATOM    227  NH2 ARG A  25     -15.328   2.809  15.510  1.00 15.00      A    N  
ATOM    228  HN  ARG A  25     -15.026  -3.684  11.552  1.00 15.00      A    H  
ATOM    229  HE  ARG A  25     -15.229   0.384  14.943  1.00 15.00      A    H  
ATOM    230 HH11 ARG A  25     -17.117   2.453  12.823  1.00 15.00      A    H  
ATOM    231 HH12 ARG A  25     -16.766   3.947  13.765  1.00 15.00      A    H  
ATOM    232 HH21 ARG A  25     -14.754   2.257  16.180  1.00 15.00      A    H  
ATOM    233 HH22 ARG A  25     -15.438   3.836  15.650  1.00 15.00      A    H  
ATOM    234  N   GLN A  26     -17.802  -4.335  10.291  1.00 15.00      A    N  
ATOM    235  CA  GLN A  26     -18.772  -4.925   9.371  1.00 15.00      A    C  
ATOM    236  C   GLN A  26     -18.781  -6.445   9.471  1.00 15.00      A    C  
ATOM    237  O   GLN A  26     -19.773  -7.088   9.132  1.00 15.00      A    O  
ATOM    238  CB  GLN A  26     -18.470  -4.517   7.926  1.00 15.00      A    C  
ATOM    239  CG  GLN A  26     -18.593  -3.030   7.637  1.00 15.00      A    C  
ATOM    240  CD  GLN A  26     -18.045  -2.669   6.268  1.00 15.00      A    C  
ATOM    241  NE2 GLN A  26     -18.579  -1.617   5.664  1.00 15.00      A    N  
ATOM    242  OE1 GLN A  26     -17.146  -3.335   5.757  1.00 15.00      A    O  
ATOM    243  HN  GLN A  26     -16.970  -3.954   9.931  1.00 15.00      A    H  
ATOM    244 HE21 GLN A  26     -19.294  -1.134   6.123  1.00 15.00      A    H  
ATOM    245 HE22 GLN A  26     -18.227  -1.357   4.776  1.00 15.00      A    H  
ATOM    246  N   ARG A  27     -17.658  -7.008   9.921  1.00 15.00      A    N  
ATOM    247  CA  ARG A  27     -17.496  -8.460  10.058  1.00 15.00      A    C  
ATOM    248  C   ARG A  27     -17.482  -9.137   8.692  1.00 15.00      A    C  
ATOM    249  O   ARG A  27     -17.586 -10.357   8.587  1.00 15.00      A    O  
ATOM    250  CB  ARG A  27     -18.570  -9.077  10.960  1.00 15.00      A    C  
ATOM    251  CG  ARG A  27     -18.534  -8.586  12.397  1.00 15.00      A    C  
ATOM    252  CD  ARG A  27     -17.210  -8.916  13.064  1.00 15.00      A    C  
ATOM    253  NE  ARG A  27     -17.161  -8.446  14.450  1.00 15.00      A    N  
ATOM    254  CZ  ARG A  27     -16.672  -9.162  15.464  1.00 15.00      A    C  
ATOM    255  NH1 ARG A  27     -16.181 -10.378  15.246  1.00 15.00      A    N1+
ATOM    256  NH2 ARG A  27     -16.681  -8.663  16.697  1.00 15.00      A    N  
ATOM    257  HN  ARG A  27     -16.908  -6.428  10.166  1.00 15.00      A    H  
ATOM    258  HE  ARG A  27     -17.500  -7.537  14.625  1.00 15.00      A    H  
ATOM    259 HH11 ARG A  27     -16.177 -10.773  14.282  1.00 15.00      A    H  
ATOM    260 HH12 ARG A  27     -15.798 -10.939  16.033  1.00 15.00      A    H  
ATOM    261 HH21 ARG A  27     -16.299  -9.219  17.492  1.00 15.00      A    H  
ATOM    262 HH22 ARG A  27     -17.072  -7.712  16.875  1.00 15.00      A    H  
ATOM    263  N   SER A  28     -17.328  -8.330   7.657  1.00 15.00      A    N  
ATOM    264  CA  SER A  28     -17.307  -8.821   6.294  1.00 15.00      A    C  
ATOM    265  C   SER A  28     -16.049  -8.355   5.575  1.00 15.00      A    C  
ATOM    266  O   SER A  28     -15.585  -7.228   5.774  1.00 15.00      A    O  
ATOM    267  CB  SER A  28     -18.550  -8.325   5.549  1.00 15.00      A    C  
ATOM    268  OG  SER A  28     -18.579  -8.796   4.210  1.00 15.00      A    O  
ATOM    269  HN  SER A  28     -17.222  -7.370   7.817  1.00 15.00      A    H  
ATOM    270  HG  SER A  28     -19.311  -9.409   4.105  1.00 15.00      A    H  
ATOM    271  N   ALA A  29     -15.491  -9.234   4.754  1.00 15.00      A    N  
ATOM    272  CA  ALA A  29     -14.297  -8.918   3.987  1.00 15.00      A    C  
ATOM    273  C   ALA A  29     -14.673  -8.613   2.543  1.00 15.00      A    C  
ATOM    274  O   ALA A  29     -13.809  -8.452   1.680  1.00 15.00      A    O  
ATOM    275  CB  ALA A  29     -13.314 -10.076   4.049  1.00 15.00      A    C  
ATOM    276  HN  ALA A  29     -15.896 -10.127   4.666  1.00 15.00      A    H  
ATOM    277  N   ALA A  30     -15.973  -8.531   2.289  1.00 15.00      A    N  
ATOM    278  CA  ALA A  30     -16.483  -8.248   0.956  1.00 15.00      A    C  
ATOM    279  C   ALA A  30     -15.979  -6.901   0.453  1.00 15.00      A    C  
ATOM    280  O   ALA A  30     -16.065  -5.887   1.153  1.00 15.00      A    O  
ATOM    281  CB  ALA A  30     -18.003  -8.286   0.947  1.00 15.00      A    C  
ATOM    282  HN  ALA A  30     -16.610  -8.669   3.023  1.00 15.00      A    H  
ATOM    283  N   GLY A  31     -15.439  -6.903  -0.757  1.00 15.00      A    N  
ATOM    284  CA  GLY A  31     -14.921  -5.687  -1.346  1.00 15.00      A    C  
ATOM    285  C   GLY A  31     -13.412  -5.623  -1.263  1.00 15.00      A    C  
ATOM    286  O   GLY A  31     -12.768  -4.927  -2.044  1.00 15.00      A    O  
ATOM    287  HN  GLY A  31     -15.386  -7.746  -1.256  1.00 15.00      A    H  
ATOM    288  N   ILE A  32     -12.848  -6.364  -0.320  1.00 15.00      A    N  
ATOM    289  CA  ILE A  32     -11.406  -6.392  -0.130  1.00 15.00      A    C  
ATOM    290  C   ILE A  32     -10.793  -7.528  -0.943  1.00 15.00      A    C  
ATOM    291  O   ILE A  32     -11.200  -8.682  -0.815  1.00 15.00      A    O  
ATOM    292  CB  ILE A  32     -11.040  -6.571   1.361  1.00 15.00      A    C  
ATOM    293  CG1 ILE A  32     -11.827  -5.587   2.236  1.00 15.00      A    C  
ATOM    294  CG2 ILE A  32      -9.542  -6.406   1.577  1.00 15.00      A    C  
ATOM    295  CD1 ILE A  32     -11.667  -4.135   1.833  1.00 15.00      A    C  
ATOM    296  HN  ILE A  32     -13.417  -6.915   0.260  1.00 15.00      A    H  
ATOM    297  N   SER A  33      -9.828  -7.193  -1.786  1.00 15.00      A    N  
ATOM    298  CA  SER A  33      -9.169  -8.186  -2.619  1.00 15.00      A    C  
ATOM    299  C   SER A  33      -8.083  -8.907  -1.835  1.00 15.00      A    C  
ATOM    300  O   SER A  33      -7.176  -8.275  -1.283  1.00 15.00      A    O  
ATOM    301  CB  SER A  33      -8.576  -7.526  -3.869  1.00 15.00      A    C  
ATOM    302  OG  SER A  33      -7.708  -8.405  -4.564  1.00 15.00      A    O  
ATOM    303  HN  SER A  33      -9.545  -6.251  -1.842  1.00 15.00      A    H  
ATOM    304  HG  SER A  33      -8.237  -9.077  -5.038  1.00 15.00      A    H  
ATOM    305  N   LEU A  34      -8.172 -10.229  -1.790  1.00 15.00      A    N  
ATOM    306  CA  LEU A  34      -7.193 -11.026  -1.075  1.00 15.00      A    C  
ATOM    307  C   LEU A  34      -5.892 -11.045  -1.850  1.00 15.00      A    C  
ATOM    308  O   LEU A  34      -4.814 -11.126  -1.268  1.00 15.00      A    O  
ATOM    309  CB  LEU A  34      -7.697 -12.452  -0.863  1.00 15.00      A    C  
ATOM    310  CG  LEU A  34      -6.822 -13.359   0.006  1.00 15.00      A    C  
ATOM    311  CD1 LEU A  34      -6.802 -12.870   1.447  1.00 15.00      A    C  
ATOM    312  CD2 LEU A  34      -7.301 -14.802  -0.071  1.00 15.00      A    C  
ATOM    313  HN  LEU A  34      -8.903 -10.682  -2.270  1.00 15.00      A    H  
ATOM    314  N   LYS A  35      -6.004 -10.954  -3.168  1.00 15.00      A    N  
ATOM    315  CA  LYS A  35      -4.837 -10.950  -4.031  1.00 15.00      A    C  
ATOM    316  C   LYS A  35      -3.928  -9.779  -3.686  1.00 15.00      A    C  
ATOM    317  O   LYS A  35      -2.707  -9.915  -3.666  1.00 15.00      A    O  
ATOM    318  CB  LYS A  35      -5.246 -10.906  -5.505  1.00 15.00      A    C  
ATOM    319  CG  LYS A  35      -6.030 -12.120  -5.982  1.00 15.00      A    C  
ATOM    320  CD  LYS A  35      -5.329 -13.417  -5.616  1.00 15.00      A    C  
ATOM    321  CE  LYS A  35      -6.074 -14.149  -4.512  1.00 15.00      A    C  
ATOM    322  NZ  LYS A  35      -5.243 -15.223  -3.911  1.00 15.00      A    N1+
ATOM    323  HN  LYS A  35      -6.900 -10.890  -3.571  1.00 15.00      A    H  
ATOM    324  HZ1 LYS A  35      -4.595 -14.819  -3.193  1.00 15.00      A    H  
ATOM    325  HZ2 LYS A  35      -4.677 -15.689  -4.640  1.00 15.00      A    H  
ATOM    326  HZ3 LYS A  35      -5.845 -15.926  -3.451  1.00 15.00      A    H  
ATOM    327  N   SER A  36      -4.531  -8.633  -3.397  1.00 15.00      A    N  
ATOM    328  CA  SER A  36      -3.773  -7.449  -3.028  1.00 15.00      A    C  
ATOM    329  C   SER A  36      -3.166  -7.608  -1.639  1.00 15.00      A    C  
ATOM    330  O   SER A  36      -2.019  -7.226  -1.407  1.00 15.00      A    O  
ATOM    331  CB  SER A  36      -4.661  -6.203  -3.077  1.00 15.00      A    C  
ATOM    332  OG  SER A  36      -4.741  -5.693  -4.396  1.00 15.00      A    O  
ATOM    333  HN  SER A  36      -5.510  -8.581  -3.447  1.00 15.00      A    H  
ATOM    334  HG  SER A  36      -3.860  -5.399  -4.672  1.00 15.00      A    H  
ATOM    335  N   MET A  37      -3.932  -8.201  -0.730  1.00 15.00      A    N  
ATOM    336  CA  MET A  37      -3.480  -8.407   0.644  1.00 15.00      A    C  
ATOM    337  C   MET A  37      -2.235  -9.282   0.694  1.00 15.00      A    C  
ATOM    338  O   MET A  37      -1.280  -8.983   1.418  1.00 15.00      A    O  
ATOM    339  CB  MET A  37      -4.596  -9.013   1.501  1.00 15.00      A    C  
ATOM    340  CG  MET A  37      -5.756  -8.066   1.758  1.00 15.00      A    C  
ATOM    341  SD  MET A  37      -5.215  -6.487   2.437  1.00 15.00      A    S  
ATOM    342  CE  MET A  37      -6.054  -5.349   1.338  1.00 15.00      A    C  
ATOM    343  HN  MET A  37      -4.822  -8.518  -0.992  1.00 15.00      A    H  
ATOM    344  N   GLU A  38      -2.243 -10.355  -0.090  1.00 15.00      A    N  
ATOM    345  CA  GLU A  38      -1.114 -11.272  -0.141  1.00 15.00      A    C  
ATOM    346  C   GLU A  38       0.122 -10.578  -0.709  1.00 15.00      A    C  
ATOM    347  O   GLU A  38       1.239 -10.796  -0.237  1.00 15.00      A    O  
ATOM    348  CB  GLU A  38      -1.463 -12.523  -0.951  1.00 15.00      A    C  
ATOM    349  CG  GLU A  38      -2.661 -13.283  -0.404  1.00 15.00      A    C  
ATOM    350  CD  GLU A  38      -2.878 -14.619  -1.074  1.00 15.00      A    C  
ATOM    351  OE1 GLU A  38      -2.168 -15.586  -0.713  1.00 15.00      A    O  
ATOM    352  OE2 GLU A  38      -3.784 -14.716  -1.929  1.00 15.00      A    O1-
ATOM    353  HN  GLU A  38      -3.030 -10.536  -0.649  1.00 15.00      A    H  
ATOM    354  N   LEU A  39      -0.085  -9.729  -1.711  1.00 15.00      A    N  
ATOM    355  CA  LEU A  39       1.013  -8.995  -2.322  1.00 15.00      A    C  
ATOM    356  C   LEU A  39       1.624  -8.022  -1.316  1.00 15.00      A    C  
ATOM    357  O   LEU A  39       2.839  -7.998  -1.126  1.00 15.00      A    O  
ATOM    358  CB  LEU A  39       0.541  -8.237  -3.564  1.00 15.00      A    C  
ATOM    359  CG  LEU A  39       0.187  -9.084  -4.790  1.00 15.00      A    C  
ATOM    360  CD1 LEU A  39      -0.359  -8.207  -5.903  1.00 15.00      A    C  
ATOM    361  CD2 LEU A  39       1.397  -9.871  -5.272  1.00 15.00      A    C  
ATOM    362  HN  LEU A  39      -0.999  -9.592  -2.045  1.00 15.00      A    H  
ATOM    363  N   PHE A  40       0.767  -7.240  -0.655  1.00 15.00      A    N  
ATOM    364  CA  PHE A  40       1.215  -6.264   0.336  1.00 15.00      A    C  
ATOM    365  C   PHE A  40       2.006  -6.930   1.457  1.00 15.00      A    C  
ATOM    366  O   PHE A  40       3.010  -6.388   1.921  1.00 15.00      A    O  
ATOM    367  CB  PHE A  40       0.030  -5.480   0.916  1.00 15.00      A    C  
ATOM    368  CG  PHE A  40      -0.445  -4.342   0.053  1.00 15.00      A    C  
ATOM    369  CD1 PHE A  40       0.425  -3.333  -0.333  1.00 15.00      A    C  
ATOM    370  CD2 PHE A  40      -1.765  -4.274  -0.361  1.00 15.00      A    C  
ATOM    371  CE1 PHE A  40      -0.013  -2.283  -1.120  1.00 15.00      A    C  
ATOM    372  CE2 PHE A  40      -2.210  -3.228  -1.147  1.00 15.00      A    C  
ATOM    373  CZ  PHE A  40      -1.333  -2.231  -1.527  1.00 15.00      A    C
[truncated: 339,505 more chars]
