# Supplementary material for: Linear motifs regulating protein secretion, sorting and autophagy in Leishmania parasites are diverged with respect to their host equivalents
Source: PLoS Comput Biol. 2024 Feb 16;20(2):e1011902. doi: 10.1371/journal.pcbi.1011902 (PMC10903960; doi:10.1371/journal.pcbi.1011902)
Supplement: S1 Structures — Best energy HADDOCK structures for L infantum KDEL models: KDEL-best-HADDOCK-run-01.pdb. AlphaFold2 Multimer output for ATG8-ATG2 peptide complex: Lei-ATG2pep-ATG8.pdb. AlphaFold2 Multimer output for ATG8-ATG3 complex: Lei-ATG-3ATG8.pdb. AlphaFold2 Multimer outputs for ATG8-ATG4 complexes: LeiATG41ATG8C.pdb. LeiATG42ATG8.pdb. Cognate idealized LIR peptide modelled onto the L infantum ATG8 protein: Lei-ATG8-LIR-best-model.pdb. (ZIP) [file pcbi.1011902.s038.zip › structures/Lei-ATG8-LIR-best-model.pdb]

ATOM      1  N   ALA B   1     -17.882  35.907   8.767  1.00  0.00           N  
ATOM      2  CA  ALA B   1     -17.212  34.611   8.811  1.00  0.00           C  
ATOM      3  C   ALA B   1     -15.748  34.771   9.146  1.00  0.00           C  
ATOM      4  O   ALA B   1     -14.998  35.388   8.386  1.00  0.00           O  
ATOM      5  CB  ALA B   1     -17.440  33.921   7.456  1.00  0.00           C  
ATOM      6  N   GLU B   2     -15.454  35.106  10.349  1.00  0.00           N  
ATOM      7  CA  GLU B   2     -14.090  35.251  10.849  1.00  0.00           C  
ATOM      8  C   GLU B   2     -13.346  33.939  10.779  1.00  0.00           C  
ATOM      9  O   GLU B   2     -13.891  32.883  11.092  1.00  0.00           O  
ATOM     10  CB  GLU B   2     -14.121  35.781  12.311  1.00  0.00           C  
ATOM     11  CG  GLU B   2     -12.728  36.099  12.946  1.00  0.00           C  
ATOM     12  CD  GLU B   2     -12.688  36.638  14.364  1.00  0.00           C  
ATOM     13  OE1 GLU B   2     -13.294  37.683  14.669  1.00  0.00           O  
ATOM     14  OE2 GLU B   2     -12.036  35.972  15.195  1.00  0.00           O1-
ATOM     15  N   GLU B   3     -12.459  33.864   9.880  1.00  0.00           N  
ATOM     16  CA  GLU B   3     -11.534  32.734   9.835  1.00  0.00           C  
ATOM     17  C   GLU B   3     -11.917  31.681  10.846  1.00  0.00           C  
ATOM     18  O   GLU B   3     -12.127  31.966  12.028  1.00  0.00           O  
ATOM     19  CB  GLU B   3     -10.083  33.232  10.092  1.00  0.00           C  
ATOM     20  CG  GLU B   3      -9.500  34.205   9.017  1.00  0.00           C  
ATOM     21  CD  GLU B   3      -8.979  33.618   7.719  1.00  0.00           C  
ATOM     22  OE1 GLU B   3      -9.743  33.029   6.930  1.00  0.00           O  
ATOM     23  OE2 GLU B   3      -7.762  33.771   7.486  1.00  0.00           O1-
ATOM     24  N   GLU B   4     -12.480  30.622  10.360  1.00  0.00           N  
ATOM     25  CA  GLU B   4     -12.977  29.542  11.208  1.00  0.00           C  
ATOM     26  C   GLU B   4     -11.935  28.462  11.374  1.00  0.00           C  
ATOM     27  O   GLU B   4     -11.328  28.000  10.398  1.00  0.00           O  
ATOM     28  CB  GLU B   4     -14.280  28.952  10.597  1.00  0.00           C  
ATOM     29  CG  GLU B   4     -15.518  29.905  10.591  1.00  0.00           C  
ATOM     30  CD  GLU B   4     -16.841  29.367  10.077  1.00  0.00           C  
ATOM     31  OE1 GLU B   4     -17.392  28.393  10.625  1.00  0.00           O  
ATOM     32  OE2 GLU B   4     -17.340  29.958   9.097  1.00  0.00           O1-
ATOM     33  N   TRP B   5     -11.586  28.297  12.711  1.00 88.75           N  
ATOM     34  CA  TRP B   5     -10.641  27.250  13.102  1.00 88.75           C  
ATOM     35  C   TRP B   5     -11.375  26.062  13.703  1.00 88.75           C  
ATOM     36  O   TRP B   5     -12.336  26.219  14.461  1.00 88.75           O  
ATOM     37  CB  TRP B   5      -9.625  27.797  14.109  1.00 88.75           C  
ATOM     38  CG  TRP B   5      -8.633  28.750  13.508  1.00 88.75           C  
ATOM     39  CD1 TRP B   5      -8.844  30.062  13.195  1.00 88.75           C  
ATOM     40  CD2 TRP B   5      -7.277  28.469  13.156  1.00 88.75           C  
ATOM     41  CE2 TRP B   5      -6.727  29.656  12.625  1.00 88.75           C  
ATOM     42  CE3 TRP B   5      -6.473  27.328  13.234  1.00 88.75           C  
ATOM     43  NE1 TRP B   5      -7.699  30.609  12.664  1.00 88.75           N  
ATOM     44  CZ2 TRP B   5      -5.402  29.734  12.180  1.00 88.75           C  
ATOM     45  CZ3 TRP B   5      -5.160  27.406  12.781  1.00 88.75           C  
ATOM     46  CH2 TRP B   5      -4.641  28.594  12.266  1.00 88.75           C  
ATOM     47  N   GLU B   6     -10.969  24.953  13.328  1.00 89.94           N  
ATOM     48  CA  GLU B   6     -11.523  23.734  13.930  1.00 89.94           C  
ATOM     49  C   GLU B   6     -10.758  23.344  15.195  1.00 89.94           C  
ATOM     50  O   GLU B   6      -9.539  23.203  15.164  1.00 89.94           O  
ATOM     51  CB  GLU B   6     -11.500  22.578  12.930  1.00 89.94           C  
ATOM     52  CG  GLU B   6     -12.469  21.453  13.266  1.00 89.94           C  
ATOM     53  CD  GLU B   6     -12.734  20.516  12.102  1.00 89.94           C  
ATOM     54  OE1 GLU B   6     -13.500  19.547  12.266  1.00 89.94           O  
ATOM     55  OE2 GLU B   6     -12.164  20.766  11.008  1.00 89.94           O1-
ATOM     56  N   GLU B   7     -11.515  23.260  16.301  1.00  0.00           N  
ATOM     57  CA  GLU B   7     -10.915  22.864  17.572  1.00  0.00           C  
ATOM     58  C   GLU B   7     -10.945  21.364  17.741  1.00  0.00           C  
ATOM     59  O   GLU B   7     -12.016  20.750  17.766  1.00  0.00           O  
ATOM     60  CB  GLU B   7     -11.664  23.559  18.745  1.00  0.00           C  
ATOM     61  CG  GLU B   7     -10.833  23.766  20.052  1.00  0.00           C  
ATOM     62  CD  GLU B   7     -10.610  22.573  20.963  1.00  0.00           C  
ATOM     63  OE1 GLU B   7     -11.247  21.515  20.799  1.00  0.00           O  
ATOM     64  OE2 GLU B   7      -9.753  22.709  21.860  1.00  0.00           O1-
ATOM     65  N   LEU B   8      -9.812  20.750  17.859  1.00 87.62           N  
ATOM     66  CA  LEU B   8      -9.742  19.312  18.094  1.00 87.62           C  
ATOM     67  C   LEU B   8      -9.594  19.016  19.578  1.00 87.62           C  
ATOM     68  O   LEU B   8      -8.595  19.402  20.196  1.00 87.62           O  
ATOM     69  CB  LEU B   8      -8.570  18.703  17.328  1.00 87.62           C  
ATOM     70  CG  LEU B   8      -8.727  18.625  15.805  1.00 87.62           C  
ATOM     71  CD1 LEU B   8      -7.445  18.094  15.164  1.00 87.62           C  
ATOM     72  CD2 LEU B   8      -9.914  17.734  15.430  1.00 87.62           C  
ATOM     73  N   ALA B   9     -10.680  18.547  20.246  1.00  0.00           N  
ATOM     74  CA  ALA B   9     -10.638  18.224  21.669  1.00  0.00           C  
ATOM     75  C   ALA B   9     -10.177  16.802  21.886  1.00  0.00           C  
ATOM     76  O   ALA B   9      -9.911  16.408  23.010  1.00  0.00           O  
ATOM     77  CB  ALA B   9     -12.038  18.491  22.249  1.00  0.00           C  
ATOM     78  N   GLU B  10     -10.132  15.862  20.741  1.00  0.00           N  
ATOM     79  CA  GLU B  10      -9.679  14.581  21.276  1.00  0.00           C  
ATOM     80  C   GLU B  10      -8.230  14.652  21.693  1.00  0.00           C  
ATOM     81  O   GLU B  10      -7.556  15.701  21.587  1.00  0.00           O  
ATOM     82  CB  GLU B  10      -9.884  13.466  20.211  1.00  0.00           C  
ATOM     83  CG  GLU B  10     -11.369  13.128  19.860  1.00  0.00           C  
ATOM     84  CD  GLU B  10     -12.028  13.876  18.715  1.00  0.00           C  
ATOM     85  OE1 GLU B  10     -12.045  15.122  18.690  1.00  0.00           O  
ATOM     86  OE2 GLU B  10     -12.529  13.179  17.809  1.00  0.00           O1-
ATOM     87  N   ALA B  11      -7.590  13.449  22.243  1.00  0.00           N  
ATOM     88  CA  ALA B  11      -6.212  13.822  22.550  1.00  0.00           C  
ATOM     89  C   ALA B  11      -5.254  12.721  22.161  1.00  0.00           C  
ATOM     90  O   ALA B  11      -5.642  11.667  21.642  1.00  0.00           O  
ATOM     91  CB  ALA B  11      -6.145  14.169  24.047  1.00  0.00           C  
TER      92      ALA B  11 
ATOM     93  N   MET A   1      16.875  25.344  -0.501  1.00 23.41           N  
ATOM     94  CA  MET A   1      15.508  25.797  -0.312  1.00 23.41           C  
ATOM     95  C   MET A   1      14.508  24.781  -0.831  1.00 23.41           C  
ATOM     96  O   MET A   1      14.500  24.453  -2.020  1.00 23.41           O  
ATOM     97  CB  MET A   1      15.289  27.141  -1.017  1.00 23.41           C  
ATOM     98  CG  MET A   1      15.961  28.312  -0.318  1.00 23.41           C  
ATOM     99  SD  MET A   1      15.500  29.938  -1.063  1.00 23.41           S  
ATOM    100  CE  MET A   1      16.250  31.062   0.140  1.00 23.41           C  
ATOM    101  N   SER A   2      14.297  23.750  -0.098  1.00 33.25           N  
ATOM    102  CA  SER A   2      13.500  22.562  -0.413  1.00 33.25           C  
ATOM    103  C   SER A   2      12.195  22.938  -1.110  1.00 33.25           C  
ATOM    104  O   SER A   2      11.477  23.828  -0.650  1.00 33.25           O  
ATOM    105  CB  SER A   2      13.195  21.766   0.857  1.00 33.25           C  
ATOM    106  OG  SER A   2      12.453  20.594   0.552  1.00 33.25           O  
ATOM    107  N   SER A   3      12.203  23.094  -2.303  1.00 35.41           N  
ATOM    108  CA  SER A   3      11.055  23.516  -3.100  1.00 35.41           C  
ATOM    109  C   SER A   3       9.750  23.016  -2.484  1.00 35.41           C  
ATOM    110  O   SER A   3       9.398  21.844  -2.637  1.00 35.41           O  
ATOM    111  CB  SER A   3      11.180  23.000  -4.535  1.00 35.41           C  
ATOM    112  OG  SER A   3      11.172  21.578  -4.562  1.00 35.41           O  
ATOM    113  N   ARG A   4       9.531  23.469  -1.219  1.00 43.69           N  
ATOM    114  CA  ARG A   4       8.352  23.312  -0.377  1.00 43.69           C  
ATOM    115  C   ARG A   4       7.090  23.719  -1.125  1.00 43.69           C  
ATOM    116  O   ARG A   4       6.977  24.859  -1.582  1.00 43.69           O  
ATOM    117  CB  ARG A   4       8.492  24.141   0.906  1.00 43.69           C  
ATOM    118  CG  ARG A   4       9.336  23.469   1.979  1.00 43.69           C  
ATOM    119  CD  ARG A   4       9.375  24.281   3.262  1.00 43.69           C  
ATOM    120  NE  ARG A   4      10.359  23.766   4.203  1.00 43.69           N  
ATOM    121  CZ  ARG A   4      10.633  24.297   5.387  1.00 43.69           C  
ATOM    122  NH1 ARG A   4       9.992  25.391   5.801  1.00 43.69           N1+
ATOM    123  NH2 ARG A   4      11.555  23.750   6.168  1.00 43.69           N  
ATOM    124  N   VAL A   5       6.547  22.953  -2.000  1.00 46.38           N  
ATOM    125  CA  VAL A   5       5.281  23.234  -2.662  1.00 46.38           C  
ATOM    126  C   VAL A   5       4.387  24.047  -1.730  1.00 46.38           C  
ATOM    127  O   VAL A   5       4.039  23.594  -0.638  1.00 46.38           O  
ATOM    128  CB  VAL A   5       4.559  21.938  -3.098  1.00 46.38           C  
ATOM    129  CG1 VAL A   5       3.348  22.266  -3.969  1.00 46.38           C  
ATOM    130  CG2 VAL A   5       5.523  21.016  -3.840  1.00 46.38           C  
ATOM    131  N   ALA A   6       4.625  25.344  -1.792  1.00 53.34           N  
ATOM    132  CA  ALA A   6       3.779  26.281  -1.050  1.00 53.34           C  
ATOM    133  C   ALA A   6       2.309  25.891  -1.161  1.00 53.34           C  
ATOM    134  O   ALA A   6       1.783  25.734  -2.266  1.00 53.34           O  
ATOM    135  CB  ALA A   6       3.990  27.703  -1.553  1.00 53.34           C  
ATOM    136  N   GLY A   7       1.733  25.266  -0.080  1.00 65.31           N  
ATOM    137  CA  GLY A   7       0.317  24.953   0.022  1.00 65.31           C  
ATOM    138  C   GLY A   7      -0.580  26.109  -0.383  1.00 65.31           C  
ATOM    139  O   GLY A   7      -0.111  27.250  -0.548  1.00 65.31           O  
ATOM    140  N   SER A   8      -1.695  25.984  -0.833  1.00 77.56           N  
ATOM    141  CA  SER A   8      -2.711  26.938  -1.260  1.00 77.56           C  
ATOM    142  C   SER A   8      -2.883  28.047  -0.235  1.00 77.56           C  
ATOM    143  O   SER A   8      -3.045  29.219  -0.602  1.00 77.56           O  
ATOM    144  CB  SER A   8      -4.051  26.234  -1.486  1.00 77.56           C  
ATOM    145  OG  SER A   8      -5.086  27.172  -1.701  1.00 77.56           O  
ATOM    146  N   TYR A   9      -2.656  27.781   1.016  1.00 88.31           N  
ATOM    147  CA  TYR A   9      -2.836  28.766   2.076  1.00 88.31           C  
ATOM    148  C   TYR A   9      -1.751  29.844   2.016  1.00 88.31           C  
ATOM    149  O   TYR A   9      -2.039  31.031   2.129  1.00 88.31           O  
ATOM    150  CB  TYR A   9      -2.824  28.094   3.449  1.00 88.31           C  
ATOM    151  CG  TYR A   9      -3.127  29.031   4.594  1.00 88.31           C  
ATOM    152  CD1 TYR A   9      -2.113  29.484   5.430  1.00 88.31           C  
ATOM    153  CD2 TYR A   9      -4.426  29.453   4.836  1.00 88.31           C  
ATOM    154  CE1 TYR A   9      -2.387  30.344   6.484  1.00 88.31           C  
ATOM    155  CE2 TYR A   9      -4.711  30.328   5.891  1.00 88.31           C  
ATOM    156  CZ  TYR A   9      -3.688  30.766   6.707  1.00 88.31           C  
ATOM    157  OH  TYR A   9      -3.965  31.609   7.750  1.00 88.31           O  
ATOM    158  N   LYS A  10      -0.620  29.406   1.805  1.00 89.31           N  
ATOM    159  CA  LYS A  10       0.500  30.344   1.735  1.00 89.31           C  
ATOM    160  C   LYS A  10       0.420  31.203   0.478  1.00 89.31           C  
ATOM    161  O   LYS A  10       0.848  32.344   0.482  1.00 89.31           O  
ATOM    162  CB  LYS A  10       1.831  29.594   1.772  1.00 89.31           C  
ATOM    163  CG  LYS A  10       2.217  29.078   3.152  1.00 89.31           C  
ATOM    164  CD  LYS A  10       3.635  28.531   3.168  1.00 89.31           C  
ATOM    165  CE  LYS A  10       4.039  28.062   4.562  1.00 89.31           C  
ATOM    166  NZ  LYS A  10       5.434  27.531   4.582  1.00 89.31           N1+
ATOM    167  N   LYS A  11      -0.094  30.656  -0.499  1.00 89.00           N  
ATOM    168  CA  LYS A  11      -0.260  31.422  -1.736  1.00 89.00           C  
ATOM    169  C   LYS A  11      -1.374  32.438  -1.604  1.00 89.00           C  
ATOM    170  O   LYS A  11      -1.293  33.531  -2.184  1.00 89.00           O  
ATOM    171  CB  LYS A  11      -0.557  30.469  -2.906  1.00 89.00           C  
ATOM    172  CG  LYS A  11       0.642  29.656  -3.359  1.00 89.00           C  
ATOM    173  CD  LYS A  11       0.295  28.766  -4.547  1.00 89.00           C  
ATOM    174  CE  LYS A  11       1.460  27.859  -4.934  1.00 89.00           C  
ATOM    175  NZ  LYS A  11       1.096  26.938  -6.039  1.00 89.00           N1+
ATOM    176  N   ALA A  12      -2.326  32.188  -0.824  1.00 90.12           N  
ATOM    177  CA  ALA A  12      -3.520  33.000  -0.721  1.00 90.12           C  
ATOM    178  C   ALA A  12      -3.340  34.094   0.338  1.00 90.12           C  
ATOM    179  O   ALA A  12      -4.082  35.062   0.363  1.00 90.12           O  
ATOM    180  CB  ALA A  12      -4.742  32.156  -0.399  1.00 90.12           C  
ATOM    181  N   HIS A  13      -2.408  33.906   1.258  1.00 90.75           N  
ATOM    182  CA  HIS A  13      -2.209  34.844   2.361  1.00 90.75           C  
ATOM    183  C   HIS A  13      -0.750  35.281   2.459  1.00 90.75           C  
ATOM    184  O   HIS A  13       0.153  34.438   2.475  1.00 90.75           O  
ATOM    185  CB  HIS A  13      -2.658  34.219   3.682  1.00 90.75           C  
ATOM    186  CG  HIS A  13      -4.082  33.750   3.676  1.00 90.75           C  
ATOM    187  CD2 HIS A  13      -5.207  34.344   4.145  1.00 90.75           C  
ATOM    188  ND1 HIS A  13      -4.477  32.562   3.139  1.00 90.75           N  
ATOM    189  CE1 HIS A  13      -5.785  32.406   3.277  1.00 90.75           C  
ATOM    190  NE2 HIS A  13      -6.254  33.500   3.885  1.00 90.75           N  
ATOM    191  N   THR A  14      -0.607  36.500   2.510  1.00 92.12           N  
ATOM    192  CA  THR A  14       0.748  37.031   2.637  1.00 92.12           C  
ATOM    193  C   THR A  14       1.362  36.625   3.973  1.00 92.12           C  
ATOM    194  O   THR A  14       0.646  36.250   4.902  1.00 92.12           O  
ATOM    195  CB  THR A  14       0.768  38.562   2.506  1.00 92.12           C  
ATOM    196  CG2 THR A  14       0.101  39.031   1.209  1.00 92.12           C  
ATOM    197  OG1 THR A  14       0.068  39.156   3.613  1.00 92.12           O  
ATOM    198  N   LEU A  15       2.648  36.719   4.039  1.00 93.88           N  
ATOM    199  CA  LEU A  15       3.344  36.344   5.270  1.00 93.88           C  
ATOM    200  C   LEU A  15       2.879  37.219   6.430  1.00 93.88           C  
ATOM    201  O   LEU A  15       2.668  36.750   7.539  1.00 93.88           O  
ATOM    202  CB  LEU A  15       4.859  36.500   5.090  1.00 93.88           C  
ATOM    203  CG  LEU A  15       5.711  36.281   6.336  1.00 93.88           C  
ATOM    204  CD1 LEU A  15       5.469  34.875   6.906  1.00 93.88           C  
ATOM    205  CD2 LEU A  15       7.191  36.469   6.016  1.00 93.88           C  
ATOM    206  N   GLU A  16       2.768  38.500   6.133  1.00 93.38           N  
ATOM    207  CA  GLU A  16       2.344  39.438   7.172  1.00 93.38           C  
ATOM    208  C   GLU A  16       0.959  39.094   7.703  1.00 93.38           C  
ATOM    209  O   GLU A  16       0.725  39.125   8.914  1.00 93.38           O  
ATOM    210  CB  GLU A  16       2.348  40.875   6.633  1.00 93.38           C  
ATOM    211  CG  GLU A  16       3.734  41.406   6.301  1.00 93.38           C  
ATOM    212  CD  GLU A  16       4.242  40.938   4.941  1.00 93.38           C  
ATOM    213  OE1 GLU A  16       5.445  41.125   4.648  1.00 93.38           O  
ATOM    214  OE2 GLU A  16       3.430  40.406   4.168  1.00 93.38           O1-
ATOM    215  N   ALA A  17       0.124  38.812   6.785  1.00 91.75           N  
ATOM    216  CA  ALA A  17      -1.233  38.438   7.168  1.00 91.75           C  
ATOM    217  C   ALA A  17      -1.231  37.156   7.988  1.00 91.75           C  
ATOM    218  O   ALA A  17      -1.953  37.031   8.984  1.00 91.75           O  
ATOM    219  CB  ALA A  17      -2.107  38.281   5.926  1.00 91.75           C  
ATOM    220  N   ARG A  18      -0.431  36.188   7.621  1.00 93.81           N  
ATOM    221  CA  ARG A  18      -0.360  34.906   8.336  1.00 93.81           C  
ATOM    222  C   ARG A  18       0.203  35.094   9.734  1.00 93.81           C  
ATOM    223  O   ARG A  18      -0.283  34.500  10.695  1.00 93.81           O  
ATOM    224  CB  ARG A  18       0.494  33.906   7.559  1.00 93.81           C  
ATOM    225  CG  ARG A  18      -0.101  33.500   6.219  1.00 93.81           C  
ATOM    226  CD  ARG A  18       0.676  32.344   5.586  1.00 93.81           C  
ATOM    227  NE  ARG A  18       2.012  32.750   5.168  1.00 93.81           N  
ATOM    228  CZ  ARG A  18       3.121  32.062   5.352  1.00 93.81           C  
ATOM    229  NH1 ARG A  18       3.074  30.875   5.953  1.00 93.81           N1+
ATOM    230  NH2 ARG A  18       4.285  32.531   4.934  1.00 93.81           N  
ATOM    231  N   LEU A  19       1.130  35.969   9.875  1.00 94.06           N  
ATOM    232  CA  LEU A  19       1.727  36.250  11.172  1.00 94.06           C  
ATOM    233  C   LEU A  19       0.707  36.875  12.109  1.00 94.06           C  
ATOM    234  O   LEU A  19       0.618  36.500  13.281  1.00 94.06           O  
ATOM    235  CB  LEU A  19       2.938  37.156  11.008  1.00 94.06           C  
ATOM    236  CG  LEU A  19       4.219  36.531  10.492  1.00 94.06           C  
ATOM    237  CD1 LEU A  19       5.246  37.594  10.125  1.00 94.06           C  
ATOM    238  CD2 LEU A  19       4.789  35.562  11.523  1.00 94.06           C  
ATOM    239  N   ARG A  20       0.006  37.812  11.500  1.00 91.94           N  
ATOM    240  CA  ARG A  20      -1.016  38.500  12.289  1.00 91.94           C  
ATOM    241  C   ARG A  20      -2.090  37.500  12.758  1.00 91.94           C  
ATOM    242  O   ARG A  20      -2.502  37.531  13.914  1.00 91.94           O  
ATOM    243  CB  ARG A  20      -1.652  39.625  11.484  1.00 91.94           C  
ATOM    244  CG  ARG A  20      -0.848  40.906  11.492  1.00 91.94           C  
ATOM    245  CD  ARG A  20      -1.605  42.062  10.836  1.00 91.94           C  
ATOM    246  NE  ARG A  20      -1.425  42.062   9.383  1.00 91.94           N  
ATOM    247  CZ  ARG A  20      -2.250  42.625   8.516  1.00 91.94           C  
ATOM    248  NH1 ARG A  20      -3.336  43.281   8.938  1.00 91.94           N1+
ATOM    249  NH2 ARG A  20      -1.990  42.562   7.219  1.00 91.94           N  
ATOM    250  N   ASP A  21      -2.464  36.689  11.864  1.00  0.00           N  
ATOM    251  CA  ASP A  21      -3.482  35.689  12.175  1.00  0.00           C  
ATOM    252  C   ASP A  21      -2.994  34.731  13.236  1.00  0.00           C  
ATOM    253  O   ASP A  21      -3.736  34.406  14.164  1.00  0.00           O  
ATOM    254  CB  ASP A  21      -3.907  34.924  10.890  1.00  0.00           C  
ATOM    255  CG  ASP A  21      -5.217  34.129  10.997  1.00  0.00           C  
ATOM    256  OD1 ASP A  21      -5.952  34.299  11.992  1.00  0.00           O  
ATOM    257  OD2 ASP A  21      -5.487  33.300  10.103  1.00  0.00           O1-
ATOM    258  N   ALA A  22      -1.836  34.281  13.109  1.00 92.94           N  
ATOM    259  CA  ALA A  22      -1.254  33.344  14.078  1.00 92.94           C  
ATOM    260  C   ALA A  22      -1.201  33.969  15.469  1.00 92.94           C  
ATOM    261  O   ALA A  22      -1.514  33.312  16.469  1.00 92.94           O  
ATOM    262  CB  ALA A  22       0.144  32.906  13.633  1.00 92.94           C  
ATOM    263  N   GLU A  23      -0.829  35.188  15.508  1.00 92.62           N  
ATOM    264  CA  GLU A  23      -0.738  35.875  16.781  1.00 92.62           C  
ATOM    265  C   GLU A  23      -2.107  36.000  17.453  1.00 92.62           C  
ATOM    266  O   GLU A  23      -2.254  35.719  18.641  1.00 92.62           O  
ATOM    267  CB  GLU A  23      -0.120  37.281  16.609  1.00 92.62           C  
ATOM    268  CG  GLU A  23       0.178  38.000  17.906  1.00 92.62           C  
ATOM    269  CD  GLU A  23       0.954  39.281  17.719  1.00 92.62           C  
ATOM    270  OE1 GLU A  23       1.354  39.906  18.734  1.00 92.62           O  
ATOM    271  OE2 GLU A  23       1.161  39.688  16.547  1.00 92.62           O1-
ATOM    272  N   LYS A  24      -3.055  36.375  16.672  1.00 91.38           N  
ATOM    273  CA  LYS A  24      -4.414  36.531  17.188  1.00 91.38           C  
ATOM    274  C   LYS A  24      -4.957  35.219  17.734  1.00 91.38           C  
ATOM    275  O   LYS A  24      -5.547  35.188  18.812  1.00 91.38           O  
ATOM    276  CB  LYS A  24      -5.336  37.062  16.094  1.00 91.38           C  
ATOM    277  CG  LYS A  24      -5.148  38.562  15.789  1.00 91.38           C  
ATOM    278  CD  LYS A  24      -6.129  39.031  14.734  1.00 91.38           C  
ATOM    279  CE  LYS A  24      -5.898  40.500  14.391  1.00 91.38           C  
ATOM    280  NZ  LYS A  24      -6.828  40.969  13.320  1.00 91.38           N1+
ATOM    281  N   VAL A  25      -4.707  34.188  17.031  1.00 91.94           N  
ATOM    282  CA  VAL A  25      -5.258  32.906  17.406  1.00 91.94           C  
ATOM    283  C   VAL A  25      -4.496  32.344  18.609  1.00 91.94           C  
ATOM    284  O   VAL A  25      -5.090  31.734  19.500  1.00 91.94           O  
ATOM    285  CB  VAL A  25      -5.207  31.906  16.234  1.00 91.94           C  
ATOM    286  CG1 VAL A  25      -5.707  30.531  16.672  1.00 91.94           C  
ATOM    287  CG2 VAL A  25      -6.027  32.406  15.055  1.00 91.94           C  
ATOM    288  N   ARG A  26      -3.270  32.594  18.672  1.00 92.56           N  
ATOM    289  CA  ARG A  26      -2.457  32.125  19.781  1.00 92.56           C  
ATOM    290  C   ARG A  26      -2.902  32.750  21.094  1.00 92.56           C  
ATOM    291  O   ARG A  26      -2.842  32.125  22.156  1.00 92.56           O  
ATOM    292  CB  ARG A  26      -0.977  32.406  19.531  1.00 92.56           C  
ATOM    293  CG  ARG A  26      -0.033  31.641  20.438  1.00 92.56           C  
ATOM    294  CD  ARG A  26       1.426  31.938  20.125  1.00 92.56           C  
ATOM    295  NE  ARG A  26       1.753  31.594  18.750  1.00 92.56           N  
ATOM    296  CZ  ARG A  26       2.818  32.062  18.078  1.00 92.56           C  
ATOM    297  NH1 ARG A  26       3.682  32.875  18.672  1.00 92.56           N1+
ATOM    298  NH2 ARG A  26       3.020  31.672  16.828  1.00 92.56           N  
ATOM    299  N   GLU A  27      -3.305  33.938  20.969  1.00 91.81           N  
ATOM    300  CA  GLU A  27      -3.791  34.656  22.141  1.00 91.81           C  
ATOM    301  C   GLU A  27      -5.086  34.031  22.672  1.00 91.81           C  
ATOM    302  O   GLU A  27      -5.297  33.938  23.875  1.00 91.81           O  
ATOM    303  CB  GLU A  27      -4.012  36.125  21.844  1.00 91.81           C  
ATOM    304  CG  GLU A  27      -2.742  36.969  21.922  1.00 91.81           C  
ATOM    305  CD  GLU A  27      -2.971  38.438  21.594  1.00 91.81           C  
ATOM    306  OE1 GLU A  27      -1.996  39.219  21.609  1.00 91.81           O  
ATOM    307  OE2 GLU A  27      -4.137  38.812  21.328  1.00 91.81           O1-
ATOM    308  N   ARG A  28      -5.855  33.562  21.797  1.00 90.75           N  
ATOM    309  CA  ARG A  28      -7.164  33.031  22.156  1.00 90.75           C  
ATOM    310  C   ARG A  28      -7.062  31.547  22.516  1.00 90.75           C  
ATOM    311  O   ARG A  28      -7.859  31.047  23.312  1.00 90.75           O  
ATOM    312  CB  ARG A  28      -8.148  33.188  21.000  1.00 90.75           C  
ATOM    313  CG  ARG A  28      -8.508  34.656  20.719  1.00 90.75           C  
ATOM    314  CD  ARG A  28      -9.625  34.750  19.688  1.00 90.75           C  
ATOM    315  NE  ARG A  28      -9.930  36.156  19.375  1.00 90.75           N  
ATOM    316  CZ  ARG A  28     -10.938  36.562  18.609  1.00 90.75           C  
ATOM    317  NH1 ARG A  28     -11.758  35.688  18.047  1.00 90.75           N1+
ATOM    318  NH2 ARG A  28     -11.125  37.844  18.391  1.00 90.75           N  
ATOM    319  N   ALA A  29      -6.125  30.859  21.938  1.00 92.19           N  
ATOM    320  CA  ALA A  29      -5.922  29.438  22.203  1.00 92.19           C  
ATOM    321  C   ALA A  29      -4.441  29.125  22.391  1.00 92.19           C  
ATOM    322  O   ALA A  29      -3.844  28.375  21.609  1.00 92.19           O  
ATOM    323  CB  ALA A  29      -6.488  28.594  21.047  1.00 92.19           C  
ATOM    324  N   PRO A  30      -3.918  29.531  23.531  1.00 91.81           N  
ATOM    325  CA  PRO A  30      -2.479  29.391  23.766  1.00 91.81           C  
ATOM    326  C   PRO A  30      -2.061  27.938  23.984  1.00 91.81           C  
ATOM    327  O   PRO A  30      -0.886  27.594  23.828  1.00 91.81           O  
ATOM    328  CB  PRO A  30      -2.227  30.234  25.016  1.00 91.81           C  
ATOM    329  CG  PRO A  30      -3.551  30.297  25.703  1.00 91.81           C  
ATOM    330  CD  PRO A  30      -4.633  30.219  24.656  1.00 91.81           C  
ATOM    331  N   ASP A  31      -2.994  27.062  24.297  1.00 93.69           N  
ATOM    332  CA  ASP A  31      -2.658  25.672  24.641  1.00 93.69           C  
ATOM    333  C   ASP A  31      -2.770  24.766  23.422  1.00 93.69           C  
ATOM    334  O   ASP A  31      -2.637  23.547  23.547  1.00 93.69           O  
ATOM    335  CB  ASP A  31      -3.564  25.172  25.766  1.00 93.69           C  
ATOM    336  CG  ASP A  31      -5.039  25.219  25.406  1.00 93.69           C  
ATOM    337  OD1 ASP A  31      -5.473  26.203  24.750  1.00 93.69           O  
ATOM    338  OD2 ASP A  31      -5.777  24.297  25.797  1.00 93.69           O1-
ATOM    339  N   ARG A  32      -2.984  25.406  22.281  1.00 95.75           N  
ATOM    340  CA  ARG A  32      -3.176  24.609  21.078  1.00 95.75           C  
ATOM    341  C   ARG A  32      -2.102  24.922  20.047  1.00 95.75           C  
ATOM    342  O   ARG A  32      -1.540  26.016  20.031  1.00 95.75           O  
ATOM    343  CB  ARG A  32      -4.562  24.859  20.484  1.00 95.75           C  
ATOM    344  CG  ARG A  32      -5.707  24.500  21.422  1.00 95.75           C  
ATOM    345  CD  ARG A  32      -5.824  22.984  21.609  1.00 95.75           C  
ATOM    346  NE  ARG A  32      -6.992  22.641  22.422  1.00 95.75           N  
ATOM    347  CZ  ARG A  32      -6.977  21.797  23.453  1.00 95.75           C  
ATOM    348  NH1 ARG A  32      -5.848  21.203  23.828  1.00 95.75           N1+
ATOM    349  NH2 ARG A  32      -8.094  21.547  24.125  1.00 95.75           N  
ATOM    350  N   ILE A  33      -1.880  23.953  19.250  1.00 96.19           N  
ATOM    351  CA  ILE A  33      -0.968  24.141  18.125  1.00 96.19           C  
ATOM    352  C   ILE A  33      -1.763  24.500  16.875  1.00 96.19           C  
ATOM    353  O   ILE A  33      -2.830  23.938  16.625  1.00 96.19           O  
ATOM    354  CB  ILE A  33      -0.109  22.891  17.875  1.00 96.19           C  
ATOM    355  CG1 ILE A  33      -0.257  21.891  19.031  1.00 96.19           C  
ATOM    356  CG2 ILE A  33       1.359  23.266  17.672  1.00 96.19           C  
ATOM    357  CD1 ILE A  33       0.370  20.531  18.766  1.00 96.19           C  
ATOM    358  N   LEU A  34      -1.242  25.469  16.172  1.00 96.12           N  
ATOM    359  CA  LEU A  34      -1.884  25.953  14.945  1.00 96.12           C  
ATOM    360  C   LEU A  34      -1.441  25.125  13.742  1.00 96.12           C  
ATOM    361  O   LEU A  34      -0.278  25.188  13.344  1.00 96.12           O  
ATOM    362  CB  LEU A  34      -1.563  27.422  14.711  1.00 96.12           C  
ATOM    363  CG  LEU A  34      -1.819  28.375  15.891  1.00 96.12           C  
ATOM    364  CD1 LEU A  34      -1.400  29.797  15.531  1.00 96.12           C  
ATOM    365  CD2 LEU A  34      -3.287  28.328  16.297  1.00 96.12           C  
ATOM    366  N   VAL A  35      -2.434  24.422  13.141  1.00 96.75           N  
ATOM    367  CA  VAL A  35      -2.109  23.516  12.039  1.00 96.75           C  
ATOM    368  C   VAL A  35      -2.945  23.859  10.812  1.00 96.75           C  
ATOM    369  O   VAL A  35      -4.164  24.031  10.914  1.00 96.75           O  
ATOM    370  CB  VAL A  35      -2.340  22.031  12.438  1.00 96.75           C  
ATOM    371  CG1 VAL A  35      -2.035  21.109  11.266  1.00 96.75           C  
ATOM    372  CG2 VAL A  35      -1.482  21.672  13.648  1.00 96.75           C  
ATOM    373  N   ILE A  36      -2.248  24.078   9.719  1.00 96.19           N  
ATOM    374  CA  ILE A  36      -2.914  24.188   8.422  1.00 96.19           C  
ATOM    375  C   ILE A  36      -2.842  22.859   7.684  1.00 96.19           C  
ATOM    376  O   ILE A  36      -1.751  22.375   7.371  1.00 96.19           O  
ATOM    377  CB  ILE A  36      -2.289  25.312   7.562  1.00 96.19           C  
ATOM    378  CG1 ILE A  36      -2.322  26.656   8.320  1.00 96.19           C  
ATOM    379  CG2 ILE A  36      -3.012  25.438   6.219  1.00 96.19           C  
ATOM    380  CD1 ILE A  36      -3.727  27.156   8.609  1.00 96.19           C  
ATOM    381  N   CYS A  37      -3.967  22.297   7.480  1.00 95.56           N  
ATOM    382  CA  CYS A  37      -4.059  20.984   6.840  1.00 95.56           C  
ATOM    383  C   CYS A  37      -4.691  21.094   5.461  1.00 95.56           C  
ATOM    384  O   CYS A  37      -5.859  21.469   5.336  1.00 95.56           O  
ATOM    385  CB  CYS A  37      -4.867  20.016   7.707  1.00 95.56           C  
ATOM    386  SG  CYS A  37      -4.863  18.312   7.102  1.00 95.56           S  
ATOM    387  N   GLU A  38      -3.881  20.688   4.457  1.00 94.00           N  
ATOM    388  CA  GLU A  38      -4.355  20.812   3.084  1.00 94.00           C  
ATOM    389  C   GLU A  38      -4.262  19.484   2.344  1.00 94.00           C  
ATOM    390  O   GLU A  38      -3.418  18.641   2.666  1.00 94.00           O  
ATOM    391  CB  GLU A  38      -3.561  21.891   2.336  1.00 94.00           C  
ATOM    392  CG  GLU A  38      -3.693  23.281   2.936  1.00 94.00           C  
ATOM    393  CD  GLU A  38      -2.895  24.328   2.186  1.00 94.00           C  
ATOM    394  OE1 GLU A  38      -3.418  25.453   1.967  1.00 94.00           O  
ATOM    395  OE2 GLU A  38      -1.736  24.047   1.814  1.00 94.00           O1-
ATOM    396  N   LYS A  39      -5.117  19.375   1.401  1.00 93.38           N  
ATOM    397  CA  LYS A  39      -5.098  18.188   0.559  1.00 93.38           C  
ATOM    398  C   LYS A  39      -3.932  18.219  -0.424  1.00 93.38           C  
ATOM    399  O   LYS A  39      -3.643  19.266  -1.012  1.00 93.38           O  
ATOM    400  CB  LYS A  39      -6.418  18.047  -0.201  1.00 93.38           C  
ATOM    401  CG  LYS A  39      -6.598  16.703  -0.884  1.00 93.38           C  
ATOM    402  CD  LYS A  39      -8.000  16.547  -1.458  1.00 93.38           C  
ATOM    403  CE  LYS A  39      -8.188  17.391  -2.711  1.00 93.38           C  
ATOM    404  NZ  LYS A  39      -9.438  17.016  -3.445  1.00 93.38           N1+
ATOM    405  N   ALA A  40      -3.248  17.125  -0.541  1.00 91.06           N  
ATOM    406  CA  ALA A  40      -2.193  17.047  -1.548  1.00 91.06           C  
ATOM    407  C   ALA A  40      -2.756  17.266  -2.949  1.00 91.06           C  
ATOM    408  O   ALA A  40      -3.895  16.875  -3.236  1.00 91.06           O  
ATOM    409  CB  ALA A  40      -1.484  15.688  -1.468  1.00 91.06           C  
ATOM    410  N   GLU A  41      -1.881  17.734  -3.803  1.00 84.75           N  
ATOM    411  CA  GLU A  41      -2.307  17.984  -5.176  1.00 84.75           C  
ATOM    412  C   GLU A  41      -2.695  16.703  -5.879  1.00 84.75           C  
ATOM    413  O   GLU A  41      -1.979  15.695  -5.793  1.00 84.75           O  
ATOM    414  CB  GLU A  41      -1.202  18.703  -5.957  1.00 84.75           C  
ATOM    415  CG  GLU A  41      -1.698  19.438  -7.199  1.00 84.75           C  
ATOM    416  CD  GLU A  41      -0.617  20.250  -7.895  1.00 84.75           C  
ATOM    417  OE1 GLU A  41      -0.917  20.906  -8.906  1.00 84.75           O  
ATOM    418  OE2 GLU A  41       0.540  20.203  -7.418  1.00 84.75           O1-
ATOM    419  N   ASN A  42      -3.836  16.578  -6.453  1.00 80.50           N  
ATOM    420  CA  ASN A  42      -4.312  15.477  -7.277  1.00 80.50           C  
ATOM    421  C   ASN A  42      -4.688  14.266  -6.426  1.00 80.50           C  
ATOM    422  O   ASN A  42      -4.758  13.141  -6.934  1.00 80.50           O  
ATOM    423  CB  ASN A  42      -3.262  15.086  -8.320  1.00 80.50           C  
ATOM    424  CG  ASN A  42      -2.947  16.219  -9.281  1.00 80.50           C  
ATOM    425  ND2 ASN A  42      -1.691  16.312  -9.695  1.00 80.50           N  
ATOM    426  OD1 ASN A  42      -3.828  17.000  -9.641  1.00 80.50           O  
ATOM    427  N   SER A  43      -4.770  14.516  -5.121  1.00 87.31           N  
ATOM    428  CA  SER A  43      -5.223  13.414  -4.281  1.00 87.31           C  
ATOM    429  C   SER A  43      -6.684  13.070  -4.555  1.00 87.31           C  
ATOM    430  O   SER A  43      -7.512  13.969  -4.738  1.00 87.31           O  
ATOM    431  CB  SER A  43      -5.039  13.758  -2.801  1.00 87.31           C  
ATOM    432  OG  SER A  43      -5.602  12.750  -1.978  1.00 87.31           O  
ATOM    433  N   PRO A  44      -7.020  11.820  -4.621  1.00 85.06           N  
ATOM    434  CA  PRO A  44      -8.391  11.414  -4.953  1.00 85.06           C  
ATOM    435  C   PRO A  44      -9.344  11.547  -3.771  1.00 85.06           C  
ATOM    436  O   PRO A  44     -10.547  11.289  -3.912  1.00 85.06           O  
ATOM    437  CB  PRO A  44      -8.227   9.945  -5.367  1.00 85.06           C  
ATOM    438  CG  PRO A  44      -7.055   9.453  -4.586  1.00 85.06           C  
ATOM    439  CD  PRO A  44      -6.098  10.594  -4.391  1.00 85.06           C  
ATOM    440  N   VAL A  45      -8.906  12.016  -2.639  1.00 89.75           N  
ATOM    441  CA  VAL A  45      -9.750  12.094  -1.450  1.00 89.75           C  
ATOM    442  C   VAL A  45     -10.508  13.414  -1.437  1.00 89.75           C  
ATOM    443  O   VAL A  45     -10.086  14.391  -2.066  1.00 89.75           O  
ATOM    444  CB  VAL A  45      -8.922  11.938  -0.156  1.00 89.75           C  
ATOM    445  CG1 VAL A  45      -8.367  10.523  -0.036  1.00 89.75           C  
ATOM    446  CG2 VAL A  45      -7.793  12.969  -0.122  1.00 89.75           C  
ATOM    447  N   PRO A  46     -11.586  13.445  -0.772  1.00 91.50           N  
ATOM    448  CA  PRO A  46     -12.383  14.680  -0.708  1.00 91.50           C  
ATOM    449  C   PRO A  46     -11.664  15.805   0.041  1.00 91.50           C  
ATOM    450  O   PRO A  46     -10.766  15.539   0.847  1.00 91.50           O  
ATOM    451  CB  PRO A  46     -13.648  14.250   0.035  1.00 91.50           C  
ATOM    452  CG  PRO A  46     -13.711  12.766  -0.154  1.00 91.50           C  
ATOM    453  CD  PRO A  46     -12.312  12.234  -0.244  1.00 91.50           C  
ATOM    454  N   ASP A  47     -12.141  16.969  -0.261  1.00 91.75           N  
ATOM    455  CA  ASP A  47     -11.594  18.141   0.415  1.00 91.75           C  
ATOM    456  C   ASP A  47     -12.164  18.281   1.826  1.00 91.75           C  
ATOM    457  O   ASP A  47     -13.289  17.844   2.094  1.00 91.75           O  
ATOM    458  CB  ASP A  47     -11.891  19.422  -0.391  1.00 91.75           C  
ATOM    459  CG  ASP A  47     -11.141  19.469  -1.713  1.00 91.75           C  
ATOM    460  OD1 ASP A  47      -9.906  19.250  -1.727  1.00 91.75           O  
ATOM    461  OD2 ASP A  47     -11.789  19.719  -2.750  1.00 91.75           O1-
ATOM    462  N   LEU A  48     -11.398  18.844   2.678  1.00 91.50           N  
ATOM    463  CA  LEU A  48     -11.867  19.219   4.008  1.00 91.50           C  
ATOM    464  C   LEU A  48     -12.703  20.484   3.947  1.00 91.50           C  
ATOM    465  O   LEU A  48     -12.445  21.359   3.115  1.00 91.50           O  
ATOM    466  CB  LEU A  48     -10.680  19.406   4.957  1.00 91.50           C  
ATOM    467  CG  LEU A  48      -9.961  18.141   5.418  1.00 91.50           C  
ATOM    468  CD1 LEU A  48      -8.625  18.484   6.062  1.00 91.50           C  
ATOM    469  CD2 LEU A  48     -10.836  17.344   6.383  1.00 91.50           C  
ATOM    470  N   ASP A  49     -13.633  20.594   4.781  1.00 88.94           N  
ATOM    471  CA  ASP A  49     -14.422  21.812   4.871  1.00 88.94           C  
ATOM    472  C   ASP A  49     -13.594  22.953   5.441  1.00 88.94           C  
ATOM    473  O   ASP A  49     -13.750  24.109   5.027  1.00 88.94           O  
ATOM    474  CB  ASP A  49     -15.672  21.578   5.730  1.00 88.94           C  
ATOM    475  CG  ASP A  49     -15.352  20.984   7.090  1.00 88.94           C  
ATOM    476  OD1 ASP A  49     -14.297  20.344   7.238  1.00 88.94           O  
ATOM    477  OD2 ASP A  49     -16.172  21.156   8.023  1.00 88.94           O1-
ATOM    478  N   LYS A  50     -12.766  22.625   6.371  1.00 89.94           N  
ATOM    479  CA  LYS A  50     -11.859  23.594   6.977  1.00 89.94           C  
ATOM    480  C   LYS A  50     -10.414  23.109   6.914  1.00 89.94           C  
ATOM    481  O   LYS A  50     -10.141  21.922   7.109  1.00 89.94           O  
ATOM    482  CB  LYS A  50     -12.258  23.875   8.430  1.00 89.94           C  
ATOM    483  CG  LYS A  50     -13.648  24.469   8.586  1.00 89.94           C  
ATOM    484  CD  LYS A  50     -13.953  24.797  10.039  1.00 89.94           C  
ATOM    485  CE  LYS A  50     -15.359  25.359  10.203  1.00 89.94           C  
ATOM    486  NZ  LYS A  50     -15.688  25.609  11.641  1.00 89.94           N1+
ATOM    487  N   SER A  51      -9.547  24.047   6.734  1.00 92.81           N  
ATOM    488  CA  SER A  51      -8.141  23.688   6.613  1.00 92.81           C  
ATOM    489  C   SER A  51      -7.355  24.078   7.859  1.00 92.81           C  
ATOM    490  O   SER A  51      -6.203  23.672   8.023  1.00 92.81           O  
ATOM    491  CB  SER A  51      -7.520  24.344   5.379  1.00 92.81           C  
ATOM    492  OG  SER A  51      -7.613  25.750   5.457  1.00 92.81           O  
ATOM    493  N   LYS A  52      -7.949  24.875   8.719  1.00 94.44           N  
ATOM    494  CA  LYS A  52      -7.262  25.375   9.898  1.00 94.44           C  
ATOM    495  C   LYS A  52      -7.684  24.609  11.148  1.00 94.44           C  
ATOM    496  O   LYS A  52      -8.875  24.547  11.469  1.00 94.44           O  
ATOM    497  CB  LYS A  52      -7.531  26.875  10.086  1.00 94.44           C  
ATOM    498  CG  LYS A  52      -7.109  27.719   8.898  1.00 94.44           C  
ATOM    499  CD  LYS A  52      -7.406  29.203   9.133  1.00 94.44           C  
ATOM    500  CE  LYS A  52      -6.961  30.062   7.957  1.00 94.44           C  
ATOM    501  NZ  LYS A  52      -7.227  31.516   8.203  1.00 94.44           N1+
ATOM    502  N   PHE A  53      -6.664  24.141  11.875  1.00 95.44           N  
ATOM    503  CA  PHE A  53      -6.961  23.297  13.031  1.00 95.44           C  
ATOM    504  C   PHE A  53      -6.215  23.797  14.266  1.00 95.44           C  
ATOM    505  O   PHE A  53      -5.051  24.203  14.172  1.00 95.44           O  
ATOM    506  CB  PHE A  53      -6.594  21.844  12.742  1.00 95.44           C  
ATOM    507  CG  PHE A  53      -7.469  21.188  11.711  1.00 95.44           C  
ATOM    508  CD1 PHE A  53      -8.562  20.406  12.102  1.00 95.44           C  
ATOM    509  CD2 PHE A  53      -7.203  21.344  10.359  1.00 95.44           C  
ATOM    510  CE1 PHE A  53      -9.375  19.797  11.148  1.00 95.44           C  
ATOM    511  CE2 PHE A  53      -8.016  20.734   9.398  1.00 95.44           C  
ATOM    512  CZ  PHE A  53      -9.094  19.969   9.797  1.00 95.44           C  
ATOM    513  N   LEU A  54      -6.922  23.828  15.367  1.00 96.12           N  
ATOM    514  CA  LEU A  54      -6.316  23.969  16.688  1.00 96.12           C  
ATOM    515  C   LEU A  54      -6.152  22.609  17.359  1.00 96.12           C  
ATOM    516  O   LEU A  54      -7.125  22.047  17.859  1.00 96.12           O  
ATOM    517  CB  LEU A  54      -7.164  24.891  17.578  1.00 96.12           C  
ATOM    518  CG  LEU A  54      -7.371  26.312  17.062  1.00 96.12           C  
ATOM    519  CD1 LEU A  54      -8.391  27.047  17.938  1.00 96.12           C  
ATOM    520  CD2 LEU A  54      -6.047  27.078  17.047  1.00 96.12           C  
ATOM    521  N   VAL A  55      -4.953  22.156  17.438  1.00 96.38           N  
ATOM    522  CA  VAL A  55      -4.695  20.766  17.812  1.00 96.38           C  
ATOM    523  C   VAL A  55      -4.031  20.719  19.188  1.00 96.38           C  
ATOM    524  O   VAL A  55      -3.082  21.469  19.453  1.00 96.38           O  
ATOM    525  CB  VAL A  55      -3.811  20.062  16.766  1.00 96.38           C  
ATOM    526  CG1 VAL A  55      -3.576  18.594  17.156  1.00 96.38           C  
ATOM    527  CG2 VAL A  55      -4.449  20.141  15.375  1.00 96.38           C  
ATOM    528  N   PRO A  56      -4.527  19.844  20.016  1.00 95.62           N  
ATOM    529  CA  PRO A  56      -3.818  19.656  21.281  1.00 95.62           C  
ATOM    530  C   PRO A  56      -2.393  19.141  21.094  1.00 95.62           C  
ATOM    531  O   PRO A  56      -2.154  18.266  20.250  1.00 95.62           O  
ATOM    532  CB  PRO A  56      -4.676  18.625  22.016  1.00 95.62           C  
ATOM    533  CG  PRO A  56      -5.840  18.375  21.125  1.00 95.62           C  
ATOM    534  CD  PRO A  56      -5.617  19.125  19.844  1.00 95.62           C  
ATOM    535  N   PRO A  57      -1.516  19.672  21.891  1.00 94.56           N  
ATOM    536  CA  PRO A  57      -0.111  19.297  21.734  1.00 94.56           C  
ATOM    537  C   PRO A  57       0.125  17.797  21.953  1.00 94.56           C  
ATOM    538  O   PRO A  57       1.078  17.234  21.422  1.00 94.56           O  
ATOM    539  CB  PRO A  57       0.607  20.125  22.781  1.00 94.56           C  
ATOM    540  CG  PRO A  57      -0.350  21.234  23.109  1.00 94.56           C  
ATOM    541  CD  PRO A  57      -1.735  20.781  22.750  1.00 94.56           C  
ATOM    542  N   ASP A  58      -0.679  17.141  22.703  1.00 93.88           N  
ATOM    543  CA  ASP A  58      -0.451  15.742  23.047  1.00 93.88           C  
ATOM    544  C   ASP A  58      -1.169  14.812  22.062  1.00 93.88           C  
ATOM    545  O   ASP A  58      -1.128  13.586  22.219  1.00 93.88           O  
ATOM    546  CB  ASP A  58      -0.913  15.453  24.469  1.00 93.88           C  
ATOM    547  CG  ASP A  58      -2.383  15.766  24.688  1.00 93.88           C  
ATOM    548  OD1 ASP A  58      -2.965  16.547  23.922  1.00 93.88           O  
ATOM    549  OD2 ASP A  58      -2.965  15.211  25.656  1.00 93.88           O1-
ATOM    550  N   ALA A  59      -1.742  15.430  21.094  1.00 94.56           N  
ATOM    551  CA  ALA A  59      -2.350  14.602  20.062  1.00 94.56           C  
ATOM    552  C   ALA A  59      -1.282  13.883  19.234  1.00 94.56           C  
ATOM    553  O   ALA A  59      -0.214  14.438  18.984  1.00 94.56           O  
ATOM    554  CB  ALA A  59      -3.238  15.445  19.156  1.00 94.56           C  
ATOM    555  N   THR A  60      -1.611  12.664  18.844  1.00 94.81           N  
ATOM    556  CA  THR A  60      -0.706  11.930  17.969  1.00 94.81           C  
ATOM    557  C   THR A  60      -1.093  12.125  16.500  1.00 94.81           C  
ATOM    558  O   THR A  60      -2.217  12.531  16.203  1.00 94.81           O  
ATOM    559  CB  THR A  60      -0.701  10.422  18.297  1.00 94.81           C  
ATOM    560  CG2 THR A  60      -0.374  10.195  19.766  1.00 94.81           C  
ATOM    561  OG1 THR A  60      -1.992   9.875  18.016  1.00 94.81           O  
ATOM    562  N   VAL A  61      -0.144  11.844  15.680  1.00 95.25           N  
ATOM    563  CA  VAL A  61      -0.407  11.906  14.242  1.00 95.25           C  
ATOM    564  C   VAL A  61      -1.559  10.969  13.891  1.00 95.25           C  
ATOM    565  O   VAL A  61      -2.453  11.328  13.125  1.00 95.25           O  
ATOM    566  CB  VAL A  61       0.849  11.539  13.422  1.00 95.25           C  
ATOM    567  CG1 VAL A  61       0.486  11.312  11.953  1.00 95.25           C  
ATOM    568  CG2 VAL A  61       1.907  12.633  13.555  1.00 95.25           C  
ATOM    569  N   GLY A  62      -1.488   9.812  14.461  1.00 93.38           N  
ATOM    570  CA  GLY A  62      -2.576   8.875  14.234  1.00 93.38           C  
ATOM    571  C   GLY A  62      -3.932   9.430  14.633  1.00 93.38           C  
ATOM    572  O   GLY A  62      -4.906   9.289  13.891  1.00 93.38           O  
ATOM    573  N   GLY A  63      -3.941   9.977  15.742  1.00 91.62           N  
ATOM    574  CA  GLY A  63      -5.180  10.594  16.188  1.00 91.62           C  
ATOM    575  C   GLY A  63      -5.652  11.711  15.289  1.00 91.62           C  
ATOM    576  O   GLY A  63      -6.848  11.836  15.016  1.00 91.62           O  
ATOM    577  N   PHE A  64      -4.734  12.492  14.883  1.00 94.44           N  
ATOM    578  CA  PHE A  64      -5.062  13.570  13.961  1.00 94.44           C  
ATOM    579  C   PHE A  64      -5.633  13.023  12.664  1.00 94.44           C  
ATOM    580  O   PHE A  64      -6.633  13.531  12.148  1.00 94.44           O  
ATOM    581  CB  PHE A  64      -3.824  14.430  13.672  1.00 94.44           C  
ATOM    582  CG  PHE A  64      -4.102  15.617  12.797  1.00 94.44           C  
ATOM    583  CD1 PHE A  64      -3.586  15.688  11.508  1.00 94.44           C  
ATOM    584  CD2 PHE A  64      -4.879  16.672  13.266  1.00 94.44           C  
ATOM    585  CE1 PHE A  64      -3.840  16.781  10.695  1.00 94.44           C  
ATOM    586  CE2 PHE A  64      -5.137  17.781  12.453  1.00 94.44           C  
ATOM    587  CZ  PHE A  64      -4.617  17.828  11.172  1.00 94.44           C  
ATOM    588  N   LEU A  65      -5.043  12.000  12.172  1.00 93.69           N  
ATOM    589  CA  LEU A  65      -5.508  11.375  10.938  1.00 93.69           C  
ATOM    590  C   LEU A  65      -6.922  10.828  11.109  1.00 93.69           C  
ATOM    591  O   LEU A  65      -7.738  10.906  10.188  1.00 93.69           O  
ATOM    592  CB  LEU A  65      -4.562  10.250  10.523  1.00 93.69           C  
ATOM    593  CG  LEU A  65      -3.318  10.664   9.734  1.00 93.69           C  
ATOM    594  CD1 LEU A  65      -2.365   9.484   9.586  1.00 93.69           C  
ATOM    595  CD2 LEU A  65      -3.709  11.227   8.367  1.00 93.69           C  
ATOM    596  N   VAL A  66      -7.168  10.289  12.227  1.00 90.50           N  
ATOM    597  CA  VAL A  66      -8.508   9.789  12.508  1.00 90.50           C  
ATOM    598  C   VAL A  66      -9.508  10.945  12.461  1.00 90.50           C  
ATOM    599  O   VAL A  66     -10.602  10.805  11.914  1.00 90.50           O  
ATOM    600  CB  VAL A  66      -8.578   9.086  13.883  1.00 90.50           C  
ATOM    601  CG1 VAL A  66     -10.031   8.836  14.289  1.00 90.50           C  
ATOM    602  CG2 VAL A  66      -7.797   7.773  13.844  1.00 90.50           C  
ATOM    603  N   SER A  67      -9.148  12.047  12.992  1.00 91.50           N  
ATOM    604  CA  SER A  67     -10.008  13.234  12.977  1.00 91.50           C  
ATOM    605  C   SER A  67     -10.266  13.703  11.547  1.00 91.50           C  
ATOM    606  O   SER A  67     -11.391  14.094  11.219  1.00 91.50           O  
ATOM    607  CB  SER A  67      -9.367  14.367  13.781  1.00 91.50           C  
ATOM    608  OG  SER A  67      -9.297  14.023  15.156  1.00 91.50           O  
ATOM    609  N   ILE A  68      -9.250  13.648  10.766  1.00 92.44           N  
ATOM    610  CA  ILE A  68      -9.383  14.047   9.367  1.00 92.44           C  
ATOM    611  C   ILE A  68     -10.281  13.055   8.633  1.00 92.44           C  
ATOM    612  O   ILE A  68     -11.180  13.453   7.883  1.00 92.44           O  
ATOM    613  CB  ILE A  68      -8.008  14.148   8.672  1.00 92.44           C  
ATOM    614  CG1 ILE A  68      -7.141  15.211   9.359  1.00 92.44           C  
ATOM    615  CG2 ILE A  68      -8.180  14.469   7.180  1.00 92.44           C  
ATOM    616  CD1 ILE A  68      -7.770  16.594   9.406  1.00 92.44           C  
ATOM    617  N   ARG A  69      -9.992  11.891   8.867  1.00 90.81           N  
ATOM    618  CA  ARG A  69     -10.750  10.844   8.180  1.00 90.81           C  
ATOM    619  C   ARG A  69     -12.234  10.953   8.484  1.00 90.81           C  
ATOM    620  O   ARG A  69     -13.070  10.719   7.605  1.00 90.81           O  
ATOM    621  CB  ARG A  69     -10.234   9.461   8.594  1.00 90.81           C  
ATOM    622  CG  ARG A  69     -10.727   8.336   7.699  1.00 90.81           C  
ATOM    623  CD  ARG A  69     -10.070   7.008   8.055  1.00 90.81           C  
ATOM    624  NE  ARG A  69     -10.633   5.902   7.285  1.00 90.81           N  
ATOM    625  CZ  ARG A  69     -10.055   5.348   6.223  1.00 90.81           C  
ATOM    626  NH1 ARG A  69      -8.883   5.781   5.785  1.00 90.81           N1+
ATOM    627  NH2 ARG A  69     -10.656   4.348   5.594  1.00 90.81           N  
ATOM    628  N   ARG A  70     -12.555  11.297   9.617  1.00 88.12           N  
ATOM    629  CA  ARG A  70     -13.953  11.438  10.023  1.00 88.12           C  
ATOM    630  C   ARG A  70     -14.617  12.602   9.297  1.00 88.12           C  
ATOM    631  O   ARG A  70     -15.844  12.648   9.180  1.00 88.12           O  
ATOM    632  CB  ARG A  70     -14.055  11.641  11.539  1.00 88.12           C  
ATOM    633  CG  ARG A  70     -13.820  10.375  12.344  1.00 88.12           C  
ATOM    634  CD  ARG A  70     -13.930  10.633  13.844  1.00 88.12           C  
ATOM    635  NE  ARG A  70     -13.789   9.398  14.609  1.00 88.12           N  
ATOM    636  CZ  ARG A  70     -13.672   9.336  15.930  1.00 88.12           C  
ATOM    637  NH1 ARG A  70     -13.680  10.445  16.672  1.00 88.12           N1+
ATOM    638  NH2 ARG A  70     -13.547   8.164  16.531  1.00 88.12           N  
ATOM    639  N   ARG A  71     -13.844  13.430   8.852  1.00 89.38           N  
ATOM    640  CA  ARG A  71     -14.375  14.648   8.242  1.00 89.38           C  
ATOM    641  C   ARG A  71     -14.484  14.500   6.730  1.00 89.38           C  
ATOM    642  O   ARG A  71     -15.164  15.297   6.074  1.00 89.38           O  
ATOM    643  CB  ARG A  71     -13.492  15.852   8.594  1.00 89.38           C  
ATOM    644  CG  ARG A  71     -13.602  16.297  10.047  1.00 89.38           C  
ATOM    645  CD  ARG A  71     -12.531  17.312  10.398  1.00 89.38           C  
ATOM    646  NE  ARG A  71     -12.664  17.781  11.781  1.00 89.38           N  
ATOM    647  CZ  ARG A  71     -12.312  17.078  12.852  1.00 89.38           C  
ATOM    648  NH1 ARG A  71     -11.789  15.859  12.727  1.00 89.38           N1+
ATOM    649  NH2 ARG A  71     -12.477  17.594  14.062  1.00 89.38           N  
ATOM    650  N   ILE A  72     -13.727  13.469   6.363  1.00 89.38           N  
ATOM    651  CA  ILE A  72     -13.805  13.242   4.926  1.00 89.38           C  
ATOM    652  C   ILE A  72     -14.492  11.906   4.652  1.00 89.38           C  
ATOM    653  O   ILE A  72     -14.391  10.969   5.453  1.00 89.38           O  
ATOM    654  CB  ILE A  72     -12.398  13.266   4.277  1.00 89.38           C  
ATOM    655  CG1 ILE A  72     -11.547  12.102   4.805  1.00 89.38           C  
ATOM    656  CG2 ILE A  72     -11.711  14.609   4.527  1.00 89.38           C  
ATOM    657  CD1 ILE A  72     -10.180  11.992   4.145  1.00 89.38           C  
ATOM    658  N   THR A  73     -15.516  11.805   3.898  1.00 83.44           N  
ATOM    659  CA  THR A  73     -16.188  10.547   3.551  1.00 83.44           C  
ATOM    660  C   THR A  73     -15.258   9.664   2.713  1.00 83.44           C  
ATOM    661  O   THR A  73     -14.922  10.008   1.579  1.00 83.44           O  
ATOM    662  CB  THR A  73     -17.484  10.805   2.785  1.00 83.44           C  
ATOM    663  CG2 THR A  73     -18.281   9.508   2.592  1.00 83.44           C  
ATOM    664  OG1 THR A  73     -18.297  11.734   3.521  1.00 83.44           O  
ATOM    665  N   MET A  74     -14.766   8.617   3.441  1.00 82.25           N  
ATOM    666  CA  MET A  74     -13.898   7.695   2.711  1.00 82.25           C  
ATOM    667  C   MET A  74     -14.219   6.250   3.068  1.00 82.25           C  
ATOM    668  O   MET A  74     -14.656   5.961   4.184  1.00 82.25           O  
ATOM    669  CB  MET A  74     -12.430   7.996   3.004  1.00 82.25           C  
ATOM    670  CG  MET A  74     -11.938   9.305   2.402  1.00 82.25           C  
ATOM    671  SD  MET A  74     -10.172   9.625   2.766  1.00 82.25           S  
ATOM    672  CE  MET A  74      -9.398   8.297   1.803  1.00 82.25           C  
ATOM    673  N   GLU A  75     -13.914   5.406   2.070  1.00 80.19           N  
ATOM    674  CA  GLU A  75     -14.117   3.979   2.293  1.00 80.19           C  
ATOM    675  C   GLU A  75     -13.102   3.430   3.293  1.00 80.19           C  
ATOM    676  O   GLU A  75     -11.961   3.887   3.340  1.00 80.19           O  
ATOM    677  CB  GLU A  75     -14.023   3.211   0.971  1.00 80.19           C  
ATOM    678  CG  GLU A  75     -15.094   3.586  -0.037  1.00 80.19           C  
ATOM    679  CD  GLU A  75     -14.609   4.551  -1.104  1.00 80.19           C  
ATOM    680  OE1 GLU A  75     -15.375   4.852  -2.051  1.00 80.19           O  
ATOM    681  OE2 GLU A  75     -13.453   5.016  -0.995  1.00 80.19           O1-
ATOM    682  N   ALA A  76     -13.523   2.383   4.000  1.00 77.62           N  
ATOM    683  CA  ALA A  76     -12.719   1.821   5.082  1.00 77.62           C  
ATOM    684  C   ALA A  76     -11.438   1.198   4.539  1.00 77.62           C  
ATOM    685  O   ALA A  76     -10.406   1.185   5.223  1.00 77.62           O  
ATOM    686  CB  ALA A  76     -13.523   0.783   5.859  1.00 77.62           C  
ATOM    687  N   GLU A  77     -11.477   0.792   3.352  1.00 81.56           N  
ATOM    688  CA  GLU A  77     -10.352   0.038   2.812  1.00 81.56           C  
ATOM    689  C   GLU A  77      -9.328   0.964   2.164  1.00 81.56           C  
ATOM    690  O   GLU A  77      -8.266   0.514   1.717  1.00 81.56           O  
ATOM    691  CB  GLU A  77     -10.836  -1.002   1.798  1.00 81.56           C  
ATOM    692  CG  GLU A  77     -11.633  -0.410   0.644  1.00 81.56           C  
ATOM    693  CD  GLU A  77     -13.125  -0.345   0.917  1.00 81.56           C  
ATOM    694  OE1 GLU A  77     -13.914  -0.187  -0.044  1.00 81.56           O  
ATOM    695  OE2 GLU A  77     -13.516  -0.453   2.102  1.00 81.56           O1-
ATOM    696  N   LYS A  78      -9.703   2.230   2.137  1.00 86.25           N  
ATOM    697  CA  LYS A  78      -8.766   3.193   1.572  1.00 86.25           C  
ATOM    698  C   LYS A  78      -7.898   3.822   2.662  1.00 86.25           C  
ATOM    699  O   LYS A  78      -8.383   4.094   3.764  1.00 86.25           O  
ATOM    700  CB  LYS A  78      -9.508   4.281   0.799  1.00 86.25           C  
ATOM    701  CG  LYS A  78     -10.141   3.799  -0.498  1.00 86.25           C  
ATOM    702  CD  LYS A  78     -10.758   4.949  -1.281  1.00 86.25           C  
ATOM    703  CE  LYS A  78     -11.328   4.480  -2.611  1.00 86.25           C  
ATOM    704  NZ  LYS A  78     -11.969   5.598  -3.367  1.00 86.25           N1+
ATOM    705  N   ALA A  79      -6.664   4.051   2.311  1.00 91.56           N  
ATOM    706  CA  ALA A  79      -5.715   4.574   3.289  1.00 91.56           C  
ATOM    707  C   ALA A  79      -5.578   6.090   3.170  1.00 91.56           C  
ATOM    708  O   ALA A  79      -5.836   6.656   2.105  1.00 91.56           O  
ATOM    709  CB  ALA A  79      -4.352   3.904   3.119  1.00 91.56           C  
ATOM    710  N   LEU A  80      -5.270   6.680   4.277  1.00 93.94           N  
ATOM    711  CA  LEU A  80      -5.012   8.109   4.375  1.00 93.94           C  
ATOM    712  C   LEU A  80      -3.629   8.375   4.961  1.00 93.94           C  
ATOM    713  O   LEU A  80      -3.252   7.773   5.969  1.00 93.94           O  
ATOM    714  CB  LEU A  80      -6.082   8.797   5.230  1.00 93.94           C  
ATOM    715  CG  LEU A  80      -6.074  10.328   5.230  1.00 93.94           C  
ATOM    716  CD1 LEU A  80      -6.531  10.859   3.877  1.00 93.94           C  
ATOM    717  CD2 LEU A  80      -6.961  10.859   6.348  1.00 93.94           C  
ATOM    718  N   PHE A  81      -2.881   9.289   4.320  1.00 95.12           N  
ATOM    719  CA  PHE A  81      -1.513   9.570   4.738  1.00 95.12           C  
ATOM    720  C   PHE A  81      -1.333  11.055   5.035  1.00 95.12           C  
ATOM    721  O   PHE A  81      -1.964  11.898   4.398  1.00 95.12           O  
ATOM    722  CB  PHE A  81      -0.518   9.125   3.660  1.00 95.12           C  
ATOM    723  CG  PHE A  81      -0.584   7.656   3.342  1.00 95.12           C  
ATOM    724  CD1 PHE A  81       0.215   6.746   4.020  1.00 95.12           C  
ATOM    725  CD2 PHE A  81      -1.448   7.184   2.359  1.00 95.12           C  
ATOM    726  CE1 PHE A  81       0.156   5.387   3.727  1.00 95.12           C  
ATOM    727  CE2 PHE A  81      -1.513   5.828   2.061  1.00 95.12           C  
ATOM    728  CZ  PHE A  81      -0.709   4.930   2.744  1.00 95.12           C  
ATOM    729  N   LEU A  82      -0.519  11.289   6.027  1.00 95.31           N  
ATOM    730  CA  LEU A  82      -0.148  12.656   6.387  1.00 95.31           C  
ATOM    731  C   LEU A  82       1.300  12.945   6.004  1.00 95.31           C  
ATOM    732  O   LEU A  82       2.182  12.109   6.223  1.00 95.31           O  
ATOM    733  CB  LEU A  82      -0.346  12.883   7.887  1.00 95.31           C  
ATOM    734  CG  LEU A  82      -0.289  14.336   8.359  1.00 95.31           C  
ATOM    735  CD1 LEU A  82      -1.574  15.070   7.988  1.00 95.31           C  
ATOM    736  CD2 LEU A  82      -0.052  14.398   9.867  1.00 95.31           C  
ATOM    737  N   PHE A  83       1.485  14.109   5.426  1.00 94.81           N  
ATOM    738  CA  PHE A  83       2.836  14.508   5.047  1.00 94.81           C  
ATOM    739  C   PHE A  83       3.246  15.789   5.770  1.00 94.81           C  
ATOM    740  O   PHE A  83       2.457  16.734   5.871  1.00 94.81           O  
ATOM    741  CB  PHE A  83       2.934  14.703   3.531  1.00 94.81           C  
ATOM    742  CG  PHE A  83       2.629  13.469   2.738  1.00 94.81           C  
ATOM    743  CD1 PHE A  83       3.623  12.531   2.471  1.00 94.81           C  
ATOM    744  CD2 PHE A  83       1.347  13.234   2.256  1.00 94.81           C  
ATOM    745  CE1 PHE A  83       3.344  11.383   1.736  1.00 94.81           C  
ATOM    746  CE2 PHE A  83       1.060  12.086   1.521  1.00 94.81           C  
ATOM    747  CZ  PHE A  83       2.059  11.164   1.262  1.00 94.81           C  
ATOM    748  N   VAL A  84       4.340  15.797   6.285  1.00 93.38           N  
ATOM    749  CA  VAL A  84       5.020  17.000   6.762  1.00 93.38           C  
ATOM    750  C   VAL A  84       6.320  17.203   5.984  1.00 93.38           C  
ATOM    751  O   VAL A  84       7.258  16.406   6.117  1.00 93.38           O  
ATOM    752  CB  VAL A  84       5.312  16.922   8.281  1.00 93.38           C  
ATOM    753  CG1 VAL A  84       5.906  18.234   8.781  1.00 93.38           C  
ATOM    754  CG2 VAL A  84       4.039  16.578   9.047  1.00 93.38           C  
ATOM    755  N   GLY A  85       6.281  18.141   5.164  1.00 82.44           N  
ATOM    756  CA  GLY A  85       7.332  18.203   4.160  1.00 82.44           C  
ATOM    757  C   GLY A  85       7.230  17.094   3.129  1.00 82.44           C  
ATOM    758  O   GLY A  85       6.211  16.969   2.445  1.00 82.44           O  
ATOM    759  N   ASP A  86       8.195  16.250   3.041  1.00 80.88           N  
ATOM    760  CA  ASP A  86       8.172  15.156   2.078  1.00 80.88           C  
ATOM    761  C   ASP A  86       8.234  13.805   2.783  1.00 80.88           C  
ATOM    762  O   ASP A  86       8.641  12.812   2.184  1.00 80.88           O  
ATOM    763  CB  ASP A  86       9.320  15.289   1.079  1.00 80.88           C  
ATOM    764  CG  ASP A  86       8.992  14.719  -0.287  1.00 80.88           C  
ATOM    765  OD1 ASP A  86       7.793  14.555  -0.607  1.00 80.88           O  
ATOM    766  OD2 ASP A  86       9.938  14.422  -1.051  1.00 80.88           O1-
ATOM    767  N   SER A  87       7.820  13.898   4.035  1.00 88.25           N  
ATOM    768  CA  SER A  87       7.918  12.664   4.801  1.00 88.25           C  
ATOM    769  C   SER A  87       6.586  12.305   5.445  1.00 88.25           C  
ATOM    770  O   SER A  87       5.750  13.180   5.684  1.00 88.25           O  
ATOM    771  CB  SER A  87       9.000  12.781   5.875  1.00 88.25           C  
ATOM    772  OG  SER A  87      10.250  13.117   5.297  1.00 88.25           O  
ATOM    773  N   VAL A  88       6.477  11.062   5.652  1.00 93.81           N  
ATOM    774  CA  VAL A  88       5.320  10.539   6.375  1.00 93.81           C  
ATOM    775  C   VAL A  88       5.707  10.250   7.824  1.00 93.81           C  
ATOM    776  O   VAL A  88       6.473   9.320   8.094  1.00 93.81           O  
ATOM    777  CB  VAL A  88       4.758   9.266   5.707  1.00 93.81           C  
ATOM    778  CG1 VAL A  88       3.561   8.734   6.492  1.00 93.81           C  
ATOM    779  CG2 VAL A  88       4.367   9.555   4.258  1.00 93.81           C  
ATOM    780  N   PRO A  89       5.176  11.031   8.742  1.00 95.19           N  
ATOM    781  CA  PRO A  89       5.531  10.781  10.141  1.00 95.19           C  
ATOM    782  C   PRO A  89       4.898   9.500  10.680  1.00 95.19           C  
ATOM    783  O   PRO A  89       3.881   9.039  10.164  1.00 95.19           O  
ATOM    784  CB  PRO A  89       4.992  12.008  10.867  1.00 95.19           C  
ATOM    785  CG  PRO A  89       3.826  12.461  10.047  1.00 95.19           C  
ATOM    786  CD  PRO A  89       4.102  12.133   8.609  1.00 95.19           C  
ATOM    787  N   ALA A  90       5.508   9.016  11.703  1.00 94.19           N  
ATOM    788  CA  ALA A  90       4.941   7.852  12.383  1.00 94.19           C  
ATOM    789  C   ALA A  90       3.623   8.203  13.070  1.00 94.19           C  
ATOM    790  O   ALA A  90       3.391   9.359  13.430  1.00 94.19           O  
ATOM    791  CB  ALA A  90       5.934   7.297  13.398  1.00 94.19           C  
ATOM    792  N   ASN A  91       2.805   7.238  13.234  1.00 94.12           N  
ATOM    793  CA  ASN A  91       1.487   7.461  13.820  1.00 94.12           C  
ATOM    794  C   ASN A  91       1.591   7.871  15.289  1.00 94.12           C  
ATOM    795  O   ASN A  91       0.762   8.641  15.781  1.00 94.12           O  
ATOM    796  CB  ASN A  91       0.619   6.207  13.680  1.00 94.12           C  
ATOM    797  CG  ASN A  91       0.120   5.996  12.266  1.00 94.12           C  
ATOM    798  ND2 ASN A  91      -0.338   4.785  11.969  1.00 94.12           N  
ATOM    799  OD1 ASN A  91       0.146   6.914  11.445  1.00 94.12           O  
ATOM    800  N   SER A  92       2.617   7.422  15.984  1.00 94.00           N  
ATOM    801  CA  SER A  92       2.754   7.668  17.406  1.00 94.00           C  
ATOM    802  C   SER A  92       3.416   9.016  17.688  1.00 94.00           C  
ATOM    803  O   SER A  92       3.455   9.477  18.828  1.00 94.00           O  
ATOM    804  CB  SER A  92       3.566   6.551  18.078  1.00 94.00           C  
ATOM    805  OG  SER A  92       4.879   6.504  17.547  1.00 94.00           O  
ATOM    806  N   THR A  93       3.879   9.648  16.688  1.00 94.69           N  
ATOM    807  CA  THR A  93       4.523  10.945  16.844  1.00 94.69           C  
ATOM    808  C   THR A  93       3.537  11.977  17.375  1.00 94.69           C  
ATOM    809  O   THR A  93       2.385  12.023  16.953  1.00 94.69           O  
ATOM    810  CB  THR A  93       5.117  11.445  15.508  1.00 94.69           C  
ATOM    811  CG2 THR A  93       5.840  12.773  15.695  1.00 94.69           C  
ATOM    812  OG1 THR A  93       6.043  10.469  15.016  1.00 94.69           O  
ATOM    813  N   LEU A  94       4.008  12.727  18.250  1.00 95.88           N  
ATOM    814  CA  LEU A  94       3.182  13.805  18.781  1.00 95.88           C  
ATOM    815  C   LEU A  94       3.141  14.984  17.812  1.00 95.88           C  
ATOM    816  O   LEU A  94       4.160  15.336  17.219  1.00 95.88           O  
ATOM    817  CB  LEU A  94       3.711  14.266  20.141  1.00 95.88           C  
ATOM    818  CG  LEU A  94       3.715  13.219  21.266  1.00 95.88           C  
ATOM    819  CD1 LEU A  94       4.316  13.805  22.531  1.00 95.88           C  
ATOM    820  CD2 LEU A  94       2.303  12.703  21.516  1.00 95.88           C  
ATOM    821  N   MET A  95       1.995  15.555  17.734  1.00 96.25           N  
ATOM    822  CA  MET A  95       1.848  16.734  16.891  1.00 96.25           C  
ATOM    823  C   MET A  95       2.734  17.875  17.375  1.00 96.25           C  
ATOM    824  O   MET A  95       3.242  18.656  16.562  1.00 96.25           O  
ATOM    825  CB  MET A  95       0.387  17.188  16.844  1.00 96.25           C  
ATOM    826  CG  MET A  95      -0.538  16.203  16.141  1.00 96.25           C  
ATOM    827  SD  MET A  95      -0.093  15.969  14.367  1.00 96.25           S  
ATOM    828  CE  MET A  95      -0.630  17.562  13.688  1.00 96.25           C  
ATOM    829  N   SER A  96       2.887  17.953  18.641  1.00 96.75           N  
ATOM    830  CA  SER A  96       3.766  18.984  19.203  1.00 96.75           C  
ATOM    831  C   SER A  96       5.199  18.797  18.719  1.00 96.75           C  
ATOM    832  O   SER A  96       5.910  19.781  18.484  1.00 96.75           O  
ATOM    833  CB  SER A  96       3.723  18.953  20.734  1.00 96.75           C  
ATOM    834  OG  SER A  96       4.094  17.672  21.219  1.00 96.75           O  
ATOM    835  N   ASP A  97       5.602  17.547  18.641  1.00 96.88           N  
ATOM    836  CA  ASP A  97       6.949  17.281  18.156  1.00 96.88           C  
ATOM    837  C   ASP A  97       7.105  17.734  16.703  1.00 96.88           C  
ATOM    838  O   ASP A  97       8.133  18.297  16.328  1.00 96.88           O  
ATOM    839  CB  ASP A  97       7.281  15.797  18.281  1.00 96.88           C  
ATOM    840  CG  ASP A  97       7.453  15.352  19.734  1.00 96.88           C  
ATOM    841  OD1 ASP A  97       7.629  16.219  20.609  1.00 96.88           O  
ATOM    842  OD2 ASP A  97       7.414  14.125  19.984  1.00 96.88           O1-
ATOM    843  N   LEU A  98       6.109  17.469  15.953  1.00 96.56           N  
ATOM    844  CA  LEU A  98       6.129  17.906  14.562  1.00 96.56           C  
ATOM    845  C   LEU A  98       6.145  19.422  14.477  1.00 96.56           C  
ATOM    846  O   LEU A  98       6.895  20.000  13.680  1.00 96.56           O  
ATOM    847  CB  LEU A  98       4.918  17.344  13.805  1.00 96.56           C  
ATOM    848  CG  LEU A  98       4.891  15.836  13.586  1.00 96.56           C  
ATOM    849  CD1 LEU A  98       3.662  15.445  12.773  1.00 96.56           C  
ATOM    850  CD2 LEU A  98       6.168  15.375  12.891  1.00 96.56           C  
ATOM    851  N   PHE A  99       5.309  19.984  15.281  1.00 96.94           N  
ATOM    852  CA  PHE A  99       5.223  21.438  15.305  1.00 96.94           C  
ATOM    853  C   PHE A  99       6.574  22.062  15.641  1.00 96.94           C  
ATOM    854  O   PHE A  99       7.016  23.000  14.984  1.00 96.94           O  
ATOM    855  CB  PHE A  99       4.164  21.906  16.312  1.00 96.94           C  
ATOM    856  CG  PHE A  99       3.984  23.406  16.359  1.00 96.94           C  
ATOM    857  CD1 PHE A  99       4.543  24.141  17.391  1.00 96.94           C  
ATOM    858  CD2 PHE A  99       3.254  24.047  15.375  1.00 96.94           C  
ATOM    859  CE1 PHE A  99       4.379  25.531  17.438  1.00 96.94           C  
ATOM    860  CE2 PHE A  99       3.084  25.438  15.414  1.00 96.94           C  
ATOM    861  CZ  PHE A  99       3.646  26.172  16.453  1.00 96.94           C  
ATOM    862  N   ASN A 100       7.223  21.547  16.594  1.00 96.50           N  
ATOM    863  CA  ASN A 100       8.508  22.078  17.047  1.00 96.50           C  
ATOM    864  C   ASN A 100       9.586  21.906  15.984  1.00 96.50           C  
ATOM    865  O   ASN A 100      10.461  22.750  15.836  1.00 96.50           O  
ATOM    866  CB  ASN A 100       8.938  21.422  18.359  1.00 96.50           C  
ATOM    867  CG  ASN A 100       8.078  21.844  19.531  1.00 96.50           C  
ATOM    868  ND2 ASN A 100       8.023  21.000  20.562  1.00 96.50           N  
ATOM    869  OD1 ASN A 100       7.477  22.922  19.516  1.00 96.50           O  
ATOM    870  N   ARG A 101       9.469  20.922  15.297  1.00 95.69           N  
ATOM    871  CA  ARG A 101      10.508  20.594  14.320  1.00 95.69           C  
ATOM    872  C   ARG A 101      10.250  21.281  12.984  1.00 95.69           C  
ATOM    873  O   ARG A 101      11.188  21.656  12.289  1.00 95.69           O  
ATOM    874  CB  ARG A 101      10.594  19.078  14.125  1.00 95.69           C  
ATOM    875  CG  ARG A 101      11.758  18.625  13.258  1.00 95.69           C  
ATOM    876  CD  ARG A 101      11.922  17.125  13.266  1.00 95.69           C  
ATOM    877  NE  ARG A 101      13.039  16.688  12.422  1.00 95.69           N  
ATOM    878  CZ  ARG A 101      13.492  15.445  12.336  1.00 95.69           C  
ATOM    879  NH1 ARG A 101      12.930  14.469  13.047  1.00 95.69           N1+
ATOM    880  NH2 ARG A 101      14.508  15.172  11.531  1.00 95.69           N  
ATOM    881  N   TYR A 102       8.953  21.500  12.680  1.00 95.31           N  
ATOM    882  CA  TYR A 102       8.664  21.875  11.305  1.00 95.31           C  
ATOM    883  C   TYR A 102       7.879  23.188  11.258  1.00 95.31           C  
ATOM    884  O   TYR A 102       7.492  23.641  10.180  1.00 95.31           O  
ATOM    885  CB  TYR A 102       7.883  20.781  10.586  1.00 95.31           C  
ATOM    886  CG  TYR A 102       8.688  19.516  10.359  1.00 95.31           C  
ATOM    887  CD1 TYR A 102       9.609  19.438   9.320  1.00 95.31           C  
ATOM    888  CD2 TYR A 102       8.516  18.406  11.172  1.00 95.31           C  
ATOM    889  CE1 TYR A 102      10.352  18.281   9.102  1.00 95.31           C  
ATOM    890  CE2 TYR A 102       9.250  17.234  10.961  1.00 95.31           C  
ATOM    891  CZ  TYR A 102      10.164  17.188   9.922  1.00 95.31           C  
ATOM    892  OH  TYR A 102      10.898  16.047   9.711  1.00 95.31           O  
ATOM    893  N   LYS A 103       7.621  23.766  12.328  1.00 94.94           N  
ATOM    894  CA  LYS A 103       6.867  25.016  12.344  1.00 94.94           C  
ATOM    895  C   LYS A 103       7.473  26.047  11.391  1.00 94.94           C  
ATOM    896  O   LYS A 103       8.695  26.219  11.352  1.00 94.94           O  
ATOM    897  CB  LYS A 103       6.812  25.594  13.766  1.00 94.94           C  
ATOM    898  CG  LYS A 103       6.062  26.922  13.867  1.00 94.94           C  
ATOM    899  CD  LYS A 103       6.109  27.469  15.281  1.00 94.94           C  
ATOM    900  CE  LYS A 103       5.520  28.875  15.352  1.00 94.94           C  
ATOM    901  NZ  LYS A 103       5.668  29.469  16.719  1.00 94.94           N1+
ATOM    902  N   ASP A 104       6.578  26.641  10.656  1.00 95.06           N  
ATOM    903  CA  ASP A 104       6.996  27.656   9.695  1.00 95.06           C  
ATOM    904  C   ASP A 104       7.297  28.984  10.391  1.00 95.06           C  
ATOM    905  O   ASP A 104       6.992  29.156  11.578  1.00 95.06           O  
ATOM    906  CB  ASP A 104       5.922  27.859   8.625  1.00 95.06           C  
ATOM    907  CG  ASP A 104       6.449  28.562   7.379  1.00 95.06           C  
ATOM    908  OD1 ASP A 104       6.168  29.750   7.184  1.00 95.06           O  
ATOM    909  OD2 ASP A 104       7.148  27.891   6.582  1.00 95.06           O1-
ATOM    910  N   GLU A 105       7.875  29.938   9.648  1.00 94.69           N  
ATOM    911  CA  GLU A 105       8.211  31.250  10.195  1.00 94.69           C  
ATOM    912  C   GLU A 105       6.961  32.031  10.586  1.00 94.69           C  
ATOM    913  O   GLU A 105       7.012  32.906  11.453  1.00 94.69           O  
ATOM    914  CB  GLU A 105       9.031  32.062   9.180  1.00 94.69           C  
ATOM    915  CG  GLU A 105       8.305  32.312   7.871  1.00 94.69           C  
ATOM    916  CD  GLU A 105       9.141  33.094   6.859  1.00 94.69           C  
ATOM    917  OE1 GLU A 105       8.727  33.188   5.684  1.00 94.69           O  
ATOM    918  OE2 GLU A 105      10.234  33.562   7.238  1.00 94.69           O1-
ATOM    919  N   ASP A 106       5.859  31.641   9.945  1.00 94.62           N  
ATOM    920  CA  ASP A 106       4.617  32.344  10.242  1.00 94.62           C  
ATOM    921  C   ASP A 106       3.941  31.797  11.492  1.00 94.62           C  
ATOM    922  O   ASP A 106       2.918  32.312  11.938  1.00 94.62           O  
ATOM    923  CB  ASP A 106       3.664  32.281   9.047  1.00 94.62           C  
ATOM    924  CG  ASP A 106       3.396  30.859   8.586  1.00 94.62           C  
ATOM    925  OD1 ASP A 106       3.713  29.906   9.328  1.00 94.62           O  
ATOM    926  OD2 ASP A 106       2.869  30.703   7.465  1.00 94.62           O1-
ATOM    927  N   GLY A 107       4.469  30.703  11.992  1.00 94.69           N  
ATOM    928  CA  GLY A 107       3.957  30.172  13.250  1.00 94.69           C  
ATOM    929  C   GLY A 107       2.994  29.016  13.055  1.00 94.69           C  
ATOM    930  O   GLY A 107       2.438  28.500  14.016  1.00 94.69           O  
ATOM    931  N   PHE A 108       2.775  28.609  11.836  1.00 96.50           N  
ATOM    932  CA  PHE A 108       1.859  27.500  11.539  1.00 96.50           C  
ATOM    933  C   PHE A 108       2.629  26.234  11.227  1.00 96.50           C  
ATOM    934  O   PHE A 108       3.766  26.281  10.758  1.00 96.50           O  
ATOM    935  CB  PHE A 108       0.942  27.875  10.367  1.00 96.50           C  
ATOM    936  CG  PHE A 108      -0.017  28.984  10.672  1.00 96.50           C  
ATOM    937  CD1 PHE A 108      -1.170  28.750  11.406  1.00 96.50           C  
ATOM    938  CD2 PHE A 108       0.235  30.281  10.219  1.00 96.50           C  
ATOM    939  CE1 PHE A 108      -2.061  29.781  11.688  1.00 96.50           C  
ATOM    940  CE2 PHE A 108      -0.650  31.312  10.492  1.00 96.50           C  
ATOM    941  CZ  PHE A 108      -1.797  31.062  11.227  1.00 96.50           C  
ATOM    942  N   LEU A 109       2.035  25.125  11.602  1.00 96.75           N  
ATOM    943  CA  LEU A 109       2.463  23.828  11.070  1.00 96.75           C  
ATOM    944  C   LEU A 109       1.661  23.469   9.828  1.00 96.75           C  
ATOM    945  O   LEU A 109       0.432  23.391   9.875  1.00 96.75           O  
ATOM    946  CB  LEU A 109       2.314  22.734  12.133  1.00 96.75           C  
ATOM    947  CG  LEU A 109       2.609  21.312  11.680  1.00 96.75           C  
ATOM    948  CD1 LEU A 109       4.074  21.172  11.281  1.00 96.75           C  
ATOM    949  CD2 LEU A 109       2.254  20.312  12.781  1.00 96.75           C  
ATOM    950  N   TYR A 110       2.414  23.281   8.766  1.00 96.12           N  
ATOM    951  CA  TYR A 110       1.749  22.922   7.523  1.00 96.12           C  
ATOM    952  C   TYR A 110       1.836  21.422   7.281  1.00 96.12           C  
ATOM    953  O   TYR A 110       2.932  20.844   7.242  1.00 96.12           O  
ATOM    954  CB  TYR A 110       2.363  23.672   6.340  1.00 96.12           C  
ATOM    955  CG  TYR A 110       2.082  25.156   6.359  1.00 96.12           C  
ATOM    956  CD1 TYR A 110       0.997  25.688   5.664  1.00 96.12           C  
ATOM    957  CD2 TYR A 110       2.898  26.031   7.066  1.00 96.12           C  
ATOM    958  CE1 TYR A 110       0.734  27.062   5.672  1.00 96.12           C  
ATOM    959  CE2 TYR A 110       2.646  27.406   7.082  1.00 96.12           C  
ATOM    960  CZ  TYR A 110       1.562  27.906   6.387  1.00 96.12           C  
ATOM    961  OH  TYR A 110       1.308  29.250   6.398  1.00 96.12           O  
ATOM    962  N   VAL A 111       0.672  20.828   7.145  1.00 95.62           N  
ATOM    963  CA  VAL A 111       0.626  19.406   6.840  1.00 95.62           C  
ATOM    964  C   VAL A 111      -0.271  19.172   5.625  1.00 95.62           C  
ATOM    965  O   VAL A 111      -1.165  19.969   5.340  1.00 95.62           O  
ATOM    966  CB  VAL A 111       0.123  18.578   8.047  1.00 95.62           C  
ATOM    967  CG1 VAL A 111       1.020  18.797   9.258  1.00 95.62           C  
ATOM    968  CG2 VAL A 111      -1.325  18.953   8.375  1.00 95.62           C  
ATOM    969  N   THR A 112       0.091  18.125   4.922  1.00 94.69           N  
ATOM    970  CA  THR A 112      -0.676  17.719   3.752  1.00 94.69           C  
ATOM    971  C   THR A 112      -1.198  16.297   3.916  1.00 94.69           C  
ATOM    972  O   THR A 112      -0.484  15.414   4.410  1.00 94.69           O  
ATOM    973  CB  THR A 112       0.171  17.812   2.469  1.00 94.69           C  
ATOM    974  CG2 THR A 112      -0.670  17.516   1.231  1.00 94.69           C  
ATOM    975  OG1 THR A 112       0.718  19.125   2.361  1.00 94.69           O  
ATOM    976  N   TYR A 113      -2.469  16.109   3.615  1.00 94.44           N  
ATOM    977  CA  TYR A 113      -3.031  14.766   3.654  1.00 94.44           C  
ATOM    978  C   TYR A 113      -3.344  14.266   2.250  1.00 94.44           C  
ATOM    979  O   TYR A 113      -3.607  15.062   1.345  1.00 94.44           O  
ATOM    980  CB  TYR A 113      -4.301  14.742   4.512  1.00 94.44           C  
ATOM    981  CG  TYR A 113      -5.461  15.484   3.900  1.00 94.44           C  
ATOM    982  CD1 TYR A 113      -5.547  16.875   3.988  1.00 94.44           C  
ATOM    983  CD2 TYR A 113      -6.477  14.805   3.236  1.00 94.44           C  
ATOM    984  CE1 TYR A 113      -6.617  17.562   3.428  1.00 94.44           C  
ATOM    985  CE2 TYR A 113      -7.551  15.484   2.672  1.00 94.44           C  
ATOM    986  CZ  TYR A 113      -7.613  16.859   2.771  1.00 94.44           C  
ATOM    987  OH  TYR A 113      -8.672  17.547   2.217  1.00 94.44           O  
ATOM    988  N   SER A 114      -3.268  12.992   2.102  1.00 93.50           N  
ATOM    989  CA  SER A 114      -3.502  12.398   0.790  1.00 93.50           C  
ATOM    990  C   SER A 114      -3.928  10.938   0.915  1.00 93.50           C  
ATOM    991  O   SER A 114      -3.494  10.234   1.830  1.00 93.50           O  
ATOM    992  CB  SER A 114      -2.246  12.500  -0.077  1.00 93.50           C  
ATOM    993  OG  SER A 114      -2.469  11.922  -1.354  1.00 93.50           O  
ATOM    994  N   GLY A 115      -4.820  10.539  -0.006  1.00 93.25           N  
ATOM    995  CA  GLY A 115      -5.039   9.117  -0.198  1.00 93.25           C  
ATOM    996  C   GLY A 115      -4.023   8.477  -1.122  1.00 93.25           C  
ATOM    997  O   GLY A 115      -2.941   9.023  -1.339  1.00 93.25           O  
ATOM    998  N   GLU A 116      -4.348   7.293  -1.567  1.00 92.75           N  
ATOM    999  CA  GLU A 116      -3.504   6.562  -2.508  1.00 92.75           C  
ATOM   1000  C   GLU A 116      -3.982   6.754  -3.945  1.00 92.75           C  
ATOM   1001  O   GLU A 116      -5.184   6.891  -4.191  1.00 92.75           O  
ATOM   1002  CB  GLU A 116      -3.473   5.074  -2.158  1.00 92.75           C  
ATOM   1003  CG  GLU A 116      -2.836   4.770  -0.811  1.00 92.75           C  
ATOM   1004  CD  GLU A 116      -2.904   3.301  -0.431  1.00 92.75           C  
ATOM   1005  OE1 GLU A 116      -1.856   2.615  -0.461  1.00 92.75           O  
ATOM   1006  OE2 GLU A 116      -4.016   2.828  -0.101  1.00 92.75           O1-
ATOM   1007  N   ASN A 117      -2.988   6.789  -4.793  1.00 90.81           N  
ATOM   1008  CA  ASN A 117      -3.363   6.691  -6.199  1.00 90.81           C  
ATOM   1009  C   ASN A 117      -3.877   5.297  -6.547  1.00 90.81           C  
ATOM   1010  O   ASN A 117      -3.447   4.309  -5.953  1.00 90.81           O  
ATOM   1011  CB  ASN A 117      -2.180   7.062  -7.098  1.00 90.81           C  
ATOM   1012  CG  ASN A 117      -1.678   8.469  -6.852  1.00 90.81           C  
ATOM   1013  ND2 ASN A 117      -0.401   8.703  -7.137  1.00 90.81           N  
ATOM   1014  OD1 ASN A 117      -2.430   9.344  -6.410  1.00 90.81           O  
ATOM   1015  N   THR A 118      -4.797   5.277  -7.445  1.00 90.62           N  
ATOM   1016  CA  THR A 118      -5.379   4.000  -7.844  1.00 90.62           C  
ATOM   1017  C   THR A 118      -4.852   3.568  -9.211  1.00 90.62           C  
ATOM   1018  O   THR A 118      -4.293   4.383  -9.953  1.00 90.62           O  
ATOM   1019  CB  THR A 118      -6.914   4.070  -7.883  1.00 90.62           C  
ATOM   1020  CG2 THR A 118      -7.488   4.336  -6.492  1.00 90.62           C  
ATOM   1021  OG1 THR A 118      -7.316   5.129  -8.758  1.00 90.62           O  
ATOM   1022  N   TYR A 119      -4.973   2.270  -9.445  1.00 91.69           N  
ATOM   1023  CA  TYR A 119      -4.508   1.684 -10.695  1.00 91.69           C  
ATOM   1024  C   TYR A 119      -5.668   1.088 -11.484  1.00 91.69           C  
ATOM   1025  O   TYR A 119      -6.570   0.475 -10.898  1.00 91.69           O  
ATOM   1026  CB  TYR A 119      -3.451   0.606 -10.422  1.00 91.69           C  
ATOM   1027  CG  TYR A 119      -2.188   1.139  -9.797  1.00 91.69           C  
ATOM   1028  CD1 TYR A 119      -1.180   1.700 -10.570  1.00 91.69           C  
ATOM   1029  CD2 TYR A 119      -2.000   1.079  -8.414  1.00 91.69           C  
ATOM   1030  CE1 TYR A 119      -0.013   2.189  -9.992  1.00 91.69           C  
ATOM   1031  CE2 TYR A 119      -0.837   1.565  -7.828  1.00 91.69           C  
ATOM   1032  CZ  TYR A 119       0.148   2.119  -8.625  1.00 91.69           C  
ATOM   1033  OH  TYR A 119       1.302   2.602  -8.047  1.00 91.69           O  
ATOM   1034  N   GLY A 120      -5.613   1.146 -12.836  1.00 80.44           N  
ATOM   1035  CA  GLY A 120      -6.648   0.616 -13.711  1.00 80.44           C  
ATOM   1036  C   GLY A 120      -7.102   1.604 -14.766  1.00 80.44           C  
ATOM   1037  O   GLY A 120      -7.934   1.274 -15.617  1.00 80.44           O  
ATOM   1038  N   TRP A 121      -6.766   3.021 -14.656  1.00 62.41           N  
ATOM   1039  CA  TRP A 121      -7.305   4.000 -15.602  1.00 62.41           C  
ATOM   1040  C   TRP A 121      -6.758   3.766 -17.000  1.00 62.41           C  
ATOM   1041  O   TRP A 121      -5.547   3.637 -17.188  1.00 62.41           O  
ATOM   1042  CB  TRP A 121      -6.973   5.426 -15.141  1.00 62.41           C  
ATOM   1043  CG  TRP A 121      -7.574   6.496 -16.000  1.00 62.41           C  
ATOM   1044  CD1 TRP A 121      -7.035   7.047 -17.125  1.00 62.41           C  
ATOM   1045  CD2 TRP A 121      -8.828   7.148 -15.789  1.00 62.41           C  
ATOM   1046  CE2 TRP A 121      -8.992   8.086 -16.844  1.00 62.41           C  
ATOM   1047  CE3 TRP A 121      -9.836   7.031 -14.828  1.00 62.41           C  
ATOM   1048  NE1 TRP A 121      -7.883   8.008 -17.641  1.00 62.41           N  
ATOM   1049  CZ2 TRP A 121     -10.117   8.906 -16.938  1.00 62.41           C  
ATOM   1050  CZ3 TRP A 121     -10.961   7.848 -14.930  1.00 62.41           C  
ATOM   1051  CH2 TRP A 121     -11.086   8.773 -15.984  1.00 62.41           C  
ATOM   1052  N   GLN A 122      -7.457   2.934 -17.797  1.00 54.06           N  
ATOM   1053  CA  GLN A 122      -7.055   3.039 -19.188  1.00 54.06           C  
ATOM   1054  C   GLN A 122      -7.133   4.480 -19.688  1.00 54.06           C  
ATOM   1055  O   GLN A 122      -8.211   5.078 -19.688  1.00 54.06           O  
ATOM   1056  CB  GLN A 122      -7.918   2.137 -20.078  1.00 54.06           C  
ATOM   1057  CG  GLN A 122      -7.496   0.674 -20.062  1.00 54.06           C  
ATOM   1058  CD  GLN A 122      -8.188  -0.147 -21.125  1.00 54.06           C  
ATOM   1059  NE2 GLN A 122      -7.762  -1.395 -21.281  1.00 54.06           N  
ATOM   1060  OE1 GLN A 122      -9.102   0.336 -21.812  1.00 54.06           O  
ATOM   1061  N   GLY A 123      -6.434   5.410 -19.109  1.00 40.22           N  
ATOM   1062  CA  GLY A 123      -6.559   6.480 -20.078  1.00 40.22           C  
ATOM   1063  C   GLY A 123      -6.723   5.977 -21.500  1.00 40.22           C  
ATOM   1064  O   GLY A 123      -6.250   4.891 -21.844  1.00 40.22           O  
ATOM   1065  N   LEU A 124      -7.906   6.297 -22.078  1.00 32.84           N  
ATOM   1066  CA  LEU A 124      -8.023   6.250 -23.531  1.00 32.84           C  
ATOM   1067  C   LEU A 124      -6.652   6.406 -24.188  1.00 32.84           C  
ATOM   1068  O   LEU A 124      -5.988   7.430 -24.016  1.00 32.84           O  
ATOM   1069  CB  LEU A 124      -8.969   7.344 -24.031  1.00 32.84           C  
ATOM   1070  CG  LEU A 124     -10.461   7.012 -24.000  1.00 32.84           C  
ATOM   1071  CD1 LEU A 124     -11.289   8.289 -23.906  1.00 32.84           C  
ATOM   1072  CD2 LEU A 124     -10.852   6.211 -25.250  1.00 32.84           C  
ATOM   1073  N   HIS A 125      -5.742   5.449 -24.156  1.00 25.06           N  
ATOM   1074  CA  HIS A 125      -4.941   5.684 -25.359  1.00 25.06           C  
ATOM   1075  C   HIS A 125      -5.828   5.820 -26.594  1.00 25.06           C  
ATOM   1076  O   HIS A 125      -6.816   5.102 -26.734  1.00 25.06           O  
ATOM   1077  CB  HIS A 125      -3.936   4.547 -25.547  1.00 25.06           C  
ATOM   1078  CG  HIS A 125      -2.799   4.574 -24.578  1.00 25.06           C  
ATOM   1079  CD2 HIS A 125      -2.475   3.738 -23.562  1.00 25.06           C  
ATOM   1080  ND1 HIS A 125      -1.835   5.562 -24.594  1.00 25.06           N  
ATOM   1081  CE1 HIS A 125      -0.965   5.324 -23.625  1.00 25.06           C  
ATOM   1082  NE2 HIS A 125      -1.331   4.227 -22.984  1.00 25.06           N  
END
