# Supplementary material for: Linear motifs regulating protein secretion, sorting and autophagy in Leishmania parasites are diverged with respect to their host equivalents
Source: PLoS Comput Biol. 2024 Feb 16;20(2):e1011902. doi: 10.1371/journal.pcbi.1011902 (PMC10903960; doi:10.1371/journal.pcbi.1011902)
Supplement: S1 Structures — Best energy HADDOCK structures for L infantum KDEL models: KDEL-best-HADDOCK-run-01.pdb. AlphaFold2 Multimer output for ATG8-ATG2 peptide complex: Lei-ATG2pep-ATG8.pdb. AlphaFold2 Multimer output for ATG8-ATG3 complex: Lei-ATG-3ATG8.pdb. AlphaFold2 Multimer outputs for ATG8-ATG4 complexes: LeiATG41ATG8C.pdb. LeiATG42ATG8.pdb. Cognate idealized LIR peptide modelled onto the L infantum ATG8 protein: Lei-ATG8-LIR-best-model.pdb. (ZIP) [file pcbi.1011902.s038.zip › structures/LeiATG42ATG8.pdb]

MODEL     1                                                                     
ATOM      1  N   MET A   1     -21.406   7.176 -19.828  1.00 41.53           N  
ATOM      2  CA  MET A   1     -22.031   6.113 -19.062  1.00 41.53           C  
ATOM      3  C   MET A   1     -21.453   6.039 -17.656  1.00 41.53           C  
ATOM      4  CB  MET A   1     -21.875   4.766 -19.766  1.00 41.53           C  
ATOM      5  O   MET A   1     -22.203   5.906 -16.672  1.00 41.53           O  
ATOM      6  CG  MET A   1     -23.016   3.797 -19.516  1.00 41.53           C  
ATOM      7  SD  MET A   1     -22.797   2.201 -20.391  1.00 41.53           S  
ATOM      8  CE  MET A   1     -24.266   2.211 -21.453  1.00 41.53           C  
ATOM      9  N   LEU A   2     -20.156   6.305 -17.484  1.00 40.12           N  
ATOM     10  CA  LEU A   2     -19.500   6.254 -16.188  1.00 40.12           C  
ATOM     11  C   LEU A   2     -19.938   7.422 -15.305  1.00 40.12           C  
ATOM     12  CB  LEU A   2     -17.969   6.270 -16.344  1.00 40.12           C  
ATOM     13  O   LEU A   2     -20.156   7.250 -14.102  1.00 40.12           O  
ATOM     14  CG  LEU A   2     -17.266   4.918 -16.250  1.00 40.12           C  
ATOM     15  CD1 LEU A   2     -16.094   4.852 -17.219  1.00 40.12           C  
ATOM     16  CD2 LEU A   2     -16.797   4.668 -14.812  1.00 40.12           C  
ATOM     17  N   ARG A   3     -20.172   8.602 -15.891  1.00 45.31           N  
ATOM     18  CA  ARG A   3     -20.672   9.742 -15.133  1.00 45.31           C  
ATOM     19  C   ARG A   3     -22.094   9.484 -14.633  1.00 45.31           C  
ATOM     20  CB  ARG A   3     -20.641  11.008 -15.992  1.00 45.31           C  
ATOM     21  O   ARG A   3     -22.438   9.859 -13.508  1.00 45.31           O  
ATOM     22  CG  ARG A   3     -19.500  11.945 -15.656  1.00 45.31           C  
ATOM     23  CD  ARG A   3     -19.547  13.219 -16.484  1.00 45.31           C  
ATOM     24  NE  ARG A   3     -18.422  14.094 -16.219  1.00 45.31           N  
ATOM     25  NH1 ARG A   3     -19.094  15.781 -17.641  1.00 45.31           N  
ATOM     26  NH2 ARG A   3     -17.156  16.000 -16.438  1.00 45.31           N  
ATOM     27  CZ  ARG A   3     -18.219  15.289 -16.766  1.00 45.31           C  
ATOM     28  N   TYR A   4     -22.984   8.844 -15.500  1.00 45.62           N  
ATOM     29  CA  TYR A   4     -24.359   8.570 -15.109  1.00 45.62           C  
ATOM     30  C   TYR A   4     -24.406   7.570 -13.961  1.00 45.62           C  
ATOM     31  CB  TYR A   4     -25.156   8.039 -16.312  1.00 45.62           C  
ATOM     32  O   TYR A   4     -25.203   7.727 -13.031  1.00 45.62           O  
ATOM     33  CG  TYR A   4     -26.203   9.000 -16.812  1.00 45.62           C  
ATOM     34  CD1 TYR A   4     -27.516   8.945 -16.344  1.00 45.62           C  
ATOM     35  CD2 TYR A   4     -25.891   9.977 -17.750  1.00 45.62           C  
ATOM     36  CE1 TYR A   4     -28.484   9.828 -16.797  1.00 45.62           C  
ATOM     37  CE2 TYR A   4     -26.859  10.859 -18.219  1.00 45.62           C  
ATOM     38  OH  TYR A   4     -29.109  11.656 -18.203  1.00 45.62           O  
ATOM     39  CZ  TYR A   4     -28.141  10.781 -17.734  1.00 45.62           C  
ATOM     40  N   VAL A   5     -23.641   6.410 -13.984  1.00 46.62           N  
ATOM     41  CA  VAL A   5     -23.609   5.406 -12.930  1.00 46.62           C  
ATOM     42  C   VAL A   5     -23.031   6.012 -11.656  1.00 46.62           C  
ATOM     43  CB  VAL A   5     -22.812   4.156 -13.344  1.00 46.62           C  
ATOM     44  O   VAL A   5     -23.500   5.711 -10.547  1.00 46.62           O  
ATOM     45  CG1 VAL A   5     -22.672   3.182 -12.172  1.00 46.62           C  
ATOM     46  CG2 VAL A   5     -23.469   3.475 -14.547  1.00 46.62           C  
ATOM     47  N   GLN A   6     -22.141   6.996 -11.789  1.00 49.06           N  
ATOM     48  CA  GLN A   6     -21.625   7.723 -10.633  1.00 49.06           C  
ATOM     49  C   GLN A   6     -22.719   8.586  -9.992  1.00 49.06           C  
ATOM     50  CB  GLN A   6     -20.438   8.586 -11.031  1.00 49.06           C  
ATOM     51  O   GLN A   6     -22.828   8.648  -8.773  1.00 49.06           O  
ATOM     52  CG  GLN A   6     -19.094   7.898 -10.852  1.00 49.06           C  
ATOM     53  CD  GLN A   6     -17.922   8.781 -11.258  1.00 49.06           C  
ATOM     54  NE2 GLN A   6     -16.719   8.359 -10.906  1.00 49.06           N  
ATOM     55  OE1 GLN A   6     -18.109   9.820 -11.891  1.00 49.06           O  
ATOM     56  N   ASP A   7     -23.484   9.242 -10.797  1.00 50.16           N  
ATOM     57  CA  ASP A   7     -24.578  10.078 -10.328  1.00 50.16           C  
ATOM     58  C   ASP A   7     -25.641   9.242  -9.617  1.00 50.16           C  
ATOM     59  CB  ASP A   7     -25.203  10.852 -11.492  1.00 50.16           C  
ATOM     60  O   ASP A   7     -26.203   9.672  -8.609  1.00 50.16           O  
ATOM     61  CG  ASP A   7     -24.406  12.094 -11.875  1.00 50.16           C  
ATOM     62  OD1 ASP A   7     -23.547  12.531 -11.078  1.00 50.16           O  
ATOM     63  OD2 ASP A   7     -24.656  12.633 -12.969  1.00 50.16           O  
ATOM     64  N   LEU A   8     -26.000   7.988 -10.188  1.00 49.12           N  
ATOM     65  CA  LEU A   8     -26.984   7.129  -9.531  1.00 49.12           C  
ATOM     66  C   LEU A   8     -26.453   6.641  -8.180  1.00 49.12           C  
ATOM     67  CB  LEU A   8     -27.312   5.930 -10.422  1.00 49.12           C  
ATOM     68  O   LEU A   8     -27.219   6.539  -7.223  1.00 49.12           O  
ATOM     69  CG  LEU A   8     -28.484   6.117 -11.391  1.00 49.12           C  
ATOM     70  CD1 LEU A   8     -28.359   5.152 -12.570  1.00 49.12           C  
ATOM     71  CD2 LEU A   8     -29.812   5.918 -10.672  1.00 49.12           C  
ATOM     72  N   TRP A   9     -25.203   6.301  -8.117  1.00 50.81           N  
ATOM     73  CA  TRP A   9     -24.609   5.906  -6.844  1.00 50.81           C  
ATOM     74  C   TRP A   9     -24.656   7.051  -5.844  1.00 50.81           C  
ATOM     75  CB  TRP A   9     -23.156   5.441  -7.039  1.00 50.81           C  
ATOM     76  O   TRP A   9     -25.000   6.852  -4.676  1.00 50.81           O  
ATOM     77  CG  TRP A   9     -22.984   3.955  -7.000  1.00 50.81           C  
ATOM     78  CD1 TRP A   9     -23.141   3.080  -8.039  1.00 50.81           C  
ATOM     79  CD2 TRP A   9     -22.641   3.166  -5.859  1.00 50.81           C  
ATOM     80  CE2 TRP A   9     -22.594   1.818  -6.281  1.00 50.81           C  
ATOM     81  CE3 TRP A   9     -22.359   3.467  -4.520  1.00 50.81           C  
ATOM     82  NE1 TRP A   9     -22.891   1.794  -7.617  1.00 50.81           N  
ATOM     83  CH2 TRP A   9     -22.016   1.096  -4.105  1.00 50.81           C  
ATOM     84  CZ2 TRP A   9     -22.281   0.773  -5.410  1.00 50.81           C  
ATOM     85  CZ3 TRP A   9     -22.047   2.426  -3.652  1.00 50.81           C  
ATOM     86  N   SER A  10     -24.297   8.281  -6.293  1.00 53.31           N  
ATOM     87  CA  SER A  10     -24.422   9.453  -5.426  1.00 53.31           C  
ATOM     88  C   SER A  10     -25.859   9.648  -4.977  1.00 53.31           C  
ATOM     89  CB  SER A  10     -23.922  10.703  -6.145  1.00 53.31           C  
ATOM     90  O   SER A  10     -26.109  10.203  -3.904  1.00 53.31           O  
ATOM     91  OG  SER A  10     -24.547  10.844  -7.410  1.00 53.31           O  
ATOM     92  N   ALA A  11     -26.859   9.297  -5.746  1.00 50.19           N  
ATOM     93  CA  ALA A  11     -28.266   9.430  -5.375  1.00 50.19           C  
ATOM     94  C   ALA A  11     -28.625   8.461  -4.250  1.00 50.19           C  
ATOM     95  CB  ALA A  11     -29.156   9.180  -6.590  1.00 50.19           C  
ATOM     96  O   ALA A  11     -29.484   8.758  -3.420  1.00 50.19           O  
ATOM     97  N   PHE A  12     -27.969   7.223  -4.289  1.00 53.91           N  
ATOM     98  CA  PHE A  12     -28.406   6.215  -3.326  1.00 53.91           C  
ATOM     99  C   PHE A  12     -27.594   6.312  -2.041  1.00 53.91           C  
ATOM    100  CB  PHE A  12     -28.281   4.809  -3.924  1.00 53.91           C  
ATOM    101  O   PHE A  12     -28.031   5.859  -0.984  1.00 53.91           O  
ATOM    102  CG  PHE A  12     -29.422   4.430  -4.828  1.00 53.91           C  
ATOM    103  CD1 PHE A  12     -30.594   3.902  -4.309  1.00 53.91           C  
ATOM    104  CD2 PHE A  12     -29.312   4.602  -6.203  1.00 53.91           C  
ATOM    105  CE1 PHE A  12     -31.656   3.551  -5.145  1.00 53.91           C  
ATOM    106  CE2 PHE A  12     -30.359   4.250  -7.047  1.00 53.91           C  
ATOM    107  CZ  PHE A  12     -31.531   3.727  -6.512  1.00 53.91           C  
ATOM    108  N   PHE A  13     -26.359   6.836  -2.146  1.00 59.84           N  
ATOM    109  CA  PHE A  13     -25.609   6.918  -0.902  1.00 59.84           C  
ATOM    110  C   PHE A  13     -25.422   8.367  -0.477  1.00 59.84           C  
ATOM    111  CB  PHE A  13     -24.234   6.238  -1.052  1.00 59.84           C  
ATOM    112  O   PHE A  13     -25.203   9.250  -1.316  1.00 59.84           O  
ATOM    113  CG  PHE A  13     -24.328   4.754  -1.271  1.00 59.84           C  
ATOM    114  CD1 PHE A  13     -24.516   3.889  -0.201  1.00 59.84           C  
ATOM    115  CD2 PHE A  13     -24.203   4.219  -2.547  1.00 59.84           C  
ATOM    116  CE1 PHE A  13     -24.594   2.512  -0.401  1.00 59.84           C  
ATOM    117  CE2 PHE A  13     -24.281   2.846  -2.756  1.00 59.84           C  
ATOM    118  CZ  PHE A  13     -24.469   1.993  -1.681  1.00 59.84           C  
ATOM    119  N   PRO A  14     -25.875   8.688   0.834  1.00 59.81           N  
ATOM    120  CA  PRO A  14     -25.734  10.055   1.334  1.00 59.81           C  
ATOM    121  C   PRO A  14     -24.359  10.648   1.050  1.00 59.81           C  
ATOM    122  CB  PRO A  14     -25.969   9.906   2.840  1.00 59.81           C  
ATOM    123  O   PRO A  14     -23.344   9.984   1.240  1.00 59.81           O  
ATOM    124  CG  PRO A  14     -26.047   8.438   3.068  1.00 59.81           C  
ATOM    125  CD  PRO A  14     -25.984   7.738   1.739  1.00 59.81           C  
ATOM    126  N   THR A  15     -24.328  11.648   0.296  1.00 66.06           N  
ATOM    127  CA  THR A  15     -23.109  12.406   0.045  1.00 66.06           C  
ATOM    128  C   THR A  15     -22.766  13.281   1.244  1.00 66.06           C  
ATOM    129  CB  THR A  15     -23.250  13.281  -1.213  1.00 66.06           C  
ATOM    130  O   THR A  15     -21.688  13.891   1.278  1.00 66.06           O  
ATOM    131  CG2 THR A  15     -23.000  12.469  -2.480  1.00 66.06           C  
ATOM    132  OG1 THR A  15     -24.562  13.844  -1.261  1.00 66.06           O  
ATOM    133  N   GLU A  16     -23.734  13.172   2.242  1.00 77.44           N  
ATOM    134  CA  GLU A  16     -23.469  13.992   3.422  1.00 77.44           C  
ATOM    135  C   GLU A  16     -22.922  13.148   4.566  1.00 77.44           C  
ATOM    136  CB  GLU A  16     -24.750  14.711   3.867  1.00 77.44           C  
ATOM    137  O   GLU A  16     -23.234  11.969   4.691  1.00 77.44           O  
ATOM    138  CG  GLU A  16     -25.109  15.906   2.996  1.00 77.44           C  
ATOM    139  CD  GLU A  16     -26.328  16.672   3.504  1.00 77.44           C  
ATOM    140  OE1 GLU A  16     -26.703  17.688   2.893  1.00 77.44           O  
ATOM    141  OE2 GLU A  16     -26.906  16.234   4.520  1.00 77.44           O  
ATOM    142  N   ALA A  17     -22.125  13.742   5.324  1.00 80.31           N  
ATOM    143  CA  ALA A  17     -21.516  13.070   6.473  1.00 80.31           C  
ATOM    144  C   ALA A  17     -22.562  12.742   7.531  1.00 80.31           C  
ATOM    145  CB  ALA A  17     -20.422  13.945   7.070  1.00 80.31           C  
ATOM    146  O   ALA A  17     -23.281  13.633   8.000  1.00 80.31           O  
ATOM    147  N   VAL A  18     -22.625  11.461   7.871  1.00 86.06           N  
ATOM    148  CA  VAL A  18     -23.531  11.023   8.922  1.00 86.06           C  
ATOM    149  C   VAL A  18     -22.766  10.812  10.227  1.00 86.06           C  
ATOM    150  CB  VAL A  18     -24.266   9.719   8.523  1.00 86.06           C  
ATOM    151  O   VAL A  18     -21.766  10.094  10.250  1.00 86.06           O  
ATOM    152  CG1 VAL A  18     -25.203   9.266   9.648  1.00 86.06           C  
ATOM    153  CG2 VAL A  18     -25.047   9.922   7.227  1.00 86.06           C  
ATOM    154  N   PHE A  19     -23.203  11.477  11.266  1.00 88.81           N  
ATOM    155  CA  PHE A  19     -22.594  11.336  12.586  1.00 88.81           C  
ATOM    156  C   PHE A  19     -23.297  10.250  13.383  1.00 88.81           C  
ATOM    157  CB  PHE A  19     -22.641  12.664  13.344  1.00 88.81           C  
ATOM    158  O   PHE A  19     -24.484   9.961  13.156  1.00 88.81           O  
ATOM    159  CG  PHE A  19     -21.781  13.734  12.750  1.00 88.81           C  
ATOM    160  CD1 PHE A  19     -20.453  13.883  13.148  1.00 88.81           C  
ATOM    161  CD2 PHE A  19     -22.281  14.602  11.789  1.00 88.81           C  
ATOM    162  CE1 PHE A  19     -19.656  14.875  12.594  1.00 88.81           C  
ATOM    163  CE2 PHE A  19     -21.484  15.594  11.234  1.00 88.81           C  
ATOM    164  CZ  PHE A  19     -20.172  15.734  11.641  1.00 88.81           C  
ATOM    165  N   PRO A  20     -22.672   9.508  14.312  1.00 91.25           N  
ATOM    166  CA  PRO A  20     -21.297   9.758  14.750  1.00 91.25           C  
ATOM    167  C   PRO A  20     -20.250   9.117  13.836  1.00 91.25           C  
ATOM    168  CB  PRO A  20     -21.250   9.133  16.141  1.00 91.25           C  
ATOM    169  O   PRO A  20     -20.562   8.172  13.102  1.00 91.25           O  
ATOM    170  CG  PRO A  20     -22.203   7.988  16.094  1.00 91.25           C  
ATOM    171  CD  PRO A  20     -23.344   8.359  15.188  1.00 91.25           C  
ATOM    172  N   LEU A  21     -19.094   9.766  13.789  1.00 92.50           N  
ATOM    173  CA  LEU A  21     -17.984   9.180  13.047  1.00 92.50           C  
ATOM    174  C   LEU A  21     -16.766   9.023  13.938  1.00 92.50           C  
ATOM    175  CB  LEU A  21     -17.641  10.039  11.828  1.00 92.50           C  
ATOM    176  O   LEU A  21     -16.641   9.688  14.961  1.00 92.50           O  
ATOM    177  CG  LEU A  21     -17.312  11.508  12.109  1.00 92.50           C  
ATOM    178  CD1 LEU A  21     -15.805  11.680  12.312  1.00 92.50           C  
ATOM    179  CD2 LEU A  21     -17.812  12.398  10.969  1.00 92.50           C  
ATOM    180  N   GLN A  22     -15.945   8.078  13.586  1.00 95.00           N  
ATOM    181  CA  GLN A  22     -14.703   7.812  14.312  1.00 95.00           C  
ATOM    182  C   GLN A  22     -13.500   8.367  13.562  1.00 95.00           C  
ATOM    183  CB  GLN A  22     -14.531   6.309  14.547  1.00 95.00           C  
ATOM    184  O   GLN A  22     -13.227   7.969  12.430  1.00 95.00           O  
ATOM    185  CG  GLN A  22     -15.469   5.734  15.594  1.00 95.00           C  
ATOM    186  CD  GLN A  22     -15.141   4.305  15.961  1.00 95.00           C  
ATOM    187  NE2 GLN A  22     -15.773   3.799  17.016  1.00 95.00           N  
ATOM    188  OE1 GLN A  22     -14.320   3.654  15.305  1.00 95.00           O  
ATOM    189  N   VAL A  23     -12.773   9.242  14.219  1.00 95.75           N  
ATOM    190  CA  VAL A  23     -11.555   9.805  13.648  1.00 95.75           C  
ATOM    191  C   VAL A  23     -10.344   8.984  14.078  1.00 95.75           C  
ATOM    192  CB  VAL A  23     -11.367  11.289  14.055  1.00 95.75           C  
ATOM    193  O   VAL A  23     -10.266   8.539  15.219  1.00 95.75           O  
ATOM    194  CG1 VAL A  23     -10.039  11.828  13.547  1.00 95.75           C  
ATOM    195  CG2 VAL A  23     -12.531  12.133  13.539  1.00 95.75           C  
ATOM    196  N   VAL A  24      -9.469   8.781  13.172  1.00 95.44           N  
ATOM    197  CA  VAL A  24      -8.305   7.945  13.445  1.00 95.44           C  
ATOM    198  C   VAL A  24      -7.473   8.570  14.562  1.00 95.44           C  
ATOM    199  CB  VAL A  24      -7.434   7.746  12.188  1.00 95.44           C  
ATOM    200  O   VAL A  24      -7.402   9.797  14.688  1.00 95.44           O  
ATOM    201  CG1 VAL A  24      -8.203   6.980  11.109  1.00 95.44           C  
ATOM    202  CG2 VAL A  24      -6.961   9.094  11.648  1.00 95.44           C  
ATOM    203  N   GLY A  25      -6.750   7.648  15.328  1.00 90.81           N  
ATOM    204  CA  GLY A  25      -5.844   8.070  16.391  1.00 90.81           C  
ATOM    205  C   GLY A  25      -6.555   8.445  17.672  1.00 90.81           C  
ATOM    206  O   GLY A  25      -5.918   8.617  18.703  1.00 90.81           O  
ATOM    207  N   ARG A  26      -7.746   8.781  17.609  1.00 81.06           N  
ATOM    208  CA  ARG A  26      -8.477   9.180  18.812  1.00 81.06           C  
ATOM    209  C   ARG A  26      -9.070   7.973  19.516  1.00 81.06           C  
ATOM    210  CB  ARG A  26      -9.578  10.180  18.453  1.00 81.06           C  
ATOM    211  O   ARG A  26      -9.750   7.152  18.891  1.00 81.06           O  
ATOM    212  CG  ARG A  26      -9.062  11.555  18.062  1.00 81.06           C  
ATOM    213  CD  ARG A  26     -10.180  12.586  18.000  1.00 81.06           C  
ATOM    214  NE  ARG A  26      -9.758  13.883  18.516  1.00 81.06           N  
ATOM    215  NH1 ARG A  26     -11.789  14.922  18.156  1.00 81.06           N  
ATOM    216  NH2 ARG A  26     -10.047  16.094  19.078  1.00 81.06           N  
ATOM    217  CZ  ARG A  26     -10.531  14.961  18.578  1.00 81.06           C  
ATOM    218  N   SER A  27      -8.109   7.730  20.625  1.00 69.00           N  
ATOM    219  CA  SER A  27      -8.633   6.680  21.500  1.00 69.00           C  
ATOM    220  C   SER A  27      -9.836   7.172  22.297  1.00 69.00           C  
ATOM    221  CB  SER A  27      -7.547   6.180  22.453  1.00 69.00           C  
ATOM    222  O   SER A  27      -9.766   8.211  22.953  1.00 69.00           O  
ATOM    223  OG  SER A  27      -6.445   5.660  21.734  1.00 69.00           O  
ATOM    224  N   GLY A  28     -11.203   6.852  21.781  1.00 65.50           N  
ATOM    225  CA  GLY A  28     -12.336   7.277  22.594  1.00 65.50           C  
ATOM    226  C   GLY A  28     -13.633   7.332  21.812  1.00 65.50           C  
ATOM    227  O   GLY A  28     -13.859   6.523  20.906  1.00 65.50           O  
ATOM    228  N   ALA A  29     -14.289   8.656  22.141  1.00 72.81           N  
ATOM    229  CA  ALA A  29     -15.680   8.922  21.781  1.00 72.81           C  
ATOM    230  C   ALA A  29     -15.812   9.352  20.328  1.00 72.81           C  
ATOM    231  CB  ALA A  29     -16.266   9.984  22.703  1.00 72.81           C  
ATOM    232  O   ALA A  29     -14.945  10.062  19.812  1.00 72.81           O  
ATOM    233  N   ALA A  30     -16.578   8.773  19.656  1.00 87.38           N  
ATOM    234  CA  ALA A  30     -17.000   9.141  18.312  1.00 87.38           C  
ATOM    235  C   ALA A  30     -17.312  10.633  18.219  1.00 87.38           C  
ATOM    236  CB  ALA A  30     -18.203   8.320  17.875  1.00 87.38           C  
ATOM    237  O   ALA A  30     -17.688  11.258  19.219  1.00 87.38           O  
ATOM    238  N   VAL A  31     -16.828  11.203  17.203  1.00 90.81           N  
ATOM    239  CA  VAL A  31     -17.188  12.594  16.906  1.00 90.81           C  
ATOM    240  C   VAL A  31     -18.672  12.688  16.578  1.00 90.81           C  
ATOM    241  CB  VAL A  31     -16.344  13.164  15.742  1.00 90.81           C  
ATOM    242  O   VAL A  31     -19.156  12.062  15.625  1.00 90.81           O  
ATOM    243  CG1 VAL A  31     -16.844  14.555  15.359  1.00 90.81           C  
ATOM    244  CG2 VAL A  31     -14.867  13.195  16.109  1.00 90.81           C  
ATOM    245  N   GLU A  32     -19.359  13.523  17.406  1.00 91.00           N  
ATOM    246  CA  GLU A  32     -20.828  13.508  17.328  1.00 91.00           C  
ATOM    247  C   GLU A  32     -21.359  14.766  16.641  1.00 91.00           C  
ATOM    248  CB  GLU A  32     -21.422  13.383  18.734  1.00 91.00           C  
ATOM    249  O   GLU A  32     -22.547  14.844  16.312  1.00 91.00           O  
ATOM    250  CG  GLU A  32     -21.078  12.078  19.438  1.00 91.00           C  
ATOM    251  CD  GLU A  32     -21.906  11.820  20.672  1.00 91.00           C  
ATOM    252  OE1 GLU A  32     -21.859  10.695  21.234  1.00 91.00           O  
ATOM    253  OE2 GLU A  32     -22.625  12.758  21.109  1.00 91.00           O  
ATOM    254  N   SER A  33     -20.484  15.719  16.469  1.00 91.31           N  
ATOM    255  CA  SER A  33     -20.984  16.984  15.930  1.00 91.31           C  
ATOM    256  C   SER A  33     -19.984  17.594  14.938  1.00 91.31           C  
ATOM    257  CB  SER A  33     -21.250  17.984  17.062  1.00 91.31           C  
ATOM    258  O   SER A  33     -18.828  17.188  14.891  1.00 91.31           O  
ATOM    259  OG  SER A  33     -20.047  18.422  17.641  1.00 91.31           O  
ATOM    260  N   ARG A  34     -20.516  18.516  14.203  1.00 91.25           N  
ATOM    261  CA  ARG A  34     -19.703  19.234  13.219  1.00 91.25           C  
ATOM    262  C   ARG A  34     -18.625  20.078  13.898  1.00 91.25           C  
ATOM    263  CB  ARG A  34     -20.594  20.141  12.352  1.00 91.25           C  
ATOM    264  O   ARG A  34     -17.500  20.172  13.398  1.00 91.25           O  
ATOM    265  CG  ARG A  34     -19.859  20.828  11.219  1.00 91.25           C  
ATOM    266  CD  ARG A  34     -20.797  21.625  10.328  1.00 91.25           C  
ATOM    267  NE  ARG A  34     -20.094  22.250   9.211  1.00 91.25           N  
ATOM    268  NH1 ARG A  34     -19.953  24.328  10.188  1.00 91.25           N  
ATOM    269  NH2 ARG A  34     -19.078  23.969   8.102  1.00 91.25           N  
ATOM    270  CZ  ARG A  34     -19.703  23.516   9.172  1.00 91.25           C  
ATOM    271  N   GLU A  35     -18.953  20.641  15.008  1.00 92.25           N  
ATOM    272  CA  GLU A  35     -18.000  21.469  15.742  1.00 92.25           C  
ATOM    273  C   GLU A  35     -16.828  20.656  16.250  1.00 92.25           C  
ATOM    274  CB  GLU A  35     -18.703  22.172  16.906  1.00 92.25           C  
ATOM    275  O   GLU A  35     -15.672  21.094  16.172  1.00 92.25           O  
ATOM    276  CG  GLU A  35     -19.797  23.141  16.484  1.00 92.25           C  
ATOM    277  CD  GLU A  35     -21.078  22.453  16.062  1.00 92.25           C  
ATOM    278  OE1 GLU A  35     -21.844  23.047  15.273  1.00 92.25           O  
ATOM    279  OE2 GLU A  35     -21.312  21.312  16.516  1.00 92.25           O  
ATOM    280  N   GLU A  36     -17.125  19.484  16.719  1.00 91.50           N  
ATOM    281  CA  GLU A  36     -16.062  18.594  17.172  1.00 91.50           C  
ATOM    282  C   GLU A  36     -15.164  18.156  16.031  1.00 91.50           C  
ATOM    283  CB  GLU A  36     -16.656  17.359  17.875  1.00 91.50           C  
ATOM    284  O   GLU A  36     -13.945  18.031  16.188  1.00 91.50           O  
ATOM    285  CG  GLU A  36     -17.234  17.656  19.250  1.00 91.50           C  
ATOM    286  CD  GLU A  36     -17.812  16.438  19.938  1.00 91.50           C  
ATOM    287  OE1 GLU A  36     -18.438  16.578  21.016  1.00 91.50           O  
ATOM    288  OE2 GLU A  36     -17.641  15.320  19.391  1.00 91.50           O  
ATOM    289  N   LEU A  37     -15.758  17.922  14.906  1.00 92.62           N  
ATOM    290  CA  LEU A  37     -15.000  17.531  13.727  1.00 92.62           C  
ATOM    291  C   LEU A  37     -14.086  18.672  13.273  1.00 92.62           C  
ATOM    292  CB  LEU A  37     -15.945  17.141  12.586  1.00 92.62           C  
ATOM    293  O   LEU A  37     -12.930  18.438  12.906  1.00 92.62           O  
ATOM    294  CG  LEU A  37     -15.281  16.719  11.273  1.00 92.62           C  
ATOM    295  CD1 LEU A  37     -14.320  15.555  11.516  1.00 92.62           C  
ATOM    296  CD2 LEU A  37     -16.328  16.344  10.242  1.00 92.62           C  
ATOM    297  N   GLU A  38     -14.609  19.828  13.297  1.00 93.06           N  
ATOM    298  CA  GLU A  38     -13.820  21.000  12.914  1.00 93.06           C  
ATOM    299  C   GLU A  38     -12.602  21.156  13.812  1.00 93.06           C  
ATOM    300  CB  GLU A  38     -14.680  22.266  12.953  1.00 93.06           C  
ATOM    301  O   GLU A  38     -11.492  21.422  13.328  1.00 93.06           O  
ATOM    302  CG  GLU A  38     -14.016  23.469  12.320  1.00 93.06           C  
ATOM    303  CD  GLU A  38     -14.992  24.594  12.008  1.00 93.06           C  
ATOM    304  OE1 GLU A  38     -14.602  25.562  11.312  1.00 93.06           O  
ATOM    305  OE2 GLU A  38     -16.156  24.516  12.453  1.00 93.06           O  
ATOM    306  N   LYS A  39     -12.773  20.984  15.016  1.00 90.88           N  
ATOM    307  CA  LYS A  39     -11.664  21.078  15.961  1.00 90.88           C  
ATOM    308  C   LYS A  39     -10.617  20.000  15.703  1.00 90.88           C  
ATOM    309  CB  LYS A  39     -12.172  20.969  17.406  1.00 90.88           C  
ATOM    310  O   LYS A  39      -9.414  20.281  15.703  1.00 90.88           O  
ATOM    311  CG  LYS A  39     -11.102  21.219  18.453  1.00 90.88           C  
ATOM    312  CD  LYS A  39     -11.688  21.188  19.859  1.00 90.88           C  
ATOM    313  CE  LYS A  39     -10.609  21.391  20.922  1.00 90.88           C  
ATOM    314  NZ  LYS A  39     -11.188  21.375  22.297  1.00 90.88           N  
ATOM    315  N   ALA A  40     -11.062  18.797  15.477  1.00 90.19           N  
ATOM    316  CA  ALA A  40     -10.141  17.703  15.195  1.00 90.19           C  
ATOM    317  C   ALA A  40      -9.320  18.000  13.945  1.00 90.19           C  
ATOM    318  CB  ALA A  40     -10.906  16.391  15.039  1.00 90.19           C  
ATOM    319  O   ALA A  40      -8.117  17.719  13.906  1.00 90.19           O  
ATOM    320  N   LEU A  41      -9.938  18.547  12.938  1.00 93.38           N  
ATOM    321  CA  LEU A  41      -9.273  18.844  11.664  1.00 93.38           C  
ATOM    322  C   LEU A  41      -8.234  19.938  11.828  1.00 93.38           C  
ATOM    323  CB  LEU A  41     -10.305  19.250  10.609  1.00 93.38           C  
ATOM    324  O   LEU A  41      -7.082  19.781  11.406  1.00 93.38           O  
ATOM    325  CG  LEU A  41     -11.211  18.141  10.070  1.00 93.38           C  
ATOM    326  CD1 LEU A  41     -12.344  18.734   9.250  1.00 93.38           C  
ATOM    327  CD2 LEU A  41     -10.398  17.156   9.234  1.00 93.38           C  
ATOM    328  N   THR A  42      -8.586  20.969  12.477  1.00 90.50           N  
ATOM    329  CA  THR A  42      -7.723  22.141  12.555  1.00 90.50           C  
ATOM    330  C   THR A  42      -6.508  21.875  13.438  1.00 90.50           C  
ATOM    331  CB  THR A  42      -8.492  23.359  13.094  1.00 90.50           C  
ATOM    332  O   THR A  42      -5.438  22.438  13.227  1.00 90.50           O  
ATOM    333  CG2 THR A  42      -7.641  24.625  13.008  1.00 90.50           C  
ATOM    334  OG1 THR A  42      -9.688  23.547  12.328  1.00 90.50           O  
ATOM    335  N   ASP A  43      -6.582  20.922  14.266  1.00 89.38           N  
ATOM    336  CA  ASP A  43      -5.520  20.688  15.227  1.00 89.38           C  
ATOM    337  C   ASP A  43      -4.414  19.828  14.625  1.00 89.38           C  
ATOM    338  CB  ASP A  43      -6.078  20.016  16.484  1.00 89.38           C  
ATOM    339  O   ASP A  43      -3.230  20.031  14.898  1.00 89.38           O  
ATOM    340  CG  ASP A  43      -6.871  20.969  17.359  1.00 89.38           C  
ATOM    341  OD1 ASP A  43      -6.832  22.188  17.125  1.00 89.38           O  
ATOM    342  OD2 ASP A  43      -7.543  20.484  18.297  1.00 89.38           O  
ATOM    343  N   THR A  44      -4.812  18.891  13.797  1.00 92.44           N  
ATOM    344  CA  THR A  44      -3.781  17.891  13.547  1.00 92.44           C  
ATOM    345  C   THR A  44      -3.742  17.516  12.070  1.00 92.44           C  
ATOM    346  CB  THR A  44      -4.012  16.625  14.398  1.00 92.44           C  
ATOM    347  O   THR A  44      -2.895  16.719  11.648  1.00 92.44           O  
ATOM    348  CG2 THR A  44      -3.877  16.938  15.891  1.00 92.44           C  
ATOM    349  OG1 THR A  44      -5.328  16.125  14.148  1.00 92.44           O  
ATOM    350  N   PHE A  45      -4.672  18.109  11.250  1.00 96.69           N  
ATOM    351  CA  PHE A  45      -4.699  17.703   9.844  1.00 96.69           C  
ATOM    352  C   PHE A  45      -4.359  18.875   8.938  1.00 96.69           C  
ATOM    353  CB  PHE A  45      -6.070  17.141   9.477  1.00 96.69           C  
ATOM    354  O   PHE A  45      -4.629  20.031   9.281  1.00 96.69           O  
ATOM    355  CG  PHE A  45      -6.387  15.828  10.156  1.00 96.69           C  
ATOM    356  CD1 PHE A  45      -5.953  14.625   9.609  1.00 96.69           C  
ATOM    357  CD2 PHE A  45      -7.125  15.805  11.328  1.00 96.69           C  
ATOM    358  CE1 PHE A  45      -6.246  13.414  10.234  1.00 96.69           C  
ATOM    359  CE2 PHE A  45      -7.422  14.602  11.961  1.00 96.69           C  
ATOM    360  CZ  PHE A  45      -6.980  13.406  11.414  1.00 96.69           C  
ATOM    361  N   LEU A  46      -3.721  18.578   7.875  1.00 97.06           N  
ATOM    362  CA  LEU A  46      -3.484  19.516   6.777  1.00 97.06           C  
ATOM    363  C   LEU A  46      -4.012  18.938   5.461  1.00 97.06           C  
ATOM    364  CB  LEU A  46      -1.990  19.812   6.648  1.00 97.06           C  
ATOM    365  O   LEU A  46      -4.141  17.719   5.312  1.00 97.06           O  
ATOM    366  CG  LEU A  46      -1.336  20.516   7.840  1.00 97.06           C  
ATOM    367  CD1 LEU A  46       0.158  20.703   7.594  1.00 97.06           C  
ATOM    368  CD2 LEU A  46      -2.008  21.859   8.109  1.00 97.06           C  
ATOM    369  N   ILE A  47      -4.414  19.859   4.586  1.00 97.50           N  
ATOM    370  CA  ILE A  47      -4.902  19.422   3.285  1.00 97.50           C  
ATOM    371  C   ILE A  47      -3.963  19.906   2.188  1.00 97.50           C  
ATOM    372  CB  ILE A  47      -6.340  19.922   3.023  1.00 97.50           C  
ATOM    373  O   ILE A  47      -3.635  21.094   2.129  1.00 97.50           O  
ATOM    374  CG1 ILE A  47      -6.879  19.344   1.709  1.00 97.50           C  
ATOM    375  CG2 ILE A  47      -6.383  21.453   3.008  1.00 97.50           C  
ATOM    376  CD1 ILE A  47      -8.383  19.484   1.541  1.00 97.50           C  
ATOM    377  N   PHE A  48      -3.436  19.016   1.433  1.00 97.75           N  
ATOM    378  CA  PHE A  48      -2.598  19.328   0.280  1.00 97.75           C  
ATOM    379  C   PHE A  48      -3.314  18.969  -1.020  1.00 97.75           C  
ATOM    380  CB  PHE A  48      -1.267  18.562   0.365  1.00 97.75           C  
ATOM    381  O   PHE A  48      -3.633  17.812  -1.264  1.00 97.75           O  
ATOM    382  CG  PHE A  48      -0.426  18.953   1.552  1.00 97.75           C  
ATOM    383  CD1 PHE A  48       0.297  20.141   1.553  1.00 97.75           C  
ATOM    384  CD2 PHE A  48      -0.358  18.125   2.666  1.00 97.75           C  
ATOM    385  CE1 PHE A  48       1.076  20.500   2.648  1.00 97.75           C  
ATOM    386  CE2 PHE A  48       0.419  18.484   3.768  1.00 97.75           C  
ATOM    387  CZ  PHE A  48       1.136  19.672   3.756  1.00 97.75           C  
ATOM    388  N   THR A  49      -3.533  20.000  -1.833  1.00 96.81           N  
ATOM    389  CA  THR A  49      -4.215  19.812  -3.109  1.00 96.81           C  
ATOM    390  C   THR A  49      -3.242  20.000  -4.273  1.00 96.81           C  
ATOM    391  CB  THR A  49      -5.398  20.781  -3.260  1.00 96.81           C  
ATOM    392  O   THR A  49      -2.053  20.250  -4.059  1.00 96.81           O  
ATOM    393  CG2 THR A  49      -6.410  20.594  -2.135  1.00 96.81           C  
ATOM    394  OG1 THR A  49      -4.906  22.141  -3.230  1.00 96.81           O  
ATOM    395  N   TYR A  50      -3.785  19.719  -5.469  1.00 95.81           N  
ATOM    396  CA  TYR A  50      -2.986  20.000  -6.660  1.00 95.81           C  
ATOM    397  C   TYR A  50      -2.455  21.422  -6.645  1.00 95.81           C  
ATOM    398  CB  TYR A  50      -3.812  19.766  -7.926  1.00 95.81           C  
ATOM    399  O   TYR A  50      -3.098  22.328  -6.105  1.00 95.81           O  
ATOM    400  CG  TYR A  50      -4.047  18.297  -8.234  1.00 95.81           C  
ATOM    401  CD1 TYR A  50      -3.066  17.344  -7.969  1.00 95.81           C  
ATOM    402  CD2 TYR A  50      -5.250  17.875  -8.789  1.00 95.81           C  
ATOM    403  CE1 TYR A  50      -3.279  16.000  -8.250  1.00 95.81           C  
ATOM    404  CE2 TYR A  50      -5.473  16.531  -9.078  1.00 95.81           C  
ATOM    405  OH  TYR A  50      -4.695  14.273  -9.086  1.00 95.81           O  
ATOM    406  CZ  TYR A  50      -4.480  15.602  -8.805  1.00 95.81           C  
ATOM    407  N   ARG A  51      -1.288  21.594  -7.156  1.00 96.69           N  
ATOM    408  CA  ARG A  51      -0.658  22.906  -7.230  1.00 96.69           C  
ATOM    409  C   ARG A  51      -0.175  23.203  -8.648  1.00 96.69           C  
ATOM    410  CB  ARG A  51       0.510  23.016  -6.246  1.00 96.69           C  
ATOM    411  O   ARG A  51       0.077  22.281  -9.430  1.00 96.69           O  
ATOM    412  CG  ARG A  51       0.114  22.797  -4.797  1.00 96.69           C  
ATOM    413  CD  ARG A  51      -0.533  24.031  -4.195  1.00 96.69           C  
ATOM    414  NE  ARG A  51      -0.780  23.875  -2.766  1.00 96.69           N  
ATOM    415  NH1 ARG A  51      -1.393  26.062  -2.414  1.00 96.69           N  
ATOM    416  NH2 ARG A  51      -1.378  24.594  -0.667  1.00 96.69           N  
ATOM    417  CZ  ARG A  51      -1.184  24.844  -1.952  1.00 96.69           C  
ATOM    418  N   ASP A  52      -0.153  24.484  -8.914  1.00 95.81           N  
ATOM    419  CA  ASP A  52       0.302  24.953 -10.211  1.00 95.81           C  
ATOM    420  C   ASP A  52       1.384  26.016 -10.062  1.00 95.81           C  
ATOM    421  CB  ASP A  52      -0.873  25.500 -11.023  1.00 95.81           C  
ATOM    422  O   ASP A  52       1.434  26.719  -9.055  1.00 95.81           O  
ATOM    423  CG  ASP A  52      -0.524  25.750 -12.484  1.00 95.81           C  
ATOM    424  OD1 ASP A  52       0.422  25.109 -13.000  1.00 95.81           O  
ATOM    425  OD2 ASP A  52      -1.200  26.578 -13.125  1.00 95.81           O  
ATOM    426  N   GLY A  53       2.293  26.000 -11.031  1.00 95.81           N  
ATOM    427  CA  GLY A  53       3.311  27.031 -11.086  1.00 95.81           C  
ATOM    428  C   GLY A  53       4.484  26.766 -10.164  1.00 95.81           C  
ATOM    429  O   GLY A  53       5.062  27.703  -9.609  1.00 95.81           O  
ATOM    430  N   PHE A  54       4.738  25.562  -9.812  1.00 95.44           N  
ATOM    431  CA  PHE A  54       5.898  25.266  -8.977  1.00 95.44           C  
ATOM    432  C   PHE A  54       7.137  25.047  -9.836  1.00 95.44           C  
ATOM    433  CB  PHE A  54       5.641  24.047  -8.102  1.00 95.44           C  
ATOM    434  O   PHE A  54       7.074  25.125 -11.062  1.00 95.44           O  
ATOM    435  CG  PHE A  54       5.211  22.828  -8.867  1.00 95.44           C  
ATOM    436  CD1 PHE A  54       3.992  22.203  -8.602  1.00 95.44           C  
ATOM    437  CD2 PHE A  54       6.027  22.297  -9.859  1.00 95.44           C  
ATOM    438  CE1 PHE A  54       3.594  21.078  -9.320  1.00 95.44           C  
ATOM    439  CE2 PHE A  54       5.637  21.156 -10.570  1.00 95.44           C  
ATOM    440  CZ  PHE A  54       4.422  20.562 -10.297  1.00 95.44           C  
ATOM    441  N   GLU A  55       8.250  24.922  -9.148  1.00 94.50           N  
ATOM    442  CA  GLU A  55       9.516  24.641  -9.828  1.00 94.50           C  
ATOM    443  C   GLU A  55       9.367  23.484 -10.805  1.00 94.50           C  
ATOM    444  CB  GLU A  55      10.609  24.328  -8.805  1.00 94.50           C  
ATOM    445  O   GLU A  55       8.812  22.438 -10.461  1.00 94.50           O  
ATOM    446  CG  GLU A  55      11.977  24.078  -9.430  1.00 94.50           C  
ATOM    447  CD  GLU A  55      13.000  23.562  -8.430  1.00 94.50           C  
ATOM    448  OE1 GLU A  55      14.094  23.125  -8.852  1.00 94.50           O  
ATOM    449  OE2 GLU A  55      12.711  23.609  -7.211  1.00 94.50           O  
ATOM    450  N   ALA A  56       9.930  23.656 -11.977  1.00 93.69           N  
ATOM    451  CA  ALA A  56       9.742  22.672 -13.047  1.00 93.69           C  
ATOM    452  C   ALA A  56      10.422  21.359 -12.695  1.00 93.69           C  
ATOM    453  CB  ALA A  56      10.281  23.219 -14.367  1.00 93.69           C  
ATOM    454  O   ALA A  56      11.555  21.344 -12.211  1.00 93.69           O  
ATOM    455  N   ILE A  57       9.625  20.266 -12.953  1.00 90.44           N  
ATOM    456  CA  ILE A  57      10.141  18.906 -12.797  1.00 90.44           C  
ATOM    457  C   ILE A  57      10.430  18.297 -14.172  1.00 90.44           C  
ATOM    458  CB  ILE A  57       9.156  18.016 -12.016  1.00 90.44           C  
ATOM    459  O   ILE A  57       9.539  18.234 -15.023  1.00 90.44           O  
ATOM    460  CG1 ILE A  57       8.875  18.609 -10.633  1.00 90.44           C  
ATOM    461  CG2 ILE A  57       9.703  16.594 -11.891  1.00 90.44           C  
ATOM    462  CD1 ILE A  57       7.723  17.953  -9.891  1.00 90.44           C  
ATOM    463  N   PRO A  58      11.609  17.922 -14.367  1.00 86.38           N  
ATOM    464  CA  PRO A  58      11.914  17.281 -15.648  1.00 86.38           C  
ATOM    465  C   PRO A  58      11.305  15.891 -15.781  1.00 86.38           C  
ATOM    466  CB  PRO A  58      13.445  17.219 -15.648  1.00 86.38           C  
ATOM    467  O   PRO A  58      11.539  15.031 -14.938  1.00 86.38           O  
ATOM    468  CG  PRO A  58      13.867  18.062 -14.492  1.00 86.38           C  
ATOM    469  CD  PRO A  58      12.719  18.156 -13.523  1.00 86.38           C  
ATOM    470  N   ALA A  59      10.492  15.703 -16.797  1.00 83.44           N  
ATOM    471  CA  ALA A  59       9.914  14.406 -17.141  1.00 83.44           C  
ATOM    472  C   ALA A  59      10.406  13.938 -18.516  1.00 83.44           C  
ATOM    473  CB  ALA A  59       8.391  14.477 -17.125  1.00 83.44           C  
ATOM    474  O   ALA A  59      11.164  14.648 -19.172  1.00 83.44           O  
ATOM    475  N   VAL A  60      10.172  12.648 -18.875  1.00 76.00           N  
ATOM    476  CA  VAL A  60      10.656  12.039 -20.094  1.00 76.00           C  
ATOM    477  C   VAL A  60      10.266  12.906 -21.297  1.00 76.00           C  
ATOM    478  CB  VAL A  60      10.102  10.602 -20.281  1.00 76.00           C  
ATOM    479  O   VAL A  60      11.070  13.117 -22.203  1.00 76.00           O  
ATOM    480  CG1 VAL A  60      10.555  10.016 -21.609  1.00 76.00           C  
ATOM    481  CG2 VAL A  60      10.547   9.719 -19.109  1.00 76.00           C  
ATOM    482  N   THR A  61       9.086  13.469 -21.219  1.00 71.31           N  
ATOM    483  CA  THR A  61       8.586  14.109 -22.422  1.00 71.31           C  
ATOM    484  C   THR A  61       8.508  15.617 -22.250  1.00 71.31           C  
ATOM    485  CB  THR A  61       7.203  13.555 -22.828  1.00 71.31           C  
ATOM    486  O   THR A  61       8.422  16.359 -23.234  1.00 71.31           O  
ATOM    487  CG2 THR A  61       7.273  12.070 -23.141  1.00 71.31           C  
ATOM    488  OG1 THR A  61       6.289  13.758 -21.734  1.00 71.31           O  
ATOM    489  N   ARG A  62       8.500  16.125 -21.062  1.00 81.25           N  
ATOM    490  CA  ARG A  62       8.250  17.562 -20.891  1.00 81.25           C  
ATOM    491  C   ARG A  62       8.609  18.000 -19.469  1.00 81.25           C  
ATOM    492  CB  ARG A  62       6.785  17.891 -21.188  1.00 81.25           C  
ATOM    493  O   ARG A  62       8.898  17.156 -18.609  1.00 81.25           O  
ATOM    494  CG  ARG A  62       5.797  17.234 -20.234  1.00 81.25           C  
ATOM    495  CD  ARG A  62       4.359  17.594 -20.578  1.00 81.25           C  
ATOM    496  NE  ARG A  62       3.412  16.984 -19.656  1.00 81.25           N  
ATOM    497  NH1 ARG A  62       1.532  17.875 -20.656  1.00 81.25           N  
ATOM    498  NH2 ARG A  62       1.323  16.516 -18.812  1.00 81.25           N  
ATOM    499  CZ  ARG A  62       2.092  17.125 -19.719  1.00 81.25           C  
ATOM    500  N   LEU A  63       8.633  19.359 -19.375  1.00 87.44           N  
ATOM    501  CA  LEU A  63       8.727  19.953 -18.047  1.00 87.44           C  
ATOM    502  C   LEU A  63       7.340  20.109 -17.438  1.00 87.44           C  
ATOM    503  CB  LEU A  63       9.422  21.312 -18.125  1.00 87.44           C  
ATOM    504  O   LEU A  63       6.410  20.578 -18.094  1.00 87.44           O  
ATOM    505  CG  LEU A  63      10.906  21.297 -18.516  1.00 87.44           C  
ATOM    506  CD1 LEU A  63      11.414  22.719 -18.719  1.00 87.44           C  
ATOM    507  CD2 LEU A  63      11.719  20.594 -17.438  1.00 87.44           C  
ATOM    508  N   ILE A  64       7.293  19.672 -16.219  1.00 89.94           N  
ATOM    509  CA  ILE A  64       5.996  19.688 -15.555  1.00 89.94           C  
ATOM    510  C   ILE A  64       6.023  20.703 -14.414  1.00 89.94           C  
ATOM    511  CB  ILE A  64       5.609  18.297 -15.023  1.00 89.94           C  
ATOM    512  O   ILE A  64       6.922  20.672 -13.570  1.00 89.94           O  
ATOM    513  CG1 ILE A  64       5.570  17.281 -16.172  1.00 89.94           C  
ATOM    514  CG2 ILE A  64       4.262  18.344 -14.297  1.00 89.94           C  
ATOM    515  CD1 ILE A  64       5.406  15.836 -15.719  1.00 89.94           C  
ATOM    516  N   GLU A  65       4.996  21.578 -14.406  1.00 94.69           N  
ATOM    517  CA  GLU A  65       4.922  22.609 -13.375  1.00 94.69           C  
ATOM    518  C   GLU A  65       3.617  22.500 -12.586  1.00 94.69           C  
ATOM    519  CB  GLU A  65       5.059  24.000 -13.992  1.00 94.69           C  
ATOM    520  O   GLU A  65       3.250  23.438 -11.867  1.00 94.69           O  
ATOM    521  CG  GLU A  65       6.426  24.266 -14.602  1.00 94.69           C  
ATOM    522  CD  GLU A  65       6.527  25.625 -15.266  1.00 94.69           C  
ATOM    523  OE1 GLU A  65       7.641  26.016 -15.703  1.00 94.69           O  
ATOM    524  OE2 GLU A  65       5.492  26.328 -15.344  1.00 94.69           O  
ATOM    525  N   THR A  66       2.949  21.500 -12.859  1.00 94.50           N  
ATOM    526  CA  THR A  66       1.715  21.203 -12.141  1.00 94.50           C  
ATOM    527  C   THR A  66       1.550  19.703 -11.930  1.00 94.50           C  
ATOM    528  CB  THR A  66       0.489  21.766 -12.891  1.00 94.50           C  
ATOM    529  O   THR A  66       2.023  18.906 -12.742  1.00 94.50           O  
ATOM    530  CG2 THR A  66       0.392  21.188 -14.297  1.00 94.50           C  
ATOM    531  OG1 THR A  66      -0.700  21.422 -12.164  1.00 94.50           O  
ATOM    532  N   ASP A  67       0.986  19.375 -10.852  1.00 93.75           N  
ATOM    533  CA  ASP A  67       0.750  17.969 -10.594  1.00 93.75           C  
ATOM    534  C   ASP A  67      -0.714  17.594 -10.828  1.00 93.75           C  
ATOM    535  CB  ASP A  67       1.162  17.594  -9.164  1.00 93.75           C  
ATOM    536  O   ASP A  67      -1.149  16.500 -10.477  1.00 93.75           O  
ATOM    537  CG  ASP A  67       0.406  18.391  -8.109  1.00 93.75           C  
ATOM    538  OD1 ASP A  67       0.172  19.609  -8.312  1.00 93.75           O  
ATOM    539  OD2 ASP A  67       0.044  17.797  -7.074  1.00 93.75           O  
ATOM    540  N   GLN A  68      -1.463  18.531 -11.406  1.00 93.31           N  
ATOM    541  CA  GLN A  68      -2.865  18.266 -11.703  1.00 93.31           C  
ATOM    542  C   GLN A  68      -3.010  17.047 -12.609  1.00 93.31           C  
ATOM    543  CB  GLN A  68      -3.525  19.484 -12.344  1.00 93.31           C  
ATOM    544  O   GLN A  68      -2.369  16.969 -13.656  1.00 93.31           O  
ATOM    545  CG  GLN A  68      -5.023  19.312 -12.570  1.00 93.31           C  
ATOM    546  CD  GLN A  68      -5.660  20.562 -13.172  1.00 93.31           C  
ATOM    547  NE2 GLN A  68      -6.984  20.547 -13.289  1.00 93.31           N  
ATOM    548  OE1 GLN A  68      -4.969  21.516 -13.531  1.00 93.31           O  
ATOM    549  N   GLY A  69      -3.766  16.078 -12.156  1.00 90.56           N  
ATOM    550  CA  GLY A  69      -4.078  14.922 -12.977  1.00 90.56           C  
ATOM    551  C   GLY A  69      -3.199  13.719 -12.680  1.00 90.56           C  
ATOM    552  O   GLY A  69      -3.516  12.594 -13.078  1.00 90.56           O  
ATOM    553  N   TRP A  70      -2.123  13.953 -11.992  1.00 92.00           N  
ATOM    554  CA  TRP A  70      -1.268  12.789 -11.805  1.00 92.00           C  
ATOM    555  C   TRP A  70      -0.733  12.727 -10.375  1.00 92.00           C  
ATOM    556  CB  TRP A  70      -0.103  12.812 -12.797  1.00 92.00           C  
ATOM    557  O   TRP A  70      -0.324  11.664  -9.906  1.00 92.00           O  
ATOM    558  CG  TRP A  70       0.785  14.016 -12.672  1.00 92.00           C  
ATOM    559  CD1 TRP A  70       0.664  15.203 -13.328  1.00 92.00           C  
ATOM    560  CD2 TRP A  70       1.936  14.133 -11.828  1.00 92.00           C  
ATOM    561  CE2 TRP A  70       2.463  15.430 -12.031  1.00 92.00           C  
ATOM    562  CE3 TRP A  70       2.572  13.281 -10.922  1.00 92.00           C  
ATOM    563  NE1 TRP A  70       1.670  16.062 -12.953  1.00 92.00           N  
ATOM    564  CH2 TRP A  70       4.203  15.031 -10.477  1.00 92.00           C  
ATOM    565  CZ2 TRP A  70       3.600  15.891 -11.359  1.00 92.00           C  
ATOM    566  CZ3 TRP A  70       3.701  13.734 -10.250  1.00 92.00           C  
ATOM    567  N   GLY A  71      -0.707  13.797  -9.586  1.00 94.81           N  
ATOM    568  CA  GLY A  71       0.014  13.883  -8.328  1.00 94.81           C  
ATOM    569  C   GLY A  71      -0.860  13.602  -7.121  1.00 94.81           C  
ATOM    570  O   GLY A  71      -0.455  13.844  -5.984  1.00 94.81           O  
ATOM    571  N   CYS A  72      -2.041  13.047  -7.305  1.00 96.31           N  
ATOM    572  CA  CYS A  72      -3.008  12.930  -6.219  1.00 96.31           C  
ATOM    573  C   CYS A  72      -2.482  12.023  -5.113  1.00 96.31           C  
ATOM    574  CB  CYS A  72      -4.340  12.398  -6.738  1.00 96.31           C  
ATOM    575  O   CYS A  72      -2.600  12.344  -3.930  1.00 96.31           O  
ATOM    576  SG  CYS A  72      -4.199  10.844  -7.645  1.00 96.31           S  
ATOM    577  N   LEU A  73      -1.854  10.922  -5.465  1.00 97.12           N  
ATOM    578  CA  LEU A  73      -1.379  10.016  -4.426  1.00 97.12           C  
ATOM    579  C   LEU A  73      -0.221  10.633  -3.650  1.00 97.12           C  
ATOM    580  CB  LEU A  73      -0.944   8.680  -5.035  1.00 97.12           C  
ATOM    581  O   LEU A  73      -0.092  10.422  -2.441  1.00 97.12           O  
ATOM    582  CG  LEU A  73      -0.701   7.535  -4.051  1.00 97.12           C  
ATOM    583  CD1 LEU A  73      -1.342   6.250  -4.566  1.00 97.12           C  
ATOM    584  CD2 LEU A  73       0.793   7.336  -3.818  1.00 97.12           C  
ATOM    585  N   LEU A  74       0.591  11.391  -4.250  1.00 97.06           N  
ATOM    586  CA  LEU A  74       1.661  12.086  -3.549  1.00 97.06           C  
ATOM    587  C   LEU A  74       1.093  13.102  -2.562  1.00 97.06           C  
ATOM    588  CB  LEU A  74       2.584  12.789  -4.547  1.00 97.06           C  
ATOM    589  O   LEU A  74       1.587  13.227  -1.440  1.00 97.06           O  
ATOM    590  CG  LEU A  74       3.500  11.891  -5.375  1.00 97.06           C  
ATOM    591  CD1 LEU A  74       4.230  12.703  -6.438  1.00 97.06           C  
ATOM    592  CD2 LEU A  74       4.496  11.164  -4.473  1.00 97.06           C  
ATOM    593  N   ARG A  75       0.067  13.734  -2.971  1.00 98.19           N  
ATOM    594  CA  ARG A  75      -0.553  14.727  -2.102  1.00 98.19           C  
ATOM    595  C   ARG A  75      -1.203  14.070  -0.890  1.00 98.19           C  
ATOM    596  CB  ARG A  75      -1.592  15.547  -2.875  1.00 98.19           C  
ATOM    597  O   ARG A  75      -1.076  14.562   0.233  1.00 98.19           O  
ATOM    598  CG  ARG A  75      -1.005  16.375  -4.004  1.00 98.19           C  
ATOM    599  CD  ARG A  75       0.075  17.328  -3.500  1.00 98.19           C  
ATOM    600  NE  ARG A  75       0.554  18.203  -4.562  1.00 98.19           N  
ATOM    601  NH1 ARG A  75       2.178  19.219  -3.268  1.00 98.19           N  
ATOM    602  NH2 ARG A  75       1.897  19.844  -5.457  1.00 98.19           N  
ATOM    603  CZ  ARG A  75       1.542  19.094  -4.426  1.00 98.19           C  
ATOM    604  N   THR A  76      -1.905  12.969  -1.137  1.00 98.50           N  
ATOM    605  CA  THR A  76      -2.496  12.258  -0.011  1.00 98.50           C  
ATOM    606  C   THR A  76      -1.409  11.695   0.905  1.00 98.50           C  
ATOM    607  CB  THR A  76      -3.402  11.109  -0.493  1.00 98.50           C  
ATOM    608  O   THR A  76      -1.582  11.656   2.125  1.00 98.50           O  
ATOM    609  CG2 THR A  76      -4.652  11.648  -1.184  1.00 98.50           C  
ATOM    610  OG1 THR A  76      -2.676  10.289  -1.415  1.00 98.50           O  
ATOM    611  N   SER A  77      -0.283  11.289   0.329  1.00 98.62           N  
ATOM    612  CA  SER A  77       0.855  10.859   1.136  1.00 98.62           C  
ATOM    613  C   SER A  77       1.401  12.008   1.974  1.00 98.62           C  
ATOM    614  CB  SER A  77       1.963  10.297   0.244  1.00 98.62           C  
ATOM    615  O   SER A  77       1.768  11.820   3.135  1.00 98.62           O  
ATOM    616  OG  SER A  77       1.517   9.141  -0.442  1.00 98.62           O  
ATOM    617  N   GLN A  78       1.439  13.156   1.404  1.00 98.69           N  
ATOM    618  CA  GLN A  78       1.850  14.344   2.148  1.00 98.69           C  
ATOM    619  C   GLN A  78       0.898  14.625   3.309  1.00 98.69           C  
ATOM    620  CB  GLN A  78       1.920  15.562   1.224  1.00 98.69           C  
ATOM    621  O   GLN A  78       1.334  14.984   4.402  1.00 98.69           O  
ATOM    622  CG  GLN A  78       3.123  15.555   0.290  1.00 98.69           C  
ATOM    623  CD  GLN A  78       3.215  16.812  -0.556  1.00 98.69           C  
ATOM    624  NE2 GLN A  78       4.438  17.281  -0.789  1.00 98.69           N  
ATOM    625  OE1 GLN A  78       2.197  17.359  -0.999  1.00 98.69           O  
ATOM    626  N   MET A  79      -0.376  14.500   3.023  1.00 98.62           N  
ATOM    627  CA  MET A  79      -1.365  14.734   4.074  1.00 98.62           C  
ATOM    628  C   MET A  79      -1.141  13.789   5.246  1.00 98.62           C  
ATOM    629  CB  MET A  79      -2.783  14.562   3.523  1.00 98.62           C  
ATOM    630  O   MET A  79      -1.145  14.211   6.402  1.00 98.62           O  
ATOM    631  CG  MET A  79      -3.182  15.617   2.510  1.00 98.62           C  
ATOM    632  SD  MET A  79      -4.914  15.422   1.936  1.00 98.62           S  
ATOM    633  CE  MET A  79      -4.758  16.047   0.237  1.00 98.62           C  
ATOM    634  N   LEU A  80      -0.931  12.578   4.945  1.00 98.69           N  
ATOM    635  CA  LEU A  80      -0.679  11.578   5.980  1.00 98.69           C  
ATOM    636  C   LEU A  80       0.591  11.914   6.758  1.00 98.69           C  
ATOM    637  CB  LEU A  80      -0.563  10.188   5.363  1.00 98.69           C  
ATOM    638  O   LEU A  80       0.599  11.875   7.988  1.00 98.69           O  
ATOM    639  CG  LEU A  80      -0.373   9.023   6.344  1.00 98.69           C  
ATOM    640  CD1 LEU A  80      -1.108   7.785   5.848  1.00 98.69           C  
ATOM    641  CD2 LEU A  80       1.109   8.727   6.543  1.00 98.69           C  
ATOM    642  N   LEU A  81       1.607  12.242   6.086  1.00 98.56           N  
ATOM    643  CA  LEU A  81       2.883  12.570   6.711  1.00 98.56           C  
ATOM    644  C   LEU A  81       2.754  13.812   7.586  1.00 98.56           C  
ATOM    645  CB  LEU A  81       3.961  12.797   5.648  1.00 98.56           C  
ATOM    646  O   LEU A  81       3.312  13.867   8.688  1.00 98.56           O  
ATOM    647  CG  LEU A  81       5.391  12.992   6.160  1.00 98.56           C  
ATOM    648  CD1 LEU A  81       5.777  11.852   7.098  1.00 98.56           C  
ATOM    649  CD2 LEU A  81       6.367  13.086   4.992  1.00 98.56           C  
ATOM    650  N   ALA A  82       2.074  14.797   7.082  1.00 98.25           N  
ATOM    651  CA  ALA A  82       1.845  16.000   7.879  1.00 98.25           C  
ATOM    652  C   ALA A  82       1.090  15.672   9.164  1.00 98.25           C  
ATOM    653  CB  ALA A  82       1.078  17.031   7.066  1.00 98.25           C  
ATOM    654  O   ALA A  82       1.461  16.125  10.242  1.00 98.25           O  
ATOM    655  N   HIS A  83       0.048  14.867   9.031  1.00 98.06           N  
ATOM    656  CA  HIS A  83      -0.691  14.445  10.219  1.00 98.06           C  
ATOM    657  C   HIS A  83       0.219  13.727  11.203  1.00 98.06           C  
ATOM    658  CB  HIS A  83      -1.860  13.539   9.820  1.00 98.06           C  
ATOM    659  O   HIS A  83       0.179  14.000  12.406  1.00 98.06           O  
ATOM    660  CG  HIS A  83      -2.641  13.023  10.992  1.00 98.06           C  
ATOM    661  CD2 HIS A  83      -2.812  11.766  11.461  1.00 98.06           C  
ATOM    662  ND1 HIS A  83      -3.361  13.852  11.828  1.00 98.06           N  
ATOM    663  CE1 HIS A  83      -3.945  13.125  12.766  1.00 98.06           C  
ATOM    664  NE2 HIS A  83      -3.627  11.852  12.562  1.00 98.06           N  
ATOM    665  N   PHE A  84       1.035  12.875  10.719  1.00 98.44           N  
ATOM    666  CA  PHE A  84       1.989  12.148  11.547  1.00 98.44           C  
ATOM    667  C   PHE A  84       2.881  13.109  12.320  1.00 98.44           C  
ATOM    668  CB  PHE A  84       2.848  11.211  10.688  1.00 98.44           C  
ATOM    669  O   PHE A  84       3.043  12.977  13.531  1.00 98.44           O  
ATOM    670  CG  PHE A  84       4.086  10.719  11.383  1.00 98.44           C  
ATOM    671  CD1 PHE A  84       5.340  11.219  11.047  1.00 98.44           C  
ATOM    672  CD2 PHE A  84       4.004   9.750  12.375  1.00 98.44           C  
ATOM    673  CE1 PHE A  84       6.488  10.766  11.688  1.00 98.44           C  
ATOM    674  CE2 PHE A  84       5.148   9.289  13.023  1.00 98.44           C  
ATOM    675  CZ  PHE A  84       6.387   9.797  12.672  1.00 98.44           C  
ATOM    676  N   LEU A  85       3.412  14.086  11.664  1.00 97.94           N  
ATOM    677  CA  LEU A  85       4.328  15.031  12.297  1.00 97.94           C  
ATOM    678  C   LEU A  85       3.598  15.906  13.305  1.00 97.94           C  
ATOM    679  CB  LEU A  85       5.008  15.906  11.234  1.00 97.94           C  
ATOM    680  O   LEU A  85       4.160  16.281  14.336  1.00 97.94           O  
ATOM    681  CG  LEU A  85       6.023  15.211  10.328  1.00 97.94           C  
ATOM    682  CD1 LEU A  85       6.527  16.172   9.266  1.00 97.94           C  
ATOM    683  CD2 LEU A  85       7.188  14.664  11.156  1.00 97.94           C  
ATOM    684  N   TRP A  86       2.389  16.250  13.023  1.00 96.50           N  
ATOM    685  CA  TRP A  86       1.627  17.109  13.922  1.00 96.50           C  
ATOM    686  C   TRP A  86       1.216  16.359  15.180  1.00 96.50           C  
ATOM    687  CB  TRP A  86       0.385  17.656  13.211  1.00 96.50           C  
ATOM    688  O   TRP A  86       1.010  16.969  16.234  1.00 96.50           O  
ATOM    689  CG  TRP A  86       0.492  19.109  12.836  1.00 96.50           C  
ATOM    690  CD1 TRP A  86      -0.245  20.141  13.328  1.00 96.50           C  
ATOM    691  CD2 TRP A  86       1.386  19.672  11.867  1.00 96.50           C  
ATOM    692  CE2 TRP A  86       1.137  21.062  11.836  1.00 96.50           C  
ATOM    693  CE3 TRP A  86       2.375  19.141  11.031  1.00 96.50           C  
ATOM    694  NE1 TRP A  86       0.138  21.328  12.734  1.00 96.50           N  
ATOM    695  CH2 TRP A  86       2.803  21.375  10.188  1.00 96.50           C  
ATOM    696  CZ2 TRP A  86       1.842  21.922  10.992  1.00 96.50           C  
ATOM    697  CZ3 TRP A  86       3.076  20.000  10.195  1.00 96.50           C  
ATOM    698  N   VAL A  87       1.143  15.062  15.094  1.00 96.50           N  
ATOM    699  CA  VAL A  87       0.728  14.266  16.250  1.00 96.50           C  
ATOM    700  C   VAL A  87       1.958  13.789  17.016  1.00 96.50           C  
ATOM    701  CB  VAL A  87      -0.138  13.062  15.828  1.00 96.50           C  
ATOM    702  O   VAL A  87       1.991  13.852  18.250  1.00 96.50           O  
ATOM    703  CG1 VAL A  87      -0.428  12.156  17.016  1.00 96.50           C  
ATOM    704  CG2 VAL A  87      -1.439  13.539  15.188  1.00 96.50           C  
ATOM    705  N   HIS A  88       3.012  13.391  16.328  1.00 97.00           N  
ATOM    706  CA  HIS A  88       4.102  12.688  16.984  1.00 97.00           C  
ATOM    707  C   HIS A  88       5.414  13.453  16.859  1.00 97.00           C  
ATOM    708  CB  HIS A  88       4.258  11.281  16.406  1.00 97.00           C  
ATOM    709  O   HIS A  88       6.398  13.117  17.531  1.00 97.00           O  
ATOM    710  CG  HIS A  88       3.129  10.359  16.750  1.00 97.00           C  
ATOM    711  CD2 HIS A  88       2.094   9.906  16.000  1.00 97.00           C  
ATOM    712  ND1 HIS A  88       2.980   9.797  18.000  1.00 97.00           N  
ATOM    713  CE1 HIS A  88       1.898   9.039  18.016  1.00 97.00           C  
ATOM    714  NE2 HIS A  88       1.343   9.086  16.812  1.00 97.00           N  
ATOM    715  N   GLY A  89       5.375  14.430  16.031  1.00 96.56           N  
ATOM    716  CA  GLY A  89       6.617  15.164  15.828  1.00 96.56           C  
ATOM    717  C   GLY A  89       6.902  16.172  16.922  1.00 96.56           C  
ATOM    718  O   GLY A  89       5.984  16.641  17.609  1.00 96.56           O  
ATOM    719  N   ARG A  90       8.148  16.500  17.078  1.00 96.62           N  
ATOM    720  CA  ARG A  90       8.539  17.625  17.938  1.00 96.62           C  
ATOM    721  C   ARG A  90       8.016  18.938  17.375  1.00 96.62           C  
ATOM    722  CB  ARG A  90      10.062  17.672  18.078  1.00 96.62           C  
ATOM    723  O   ARG A  90       7.738  19.047  16.188  1.00 96.62           O  
ATOM    724  CG  ARG A  90      10.656  16.453  18.766  1.00 96.62           C  
ATOM    725  CD  ARG A  90      12.156  16.609  18.969  1.00 96.62           C  
ATOM    726  NE  ARG A  90      12.750  15.391  19.516  1.00 96.62           N  
ATOM    727  NH1 ARG A  90      14.875  16.281  19.750  1.00 96.62           N  
ATOM    728  NH2 ARG A  90      14.461  14.117  20.375  1.00 96.62           N  
ATOM    729  CZ  ARG A  90      14.031  15.266  19.875  1.00 96.62           C  
ATOM    730  N   PRO A  91       7.926  19.891  18.234  1.00 95.94           N  
ATOM    731  CA  PRO A  91       7.383  21.172  17.781  1.00 95.94           C  
ATOM    732  C   PRO A  91       8.180  21.781  16.625  1.00 95.94           C  
ATOM    733  CB  PRO A  91       7.473  22.047  19.031  1.00 95.94           C  
ATOM    734  O   PRO A  91       7.605  22.375  15.711  1.00 95.94           O  
ATOM    735  CG  PRO A  91       7.316  21.109  20.172  1.00 95.94           C  
ATOM    736  CD  PRO A  91       8.000  19.812  19.828  1.00 95.94           C  
ATOM    737  N   ALA A  92       9.438  21.578  16.578  1.00 95.56           N  
ATOM    738  CA  ALA A  92      10.289  22.141  15.531  1.00 95.56           C  
ATOM    739  C   ALA A  92      10.000  21.484  14.188  1.00 95.56           C  
ATOM    740  CB  ALA A  92      11.766  21.969  15.898  1.00 95.56           C  
ATOM    741  O   ALA A  92      10.352  22.031  13.133  1.00 95.56           O  
ATOM    742  N   ASP A  93       9.398  20.328  14.211  1.00 96.81           N  
ATOM    743  CA  ASP A  93       9.148  19.562  12.984  1.00 96.81           C  
ATOM    744  C   ASP A  93       7.734  19.812  12.461  1.00 96.81           C  
ATOM    745  CB  ASP A  93       9.375  18.078  13.219  1.00 96.81           C  
ATOM    746  O   ASP A  93       7.355  19.297  11.414  1.00 96.81           O  
ATOM    747  CG  ASP A  93      10.828  17.719  13.484  1.00 96.81           C  
ATOM    748  OD1 ASP A  93      11.719  18.500  13.094  1.00 96.81           O  
ATOM    749  OD2 ASP A  93      11.078  16.656  14.094  1.00 96.81           O  
ATOM    750  N   ARG A  94       6.988  20.625  13.180  1.00 94.44           N  
ATOM    751  CA  ARG A  94       5.637  20.984  12.766  1.00 94.44           C  
ATOM    752  C   ARG A  94       5.645  22.266  11.922  1.00 94.44           C  
ATOM    753  CB  ARG A  94       4.727  21.172  13.977  1.00 94.44           C  
ATOM    754  O   ARG A  94       5.043  23.266  12.312  1.00 94.44           O  
ATOM    755  CG  ARG A  94       4.617  19.922  14.852  1.00 94.44           C  
ATOM    756  CD  ARG A  94       3.693  20.156  16.047  1.00 94.44           C  
ATOM    757  NE  ARG A  94       3.789  19.078  17.016  1.00 94.44           N  
ATOM    758  NH1 ARG A  94       2.371  20.047  18.547  1.00 94.44           N  
ATOM    759  NH2 ARG A  94       3.316  18.016  19.000  1.00 94.44           N  
ATOM    760  CZ  ARG A  94       3.158  19.047  18.188  1.00 94.44           C  
ATOM    761  N   ARG A  95       6.180  22.156  10.734  1.00 93.44           N  
ATOM    762  CA  ARG A  95       6.297  23.344   9.891  1.00 93.44           C  
ATOM    763  C   ARG A  95       5.910  23.031   8.453  1.00 93.44           C  
ATOM    764  CB  ARG A  95       7.723  23.891   9.945  1.00 93.44           C  
ATOM    765  O   ARG A  95       6.258  21.969   7.926  1.00 93.44           O  
ATOM    766  CG  ARG A  95       8.203  24.234  11.344  1.00 93.44           C  
ATOM    767  CD  ARG A  95       9.656  24.688  11.352  1.00 93.44           C  
ATOM    768  NE  ARG A  95      10.570  23.562  11.109  1.00 93.44           N  
ATOM    769  NH1 ARG A  95      12.414  24.891  10.695  1.00 93.44           N  
ATOM    770  NH2 ARG A  95      12.594  22.609  10.602  1.00 93.44           N  
ATOM    771  CZ  ARG A  95      11.859  23.703  10.805  1.00 93.44           C  
ATOM    772  N   LEU A  96       5.328  23.938   7.848  1.00 95.06           N  
ATOM    773  CA  LEU A  96       4.828  23.797   6.484  1.00 95.06           C  
ATOM    774  C   LEU A  96       5.973  23.828   5.477  1.00 95.06           C  
ATOM    775  CB  LEU A  96       3.834  24.922   6.164  1.00 95.06           C  
ATOM    776  O   LEU A  96       5.844  23.281   4.371  1.00 95.06           O  
ATOM    777  CG  LEU A  96       3.023  24.766   4.879  1.00 95.06           C  
ATOM    778  CD1 LEU A  96       2.127  23.531   4.961  1.00 95.06           C  
ATOM    779  CD2 LEU A  96       2.195  26.016   4.609  1.00 95.06           C  
ATOM    780  N   SER A  97       7.090  24.406   5.840  1.00 96.12           N  
ATOM    781  CA  SER A  97       8.219  24.547   4.926  1.00 96.12           C  
ATOM    782  C   SER A  97       8.750  23.188   4.484  1.00 96.12           C  
ATOM    783  CB  SER A  97       9.336  25.359   5.578  1.00 96.12           C  
ATOM    784  O   SER A  97       9.375  23.062   3.426  1.00 96.12           O  
ATOM    785  OG  SER A  97       9.797  24.719   6.758  1.00 96.12           O  
ATOM    786  N   LEU A  98       8.508  22.172   5.250  1.00 97.19           N  
ATOM    787  CA  LEU A  98       8.961  20.828   4.910  1.00 97.19           C  
ATOM    788  C   LEU A  98       8.227  20.312   3.678  1.00 97.19           C  
ATOM    789  CB  LEU A  98       8.742  19.875   6.090  1.00 97.19           C  
ATOM    790  O   LEU A  98       8.680  19.344   3.043  1.00 97.19           O  
ATOM    791  CG  LEU A  98       9.531  20.172   7.363  1.00 97.19           C  
ATOM    792  CD1 LEU A  98       9.070  19.266   8.500  1.00 97.19           C  
ATOM    793  CD2 LEU A  98      11.031  20.016   7.109  1.00 97.19           C  
ATOM    794  N   PHE A  99       7.070  20.953   3.334  1.00 97.75           N  
ATOM    795  CA  PHE A  99       6.207  20.438   2.271  1.00 97.75           C  
ATOM    796  C   PHE A  99       6.152  21.422   1.108  1.00 97.75           C  
ATOM    797  CB  PHE A  99       4.797  20.172   2.805  1.00 97.75           C  
ATOM    798  O   PHE A  99       5.281  21.328   0.243  1.00 97.75           O  
ATOM    799  CG  PHE A  99       4.738  19.125   3.877  1.00 97.75           C  
ATOM    800  CD1 PHE A  99       4.539  17.797   3.547  1.00 97.75           C  
ATOM    801  CD2 PHE A  99       4.883  19.469   5.215  1.00 97.75           C  
ATOM    802  CE1 PHE A  99       4.488  16.812   4.539  1.00 97.75           C  
ATOM    803  CE2 PHE A  99       4.828  18.500   6.211  1.00 97.75           C  
ATOM    804  CZ  PHE A  99       4.633  17.172   5.871  1.00 97.75           C  
ATOM    805  N   PHE A 100       7.039  22.344   1.084  1.00 97.56           N  
ATOM    806  CA  PHE A 100       7.031  23.359   0.025  1.00 97.56           C  
ATOM    807  C   PHE A 100       7.238  22.703  -1.338  1.00 97.56           C  
ATOM    808  CB  PHE A 100       8.117  24.406   0.271  1.00 97.56           C  
ATOM    809  O   PHE A 100       7.941  21.703  -1.451  1.00 97.56           O  
ATOM    810  CG  PHE A 100       7.727  25.453   1.282  1.00 97.56           C  
ATOM    811  CD1 PHE A 100       6.438  25.484   1.804  1.00 97.56           C  
ATOM    812  CD2 PHE A 100       8.648  26.391   1.712  1.00 97.56           C  
ATOM    813  CE1 PHE A 100       6.074  26.453   2.740  1.00 97.56           C  
ATOM    814  CE2 PHE A 100       8.297  27.359   2.646  1.00 97.56           C  
ATOM    815  CZ  PHE A 100       7.008  27.391   3.158  1.00 97.56           C  
ATOM    816  N   ASP A 101       6.676  23.344  -2.303  1.00 96.94           N  
ATOM    817  CA  ASP A 101       6.711  22.812  -3.660  1.00 96.94           C  
ATOM    818  C   ASP A 101       7.973  23.266  -4.395  1.00 96.94           C  
ATOM    819  CB  ASP A 101       5.465  23.250  -4.441  1.00 96.94           C  
ATOM    820  O   ASP A 101       7.891  23.938  -5.418  1.00 96.94           O  
ATOM    821  CG  ASP A 101       4.176  22.734  -3.828  1.00 96.94           C  
ATOM    822  OD1 ASP A 101       3.992  21.500  -3.738  1.00 96.94           O  
ATOM    823  OD2 ASP A 101       3.330  23.562  -3.438  1.00 96.94           O  
ATOM    824  N   HIS A 102       9.047  22.828  -3.932  1.00 96.25           N  
ATOM    825  CA  HIS A 102      10.312  23.047  -4.621  1.00 96.25           C  
ATOM    826  C   HIS A 102      11.320  21.953  -4.309  1.00 96.25           C  
ATOM    827  CB  HIS A 102      10.898  24.406  -4.242  1.00 96.25           C  
ATOM    828  O   HIS A 102      11.047  21.062  -3.486  1.00 96.25           O  
ATOM    829  CG  HIS A 102      11.219  24.547  -2.787  1.00 96.25           C  
ATOM    830  CD2 HIS A 102      10.719  25.359  -1.830  1.00 96.25           C  
ATOM    831  ND1 HIS A 102      12.180  23.766  -2.170  1.00 96.25           N  
ATOM    832  CE1 HIS A 102      12.250  24.109  -0.892  1.00 96.25           C  
ATOM    833  NE2 HIS A 102      11.375  25.062  -0.660  1.00 96.25           N  
ATOM    834  N   SER A 103      12.469  21.953  -5.020  1.00 95.25           N  
ATOM    835  CA  SER A 103      13.391  20.828  -5.000  1.00 95.25           C  
ATOM    836  C   SER A 103      14.461  21.016  -3.924  1.00 95.25           C  
ATOM    837  CB  SER A 103      14.055  20.656  -6.363  1.00 95.25           C  
ATOM    838  O   SER A 103      15.266  20.109  -3.688  1.00 95.25           O  
ATOM    839  OG  SER A 103      14.805  21.812  -6.711  1.00 95.25           O  
ATOM    840  N   ALA A 104      14.414  22.031  -3.205  1.00 95.44           N  
ATOM    841  CA  ALA A 104      15.453  22.297  -2.213  1.00 95.44           C  
ATOM    842  C   ALA A 104      15.414  21.266  -1.088  1.00 95.44           C  
ATOM    843  CB  ALA A 104      15.297  23.703  -1.646  1.00 95.44           C  
ATOM    844  O   ALA A 104      14.359  20.703  -0.784  1.00 95.44           O  
ATOM    845  N   GLU A 105      16.531  21.047  -0.374  1.00 93.69           N  
ATOM    846  CA  GLU A 105      16.641  20.094   0.712  1.00 93.69           C  
ATOM    847  C   GLU A 105      15.844  20.531   1.936  1.00 93.69           C  
ATOM    848  CB  GLU A 105      18.109  19.891   1.090  1.00 93.69           C  
ATOM    849  O   GLU A 105      15.523  19.703   2.797  1.00 93.69           O  
ATOM    850  CG  GLU A 105      18.938  19.172   0.019  1.00 93.69           C  
ATOM    851  CD  GLU A 105      20.375  18.922   0.437  1.00 93.69           C  
ATOM    852  OE1 GLU A 105      21.125  18.266  -0.328  1.00 93.69           O  
ATOM    853  OE2 GLU A 105      20.750  19.375   1.539  1.00 93.69           O  
ATOM    854  N   THR A 106      15.570  21.781   1.938  1.00 95.00           N  
ATOM    855  CA  THR A 106      14.836  22.312   3.074  1.00 95.00           C  
ATOM    856  C   THR A 106      13.383  21.844   3.049  1.00 95.00           C  
ATOM    857  CB  THR A 106      14.883  23.859   3.092  1.00 95.00           C  
ATOM    858  O   THR A 106      12.672  21.969   4.047  1.00 95.00           O  
ATOM    859  CG2 THR A 106      16.297  24.359   3.336  1.00 95.00           C  
ATOM    860  OG1 THR A 106      14.422  24.359   1.830  1.00 95.00           O  
ATOM    861  N   ALA A 107      12.969  21.312   1.858  1.00 97.56           N  
ATOM    862  CA  ALA A 107      11.625  20.766   1.720  1.00 97.56           C  
ATOM    863  C   ALA A 107      11.664  19.266   1.388  1.00 97.56           C  
ATOM    864  CB  ALA A 107      10.852  21.516   0.644  1.00 97.56           C  
ATOM    865  O   ALA A 107      11.258  18.859   0.302  1.00 97.56           O  
ATOM    866  N   PRO A 108      12.031  18.516   2.348  1.00 97.94           N  
ATOM    867  CA  PRO A 108      12.250  17.094   2.074  1.00 97.94           C  
ATOM    868  C   PRO A 108      10.977  16.375   1.635  1.00 97.94           C  
ATOM    869  CB  PRO A 108      12.750  16.547   3.414  1.00 97.94           C  
ATOM    870  O   PRO A 108      11.047  15.367   0.933  1.00 97.94           O  
ATOM    871  CG  PRO A 108      12.234  17.516   4.434  1.00 97.94           C  
ATOM    872  CD  PRO A 108      12.188  18.891   3.820  1.00 97.94           C  
ATOM    873  N   PHE A 109       9.828  16.906   2.029  1.00 98.38           N  
ATOM    874  CA  PHE A 109       8.586  16.188   1.748  1.00 98.38           C  
ATOM    875  C   PHE A 109       7.824  16.875   0.616  1.00 98.38           C  
ATOM    876  CB  PHE A 109       7.711  16.125   3.004  1.00 98.38           C  
ATOM    877  O   PHE A 109       6.609  16.688   0.488  1.00 98.38           O  
ATOM    878  CG  PHE A 109       8.430  15.602   4.219  1.00 98.38           C  
ATOM    879  CD1 PHE A 109       9.250  14.484   4.133  1.00 98.38           C  
ATOM    880  CD2 PHE A 109       8.297  16.234   5.445  1.00 98.38           C  
ATOM    881  CE1 PHE A 109       9.922  14.000   5.254  1.00 98.38           C  
ATOM    882  CE2 PHE A 109       8.961  15.758   6.570  1.00 98.38           C  
ATOM    883  CZ  PHE A 109       9.773  14.641   6.473  1.00 98.38           C  
ATOM    884  N   SER A 110       8.492  17.688  -0.173  1.00 98.00           N  
ATOM    885  CA  SER A 110       7.895  18.266  -1.369  1.00 98.00           C  
ATOM    886  C   SER A 110       7.609  17.203  -2.422  1.00 98.00           C  
ATOM    887  CB  SER A 110       8.805  19.344  -1.957  1.00 98.00           C  
ATOM    888  O   SER A 110       8.172  16.094  -2.369  1.00 98.00           O  
ATOM    889  OG  SER A 110       9.969  18.766  -2.527  1.00 98.00           O  
ATOM    890  N   ILE A 111       6.719  17.594  -3.352  1.00 96.38           N  
ATOM    891  CA  ILE A 111       6.457  16.672  -4.453  1.00 96.38           C  
ATOM    892  C   ILE A 111       7.738  16.453  -5.258  1.00 96.38           C  
ATOM    893  CB  ILE A 111       5.328  17.203  -5.371  1.00 96.38           C  
ATOM    894  O   ILE A 111       7.996  15.352  -5.734  1.00 96.38           O  
ATOM    895  CG1 ILE A 111       4.789  16.062  -6.250  1.00 96.38           C  
ATOM    896  CG2 ILE A 111       5.828  18.359  -6.227  1.00 96.38           C  
ATOM    897  CD1 ILE A 111       3.457  16.375  -6.918  1.00 96.38           C  
ATOM    898  N   HIS A 112       8.594  17.406  -5.395  1.00 95.50           N  
ATOM    899  CA  HIS A 112       9.867  17.328  -6.102  1.00 95.50           C  
ATOM    900  C   HIS A 112      10.773  16.281  -5.469  1.00 95.50           C  
ATOM    901  CB  HIS A 112      10.570  18.688  -6.121  1.00 95.50           C  
ATOM    902  O   HIS A 112      11.281  15.391  -6.156  1.00 95.50           O  
ATOM    903  CG  HIS A 112       9.781  19.750  -6.820  1.00 95.50           C  
ATOM    904  CD2 HIS A 112      10.008  20.391  -7.988  1.00 95.50           C  
ATOM    905  ND1 HIS A 112       8.617  20.266  -6.305  1.00 95.50           N  
ATOM    906  CE1 HIS A 112       8.148  21.188  -7.133  1.00 95.50           C  
ATOM    907  NE2 HIS A 112       8.977  21.281  -8.156  1.00 95.50           N  
ATOM    908  N   ASN A 113      10.914  16.344  -4.199  1.00 96.50           N  
ATOM    909  CA  ASN A 113      11.859  15.469  -3.518  1.00 96.50           C  
ATOM    910  C   ASN A 113      11.289  14.062  -3.354  1.00 96.50           C  
ATOM    911  CB  ASN A 113      12.242  16.047  -2.154  1.00 96.50           C  
ATOM    912  O   ASN A 113      12.039  13.086  -3.342  1.00 96.50           O  
ATOM    913  CG  ASN A 113      13.195  17.219  -2.270  1.00 96.50           C  
ATOM    914  ND2 ASN A 113      13.039  18.203  -1.387  1.00 96.50           N  
ATOM    915  OD1 ASN A 113      14.062  17.250  -3.143  1.00 96.50           O  
ATOM    916  N   MET A 114      10.000  13.977  -3.264  1.00 96.06           N  
ATOM    917  CA  MET A 114       9.391  12.648  -3.238  1.00 96.06           C  
ATOM    918  C   MET A 114       9.594  11.930  -4.570  1.00 96.06           C  
ATOM    919  CB  MET A 114       7.898  12.750  -2.920  1.00 96.06           C  
ATOM    920  O   MET A 114       9.930  10.742  -4.594  1.00 96.06           O  
ATOM    921  CG  MET A 114       7.605  13.148  -1.482  1.00 96.06           C  
ATOM    922  SD  MET A 114       5.809  13.156  -1.107  1.00 96.06           S  
ATOM    923  CE  MET A 114       5.535  11.383  -0.821  1.00 96.06           C  
ATOM    924  N   ILE A 115       9.406  12.664  -5.586  1.00 93.50           N  
ATOM    925  CA  ILE A 115       9.633  12.086  -6.910  1.00 93.50           C  
ATOM    926  C   ILE A 115      11.109  11.727  -7.070  1.00 93.50           C  
ATOM    927  CB  ILE A 115       9.195  13.055  -8.031  1.00 93.50           C  
ATOM    928  O   ILE A 115      11.438  10.625  -7.512  1.00 93.50           O  
ATOM    929  CG1 ILE A 115       7.664  13.188  -8.047  1.00 93.50           C  
ATOM    930  CG2 ILE A 115       9.719  12.594  -9.391  1.00 93.50           C  
ATOM    931  CD1 ILE A 115       7.152  14.336  -8.914  1.00 93.50           C  
ATOM    932  N   ARG A 116      11.938  12.594  -6.684  1.00 92.25           N  
ATOM    933  CA  ARG A 116      13.375  12.398  -6.812  1.00 92.25           C  
ATOM    934  C   ARG A 116      13.828  11.180  -6.020  1.00 92.25           C  
ATOM    935  CB  ARG A 116      14.133  13.641  -6.348  1.00 92.25           C  
ATOM    936  O   ARG A 116      14.734  10.461  -6.445  1.00 92.25           O  
ATOM    937  CG  ARG A 116      15.641  13.547  -6.543  1.00 92.25           C  
ATOM    938  CD  ARG A 116      16.359  14.742  -5.930  1.00 92.25           C  
ATOM    939  NE  ARG A 116      15.812  16.000  -6.406  1.00 92.25           N  
ATOM    940  NH1 ARG A 116      15.477  16.891  -4.297  1.00 92.25           N  
ATOM    941  NH2 ARG A 116      14.914  18.109  -6.156  1.00 92.25           N  
ATOM    942  CZ  ARG A 116      15.406  17.000  -5.617  1.00 92.25           C  
ATOM    943  N   SER A 117      13.227  10.930  -4.926  1.00 91.94           N  
ATOM    944  CA  SER A 117      13.625   9.812  -4.066  1.00 91.94           C  
ATOM    945  C   SER A 117      13.414   8.477  -4.762  1.00 91.94           C  
ATOM    946  CB  SER A 117      12.844   9.844  -2.752  1.00 91.94           C  
ATOM    947  O   SER A 117      14.117   7.500  -4.469  1.00 91.94           O  
ATOM    948  OG  SER A 117      11.500   9.445  -2.959  1.00 91.94           O  
ATOM    949  N   LEU A 118      12.516   8.375  -5.684  1.00 88.62           N  
ATOM    950  CA  LEU A 118      12.219   7.109  -6.348  1.00 88.62           C  
ATOM    951  C   LEU A 118      12.797   7.090  -7.762  1.00 88.62           C  
ATOM    952  CB  LEU A 118      10.711   6.863  -6.395  1.00 88.62           C  
ATOM    953  O   LEU A 118      13.125   6.027  -8.289  1.00 88.62           O  
ATOM    954  CG  LEU A 118      10.023   6.617  -5.055  1.00 88.62           C  
ATOM    955  CD1 LEU A 118       8.539   6.352  -5.262  1.00 88.62           C  
ATOM    956  CD2 LEU A 118      10.680   5.453  -4.320  1.00 88.62           C  
ATOM    957  N   TRP A 119      12.805   8.242  -8.438  1.00 79.88           N  
ATOM    958  CA  TRP A 119      13.164   8.312  -9.844  1.00 79.88           C  
ATOM    959  C   TRP A 119      14.516   9.000 -10.023  1.00 79.88           C  
ATOM    960  CB  TRP A 119      12.094   9.062 -10.641  1.00 79.88           C  
ATOM    961  O   TRP A 119      14.797   9.562 -11.086  1.00 79.88           O  
ATOM    962  CG  TRP A 119      10.812   8.297 -10.812  1.00 79.88           C  
ATOM    963  CD1 TRP A 119      10.523   7.379 -11.781  1.00 79.88           C  
ATOM    964  CD2 TRP A 119       9.656   8.383  -9.977  1.00 79.88           C  
ATOM    965  CE2 TRP A 119       8.695   7.488 -10.508  1.00 79.88           C  
ATOM    966  CE3 TRP A 119       9.328   9.125  -8.836  1.00 79.88           C  
ATOM    967  NE1 TRP A 119       9.250   6.891 -11.609  1.00 79.88           N  
ATOM    968  CH2 TRP A 119       7.141   8.062  -8.820  1.00 79.88           C  
ATOM    969  CZ2 TRP A 119       7.434   7.320  -9.938  1.00 79.88           C  
ATOM    970  CZ3 TRP A 119       8.070   8.953  -8.266  1.00 79.88           C  
ATOM    971  N   ASN A 120      15.406   9.062  -9.211  1.00 66.75           N  
ATOM    972  CA  ASN A 120      16.672   9.773  -9.305  1.00 66.75           C  
ATOM    973  C   ASN A 120      17.422   9.422 -10.594  1.00 66.75           C  
ATOM    974  CB  ASN A 120      17.547   9.484  -8.086  1.00 66.75           C  
ATOM    975  O   ASN A 120      18.016  10.297 -11.227  1.00 66.75           O  
ATOM    976  CG  ASN A 120      17.219  10.359  -6.898  1.00 66.75           C  
ATOM    977  ND2 ASN A 120      17.719   9.992  -5.727  1.00 66.75           N  
ATOM    978  OD1 ASN A 120      16.500  11.367  -7.035  1.00 66.75           O  
ATOM    979  N   ARG A 121      17.391   8.055 -11.039  1.00 62.25           N  
ATOM    980  CA  ARG A 121      18.266   7.688 -12.148  1.00 62.25           C  
ATOM    981  C   ARG A 121      17.438   7.285 -13.367  1.00 62.25           C  
ATOM    982  CB  ARG A 121      19.203   6.543 -11.750  1.00 62.25           C  
ATOM    983  O   ARG A 121      17.953   6.629 -14.281  1.00 62.25           O  
ATOM    984  CG  ARG A 121      20.141   6.895 -10.609  1.00 62.25           C  
ATOM    985  CD  ARG A 121      21.156   5.785 -10.359  1.00 62.25           C  
ATOM    986  NE  ARG A 121      22.094   6.148  -9.305  1.00 62.25           N  
ATOM    987  NH1 ARG A 121      23.391   4.246  -9.531  1.00 62.25           N  
ATOM    988  NH2 ARG A 121      23.938   5.832  -7.969  1.00 62.25           N  
ATOM    989  CZ  ARG A 121      23.141   5.406  -8.938  1.00 62.25           C  
ATOM    990  N   ARG A 122      16.172   7.484 -13.266  1.00 66.81           N  
ATOM    991  CA  ARG A 122      15.336   7.113 -14.406  1.00 66.81           C  
ATOM    992  C   ARG A 122      14.367   8.234 -14.766  1.00 66.81           C  
ATOM    993  CB  ARG A 122      14.555   5.828 -14.117  1.00 66.81           C  
ATOM    994  O   ARG A 122      14.195   9.188 -13.992  1.00 66.81           O  
ATOM    995  CG  ARG A 122      15.438   4.602 -13.953  1.00 66.81           C  
ATOM    996  CD  ARG A 122      14.625   3.359 -13.617  1.00 66.81           C  
ATOM    997  NE  ARG A 122      15.461   2.164 -13.562  1.00 66.81           N  
ATOM    998  NH1 ARG A 122      13.758   0.758 -12.875  1.00 66.81           N  
ATOM    999  NH2 ARG A 122      15.875  -0.064 -13.188  1.00 66.81           N  
ATOM   1000  CZ  ARG A 122      15.031   0.955 -13.211  1.00 66.81           C  
ATOM   1001  N   ALA A 123      14.000   8.125 -15.977  1.00 67.62           N  
ATOM   1002  CA  ALA A 123      13.070   9.141 -16.484  1.00 67.62           C  
ATOM   1003  C   ALA A 123      11.742   9.078 -15.734  1.00 67.62           C  
ATOM   1004  CB  ALA A 123      12.852   8.961 -17.984  1.00 67.62           C  
ATOM   1005  O   ALA A 123      11.141   8.000 -15.617  1.00 67.62           O  
ATOM   1006  N   PHE A 124      11.477  10.219 -15.078  1.00 79.06           N  
ATOM   1007  CA  PHE A 124      10.203  10.344 -14.383  1.00 79.06           C  
ATOM   1008  C   PHE A 124       9.055  10.430 -15.375  1.00 79.06           C  
ATOM   1009  CB  PHE A 124      10.211  11.570 -13.469  1.00 79.06           C  
ATOM   1010  O   PHE A 124       9.148  11.125 -16.391  1.00 79.06           O  
ATOM   1011  CG  PHE A 124       8.867  11.883 -12.859  1.00 79.06           C  
ATOM   1012  CD1 PHE A 124       8.148  13.000 -13.266  1.00 79.06           C  
ATOM   1013  CD2 PHE A 124       8.328  11.055 -11.883  1.00 79.06           C  
ATOM   1014  CE1 PHE A 124       6.906  13.289 -12.703  1.00 79.06           C  
ATOM   1015  CE2 PHE A 124       7.086  11.336 -11.320  1.00 79.06           C  
ATOM   1016  CZ  PHE A 124       6.379  12.453 -11.727  1.00 79.06           C  
ATOM   1017  N   LYS A 125       8.062   9.523 -15.086  1.00 76.81           N  
ATOM   1018  CA  LYS A 125       6.812   9.609 -15.836  1.00 76.81           C  
ATOM   1019  C   LYS A 125       5.668  10.078 -14.938  1.00 76.81           C  
ATOM   1020  CB  LYS A 125       6.469   8.266 -16.469  1.00 76.81           C  
ATOM   1021  O   LYS A 125       5.418   9.492 -13.883  1.00 76.81           O  
ATOM   1022  CG  LYS A 125       7.480   7.785 -17.500  1.00 76.81           C  
ATOM   1023  CD  LYS A 125       7.078   6.441 -18.094  1.00 76.81           C  
ATOM   1024  CE  LYS A 125       8.141   5.910 -19.047  1.00 76.81           C  
ATOM   1025  NZ  LYS A 125       7.781   4.566 -19.578  1.00 76.81           N  
ATOM   1026  N   ALA A 126       5.133  11.250 -15.352  1.00 73.56           N  
ATOM   1027  CA  ALA A 126       4.047  11.852 -14.586  1.00 73.56           C  
ATOM   1028  C   ALA A 126       2.729  11.125 -14.836  1.00 73.56           C  
ATOM   1029  CB  ALA A 126       3.910  13.336 -14.930  1.00 73.56           C  
ATOM   1030  O   ALA A 126       1.804  11.688 -15.430  1.00 73.56           O  
ATOM   1031  N   GLU A 127       2.654   9.945 -14.555  1.00 76.94           N  
ATOM   1032  CA  GLU A 127       1.436   9.203 -14.859  1.00 76.94           C  
ATOM   1033  C   GLU A 127       0.745   8.719 -13.594  1.00 76.94           C  
ATOM   1034  CB  GLU A 127       1.744   8.016 -15.773  1.00 76.94           C  
ATOM   1035  O   GLU A 127       0.234   9.531 -12.812  1.00 76.94           O  
ATOM   1036  CG  GLU A 127       2.254   8.414 -17.156  1.00 76.94           C  
ATOM   1037  CD  GLU A 127       2.609   7.219 -18.031  1.00 76.94           C  
ATOM   1038  OE1 GLU A 127       3.045   7.426 -19.188  1.00 76.94           O  
ATOM   1039  OE2 GLU A 127       2.447   6.074 -17.562  1.00 76.94           O  
ATOM   1040  N   TYR A 128       0.919   7.523 -13.070  1.00 82.38           N  
ATOM   1041  CA  TYR A 128       0.160   6.906 -11.984  1.00 82.38           C  
ATOM   1042  C   TYR A 128       1.088   6.406 -10.883  1.00 82.38           C  
ATOM   1043  CB  TYR A 128      -0.689   5.746 -12.516  1.00 82.38           C  
ATOM   1044  O   TYR A 128       2.230   6.023 -11.148  1.00 82.38           O  
ATOM   1045  CG  TYR A 128      -1.596   6.133 -13.656  1.00 82.38           C  
ATOM   1046  CD1 TYR A 128      -2.844   6.703 -13.422  1.00 82.38           C  
ATOM   1047  CD2 TYR A 128      -1.208   5.922 -14.977  1.00 82.38           C  
ATOM   1048  CE1 TYR A 128      -3.684   7.059 -14.477  1.00 82.38           C  
ATOM   1049  CE2 TYR A 128      -2.039   6.273 -16.031  1.00 82.38           C  
ATOM   1050  OH  TYR A 128      -4.102   7.191 -16.812  1.00 82.38           O  
ATOM   1051  CZ  TYR A 128      -3.273   6.844 -15.773  1.00 82.38           C  
ATOM   1052  N   TRP A 129       0.587   6.613  -9.641  1.00 90.81           N  
ATOM   1053  CA  TRP A 129       1.329   6.180  -8.453  1.00 90.81           C  
ATOM   1054  C   TRP A 129       0.591   5.062  -7.727  1.00 90.81           C  
ATOM   1055  CB  TRP A 129       1.562   7.359  -7.508  1.00 90.81           C  
ATOM   1056  O   TRP A 129      -0.635   5.102  -7.598  1.00 90.81           O  
ATOM   1057  CG  TRP A 129       2.584   8.344  -7.996  1.00 90.81           C  
ATOM   1058  CD1 TRP A 129       2.439   9.242  -9.016  1.00 90.81           C  
ATOM   1059  CD2 TRP A 129       3.908   8.516  -7.488  1.00 90.81           C  
ATOM   1060  CE2 TRP A 129       4.516   9.547  -8.242  1.00 90.81           C  
ATOM   1061  CE3 TRP A 129       4.645   7.906  -6.461  1.00 90.81           C  
ATOM   1062  NE1 TRP A 129       3.598   9.969  -9.172  1.00 90.81           N  
ATOM   1063  CH2 TRP A 129       6.520   9.359  -7.000  1.00 90.81           C  
ATOM   1064  CZ2 TRP A 129       5.824   9.977  -8.008  1.00 90.81           C  
ATOM   1065  CZ3 TRP A 129       5.945   8.336  -6.230  1.00 90.81           C  
ATOM   1066  N   SER A 130       1.372   4.125  -7.328  1.00 93.62           N  
ATOM   1067  CA  SER A 130       0.792   3.057  -6.523  1.00 93.62           C  
ATOM   1068  C   SER A 130       0.983   3.324  -5.031  1.00 93.62           C  
ATOM   1069  CB  SER A 130       1.411   1.708  -6.891  1.00 93.62           C  
ATOM   1070  O   SER A 130       1.875   4.082  -4.641  1.00 93.62           O  
ATOM   1071  OG  SER A 130       2.758   1.638  -6.453  1.00 93.62           O  
ATOM   1072  N   PRO A 131       0.158   2.684  -4.203  1.00 96.81           N  
ATOM   1073  CA  PRO A 131       0.327   2.834  -2.756  1.00 96.81           C  
ATOM   1074  C   PRO A 131       1.721   2.432  -2.281  1.00 96.81           C  
ATOM   1075  CB  PRO A 131      -0.739   1.900  -2.178  1.00 96.81           C  
ATOM   1076  O   PRO A 131       2.312   3.113  -1.441  1.00 96.81           O  
ATOM   1077  CG  PRO A 131      -1.852   1.928  -3.176  1.00 96.81           C  
ATOM   1078  CD  PRO A 131      -1.257   1.952  -4.555  1.00 96.81           C  
ATOM   1079  N   SER A 132       2.260   1.388  -2.861  1.00 96.38           N  
ATOM   1080  CA  SER A 132       3.605   0.972  -2.477  1.00 96.38           C  
ATOM   1081  C   SER A 132       4.637   2.035  -2.840  1.00 96.38           C  
ATOM   1082  CB  SER A 132       3.969  -0.353  -3.148  1.00 96.38           C  
ATOM   1083  O   SER A 132       5.586   2.268  -2.088  1.00 96.38           O  
ATOM   1084  OG  SER A 132       3.123  -1.396  -2.693  1.00 96.38           O  
ATOM   1085  N   GLN A 133       4.453   2.633  -3.934  1.00 94.56           N  
ATOM   1086  CA  GLN A 133       5.336   3.730  -4.305  1.00 94.56           C  
ATOM   1087  C   GLN A 133       5.219   4.891  -3.322  1.00 94.56           C  
ATOM   1088  CB  GLN A 133       5.031   4.211  -5.723  1.00 94.56           C  
ATOM   1089  O   GLN A 133       6.219   5.520  -2.969  1.00 94.56           O  
ATOM   1090  CG  GLN A 133       5.512   3.262  -6.812  1.00 94.56           C  
ATOM   1091  CD  GLN A 133       5.137   3.729  -8.203  1.00 94.56           C  
ATOM   1092  NE2 GLN A 133       6.086   3.656  -9.133  1.00 94.56           N  
ATOM   1093  OE1 GLN A 133       4.000   4.152  -8.453  1.00 94.56           O  
ATOM   1094  N   GLY A 134       3.998   5.180  -2.910  1.00 96.75           N  
ATOM   1095  CA  GLY A 134       3.807   6.188  -1.881  1.00 96.75           C  
ATOM   1096  C   GLY A 134       4.543   5.875  -0.593  1.00 96.75           C  
ATOM   1097  O   GLY A 134       5.223   6.738  -0.033  1.00 96.75           O  
ATOM   1098  N   CYS A 135       4.438   4.637  -0.193  1.00 98.00           N  
ATOM   1099  CA  CYS A 135       5.121   4.203   1.020  1.00 98.00           C  
ATOM   1100  C   CYS A 135       6.633   4.359   0.881  1.00 98.00           C  
ATOM   1101  CB  CYS A 135       4.781   2.746   1.336  1.00 98.00           C  
ATOM   1102  O   CYS A 135       7.293   4.867   1.789  1.00 98.00           O  
ATOM   1103  SG  CYS A 135       3.057   2.490   1.814  1.00 98.00           S  
ATOM   1104  N   GLU A 136       7.121   3.977  -0.210  1.00 96.69           N  
ATOM   1105  CA  GLU A 136       8.562   4.062  -0.436  1.00 96.69           C  
ATOM   1106  C   GLU A 136       9.023   5.516  -0.492  1.00 96.69           C  
ATOM   1107  CB  GLU A 136       8.945   3.336  -1.728  1.00 96.69           C  
ATOM   1108  O   GLU A 136      10.094   5.852   0.026  1.00 96.69           O  
ATOM   1109  CG  GLU A 136      10.445   3.119  -1.887  1.00 96.69           C  
ATOM   1110  CD  GLU A 136      11.055   2.297  -0.764  1.00 96.69           C  
ATOM   1111  OE1 GLU A 136      12.281   2.402  -0.531  1.00 96.69           O  
ATOM   1112  OE2 GLU A 136      10.297   1.540  -0.111  1.00 96.69           O  
ATOM   1113  N   ALA A 137       8.242   6.316  -1.128  1.00 96.75           N  
ATOM   1114  CA  ALA A 137       8.570   7.738  -1.168  1.00 96.75           C  
ATOM   1115  C   ALA A 137       8.641   8.328   0.239  1.00 96.75           C  
ATOM   1116  CB  ALA A 137       7.543   8.500  -2.004  1.00 96.75           C  
ATOM   1117  O   ALA A 137       9.594   9.047   0.570  1.00 96.75           O  
ATOM   1118  N   ILE A 138       7.719   8.000   1.080  1.00 98.50           N  
ATOM   1119  CA  ILE A 138       7.715   8.469   2.461  1.00 98.50           C  
ATOM   1120  C   ILE A 138       8.945   7.941   3.191  1.00 98.50           C  
ATOM   1121  CB  ILE A 138       6.426   8.039   3.199  1.00 98.50           C  
ATOM   1122  O   ILE A 138       9.664   8.703   3.838  1.00 98.50           O  
ATOM   1123  CG1 ILE A 138       5.215   8.797   2.648  1.00 98.50           C  
ATOM   1124  CG2 ILE A 138       6.574   8.258   4.707  1.00 98.50           C  
ATOM   1125  CD1 ILE A 138       3.877   8.281   3.160  1.00 98.50           C  
ATOM   1126  N   LYS A 139       9.172   6.691   3.031  1.00 98.19           N  
ATOM   1127  CA  LYS A 139      10.289   6.055   3.729  1.00 98.19           C  
ATOM   1128  C   LYS A 139      11.609   6.715   3.363  1.00 98.19           C  
ATOM   1129  CB  LYS A 139      10.336   4.562   3.404  1.00 98.19           C  
ATOM   1130  O   LYS A 139      12.367   7.133   4.246  1.00 98.19           O  
ATOM   1131  CG  LYS A 139      11.484   3.822   4.074  1.00 98.19           C  
ATOM   1132  CD  LYS A 139      11.453   2.332   3.758  1.00 98.19           C  
ATOM   1133  CE  LYS A 139      12.609   1.593   4.422  1.00 98.19           C  
ATOM   1134  NZ  LYS A 139      12.500   0.116   4.230  1.00 98.19           N  
ATOM   1135  N   ARG A 140      11.844   6.895   2.160  1.00 97.06           N  
ATOM   1136  CA  ARG A 140      13.125   7.422   1.701  1.00 97.06           C  
ATOM   1137  C   ARG A 140      13.273   8.898   2.062  1.00 97.06           C  
ATOM   1138  CB  ARG A 140      13.273   7.234   0.189  1.00 97.06           C  
ATOM   1139  O   ARG A 140      14.344   9.328   2.494  1.00 97.06           O  
ATOM   1140  CG  ARG A 140      13.414   5.785  -0.243  1.00 97.06           C  
ATOM   1141  CD  ARG A 140      13.719   5.668  -1.730  1.00 97.06           C  
ATOM   1142  NE  ARG A 140      13.703   4.273  -2.174  1.00 97.06           N  
ATOM   1143  NH1 ARG A 140      14.258   4.754  -4.363  1.00 97.06           N  
ATOM   1144  NH2 ARG A 140      13.922   2.582  -3.709  1.00 97.06           N  
ATOM   1145  CZ  ARG A 140      13.961   3.873  -3.414  1.00 97.06           C  
ATOM   1146  N   THR A 141      12.211   9.633   1.895  1.00 98.00           N  
ATOM   1147  CA  THR A 141      12.297  11.055   2.186  1.00 98.00           C  
ATOM   1148  C   THR A 141      12.430  11.297   3.688  1.00 98.00           C  
ATOM   1149  CB  THR A 141      11.070  11.812   1.649  1.00 98.00           C  
ATOM   1150  O   THR A 141      13.195  12.164   4.117  1.00 98.00           O  
ATOM   1151  CG2 THR A 141      11.078  11.867   0.125  1.00 98.00           C  
ATOM   1152  OG1 THR A 141       9.875  11.148   2.086  1.00 98.00           O  
ATOM   1153  N   VAL A 142      11.781  10.531   4.480  1.00 98.31           N  
ATOM   1154  CA  VAL A 142      11.883  10.680   5.930  1.00 98.31           C  
ATOM   1155  C   VAL A 142      13.281  10.273   6.395  1.00 98.31           C  
ATOM   1156  CB  VAL A 142      10.812   9.844   6.664  1.00 98.31           C  
ATOM   1157  O   VAL A 142      13.906  10.977   7.191  1.00 98.31           O  
ATOM   1158  CG1 VAL A 142      11.109   9.773   8.156  1.00 98.31           C  
ATOM   1159  CG2 VAL A 142       9.422  10.422   6.418  1.00 98.31           C  
ATOM   1160  N   GLN A 143      13.734   9.195   5.898  1.00 96.50           N  
ATOM   1161  CA  GLN A 143      15.086   8.758   6.246  1.00 96.50           C  
ATOM   1162  C   GLN A 143      16.125   9.789   5.828  1.00 96.50           C  
ATOM   1163  CB  GLN A 143      15.398   7.406   5.594  1.00 96.50           C  
ATOM   1164  O   GLN A 143      17.047  10.094   6.586  1.00 96.50           O  
ATOM   1165  CG  GLN A 143      14.680   6.230   6.242  1.00 96.50           C  
ATOM   1166  CD  GLN A 143      14.906   4.926   5.504  1.00 96.50           C  
ATOM   1167  NE2 GLN A 143      14.719   3.811   6.203  1.00 96.50           N  
ATOM   1168  OE1 GLN A 143      15.234   4.918   4.316  1.00 96.50           O  
ATOM   1169  N   GLY A 144      15.922  10.312   4.699  1.00 96.88           N  
ATOM   1170  CA  GLY A 144      16.812  11.383   4.254  1.00 96.88           C  
ATOM   1171  C   GLY A 144      16.750  12.617   5.129  1.00 96.88           C  
ATOM   1172  O   GLY A 144      17.781  13.203   5.453  1.00 96.88           O  
ATOM   1173  N   ALA A 145      15.609  12.992   5.508  1.00 97.69           N  
ATOM   1174  CA  ALA A 145      15.414  14.180   6.332  1.00 97.69           C  
ATOM   1175  C   ALA A 145      16.047  14.008   7.707  1.00 97.69           C  
ATOM   1176  CB  ALA A 145      13.922  14.492   6.469  1.00 97.69           C  
ATOM   1177  O   ALA A 145      16.609  14.953   8.266  1.00 97.69           O  
ATOM   1178  N   VAL A 146      15.953  12.828   8.242  1.00 96.88           N  
ATOM   1179  CA  VAL A 146      16.562  12.555   9.539  1.00 96.88           C  
ATOM   1180  C   VAL A 146      18.078  12.570   9.406  1.00 96.88           C  
ATOM   1181  CB  VAL A 146      16.094  11.195  10.109  1.00 96.88           C  
ATOM   1182  O   VAL A 146      18.781  13.172  10.234  1.00 96.88           O  
ATOM   1183  CG1 VAL A 146      16.891  10.828  11.352  1.00 96.88           C  
ATOM   1184  CG2 VAL A 146      14.602  11.242  10.430  1.00 96.88           C  
ATOM   1185  N   LYS A 147      18.547  11.992   8.367  1.00 95.38           N  
ATOM   1186  CA  LYS A 147      19.984  11.906   8.141  1.00 95.38           C  
ATOM   1187  C   LYS A 147      20.594  13.297   7.945  1.00 95.38           C  
ATOM   1188  CB  LYS A 147      20.297  11.031   6.930  1.00 95.38           C  
ATOM   1189  O   LYS A 147      21.688  13.570   8.430  1.00 95.38           O  
ATOM   1190  CG  LYS A 147      21.781  10.789   6.699  1.00 95.38           C  
ATOM   1191  CD  LYS A 147      22.016   9.867   5.512  1.00 95.38           C  
ATOM   1192  CE  LYS A 147      23.500   9.680   5.238  1.00 95.38           C  
ATOM   1193  NZ  LYS A 147      23.734   8.789   4.062  1.00 95.38           N  
ATOM   1194  N   THR A 148      19.859  14.125   7.281  1.00 95.81           N  
ATOM   1195  CA  THR A 148      20.359  15.461   6.977  1.00 95.81           C  
ATOM   1196  C   THR A 148      19.953  16.453   8.062  1.00 95.81           C  
ATOM   1197  CB  THR A 148      19.859  15.953   5.609  1.00 95.81           C  
ATOM   1198  O   THR A 148      20.125  17.672   7.895  1.00 95.81           O  
ATOM   1199  CG2 THR A 148      20.359  15.055   4.484  1.00 95.81           C  
ATOM   1200  OG1 THR A 148      18.422  15.961   5.609  1.00 95.81           O  
ATOM   1201  N   GLU A 149      19.328  16.031   9.117  1.00 94.69           N  
ATOM   1202  CA  GLU A 149      18.953  16.797  10.289  1.00 94.69           C  
ATOM   1203  C   GLU A 149      17.938  17.875   9.945  1.00 94.69           C  
ATOM   1204  CB  GLU A 149      20.203  17.438  10.930  1.00 94.69           C  
ATOM   1205  O   GLU A 149      17.922  18.953  10.547  1.00 94.69           O  
ATOM   1206  CG  GLU A 149      21.203  16.438  11.477  1.00 94.69           C  
ATOM   1207  CD  GLU A 149      22.375  17.094  12.188  1.00 94.69           C  
ATOM   1208  OE1 GLU A 149      23.219  16.359  12.750  1.00 94.69           O  
ATOM   1209  OE2 GLU A 149      22.438  18.344  12.188  1.00 94.69           O  
ATOM   1210  N   GLN A 150      17.250  17.562   8.906  1.00 95.69           N  
ATOM   1211  CA  GLN A 150      16.109  18.438   8.617  1.00 95.69           C  
ATOM   1212  C   GLN A 150      14.938  18.156   9.547  1.00 95.69           C  
ATOM   1213  CB  GLN A 150      15.680  18.281   7.156  1.00 95.69           C  
ATOM   1214  O   GLN A 150      14.055  18.984   9.719  1.00 95.69           O  
ATOM   1215  CG  GLN A 150      16.734  18.703   6.148  1.00 95.69           C  
ATOM   1216  CD  GLN A 150      17.062  20.188   6.223  1.00 95.69           C  
ATOM   1217  NE2 GLN A 150      18.344  20.516   6.055  1.00 95.69           N  
ATOM   1218  OE1 GLN A 150      16.172  21.016   6.426  1.00 95.69           O  
ATOM   1219  N   LEU A 151      14.938  16.969  10.008  1.00 96.19           N  
ATOM   1220  CA  LEU A 151      13.969  16.547  11.023  1.00 96.19           C  
ATOM   1221  C   LEU A 151      14.664  16.281  12.352  1.00 96.19           C  
ATOM   1222  CB  LEU A 151      13.219  15.305  10.555  1.00 96.19           C  
ATOM   1223  O   LEU A 151      15.664  15.578  12.406  1.00 96.19           O  
ATOM   1224  CG  LEU A 151      11.883  15.531   9.852  1.00 96.19           C  
ATOM   1225  CD1 LEU A 151      11.734  14.586   8.672  1.00 96.19           C  
ATOM   1226  CD2 LEU A 151      10.727  15.352  10.836  1.00 96.19           C  
ATOM   1227  N   GLN A 152      14.102  16.859  13.391  1.00 96.31           N  
ATOM   1228  CA  GLN A 152      14.656  16.656  14.719  1.00 96.31           C  
ATOM   1229  C   GLN A 152      14.125  15.383  15.359  1.00 96.31           C  
ATOM   1230  CB  GLN A 152      14.352  17.859  15.609  1.00 96.31           C  
ATOM   1231  O   GLN A 152      14.828  14.727  16.125  1.00 96.31           O  
ATOM   1232  CG  GLN A 152      15.055  19.141  15.180  1.00 96.31           C  
ATOM   1233  CD  GLN A 152      14.898  20.266  16.188  1.00 96.31           C  
ATOM   1234  NE2 GLN A 152      15.461  21.422  15.867  1.00 96.31           N  
ATOM   1235  OE1 GLN A 152      14.273  20.094  17.234  1.00 96.31           O  
ATOM   1236  N   THR A 153      12.906  15.102  15.062  1.00 97.19           N  
ATOM   1237  CA  THR A 153      12.328  13.867  15.578  1.00 97.19           C  
ATOM   1238  C   THR A 153      13.016  12.648  14.969  1.00 97.19           C  
ATOM   1239  CB  THR A 153      10.820  13.797  15.305  1.00 97.19           C  
ATOM   1240  O   THR A 153      13.117  12.539  13.742  1.00 97.19           O  
ATOM   1241  CG2 THR A 153      10.164  12.680  16.109  1.00 97.19           C  
ATOM   1242  OG1 THR A 153      10.211  15.047  15.664  1.00 97.19           O  
ATOM   1243  N   ARG A 154      13.523  11.750  15.703  1.00 97.00           N  
ATOM   1244  CA  ARG A 154      14.148  10.531  15.211  1.00 97.00           C  
ATOM   1245  C   ARG A 154      13.094   9.516  14.773  1.00 97.00           C  
ATOM   1246  CB  ARG A 154      15.047   9.914  16.281  1.00 97.00           C  
ATOM   1247  O   ARG A 154      12.750   8.609  15.531  1.00 97.00           O  
ATOM   1248  CG  ARG A 154      16.266  10.758  16.609  1.00 97.00           C  
ATOM   1249  CD  ARG A 154      17.188  10.055  17.609  1.00 97.00           C  
ATOM   1250  NE  ARG A 154      16.562   9.906  18.906  1.00 97.00           N  
ATOM   1251  NH1 ARG A 154      18.438   9.086  19.969  1.00 97.00           N  
ATOM   1252  NH2 ARG A 154      16.500   9.344  21.141  1.00 97.00           N  
ATOM   1253  CZ  ARG A 154      17.172   9.445  20.000  1.00 97.00           C  
ATOM   1254  N   VAL A 155      12.742   9.656  13.594  1.00 98.00           N  
ATOM   1255  CA  VAL A 155      11.703   8.805  13.023  1.00 98.00           C  
ATOM   1256  C   VAL A 155      12.352   7.668  12.234  1.00 98.00           C  
ATOM   1257  CB  VAL A 155      10.734   9.602  12.125  1.00 98.00           C  
ATOM   1258  O   VAL A 155      13.289   7.895  11.469  1.00 98.00           O  
ATOM   1259  CG1 VAL A 155       9.625   8.695  11.586  1.00 98.00           C  
ATOM   1260  CG2 VAL A 155      10.141  10.781  12.891  1.00 98.00           C  
ATOM   1261  N   MET A 156      11.883   6.477  12.422  1.00 97.94           N  
ATOM   1262  CA  MET A 156      12.211   5.348  11.555  1.00 97.94           C  
ATOM   1263  C   MET A 156      10.961   4.793  10.883  1.00 97.94           C  
ATOM   1264  CB  MET A 156      12.906   4.242  12.359  1.00 97.94           C  
ATOM   1265  O   MET A 156       9.898   4.727  11.500  1.00 97.94           O  
ATOM   1266  CG  MET A 156      14.242   4.664  12.945  1.00 97.94           C  
ATOM   1267  SD  MET A 156      15.523   4.949  11.656  1.00 97.94           S  
ATOM   1268  CE  MET A 156      15.758   3.252  11.062  1.00 97.94           C  
ATOM   1269  N   VAL A 157      11.117   4.453   9.633  1.00 98.38           N  
ATOM   1270  CA  VAL A 157       9.969   4.016   8.852  1.00 98.38           C  
ATOM   1271  C   VAL A 157      10.133   2.547   8.461  1.00 98.38           C  
ATOM   1272  CB  VAL A 157       9.789   4.883   7.582  1.00 98.38           C  
ATOM   1273  O   VAL A 157      11.188   2.143   7.969  1.00 98.38           O  
ATOM   1274  CG1 VAL A 157       8.523   4.473   6.828  1.00 98.38           C  
ATOM   1275  CG2 VAL A 157       9.734   6.363   7.953  1.00 98.38           C  
ATOM   1276  N   VAL A 158       9.133   1.771   8.719  1.00 98.19           N  
ATOM   1277  CA  VAL A 158       9.062   0.379   8.281  1.00 98.19           C  
ATOM   1278  C   VAL A 158       7.918   0.205   7.285  1.00 98.19           C  
ATOM   1279  CB  VAL A 158       8.875  -0.578   9.484  1.00 98.19           C  
ATOM   1280  O   VAL A 158       6.801   0.658   7.531  1.00 98.19           O  
ATOM   1281  CG1 VAL A 158       8.711  -2.018   9.000  1.00 98.19           C  
ATOM   1282  CG2 VAL A 158      10.055  -0.466  10.445  1.00 98.19           C  
ATOM   1283  N   THR A 159       8.172  -0.377   6.172  1.00 97.44           N  
ATOM   1284  CA  THR A 159       7.152  -0.612   5.152  1.00 97.44           C  
ATOM   1285  C   THR A 159       6.887  -2.105   4.988  1.00 97.44           C  
ATOM   1286  CB  THR A 159       7.570  -0.010   3.797  1.00 97.44           C  
ATOM   1287  O   THR A 159       7.781  -2.928   5.199  1.00 97.44           O  
ATOM   1288  CG2 THR A 159       7.734   1.504   3.896  1.00 97.44           C  
ATOM   1289  OG1 THR A 159       8.812  -0.588   3.389  1.00 97.44           O  
ATOM   1290  N   SER A 160       5.715  -2.393   4.621  1.00 95.50           N  
ATOM   1291  CA  SER A 160       5.367  -3.787   4.363  1.00 95.50           C  
ATOM   1292  C   SER A 160       5.926  -4.258   3.023  1.00 95.50           C  
ATOM   1293  CB  SER A 160       3.852  -3.979   4.391  1.00 95.50           C  
ATOM   1294  O   SER A 160       6.215  -3.441   2.148  1.00 95.50           O  
ATOM   1295  OG  SER A 160       3.240  -3.307   3.303  1.00 95.50           O  
ATOM   1296  N   THR A 161       6.113  -5.551   2.926  1.00 90.06           N  
ATOM   1297  CA  THR A 161       6.465  -6.230   1.685  1.00 90.06           C  
ATOM   1298  C   THR A 161       5.383  -7.238   1.296  1.00 90.06           C  
ATOM   1299  CB  THR A 161       7.820  -6.953   1.803  1.00 90.06           C  
ATOM   1300  O   THR A 161       5.195  -8.250   1.974  1.00 90.06           O  
ATOM   1301  CG2 THR A 161       8.289  -7.461   0.446  1.00 90.06           C  
ATOM   1302  OG1 THR A 161       8.797  -6.039   2.324  1.00 90.06           O  
ATOM   1303  N   ASN A 162       4.723  -6.895   0.230  1.00 88.00           N  
ATOM   1304  CA  ASN A 162       3.666  -7.766  -0.271  1.00 88.00           C  
ATOM   1305  C   ASN A 162       2.635  -8.078   0.810  1.00 88.00           C  
ATOM   1306  CB  ASN A 162       4.258  -9.062  -0.829  1.00 88.00           C  
ATOM   1307  O   ASN A 162       2.260  -9.234   1.003  1.00 88.00           O  
ATOM   1308  CG  ASN A 162       5.340  -8.812  -1.861  1.00 88.00           C  
ATOM   1309  ND2 ASN A 162       6.305  -9.719  -1.938  1.00 88.00           N  
ATOM   1310  OD1 ASN A 162       5.309  -7.812  -2.584  1.00 88.00           O  
ATOM   1311  N   GLY A 163       2.295  -7.062   1.575  1.00 91.25           N  
ATOM   1312  CA  GLY A 163       1.253  -7.188   2.582  1.00 91.25           C  
ATOM   1313  C   GLY A 163       1.763  -7.738   3.902  1.00 91.25           C  
ATOM   1314  O   GLY A 163       0.976  -8.031   4.805  1.00 91.25           O  
ATOM   1315  N   CYS A 164       3.100  -7.852   4.086  1.00 95.31           N  
ATOM   1316  CA  CYS A 164       3.662  -8.445   5.293  1.00 95.31           C  
ATOM   1317  C   CYS A 164       4.570  -7.461   6.016  1.00 95.31           C  
ATOM   1318  CB  CYS A 164       4.445  -9.719   4.949  1.00 95.31           C  
ATOM   1319  O   CYS A 164       5.465  -6.871   5.406  1.00 95.31           O  
ATOM   1320  SG  CYS A 164       4.945 -10.672   6.398  1.00 95.31           S  
ATOM   1321  N   ILE A 165       4.289  -7.289   7.301  1.00 97.00           N  
ATOM   1322  CA  ILE A 165       5.156  -6.500   8.164  1.00 97.00           C  
ATOM   1323  C   ILE A 165       6.051  -7.430   8.984  1.00 97.00           C  
ATOM   1324  CB  ILE A 165       4.340  -5.578   9.102  1.00 97.00           C  
ATOM   1325  O   ILE A 165       5.574  -8.398   9.570  1.00 97.00           O  
ATOM   1326  CG1 ILE A 165       3.461  -4.629   8.281  1.00 97.00           C  
ATOM   1327  CG2 ILE A 165       5.270  -4.797  10.031  1.00 97.00           C  
ATOM   1328  CD1 ILE A 165       2.357  -3.959   9.086  1.00 97.00           C  
ATOM   1329  N   TYR A 166       7.254  -7.129   9.023  1.00 96.38           N  
ATOM   1330  CA  TYR A 166       8.188  -7.957   9.781  1.00 96.38           C  
ATOM   1331  C   TYR A 166       8.477  -7.340  11.141  1.00 96.38           C  
ATOM   1332  CB  TYR A 166       9.484  -8.156   9.000  1.00 96.38           C  
ATOM   1333  O   TYR A 166       9.070  -6.258  11.227  1.00 96.38           O  
ATOM   1334  CG  TYR A 166       9.320  -8.945   7.727  1.00 96.38           C  
ATOM   1335  CD1 TYR A 166       9.195 -10.328   7.750  1.00 96.38           C  
ATOM   1336  CD2 TYR A 166       9.289  -8.305   6.492  1.00 96.38           C  
ATOM   1337  CE1 TYR A 166       9.039 -11.062   6.574  1.00 96.38           C  
ATOM   1338  CE2 TYR A 166       9.133  -9.016   5.312  1.00 96.38           C  
ATOM   1339  OH  TYR A 166       8.859 -11.109   4.195  1.00 96.38           O  
ATOM   1340  CZ  TYR A 166       9.008 -10.398   5.363  1.00 96.38           C  
ATOM   1341  N   ALA A 167       8.211  -8.070  12.125  1.00 96.81           N  
ATOM   1342  CA  ALA A 167       8.297  -7.594  13.500  1.00 96.81           C  
ATOM   1343  C   ALA A 167       9.750  -7.293  13.883  1.00 96.81           C  
ATOM   1344  CB  ALA A 167       7.699  -8.617  14.461  1.00 96.81           C  
ATOM   1345  O   ALA A 167      10.016  -6.355  14.633  1.00 96.81           O  
ATOM   1346  N   ASP A 168      10.664  -8.055  13.430  1.00 95.69           N  
ATOM   1347  CA  ASP A 168      12.070  -7.848  13.781  1.00 95.69           C  
ATOM   1348  C   ASP A 168      12.570  -6.500  13.258  1.00 95.69           C  
ATOM   1349  CB  ASP A 168      12.938  -8.977  13.227  1.00 95.69           C  
ATOM   1350  O   ASP A 168      13.398  -5.852  13.891  1.00 95.69           O  
ATOM   1351  CG  ASP A 168      12.898  -9.070  11.711  1.00 95.69           C  
ATOM   1352  OD1 ASP A 168      11.844  -8.781  11.109  1.00 95.69           O  
ATOM   1353  OD2 ASP A 168      13.930  -9.438  11.117  1.00 95.69           O  
ATOM   1354  N   GLU A 169      12.047  -6.129  12.141  1.00 96.00           N  
ATOM   1355  CA  GLU A 169      12.422  -4.824  11.609  1.00 96.00           C  
ATOM   1356  C   GLU A 169      11.930  -3.695  12.508  1.00 96.00           C  
ATOM   1357  CB  GLU A 169      11.867  -4.645  10.188  1.00 96.00           C  
ATOM   1358  O   GLU A 169      12.656  -2.738  12.773  1.00 96.00           O  
ATOM   1359  CG  GLU A 169      12.547  -5.527   9.148  1.00 96.00           C  
ATOM   1360  CD  GLU A 169      12.070  -5.258   7.730  1.00 96.00           C  
ATOM   1361  OE1 GLU A 169      12.508  -5.969   6.801  1.00 96.00           O  
ATOM   1362  OE2 GLU A 169      11.258  -4.324   7.551  1.00 96.00           O  
ATOM   1363  N   VAL A 170      10.758  -3.846  12.992  1.00 97.06           N  
ATOM   1364  CA  VAL A 170      10.188  -2.836  13.875  1.00 97.06           C  
ATOM   1365  C   VAL A 170      10.969  -2.797  15.188  1.00 97.06           C  
ATOM   1366  CB  VAL A 170       8.695  -3.107  14.156  1.00 97.06           C  
ATOM   1367  O   VAL A 170      11.336  -1.721  15.664  1.00 97.06           O  
ATOM   1368  CG1 VAL A 170       8.125  -2.066  15.125  1.00 97.06           C  
ATOM   1369  CG2 VAL A 170       7.898  -3.115  12.852  1.00 97.06           C  
ATOM   1370  N   GLN A 171      11.258  -3.924  15.672  1.00 95.31           N  
ATOM   1371  CA  GLN A 171      11.992  -4.004  16.922  1.00 95.31           C  
ATOM   1372  C   GLN A 171      13.391  -3.424  16.781  1.00 95.31           C  
ATOM   1373  CB  GLN A 171      12.070  -5.453  17.406  1.00 95.31           C  
ATOM   1374  O   GLN A 171      13.898  -2.768  17.688  1.00 95.31           O  
ATOM   1375  CG  GLN A 171      10.727  -6.027  17.859  1.00 95.31           C  
ATOM   1376  CD  GLN A 171      10.828  -7.480  18.281  1.00 95.31           C  
ATOM   1377  NE2 GLN A 171       9.688  -8.078  18.609  1.00 95.31           N  
ATOM   1378  OE1 GLN A 171      11.914  -8.062  18.297  1.00 95.31           O  
ATOM   1379  N   HIS A 172      13.938  -3.670  15.688  1.00 96.06           N  
ATOM   1380  CA  HIS A 172      15.281  -3.168  15.438  1.00 96.06           C  
ATOM   1381  C   HIS A 172      15.312  -1.643  15.430  1.00 96.06           C  
ATOM   1382  CB  HIS A 172      15.812  -3.707  14.102  1.00 96.06           C  
ATOM   1383  O   HIS A 172      16.297  -1.033  15.867  1.00 96.06           O  
ATOM   1384  CG  HIS A 172      17.234  -3.316  13.820  1.00 96.06           C  
ATOM   1385  CD2 HIS A 172      17.750  -2.482  12.891  1.00 96.06           C  
ATOM   1386  ND1 HIS A 172      18.297  -3.809  14.539  1.00 96.06           N  
ATOM   1387  CE1 HIS A 172      19.422  -3.293  14.062  1.00 96.06           C  
ATOM   1388  NE2 HIS A 172      19.109  -2.484  13.062  1.00 96.06           N  
ATOM   1389  N   THR A 173      14.250  -1.061  14.977  1.00 95.19           N  
ATOM   1390  CA  THR A 173      14.188   0.396  14.938  1.00 95.19           C  
ATOM   1391  C   THR A 173      14.219   0.980  16.344  1.00 95.19           C  
ATOM   1392  CB  THR A 173      12.922   0.879  14.203  1.00 95.19           C  
ATOM   1393  O   THR A 173      14.836   2.021  16.578  1.00 95.19           O  
ATOM   1394  CG2 THR A 173      12.914   0.403  12.750  1.00 95.19           C  
ATOM   1395  OG1 THR A 173      11.766   0.367  14.875  1.00 95.19           O  
ATOM   1396  N   PHE A 174      13.664   0.342  17.312  1.00 93.94           N  
ATOM   1397  CA  PHE A 174      13.688   0.803  18.688  1.00 93.94           C  
ATOM   1398  C   PHE A 174      15.094   0.679  19.281  1.00 93.94           C  
ATOM   1399  CB  PHE A 174      12.695   0.010  19.547  1.00 93.94           C  
ATOM   1400  O   PHE A 174      15.539   1.559  20.016  1.00 93.94           O  
ATOM   1401  CG  PHE A 174      11.250   0.340  19.250  1.00 93.94           C  
ATOM   1402  CD1 PHE A 174      10.750   1.606  19.516  1.00 93.94           C  
ATOM   1403  CD2 PHE A 174      10.406  -0.618  18.719  1.00 93.94           C  
ATOM   1404  CE1 PHE A 174       9.414   1.914  19.250  1.00 93.94           C  
ATOM   1405  CE2 PHE A 174       9.070  -0.318  18.453  1.00 93.94           C  
ATOM   1406  CZ  PHE A 174       8.578   0.948  18.719  1.00 93.94           C  
ATOM   1407  N   LYS A 175      15.703  -0.356  18.859  1.00 93.88           N  
ATOM   1408  CA  LYS A 175      17.062  -0.565  19.328  1.00 93.88           C  
ATOM   1409  C   LYS A 175      18.000   0.521  18.812  1.00 93.88           C  
ATOM   1410  CB  LYS A 175      17.578  -1.943  18.906  1.00 93.88           C  
ATOM   1411  O   LYS A 175      18.969   0.891  19.469  1.00 93.88           O  
ATOM   1412  CG  LYS A 175      16.891  -3.102  19.625  1.00 93.88           C  
ATOM   1413  CD  LYS A 175      17.469  -4.445  19.188  1.00 93.88           C  
ATOM   1414  CE  LYS A 175      16.734  -5.605  19.844  1.00 93.88           C  
ATOM   1415  NZ  LYS A 175      17.219  -6.922  19.328  1.00 93.88           N  
ATOM   1416  N   GLN A 176      17.672   1.053  17.703  1.00 94.31           N  
ATOM   1417  CA  GLN A 176      18.484   2.090  17.078  1.00 94.31           C  
ATOM   1418  C   GLN A 176      18.172   3.463  17.672  1.00 94.31           C  
ATOM   1419  CB  GLN A 176      18.297   2.107  15.570  1.00 94.31           C  
ATOM   1420  O   GLN A 176      18.766   4.465  17.281  1.00 94.31           O  
ATOM   1421  CG  GLN A 176      18.891   0.908  14.852  1.00 94.31           C  
ATOM   1422  CD  GLN A 176      18.734   0.978  13.352  1.00 94.31           C  
ATOM   1423  NE2 GLN A 176      19.531   0.196  12.633  1.00 94.31           N  
ATOM   1424  OE1 GLN A 176      17.891   1.727  12.836  1.00 94.31           O  
ATOM   1425  N   GLY A 177      17.188   3.574  18.531  1.00 93.56           N  
ATOM   1426  CA  GLY A 177      16.906   4.805  19.250  1.00 93.56           C  
ATOM   1427  C   GLY A 177      15.867   5.668  18.578  1.00 93.56           C  
ATOM   1428  O   GLY A 177      15.930   6.898  18.656  1.00 93.56           O  
ATOM   1429  N   ALA A 178      14.984   5.059  17.922  1.00 96.00           N  
ATOM   1430  CA  ALA A 178      13.906   5.809  17.297  1.00 96.00           C  
ATOM   1431  C   ALA A 178      12.953   6.383  18.344  1.00 96.00           C  
ATOM   1432  CB  ALA A 178      13.141   4.914  16.312  1.00 96.00           C  
ATOM   1433  O   ALA A 178      12.609   5.711  19.312  1.00 96.00           O  
ATOM   1434  N   ASP A 179      12.578   7.703  18.188  1.00 96.75           N  
ATOM   1435  CA  ASP A 179      11.539   8.305  19.031  1.00 96.75           C  
ATOM   1436  C   ASP A 179      10.164   7.750  18.672  1.00 96.75           C  
ATOM   1437  CB  ASP A 179      11.547   9.828  18.875  1.00 96.75           C  
ATOM   1438  O   ASP A 179       9.320   7.551  19.547  1.00 96.75           O  
ATOM   1439  CG  ASP A 179      12.805  10.461  19.438  1.00 96.75           C  
ATOM   1440  OD1 ASP A 179      13.422   9.891  20.359  1.00 96.75           O  
ATOM   1441  OD2 ASP A 179      13.188  11.547  18.953  1.00 96.75           O  
ATOM   1442  N   VAL A 180       9.961   7.617  17.422  1.00 98.19           N  
ATOM   1443  CA  VAL A 180       8.695   7.129  16.891  1.00 98.19           C  
ATOM   1444  C   VAL A 180       8.953   6.262  15.664  1.00 98.19           C  
ATOM   1445  CB  VAL A 180       7.742   8.289  16.547  1.00 98.19           C  
ATOM   1446  O   VAL A 180       9.812   6.574  14.844  1.00 98.19           O  
ATOM   1447  CG1 VAL A 180       6.387   7.758  16.078  1.00 98.19           C  
ATOM   1448  CG2 VAL A 180       7.566   9.227  17.734  1.00 98.19           C  
ATOM   1449  N   VAL A 181       8.242   5.172  15.562  1.00 98.50           N  
ATOM   1450  CA  VAL A 181       8.312   4.289  14.406  1.00 98.50           C  
ATOM   1451  C   VAL A 181       7.051   4.434  13.562  1.00 98.50           C  
ATOM   1452  CB  VAL A 181       8.508   2.816  14.828  1.00 98.50           C  
ATOM   1453  O   VAL A 181       5.938   4.246  14.062  1.00 98.50           O  
ATOM   1454  CG1 VAL A 181       8.664   1.919  13.602  1.00 98.50           C  
ATOM   1455  CG2 VAL A 181       9.719   2.680  15.750  1.00 98.50           C  
ATOM   1456  N   LEU A 182       7.234   4.812  12.344  1.00 98.69           N  
ATOM   1457  CA  LEU A 182       6.148   4.887  11.375  1.00 98.69           C  
ATOM   1458  C   LEU A 182       6.051   3.598  10.570  1.00 98.69           C  
ATOM   1459  CB  LEU A 182       6.344   6.078  10.438  1.00 98.69           C  
ATOM   1460  O   LEU A 182       6.965   3.266   9.812  1.00 98.69           O  
ATOM   1461  CG  LEU A 182       5.270   6.285   9.367  1.00 98.69           C  
ATOM   1462  CD1 LEU A 182       3.900   6.453  10.016  1.00 98.69           C  
ATOM   1463  CD2 LEU A 182       5.605   7.488   8.500  1.00 98.69           C  
ATOM   1464  N   VAL A 183       4.945   2.893  10.719  1.00 98.69           N  
ATOM   1465  CA  VAL A 183       4.715   1.641  10.000  1.00 98.69           C  
ATOM   1466  C   VAL A 183       3.746   1.875   8.844  1.00 98.69           C  
ATOM   1467  CB  VAL A 183       4.164   0.544  10.945  1.00 98.69           C  
ATOM   1468  O   VAL A 183       2.604   2.289   9.062  1.00 98.69           O  
ATOM   1469  CG1 VAL A 183       3.957  -0.764  10.188  1.00 98.69           C  
ATOM   1470  CG2 VAL A 183       5.109   0.335  12.125  1.00 98.69           C  
ATOM   1471  N   LEU A 184       4.199   1.646   7.676  1.00 98.62           N  
ATOM   1472  CA  LEU A 184       3.391   1.782   6.473  1.00 98.62           C  
ATOM   1473  C   LEU A 184       3.094   0.418   5.859  1.00 98.62           C  
ATOM   1474  CB  LEU A 184       4.098   2.672   5.445  1.00 98.62           C  
ATOM   1475  O   LEU A 184       4.012  -0.304   5.465  1.00 98.62           O  
ATOM   1476  CG  LEU A 184       4.543   4.051   5.938  1.00 98.62           C  
ATOM   1477  CD1 LEU A 184       5.344   4.766   4.855  1.00 98.62           C  
ATOM   1478  CD2 LEU A 184       3.340   4.883   6.359  1.00 98.62           C  
ATOM   1479  N   ALA A 185       1.815   0.114   5.734  1.00 98.00           N  
ATOM   1480  CA  ALA A 185       1.405  -1.188   5.215  1.00 98.00           C  
ATOM   1481  C   ALA A 185       0.636  -1.037   3.904  1.00 98.00           C  
ATOM   1482  CB  ALA A 185       0.556  -1.929   6.246  1.00 98.00           C  
ATOM   1483  O   ALA A 185      -0.567  -0.769   3.912  1.00 98.00           O  
ATOM   1484  N   SER A 186       1.334  -1.221   2.803  1.00 97.19           N  
ATOM   1485  CA  SER A 186       0.652  -1.282   1.515  1.00 97.19           C  
ATOM   1486  C   SER A 186      -0.024  -2.635   1.311  1.00 97.19           C  
ATOM   1487  CB  SER A 186       1.636  -1.019   0.374  1.00 97.19           C  
ATOM   1488  O   SER A 186       0.605  -3.682   1.481  1.00 97.19           O  
ATOM   1489  OG  SER A 186       1.022  -1.246  -0.883  1.00 97.19           O  
ATOM   1490  N   VAL A 187      -1.317  -2.549   0.932  1.00 96.25           N  
ATOM   1491  CA  VAL A 187      -2.068  -3.797   0.849  1.00 96.25           C  
ATOM   1492  C   VAL A 187      -2.945  -3.791  -0.402  1.00 96.25           C  
ATOM   1493  CB  VAL A 187      -2.938  -4.020   2.107  1.00 96.25           C  
ATOM   1494  O   VAL A 187      -3.268  -2.729  -0.936  1.00 96.25           O  
ATOM   1495  CG1 VAL A 187      -2.062  -4.152   3.352  1.00 96.25           C  
ATOM   1496  CG2 VAL A 187      -3.939  -2.879   2.273  1.00 96.25           C  
ATOM   1497  N   ARG A 188      -3.109  -4.949  -0.877  1.00 93.81           N  
ATOM   1498  CA  ARG A 188      -4.188  -5.270  -1.808  1.00 93.81           C  
ATOM   1499  C   ARG A 188      -5.238  -6.156  -1.145  1.00 93.81           C  
ATOM   1500  CB  ARG A 188      -3.631  -5.961  -3.055  1.00 93.81           C  
ATOM   1501  O   ARG A 188      -5.031  -7.359  -0.985  1.00 93.81           O  
ATOM   1502  CG  ARG A 188      -4.660  -6.160  -4.156  1.00 93.81           C  
ATOM   1503  CD  ARG A 188      -5.004  -4.852  -4.852  1.00 93.81           C  
ATOM   1504  NE  ARG A 188      -5.859  -5.066  -6.016  1.00 93.81           N  
ATOM   1505  NH1 ARG A 188      -6.391  -2.834  -6.293  1.00 93.81           N  
ATOM   1506  NH2 ARG A 188      -7.250  -4.410  -7.719  1.00 93.81           N  
ATOM   1507  CZ  ARG A 188      -6.496  -4.102  -6.672  1.00 93.81           C  
ATOM   1508  N   VAL A 189      -6.352  -5.605  -0.799  1.00 93.38           N  
ATOM   1509  CA  VAL A 189      -7.328  -6.207   0.108  1.00 93.38           C  
ATOM   1510  C   VAL A 189      -7.930  -7.457  -0.531  1.00 93.38           C  
ATOM   1511  CB  VAL A 189      -8.445  -5.207   0.479  1.00 93.38           C  
ATOM   1512  O   VAL A 189      -8.195  -8.445   0.155  1.00 93.38           O  
ATOM   1513  CG1 VAL A 189      -9.531  -5.895   1.304  1.00 93.38           C  
ATOM   1514  CG2 VAL A 189      -7.867  -4.016   1.241  1.00 93.38           C  
ATOM   1515  N   SER A 190      -8.164  -7.426  -1.809  1.00 88.62           N  
ATOM   1516  CA  SER A 190      -8.688  -8.570  -2.549  1.00 88.62           C  
ATOM   1517  C   SER A 190      -8.359  -8.461  -4.035  1.00 88.62           C  
ATOM   1518  CB  SER A 190     -10.195  -8.695  -2.354  1.00 88.62           C  
ATOM   1519  O   SER A 190      -7.824  -7.445  -4.484  1.00 88.62           O  
ATOM   1520  OG  SER A 190     -10.883  -7.695  -3.094  1.00 88.62           O  
ATOM   1521  N   ALA A 191      -8.625  -9.531  -4.727  1.00 85.25           N  
ATOM   1522  CA  ALA A 191      -8.422  -9.523  -6.172  1.00 85.25           C  
ATOM   1523  C   ALA A 191      -9.523  -8.742  -6.879  1.00 85.25           C  
ATOM   1524  CB  ALA A 191      -8.367 -10.961  -6.703  1.00 85.25           C  
ATOM   1525  O   ALA A 191      -9.391  -8.391  -8.055  1.00 85.25           O  
ATOM   1526  N   ALA A 192     -10.500  -8.422  -6.070  1.00 84.00           N  
ATOM   1527  CA  ALA A 192     -11.602  -7.645  -6.645  1.00 84.00           C  
ATOM   1528  C   ALA A 192     -11.195  -6.188  -6.832  1.00 84.00           C  
ATOM   1529  CB  ALA A 192     -12.836  -7.742  -5.758  1.00 84.00           C  
ATOM   1530  O   ALA A 192     -10.180  -5.742  -6.289  1.00 84.00           O  
ATOM   1531  N   ALA A 193     -11.977  -5.531  -7.613  1.00 83.44           N  
ATOM   1532  CA  ALA A 193     -11.664  -4.137  -7.922  1.00 83.44           C  
ATOM   1533  C   ALA A 193     -11.992  -3.229  -6.742  1.00 83.44           C  
ATOM   1534  CB  ALA A 193     -12.438  -3.686  -9.164  1.00 83.44           C  
ATOM   1535  O   ALA A 193     -11.250  -2.289  -6.449  1.00 83.44           O  
ATOM   1536  N   GLN A 194     -13.125  -3.625  -6.027  1.00 91.31           N  
ATOM   1537  CA  GLN A 194     -13.594  -2.789  -4.926  1.00 91.31           C  
ATOM   1538  C   GLN A 194     -13.781  -3.609  -3.654  1.00 91.31           C  
ATOM   1539  CB  GLN A 194     -14.906  -2.096  -5.305  1.00 91.31           C  
ATOM   1540  O   GLN A 194     -13.828  -4.840  -3.703  1.00 91.31           O  
ATOM   1541  CG  GLN A 194     -14.758  -1.065  -6.414  1.00 91.31           C  
ATOM   1542  CD  GLN A 194     -16.094  -0.596  -6.961  1.00 91.31           C  
ATOM   1543  NE2 GLN A 194     -16.094   0.559  -7.617  1.00 91.31           N  
ATOM   1544  OE1 GLN A 194     -17.125  -1.268  -6.793  1.00 91.31           O  
ATOM   1545  N   LEU A 195     -13.875  -2.871  -2.607  1.00 92.88           N  
ATOM   1546  CA  LEU A 195     -13.992  -3.512  -1.302  1.00 92.88           C  
ATOM   1547  C   LEU A 195     -15.297  -4.293  -1.194  1.00 92.88           C  
ATOM   1548  CB  LEU A 195     -13.914  -2.467  -0.184  1.00 92.88           C  
ATOM   1549  O   LEU A 195     -16.297  -3.930  -1.816  1.00 92.88           O  
ATOM   1550  CG  LEU A 195     -12.602  -1.695  -0.067  1.00 92.88           C  
ATOM   1551  CD1 LEU A 195     -12.648  -0.749   1.128  1.00 92.88           C  
ATOM   1552  CD2 LEU A 195     -11.422  -2.658   0.052  1.00 92.88           C  
ATOM   1553  N   THR A 196     -15.203  -5.336  -0.396  1.00 91.62           N  
ATOM   1554  CA  THR A 196     -16.391  -6.039   0.066  1.00 91.62           C  
ATOM   1555  C   THR A 196     -16.734  -5.641   1.498  1.00 91.62           C  
ATOM   1556  CB  THR A 196     -16.203  -7.566  -0.014  1.00 91.62           C  
ATOM   1557  O   THR A 196     -15.961  -4.934   2.152  1.00 91.62           O  
ATOM   1558  CG2 THR A 196     -15.789  -7.996  -1.416  1.00 91.62           C  
ATOM   1559  OG1 THR A 196     -15.195  -7.969   0.918  1.00 91.62           O  
ATOM   1560  N   GLN A 197     -17.906  -6.090   1.880  1.00 92.31           N  
ATOM   1561  CA  GLN A 197     -18.312  -5.770   3.246  1.00 92.31           C  
ATOM   1562  C   GLN A 197     -17.359  -6.391   4.262  1.00 92.31           C  
ATOM   1563  CB  GLN A 197     -19.734  -6.250   3.512  1.00 92.31           C  
ATOM   1564  O   GLN A 197     -16.969  -5.746   5.238  1.00 92.31           O  
ATOM   1565  CG  GLN A 197     -20.281  -5.820   4.863  1.00 92.31           C  
ATOM   1566  CD  GLN A 197     -21.750  -6.168   5.039  1.00 92.31           C  
ATOM   1567  NE2 GLN A 197     -22.328  -5.781   6.172  1.00 92.31           N  
ATOM   1568  OE1 GLN A 197     -22.375  -6.781   4.160  1.00 92.31           O  
ATOM   1569  N   GLU A 198     -17.000  -7.523   4.004  1.00 92.38           N  
ATOM   1570  CA  GLU A 198     -16.078  -8.227   4.898  1.00 92.38           C  
ATOM   1571  C   GLU A 198     -14.742  -7.504   4.992  1.00 92.38           C  
ATOM   1572  CB  GLU A 198     -15.875  -9.664   4.434  1.00 92.38           C  
ATOM   1573  O   GLU A 198     -14.203  -7.320   6.086  1.00 92.38           O  
ATOM   1574  CG  GLU A 198     -15.055 -10.516   5.402  1.00 92.38           C  
ATOM   1575  CD  GLU A 198     -14.898 -11.953   4.949  1.00 92.38           C  
ATOM   1576  OE1 GLU A 198     -14.242 -12.750   5.664  1.00 92.38           O  
ATOM   1577  OE2 GLU A 198     -15.430 -12.297   3.869  1.00 92.38           O  
ATOM   1578  N   SER A 199     -14.227  -7.094   3.877  1.00 93.19           N  
ATOM   1579  CA  SER A 199     -12.938  -6.406   3.877  1.00 93.19           C  
ATOM   1580  C   SER A 199     -13.047  -5.035   4.535  1.00 93.19           C  
ATOM   1581  CB  SER A 199     -12.414  -6.254   2.451  1.00 93.19           C  
ATOM   1582  O   SER A 199     -12.109  -4.582   5.199  1.00 93.19           O  
ATOM   1583  OG  SER A 199     -13.328  -5.539   1.646  1.00 93.19           O  
ATOM   1584  N   TYR A 200     -14.180  -4.395   4.336  1.00 95.88           N  
ATOM   1585  CA  TYR A 200     -14.367  -3.098   4.980  1.00 95.88           C  
ATOM   1586  C   TYR A 200     -14.359  -3.238   6.496  1.00 95.88           C  
ATOM   1587  CB  TYR A 200     -15.672  -2.449   4.520  1.00 95.88           C  
ATOM   1588  O   TYR A 200     -13.773  -2.410   7.203  1.00 95.88           O  
ATOM   1589  CG  TYR A 200     -15.977  -1.146   5.219  1.00 95.88           C  
ATOM   1590  CD1 TYR A 200     -17.125  -1.007   6.008  1.00 95.88           C  
ATOM   1591  CD2 TYR A 200     -15.133  -0.049   5.086  1.00 95.88           C  
ATOM   1592  CE1 TYR A 200     -17.406   0.193   6.648  1.00 95.88           C  
ATOM   1593  CE2 TYR A 200     -15.414   1.155   5.723  1.00 95.88           C  
ATOM   1594  OH  TYR A 200     -16.828   2.457   7.133  1.00 95.88           O  
ATOM   1595  CZ  TYR A 200     -16.547   1.267   6.500  1.00 95.88           C  
ATOM   1596  N   LEU A 201     -14.977  -4.258   7.023  1.00 96.12           N  
ATOM   1597  CA  LEU A 201     -15.000  -4.492   8.461  1.00 96.12           C  
ATOM   1598  C   LEU A 201     -13.586  -4.648   9.016  1.00 96.12           C  
ATOM   1599  CB  LEU A 201     -15.828  -5.738   8.789  1.00 96.12           C  
ATOM   1600  O   LEU A 201     -13.289  -4.172  10.109  1.00 96.12           O  
ATOM   1601  CG  LEU A 201     -17.344  -5.613   8.609  1.00 96.12           C  
ATOM   1602  CD1 LEU A 201     -18.016  -6.965   8.820  1.00 96.12           C  
ATOM   1603  CD2 LEU A 201     -17.906  -4.578   9.578  1.00 96.12           C  
ATOM   1604  N   GLN A 202     -12.797  -5.250   8.258  1.00 95.56           N  
ATOM   1605  CA  GLN A 202     -11.406  -5.418   8.680  1.00 95.56           C  
ATOM   1606  C   GLN A 202     -10.664  -4.086   8.664  1.00 95.56           C  
ATOM   1607  CB  GLN A 202     -10.695  -6.426   7.781  1.00 95.56           C  
ATOM   1608  O   GLN A 202      -9.875  -3.799   9.570  1.00 95.56           O  
ATOM   1609  CG  GLN A 202     -11.234  -7.844   7.895  1.00 95.56           C  
ATOM   1610  CD  GLN A 202     -10.500  -8.828   7.012  1.00 95.56           C  
ATOM   1611  NE2 GLN A 202     -10.531 -10.102   7.391  1.00 95.56           N  
ATOM   1612  OE1 GLN A 202      -9.906  -8.453   5.996  1.00 95.56           O  
ATOM   1613  N   ILE A 203     -10.898  -3.299   7.660  1.00 96.75           N  
ATOM   1614  CA  ILE A 203     -10.266  -1.985   7.570  1.00 96.75           C  
ATOM   1615  C   ILE A 203     -10.750  -1.103   8.719  1.00 96.75           C  
ATOM   1616  CB  ILE A 203     -10.562  -1.308   6.215  1.00 96.75           C  
ATOM   1617  O   ILE A 203      -9.961  -0.381   9.336  1.00 96.75           O  
ATOM   1618  CG1 ILE A 203      -9.859  -2.061   5.078  1.00 96.75           C  
ATOM   1619  CG2 ILE A 203     -10.141   0.164   6.242  1.00 96.75           C  
ATOM   1620  CD1 ILE A 203     -10.234  -1.570   3.686  1.00 96.75           C  
ATOM   1621  N   GLU A 204     -12.008  -1.210   9.016  1.00 95.50           N  
ATOM   1622  CA  GLU A 204     -12.562  -0.447  10.133  1.00 95.50           C  
ATOM   1623  C   GLU A 204     -11.867  -0.796  11.445  1.00 95.50           C  
ATOM   1624  CB  GLU A 204     -14.070  -0.694  10.250  1.00 95.50           C  
ATOM   1625  O   GLU A 204     -11.500   0.093  12.211  1.00 95.50           O  
ATOM   1626  CG  GLU A 204     -14.773   0.261  11.203  1.00 95.50           C  
ATOM   1627  CD  GLU A 204     -16.266   0.025  11.297  1.00 95.50           C  
ATOM   1628  OE1 GLU A 204     -17.000   0.905  11.812  1.00 95.50           O  
ATOM   1629  OE2 GLU A 204     -16.719  -1.049  10.844  1.00 95.50           O  
ATOM   1630  N   LYS A 205     -11.656  -2.027  11.672  1.00 95.00           N  
ATOM   1631  CA  LYS A 205     -10.984  -2.477  12.891  1.00 95.00           C  
ATOM   1632  C   LYS A 205      -9.570  -1.917  12.969  1.00 95.00           C  
ATOM   1633  CB  LYS A 205     -10.953  -4.004  12.953  1.00 95.00           C  
ATOM   1634  O   LYS A 205      -9.109  -1.522  14.047  1.00 95.00           O  
ATOM   1635  CG  LYS A 205     -12.289  -4.641  13.297  1.00 95.00           C  
ATOM   1636  CD  LYS A 205     -12.195  -6.160  13.312  1.00 95.00           C  
ATOM   1637  CE  LYS A 205     -13.555  -6.801  13.562  1.00 95.00           C  
ATOM   1638  NZ  LYS A 205     -13.484  -8.289  13.516  1.00 95.00           N  
ATOM   1639  N   LEU A 206      -8.945  -1.910  11.859  1.00 96.62           N  
ATOM   1640  CA  LEU A 206      -7.594  -1.355  11.820  1.00 96.62           C  
ATOM   1641  C   LEU A 206      -7.617   0.146  12.086  1.00 96.62           C  
ATOM   1642  CB  LEU A 206      -6.938  -1.632  10.461  1.00 96.62           C  
ATOM   1643  O   LEU A 206      -6.770   0.662  12.820  1.00 96.62           O  
ATOM   1644  CG  LEU A 206      -6.625  -3.096  10.148  1.00 96.62           C  
ATOM   1645  CD1 LEU A 206      -6.203  -3.246   8.695  1.00 96.62           C  
ATOM   1646  CD2 LEU A 206      -5.539  -3.621  11.086  1.00 96.62           C  
ATOM   1647  N   MET A 207      -8.602   0.841  11.523  1.00 96.56           N  
ATOM   1648  CA  MET A 207      -8.703   2.287  11.688  1.00 96.56           C  
ATOM   1649  C   MET A 207      -9.086   2.646  13.125  1.00 96.56           C  
ATOM   1650  CB  MET A 207      -9.734   2.867  10.719  1.00 96.56           C  
ATOM   1651  O   MET A 207      -8.883   3.781  13.562  1.00 96.56           O  
ATOM   1652  CG  MET A 207      -9.289   2.846   9.266  1.00 96.56           C  
ATOM   1653  SD  MET A 207     -10.484   3.684   8.148  1.00 96.56           S  
ATOM   1654  CE  MET A 207     -10.172   5.414   8.594  1.00 96.56           C  
ATOM   1655  N   GLU A 208      -9.578   1.720  13.859  1.00 94.62           N  
ATOM   1656  CA  GLU A 208      -9.984   1.956  15.242  1.00 94.62           C  
ATOM   1657  C   GLU A 208      -8.789   1.883  16.188  1.00 94.62           C  
ATOM   1658  CB  GLU A 208     -11.055   0.950  15.664  1.00 94.62           C  
ATOM   1659  O   GLU A 208      -8.883   2.309  17.344  1.00 94.62           O  
ATOM   1660  CG  GLU A 208     -12.438   1.234  15.078  1.00 94.62           C  
ATOM   1661  CD  GLU A 208     -13.453   0.147  15.383  1.00 94.62           C  
ATOM   1662  OE1 GLU A 208     -14.625   0.282  14.969  1.00 94.62           O  
ATOM   1663  OE2 GLU A 208     -13.070  -0.848  16.047  1.00 94.62           O  
ATOM   1664  N   GLN A 209      -7.699   1.288  15.719  1.00 96.06           N  
ATOM   1665  CA  GLN A 209      -6.520   1.227  16.578  1.00 96.06           C  
ATOM   1666  C   GLN A 209      -6.000   2.625  16.891  1.00 96.06           C  
ATOM   1667  CB  GLN A 209      -5.418   0.395  15.914  1.00 96.06           C  
ATOM   1668  O   GLN A 209      -5.918   3.480  16.016  1.00 96.06           O  
ATOM   1669  CG  GLN A 209      -5.824  -1.045  15.625  1.00 96.06           C  
ATOM   1670  CD  GLN A 209      -6.359  -1.759  16.859  1.00 96.06           C  
ATOM   1671  NE2 GLN A 209      -7.582  -2.271  16.750  1.00 96.06           N  
ATOM   1672  OE1 GLN A 209      -5.684  -1.851  17.875  1.00 96.06           O  
ATOM   1673  N   PRO A 210      -5.641   2.865  18.156  1.00 95.56           N  
ATOM   1674  CA  PRO A 210      -5.180   4.199  18.547  1.00 95.56           C  
ATOM   1675  C   PRO A 210      -3.908   4.621  17.812  1.00 95.56           C  
ATOM   1676  CB  PRO A 210      -4.922   4.066  20.047  1.00 95.56           C  
ATOM   1677  O   PRO A 210      -3.629   5.816  17.688  1.00 95.56           O  
ATOM   1678  CG  PRO A 210      -5.691   2.854  20.453  1.00 95.56           C  
ATOM   1679  CD  PRO A 210      -5.844   1.955  19.266  1.00 95.56           C  
ATOM   1680  N   GLN A 211      -3.168   3.717  17.312  1.00 97.06           N  
ATOM   1681  CA  GLN A 211      -1.907   4.008  16.641  1.00 97.06           C  
ATOM   1682  C   GLN A 211      -2.135   4.367  15.172  1.00 97.06           C  
ATOM   1683  CB  GLN A 211      -0.955   2.814  16.750  1.00 97.06           C  
ATOM   1684  O   GLN A 211      -1.207   4.789  14.484  1.00 97.06           O  
ATOM   1685  CG  GLN A 211      -0.603   2.434  18.172  1.00 97.06           C  
ATOM   1686  CD  GLN A 211      -1.606   1.479  18.797  1.00 97.06           C  
ATOM   1687  NE2 GLN A 211      -1.272   0.941  19.969  1.00 97.06           N  
ATOM   1688  OE1 GLN A 211      -2.674   1.228  18.234  1.00 97.06           O  
ATOM   1689  N   CYS A 212      -3.361   4.215  14.711  1.00 98.00           N  
ATOM   1690  CA  CYS A 212      -3.639   4.418  13.297  1.00 98.00           C  
ATOM   1691  C   CYS A 212      -3.592   5.898  12.938  1.00 98.00           C  
ATOM   1692  CB  CYS A 212      -5.004   3.836  12.930  1.00 98.00           C  
ATOM   1693  O   CYS A 212      -4.121   6.734  13.672  1.00 98.00           O  
ATOM   1694  SG  CYS A 212      -5.355   3.867  11.156  1.00 98.00           S  
ATOM   1695  N   LEU A 213      -3.002   6.195  11.812  1.00 98.25           N  
ATOM   1696  CA  LEU A 213      -2.863   7.570  11.344  1.00 98.25           C  
ATOM   1697  C   LEU A 213      -3.783   7.832  10.156  1.00 98.25           C  
ATOM   1698  CB  LEU A 213      -1.411   7.859  10.953  1.00 98.25           C  
ATOM   1699  O   LEU A 213      -3.869   8.961   9.672  1.00 98.25           O  
ATOM   1700  CG  LEU A 213      -0.384   7.824  12.086  1.00 98.25           C  
ATOM   1701  CD1 LEU A 213       1.031   7.840  11.516  1.00 98.25           C  
ATOM   1702  CD2 LEU A 213      -0.599   8.992  13.039  1.00 98.25           C  
ATOM   1703  N   GLY A 214      -4.402   6.738   9.617  1.00 98.19           N  
ATOM   1704  CA  GLY A 214      -5.281   6.871   8.469  1.00 98.19           C  
ATOM   1705  C   GLY A 214      -4.938   5.914   7.340  1.00 98.19           C  
ATOM   1706  O   GLY A 214      -4.094   5.031   7.504  1.00 98.19           O  
ATOM   1707  N   VAL A 215      -5.660   6.129   6.227  1.00 98.69           N  
ATOM   1708  CA  VAL A 215      -5.527   5.254   5.066  1.00 98.69           C  
ATOM   1709  C   VAL A 215      -5.398   6.090   3.799  1.00 98.69           C  
ATOM   1710  CB  VAL A 215      -6.730   4.289   4.949  1.00 98.69           C  
ATOM   1711  O   VAL A 215      -6.133   7.062   3.609  1.00 98.69           O  
ATOM   1712  CG1 VAL A 215      -6.562   3.365   3.742  1.00 98.69           C  
ATOM   1713  CG2 VAL A 215      -6.887   3.473   6.230  1.00 98.69           C  
ATOM   1714  N   VAL A 216      -4.426   5.750   3.035  1.00 98.62           N  
ATOM   1715  CA  VAL A 216      -4.305   6.348   1.709  1.00 98.62           C  
ATOM   1716  C   VAL A 216      -4.789   5.355   0.652  1.00 98.62           C  
ATOM   1717  CB  VAL A 216      -2.854   6.781   1.409  1.00 98.62           C  
ATOM   1718  O   VAL A 216      -4.273   4.238   0.560  1.00 98.62           O  
ATOM   1719  CG1 VAL A 216      -2.705   7.195  -0.054  1.00 98.62           C  
ATOM   1720  CG2 VAL A 216      -2.438   7.922   2.336  1.00 98.62           C  
ATOM   1721  N   GLY A 217      -5.703   5.695  -0.045  1.00 97.38           N  
ATOM   1722  CA  GLY A 217      -6.340   4.961  -1.128  1.00 97.38           C  
ATOM   1723  C   GLY A 217      -7.234   5.836  -1.990  1.00 97.38           C  
ATOM   1724  O   GLY A 217      -6.820   6.902  -2.443  1.00 97.38           O  
ATOM   1725  N   GLY A 218      -8.406   5.293  -2.191  1.00 96.00           N  
ATOM   1726  CA  GLY A 218      -9.320   6.102  -2.984  1.00 96.00           C  
ATOM   1727  C   GLY A 218     -10.266   5.277  -3.830  1.00 96.00           C  
ATOM   1728  O   GLY A 218     -10.570   4.129  -3.494  1.00 96.00           O  
ATOM   1729  N   VAL A 219     -10.875   5.977  -4.766  1.00 94.12           N  
ATOM   1730  CA  VAL A 219     -11.711   5.328  -5.770  1.00 94.12           C  
ATOM   1731  C   VAL A 219     -10.930   5.184  -7.074  1.00 94.12           C  
ATOM   1732  CB  VAL A 219     -13.016   6.113  -6.020  1.00 94.12           C  
ATOM   1733  O   VAL A 219      -9.836   5.742  -7.215  1.00 94.12           O  
ATOM   1734  CG1 VAL A 219     -13.828   6.223  -4.730  1.00 94.12           C  
ATOM   1735  CG2 VAL A 219     -12.711   7.500  -6.582  1.00 94.12           C  
ATOM   1736  N   PRO A 220     -11.383   4.371  -7.883  1.00 88.31           N  
ATOM   1737  CA  PRO A 220     -10.602   4.156  -9.102  1.00 88.31           C  
ATOM   1738  C   PRO A 220     -10.156   5.461  -9.758  1.00 88.31           C  
ATOM   1739  CB  PRO A 220     -11.562   3.385 -10.008  1.00 88.31           C  
ATOM   1740  O   PRO A 220     -10.992   6.305 -10.086  1.00 88.31           O  
ATOM   1741  CG  PRO A 220     -12.438   2.615  -9.070  1.00 88.31           C  
ATOM   1742  CD  PRO A 220     -12.711   3.471  -7.867  1.00 88.31           C  
ATOM   1743  N   GLY A 221      -8.836   5.617  -9.820  1.00 89.62           N  
ATOM   1744  CA  GLY A 221      -8.250   6.750 -10.523  1.00 89.62           C  
ATOM   1745  C   GLY A 221      -8.031   7.957  -9.625  1.00 89.62           C  
ATOM   1746  O   GLY A 221      -7.332   8.898 -10.000  1.00 89.62           O  
ATOM   1747  N   ARG A 222      -8.664   7.918  -8.461  1.00 94.12           N  
ATOM   1748  CA  ARG A 222      -8.586   9.070  -7.570  1.00 94.12           C  
ATOM   1749  C   ARG A 222      -8.148   8.648  -6.172  1.00 94.12           C  
ATOM   1750  CB  ARG A 222      -9.930   9.797  -7.504  1.00 94.12           C  
ATOM   1751  O   ARG A 222      -8.812   7.836  -5.527  1.00 94.12           O  
ATOM   1752  CG  ARG A 222     -10.398  10.336  -8.844  1.00 94.12           C  
ATOM   1753  CD  ARG A 222     -11.750  11.039  -8.727  1.00 94.12           C  
ATOM   1754  NE  ARG A 222     -11.617  12.344  -8.086  1.00 94.12           N  
ATOM   1755  NH1 ARG A 222     -13.859  12.875  -8.250  1.00 94.12           N  
ATOM   1756  NH2 ARG A 222     -12.398  14.352  -7.277  1.00 94.12           N  
ATOM   1757  CZ  ARG A 222     -12.625  13.188  -7.871  1.00 94.12           C  
ATOM   1758  N   SER A 223      -7.098   9.281  -5.758  1.00 96.94           N  
ATOM   1759  CA  SER A 223      -6.586   8.969  -4.430  1.00 96.94           C  
ATOM   1760  C   SER A 223      -7.180   9.898  -3.375  1.00 96.94           C  
ATOM   1761  CB  SER A 223      -5.059   9.070  -4.406  1.00 96.94           C  
ATOM   1762  O   SER A 223      -7.336  11.102  -3.617  1.00 96.94           O  
ATOM   1763  OG  SER A 223      -4.555   8.727  -3.127  1.00 96.94           O  
ATOM   1764  N   TYR A 224      -7.488   9.352  -2.162  1.00 97.94           N  
ATOM   1765  CA  TYR A 224      -8.016  10.070  -1.007  1.00 97.94           C  
ATOM   1766  C   TYR A 224      -7.215   9.742   0.250  1.00 97.94           C  
ATOM   1767  CB  TYR A 224      -9.492   9.742  -0.791  1.00 97.94           C  
ATOM   1768  O   TYR A 224      -6.594   8.680   0.335  1.00 97.94           O  
ATOM   1769  CG  TYR A 224     -10.359  10.039  -1.985  1.00 97.94           C  
ATOM   1770  CD1 TYR A 224     -10.148  11.180  -2.758  1.00 97.94           C  
ATOM   1771  CD2 TYR A 224     -11.406   9.195  -2.344  1.00 97.94           C  
ATOM   1772  CE1 TYR A 224     -10.945  11.469  -3.857  1.00 97.94           C  
ATOM   1773  CE2 TYR A 224     -12.211   9.469  -3.443  1.00 97.94           C  
ATOM   1774  OH  TYR A 224     -12.773  10.883  -5.281  1.00 97.94           O  
ATOM   1775  CZ  TYR A 224     -11.977  10.602  -4.191  1.00 97.94           C  
ATOM   1776  N   TYR A 225      -7.156  10.711   1.138  1.00 98.62           N  
ATOM   1777  CA  TYR A 225      -6.688  10.438   2.490  1.00 98.62           C  
ATOM   1778  C   TYR A 225      -7.859  10.195   3.436  1.00 98.62           C  
ATOM   1779  CB  TYR A 225      -5.824  11.594   3.006  1.00 98.62           C  
ATOM   1780  O   TYR A 225      -8.539  11.141   3.838  1.00 98.62           O  
ATOM   1781  CG  TYR A 225      -5.395  11.430   4.445  1.00 98.62           C  
ATOM   1782  CD1 TYR A 225      -5.555  12.469   5.359  1.00 98.62           C  
ATOM   1783  CD2 TYR A 225      -4.820  10.242   4.887  1.00 98.62           C  
ATOM   1784  CE1 TYR A 225      -5.156  12.320   6.684  1.00 98.62           C  
ATOM   1785  CE2 TYR A 225      -4.418  10.094   6.211  1.00 98.62           C  
ATOM   1786  OH  TYR A 225      -4.191  10.984   8.414  1.00 98.62           O  
ATOM   1787  CZ  TYR A 225      -4.590  11.133   7.102  1.00 98.62           C  
ATOM   1788  N   PHE A 226      -8.086   8.953   3.828  1.00 98.62           N  
ATOM   1789  CA  PHE A 226      -9.172   8.578   4.727  1.00 98.62           C  
ATOM   1790  C   PHE A 226      -8.766   8.766   6.180  1.00 98.62           C  
ATOM   1791  CB  PHE A 226      -9.594   7.125   4.477  1.00 98.62           C  
ATOM   1792  O   PHE A 226      -7.898   8.047   6.684  1.00 98.62           O  
ATOM   1793  CG  PHE A 226     -10.078   6.863   3.078  1.00 98.62           C  
ATOM   1794  CD1 PHE A 226     -11.320   7.316   2.660  1.00 98.62           C  
ATOM   1795  CD2 PHE A 226      -9.289   6.160   2.178  1.00 98.62           C  
ATOM   1796  CE1 PHE A 226     -11.773   7.074   1.364  1.00 98.62           C  
ATOM   1797  CE2 PHE A 226      -9.727   5.914   0.881  1.00 98.62           C  
ATOM   1798  CZ  PHE A 226     -10.969   6.371   0.476  1.00 98.62           C  
ATOM   1799  N   PHE A 227      -9.492   9.664   6.867  1.00 97.75           N  
ATOM   1800  CA  PHE A 227      -9.086   9.992   8.227  1.00 97.75           C  
ATOM   1801  C   PHE A 227     -10.188   9.633   9.227  1.00 97.75           C  
ATOM   1802  CB  PHE A 227      -8.734  11.477   8.344  1.00 97.75           C  
ATOM   1803  O   PHE A 227     -10.000   9.766  10.438  1.00 97.75           O  
ATOM   1804  CG  PHE A 227      -9.922  12.391   8.195  1.00 97.75           C  
ATOM   1805  CD1 PHE A 227     -10.281  12.891   6.953  1.00 97.75           C  
ATOM   1806  CD2 PHE A 227     -10.672  12.758   9.305  1.00 97.75           C  
ATOM   1807  CE1 PHE A 227     -11.375  13.742   6.816  1.00 97.75           C  
ATOM   1808  CE2 PHE A 227     -11.766  13.602   9.180  1.00 97.75           C  
ATOM   1809  CZ  PHE A 227     -12.117  14.094   7.930  1.00 97.75           C  
ATOM   1810  N   ALA A 228     -11.336   9.234   8.750  1.00 97.06           N  
ATOM   1811  CA  ALA A 228     -12.453   8.867   9.625  1.00 97.06           C  
ATOM   1812  C   ALA A 228     -13.391   7.879   8.930  1.00 97.06           C  
ATOM   1813  CB  ALA A 228     -13.227  10.117  10.047  1.00 97.06           C  
ATOM   1814  O   ALA A 228     -13.305   7.684   7.715  1.00 97.06           O  
ATOM   1815  N   HIS A 229     -14.164   7.203   9.727  1.00 95.94           N  
ATOM   1816  CA  HIS A 229     -15.086   6.215   9.188  1.00 95.94           C  
ATOM   1817  C   HIS A 229     -16.297   6.047  10.086  1.00 95.94           C  
ATOM   1818  CB  HIS A 229     -14.383   4.867   9.000  1.00 95.94           C  
ATOM   1819  O   HIS A 229     -16.281   6.449  11.250  1.00 95.94           O  
ATOM   1820  CG  HIS A 229     -14.023   4.195  10.289  1.00 95.94           C  
ATOM   1821  CD2 HIS A 229     -12.930   4.316  11.078  1.00 95.94           C  
ATOM   1822  ND1 HIS A 229     -14.836   3.270  10.898  1.00 95.94           N  
ATOM   1823  CE1 HIS A 229     -14.258   2.848  12.008  1.00 95.94           C  
ATOM   1824  NE2 HIS A 229     -13.102   3.469  12.141  1.00 95.94           N  
ATOM   1825  N   ASN A 230     -17.328   5.590   9.586  1.00 93.94           N  
ATOM   1826  CA  ASN A 230     -18.469   5.031  10.305  1.00 93.94           C  
ATOM   1827  C   ASN A 230     -18.906   3.699   9.711  1.00 93.94           C  
ATOM   1828  CB  ASN A 230     -19.625   6.023  10.312  1.00 93.94           C  
ATOM   1829  O   ASN A 230     -18.125   3.029   9.031  1.00 93.94           O  
ATOM   1830  CG  ASN A 230     -20.188   6.277   8.930  1.00 93.94           C  
ATOM   1831  ND2 ASN A 230     -20.891   7.395   8.766  1.00 93.94           N  
ATOM   1832  OD1 ASN A 230     -20.000   5.477   8.008  1.00 93.94           O  
ATOM   1833  N   GLN A 231     -20.047   3.266   9.930  1.00 91.88           N  
ATOM   1834  CA  GLN A 231     -20.453   1.913   9.570  1.00 91.88           C  
ATOM   1835  C   GLN A 231     -20.547   1.742   8.062  1.00 91.88           C  
ATOM   1836  CB  GLN A 231     -21.812   1.581  10.211  1.00 91.88           C  
ATOM   1837  O   GLN A 231     -20.406   0.630   7.547  1.00 91.88           O  
ATOM   1838  CG  GLN A 231     -21.734   1.360  11.719  1.00 91.88           C  
ATOM   1839  CD  GLN A 231     -23.094   1.138  12.344  1.00 91.88           C  
ATOM   1840  NE2 GLN A 231     -23.109   0.840  13.641  1.00 91.88           N  
ATOM   1841  OE1 GLN A 231     -24.125   1.233  11.672  1.00 91.88           O  
ATOM   1842  N   THR A 232     -20.719   2.857   7.359  1.00 92.75           N  
ATOM   1843  CA  THR A 232     -20.984   2.688   5.934  1.00 92.75           C  
ATOM   1844  C   THR A 232     -20.094   3.609   5.109  1.00 92.75           C  
ATOM   1845  CB  THR A 232     -22.453   2.963   5.594  1.00 92.75           C  
ATOM   1846  O   THR A 232     -19.922   3.412   3.902  1.00 92.75           O  
ATOM   1847  CG2 THR A 232     -23.375   1.945   6.266  1.00 92.75           C  
ATOM   1848  OG1 THR A 232     -22.812   4.277   6.047  1.00 92.75           O  
ATOM   1849  N   GLN A 233     -19.516   4.562   5.773  1.00 94.75           N  
ATOM   1850  CA  GLN A 233     -18.844   5.598   5.008  1.00 94.75           C  
ATOM   1851  C   GLN A 233     -17.391   5.777   5.484  1.00 94.75           C  
ATOM   1852  CB  GLN A 233     -19.594   6.926   5.113  1.00 94.75           C  
ATOM   1853  O   GLN A 233     -17.094   5.566   6.660  1.00 94.75           O  
ATOM   1854  CG  GLN A 233     -21.016   6.863   4.598  1.00 94.75           C  
ATOM   1855  CD  GLN A 233     -21.828   8.109   4.934  1.00 94.75           C  
ATOM   1856  NE2 GLN A 233     -22.656   8.539   3.998  1.00 94.75           N  
ATOM   1857  OE1 GLN A 233     -21.688   8.680   6.020  1.00 94.75           O  
ATOM   1858  N   LEU A 234     -16.562   6.125   4.562  1.00 96.88           N  
ATOM   1859  CA  LEU A 234     -15.219   6.629   4.844  1.00 96.88           C  
ATOM   1860  C   LEU A 234     -15.133   8.125   4.566  1.00 96.88           C  
ATOM   1861  CB  LEU A 234     -14.180   5.883   4.008  1.00 96.88           C  
ATOM   1862  O   LEU A 234     -15.648   8.609   3.555  1.00 96.88           O  
ATOM   1863  CG  LEU A 234     -13.898   4.434   4.410  1.00 96.88           C  
ATOM   1864  CD1 LEU A 234     -13.484   3.615   3.193  1.00 96.88           C  
ATOM   1865  CD2 LEU A 234     -12.828   4.375   5.496  1.00 96.88           C  
ATOM   1866  N   PHE A 235     -14.594   8.789   5.469  1.00 96.69           N  
ATOM   1867  CA  PHE A 235     -14.430  10.234   5.340  1.00 96.69           C  
ATOM   1868  C   PHE A 235     -12.992  10.570   4.957  1.00 96.69           C  
ATOM   1869  CB  PHE A 235     -14.812  10.938   6.641  1.00 96.69           C  
ATOM   1870  O   PHE A 235     -12.047   9.961   5.465  1.00 96.69           O  
ATOM   1871  CG  PHE A 235     -16.219  10.672   7.086  1.00 96.69           C  
ATOM   1872  CD1 PHE A 235     -17.250  11.562   6.770  1.00 96.69           C  
ATOM   1873  CD2 PHE A 235     -16.531   9.539   7.816  1.00 96.69           C  
ATOM   1874  CE1 PHE A 235     -18.547  11.320   7.180  1.00 96.69           C  
ATOM   1875  CE2 PHE A 235     -17.844   9.289   8.227  1.00 96.69           C  
ATOM   1876  CZ  PHE A 235     -18.844  10.180   7.910  1.00 96.69           C  
ATOM   1877  N   TYR A 236     -12.906  11.547   3.990  1.00 97.50           N  
ATOM   1878  CA  TYR A 236     -11.578  11.734   3.426  1.00 97.50           C  
ATOM   1879  C   TYR A 236     -11.352  13.195   3.041  1.00 97.50           C  
ATOM   1880  CB  TYR A 236     -11.375  10.836   2.201  1.00 97.50           C  
ATOM   1881  O   TYR A 236     -12.297  13.977   2.967  1.00 97.50           O  
ATOM   1882  CG  TYR A 236     -12.359  11.102   1.087  1.00 97.50           C  
ATOM   1883  CD1 TYR A 236     -13.570  10.414   1.019  1.00 97.50           C  
ATOM   1884  CD2 TYR A 236     -12.078  12.039   0.099  1.00 97.50           C  
ATOM   1885  CE1 TYR A 236     -14.477  10.656  -0.008  1.00 97.50           C  
ATOM   1886  CE2 TYR A 236     -12.984  12.289  -0.932  1.00 97.50           C  
ATOM   1887  OH  TYR A 236     -15.070  11.836  -1.995  1.00 97.50           O  
ATOM   1888  CZ  TYR A 236     -14.172  11.594  -0.977  1.00 97.50           C  
ATOM   1889  N   LEU A 237     -10.062  13.555   2.977  1.00 97.12           N  
ATOM   1890  CA  LEU A 237      -9.617  14.789   2.344  1.00 97.12           C  
ATOM   1891  C   LEU A 237      -9.219  14.547   0.893  1.00 97.12           C  
ATOM   1892  CB  LEU A 237      -8.438  15.391   3.115  1.00 97.12           C  
ATOM   1893  O   LEU A 237      -8.500  13.586   0.595  1.00 97.12           O  
ATOM   1894  CG  LEU A 237      -8.703  15.773   4.570  1.00 97.12           C  
ATOM   1895  CD1 LEU A 237      -7.410  16.203   5.250  1.00 97.12           C  
ATOM   1896  CD2 LEU A 237      -9.750  16.875   4.648  1.00 97.12           C  
ATOM   1897  N   ASP A 238      -9.680  15.453   0.010  1.00 95.81           N  
ATOM   1898  CA  ASP A 238      -9.578  15.258  -1.434  1.00 95.81           C  
ATOM   1899  C   ASP A 238      -8.578  16.234  -2.045  1.00 95.81           C  
ATOM   1900  CB  ASP A 238     -10.945  15.422  -2.098  1.00 95.81           C  
ATOM   1901  O   ASP A 238      -8.820  17.438  -2.082  1.00 95.81           O  
ATOM   1902  CG  ASP A 238     -10.930  15.078  -3.576  1.00 95.81           C  
ATOM   1903  OD1 ASP A 238      -9.836  14.852  -4.141  1.00 95.81           O  
ATOM   1904  OD2 ASP A 238     -12.023  15.031  -4.184  1.00 95.81           O  
ATOM   1905  N   PRO A 239      -7.480  15.688  -2.625  1.00 96.25           N  
ATOM   1906  CA  PRO A 239      -6.508  16.578  -3.250  1.00 96.25           C  
ATOM   1907  C   PRO A 239      -6.992  17.141  -4.586  1.00 96.25           C  
ATOM   1908  CB  PRO A 239      -5.281  15.695  -3.447  1.00 96.25           C  
ATOM   1909  O   PRO A 239      -6.375  18.062  -5.141  1.00 96.25           O  
ATOM   1910  CG  PRO A 239      -5.832  14.312  -3.596  1.00 96.25           C  
ATOM   1911  CD  PRO A 239      -7.039  14.180  -2.715  1.00 96.25           C  
ATOM   1912  N   HIS A 240      -8.102  16.703  -5.094  1.00 93.75           N  
ATOM   1913  CA  HIS A 240      -8.609  17.109  -6.402  1.00 93.75           C  
ATOM   1914  C   HIS A 240      -9.516  18.328  -6.293  1.00 93.75           C  
ATOM   1915  CB  HIS A 240      -9.352  15.945  -7.070  1.00 93.75           C  
ATOM   1916  O   HIS A 240      -9.984  18.844  -7.305  1.00 93.75           O  
ATOM   1917  CG  HIS A 240      -8.562  14.680  -7.137  1.00 93.75           C  
ATOM   1918  CD2 HIS A 240      -7.719  14.211  -8.086  1.00 93.75           C  
ATOM   1919  ND1 HIS A 240      -8.594  13.734  -6.137  1.00 93.75           N  
ATOM   1920  CE1 HIS A 240      -7.797  12.727  -6.473  1.00 93.75           C  
ATOM   1921  NE2 HIS A 240      -7.258  12.992  -7.648  1.00 93.75           N  
ATOM   1922  N   GLN A 241      -9.852  18.734  -5.148  1.00 88.38           N  
ATOM   1923  CA  GLN A 241     -10.891  19.734  -4.906  1.00 88.38           C  
ATOM   1924  C   GLN A 241     -10.531  21.062  -5.547  1.00 88.38           C  
ATOM   1925  CB  GLN A 241     -11.125  19.922  -3.406  1.00 88.38           C  
ATOM   1926  O   GLN A 241     -11.406  21.781  -6.035  1.00 88.38           O  
ATOM   1927  CG  GLN A 241     -12.000  18.844  -2.781  1.00 88.38           C  
ATOM   1928  CD  GLN A 241     -12.273  19.094  -1.310  1.00 88.38           C  
ATOM   1929  NE2 GLN A 241     -13.227  18.344  -0.752  1.00 88.38           N  
ATOM   1930  OE1 GLN A 241     -11.633  19.938  -0.679  1.00 88.38           O  
ATOM   1931  N   ARG A 242      -9.312  21.391  -5.500  1.00 86.94           N  
ATOM   1932  CA  ARG A 242      -8.852  22.641  -6.070  1.00 86.94           C  
ATOM   1933  C   ARG A 242      -7.383  22.562  -6.465  1.00 86.94           C  
ATOM   1934  CB  ARG A 242      -9.070  23.797  -5.082  1.00 86.94           C  
ATOM   1935  O   ARG A 242      -6.648  21.703  -5.984  1.00 86.94           O  
ATOM   1936  CG  ARG A 242      -8.250  23.672  -3.803  1.00 86.94           C  
ATOM   1937  CD  ARG A 242      -8.711  24.656  -2.740  1.00 86.94           C  
ATOM   1938  NE  ARG A 242      -8.742  24.047  -1.414  1.00 86.94           N  
ATOM   1939  NH1 ARG A 242      -9.758  25.844  -0.385  1.00 86.94           N  
ATOM   1940  NH2 ARG A 242      -9.219  23.984   0.832  1.00 86.94           N  
ATOM   1941  CZ  ARG A 242      -9.242  24.625  -0.326  1.00 86.94           C  
ATOM   1942  N   THR A 243      -7.113  23.375  -7.473  1.00 87.75           N  
ATOM   1943  CA  THR A 243      -5.715  23.578  -7.824  1.00 87.75           C  
ATOM   1944  C   THR A 243      -5.250  24.969  -7.410  1.00 87.75           C  
ATOM   1945  CB  THR A 243      -5.484  23.391  -9.336  1.00 87.75           C  
ATOM   1946  O   THR A 243      -5.781  25.984  -7.891  1.00 87.75           O  
ATOM   1947  CG2 THR A 243      -3.998  23.406  -9.672  1.00 87.75           C  
ATOM   1948  OG1 THR A 243      -6.035  22.125  -9.742  1.00 87.75           O  
ATOM   1949  N   ALA A 244      -4.328  25.016  -6.441  1.00 90.12           N  
ATOM   1950  CA  ALA A 244      -3.816  26.281  -5.922  1.00 90.12           C  
ATOM   1951  C   ALA A 244      -2.422  26.578  -6.469  1.00 90.12           C  
ATOM   1952  CB  ALA A 244      -3.791  26.250  -4.395  1.00 90.12           C  
ATOM   1953  O   ALA A 244      -1.833  25.734  -7.160  1.00 90.12           O  
ATOM   1954  N   ALA A 245      -1.981  27.781  -6.215  1.00 92.62           N  
ATOM   1955  CA  ALA A 245      -0.612  28.141  -6.570  1.00 92.62           C  
ATOM   1956  C   ALA A 245       0.396  27.375  -5.719  1.00 92.62           C  
ATOM   1957  CB  ALA A 245      -0.399  29.656  -6.414  1.00 92.62           C  
ATOM   1958  O   ALA A 245       0.069  26.922  -4.621  1.00 92.62           O  
ATOM   1959  N   ALA A 246       1.555  27.297  -6.223  1.00 93.31           N  
ATOM   1960  CA  ALA A 246       2.631  26.594  -5.523  1.00 93.31           C  
ATOM   1961  C   ALA A 246       2.777  27.109  -4.094  1.00 93.31           C  
ATOM   1962  CB  ALA A 246       3.947  26.750  -6.281  1.00 93.31           C  
ATOM   1963  O   ALA A 246       2.658  28.312  -3.844  1.00 93.31           O  
ATOM   1964  N   LEU A 247       3.000  26.172  -3.184  1.00 93.62           N  
ATOM   1965  CA  LEU A 247       3.291  26.500  -1.794  1.00 93.62           C  
ATOM   1966  C   LEU A 247       4.770  26.828  -1.615  1.00 93.62           C  
ATOM   1967  CB  LEU A 247       2.906  25.344  -0.873  1.00 93.62           C  
ATOM   1968  O   LEU A 247       5.617  25.938  -1.590  1.00 93.62           O  
ATOM   1969  CG  LEU A 247       3.021  25.594   0.630  1.00 93.62           C  
ATOM   1970  CD1 LEU A 247       2.021  26.672   1.061  1.00 93.62           C  
ATOM   1971  CD2 LEU A 247       2.803  24.312   1.415  1.00 93.62           C  
ATOM   1972  N   LEU A 248       5.035  28.141  -1.402  1.00 92.50           N  
ATOM   1973  CA  LEU A 248       6.438  28.547  -1.408  1.00 92.50           C  
ATOM   1974  C   LEU A 248       6.762  29.391  -0.187  1.00 92.50           C  
ATOM   1975  CB  LEU A 248       6.766  29.312  -2.688  1.00 92.50           C  
ATOM   1976  O   LEU A 248       7.926  29.719   0.054  1.00 92.50           O  
ATOM   1977  CG  LEU A 248       6.613  28.547  -4.004  1.00 92.50           C  
ATOM   1978  CD1 LEU A 248       6.820  29.484  -5.188  1.00 92.50           C  
ATOM   1979  CD2 LEU A 248       7.594  27.391  -4.059  1.00 92.50           C  
ATOM   1980  N   SER A 249       5.758  29.734   0.544  1.00 89.38           N  
ATOM   1981  CA  SER A 249       5.996  30.578   1.711  1.00 89.38           C  
ATOM   1982  C   SER A 249       5.020  30.250   2.838  1.00 89.38           C  
ATOM   1983  CB  SER A 249       5.879  32.062   1.337  1.00 89.38           C  
ATOM   1984  O   SER A 249       4.051  29.516   2.633  1.00 89.38           O  
ATOM   1985  OG  SER A 249       4.535  32.406   1.041  1.00 89.38           O  
ATOM   1986  N   GLU A 250       5.352  30.672   4.070  1.00 85.50           N  
ATOM   1987  CA  GLU A 250       4.535  30.422   5.250  1.00 85.50           C  
ATOM   1988  C   GLU A 250       3.584  31.578   5.531  1.00 85.50           C  
ATOM   1989  CB  GLU A 250       5.426  30.156   6.473  1.00 85.50           C  
ATOM   1990  O   GLU A 250       3.047  31.688   6.633  1.00 85.50           O  
ATOM   1991  CG  GLU A 250       6.188  28.844   6.414  1.00 85.50           C  
ATOM   1992  CD  GLU A 250       6.750  28.422   7.758  1.00 85.50           C  
ATOM   1993  OE1 GLU A 250       7.270  27.281   7.867  1.00 85.50           O  
ATOM   1994  OE2 GLU A 250       6.672  29.219   8.711  1.00 85.50           O  
ATOM   1995  N   GLY A 251       3.240  32.375   4.645  1.00 82.00           N  
ATOM   1996  CA  GLY A 251       2.367  33.500   4.863  1.00 82.00           C  
ATOM   1997  C   GLY A 251       0.921  33.125   5.098  1.00 82.00           C  
ATOM   1998  O   GLY A 251       0.584  31.922   5.094  1.00 82.00           O  
ATOM   1999  N   PRO A 252       0.081  34.031   5.551  1.00 82.75           N  
ATOM   2000  CA  PRO A 252      -1.325  33.781   5.867  1.00 82.75           C  
ATOM   2001  C   PRO A 252      -2.066  33.062   4.727  1.00 82.75           C  
ATOM   2002  CB  PRO A 252      -1.898  35.156   6.117  1.00 82.75           C  
ATOM   2003  O   PRO A 252      -2.885  32.188   4.973  1.00 82.75           O  
ATOM   2004  CG  PRO A 252      -0.704  36.031   6.359  1.00 82.75           C  
ATOM   2005  CD  PRO A 252       0.504  35.344   5.781  1.00 82.75           C  
ATOM   2006  N   SER A 253      -1.693  33.438   3.549  1.00 82.69           N  
ATOM   2007  CA  SER A 253      -2.355  32.844   2.402  1.00 82.69           C  
ATOM   2008  C   SER A 253      -2.004  31.359   2.283  1.00 82.69           C  
ATOM   2009  CB  SER A 253      -1.977  33.562   1.112  1.00 82.69           C  
ATOM   2010  O   SER A 253      -2.865  30.531   1.977  1.00 82.69           O  
ATOM   2011  OG  SER A 253      -2.689  33.031   0.007  1.00 82.69           O  
ATOM   2012  N   ALA A 254      -0.821  31.047   2.555  1.00 83.50           N  
ATOM   2013  CA  ALA A 254      -0.370  29.656   2.529  1.00 83.50           C  
ATOM   2014  C   ALA A 254      -1.062  28.844   3.613  1.00 83.50           C  
ATOM   2015  CB  ALA A 254       1.146  29.594   2.697  1.00 83.50           C  
ATOM   2016  O   ALA A 254      -1.514  27.719   3.359  1.00 83.50           O  
ATOM   2017  N   ALA A 255      -1.180  29.422   4.758  1.00 81.94           N  
ATOM   2018  CA  ALA A 255      -1.809  28.719   5.875  1.00 81.94           C  
ATOM   2019  C   ALA A 255      -3.262  28.375   5.562  1.00 81.94           C  
ATOM   2020  CB  ALA A 255      -1.727  29.578   7.145  1.00 81.94           C  
ATOM   2021  O   ALA A 255      -3.713  27.266   5.828  1.00 81.94           O  
ATOM   2022  N   VAL A 256      -3.869  29.297   4.965  1.00 82.69           N  
ATOM   2023  CA  VAL A 256      -5.281  29.094   4.648  1.00 82.69           C  
ATOM   2024  C   VAL A 256      -5.422  28.016   3.580  1.00 82.69           C  
ATOM   2025  CB  VAL A 256      -5.945  30.406   4.172  1.00 82.69           C  
ATOM   2026  O   VAL A 256      -6.379  27.234   3.600  1.00 82.69           O  
ATOM   2027  CG1 VAL A 256      -7.344  30.141   3.619  1.00 82.69           C  
ATOM   2028  CG2 VAL A 256      -6.008  31.422   5.316  1.00 82.69           C  
ATOM   2029  N   SER A 257      -4.484  27.891   2.744  1.00 87.19           N  
ATOM   2030  CA  SER A 257      -4.586  26.969   1.620  1.00 87.19           C  
ATOM   2031  C   SER A 257      -4.383  25.516   2.070  1.00 87.19           C  
ATOM   2032  CB  SER A 257      -3.566  27.312   0.538  1.00 87.19           C  
ATOM   2033  O   SER A 257      -4.754  24.578   1.359  1.00 87.19           O  
ATOM   2034  OG  SER A 257      -2.258  26.938   0.939  1.00 87.19           O  
ATOM   2035  N   VAL A 258      -3.869  25.375   3.318  1.00 93.56           N  
ATOM   2036  CA  VAL A 258      -3.549  24.000   3.725  1.00 93.56           C  
ATOM   2037  C   VAL A 258      -4.359  23.625   4.961  1.00 93.56           C  
ATOM   2038  CB  VAL A 258      -2.039  23.844   4.008  1.00 93.56           C  
ATOM   2039  O   VAL A 258      -4.281  22.500   5.445  1.00 93.56           O  
ATOM   2040  CG1 VAL A 258      -1.225  24.031   2.729  1.00 93.56           C  
ATOM   2041  CG2 VAL A 258      -1.586  24.812   5.090  1.00 93.56           C  
ATOM   2042  N   THR A 259      -5.090  24.547   5.484  1.00 92.69           N  
ATOM   2043  CA  THR A 259      -5.918  24.250   6.648  1.00 92.69           C  
ATOM   2044  C   THR A 259      -7.301  23.766   6.219  1.00 92.69           C  
ATOM   2045  CB  THR A 259      -6.062  25.484   7.555  1.00 92.69           C  
ATOM   2046  O   THR A 259      -8.062  24.516   5.602  1.00 92.69           O  
ATOM   2047  CG2 THR A 259      -6.863  25.156   8.812  1.00 92.69           C  
ATOM   2048  OG1 THR A 259      -4.762  25.938   7.938  1.00 92.69           O  
ATOM   2049  N   PRO A 260      -7.582  22.578   6.602  1.00 94.31           N  
ATOM   2050  CA  PRO A 260      -8.891  22.062   6.191  1.00 94.31           C  
ATOM   2051  C   PRO A 260     -10.031  22.562   7.078  1.00 94.31           C  
ATOM   2052  CB  PRO A 260      -8.719  20.547   6.316  1.00 94.31           C  
ATOM   2053  O   PRO A 260      -9.805  22.875   8.250  1.00 94.31           O  
ATOM   2054  CG  PRO A 260      -7.691  20.359   7.387  1.00 94.31           C  
ATOM   2055  CD  PRO A 260      -6.723  21.516   7.316  1.00 94.31           C  
ATOM   2056  N   SER A 261     -11.141  22.719   6.543  1.00 91.88           N  
ATOM   2057  CA  SER A 261     -12.391  22.984   7.246  1.00 91.88           C  
ATOM   2058  C   SER A 261     -13.398  21.859   7.023  1.00 91.88           C  
ATOM   2059  CB  SER A 261     -13.000  24.312   6.789  1.00 91.88           C  
ATOM   2060  O   SER A 261     -13.133  20.922   6.270  1.00 91.88           O  
ATOM   2061  OG  SER A 261     -13.570  24.188   5.500  1.00 91.88           O  
ATOM   2062  N   VAL A 262     -14.477  21.938   7.719  1.00 91.88           N  
ATOM   2063  CA  VAL A 262     -15.516  20.922   7.586  1.00 91.88           C  
ATOM   2064  C   VAL A 262     -16.047  20.922   6.156  1.00 91.88           C  
ATOM   2065  CB  VAL A 262     -16.672  21.156   8.586  1.00 91.88           C  
ATOM   2066  O   VAL A 262     -16.500  19.875   5.656  1.00 91.88           O  
ATOM   2067  CG1 VAL A 262     -17.797  20.156   8.352  1.00 91.88           C  
ATOM   2068  CG2 VAL A 262     -16.156  21.062  10.023  1.00 91.88           C  
ATOM   2069  N   ALA A 263     -15.922  22.000   5.504  1.00 90.38           N  
ATOM   2070  CA  ALA A 263     -16.391  22.109   4.125  1.00 90.38           C  
ATOM   2071  C   ALA A 263     -15.508  21.281   3.184  1.00 90.38           C  
ATOM   2072  CB  ALA A 263     -16.438  23.562   3.680  1.00 90.38           C  
ATOM   2073  O   ALA A 263     -15.922  20.953   2.074  1.00 90.38           O  
ATOM   2074  N   ASP A 264     -14.336  20.938   3.596  1.00 92.94           N  
ATOM   2075  CA  ASP A 264     -13.398  20.172   2.770  1.00 92.94           C  
ATOM   2076  C   ASP A 264     -13.594  18.672   2.965  1.00 92.94           C  
ATOM   2077  CB  ASP A 264     -11.953  20.562   3.092  1.00 92.94           C  
ATOM   2078  O   ASP A 264     -13.031  17.859   2.223  1.00 92.94           O  
ATOM   2079  CG  ASP A 264     -11.617  21.984   2.680  1.00 92.94           C  
ATOM   2080  OD1 ASP A 264     -11.875  22.359   1.515  1.00 92.94           O  
ATOM   2081  OD2 ASP A 264     -11.094  22.734   3.525  1.00 92.94           O  
ATOM   2082  N   VAL A 265     -14.328  18.312   3.963  1.00 94.06           N  
ATOM   2083  CA  VAL A 265     -14.508  16.906   4.277  1.00 94.06           C  
ATOM   2084  C   VAL A 265     -15.547  16.297   3.340  1.00 94.06           C  
ATOM   2085  CB  VAL A 265     -14.938  16.703   5.750  1.00 94.06           C  
ATOM   2086  O   VAL A 265     -16.625  16.859   3.139  1.00 94.06           O  
ATOM   2087  CG1 VAL A 265     -15.219  15.227   6.035  1.00 94.06           C  
ATOM   2088  CG2 VAL A 265     -13.867  17.234   6.695  1.00 94.06           C  
ATOM   2089  N   ARG A 266     -15.148  15.164   2.732  1.00 93.69           N  
ATOM   2090  CA  ARG A 266     -16.047  14.383   1.887  1.00 93.69           C  
ATOM   2091  C   ARG A 266     -16.141  12.945   2.381  1.00 93.69           C  
ATOM   2092  CB  ARG A 266     -15.562  14.406   0.433  1.00 93.69           C  
ATOM   2093  O   ARG A 266     -15.406  12.539   3.277  1.00 93.69           O  
ATOM   2094  CG  ARG A 266     -15.406  15.805  -0.142  1.00 93.69           C  
ATOM   2095  CD  ARG A 266     -16.750  16.406  -0.527  1.00 93.69           C  
ATOM   2096  NE  ARG A 266     -16.578  17.688  -1.211  1.00 93.69           N  
ATOM   2097  NH1 ARG A 266     -17.828  18.906   0.311  1.00 93.69           N  
ATOM   2098  NH2 ARG A 266     -16.891  19.953  -1.497  1.00 93.69           N  
ATOM   2099  CZ  ARG A 266     -17.109  18.844  -0.797  1.00 93.69           C  
ATOM   2100  N   CYS A 267     -17.156  12.273   1.866  1.00 95.00           N  
ATOM   2101  CA  CYS A 267     -17.328  10.883   2.256  1.00 95.00           C  
ATOM   2102  C   CYS A 267     -17.672  10.016   1.053  1.00 95.00           C  
ATOM   2103  CB  CYS A 267     -18.406  10.750   3.324  1.00 95.00           C  
ATOM   2104  O   CYS A 267     -18.094  10.531   0.016  1.00 95.00           O  
ATOM   2105  SG  CYS A 267     -20.062  11.203   2.748  1.00 95.00           S  
ATOM   2106  N   VAL A 268     -17.406   8.781   1.146  1.00 94.81           N  
ATOM   2107  CA  VAL A 268     -17.703   7.801   0.112  1.00 94.81           C  
ATOM   2108  C   VAL A 268     -18.156   6.496   0.760  1.00 94.81           C  
ATOM   2109  CB  VAL A 268     -16.484   7.547  -0.806  1.00 94.81           C  
ATOM   2110  O   VAL A 268     -17.703   6.148   1.854  1.00 94.81           O  
ATOM   2111  CG1 VAL A 268     -15.344   6.914  -0.020  1.00 94.81           C  
ATOM   2112  CG2 VAL A 268     -16.891   6.656  -1.982  1.00 94.81           C  
ATOM   2113  N   HIS A 269     -19.141   5.898   0.149  1.00 95.00           N  
ATOM   2114  CA  HIS A 269     -19.531   4.570   0.605  1.00 95.00           C  
ATOM   2115  C   HIS A 269     -18.391   3.572   0.431  1.00 95.00           C  
ATOM   2116  CB  HIS A 269     -20.766   4.086  -0.149  1.00 95.00           C  
ATOM   2117  O   HIS A 269     -17.688   3.588  -0.588  1.00 95.00           O  
ATOM   2118  CG  HIS A 269     -21.391   2.863   0.445  1.00 95.00           C  
ATOM   2119  CD2 HIS A 269     -22.281   2.719   1.459  1.00 95.00           C  
ATOM   2120  ND1 HIS A 269     -21.109   1.592  -0.009  1.00 95.00           N  
ATOM   2121  CE1 HIS A 269     -21.812   0.717   0.703  1.00 95.00           C  
ATOM   2122  NE2 HIS A 269     -22.516   1.375   1.600  1.00 95.00           N  
ATOM   2123  N   TRP A 270     -18.234   2.670   1.373  1.00 94.44           N  
ATOM   2124  CA  TRP A 270     -17.094   1.766   1.382  1.00 94.44           C  
ATOM   2125  C   TRP A 270     -17.047   0.928   0.108  1.00 94.44           C  
ATOM   2126  CB  TRP A 270     -17.141   0.851   2.609  1.00 94.44           C  
ATOM   2127  O   TRP A 270     -15.969   0.540  -0.353  1.00 94.44           O  
ATOM   2128  CG  TRP A 270     -18.438   0.112   2.770  1.00 94.44           C  
ATOM   2129  CD1 TRP A 270     -19.453   0.415   3.627  1.00 94.44           C  
ATOM   2130  CD2 TRP A 270     -18.844  -1.057   2.053  1.00 94.44           C  
ATOM   2131  CE2 TRP A 270     -20.125  -1.408   2.529  1.00 94.44           C  
ATOM   2132  CE3 TRP A 270     -18.250  -1.840   1.054  1.00 94.44           C  
ATOM   2133  NE1 TRP A 270     -20.469  -0.496   3.488  1.00 94.44           N  
ATOM   2134  CH2 TRP A 270     -20.219  -3.262   1.062  1.00 94.44           C  
ATOM   2135  CZ2 TRP A 270     -20.828  -2.512   2.039  1.00 94.44           C  
ATOM   2136  CZ3 TRP A 270     -18.953  -2.939   0.567  1.00 94.44           C  
ATOM   2137  N   SER A 271     -18.156   0.645  -0.498  1.00 94.50           N  
ATOM   2138  CA  SER A 271     -18.234  -0.247  -1.649  1.00 94.50           C  
ATOM   2139  C   SER A 271     -17.578   0.375  -2.881  1.00 94.50           C  
ATOM   2140  CB  SER A 271     -19.688  -0.592  -1.955  1.00 94.50           C  
ATOM   2141  O   SER A 271     -17.328  -0.316  -3.869  1.00 94.50           O  
ATOM   2142  OG  SER A 271     -20.422   0.567  -2.332  1.00 94.50           O  
ATOM   2143  N   ARG A 272     -17.312   1.621  -2.836  1.00 94.81           N  
ATOM   2144  CA  ARG A 272     -16.734   2.311  -3.982  1.00 94.81           C  
ATOM   2145  C   ARG A 272     -15.211   2.420  -3.844  1.00 94.81           C  
ATOM   2146  CB  ARG A 272     -17.344   3.703  -4.141  1.00 94.81           C  
ATOM   2147  O   ARG A 272     -14.531   2.844  -4.777  1.00 94.81           O  
ATOM   2148  CG  ARG A 272     -18.797   3.689  -4.574  1.00 94.81           C  
ATOM   2149  CD  ARG A 272     -19.328   5.094  -4.836  1.00 94.81           C  
ATOM   2150  NE  ARG A 272     -18.625   5.734  -5.941  1.00 94.81           N  
ATOM   2151  NH1 ARG A 272     -19.453   7.848  -5.516  1.00 94.81           N  
ATOM   2152  NH2 ARG A 272     -18.016   7.508  -7.270  1.00 94.81           N  
ATOM   2153  CZ  ARG A 272     -18.703   7.027  -6.242  1.00 94.81           C  
ATOM   2154  N   VAL A 273     -14.727   2.039  -2.703  1.00 96.31           N  
ATOM   2155  CA  VAL A 273     -13.305   2.205  -2.424  1.00 96.31           C  
ATOM   2156  C   VAL A 273     -12.508   1.096  -3.105  1.00 96.31           C  
ATOM   2157  CB  VAL A 273     -13.023   2.207  -0.904  1.00 96.31           C  
ATOM   2158  O   VAL A 273     -12.906  -0.070  -3.080  1.00 96.31           O  
ATOM   2159  CG1 VAL A 273     -11.523   2.299  -0.633  1.00 96.31           C  
ATOM   2160  CG2 VAL A 273     -13.766   3.357  -0.225  1.00 96.31           C  
ATOM   2161  N   ASP A 274     -11.469   1.513  -3.764  1.00 95.12           N  
ATOM   2162  CA  ASP A 274     -10.562   0.585  -4.434  1.00 95.12           C  
ATOM   2163  C   ASP A 274      -9.867  -0.327  -3.426  1.00 95.12           C  
ATOM   2164  CB  ASP A 274      -9.523   1.350  -5.258  1.00 95.12           C  
ATOM   2165  O   ASP A 274      -9.648   0.059  -2.275  1.00 95.12           O  
ATOM   2166  CG  ASP A 274      -8.836   0.483  -6.297  1.00 95.12           C  
ATOM   2167  OD1 ASP A 274      -8.031  -0.395  -5.926  1.00 95.12           O  
ATOM   2168  OD2 ASP A 274      -9.102   0.682  -7.504  1.00 95.12           O  
ATOM   2169  N   THR A 275      -9.391  -1.472  -3.844  1.00 95.38           N  
ATOM   2170  CA  THR A 275      -8.805  -2.467  -2.951  1.00 95.38           C  
ATOM   2171  C   THR A 275      -7.312  -2.225  -2.768  1.00 95.38           C  
ATOM   2172  CB  THR A 275      -9.039  -3.895  -3.479  1.00 95.38           C  
ATOM   2173  O   THR A 275      -6.668  -2.867  -1.935  1.00 95.38           O  
ATOM   2174  CG2 THR A 275     -10.516  -4.277  -3.410  1.00 95.38           C  
ATOM   2175  OG1 THR A 275      -8.602  -3.969  -4.840  1.00 95.38           O  
ATOM   2176  N   SER A 276      -6.723  -1.334  -3.527  1.00 95.19           N  
ATOM   2177  CA  SER A 276      -5.324  -0.953  -3.342  1.00 95.19           C  
ATOM   2178  C   SER A 276      -5.199   0.257  -2.422  1.00 95.19           C  
ATOM   2179  CB  SER A 276      -4.668  -0.647  -4.691  1.00 95.19           C  
ATOM   2180  O   SER A 276      -5.664   1.349  -2.756  1.00 95.19           O  
ATOM   2181  OG  SER A 276      -4.621  -1.810  -5.500  1.00 95.19           O  
ATOM   2182  N   LEU A 277      -4.609   0.033  -1.295  1.00 97.38           N  
ATOM   2183  CA  LEU A 277      -4.449   1.108  -0.323  1.00 97.38           C  
ATOM   2184  C   LEU A 277      -3.248   0.852   0.579  1.00 97.38           C  
ATOM   2185  CB  LEU A 277      -5.715   1.259   0.525  1.00 97.38           C  
ATOM   2186  O   LEU A 277      -2.641  -0.220   0.521  1.00 97.38           O  
ATOM   2187  CG  LEU A 277      -6.270  -0.023   1.149  1.00 97.38           C  
ATOM   2188  CD1 LEU A 277      -5.641  -0.259   2.520  1.00 97.38           C  
ATOM   2189  CD2 LEU A 277      -7.789   0.047   1.258  1.00 97.38           C  
ATOM   2190  N   PHE A 278      -2.838   1.859   1.307  1.00 98.19           N  
ATOM   2191  CA  PHE A 278      -1.896   1.600   2.391  1.00 98.19           C  
ATOM   2192  C   PHE A 278      -2.367   2.250   3.686  1.00 98.19           C  
ATOM   2193  CB  PHE A 278      -0.500   2.111   2.023  1.00 98.19           C  
ATOM   2194  O   PHE A 278      -2.996   3.311   3.660  1.00 98.19           O  
ATOM   2195  CG  PHE A 278      -0.374   3.611   2.062  1.00 98.19           C  
ATOM   2196  CD1 PHE A 278      -0.491   4.363   0.898  1.00 98.19           C  
ATOM   2197  CD2 PHE A 278      -0.138   4.270   3.262  1.00 98.19           C  
ATOM   2198  CE1 PHE A 278      -0.375   5.750   0.931  1.00 98.19           C  
ATOM   2199  CE2 PHE A 278      -0.021   5.656   3.301  1.00 98.19           C  
ATOM   2200  CZ  PHE A 278      -0.139   6.395   2.135  1.00 98.19           C  
ATOM   2201  N   LEU A 279      -2.105   1.530   4.770  1.00 98.56           N  
ATOM   2202  CA  LEU A 279      -2.418   1.981   6.121  1.00 98.56           C  
ATOM   2203  C   LEU A 279      -1.157   2.443   6.844  1.00 98.56           C  
ATOM   2204  CB  LEU A 279      -3.096   0.862   6.918  1.00 98.56           C  
ATOM   2205  O   LEU A 279      -0.076   1.890   6.633  1.00 98.56           O  
ATOM   2206  CG  LEU A 279      -4.383   0.292   6.320  1.00 98.56           C  
ATOM   2207  CD1 LEU A 279      -4.094  -1.003   5.570  1.00 98.56           C  
ATOM   2208  CD2 LEU A 279      -5.422   0.060   7.414  1.00 98.56           C  
ATOM   2209  N   ALA A 280      -1.358   3.398   7.676  1.00 98.81           N  
ATOM   2210  CA  ALA A 280      -0.229   3.938   8.430  1.00 98.81           C  
ATOM   2211  C   ALA A 280      -0.493   3.877   9.930  1.00 98.81           C  
ATOM   2212  CB  ALA A 280       0.059   5.375   8.000  1.00 98.81           C  
ATOM   2213  O   ALA A 280      -1.603   4.164  10.383  1.00 98.81           O  
ATOM   2214  N   PHE A 281       0.552   3.492  10.680  1.00 98.69           N  
ATOM   2215  CA  PHE A 281       0.507   3.438  12.141  1.00 98.69           C  
ATOM   2216  C   PHE A 281       1.754   4.070  12.742  1.00 98.69           C  
ATOM   2217  CB  PHE A 281       0.370   1.989  12.617  1.00 98.69           C  
ATOM   2218  O   PHE A 281       2.844   3.977  12.172  1.00 98.69           O  
ATOM   2219  CG  PHE A 281      -0.796   1.256  12.008  1.00 98.69           C  
ATOM   2220  CD1 PHE A 281      -2.041   1.271  12.625  1.00 98.69           C  
ATOM   2221  CD2 PHE A 281      -0.646   0.553  10.820  1.00 98.69           C  
ATOM   2222  CE1 PHE A 281      -3.121   0.593  12.062  1.00 98.69           C  
ATOM   2223  CE2 PHE A 281      -1.722  -0.126  10.258  1.00 98.69           C  
ATOM   2224  CZ  PHE A 281      -2.959  -0.106  10.883  1.00 98.69           C  
ATOM   2225  N   ALA A 282       1.575   4.680  13.828  1.00 98.50           N  
ATOM   2226  CA  ALA A 282       2.705   5.227  14.578  1.00 98.50           C  
ATOM   2227  C   ALA A 282       2.803   4.594  15.961  1.00 98.50           C  
ATOM   2228  CB  ALA A 282       2.584   6.742  14.695  1.00 98.50           C  
ATOM   2229  O   ALA A 282       1.811   4.523  16.688  1.00 98.50           O  
ATOM   2230  N   VAL A 283       3.984   4.117  16.266  1.00 98.12           N  
ATOM   2231  CA  VAL A 283       4.230   3.523  17.578  1.00 98.12           C  
ATOM   2232  C   VAL A 283       5.469   4.160  18.203  1.00 98.12           C  
ATOM   2233  CB  VAL A 283       4.410   1.992  17.484  1.00 98.12           C  
ATOM   2234  O   VAL A 283       6.473   4.383  17.531  1.00 98.12           O  
ATOM   2235  CG1 VAL A 283       3.094   1.316  17.109  1.00 98.12           C  
ATOM   2236  CG2 VAL A 283       5.500   1.646  16.469  1.00 98.12           C  
ATOM   2237  N   THR A 284       5.383   4.406  19.547  1.00 97.31           N  
ATOM   2238  CA  THR A 284       6.473   5.109  20.219  1.00 97.31           C  
ATOM   2239  C   THR A 284       7.199   4.184  21.188  1.00 97.31           C  
ATOM   2240  CB  THR A 284       5.957   6.348  20.969  1.00 97.31           C  
ATOM   2241  O   THR A 284       8.320   4.477  21.609  1.00 97.31           O  
ATOM   2242  CG2 THR A 284       5.340   7.359  20.016  1.00 97.31           C  
ATOM   2243  OG1 THR A 284       4.969   5.938  21.922  1.00 97.31           O  
ATOM   2244  N   THR A 285       6.570   3.102  21.562  1.00 97.00           N  
ATOM   2245  CA  THR A 285       7.191   2.168  22.500  1.00 97.00           C  
ATOM   2246  C   THR A 285       7.008   0.729  22.016  1.00 97.00           C  
ATOM   2247  CB  THR A 285       6.605   2.326  23.906  1.00 97.00           C  
ATOM   2248  O   THR A 285       6.172   0.456  21.156  1.00 97.00           O  
ATOM   2249  CG2 THR A 285       6.703   3.770  24.391  1.00 97.00           C  
ATOM   2250  OG1 THR A 285       5.227   1.930  23.891  1.00 97.00           O  
ATOM   2251  N   ARG A 286       7.809  -0.100  22.578  1.00 96.44           N  
ATOM   2252  CA  ARG A 286       7.688  -1.526  22.281  1.00 96.44           C  
ATOM   2253  C   ARG A 286       6.344  -2.068  22.766  1.00 96.44           C  
ATOM   2254  CB  ARG A 286       8.828  -2.305  22.938  1.00 96.44           C  
ATOM   2255  O   ARG A 286       5.762  -2.945  22.125  1.00 96.44           O  
ATOM   2256  CG  ARG A 286      10.188  -2.053  22.312  1.00 96.44           C  
ATOM   2257  CD  ARG A 286      11.281  -2.869  22.984  1.00 96.44           C  
ATOM   2258  NE  ARG A 286      12.602  -2.543  22.438  1.00 96.44           N  
ATOM   2259  NH1 ARG A 286      13.047  -4.676  21.672  1.00 96.44           N  
ATOM   2260  NH2 ARG A 286      14.594  -3.006  21.391  1.00 96.44           N  
ATOM   2261  CZ  ARG A 286      13.414  -3.410  21.844  1.00 96.44           C  
ATOM   2262  N   ASP A 287       5.902  -1.536  23.875  1.00 96.62           N  
ATOM   2263  CA  ASP A 287       4.613  -1.962  24.422  1.00 96.62           C  
ATOM   2264  C   ASP A 287       3.471  -1.578  23.469  1.00 96.62           C  
ATOM   2265  CB  ASP A 287       4.383  -1.354  25.797  1.00 96.62           C  
ATOM   2266  O   ASP A 287       2.537  -2.357  23.281  1.00 96.62           O  
ATOM   2267  CG  ASP A 287       5.285  -1.945  26.859  1.00 96.62           C  
ATOM   2268  OD1 ASP A 287       5.801  -3.068  26.672  1.00 96.62           O  
ATOM   2269  OD2 ASP A 287       5.484  -1.284  27.906  1.00 96.62           O  
ATOM   2270  N   GLU A 288       3.600  -0.400  22.938  1.00 96.62           N  
ATOM   2271  CA  GLU A 288       2.588   0.029  21.984  1.00 96.62           C  
ATOM   2272  C   GLU A 288       2.592  -0.860  20.734  1.00 96.62           C  
ATOM   2273  CB  GLU A 288       2.809   1.489  21.578  1.00 96.62           C  
ATOM   2274  O   GLU A 288       1.532  -1.191  20.203  1.00 96.62           O  
ATOM   2275  CG  GLU A 288       2.352   2.490  22.625  1.00 96.62           C  
ATOM   2276  CD  GLU A 288       2.553   3.938  22.203  1.00 96.62           C  
ATOM   2277  OE1 GLU A 288       2.193   4.852  22.984  1.00 96.62           O  
ATOM   2278  OE2 GLU A 288       3.074   4.160  21.094  1.00 96.62           O  
ATOM   2279  N   TRP A 289       3.773  -1.215  20.328  1.00 97.56           N  
ATOM   2280  CA  TRP A 289       3.865  -2.121  19.188  1.00 97.56           C  
ATOM   2281  C   TRP A 289       3.225  -3.467  19.516  1.00 97.56           C  
ATOM   2282  CB  TRP A 289       5.328  -2.322  18.781  1.00 97.56           C  
ATOM   2283  O   TRP A 289       2.457  -4.004  18.703  1.00 97.56           O  
ATOM   2284  CG  TRP A 289       5.539  -3.459  17.828  1.00 97.56           C  
ATOM   2285  CD1 TRP A 289       6.195  -4.633  18.078  1.00 97.56           C  
ATOM   2286  CD2 TRP A 289       5.102  -3.525  16.469  1.00 97.56           C  
ATOM   2287  CE2 TRP A 289       5.523  -4.770  15.953  1.00 97.56           C  
ATOM   2288  CE3 TRP A 289       4.387  -2.652  15.633  1.00 97.56           C  
ATOM   2289  NE1 TRP A 289       6.188  -5.426  16.953  1.00 97.56           N  
ATOM   2290  CH2 TRP A 289       4.555  -4.289  13.844  1.00 97.56           C  
ATOM   2291  CZ2 TRP A 289       5.254  -5.164  14.633  1.00 97.56           C  
ATOM   2292  CZ3 TRP A 289       4.121  -3.045  14.328  1.00 97.56           C  
ATOM   2293  N   ALA A 290       3.570  -3.971  20.641  1.00 97.06           N  
ATOM   2294  CA  ALA A 290       3.004  -5.254  21.047  1.00 97.06           C  
ATOM   2295  C   ALA A 290       1.479  -5.199  21.078  1.00 97.06           C  
ATOM   2296  CB  ALA A 290       3.543  -5.660  22.422  1.00 97.06           C  
ATOM   2297  O   ALA A 290       0.811  -6.148  20.656  1.00 97.06           O  
ATOM   2298  N   ALA A 291       0.940  -4.098  21.547  1.00 96.44           N  
ATOM   2299  CA  ALA A 291      -0.507  -3.906  21.594  1.00 96.44           C  
ATOM   2300  C   ALA A 291      -1.097  -3.838  20.188  1.00 96.44           C  
ATOM   2301  CB  ALA A 291      -0.852  -2.639  22.375  1.00 96.44           C  
ATOM   2302  O   ALA A 291      -2.188  -4.359  19.938  1.00 96.44           O  
ATOM   2303  N   LEU A 292      -0.408  -3.234  19.266  1.00 97.50           N  
ATOM   2304  CA  LEU A 292      -0.877  -3.078  17.906  1.00 97.50           C  
ATOM   2305  C   LEU A 292      -0.742  -4.387  17.125  1.00 97.50           C  
ATOM   2306  CB  LEU A 292      -0.098  -1.969  17.188  1.00 97.50           C  
ATOM   2307  O   LEU A 292      -1.628  -4.746  16.344  1.00 97.50           O  
ATOM   2308  CG  LEU A 292      -0.414  -1.759  15.711  1.00 97.50           C  
ATOM   2309  CD1 LEU A 292      -1.871  -1.347  15.531  1.00 97.50           C  
ATOM   2310  CD2 LEU A 292       0.520  -0.716  15.102  1.00 97.50           C  
ATOM   2311  N   GLU A 293       0.353  -5.051  17.281  1.00 97.25           N  
ATOM   2312  CA  GLU A 293       0.722  -6.242  16.531  1.00 97.25           C  
ATOM   2313  C   GLU A 293      -0.400  -7.277  16.547  1.00 97.25           C  
ATOM   2314  CB  GLU A 293       2.012  -6.855  17.078  1.00 97.25           C  
ATOM   2315  O   GLU A 293      -0.664  -7.930  15.531  1.00 97.25           O  
ATOM   2316  CG  GLU A 293       2.500  -8.062  16.297  1.00 97.25           C  
ATOM   2317  CD  GLU A 293       3.807  -8.633  16.828  1.00 97.25           C  
ATOM   2318  OE1 GLU A 293       4.406  -9.508  16.156  1.00 97.25           O  
ATOM   2319  OE2 GLU A 293       4.230  -8.211  17.922  1.00 97.25           O  
ATOM   2320  N   VAL A 294      -1.126  -7.406  17.578  1.00 95.44           N  
ATOM   2321  CA  VAL A 294      -2.146  -8.430  17.766  1.00 95.44           C  
ATOM   2322  C   VAL A 294      -3.357  -8.117  16.891  1.00 95.44           C  
ATOM   2323  CB  VAL A 294      -2.572  -8.555  19.234  1.00 95.44           C  
ATOM   2324  O   VAL A 294      -4.168  -9.000  16.594  1.00 95.44           O  
ATOM   2325  CG1 VAL A 294      -1.397  -9.000  20.109  1.00 95.44           C  
ATOM   2326  CG2 VAL A 294      -3.135  -7.227  19.750  1.00 95.44           C  
ATOM   2327  N   HIS A 295      -3.471  -6.910  16.469  1.00 96.06           N  
ATOM   2328  CA  HIS A 295      -4.664  -6.500  15.734  1.00 96.06           C  
ATOM   2329  C   HIS A 295      -4.375  -6.363  14.242  1.00 96.06           C  
ATOM   2330  CB  HIS A 295      -5.203  -5.180  16.297  1.00 96.06           C  
ATOM   2331  O   HIS A 295      -5.285  -6.094  13.453  1.00 96.06           O  
ATOM   2332  CG  HIS A 295      -5.645  -5.262  17.719  1.00 96.06           C  
ATOM   2333  CD2 HIS A 295      -6.812  -5.668  18.266  1.00 96.06           C  
ATOM   2334  ND1 HIS A 295      -4.832  -4.895  18.766  1.00 96.06           N  
ATOM   2335  CE1 HIS A 295      -5.488  -5.074  19.906  1.00 96.06           C  
ATOM   2336  NE2 HIS A 295      -6.691  -5.543  19.625  1.00 96.06           N  
ATOM   2337  N   LEU A 296      -3.133  -6.578  13.797  1.00 97.25           N  
ATOM   2338  CA  LEU A 296      -2.750  -6.234  12.430  1.00 97.25           C  
ATOM   2339  C   LEU A 296      -3.035  -7.391  11.484  1.00 97.25           C  
ATOM   2340  CB  LEU A 296      -1.269  -5.855  12.367  1.00 97.25           C  
ATOM   2341  O   LEU A 296      -3.404  -7.172  10.328  1.00 97.25           O  
ATOM   2342  CG  LEU A 296      -0.886  -4.504  12.977  1.00 97.25           C  
ATOM   2343  CD1 LEU A 296       0.607  -4.250  12.797  1.00 97.25           C  
ATOM   2344  CD2 LEU A 296      -1.704  -3.385  12.344  1.00 97.25           C  
ATOM   2345  N   SER A 297      -2.926  -8.594  11.906  1.00 95.94           N  
ATOM   2346  CA  SER A 297      -3.057  -9.750  11.023  1.00 95.94           C  
ATOM   2347  C   SER A 297      -4.520 -10.016  10.672  1.00 95.94           C  
ATOM   2348  CB  SER A 297      -2.443 -10.992  11.664  1.00 95.94           C  
ATOM   2349  O   SER A 297      -5.371 -10.086  11.562  1.00 95.94           O  
ATOM   2350  OG  SER A 297      -1.040 -10.844  11.805  1.00 95.94           O  
ATOM   2351  N   ASN A 298      -4.750 -10.109   9.422  1.00 95.12           N  
ATOM   2352  CA  ASN A 298      -6.070 -10.414   8.883  1.00 95.12           C  
ATOM   2353  C   ASN A 298      -5.977 -11.102   7.523  1.00 95.12           C  
ATOM   2354  CB  ASN A 298      -6.914  -9.141   8.773  1.00 95.12           C  
ATOM   2355  O   ASN A 298      -5.023 -11.844   7.262  1.00 95.12           O  
ATOM   2356  CG  ASN A 298      -6.219  -8.047   7.984  1.00 95.12           C  
ATOM   2357  ND2 ASN A 298      -6.344  -6.812   8.453  1.00 95.12           N  
ATOM   2358  OD1 ASN A 298      -5.574  -8.312   6.965  1.00 95.12           O  
ATOM   2359  N   ARG A 299      -7.000 -10.961   6.684  1.00 93.38           N  
ATOM   2360  CA  ARG A 299      -7.078 -11.719   5.441  1.00 93.38           C  
ATOM   2361  C   ARG A 299      -6.109 -11.164   4.402  1.00 93.38           C  
ATOM   2362  CB  ARG A 299      -8.508 -11.703   4.891  1.00 93.38           C  
ATOM   2363  O   ARG A 299      -5.801 -11.836   3.414  1.00 93.38           O  
ATOM   2364  CG  ARG A 299      -9.453 -12.648   5.613  1.00 93.38           C  
ATOM   2365  CD  ARG A 299     -10.789 -12.773   4.887  1.00 93.38           C  
ATOM   2366  NE  ARG A 299     -11.703 -13.672   5.586  1.00 93.38           N  
ATOM   2367  NH1 ARG A 299     -13.281 -13.711   3.902  1.00 93.38           N  
ATOM   2368  NH2 ARG A 299     -13.617 -14.914   5.820  1.00 93.38           N  
ATOM   2369  CZ  ARG A 299     -12.859 -14.094   5.102  1.00 93.38           C  
ATOM   2370  N   PHE A 300      -5.656  -9.859   4.555  1.00 95.31           N  
ATOM   2371  CA  PHE A 300      -4.848  -9.273   3.488  1.00 95.31           C  
ATOM   2372  C   PHE A 300      -3.561  -8.680   4.047  1.00 95.31           C  
ATOM   2373  CB  PHE A 300      -5.645  -8.195   2.746  1.00 95.31           C  
ATOM   2374  O   PHE A 300      -2.721  -8.180   3.295  1.00 95.31           O  
ATOM   2375  CG  PHE A 300      -6.219  -7.133   3.646  1.00 95.31           C  
ATOM   2376  CD1 PHE A 300      -7.539  -7.211   4.078  1.00 95.31           C  
ATOM   2377  CD2 PHE A 300      -5.441  -6.059   4.062  1.00 95.31           C  
ATOM   2378  CE1 PHE A 300      -8.070  -6.234   4.914  1.00 95.31           C  
ATOM   2379  CE2 PHE A 300      -5.973  -5.078   4.895  1.00 95.31           C  
ATOM   2380  CZ  PHE A 300      -7.289  -5.168   5.316  1.00 95.31           C  
ATOM   2381  N   MET A 301      -3.410  -8.703   5.309  1.00 96.44           N  
ATOM   2382  CA  MET A 301      -2.225  -8.172   5.969  1.00 96.44           C  
ATOM   2383  C   MET A 301      -1.724  -9.125   7.047  1.00 96.44           C  
ATOM   2384  CB  MET A 301      -2.523  -6.797   6.578  1.00 96.44           C  
ATOM   2385  O   MET A 301      -2.516  -9.656   7.824  1.00 96.44           O  
ATOM   2386  CG  MET A 301      -1.311  -6.125   7.199  1.00 96.44           C  
ATOM   2387  SD  MET A 301      -1.728  -4.535   8.016  1.00 96.44           S  
ATOM   2388  CE  MET A 301      -2.371  -3.607   6.594  1.00 96.44           C  
ATOM   2389  N   HIS A 302      -0.336  -9.273   7.117  1.00 96.81           N  
ATOM   2390  CA  HIS A 302       0.258 -10.203   8.078  1.00 96.81           C  
ATOM   2391  C   HIS A 302       1.461  -9.570   8.773  1.00 96.81           C  
ATOM   2392  CB  HIS A 302       0.672 -11.500   7.383  1.00 96.81           C  
ATOM   2393  O   HIS A 302       2.098  -8.664   8.227  1.00 96.81           O  
ATOM   2394  CG  HIS A 302      -0.451 -12.180   6.668  1.00 96.81           C  
ATOM   2395  CD2 HIS A 302      -0.783 -12.211   5.355  1.00 96.81           C  
ATOM   2396  ND1 HIS A 302      -1.394 -12.945   7.320  1.00 96.81           N  
ATOM   2397  CE1 HIS A 302      -2.258 -13.414   6.438  1.00 96.81           C  
ATOM   2398  NE2 HIS A 302      -1.910 -12.984   5.238  1.00 96.81           N  
ATOM   2399  N   VAL A 303       1.643 -10.055   9.953  1.00 97.50           N  
ATOM   2400  CA  VAL A 303       2.871  -9.742  10.680  1.00 97.50           C  
ATOM   2401  C   VAL A 303       3.684 -11.016  10.891  1.00 97.50           C  
ATOM   2402  CB  VAL A 303       2.574  -9.070  12.039  1.00 97.50           C  
ATOM   2403  O   VAL A 303       3.168 -12.008  11.406  1.00 97.50           O  
ATOM   2404  CG1 VAL A 303       3.873  -8.719  12.758  1.00 97.50           C  
ATOM   2405  CG2 VAL A 303       1.716  -7.820  11.836  1.00 97.50           C  
ATOM   2406  N   GLU A 304       4.859 -10.992  10.406  1.00 96.19           N  
ATOM   2407  CA  GLU A 304       5.758 -12.141  10.555  1.00 96.19           C  
ATOM   2408  C   GLU A 304       7.004 -11.758  11.344  1.00 96.19           C  
ATOM   2409  CB  GLU A 304       6.152 -12.688   9.180  1.00 96.19           C  
ATOM   2410  O   GLU A 304       7.367 -10.586  11.422  1.00 96.19           O  
ATOM   2411  CG  GLU A 304       4.980 -13.234   8.375  1.00 96.19           C  
ATOM   2412  CD  GLU A 304       5.410 -13.945   7.102  1.00 96.19           C  
ATOM   2413  OE1 GLU A 304       4.609 -14.734   6.547  1.00 96.19           O  
ATOM   2414  OE2 GLU A 304       6.551 -13.703   6.652  1.00 96.19           O  
ATOM   2415  N   SER A 305       7.594 -12.742  11.953  1.00 93.50           N  
ATOM   2416  CA  SER A 305       8.711 -12.492  12.859  1.00 93.50           C  
ATOM   2417  C   SER A 305       9.945 -12.016  12.094  1.00 93.50           C  
ATOM   2418  CB  SER A 305       9.047 -13.750  13.656  1.00 93.50           C  
ATOM   2419  O   SER A 305      10.562 -11.016  12.453  1.00 93.50           O  
ATOM   2420  OG  SER A 305       7.926 -14.188  14.406  1.00 93.50           O  
ATOM   2421  N   GLN A 306      10.352 -12.844  11.047  1.00 90.25           N  
ATOM   2422  CA  GLN A 306      11.539 -12.500  10.273  1.00 90.25           C  
ATOM   2423  C   GLN A 306      11.406 -12.953   8.820  1.00 90.25           C  
ATOM   2424  CB  GLN A 306      12.789 -13.109  10.898  1.00 90.25           C  
ATOM   2425  O   GLN A 306      10.594 -13.828   8.516  1.00 90.25           O  
ATOM   2426  CG  GLN A 306      13.180 -12.492  12.234  1.00 90.25           C  
ATOM   2427  CD  GLN A 306      14.406 -13.133  12.852  1.00 90.25           C  
ATOM   2428  NE2 GLN A 306      14.750 -12.711  14.062  1.00 90.25           N  
ATOM   2429  OE1 GLN A 306      15.047 -13.992  12.234  1.00 90.25           O  
ATOM   2430  N   ARG A 307      12.180 -12.219   8.078  1.00 83.25           N  
ATOM   2431  CA  ARG A 307      12.227 -12.602   6.668  1.00 83.25           C  
ATOM   2432  C   ARG A 307      12.977 -13.914   6.477  1.00 83.25           C  
ATOM   2433  CB  ARG A 307      12.875 -11.492   5.832  1.00 83.25           C  
ATOM   2434  O   ARG A 307      13.992 -14.148   7.129  1.00 83.25           O  
ATOM   2435  CG  ARG A 307      12.125 -11.172   4.551  1.00 83.25           C  
ATOM   2436  CD  ARG A 307      12.781 -10.031   3.787  1.00 83.25           C  
ATOM   2437  NE  ARG A 307      11.797  -9.211   3.090  1.00 83.25           N  
ATOM   2438  NH1 ARG A 307      13.344  -7.730   2.213  1.00 83.25           N  
ATOM   2439  NH2 ARG A 307      11.109  -7.461   1.766  1.00 83.25           N  
ATOM   2440  CZ  ARG A 307      12.086  -8.133   2.357  1.00 83.25           C  
ATOM   2441  N   THR A 308      12.398 -14.766   5.801  1.00 74.62           N  
ATOM   2442  CA  THR A 308      13.117 -15.984   5.469  1.00 74.62           C  
ATOM   2443  C   THR A 308      14.125 -15.742   4.348  1.00 74.62           C  
ATOM   2444  CB  THR A 308      12.148 -17.109   5.055  1.00 74.62           C  
ATOM   2445  O   THR A 308      13.961 -14.805   3.559  1.00 74.62           O  
ATOM   2446  CG2 THR A 308      11.359 -17.625   6.250  1.00 74.62           C  
ATOM   2447  OG1 THR A 308      11.234 -16.609   4.074  1.00 74.62           O  
ATOM   2448  N   GLN A 309      15.352 -16.281   4.352  1.00 63.56           N  
ATOM   2449  CA  GLN A 309      16.438 -16.109   3.393  1.00 63.56           C  
ATOM   2450  C   GLN A 309      15.922 -16.156   1.959  1.00 63.56           C  
ATOM   2451  CB  GLN A 309      17.500 -17.203   3.598  1.00 63.56           C  
ATOM   2452  O   GLN A 309      16.375 -15.391   1.107  1.00 63.56           O  
ATOM   2453  CG  GLN A 309      18.922 -16.719   3.391  1.00 63.56           C  
ATOM   2454  CD  GLN A 309      19.969 -17.688   3.930  1.00 63.56           C  
ATOM   2455  NE2 GLN A 309      21.234 -17.281   3.893  1.00 63.56           N  
ATOM   2456  OE1 GLN A 309      19.625 -18.781   4.375  1.00 63.56           O  
ATOM   2457  N   ARG A 310      15.031 -16.969   1.657  1.00 60.50           N  
ATOM   2458  CA  ARG A 310      14.539 -17.109   0.292  1.00 60.50           C  
ATOM   2459  C   ARG A 310      13.703 -15.906  -0.122  1.00 60.50           C  
ATOM   2460  CB  ARG A 310      13.711 -18.391   0.156  1.00 60.50           C  
ATOM   2461  O   ARG A 310      13.578 -15.609  -1.312  1.00 60.50           O  
ATOM   2462  CG  ARG A 310      14.539 -19.641  -0.111  1.00 60.50           C  
ATOM   2463  CD  ARG A 310      13.664 -20.828  -0.474  1.00 60.50           C  
ATOM   2464  NE  ARG A 310      14.461 -22.031  -0.724  1.00 60.50           N  
ATOM   2465  NH1 ARG A 310      12.648 -23.391  -1.156  1.00 60.50           N  
ATOM   2466  NH2 ARG A 310      14.781 -24.234  -1.247  1.00 60.50           N  
ATOM   2467  CZ  ARG A 310      13.961 -23.219  -1.042  1.00 60.50           C  
ATOM   2468  N   ASP A 311      13.219 -15.062   0.824  1.00 59.28           N  
ATOM   2469  CA  ASP A 311      12.383 -13.891   0.570  1.00 59.28           C  
ATOM   2470  C   ASP A 311      13.234 -12.664   0.265  1.00 59.28           C  
ATOM   2471  CB  ASP A 311      11.469 -13.617   1.768  1.00 59.28           C  
ATOM   2472  O   ASP A 311      12.734 -11.664  -0.254  1.00 59.28           O  
ATOM   2473  CG  ASP A 311      10.438 -14.711   1.993  1.00 59.28           C  
ATOM   2474  OD1 ASP A 311      10.203 -15.523   1.075  1.00 59.28           O  
ATOM   2475  OD2 ASP A 311       9.852 -14.750   3.098  1.00 59.28           O  
ATOM   2476  N   CYS A 312      14.609 -12.617   0.583  1.00 55.31           N  
ATOM   2477  CA  CYS A 312      15.500 -11.469   0.581  1.00 55.31           C  
ATOM   2478  C   CYS A 312      15.945 -11.125  -0.835  1.00 55.31           C  
ATOM   2479  CB  CYS A 312      16.719 -11.734   1.460  1.00 55.31           C  
ATOM   2480  O   CYS A 312      16.469 -10.039  -1.082  1.00 55.31           O  
ATOM   2481  SG  CYS A 312      16.438 -11.453   3.219  1.00 55.31           S  
ATOM   2482  N   ASP A 313      15.961 -11.875  -1.826  1.00 49.66           N  
ATOM   2483  CA  ASP A 313      16.562 -11.508  -3.105  1.00 49.66           C  
ATOM   2484  C   ASP A 313      15.836 -10.312  -3.732  1.00 49.66           C  
ATOM   2485  CB  ASP A 313      16.547 -12.695  -4.066  1.00 49.66           C  
ATOM   2486  O   ASP A 313      16.172  -9.891  -4.840  1.00 49.66           O  
ATOM   2487  CG  ASP A 313      17.656 -13.695  -3.793  1.00 49.66           C  
ATOM   2488  OD1 ASP A 313      18.656 -13.328  -3.125  1.00 49.66           O  
ATOM   2489  OD2 ASP A 313      17.547 -14.852  -4.250  1.00 49.66           O  
ATOM   2490  N   GLN A 314      14.641  -9.914  -3.279  1.00 47.53           N  
ATOM   2491  CA  GLN A 314      14.000  -8.758  -3.898  1.00 47.53           C  
ATOM   2492  C   GLN A 314      14.852  -7.504  -3.734  1.00 47.53           C  
ATOM   2493  CB  GLN A 314      12.609  -8.539  -3.301  1.00 47.53           C  
ATOM   2494  O   GLN A 314      14.938  -6.684  -4.652  1.00 47.53           O  
ATOM   2495  CG  GLN A 314      11.469  -9.016  -4.195  1.00 47.53           C  
ATOM   2496  CD  GLN A 314      10.125  -8.984  -3.498  1.00 47.53           C  
ATOM   2497  NE2 GLN A 314       9.133  -9.625  -4.102  1.00 47.53           N  
ATOM   2498  OE1 GLN A 314       9.977  -8.383  -2.428  1.00 47.53           O  
ATOM   2499  N   LEU A 315      15.320  -7.148  -2.488  1.00 43.25           N  
ATOM   2500  CA  LEU A 315      15.906  -5.852  -2.166  1.00 43.25           C  
ATOM   2501  C   LEU A 315      17.297  -5.719  -2.773  1.00 43.25           C  
ATOM   2502  CB  LEU A 315      15.977  -5.660  -0.648  1.00 43.25           C  
ATOM   2503  O   LEU A 315      17.719  -4.613  -3.121  1.00 43.25           O  
ATOM   2504  CG  LEU A 315      14.719  -5.109   0.026  1.00 43.25           C  
ATOM   2505  CD1 LEU A 315      14.727  -5.449   1.513  1.00 43.25           C  
ATOM   2506  CD2 LEU A 315      14.617  -3.604  -0.185  1.00 43.25           C  
ATOM   2507  N   SER A 316      18.109  -6.738  -2.762  1.00 40.56           N  
ATOM   2508  CA  SER A 316      19.531  -6.602  -3.068  1.00 40.56           C  
ATOM   2509  C   SER A 316      19.734  -6.223  -4.531  1.00 40.56           C  
ATOM   2510  CB  SER A 316      20.266  -7.898  -2.754  1.00 40.56           C  
ATOM   2511  O   SER A 316      20.812  -5.723  -4.898  1.00 40.56           O  
ATOM   2512  OG  SER A 316      20.109  -8.258  -1.392  1.00 40.56           O  
ATOM   2513  N   ARG A 317      19.031  -6.777  -5.422  1.00 38.78           N  
ATOM   2514  CA  ARG A 317      19.469  -6.602  -6.801  1.00 38.78           C  
ATOM   2515  C   ARG A 317      19.234  -5.172  -7.277  1.00 38.78           C  
ATOM   2516  CB  ARG A 317      18.750  -7.590  -7.727  1.00 38.78           C  
ATOM   2517  O   ARG A 317      19.531  -4.832  -8.422  1.00 38.78           O  
ATOM   2518  CG  ARG A 317      19.406  -8.961  -7.785  1.00 38.78           C  
ATOM   2519  CD  ARG A 317      18.734  -9.867  -8.805  1.00 38.78           C  
ATOM   2520  NE  ARG A 317      19.406 -11.156  -8.906  1.00 38.78           N  
ATOM   2521  NH1 ARG A 317      17.828 -12.094 -10.320  1.00 38.78           N  
ATOM   2522  NH2 ARG A 317      19.641 -13.320  -9.648  1.00 38.78           N  
ATOM   2523  CZ  ARG A 317      18.953 -12.188  -9.625  1.00 38.78           C  
ATOM   2524  N   ALA A 318      18.359  -4.406  -6.543  1.00 37.84           N  
ATOM   2525  CA  ALA A 318      18.156  -3.090  -7.137  1.00 37.84           C  
ATOM   2526  C   ALA A 318      19.406  -2.236  -7.043  1.00 37.84           C  
ATOM   2527  CB  ALA A 318      16.984  -2.379  -6.461  1.00 37.84           C  
ATOM   2528  O   ALA A 318      19.438  -1.098  -7.516  1.00 37.84           O  
ATOM   2529  N   ARG A 319      20.297  -2.559  -6.070  1.00 34.94           N  
ATOM   2530  CA  ARG A 319      21.375  -1.580  -6.000  1.00 34.94           C  
ATOM   2531  C   ARG A 319      22.328  -1.738  -7.172  1.00 34.94           C  
ATOM   2532  CB  ARG A 319      22.125  -1.711  -4.680  1.00 34.94           C  
ATOM   2533  O   ARG A 319      23.156  -2.652  -7.188  1.00 34.94           O  
ATOM   2534  CG  ARG A 319      21.719  -0.690  -3.629  1.00 34.94           C  
ATOM   2535  CD  ARG A 319      22.562  -0.811  -2.365  1.00 34.94           C  
ATOM   2536  NE  ARG A 319      22.172   0.173  -1.361  1.00 34.94           N  
ATOM   2537  NH1 ARG A 319      23.516  -0.688   0.307  1.00 34.94           N  
ATOM   2538  NH2 ARG A 319      22.203   1.148   0.718  1.00 34.94           N  
ATOM   2539  CZ  ARG A 319      22.641   0.209  -0.114  1.00 34.94           C  
ATOM   2540  N   PRO A 320      21.891  -1.696  -8.445  1.00 32.03           N  
ATOM   2541  CA  PRO A 320      23.031  -1.669  -9.375  1.00 32.03           C  
ATOM   2542  C   PRO A 320      24.047  -0.592  -9.016  1.00 32.03           C  
ATOM   2543  CB  PRO A 320      22.375  -1.377 -10.727  1.00 32.03           C  
ATOM   2544  O   PRO A 320      23.688   0.504  -8.594  1.00 32.03           O  
ATOM   2545  CG  PRO A 320      20.953  -1.033 -10.398  1.00 32.03           C  
ATOM   2546  CD  PRO A 320      20.766  -1.173  -8.914  1.00 32.03           C  
ATOM   2547  N   GLY A 321      25.281  -0.916  -8.492  1.00 29.69           N  
ATOM   2548  CA  GLY A 321      26.422  -0.019  -8.328  1.00 29.69           C  
ATOM   2549  C   GLY A 321      26.625   0.907  -9.508  1.00 29.69           C  
ATOM   2550  O   GLY A 321      26.969   0.456 -10.602  1.00 29.69           O  
ATOM   2551  N   HIS A 322      25.688   1.818  -9.812  1.00 29.97           N  
ATOM   2552  CA  HIS A 322      26.016   2.805 -10.836  1.00 29.97           C  
ATOM   2553  C   HIS A 322      27.438   3.334 -10.656  1.00 29.97           C  
ATOM   2554  CB  HIS A 322      25.016   3.963 -10.805  1.00 29.97           C  
ATOM   2555  O   HIS A 322      27.781   3.820  -9.578  1.00 29.97           O  
ATOM   2556  CG  HIS A 322      24.172   4.055 -12.031  1.00 29.97           C  
ATOM   2557  CD2 HIS A 322      24.266   4.848 -13.125  1.00 29.97           C  
ATOM   2558  ND1 HIS A 322      23.062   3.258 -12.234  1.00 29.97           N  
ATOM   2559  CE1 HIS A 322      22.516   3.561 -13.398  1.00 29.97           C  
ATOM   2560  NE2 HIS A 322      23.219   4.523 -13.961  1.00 29.97           N  
ATOM   2561  N   ALA A 323      28.453   2.705 -11.312  1.00 25.72           N  
ATOM   2562  CA  ALA A 323      29.797   3.250 -11.477  1.00 25.72           C  
ATOM   2563  C   ALA A 323      29.750   4.758 -11.695  1.00 25.72           C  
ATOM   2564  CB  ALA A 323      30.516   2.564 -12.633  1.00 25.72           C  
ATOM   2565  O   ALA A 323      28.828   5.270 -12.344  1.00 25.72           O  
ATOM   2566  N   ASP A 324      30.344   5.527 -10.789  1.00 26.27           N  
ATOM   2567  CA  ASP A 324      30.641   6.953 -10.695  1.00 26.27           C  
ATOM   2568  C   ASP A 324      31.094   7.512 -12.039  1.00 26.27           C  
ATOM   2569  CB  ASP A 324      31.703   7.215  -9.625  1.00 26.27           C  
ATOM   2570  O   ASP A 324      32.125   7.102 -12.570  1.00 26.27           O  
ATOM   2571  CG  ASP A 324      31.156   7.137  -8.211  1.00 26.27           C  
ATOM   2572  OD1 ASP A 324      29.922   7.277  -8.023  1.00 26.27           O  
ATOM   2573  OD2 ASP A 324      31.953   6.938  -7.273  1.00 26.27           O  
ATOM   2574  N   GLY A 325      30.188   7.570 -13.008  1.00 24.33           N  
ATOM   2575  CA  GLY A 325      30.719   8.359 -14.102  1.00 24.33           C  
ATOM   2576  C   GLY A 325      31.453   9.602 -13.641  1.00 24.33           C  
ATOM   2577  O   GLY A 325      31.000  10.289 -12.719  1.00 24.33           O  
ATOM   2578  N   THR A 326      32.719   9.586 -13.758  1.00 25.42           N  
ATOM   2579  CA  THR A 326      33.750  10.594 -13.492  1.00 25.42           C  
ATOM   2580  C   THR A 326      33.281  11.961 -14.000  1.00 25.42           C  
ATOM   2581  CB  THR A 326      35.094  10.219 -14.148  1.00 25.42           C  
ATOM   2582  O   THR A 326      33.031  12.133 -15.195  1.00 25.42           O  
ATOM   2583  CG2 THR A 326      36.188  10.070 -13.102  1.00 25.42           C  
ATOM   2584  OG1 THR A 326      34.938   8.977 -14.852  1.00 25.42           O  
ATOM   2585  N   PHE A 327      32.281  12.617 -13.375  1.00 22.94           N  
ATOM   2586  CA  PHE A 327      32.500  14.031 -13.664  1.00 22.94           C  
ATOM   2587  C   PHE A 327      33.938  14.406 -13.461  1.00 22.94           C  
ATOM   2588  CB  PHE A 327      31.594  14.898 -12.781  1.00 22.94           C  
ATOM   2589  O   PHE A 327      34.500  14.242 -12.359  1.00 22.94           O  
ATOM   2590  CG  PHE A 327      30.422  15.516 -13.508  1.00 22.94           C  
ATOM   2591  CD1 PHE A 327      30.562  16.750 -14.148  1.00 22.94           C  
ATOM   2592  CD2 PHE A 327      29.203  14.867 -13.562  1.00 22.94           C  
ATOM   2593  CE1 PHE A 327      29.484  17.312 -14.828  1.00 22.94           C  
ATOM   2594  CE2 PHE A 327      28.125  15.438 -14.234  1.00 22.94           C  
ATOM   2595  CZ  PHE A 327      28.266  16.656 -14.867  1.00 22.94           C  
ATOM   2596  N   LEU A 328      34.781  14.273 -14.523  1.00 22.48           N  
ATOM   2597  CA  LEU A 328      36.219  14.555 -14.680  1.00 22.48           C  
ATOM   2598  C   LEU A 328      36.562  15.883 -14.031  1.00 22.48           C  
ATOM   2599  CB  LEU A 328      36.594  14.578 -16.156  1.00 22.48           C  
ATOM   2600  O   LEU A 328      36.188  16.953 -14.516  1.00 22.48           O  
ATOM   2601  CG  LEU A 328      36.750  13.219 -16.844  1.00 22.48           C  
ATOM   2602  CD1 LEU A 328      36.750  13.375 -18.359  1.00 22.48           C  
ATOM   2603  CD2 LEU A 328      38.062  12.555 -16.375  1.00 22.48           C  
ATOM   2604  N   SER A 329      36.312  16.219 -12.758  1.00 20.98           N  
ATOM   2605  CA  SER A 329      37.188  17.328 -12.453  1.00 20.98           C  
ATOM   2606  C   SER A 329      38.656  16.984 -12.805  1.00 20.98           C  
ATOM   2607  CB  SER A 329      37.094  17.719 -10.977  1.00 20.98           C  
ATOM   2608  O   SER A 329      39.062  15.828 -12.688  1.00 20.98           O  
ATOM   2609  OG  SER A 329      36.219  18.812 -10.805  1.00 20.98           O  
ATOM   2610  N   PRO A 330      39.500  17.844 -13.547  1.00 20.50           N  
ATOM   2611  CA  PRO A 330      40.781  17.547 -14.141  1.00 20.50           C  
ATOM   2612  C   PRO A 330      41.812  17.016 -13.125  1.00 20.50           C  
ATOM   2613  CB  PRO A 330      41.250  18.891 -14.711  1.00 20.50           C  
ATOM   2614  O   PRO A 330      42.938  16.719 -13.477  1.00 20.50           O  
ATOM   2615  CG  PRO A 330      40.281  19.875 -14.180  1.00 20.50           C  
ATOM   2616  CD  PRO A 330      39.250  19.141 -13.375  1.00 20.50           C  
ATOM   2617  N   LEU A 331      41.594  17.203 -11.758  1.00 20.17           N  
ATOM   2618  CA  LEU A 331      42.906  17.359 -11.156  1.00 20.17           C  
ATOM   2619  C   LEU A 331      43.750  16.094 -11.289  1.00 20.17           C  
ATOM   2620  CB  LEU A 331      42.781  17.750  -9.680  1.00 20.17           C  
ATOM   2621  O   LEU A 331      43.188  15.016 -11.562  1.00 20.17           O  
ATOM   2622  CG  LEU A 331      42.906  19.234  -9.352  1.00 20.17           C  
ATOM   2623  CD1 LEU A 331      42.156  19.562  -8.062  1.00 20.17           C  
ATOM   2624  CD2 LEU A 331      44.375  19.641  -9.242  1.00 20.17           C  
ATOM   2625  N   GLN A 332      44.781  15.836 -10.211  1.00 19.80           N  
ATOM   2626  CA  GLN A 332      46.156  15.336 -10.195  1.00 19.80           C  
ATOM   2627  C   GLN A 332      46.188  13.820 -10.391  1.00 19.80           C  
ATOM   2628  CB  GLN A 332      46.844  15.703  -8.883  1.00 19.80           C  
ATOM   2629  O   GLN A 332      45.188  13.141 -10.164  1.00 19.80           O  
ATOM   2630  CG  GLN A 332      47.562  17.047  -8.922  1.00 19.80           C  
ATOM   2631  CD  GLN A 332      48.188  17.422  -7.594  1.00 19.80           C  
ATOM   2632  NE2 GLN A 332      48.969  18.484  -7.590  1.00 19.80           N  
ATOM   2633  OE1 GLN A 332      47.938  16.766  -6.574  1.00 19.80           O  
ATOM   2634  N   THR A 333      47.500  13.141 -10.430  1.00 19.12           N  
ATOM   2635  CA  THR A 333      48.312  12.117 -11.078  1.00 19.12           C  
ATOM   2636  C   THR A 333      48.062  10.750 -10.461  1.00 19.12           C  
ATOM   2637  CB  THR A 333      49.812  12.453 -10.984  1.00 19.12           C  
ATOM   2638  O   THR A 333      48.281   9.719 -11.094  1.00 19.12           O  
ATOM   2639  CG2 THR A 333      50.406  12.727 -12.367  1.00 19.12           C  
ATOM   2640  OG1 THR A 333      49.969  13.617 -10.164  1.00 19.12           O  
ATOM   2641  N   GLY A 334      47.781  10.664  -9.078  1.00 19.02           N  
ATOM   2642  CA  GLY A 334      48.688   9.703  -8.453  1.00 19.02           C  
ATOM   2643  C   GLY A 334      48.469   8.281  -8.938  1.00 19.02           C  
ATOM   2644  O   GLY A 334      47.500   8.016  -9.688  1.00 19.02           O  
ATOM   2645  N   ASP A 335      48.812   7.254  -7.988  1.00 19.20           N  
ATOM   2646  CA  ASP A 335      49.438   5.949  -7.949  1.00 19.20           C  
ATOM   2647  C   ASP A 335      48.500   4.848  -8.398  1.00 19.20           C  
ATOM   2648  CB  ASP A 335      49.969   5.645  -6.543  1.00 19.20           C  
ATOM   2649  O   ASP A 335      47.281   4.953  -8.203  1.00 19.20           O  
ATOM   2650  CG  ASP A 335      51.312   6.281  -6.266  1.00 19.20           C  
ATOM   2651  OD1 ASP A 335      52.000   6.719  -7.219  1.00 19.20           O  
ATOM   2652  OD2 ASP A 335      51.719   6.344  -5.078  1.00 19.20           O  
ATOM   2653  N   ASN A 336      49.000   3.961  -9.242  1.00 19.20           N  
ATOM   2654  CA  ASN A 336      48.531   2.900 -10.141  1.00 19.20           C  
ATOM   2655  C   ASN A 336      47.875   1.762  -9.375  1.00 19.20           C  
ATOM   2656  CB  ASN A 336      49.719   2.369 -10.961  1.00 19.20           C  
ATOM   2657  O   ASN A 336      47.781   0.644  -9.883  1.00 19.20           O  
ATOM   2658  CG  ASN A 336      49.562   2.631 -12.445  1.00 19.20           C  
ATOM   2659  ND2 ASN A 336      50.594   2.307 -13.227  1.00 19.20           N  
ATOM   2660  OD1 ASN A 336      48.500   3.123 -12.891  1.00 19.20           O  
ATOM   2661  N   CYS A 337      47.500   1.854  -8.047  1.00 18.77           N  
ATOM   2662  CA  CYS A 337      47.312   0.514  -7.496  1.00 18.77           C  
ATOM   2663  C   CYS A 337      46.344  -0.301  -8.336  1.00 18.77           C  
ATOM   2664  CB  CYS A 337      46.812   0.586  -6.051  1.00 18.77           C  
ATOM   2665  O   CYS A 337      45.281   0.181  -8.688  1.00 18.77           O  
ATOM   2666  SG  CYS A 337      48.156   0.703  -4.832  1.00 18.77           S  
ATOM   2667  N   GLY A 338      46.844  -1.182  -9.164  1.00 19.36           N  
ATOM   2668  CA  GLY A 338      46.250  -2.057 -10.164  1.00 19.36           C  
ATOM   2669  C   GLY A 338      45.156  -2.924  -9.602  1.00 19.36           C  
ATOM   2670  O   GLY A 338      44.750  -3.926 -10.211  1.00 19.36           O  
ATOM   2671  N   MET A 339      44.500  -2.496  -8.422  1.00 19.14           N  
ATOM   2672  CA  MET A 339      43.750  -3.627  -7.875  1.00 19.14           C  
ATOM   2673  C   MET A 339      42.781  -4.191  -8.906  1.00 19.14           C  
ATOM   2674  CB  MET A 339      43.000  -3.211  -6.613  1.00 19.14           C  
ATOM   2675  O   MET A 339      42.188  -3.439  -9.688  1.00 19.14           O  
ATOM   2676  CG  MET A 339      43.750  -3.482  -5.324  1.00 19.14           C  
ATOM   2677  SD  MET A 339      42.719  -3.164  -3.828  1.00 19.14           S  
ATOM   2678  CE  MET A 339      43.594  -4.211  -2.625  1.00 19.14           C  
ATOM   2679  N   GLY A 340      42.938  -5.492  -9.266  1.00 20.25           N  
ATOM   2680  CA  GLY A 340      42.250  -6.344 -10.234  1.00 20.25           C  
ATOM   2681  C   GLY A 340      40.750  -6.320 -10.094  1.00 20.25           C  
ATOM   2682  O   GLY A 340      40.219  -6.328  -8.977  1.00 20.25           O  
ATOM   2683  N   GLY A 341      39.969  -5.445 -10.836  1.00 20.89           N  
ATOM   2684  CA  GLY A 341      38.531  -5.180 -10.906  1.00 20.89           C  
ATOM   2685  C   GLY A 341      37.719  -6.438 -11.062  1.00 20.89           C  
ATOM   2686  O   GLY A 341      37.812  -7.141 -12.070  1.00 20.89           O  
ATOM   2687  N   THR A 342      37.562  -7.258  -9.961  1.00 21.84           N  
ATOM   2688  CA  THR A 342      36.719  -8.445 -10.141  1.00 21.84           C  
ATOM   2689  C   THR A 342      35.438  -8.109 -10.867  1.00 21.84           C  
ATOM   2690  CB  THR A 342      36.406  -9.109  -8.789  1.00 21.84           C  
ATOM   2691  O   THR A 342      34.875  -7.039 -10.648  1.00 21.84           O  
ATOM   2692  CG2 THR A 342      37.562  -9.992  -8.312  1.00 21.84           C  
ATOM   2693  OG1 THR A 342      36.156  -8.086  -7.809  1.00 21.84           O  
ATOM   2694  N   SER A 343      35.219  -8.523 -12.102  1.00 22.34           N  
ATOM   2695  CA  SER A 343      34.188  -8.406 -13.102  1.00 22.34           C  
ATOM   2696  C   SER A 343      32.781  -8.531 -12.461  1.00 22.34           C  
ATOM   2697  CB  SER A 343      34.344  -9.477 -14.188  1.00 22.34           C  
ATOM   2698  O   SER A 343      32.656  -9.133 -11.398  1.00 22.34           O  
ATOM   2699  OG  SER A 343      34.250 -10.773 -13.625  1.00 22.34           O  
ATOM   2700  N   ILE A 344      31.938  -7.594 -12.641  1.00 24.58           N  
ATOM   2701  CA  ILE A 344      30.516  -7.422 -12.375  1.00 24.58           C  
ATOM   2702  C   ILE A 344      29.781  -8.742 -12.609  1.00 24.58           C  
ATOM   2703  CB  ILE A 344      29.906  -6.309 -13.250  1.00 24.58           C  
ATOM   2704  O   ILE A 344      29.938  -9.367 -13.656  1.00 24.58           O  
ATOM   2705  CG1 ILE A 344      30.594  -4.969 -12.969  1.00 24.58           C  
ATOM   2706  CG2 ILE A 344      28.391  -6.207 -13.023  1.00 24.58           C  
ATOM   2707  CD1 ILE A 344      30.234  -3.867 -13.961  1.00 24.58           C  
ATOM   2708  N   SER A 345      29.469  -9.484 -11.570  1.00 26.22           N  
ATOM   2709  CA  SER A 345      28.719 -10.734 -11.656  1.00 26.22           C  
ATOM   2710  C   SER A 345      27.625 -10.641 -12.711  1.00 26.22           C  
ATOM   2711  CB  SER A 345      28.109 -11.094 -10.305  1.00 26.22           C  
ATOM   2712  O   SER A 345      26.844  -9.680 -12.734  1.00 26.22           O  
ATOM   2713  OG  SER A 345      27.406 -12.328 -10.375  1.00 26.22           O  
ATOM   2714  N   GLU A 346      27.719 -10.992 -13.969  1.00 29.12           N  
ATOM   2715  CA  GLU A 346      26.797 -11.195 -15.094  1.00 29.12           C  
ATOM   2716  C   GLU A 346      25.391 -11.516 -14.609  1.00 29.12           C  
ATOM   2717  CB  GLU A 346      27.312 -12.312 -16.000  1.00 29.12           C  
ATOM   2718  O   GLU A 346      25.203 -12.039 -13.508  1.00 29.12           O  
ATOM   2719  CG  GLU A 346      26.938 -12.133 -17.469  1.00 29.12           C  
ATOM   2720  CD  GLU A 346      27.547 -13.195 -18.375  1.00 29.12           C  
ATOM   2721  OE1 GLU A 346      27.266 -13.164 -19.594  1.00 29.12           O  
ATOM   2722  OE2 GLU A 346      28.297 -14.047 -17.859  1.00 29.12           O  
ATOM   2723  N   VAL A 347      24.250 -10.891 -15.062  1.00 31.19           N  
ATOM   2724  CA  VAL A 347      22.859 -11.320 -15.016  1.00 31.19           C  
ATOM   2725  C   VAL A 347      22.797 -12.844 -14.867  1.00 31.19           C  
ATOM   2726  CB  VAL A 347      22.094 -10.875 -16.281  1.00 31.19           C  
ATOM   2727  O   VAL A 347      23.438 -13.570 -15.633  1.00 31.19           O  
ATOM   2728  CG1 VAL A 347      20.656 -11.398 -16.234  1.00 31.19           C  
ATOM   2729  CG2 VAL A 347      22.094  -9.359 -16.406  1.00 31.19           C  
ATOM   2730  N   ALA A 348      22.797 -13.352 -13.633  1.00 35.25           N  
ATOM   2731  CA  ALA A 348      22.688 -14.812 -13.625  1.00 35.25           C  
ATOM   2732  C   ALA A 348      21.906 -15.305 -14.844  1.00 35.25           C  
ATOM   2733  CB  ALA A 348      22.016 -15.289 -12.344  1.00 35.25           C  
ATOM   2734  O   ALA A 348      20.875 -14.734 -15.203  1.00 35.25           O  
ATOM   2735  N   PRO A 349      22.375 -15.680 -15.914  1.00 37.53           N  
ATOM   2736  CA  PRO A 349      21.531 -16.250 -16.969  1.00 37.53           C  
ATOM   2737  C   PRO A 349      20.203 -16.797 -16.438  1.00 37.53           C  
ATOM   2738  CB  PRO A 349      22.406 -17.391 -17.516  1.00 37.53           C  
ATOM   2739  O   PRO A 349      20.109 -17.156 -15.266  1.00 37.53           O  
ATOM   2740  CG  PRO A 349      23.531 -17.516 -16.547  1.00 37.53           C  
ATOM   2741  CD  PRO A 349      23.422 -16.406 -15.539  1.00 37.53           C  
ATOM   2742  N   LEU A 350      18.953 -16.203 -16.812  1.00 42.31           N  
ATOM   2743  CA  LEU A 350      17.812 -17.078 -16.562  1.00 42.31           C  
ATOM   2744  C   LEU A 350      18.250 -18.516 -16.328  1.00 42.31           C  
ATOM   2745  CB  LEU A 350      16.828 -17.016 -17.750  1.00 42.31           C  
ATOM   2746  O   LEU A 350      18.891 -19.125 -17.188  1.00 42.31           O  
ATOM   2747  CG  LEU A 350      15.820 -15.875 -17.734  1.00 42.31           C  
ATOM   2748  CD1 LEU A 350      15.344 -15.578 -19.156  1.00 42.31           C  
ATOM   2749  CD2 LEU A 350      14.648 -16.203 -16.828  1.00 42.31           C  
ATOM   2750  N   ALA A 351      18.781 -18.844 -15.211  1.00 47.75           N  
ATOM   2751  CA  ALA A 351      18.969 -20.281 -15.062  1.00 47.75           C  
ATOM   2752  C   ALA A 351      18.078 -21.062 -16.031  1.00 47.75           C  
ATOM   2753  CB  ALA A 351      18.703 -20.719 -13.625  1.00 47.75           C  
ATOM   2754  O   ALA A 351      17.031 -20.562 -16.438  1.00 47.75           O  
ATOM   2755  N   HIS A 352      18.562 -21.922 -16.891  1.00 60.88           N  
ATOM   2756  CA  HIS A 352      17.859 -22.844 -17.766  1.00 60.88           C  
ATOM   2757  C   HIS A 352      16.500 -23.219 -17.188  1.00 60.88           C  
ATOM   2758  CB  HIS A 352      18.688 -24.109 -17.984  1.00 60.88           C  
ATOM   2759  O   HIS A 352      16.406 -23.828 -16.109  1.00 60.88           O  
ATOM   2760  CG  HIS A 352      19.781 -23.938 -19.000  1.00 60.88           C  
ATOM   2761  CD2 HIS A 352      21.078 -24.312 -18.984  1.00 60.88           C  
ATOM   2762  ND1 HIS A 352      19.578 -23.312 -20.203  1.00 60.88           N  
ATOM   2763  CE1 HIS A 352      20.703 -23.312 -20.891  1.00 60.88           C  
ATOM   2764  NE2 HIS A 352      21.641 -23.906 -20.172  1.00 60.88           N  
ATOM   2765  N   ARG A 353      15.578 -22.172 -17.391  1.00 76.38           N  
ATOM   2766  CA  ARG A 353      14.227 -22.562 -17.016  1.00 76.38           C  
ATOM   2767  C   ARG A 353      13.906 -23.984 -17.469  1.00 76.38           C  
ATOM   2768  CB  ARG A 353      13.211 -21.578 -17.609  1.00 76.38           C  
ATOM   2769  O   ARG A 353      13.875 -24.250 -18.672  1.00 76.38           O  
ATOM   2770  CG  ARG A 353      13.234 -20.203 -16.953  1.00 76.38           C  
ATOM   2771  CD  ARG A 353      12.109 -19.312 -17.484  1.00 76.38           C  
ATOM   2772  NE  ARG A 353      11.672 -18.344 -16.469  1.00 76.38           N  
ATOM   2773  NH1 ARG A 353      10.008 -17.422 -17.781  1.00 76.38           N  
ATOM   2774  NH2 ARG A 353      10.367 -16.656 -15.648  1.00 76.38           N  
ATOM   2775  CZ  ARG A 353      10.688 -17.484 -16.641  1.00 76.38           C  
ATOM   2776  N   ARG A 354      13.930 -24.891 -16.453  1.00 85.06           N  
ATOM   2777  CA  ARG A 354      13.586 -26.281 -16.719  1.00 85.06           C  
ATOM   2778  C   ARG A 354      12.086 -26.438 -16.969  1.00 85.06           C  
ATOM   2779  CB  ARG A 354      14.016 -27.172 -15.555  1.00 85.06           C  
ATOM   2780  O   ARG A 354      11.266 -25.891 -16.219  1.00 85.06           O  
ATOM   2781  CG  ARG A 354      15.523 -27.344 -15.445  1.00 85.06           C  
ATOM   2782  CD  ARG A 354      15.906 -28.266 -14.289  1.00 85.06           C  
ATOM   2783  NE  ARG A 354      17.250 -28.797 -14.445  1.00 85.06           N  
ATOM   2784  NH1 ARG A 354      17.062 -30.359 -12.758  1.00 85.06           N  
ATOM   2785  NH2 ARG A 354      19.016 -30.188 -13.938  1.00 85.06           N  
ATOM   2786  CZ  ARG A 354      17.766 -29.781 -13.719  1.00 85.06           C  
ATOM   2787  N   THR A 355      11.812 -26.969 -18.156  1.00 87.88           N  
ATOM   2788  CA  THR A 355      10.406 -27.172 -18.484  1.00 87.88           C  
ATOM   2789  C   THR A 355      10.086 -28.656 -18.641  1.00 87.88           C  
ATOM   2790  CB  THR A 355      10.031 -26.422 -19.781  1.00 87.88           C  
ATOM   2791  O   THR A 355      10.984 -29.469 -18.891  1.00 87.88           O  
ATOM   2792  CG2 THR A 355      10.289 -24.922 -19.656  1.00 87.88           C  
ATOM   2793  OG1 THR A 355      10.812 -26.938 -20.875  1.00 87.88           O  
ATOM   2794  N   LEU A 356       8.984 -29.047 -18.188  1.00 85.56           N  
ATOM   2795  CA  LEU A 356       8.422 -30.375 -18.391  1.00 85.56           C  
ATOM   2796  C   LEU A 356       7.332 -30.344 -19.453  1.00 85.56           C  
ATOM   2797  CB  LEU A 356       7.859 -30.938 -17.094  1.00 85.56           C  
ATOM   2798  O   LEU A 356       6.320 -29.656 -19.297  1.00 85.56           O  
ATOM   2799  CG  LEU A 356       7.242 -32.344 -17.156  1.00 85.56           C  
ATOM   2800  CD1 LEU A 356       8.336 -33.375 -17.328  1.00 85.56           C  
ATOM   2801  CD2 LEU A 356       6.418 -32.625 -15.906  1.00 85.56           C  
ATOM   2802  N   ARG A 357       7.586 -31.031 -20.578  1.00 83.81           N  
ATOM   2803  CA  ARG A 357       6.598 -31.109 -21.656  1.00 83.81           C  
ATOM   2804  C   ARG A 357       5.715 -32.344 -21.484  1.00 83.81           C  
ATOM   2805  CB  ARG A 357       7.281 -31.141 -23.016  1.00 83.81           C  
ATOM   2806  O   ARG A 357       6.219 -33.469 -21.266  1.00 83.81           O  
ATOM   2807  CG  ARG A 357       7.656 -29.766 -23.547  1.00 83.81           C  
ATOM   2808  CD  ARG A 357       8.203 -29.828 -24.953  1.00 83.81           C  
ATOM   2809  NE  ARG A 357       8.680 -28.516 -25.406  1.00 83.81           N  
ATOM   2810  NH1 ARG A 357       8.836 -29.125 -27.641  1.00 83.81           N  
ATOM   2811  NH2 ARG A 357       9.398 -27.000 -26.984  1.00 83.81           N  
ATOM   2812  CZ  ARG A 357       8.977 -28.219 -26.672  1.00 83.81           C  
ATOM   2813  N   VAL A 358       4.426 -32.125 -21.375  1.00 77.44           N  
ATOM   2814  CA  VAL A 358       3.477 -33.219 -21.328  1.00 77.44           C  
ATOM   2815  C   VAL A 358       2.727 -33.312 -22.641  1.00 77.44           C  
ATOM   2816  CB  VAL A 358       2.479 -33.062 -20.156  1.00 77.44           C  
ATOM   2817  O   VAL A 358       1.946 -32.438 -23.000  1.00 77.44           O  
ATOM   2818  CG1 VAL A 358       1.506 -34.250 -20.109  1.00 77.44           C  
ATOM   2819  CG2 VAL A 358       3.225 -32.938 -18.828  1.00 77.44           C  
ATOM   2820  N   PRO A 359       3.084 -34.250 -23.484  1.00 68.94           N  
ATOM   2821  CA  PRO A 359       2.445 -34.375 -24.797  1.00 68.94           C  
ATOM   2822  C   PRO A 359       0.938 -34.594 -24.703  1.00 68.94           C  
ATOM   2823  CB  PRO A 359       3.137 -35.594 -25.422  1.00 68.94           C  
ATOM   2824  O   PRO A 359       0.463 -35.281 -23.781  1.00 68.94           O  
ATOM   2825  CG  PRO A 359       3.980 -36.156 -24.328  1.00 68.94           C  
ATOM   2826  CD  PRO A 359       3.836 -35.281 -23.109  1.00 68.94           C  
ATOM   2827  N   ARG A 360       0.158 -33.656 -25.188  1.00 61.16           N  
ATOM   2828  CA  ARG A 360      -1.280 -33.875 -25.266  1.00 61.16           C  
ATOM   2829  C   ARG A 360      -1.601 -34.906 -26.344  1.00 61.16           C  
ATOM   2830  CB  ARG A 360      -2.018 -32.562 -25.578  1.00 61.16           C  
ATOM   2831  O   ARG A 360      -1.049 -34.875 -27.438  1.00 61.16           O  
ATOM   2832  CG  ARG A 360      -2.520 -31.844 -24.328  1.00 61.16           C  
ATOM   2833  CD  ARG A 360      -3.326 -30.609 -24.688  1.00 61.16           C  
ATOM   2834  NE  ARG A 360      -3.877 -29.969 -23.500  1.00 61.16           N  
ATOM   2835  NH1 ARG A 360      -4.801 -28.188 -24.641  1.00 61.16           N  
ATOM   2836  NH2 ARG A 360      -5.020 -28.328 -22.375  1.00 61.16           N  
ATOM   2837  CZ  ARG A 360      -4.562 -28.828 -23.500  1.00 61.16           C  
ATOM   2838  N   LYS A 361      -1.965 -36.094 -25.984  1.00 51.81           N  
ATOM   2839  CA  LYS A 361      -2.404 -37.031 -27.031  1.00 51.81           C  
ATOM   2840  C   LYS A 361      -3.496 -36.406 -27.891  1.00 51.81           C  
ATOM   2841  CB  LYS A 361      -2.910 -38.344 -26.406  1.00 51.81           C  
ATOM   2842  O   LYS A 361      -4.516 -35.938 -27.375  1.00 51.81           O  
ATOM   2843  CG  LYS A 361      -1.818 -39.375 -26.156  1.00 51.81           C  
ATOM   2844  CD  LYS A 361      -2.400 -40.688 -25.688  1.00 51.81           C  
ATOM   2845  CE  LYS A 361      -1.309 -41.719 -25.422  1.00 51.81           C  
ATOM   2846  NZ  LYS A 361      -1.872 -43.000 -24.922  1.00 51.81           N  
ATOM   2847  N   ARG A 362      -3.133 -35.750 -28.984  1.00 43.94           N  
ATOM   2848  CA  ARG A 362      -4.191 -35.375 -29.922  1.00 43.94           C  
ATOM   2849  C   ARG A 362      -5.121 -36.562 -30.172  1.00 43.94           C  
ATOM   2850  CB  ARG A 362      -3.596 -34.906 -31.250  1.00 43.94           C  
ATOM   2851  O   ARG A 362      -4.664 -37.656 -30.484  1.00 43.94           O  
ATOM   2852  CG  ARG A 362      -3.236 -33.438 -31.266  1.00 43.94           C  
ATOM   2853  CD  ARG A 362      -2.812 -32.969 -32.656  1.00 43.94           C  
ATOM   2854  NE  ARG A 362      -2.238 -31.625 -32.625  1.00 43.94           N  
ATOM   2855  NH1 ARG A 362      -1.793 -31.531 -34.875  1.00 43.94           N  
ATOM   2856  NH2 ARG A 362      -1.269 -29.750 -33.531  1.00 43.94           N  
ATOM   2857  CZ  ARG A 362      -1.769 -30.969 -33.656  1.00 43.94           C  
ATOM   2858  N   PHE A 363      -6.184 -36.688 -29.500  1.00 40.31           N  
ATOM   2859  CA  PHE A 363      -7.133 -37.719 -29.938  1.00 40.31           C  
ATOM   2860  C   PHE A 363      -7.316 -37.656 -31.453  1.00 40.31           C  
ATOM   2861  CB  PHE A 363      -8.477 -37.531 -29.234  1.00 40.31           C  
ATOM   2862  O   PHE A 363      -7.746 -36.625 -32.000  1.00 40.31           O  
ATOM   2863  CG  PHE A 363      -8.688 -38.438 -28.062  1.00 40.31           C  
ATOM   2864  CD1 PHE A 363      -9.227 -39.719 -28.250  1.00 40.31           C  
ATOM   2865  CD2 PHE A 363      -8.328 -38.031 -26.781  1.00 40.31           C  
ATOM   2866  CE1 PHE A 363      -9.422 -40.562 -27.156  1.00 40.31           C  
ATOM   2867  CE2 PHE A 363      -8.516 -38.906 -25.703  1.00 40.31           C  
ATOM   2868  CZ  PHE A 363      -9.062 -40.156 -25.891  1.00 40.31           C  
ATOM   2869  N   LYS A 364      -6.422 -38.250 -32.344  1.00 37.41           N  
ATOM   2870  CA  LYS A 364      -6.621 -38.438 -33.750  1.00 37.41           C  
ATOM   2871  C   LYS A 364      -8.047 -38.906 -34.062  1.00 37.41           C  
ATOM   2872  CB  LYS A 364      -5.629 -39.469 -34.312  1.00 37.41           C  
ATOM   2873  O   LYS A 364      -8.523 -39.875 -33.531  1.00 37.41           O  
ATOM   2874  CG  LYS A 364      -4.340 -38.875 -34.844  1.00 37.41           C  
ATOM   2875  CD  LYS A 364      -3.439 -39.938 -35.469  1.00 37.41           C  
ATOM   2876  CE  LYS A 364      -2.109 -39.344 -35.906  1.00 37.41           C  
ATOM   2877  NZ  LYS A 364      -1.220 -40.406 -36.500  1.00 37.41           N  
ATOM   2878  N   GLU A 365      -9.016 -38.031 -34.500  1.00 34.56           N  
ATOM   2879  CA  GLU A 365     -10.156 -38.562 -35.219  1.00 34.56           C  
ATOM   2880  C   GLU A 365      -9.719 -39.594 -36.281  1.00 34.56           C  
ATOM   2881  CB  GLU A 365     -10.930 -37.438 -35.906  1.00 34.56           C  
ATOM   2882  O   GLU A 365      -8.617 -39.469 -36.812  1.00 34.56           O  
ATOM   2883  CG  GLU A 365     -11.992 -36.781 -35.000  1.00 34.56           C  
ATOM   2884  CD  GLU A 365     -12.719 -35.625 -35.688  1.00 34.56           C  
ATOM   2885  OE1 GLU A 365     -13.758 -35.188 -35.156  1.00 34.56           O  
ATOM   2886  OE2 GLU A 365     -12.234 -35.156 -36.719  1.00 34.56           O  
ATOM   2887  N   GLY A 366     -10.398 -40.688 -36.531  1.00 31.91           N  
ATOM   2888  CA  GLY A 366     -10.133 -41.906 -37.312  1.00 31.91           C  
ATOM   2889  C   GLY A 366      -9.625 -41.594 -38.719  1.00 31.91           C  
ATOM   2890  O   GLY A 366      -9.695 -40.469 -39.188  1.00 31.91           O  
ATOM   2891  N   GLU A 367      -9.391 -42.688 -39.656  1.00 28.92           N  
ATOM   2892  CA  GLU A 367      -8.664 -43.281 -40.781  1.00 28.92           C  
ATOM   2893  C   GLU A 367      -9.117 -42.656 -42.094  1.00 28.92           C  
ATOM   2894  CB  GLU A 367      -8.859 -44.781 -40.812  1.00 28.92           C  
ATOM   2895  O   GLU A 367      -9.797 -43.312 -42.906  1.00 28.92           O  
ATOM   2896  CG  GLU A 367      -7.785 -45.562 -40.062  1.00 28.92           C  
ATOM   2897  CD  GLU A 367      -7.895 -47.062 -40.219  1.00 28.92           C  
ATOM   2898  OE1 GLU A 367      -6.914 -47.781 -39.938  1.00 28.92           O  
ATOM   2899  OE2 GLU A 367      -8.969 -47.531 -40.688  1.00 28.92           O  
ATOM   2900  N   VAL A 368      -9.750 -41.500 -42.219  1.00 29.59           N  
ATOM   2901  CA  VAL A 368     -10.219 -41.438 -43.594  1.00 29.59           C  
ATOM   2902  C   VAL A 368      -9.023 -41.562 -44.531  1.00 29.59           C  
ATOM   2903  CB  VAL A 368     -11.016 -40.156 -43.906  1.00 29.59           C  
ATOM   2904  O   VAL A 368      -7.895 -41.250 -44.156  1.00 29.59           O  
ATOM   2905  CG1 VAL A 368     -11.391 -40.094 -45.375  1.00 29.59           C  
ATOM   2906  CG2 VAL A 368     -12.266 -40.094 -43.031  1.00 29.59           C  
ATOM   2907  N   GLY A 369      -9.273 -41.688 -46.062  1.00 29.48           N  
ATOM   2908  CA  GLY A 369      -8.617 -42.156 -47.250  1.00 29.48           C  
ATOM   2909  C   GLY A 369      -7.320 -41.438 -47.562  1.00 29.48           C  
ATOM   2910  O   GLY A 369      -7.059 -40.375 -47.000  1.00 29.48           O  
ATOM   2911  N   THR A 370      -6.371 -42.000 -48.500  1.00 27.67           N  
ATOM   2912  CA  THR A 370      -4.977 -42.062 -48.938  1.00 27.67           C  
ATOM   2913  C   THR A 370      -4.547 -40.781 -49.625  1.00 27.67           C  
ATOM   2914  CB  THR A 370      -4.754 -43.250 -49.875  1.00 27.67           C  
ATOM   2915  O   THR A 370      -3.475 -40.719 -50.219  1.00 27.67           O  
ATOM   2916  CG2 THR A 370      -3.371 -43.875 -49.656  1.00 27.67           C  
ATOM   2917  OG1 THR A 370      -5.746 -44.250 -49.625  1.00 27.67           O  
ATOM   2918  N   ALA A 371      -5.402 -39.688 -49.812  1.00 27.45           N  
ATOM   2919  CA  ALA A 371      -4.922 -38.906 -50.969  1.00 27.45           C  
ATOM   2920  C   ALA A 371      -3.545 -38.312 -50.656  1.00 27.45           C  
ATOM   2921  CB  ALA A 371      -5.914 -37.812 -51.312  1.00 27.45           C  
ATOM   2922  O   ALA A 371      -3.275 -37.875 -49.562  1.00 27.45           O  
ATOM   2923  N   THR A 372      -2.482 -38.719 -51.438  1.00 28.56           N  
ATOM   2924  CA  THR A 372      -1.032 -38.562 -51.438  1.00 28.56           C  
ATOM   2925  C   THR A 372      -0.636 -37.094 -51.562  1.00 28.56           C  
ATOM   2926  CB  THR A 372      -0.395 -39.344 -52.594  1.00 28.56           C  
ATOM   2927  O   THR A 372       0.531 -36.781 -51.781  1.00 28.56           O  
ATOM   2928  CG2 THR A 372       0.947 -39.938 -52.188  1.00 28.56           C  
ATOM   2929  OG1 THR A 372      -1.276 -40.406 -53.000  1.00 28.56           O  
ATOM   2930  N   ALA A 373      -1.493 -36.031 -51.375  1.00 27.00           N  
ATOM   2931  CA  ALA A 373      -0.947 -34.781 -51.875  1.00 27.00           C  
ATOM   2932  C   ALA A 373       0.348 -34.406 -51.156  1.00 27.00           C  
ATOM   2933  CB  ALA A 373      -1.970 -33.656 -51.750  1.00 27.00           C  
ATOM   2934  O   ALA A 373       0.533 -34.750 -50.000  1.00 27.00           O  
ATOM   2935  N   ALA A 374       1.484 -34.219 -51.875  1.00 26.92           N  
ATOM   2936  CA  ALA A 374       2.861 -33.812 -51.594  1.00 26.92           C  
ATOM   2937  C   ALA A 374       2.900 -32.562 -50.719  1.00 26.92           C  
ATOM   2938  CB  ALA A 374       3.629 -33.562 -52.906  1.00 26.92           C  
ATOM   2939  O   ALA A 374       2.600 -31.469 -51.188  1.00 26.92           O  
ATOM   2940  N   LYS A 375       2.240 -32.562 -49.531  1.00 24.92           N  
ATOM   2941  CA  LYS A 375       2.178 -31.312 -48.781  1.00 24.92           C  
ATOM   2942  C   LYS A 375       3.576 -30.812 -48.438  1.00 24.92           C  
ATOM   2943  CB  LYS A 375       1.350 -31.484 -47.500  1.00 24.92           C  
ATOM   2944  O   LYS A 375       4.426 -31.594 -48.000  1.00 24.92           O  
ATOM   2945  CG  LYS A 375       0.458 -30.312 -47.156  1.00 24.92           C  
ATOM   2946  CD  LYS A 375      -0.423 -30.594 -45.969  1.00 24.92           C  
ATOM   2947  CE  LYS A 375      -1.335 -29.422 -45.656  1.00 24.92           C  
ATOM   2948  NZ  LYS A 375      -2.158 -29.672 -44.406  1.00 24.92           N  
ATOM   2949  N   ALA A 376       4.078 -29.781 -49.125  1.00 27.02           N  
ATOM   2950  CA  ALA A 376       5.289 -29.016 -48.875  1.00 27.02           C  
ATOM   2951  C   ALA A 376       5.402 -28.672 -47.375  1.00 27.02           C  
ATOM   2952  CB  ALA A 376       5.301 -27.734 -49.688  1.00 27.02           C  
ATOM   2953  O   ALA A 376       4.445 -28.203 -46.781  1.00 27.02           O  
ATOM   2954  N   GLU A 377       6.141 -29.500 -46.625  1.00 24.80           N  
ATOM   2955  CA  GLU A 377       6.406 -29.344 -45.219  1.00 24.80           C  
ATOM   2956  C   GLU A 377       6.984 -27.953 -44.906  1.00 24.80           C  
ATOM   2957  CB  GLU A 377       7.363 -30.422 -44.719  1.00 24.80           C  
ATOM   2958  O   GLU A 377       8.133 -27.672 -45.219  1.00 24.80           O  
ATOM   2959  CG  GLU A 377       6.684 -31.750 -44.406  1.00 24.80           C  
ATOM   2960  CD  GLU A 377       7.641 -32.812 -43.906  1.00 24.80           C  
ATOM   2961  OE1 GLU A 377       7.172 -33.844 -43.344  1.00 24.80           O  
ATOM   2962  OE2 GLU A 377       8.867 -32.625 -44.031  1.00 24.80           O  
ATOM   2963  N   ARG A 378       6.262 -26.844 -45.281  1.00 26.83           N  
ATOM   2964  CA  ARG A 378       6.820 -25.594 -44.750  1.00 26.83           C  
ATOM   2965  C   ARG A 378       7.113 -25.719 -43.250  1.00 26.83           C  
ATOM   2966  CB  ARG A 378       5.863 -24.438 -45.000  1.00 26.83           C  
ATOM   2967  O   ARG A 378       6.285 -26.203 -42.500  1.00 26.83           O  
ATOM   2968  CG  ARG A 378       6.012 -23.797 -46.375  1.00 26.83           C  
ATOM   2969  CD  ARG A 378       5.105 -22.594 -46.562  1.00 26.83           C  
ATOM   2970  NE  ARG A 378       5.246 -22.000 -47.875  1.00 26.83           N  
ATOM   2971  NH1 ARG A 378       3.893 -20.172 -47.438  1.00 26.83           N  
ATOM   2972  NH2 ARG A 378       4.867 -20.406 -49.500  1.00 26.83           N  
ATOM   2973  CZ  ARG A 378       4.668 -20.859 -48.250  1.00 26.83           C  
ATOM   2974  N   ASN A 379       8.391 -25.906 -42.906  1.00 25.61           N  
ATOM   2975  CA  ASN A 379       8.938 -25.891 -41.531  1.00 25.61           C  
ATOM   2976  C   ASN A 379       8.430 -24.672 -40.750  1.00 25.61           C  
ATOM   2977  CB  ASN A 379      10.461 -25.891 -41.594  1.00 25.61           C  
ATOM   2978  O   ASN A 379       9.148 -23.688 -40.594  1.00 25.61           O  
ATOM   2979  CG  ASN A 379      11.055 -27.109 -40.875  1.00 25.61           C  
ATOM   2980  ND2 ASN A 379      12.367 -27.266 -40.969  1.00 25.61           N  
ATOM   2981  OD1 ASN A 379      10.336 -27.891 -40.250  1.00 25.61           O  
ATOM   2982  N   ASP A 380       7.285 -24.094 -41.125  1.00 27.39           N  
ATOM   2983  CA  ASP A 380       7.055 -22.969 -40.219  1.00 27.39           C  
ATOM   2984  C   ASP A 380       7.125 -23.406 -38.750  1.00 27.39           C  
ATOM   2985  CB  ASP A 380       5.699 -22.312 -40.500  1.00 27.39           C  
ATOM   2986  O   ASP A 380       6.227 -24.094 -38.250  1.00 27.39           O  
ATOM   2987  CG  ASP A 380       5.719 -21.422 -41.719  1.00 27.39           C  
ATOM   2988  OD1 ASP A 380       6.812 -20.969 -42.125  1.00 27.39           O  
ATOM   2989  OD2 ASP A 380       4.633 -21.156 -42.281  1.00 27.39           O  
ATOM   2990  N   GLY A 381       8.250 -23.953 -38.281  1.00 28.31           N  
ATOM   2991  CA  GLY A 381       8.438 -24.172 -36.875  1.00 28.31           C  
ATOM   2992  C   GLY A 381       7.918 -23.047 -36.000  1.00 28.31           C  
ATOM   2993  O   GLY A 381       8.656 -22.109 -35.688  1.00 28.31           O  
ATOM   2994  N   GLU A 382       6.777 -22.484 -36.344  1.00 30.20           N  
ATOM   2995  CA  GLU A 382       6.328 -21.453 -35.406  1.00 30.20           C  
ATOM   2996  C   GLU A 382       6.484 -21.906 -33.969  1.00 30.20           C  
ATOM   2997  CB  GLU A 382       4.871 -21.078 -35.688  1.00 30.20           C  
ATOM   2998  O   GLU A 382       6.242 -23.078 -33.656  1.00 30.20           O  
ATOM   2999  CG  GLU A 382       4.703 -20.062 -36.812  1.00 30.20           C  
ATOM   3000  CD  GLU A 382       3.246 -19.750 -37.125  1.00 30.20           C  
ATOM   3001  OE1 GLU A 382       2.973 -18.703 -37.781  1.00 30.20           O  
ATOM   3002  OE2 GLU A 382       2.375 -20.547 -36.719  1.00 30.20           O  
ATOM   3003  N   ASP A 383       7.438 -21.391 -33.219  1.00 31.81           N  
ATOM   3004  CA  ASP A 383       7.539 -21.391 -31.766  1.00 31.81           C  
ATOM   3005  C   ASP A 383       6.156 -21.453 -31.109  1.00 31.81           C  
ATOM   3006  CB  ASP A 383       8.297 -20.156 -31.266  1.00 31.81           C  
ATOM   3007  O   ASP A 383       5.457 -20.453 -31.031  1.00 31.81           O  
ATOM   3008  CG  ASP A 383       9.805 -20.312 -31.359  1.00 31.81           C  
ATOM   3009  OD1 ASP A 383      10.297 -21.453 -31.391  1.00 31.81           O  
ATOM   3010  OD2 ASP A 383      10.500 -19.281 -31.391  1.00 31.81           O  
ATOM   3011  N   GLU A 384       5.281 -22.328 -31.562  1.00 33.75           N  
ATOM   3012  CA  GLU A 384       4.113 -22.438 -30.688  1.00 33.75           C  
ATOM   3013  C   GLU A 384       4.496 -22.250 -29.219  1.00 33.75           C  
ATOM   3014  CB  GLU A 384       3.416 -23.781 -30.891  1.00 33.75           C  
ATOM   3015  O   GLU A 384       5.402 -22.922 -28.719  1.00 33.75           O  
ATOM   3016  CG  GLU A 384       1.924 -23.672 -31.172  1.00 33.75           C  
ATOM   3017  CD  GLU A 384       1.271 -25.016 -31.484  1.00 33.75           C  
ATOM   3018  OE1 GLU A 384       0.036 -25.047 -31.688  1.00 33.75           O  
ATOM   3019  OE2 GLU A 384       1.999 -26.031 -31.516  1.00 33.75           O  
ATOM   3020  N   VAL A 385       4.578 -21.094 -28.672  1.00 40.09           N  
ATOM   3021  CA  VAL A 385       4.633 -20.922 -27.234  1.00 40.09           C  
ATOM   3022  C   VAL A 385       4.066 -22.156 -26.547  1.00 40.09           C  
ATOM   3023  CB  VAL A 385       3.859 -19.656 -26.781  1.00 40.09           C  
ATOM   3024  O   VAL A 385       2.918 -22.531 -26.781  1.00 40.09           O  
ATOM   3025  CG1 VAL A 385       3.879 -19.531 -25.250  1.00 40.09           C  
ATOM   3026  CG2 VAL A 385       4.449 -18.406 -27.438  1.00 40.09           C  
ATOM   3027  N   ASP A 386       4.836 -23.281 -26.438  1.00 44.91           N  
ATOM   3028  CA  ASP A 386       4.496 -24.500 -25.703  1.00 44.91           C  
ATOM   3029  C   ASP A 386       3.627 -24.188 -24.500  1.00 44.91           C  
ATOM   3030  CB  ASP A 386       5.766 -25.234 -25.266  1.00 44.91           C  
ATOM   3031  O   ASP A 386       4.141 -23.969 -23.391  1.00 44.91           O  
ATOM   3032  CG  ASP A 386       5.516 -26.688 -24.906  1.00 44.91           C  
ATOM   3033  OD1 ASP A 386       4.379 -27.172 -25.078  1.00 44.91           O  
ATOM   3034  OD2 ASP A 386       6.469 -27.344 -24.453  1.00 44.91           O  
ATOM   3035  N   THR A 387       2.518 -23.484 -24.734  1.00 55.25           N  
ATOM   3036  CA  THR A 387       1.534 -23.250 -23.688  1.00 55.25           C  
ATOM   3037  C   THR A 387       1.341 -24.500 -22.828  1.00 55.25           C  
ATOM   3038  CB  THR A 387       0.180 -22.812 -24.266  1.00 55.25           C  
ATOM   3039  O   THR A 387       0.823 -24.422 -21.719  1.00 55.25           O  
ATOM   3040  CG2 THR A 387       0.184 -21.312 -24.609  1.00 55.25           C  
ATOM   3041  OG1 THR A 387      -0.083 -23.562 -25.453  1.00 55.25           O  
ATOM   3042  N   ASP A 388       1.779 -25.703 -23.297  1.00 65.31           N  
ATOM   3043  CA  ASP A 388       1.453 -26.938 -22.609  1.00 65.31           C  
ATOM   3044  C   ASP A 388       2.600 -27.375 -21.688  1.00 65.31           C  
ATOM   3045  CB  ASP A 388       1.121 -28.047 -23.594  1.00 65.31           C  
ATOM   3046  O   ASP A 388       2.570 -28.469 -21.125  1.00 65.31           O  
ATOM   3047  CG  ASP A 388      -0.335 -28.047 -24.031  1.00 65.31           C  
ATOM   3048  OD1 ASP A 388      -1.182 -27.469 -23.312  1.00 65.31           O  
ATOM   3049  OD2 ASP A 388      -0.639 -28.625 -25.094  1.00 65.31           O  
ATOM   3050  N   SER A 389       3.562 -26.531 -21.594  1.00 85.50           N  
ATOM   3051  CA  SER A 389       4.676 -27.016 -20.781  1.00 85.50           C  
ATOM   3052  C   SER A 389       4.625 -26.438 -19.375  1.00 85.50           C  
ATOM   3053  CB  SER A 389       6.012 -26.656 -21.438  1.00 85.50           C  
ATOM   3054  O   SER A 389       4.102 -25.344 -19.156  1.00 85.50           O  
ATOM   3055  OG  SER A 389       6.176 -25.250 -21.500  1.00 85.50           O  
ATOM   3056  N   TRP A 390       5.066 -27.297 -18.453  1.00 92.19           N  
ATOM   3057  CA  TRP A 390       5.188 -26.922 -17.047  1.00 92.19           C  
ATOM   3058  C   TRP A 390       6.582 -26.391 -16.750  1.00 92.19           C  
ATOM   3059  CB  TRP A 390       4.883 -28.125 -16.141  1.00 92.19           C  
ATOM   3060  O   TRP A 390       7.578 -26.922 -17.250  1.00 92.19           O  
ATOM   3061  CG  TRP A 390       3.443 -28.547 -16.156  1.00 92.19           C  
ATOM   3062  CD1 TRP A 390       2.799 -29.234 -17.141  1.00 92.19           C  
ATOM   3063  CD2 TRP A 390       2.471 -28.312 -15.133  1.00 92.19           C  
ATOM   3064  CE2 TRP A 390       1.256 -28.875 -15.570  1.00 92.19           C  
ATOM   3065  CE3 TRP A 390       2.508 -27.672 -13.891  1.00 92.19           C  
ATOM   3066  NE1 TRP A 390       1.483 -29.438 -16.797  1.00 92.19           N  
ATOM   3067  CH2 TRP A 390       0.152 -28.188 -13.594  1.00 92.19           C  
ATOM   3068  CZ2 TRP A 390       0.088 -28.828 -14.805  1.00 92.19           C  
ATOM   3069  CZ3 TRP A 390       1.345 -27.609 -13.133  1.00 92.19           C  
ATOM   3070  N   GLU A 391       6.676 -25.328 -16.078  1.00 93.50           N  
ATOM   3071  CA  GLU A 391       7.973 -24.797 -15.680  1.00 93.50           C  
ATOM   3072  C   GLU A 391       8.312 -25.188 -14.250  1.00 93.50           C  
ATOM   3073  CB  GLU A 391       7.996 -23.281 -15.836  1.00 93.50           C  
ATOM   3074  O   GLU A 391       7.480 -25.047 -13.344  1.00 93.50           O  
ATOM   3075  CG  GLU A 391       9.352 -22.641 -15.539  1.00 93.50           C  
ATOM   3076  CD  GLU A 391       9.391 -21.156 -15.836  1.00 93.50           C  
ATOM   3077  OE1 GLU A 391      10.320 -20.469 -15.344  1.00 93.50           O  
ATOM   3078  OE2 GLU A 391       8.500 -20.672 -16.562  1.00 93.50           O  
ATOM   3079  N   TYR A 392       9.516 -25.688 -14.039  1.00 92.44           N  
ATOM   3080  CA  TYR A 392      10.008 -26.000 -12.703  1.00 92.44           C  
ATOM   3081  C   TYR A 392      10.469 -24.734 -11.977  1.00 92.44           C  
ATOM   3082  CB  TYR A 392      11.156 -27.016 -12.773  1.00 92.44           C  
ATOM   3083  O   TYR A 392      11.234 -23.938 -12.531  1.00 92.44           O  
ATOM   3084  CG  TYR A 392      10.703 -28.406 -13.102  1.00 92.44           C  
ATOM   3085  CD1 TYR A 392      10.438 -29.344 -12.094  1.00 92.44           C  
ATOM   3086  CD2 TYR A 392      10.547 -28.812 -14.422  1.00 92.44           C  
ATOM   3087  CE1 TYR A 392      10.031 -30.625 -12.391  1.00 92.44           C  
ATOM   3088  CE2 TYR A 392      10.141 -30.109 -14.734  1.00 92.44           C  
ATOM   3089  OH  TYR A 392       9.477 -32.281 -14.016  1.00 92.44           O  
ATOM   3090  CZ  TYR A 392       9.883 -31.016 -13.711  1.00 92.44           C  
ATOM   3091  N   LEU A 393       9.945 -24.547 -10.820  1.00 89.81           N  
ATOM   3092  CA  LEU A 393      10.438 -23.469  -9.984  1.00 89.81           C  
ATOM   3093  C   LEU A 393      11.367 -23.984  -8.898  1.00 89.81           C  
ATOM   3094  CB  LEU A 393       9.273 -22.703  -9.352  1.00 89.81           C  
ATOM   3095  O   LEU A 393      11.164 -25.094  -8.383  1.00 89.81           O  
ATOM   3096  CG  LEU A 393       8.383 -21.906 -10.305  1.00 89.81           C  
ATOM   3097  CD1 LEU A 393       7.277 -21.188  -9.523  1.00 89.81           C  
ATOM   3098  CD2 LEU A 393       9.211 -20.906 -11.102  1.00 89.81           C  
ATOM   3099  N   ASP A 394      12.516 -23.344  -8.719  1.00 75.44           N  
ATOM   3100  CA  ASP A 394      13.469 -23.766  -7.695  1.00 75.44           C  
ATOM   3101  C   ASP A 394      13.359 -22.875  -6.453  1.00 75.44           C  
ATOM   3102  CB  ASP A 394      14.898 -23.719  -8.242  1.00 75.44           C  
ATOM   3103  O   ASP A 394      12.984 -21.703  -6.547  1.00 75.44           O  
ATOM   3104  CG  ASP A 394      15.133 -24.734  -9.352  1.00 75.44           C  
ATOM   3105  OD1 ASP A 394      14.539 -25.828  -9.320  1.00 75.44           O  
ATOM   3106  OD2 ASP A 394      15.922 -24.422 -10.273  1.00 75.44           O  
TER    3107      ASP A 394                                                      
ATOM   3108  N   MET B   1      -2.697 -14.508 -27.922  1.00 35.22           N  
ATOM   3109  CA  MET B   1      -2.314 -15.180 -26.672  1.00 35.22           C  
ATOM   3110  C   MET B   1      -3.373 -14.977 -25.594  1.00 35.22           C  
ATOM   3111  CB  MET B   1      -0.960 -14.664 -26.188  1.00 35.22           C  
ATOM   3112  O   MET B   1      -3.783 -13.844 -25.328  1.00 35.22           O  
ATOM   3113  CG  MET B   1       0.229 -15.312 -26.875  1.00 35.22           C  
ATOM   3114  SD  MET B   1       1.835 -14.734 -26.203  1.00 35.22           S  
ATOM   3115  CE  MET B   1       2.971 -15.812 -27.109  1.00 35.22           C  
ATOM   3116  N   SER B   2      -4.402 -15.852 -25.344  1.00 43.50           N  
ATOM   3117  CA  SER B   2      -5.566 -15.703 -24.469  1.00 43.50           C  
ATOM   3118  C   SER B   2      -5.184 -15.094 -23.141  1.00 43.50           C  
ATOM   3119  CB  SER B   2      -6.238 -17.062 -24.250  1.00 43.50           C  
ATOM   3120  O   SER B   2      -4.105 -15.367 -22.609  1.00 43.50           O  
ATOM   3121  OG  SER B   2      -7.262 -16.953 -23.281  1.00 43.50           O  
ATOM   3122  N   SER B   3      -5.605 -13.922 -22.750  1.00 52.56           N  
ATOM   3123  CA  SER B   3      -5.406 -13.211 -21.500  1.00 52.56           C  
ATOM   3124  C   SER B   3      -5.492 -14.164 -20.312  1.00 52.56           C  
ATOM   3125  CB  SER B   3      -6.438 -12.094 -21.344  1.00 52.56           C  
ATOM   3126  O   SER B   3      -6.461 -14.914 -20.172  1.00 52.56           O  
ATOM   3127  OG  SER B   3      -7.574 -12.562 -20.625  1.00 52.56           O  
ATOM   3128  N   ARG B   4      -4.387 -14.938 -19.891  1.00 66.00           N  
ATOM   3129  CA  ARG B   4      -4.266 -15.836 -18.750  1.00 66.00           C  
ATOM   3130  C   ARG B   4      -4.723 -15.156 -17.469  1.00 66.00           C  
ATOM   3131  CB  ARG B   4      -2.822 -16.328 -18.594  1.00 66.00           C  
ATOM   3132  O   ARG B   4      -3.928 -14.969 -16.531  1.00 66.00           O  
ATOM   3133  CG  ARG B   4      -2.350 -17.203 -19.750  1.00 66.00           C  
ATOM   3134  CD  ARG B   4      -0.937 -17.719 -19.516  1.00 66.00           C  
ATOM   3135  NE  ARG B   4      -0.472 -18.547 -20.625  1.00 66.00           N  
ATOM   3136  NH1 ARG B   4       1.729 -18.609 -19.922  1.00 66.00           N  
ATOM   3137  NH2 ARG B   4       1.097 -19.688 -21.844  1.00 66.00           N  
ATOM   3138  CZ  ARG B   4       0.784 -18.953 -20.797  1.00 66.00           C  
ATOM   3139  N   VAL B   5      -5.965 -14.727 -17.609  1.00 74.06           N  
ATOM   3140  CA  VAL B   5      -6.613 -14.062 -16.484  1.00 74.06           C  
ATOM   3141  C   VAL B   5      -7.254 -15.102 -15.578  1.00 74.06           C  
ATOM   3142  CB  VAL B   5      -7.676 -13.047 -16.969  1.00 74.06           C  
ATOM   3143  O   VAL B   5      -7.461 -16.250 -15.977  1.00 74.06           O  
ATOM   3144  CG1 VAL B   5      -8.305 -12.320 -15.781  1.00 74.06           C  
ATOM   3145  CG2 VAL B   5      -7.059 -12.047 -17.938  1.00 74.06           C  
ATOM   3146  N   ALA B   6      -7.398 -14.734 -14.383  1.00 81.25           N  
ATOM   3147  CA  ALA B   6      -7.934 -15.633 -13.359  1.00 81.25           C  
ATOM   3148  C   ALA B   6      -9.148 -16.406 -13.875  1.00 81.25           C  
ATOM   3149  CB  ALA B   6      -8.305 -14.844 -12.102  1.00 81.25           C  
ATOM   3150  O   ALA B   6     -10.086 -15.805 -14.414  1.00 81.25           O  
ATOM   3151  N   GLY B   7      -9.047 -17.656 -13.898  1.00 82.44           N  
ATOM   3152  CA  GLY B   7     -10.125 -18.531 -14.305  1.00 82.44           C  
ATOM   3153  C   GLY B   7     -10.008 -19.000 -15.742  1.00 82.44           C  
ATOM   3154  O   GLY B   7     -10.789 -19.844 -16.188  1.00 82.44           O  
ATOM   3155  N   SER B   8      -9.117 -18.578 -16.484  1.00 86.69           N  
ATOM   3156  CA  SER B   8      -8.984 -18.875 -17.906  1.00 86.69           C  
ATOM   3157  C   SER B   8      -8.609 -20.344 -18.125  1.00 86.69           C  
ATOM   3158  CB  SER B   8      -7.941 -17.969 -18.547  1.00 86.69           C  
ATOM   3159  O   SER B   8      -9.102 -20.984 -19.047  1.00 86.69           O  
ATOM   3160  OG  SER B   8      -6.645 -18.250 -18.062  1.00 86.69           O  
ATOM   3161  N   TYR B   9      -7.730 -20.922 -17.297  1.00 90.56           N  
ATOM   3162  CA  TYR B   9      -7.305 -22.312 -17.438  1.00 90.56           C  
ATOM   3163  C   TYR B   9      -8.484 -23.266 -17.281  1.00 90.56           C  
ATOM   3164  CB  TYR B   9      -6.211 -22.641 -16.422  1.00 90.56           C  
ATOM   3165  O   TYR B   9      -8.664 -24.172 -18.078  1.00 90.56           O  
ATOM   3166  CG  TYR B   9      -5.586 -24.000 -16.641  1.00 90.56           C  
ATOM   3167  CD1 TYR B   9      -5.957 -25.094 -15.844  1.00 90.56           C  
ATOM   3168  CD2 TYR B   9      -4.621 -24.203 -17.609  1.00 90.56           C  
ATOM   3169  CE1 TYR B   9      -5.387 -26.344 -16.031  1.00 90.56           C  
ATOM   3170  CE2 TYR B   9      -4.043 -25.453 -17.812  1.00 90.56           C  
ATOM   3171  OH  TYR B   9      -3.857 -27.750 -17.203  1.00 90.56           O  
ATOM   3172  CZ  TYR B   9      -4.430 -26.516 -17.016  1.00 90.56           C  
ATOM   3173  N   LYS B  10      -9.234 -23.031 -16.328  1.00 90.56           N  
ATOM   3174  CA  LYS B  10     -10.398 -23.875 -16.078  1.00 90.56           C  
ATOM   3175  C   LYS B  10     -11.438 -23.719 -17.188  1.00 90.56           C  
ATOM   3176  CB  LYS B  10     -11.031 -23.547 -14.727  1.00 90.56           C  
ATOM   3177  O   LYS B  10     -12.102 -24.688 -17.562  1.00 90.56           O  
ATOM   3178  CG  LYS B  10     -10.250 -24.078 -13.531  1.00 90.56           C  
ATOM   3179  CD  LYS B  10     -11.016 -23.891 -12.234  1.00 90.56           C  
ATOM   3180  CE  LYS B  10     -10.227 -24.406 -11.039  1.00 90.56           C  
ATOM   3181  NZ  LYS B  10     -10.984 -24.234  -9.758  1.00 90.56           N  
ATOM   3182  N   LYS B  11     -11.586 -22.531 -17.688  1.00 90.69           N  
ATOM   3183  CA  LYS B  11     -12.531 -22.281 -18.781  1.00 90.69           C  
ATOM   3184  C   LYS B  11     -12.070 -22.953 -20.078  1.00 90.69           C  
ATOM   3185  CB  LYS B  11     -12.727 -20.781 -19.000  1.00 90.69           C  
ATOM   3186  O   LYS B  11     -12.891 -23.438 -20.844  1.00 90.69           O  
ATOM   3187  CG  LYS B  11     -13.547 -20.109 -17.906  1.00 90.69           C  
ATOM   3188  CD  LYS B  11     -13.719 -18.609 -18.188  1.00 90.69           C  
ATOM   3189  CE  LYS B  11     -14.422 -17.906 -17.031  1.00 90.69           C  
ATOM   3190  NZ  LYS B  11     -14.500 -16.438 -17.266  1.00 90.69           N  
ATOM   3191  N   ALA B  12     -10.820 -23.062 -20.234  1.00 90.50           N  
ATOM   3192  CA  ALA B  12     -10.250 -23.547 -21.484  1.00 90.50           C  
ATOM   3193  C   ALA B  12     -10.117 -25.062 -21.469  1.00 90.50           C  
ATOM   3194  CB  ALA B  12      -8.898 -22.891 -21.750  1.00 90.50           C  
ATOM   3195  O   ALA B  12      -9.969 -25.703 -22.516  1.00 90.50           O  
ATOM   3196  N   HIS B  13     -10.078 -25.625 -20.281  1.00 91.12           N  
ATOM   3197  CA  HIS B  13      -9.883 -27.078 -20.141  1.00 91.12           C  
ATOM   3198  C   HIS B  13     -10.984 -27.703 -19.297  1.00 91.12           C  
ATOM   3199  CB  HIS B  13      -8.516 -27.375 -19.531  1.00 91.12           C  
ATOM   3200  O   HIS B  13     -11.250 -27.250 -18.172  1.00 91.12           O  
ATOM   3201  CG  HIS B  13      -7.375 -26.766 -20.281  1.00 91.12           C  
ATOM   3202  CD2 HIS B  13      -6.535 -27.297 -21.203  1.00 91.12           C  
ATOM   3203  ND1 HIS B  13      -6.992 -25.453 -20.125  1.00 91.12           N  
ATOM   3204  CE1 HIS B  13      -5.961 -25.203 -20.922  1.00 91.12           C  
ATOM   3205  NE2 HIS B  13      -5.668 -26.297 -21.578  1.00 91.12           N  
ATOM   3206  N   THR B  14     -11.539 -28.750 -19.859  1.00 93.19           N  
ATOM   3207  CA  THR B  14     -12.570 -29.469 -19.109  1.00 93.19           C  
ATOM   3208  C   THR B  14     -11.984 -30.125 -17.859  1.00 93.19           C  
ATOM   3209  CB  THR B  14     -13.258 -30.531 -19.984  1.00 93.19           C  
ATOM   3210  O   THR B  14     -10.766 -30.281 -17.750  1.00 93.19           O  
ATOM   3211  CG2 THR B  14     -13.789 -29.938 -21.266  1.00 93.19           C  
ATOM   3212  OG1 THR B  14     -12.305 -31.562 -20.297  1.00 93.19           O  
ATOM   3213  N   LEU B  15     -12.867 -30.438 -16.953  1.00 94.50           N  
ATOM   3214  CA  LEU B  15     -12.422 -31.094 -15.734  1.00 94.50           C  
ATOM   3215  C   LEU B  15     -11.711 -32.406 -16.031  1.00 94.50           C  
ATOM   3216  CB  LEU B  15     -13.609 -31.344 -14.797  1.00 94.50           C  
ATOM   3217  O   LEU B  15     -10.672 -32.719 -15.445  1.00 94.50           O  
ATOM   3218  CG  LEU B  15     -13.305 -32.125 -13.516  1.00 94.50           C  
ATOM   3219  CD1 LEU B  15     -12.258 -31.391 -12.680  1.00 94.50           C  
ATOM   3220  CD2 LEU B  15     -14.578 -32.344 -12.711  1.00 94.50           C  
ATOM   3221  N   GLU B  16     -12.250 -33.125 -16.953  1.00 93.50           N  
ATOM   3222  CA  GLU B  16     -11.656 -34.406 -17.344  1.00 93.50           C  
ATOM   3223  C   GLU B  16     -10.250 -34.219 -17.891  1.00 93.50           C  
ATOM   3224  CB  GLU B  16     -12.531 -35.125 -18.375  1.00 93.50           C  
ATOM   3225  O   GLU B  16      -9.328 -34.969 -17.547  1.00 93.50           O  
ATOM   3226  CG  GLU B  16     -13.844 -35.656 -17.797  1.00 93.50           C  
ATOM   3227  CD  GLU B  16     -14.781 -36.188 -18.875  1.00 93.50           C  
ATOM   3228  OE1 GLU B  16     -15.930 -36.594 -18.531  1.00 93.50           O  
ATOM   3229  OE2 GLU B  16     -14.383 -36.250 -20.047  1.00 93.50           O  
ATOM   3230  N   ALA B  17     -10.125 -33.281 -18.734  1.00 92.12           N  
ATOM   3231  CA  ALA B  17      -8.820 -32.969 -19.312  1.00 92.12           C  
ATOM   3232  C   ALA B  17      -7.824 -32.562 -18.234  1.00 92.12           C  
ATOM   3233  CB  ALA B  17      -8.945 -31.891 -20.375  1.00 92.12           C  
ATOM   3234  O   ALA B  17      -6.668 -32.969 -18.250  1.00 92.12           O  
ATOM   3235  N   ARG B  18      -8.289 -31.750 -17.281  1.00 94.31           N  
ATOM   3236  CA  ARG B  18      -7.426 -31.297 -16.203  1.00 94.31           C  
ATOM   3237  C   ARG B  18      -6.992 -32.438 -15.312  1.00 94.31           C  
ATOM   3238  CB  ARG B  18      -8.133 -30.219 -15.367  1.00 94.31           C  
ATOM   3239  O   ARG B  18      -5.828 -32.531 -14.914  1.00 94.31           O  
ATOM   3240  CG  ARG B  18      -8.391 -28.922 -16.125  1.00 94.31           C  
ATOM   3241  CD  ARG B  18      -8.906 -27.828 -15.195  1.00 94.31           C  
ATOM   3242  NE  ARG B  18     -10.242 -28.125 -14.695  1.00 94.31           N  
ATOM   3243  NH1 ARG B  18      -9.867 -27.297 -12.578  1.00 94.31           N  
ATOM   3244  NH2 ARG B  18     -11.906 -28.188 -13.117  1.00 94.31           N  
ATOM   3245  CZ  ARG B  18     -10.672 -27.875 -13.461  1.00 94.31           C  
ATOM   3246  N   LEU B  19      -7.867 -33.375 -15.070  1.00 94.62           N  
ATOM   3247  CA  LEU B  19      -7.551 -34.531 -14.250  1.00 94.62           C  
ATOM   3248  C   LEU B  19      -6.512 -35.406 -14.938  1.00 94.62           C  
ATOM   3249  CB  LEU B  19      -8.820 -35.344 -13.969  1.00 94.62           C  
ATOM   3250  O   LEU B  19      -5.574 -35.875 -14.289  1.00 94.62           O  
ATOM   3251  CG  LEU B  19      -9.781 -34.750 -12.930  1.00 94.62           C  
ATOM   3252  CD1 LEU B  19     -11.109 -35.500 -12.969  1.00 94.62           C  
ATOM   3253  CD2 LEU B  19      -9.164 -34.812 -11.539  1.00 94.62           C  
ATOM   3254  N   ARG B  20      -6.742 -35.562 -16.172  1.00 92.00           N  
ATOM   3255  CA  ARG B  20      -5.793 -36.375 -16.938  1.00 92.00           C  
ATOM   3256  C   ARG B  20      -4.406 -35.750 -16.938  1.00 92.00           C  
ATOM   3257  CB  ARG B  20      -6.281 -36.562 -18.375  1.00 92.00           C  
ATOM   3258  O   ARG B  20      -3.404 -36.438 -16.734  1.00 92.00           O  
ATOM   3259  CG  ARG B  20      -7.328 -37.656 -18.531  1.00 92.00           C  
ATOM   3260  CD  ARG B  20      -7.652 -37.938 -20.000  1.00 92.00           C  
ATOM   3261  NE  ARG B  20      -8.750 -37.094 -20.469  1.00 92.00           N  
ATOM   3262  NH1 ARG B  20      -8.242 -37.312 -22.703  1.00 92.00           N  
ATOM   3263  NH2 ARG B  20     -10.031 -36.031 -22.062  1.00 92.00           N  
ATOM   3264  CZ  ARG B  20      -9.008 -36.812 -21.750  1.00 92.00           C  
ATOM   3265  N   ASP B  21      -4.371 -34.469 -17.203  1.00 91.31           N  
ATOM   3266  CA  ASP B  21      -3.109 -33.750 -17.203  1.00 91.31           C  
ATOM   3267  C   ASP B  21      -2.428 -33.812 -15.844  1.00 91.31           C  
ATOM   3268  CB  ASP B  21      -3.336 -32.281 -17.594  1.00 91.31           C  
ATOM   3269  O   ASP B  21      -1.215 -34.031 -15.758  1.00 91.31           O  
ATOM   3270  CG  ASP B  21      -3.529 -32.094 -19.094  1.00 91.31           C  
ATOM   3271  OD1 ASP B  21      -3.393 -33.062 -19.859  1.00 91.31           O  
ATOM   3272  OD2 ASP B  21      -3.820 -30.953 -19.516  1.00 91.31           O  
ATOM   3273  N   ALA B  22      -3.203 -33.688 -14.805  1.00 94.06           N  
ATOM   3274  CA  ALA B  22      -2.660 -33.750 -13.445  1.00 94.06           C  
ATOM   3275  C   ALA B  22      -2.021 -35.094 -13.172  1.00 94.06           C  
ATOM   3276  CB  ALA B  22      -3.754 -33.469 -12.422  1.00 94.06           C  
ATOM   3277  O   ALA B  22      -0.938 -35.188 -12.586  1.00 94.06           O  
ATOM   3278  N   GLU B  23      -2.684 -36.125 -13.633  1.00 93.31           N  
ATOM   3279  CA  GLU B  23      -2.172 -37.500 -13.422  1.00 93.31           C  
ATOM   3280  C   GLU B  23      -0.849 -37.688 -14.148  1.00 93.31           C  
ATOM   3281  CB  GLU B  23      -3.197 -38.531 -13.883  1.00 93.31           C  
ATOM   3282  O   GLU B  23       0.108 -38.219 -13.578  1.00 93.31           O  
ATOM   3283  CG  GLU B  23      -2.838 -39.969 -13.500  1.00 93.31           C  
ATOM   3284  CD  GLU B  23      -3.924 -40.969 -13.844  1.00 93.31           C  
ATOM   3285  OE1 GLU B  23      -3.814 -42.156 -13.430  1.00 93.31           O  
ATOM   3286  OE2 GLU B  23      -4.891 -40.562 -14.531  1.00 93.31           O  
ATOM   3287  N   LYS B  24      -0.834 -37.250 -15.344  1.00 91.50           N  
ATOM   3288  CA  LYS B  24       0.370 -37.406 -16.156  1.00 91.50           C  
ATOM   3289  C   LYS B  24       1.546 -36.625 -15.547  1.00 91.50           C  
ATOM   3290  CB  LYS B  24       0.122 -36.906 -17.594  1.00 91.50           C  
ATOM   3291  O   LYS B  24       2.662 -37.156 -15.484  1.00 91.50           O  
ATOM   3292  CG  LYS B  24      -0.780 -37.844 -18.406  1.00 91.50           C  
ATOM   3293  CD  LYS B  24      -0.947 -37.344 -19.828  1.00 91.50           C  
ATOM   3294  CE  LYS B  24      -1.878 -38.219 -20.625  1.00 91.50           C  
ATOM   3295  NZ  LYS B  24      -2.107 -37.688 -22.016  1.00 91.50           N  
ATOM   3296  N   VAL B  25       1.291 -35.500 -15.102  1.00 92.69           N  
ATOM   3297  CA  VAL B  25       2.359 -34.656 -14.562  1.00 92.69           C  
ATOM   3298  C   VAL B  25       2.812 -35.188 -13.211  1.00 92.69           C  
ATOM   3299  CB  VAL B  25       1.914 -33.188 -14.430  1.00 92.69           C  
ATOM   3300  O   VAL B  25       4.008 -35.188 -12.906  1.00 92.69           O  
ATOM   3301  CG1 VAL B  25       3.021 -32.344 -13.797  1.00 92.69           C  
ATOM   3302  CG2 VAL B  25       1.516 -32.625 -15.789  1.00 92.69           C  
ATOM   3303  N   ARG B  26       1.865 -35.688 -12.461  1.00 93.62           N  
ATOM   3304  CA  ARG B  26       2.199 -36.250 -11.148  1.00 93.62           C  
ATOM   3305  C   ARG B  26       3.107 -37.469 -11.281  1.00 93.62           C  
ATOM   3306  CB  ARG B  26       0.930 -36.625 -10.383  1.00 93.62           C  
ATOM   3307  O   ARG B  26       3.980 -37.688 -10.438  1.00 93.62           O  
ATOM   3308  CG  ARG B  26       1.148 -36.812  -8.891  1.00 93.62           C  
ATOM   3309  CD  ARG B  26      -0.157 -37.125  -8.164  1.00 93.62           C  
ATOM   3310  NE  ARG B  26      -1.021 -35.938  -8.117  1.00 93.62           N  
ATOM   3311  NH1 ARG B  26      -2.963 -37.094  -8.609  1.00 93.62           N  
ATOM   3312  NH2 ARG B  26      -3.023 -34.812  -8.258  1.00 93.62           N  
ATOM   3313  CZ  ARG B  26      -2.334 -35.969  -8.328  1.00 93.62           C  
ATOM   3314  N   GLU B  27       2.900 -38.156 -12.297  1.00 92.31           N  
ATOM   3315  CA  GLU B  27       3.734 -39.312 -12.539  1.00 92.31           C  
ATOM   3316  C   GLU B  27       5.168 -38.938 -12.867  1.00 92.31           C  
ATOM   3317  CB  GLU B  27       3.152 -40.188 -13.672  1.00 92.31           C  
ATOM   3318  O   GLU B  27       6.117 -39.594 -12.445  1.00 92.31           O  
ATOM   3319  CG  GLU B  27       1.948 -41.000 -13.258  1.00 92.31           C  
ATOM   3320  CD  GLU B  27       1.393 -41.875 -14.391  1.00 92.31           C  
ATOM   3321  OE1 GLU B  27       0.382 -42.562 -14.180  1.00 92.31           O  
ATOM   3322  OE2 GLU B  27       1.973 -41.812 -15.500  1.00 92.31           O  
ATOM   3323  N   ARG B  28       5.332 -37.875 -13.555  1.00 91.38           N  
ATOM   3324  CA  ARG B  28       6.641 -37.438 -14.023  1.00 91.38           C  
ATOM   3325  C   ARG B  28       7.352 -36.594 -12.977  1.00 91.38           C  
ATOM   3326  CB  ARG B  28       6.512 -36.656 -15.336  1.00 91.38           C  
ATOM   3327  O   ARG B  28       8.586 -36.562 -12.922  1.00 91.38           O  
ATOM   3328  CG  ARG B  28       6.070 -37.500 -16.516  1.00 91.38           C  
ATOM   3329  CD  ARG B  28       6.082 -36.688 -17.812  1.00 91.38           C  
ATOM   3330  NE  ARG B  28       5.656 -37.500 -18.953  1.00 91.38           N  
ATOM   3331  NH1 ARG B  28       5.977 -35.844 -20.516  1.00 91.38           N  
ATOM   3332  NH2 ARG B  28       5.215 -37.906 -21.172  1.00 91.38           N  
ATOM   3333  CZ  ARG B  28       5.617 -37.094 -20.203  1.00 91.38           C  
ATOM   3334  N   ALA B  29       6.617 -35.875 -12.156  1.00 93.44           N  
ATOM   3335  CA  ALA B  29       7.164 -35.031 -11.102  1.00 93.44           C  
ATOM   3336  C   ALA B  29       6.395 -35.188  -9.797  1.00 93.44           C  
ATOM   3337  CB  ALA B  29       7.141 -33.562 -11.547  1.00 93.44           C  
ATOM   3338  O   ALA B  29       5.766 -34.250  -9.312  1.00 93.44           O  
ATOM   3339  N   PRO B  30       6.562 -36.312  -9.141  1.00 92.88           N  
ATOM   3340  CA  PRO B  30       5.766 -36.625  -7.953  1.00 92.88           C  
ATOM   3341  C   PRO B  30       6.164 -35.781  -6.742  1.00 92.88           C  
ATOM   3342  CB  PRO B  30       6.059 -38.125  -7.711  1.00 92.88           C  
ATOM   3343  O   PRO B  30       5.395 -35.688  -5.785  1.00 92.88           O  
ATOM   3344  CG  PRO B  30       7.379 -38.344  -8.375  1.00 92.88           C  
ATOM   3345  CD  PRO B  30       7.488 -37.438  -9.562  1.00 92.88           C  
ATOM   3346  N   ASP B  31       7.352 -35.156  -6.770  1.00 94.50           N  
ATOM   3347  CA  ASP B  31       7.848 -34.438  -5.609  1.00 94.50           C  
ATOM   3348  C   ASP B  31       7.500 -32.969  -5.703  1.00 94.50           C  
ATOM   3349  CB  ASP B  31       9.359 -34.625  -5.465  1.00 94.50           C  
ATOM   3350  O   ASP B  31       7.918 -32.156  -4.859  1.00 94.50           O  
ATOM   3351  CG  ASP B  31      10.125 -34.188  -6.703  1.00 94.50           C  
ATOM   3352  OD1 ASP B  31       9.648 -34.438  -7.832  1.00 94.50           O  
ATOM   3353  OD2 ASP B  31      11.227 -33.625  -6.551  1.00 94.50           O  
ATOM   3354  N   ARG B  32       6.707 -32.625  -6.738  1.00 96.25           N  
ATOM   3355  CA  ARG B  32       6.379 -31.219  -6.957  1.00 96.25           C  
ATOM   3356  C   ARG B  32       4.883 -30.969  -6.801  1.00 96.25           C  
ATOM   3357  CB  ARG B  32       6.844 -30.766  -8.344  1.00 96.25           C  
ATOM   3358  O   ARG B  32       4.082 -31.891  -6.938  1.00 96.25           O  
ATOM   3359  CG  ARG B  32       8.336 -30.938  -8.578  1.00 96.25           C  
ATOM   3360  CD  ARG B  32       9.156 -29.969  -7.730  1.00 96.25           C  
ATOM   3361  NE  ARG B  32      10.578 -30.047  -8.047  1.00 96.25           N  
ATOM   3362  NH1 ARG B  32      11.188 -28.281  -6.684  1.00 96.25           N  
ATOM   3363  NH2 ARG B  32      12.781 -29.406  -7.898  1.00 96.25           N  
ATOM   3364  CZ  ARG B  32      11.508 -29.250  -7.539  1.00 96.25           C  
ATOM   3365  N   ILE B  33       4.590 -29.797  -6.422  1.00 96.62           N  
ATOM   3366  CA  ILE B  33       3.197 -29.359  -6.375  1.00 96.62           C  
ATOM   3367  C   ILE B  33       2.818 -28.688  -7.695  1.00 96.62           C  
ATOM   3368  CB  ILE B  33       2.945 -28.391  -5.195  1.00 96.62           C  
ATOM   3369  O   ILE B  33       3.607 -27.938  -8.266  1.00 96.62           O  
ATOM   3370  CG1 ILE B  33       3.408 -29.031  -3.879  1.00 96.62           C  
ATOM   3371  CG2 ILE B  33       1.468 -28.000  -5.125  1.00 96.62           C  
ATOM   3372  CD1 ILE B  33       3.521 -28.047  -2.725  1.00 96.62           C  
ATOM   3373  N   LEU B  34       1.624 -29.031  -8.188  1.00 96.38           N  
ATOM   3374  CA  LEU B  34       1.123 -28.500  -9.453  1.00 96.38           C  
ATOM   3375  C   LEU B  34       0.359 -27.203  -9.227  1.00 96.38           C  
ATOM   3376  CB  LEU B  34       0.220 -29.531 -10.141  1.00 96.38           C  
ATOM   3377  O   LEU B  34      -0.741 -27.203  -8.672  1.00 96.38           O  
ATOM   3378  CG  LEU B  34       0.841 -30.891 -10.430  1.00 96.38           C  
ATOM   3379  CD1 LEU B  34      -0.189 -32.000 -10.211  1.00 96.38           C  
ATOM   3380  CD2 LEU B  34       1.396 -30.938 -11.852  1.00 96.38           C  
ATOM   3381  N   VAL B  35       0.965 -26.125  -9.750  1.00 97.12           N  
ATOM   3382  CA  VAL B  35       0.383 -24.828  -9.484  1.00 97.12           C  
ATOM   3383  C   VAL B  35       0.022 -24.141 -10.797  1.00 97.12           C  
ATOM   3384  CB  VAL B  35       1.346 -23.938  -8.664  1.00 97.12           C  
ATOM   3385  O   VAL B  35       0.843 -24.062 -11.719  1.00 97.12           O  
ATOM   3386  CG1 VAL B  35       0.740 -22.547  -8.445  1.00 97.12           C  
ATOM   3387  CG2 VAL B  35       1.680 -24.594  -7.328  1.00 97.12           C  
ATOM   3388  N   ILE B  36      -1.248 -23.750 -10.930  1.00 96.31           N  
ATOM   3389  CA  ILE B  36      -1.681 -22.875 -12.008  1.00 96.31           C  
ATOM   3390  C   ILE B  36      -1.698 -21.422 -11.531  1.00 96.31           C  
ATOM   3391  CB  ILE B  36      -3.074 -23.281 -12.539  1.00 96.31           C  
ATOM   3392  O   ILE B  36      -2.430 -21.078 -10.602  1.00 96.31           O  
ATOM   3393  CG1 ILE B  36      -3.078 -24.750 -12.953  1.00 96.31           C  
ATOM   3394  CG2 ILE B  36      -3.490 -22.375 -13.711  1.00 96.31           C  
ATOM   3395  CD1 ILE B  36      -2.141 -25.078 -14.109  1.00 96.31           C  
ATOM   3396  N   CYS B  37      -0.868 -20.562 -12.109  1.00 95.88           N  
ATOM   3397  CA  CYS B  37      -0.720 -19.172 -11.719  1.00 95.88           C  
ATOM   3398  C   CYS B  37      -1.226 -18.234 -12.805  1.00 95.88           C  
ATOM   3399  CB  CYS B  37       0.741 -18.859 -11.398  1.00 95.88           C  
ATOM   3400  O   CYS B  37      -0.649 -18.172 -13.898  1.00 95.88           O  
ATOM   3401  SG  CYS B  37       0.998 -17.203 -10.719  1.00 95.88           S  
ATOM   3402  N   GLU B  38      -2.273 -17.500 -12.461  1.00 94.94           N  
ATOM   3403  CA  GLU B  38      -2.910 -16.625 -13.445  1.00 94.94           C  
ATOM   3404  C   GLU B  38      -2.965 -15.188 -12.945  1.00 94.94           C  
ATOM   3405  CB  GLU B  38      -4.320 -17.125 -13.773  1.00 94.94           C  
ATOM   3406  O   GLU B  38      -2.930 -14.938 -11.734  1.00 94.94           O  
ATOM   3407  CG  GLU B  38      -4.352 -18.500 -14.406  1.00 94.94           C  
ATOM   3408  CD  GLU B  38      -5.758 -19.000 -14.703  1.00 94.94           C  
ATOM   3409  OE1 GLU B  38      -5.973 -19.609 -15.773  1.00 94.94           O  
ATOM   3410  OE2 GLU B  38      -6.656 -18.766 -13.867  1.00 94.94           O  
ATOM   3411  N   LYS B  39      -3.031 -14.305 -13.836  1.00 94.06           N  
ATOM   3412  CA  LYS B  39      -3.100 -12.883 -13.508  1.00 94.06           C  
ATOM   3413  C   LYS B  39      -4.516 -12.477 -13.102  1.00 94.06           C  
ATOM   3414  CB  LYS B  39      -2.629 -12.031 -14.688  1.00 94.06           C  
ATOM   3415  O   LYS B  39      -5.488 -12.922 -13.711  1.00 94.06           O  
ATOM   3416  CG  LYS B  39      -2.480 -10.555 -14.367  1.00 94.06           C  
ATOM   3417  CD  LYS B  39      -1.846  -9.789 -15.523  1.00 94.06           C  
ATOM   3418  CE  LYS B  39      -2.828  -9.594 -16.672  1.00 94.06           C  
ATOM   3419  NZ  LYS B  39      -2.318  -8.609 -17.672  1.00 94.06           N  
ATOM   3420  N   ALA B  40      -4.617 -11.633 -12.062  1.00 92.06           N  
ATOM   3421  CA  ALA B  40      -5.922 -11.086 -11.703  1.00 92.06           C  
ATOM   3422  C   ALA B  40      -6.492 -10.234 -12.836  1.00 92.06           C  
ATOM   3423  CB  ALA B  40      -5.820 -10.258 -10.422  1.00 92.06           C  
ATOM   3424  O   ALA B  40      -5.746  -9.562 -13.555  1.00 92.06           O  
ATOM   3425  N   GLU B  41      -7.809 -10.133 -12.906  1.00 87.38           N  
ATOM   3426  CA  GLU B  41      -8.453  -9.352 -13.953  1.00 87.38           C  
ATOM   3427  C   GLU B  41      -8.125  -7.867 -13.820  1.00 87.38           C  
ATOM   3428  CB  GLU B  41      -9.969  -9.555 -13.922  1.00 87.38           C  
ATOM   3429  O   GLU B  41      -8.148  -7.316 -12.719  1.00 87.38           O  
ATOM   3430  CG  GLU B  41     -10.680  -9.125 -15.203  1.00 87.38           C  
ATOM   3431  CD  GLU B  41     -12.156  -9.484 -15.219  1.00 87.38           C  
ATOM   3432  OE1 GLU B  41     -12.820  -9.266 -16.250  1.00 87.38           O  
ATOM   3433  OE2 GLU B  41     -12.648  -9.992 -14.188  1.00 87.38           O  
ATOM   3434  N   ASN B  42      -7.707  -7.211 -14.836  1.00 82.75           N  
ATOM   3435  CA  ASN B  42      -7.438  -5.781 -14.914  1.00 82.75           C  
ATOM   3436  C   ASN B  42      -6.250  -5.379 -14.047  1.00 82.75           C  
ATOM   3437  CB  ASN B  42      -8.680  -4.977 -14.516  1.00 82.75           C  
ATOM   3438  O   ASN B  42      -6.145  -4.230 -13.617  1.00 82.75           O  
ATOM   3439  CG  ASN B  42      -9.852  -5.211 -15.453  1.00 82.75           C  
ATOM   3440  ND2 ASN B  42     -11.055  -5.266 -14.898  1.00 82.75           N  
ATOM   3441  OD1 ASN B  42      -9.672  -5.344 -16.672  1.00 82.75           O  
ATOM   3442  N   SER B  43      -5.422  -6.320 -13.688  1.00 87.69           N  
ATOM   3443  CA  SER B  43      -4.219  -5.988 -12.938  1.00 87.69           C  
ATOM   3444  C   SER B  43      -3.193  -5.281 -13.820  1.00 87.69           C  
ATOM   3445  CB  SER B  43      -3.600  -7.246 -12.328  1.00 87.69           C  
ATOM   3446  O   SER B  43      -2.977  -5.672 -14.969  1.00 87.69           O  
ATOM   3447  OG  SER B  43      -2.369  -6.945 -11.695  1.00 87.69           O  
ATOM   3448  N   PRO B  44      -2.574  -4.184 -13.328  1.00 86.75           N  
ATOM   3449  CA  PRO B  44      -1.605  -3.422 -14.117  1.00 86.75           C  
ATOM   3450  C   PRO B  44      -0.222  -4.066 -14.133  1.00 86.75           C  
ATOM   3451  CB  PRO B  44      -1.564  -2.064 -13.414  1.00 86.75           C  
ATOM   3452  O   PRO B  44       0.779  -3.398 -13.867  1.00 86.75           O  
ATOM   3453  CG  PRO B  44      -1.823  -2.371 -11.977  1.00 86.75           C  
ATOM   3454  CD  PRO B  44      -2.740  -3.559 -11.898  1.00 86.75           C  
ATOM   3455  N   VAL B  45      -0.116  -5.383 -14.250  1.00 89.75           N  
ATOM   3456  CA  VAL B  45       1.161  -6.082 -14.344  1.00 89.75           C  
ATOM   3457  C   VAL B  45       1.216  -6.895 -15.633  1.00 89.75           C  
ATOM   3458  CB  VAL B  45       1.389  -7.004 -13.125  1.00 89.75           C  
ATOM   3459  O   VAL B  45       0.177  -7.254 -16.188  1.00 89.75           O  
ATOM   3460  CG1 VAL B  45       1.589  -6.180 -11.852  1.00 89.75           C  
ATOM   3461  CG2 VAL B  45       0.217  -7.969 -12.961  1.00 89.75           C  
ATOM   3462  N   PRO B  46       2.363  -7.062 -16.109  1.00 90.50           N  
ATOM   3463  CA  PRO B  46       2.494  -7.844 -17.344  1.00 90.50           C  
ATOM   3464  C   PRO B  46       2.064  -9.297 -17.172  1.00 90.50           C  
ATOM   3465  CB  PRO B  46       3.988  -7.750 -17.672  1.00 90.50           C  
ATOM   3466  O   PRO B  46       2.041  -9.805 -16.047  1.00 90.50           O  
ATOM   3467  CG  PRO B  46       4.457  -6.531 -16.938  1.00 90.50           C  
ATOM   3468  CD  PRO B  46       3.627  -6.359 -15.703  1.00 90.50           C  
ATOM   3469  N   ASP B  47       1.791  -9.898 -18.297  1.00 90.88           N  
ATOM   3470  CA  ASP B  47       1.396 -11.305 -18.297  1.00 90.88           C  
ATOM   3471  C   ASP B  47       2.611 -12.219 -18.125  1.00 90.88           C  
ATOM   3472  CB  ASP B  47       0.644 -11.648 -19.578  1.00 90.88           C  
ATOM   3473  O   ASP B  47       3.705 -11.891 -18.594  1.00 90.88           O  
ATOM   3474  CG  ASP B  47      -0.709 -10.969 -19.672  1.00 90.88           C  
ATOM   3475  OD1 ASP B  47      -1.346 -10.719 -18.625  1.00 90.88           O  
ATOM   3476  OD2 ASP B  47      -1.146 -10.680 -20.812  1.00 90.88           O  
ATOM   3477  N   LEU B  48       2.404 -13.328 -17.500  1.00 90.69           N  
ATOM   3478  CA  LEU B  48       3.396 -14.398 -17.469  1.00 90.69           C  
ATOM   3479  C   LEU B  48       3.422 -15.148 -18.797  1.00 90.69           C  
ATOM   3480  CB  LEU B  48       3.105 -15.367 -16.312  1.00 90.69           C  
ATOM   3481  O   LEU B  48       2.387 -15.305 -19.438  1.00 90.69           O  
ATOM   3482  CG  LEU B  48       3.426 -14.867 -14.906  1.00 90.69           C  
ATOM   3483  CD1 LEU B  48       2.797 -15.781 -13.867  1.00 90.69           C  
ATOM   3484  CD2 LEU B  48       4.934 -14.773 -14.703  1.00 90.69           C  
ATOM   3485  N   ASP B  49       4.566 -15.562 -19.172  1.00 87.62           N  
ATOM   3486  CA  ASP B  49       4.676 -16.375 -20.391  1.00 87.62           C  
ATOM   3487  C   ASP B  49       4.105 -17.766 -20.172  1.00 87.62           C  
ATOM   3488  CB  ASP B  49       6.133 -16.453 -20.844  1.00 87.62           C  
ATOM   3489  O   ASP B  49       3.572 -18.375 -21.094  1.00 87.62           O  
ATOM   3490  CG  ASP B  49       7.066 -16.953 -19.750  1.00 87.62           C  
ATOM   3491  OD1 ASP B  49       6.801 -16.688 -18.562  1.00 87.62           O  
ATOM   3492  OD2 ASP B  49       8.086 -17.594 -20.094  1.00 87.62           O  
ATOM   3493  N   LYS B  50       4.266 -18.266 -18.953  1.00 89.00           N  
ATOM   3494  CA  LYS B  50       3.715 -19.562 -18.578  1.00 89.00           C  
ATOM   3495  C   LYS B  50       2.832 -19.438 -17.328  1.00 89.00           C  
ATOM   3496  CB  LYS B  50       4.836 -20.578 -18.312  1.00 89.00           C  
ATOM   3497  O   LYS B  50       3.090 -18.609 -16.469  1.00 89.00           O  
ATOM   3498  CG  LYS B  50       5.676 -20.891 -19.547  1.00 89.00           C  
ATOM   3499  CD  LYS B  50       6.637 -22.031 -19.281  1.00 89.00           C  
ATOM   3500  CE  LYS B  50       7.461 -22.375 -20.531  1.00 89.00           C  
ATOM   3501  NZ  LYS B  50       7.949 -23.781 -20.500  1.00 89.00           N  
ATOM   3502  N   SER B  51       1.835 -20.328 -17.328  1.00 92.94           N  
ATOM   3503  CA  SER B  51       0.925 -20.281 -16.188  1.00 92.94           C  
ATOM   3504  C   SER B  51       1.017 -21.547 -15.352  1.00 92.94           C  
ATOM   3505  CB  SER B  51      -0.515 -20.078 -16.672  1.00 92.94           C  
ATOM   3506  O   SER B  51       0.454 -21.609 -14.258  1.00 92.94           O  
ATOM   3507  OG  SER B  51      -0.921 -21.125 -17.516  1.00 92.94           O  
ATOM   3508  N   LYS B  52       1.653 -22.547 -15.875  1.00 94.62           N  
ATOM   3509  CA  LYS B  52       1.742 -23.828 -15.195  1.00 94.62           C  
ATOM   3510  C   LYS B  52       3.117 -24.031 -14.562  1.00 94.62           C  
ATOM   3511  CB  LYS B  52       1.449 -24.969 -16.172  1.00 94.62           C  
ATOM   3512  O   LYS B  52       4.133 -24.031 -15.258  1.00 94.62           O  
ATOM   3513  CG  LYS B  52       0.099 -24.875 -16.859  1.00 94.62           C  
ATOM   3514  CD  LYS B  52      -0.151 -26.062 -17.781  1.00 94.62           C  
ATOM   3515  CE  LYS B  52       0.764 -26.016 -19.000  1.00 94.62           C  
ATOM   3516  NZ  LYS B  52       0.489 -27.156 -19.938  1.00 94.62           N  
ATOM   3517  N   PHE B  53       3.125 -24.297 -13.242  1.00 96.06           N  
ATOM   3518  CA  PHE B  53       4.395 -24.375 -12.523  1.00 96.06           C  
ATOM   3519  C   PHE B  53       4.473 -25.641 -11.680  1.00 96.06           C  
ATOM   3520  CB  PHE B  53       4.586 -23.141 -11.641  1.00 96.06           C  
ATOM   3521  O   PHE B  53       3.475 -26.062 -11.086  1.00 96.06           O  
ATOM   3522  CG  PHE B  53       4.730 -21.859 -12.414  1.00 96.06           C  
ATOM   3523  CD1 PHE B  53       5.957 -21.484 -12.953  1.00 96.06           C  
ATOM   3524  CD2 PHE B  53       3.641 -21.016 -12.594  1.00 96.06           C  
ATOM   3525  CE1 PHE B  53       6.094 -20.297 -13.672  1.00 96.06           C  
ATOM   3526  CE2 PHE B  53       3.771 -19.828 -13.305  1.00 96.06           C  
ATOM   3527  CZ  PHE B  53       5.000 -19.469 -13.844  1.00 96.06           C  
ATOM   3528  N   LEU B  54       5.609 -26.250 -11.680  1.00 96.62           N  
ATOM   3529  CA  LEU B  54       5.977 -27.312 -10.742  1.00 96.62           C  
ATOM   3530  C   LEU B  54       6.785 -26.750  -9.578  1.00 96.62           C  
ATOM   3531  CB  LEU B  54       6.777 -28.406 -11.453  1.00 96.62           C  
ATOM   3532  O   LEU B  54       7.949 -26.375  -9.750  1.00 96.62           O  
ATOM   3533  CG  LEU B  54       6.062 -29.141 -12.586  1.00 96.62           C  
ATOM   3534  CD1 LEU B  54       7.051 -30.000 -13.375  1.00 96.62           C  
ATOM   3535  CD2 LEU B  54       4.922 -30.000 -12.047  1.00 96.62           C  
ATOM   3536  N   VAL B  55       6.184 -26.719  -8.430  1.00 96.88           N  
ATOM   3537  CA  VAL B  55       6.750 -25.984  -7.309  1.00 96.88           C  
ATOM   3538  C   VAL B  55       7.184 -26.953  -6.215  1.00 96.88           C  
ATOM   3539  CB  VAL B  55       5.746 -24.953  -6.738  1.00 96.88           C  
ATOM   3540  O   VAL B  55       6.434 -27.875  -5.859  1.00 96.88           O  
ATOM   3541  CG1 VAL B  55       6.359 -24.188  -5.570  1.00 96.88           C  
ATOM   3542  CG2 VAL B  55       5.289 -24.000  -7.832  1.00 96.88           C  
ATOM   3543  N   PRO B  56       8.414 -26.750  -5.672  1.00 95.75           N  
ATOM   3544  CA  PRO B  56       8.789 -27.578  -4.520  1.00 95.75           C  
ATOM   3545  C   PRO B  56       7.852 -27.391  -3.328  1.00 95.75           C  
ATOM   3546  CB  PRO B  56      10.203 -27.094  -4.188  1.00 95.75           C  
ATOM   3547  O   PRO B  56       7.445 -26.266  -3.029  1.00 95.75           O  
ATOM   3548  CG  PRO B  56      10.641 -26.344  -5.402  1.00 95.75           C  
ATOM   3549  CD  PRO B  56       9.430 -25.812  -6.105  1.00 95.75           C  
ATOM   3550  N   PRO B  57       7.527 -28.484  -2.664  1.00 95.00           N  
ATOM   3551  CA  PRO B  57       6.598 -28.391  -1.536  1.00 95.00           C  
ATOM   3552  C   PRO B  57       7.137 -27.500  -0.409  1.00 95.00           C  
ATOM   3553  CB  PRO B  57       6.445 -29.828  -1.071  1.00 95.00           C  
ATOM   3554  O   PRO B  57       6.355 -26.938   0.357  1.00 95.00           O  
ATOM   3555  CG  PRO B  57       7.617 -30.547  -1.660  1.00 95.00           C  
ATOM   3556  CD  PRO B  57       8.055 -29.812  -2.896  1.00 95.00           C  
ATOM   3557  N   ASP B  58       8.438 -27.344  -0.278  1.00 94.31           N  
ATOM   3558  CA  ASP B  58       9.016 -26.594   0.828  1.00 94.31           C  
ATOM   3559  C   ASP B  58       9.242 -25.125   0.438  1.00 94.31           C  
ATOM   3560  CB  ASP B  58      10.328 -27.219   1.279  1.00 94.31           C  
ATOM   3561  O   ASP B  58       9.758 -24.344   1.234  1.00 94.31           O  
ATOM   3562  CG  ASP B  58      11.359 -27.312   0.166  1.00 94.31           C  
ATOM   3563  OD1 ASP B  58      10.977 -27.328  -1.022  1.00 94.31           O  
ATOM   3564  OD2 ASP B  58      12.570 -27.359   0.479  1.00 94.31           O  
ATOM   3565  N   ALA B  59       8.789 -24.828  -0.774  1.00 94.44           N  
ATOM   3566  CA  ALA B  59       8.852 -23.422  -1.155  1.00 94.44           C  
ATOM   3567  C   ALA B  59       7.848 -22.594  -0.359  1.00 94.44           C  
ATOM   3568  CB  ALA B  59       8.602 -23.266  -2.652  1.00 94.44           C  
ATOM   3569  O   ALA B  59       6.766 -23.078  -0.015  1.00 94.44           O  
ATOM   3570  N   THR B  60       8.211 -21.328  -0.046  1.00 94.88           N  
ATOM   3571  CA  THR B  60       7.293 -20.422   0.627  1.00 94.88           C  
ATOM   3572  C   THR B  60       6.574 -19.531  -0.385  1.00 94.88           C  
ATOM   3573  CB  THR B  60       8.031 -19.547   1.655  1.00 94.88           C  
ATOM   3574  O   THR B  60       7.016 -19.406  -1.529  1.00 94.88           O  
ATOM   3575  CG2 THR B  60       8.805 -20.406   2.652  1.00 94.88           C  
ATOM   3576  OG1 THR B  60       8.938 -18.688   0.970  1.00 94.88           O  
ATOM   3577  N   VAL B  61       5.480 -18.969   0.102  1.00 95.00           N  
ATOM   3578  CA  VAL B  61       4.746 -18.016  -0.734  1.00 95.00           C  
ATOM   3579  C   VAL B  61       5.660 -16.875  -1.143  1.00 95.00           C  
ATOM   3580  CB  VAL B  61       3.496 -17.469  -0.009  1.00 95.00           C  
ATOM   3581  O   VAL B  61       5.664 -16.453  -2.303  1.00 95.00           O  
ATOM   3582  CG1 VAL B  61       2.914 -16.281  -0.759  1.00 95.00           C  
ATOM   3583  CG2 VAL B  61       2.445 -18.578   0.143  1.00 95.00           C  
ATOM   3584  N   GLY B  62       6.426 -16.375  -0.194  1.00 93.00           N  
ATOM   3585  CA  GLY B  62       7.383 -15.336  -0.514  1.00 93.00           C  
ATOM   3586  C   GLY B  62       8.367 -15.734  -1.599  1.00 93.00           C  
ATOM   3587  O   GLY B  62       8.609 -14.969  -2.535  1.00 93.00           O  
ATOM   3588  N   GLY B  63       8.898 -16.875  -1.426  1.00 92.50           N  
ATOM   3589  CA  GLY B  63       9.797 -17.375  -2.449  1.00 92.50           C  
ATOM   3590  C   GLY B  63       9.133 -17.547  -3.803  1.00 92.50           C  
ATOM   3591  O   GLY B  63       9.734 -17.234  -4.836  1.00 92.50           O  
ATOM   3592  N   PHE B  64       7.938 -18.031  -3.822  1.00 94.44           N  
ATOM   3593  CA  PHE B  64       7.172 -18.188  -5.055  1.00 94.44           C  
ATOM   3594  C   PHE B  64       6.973 -16.828  -5.730  1.00 94.44           C  
ATOM   3595  CB  PHE B  64       5.816 -18.828  -4.773  1.00 94.44           C  
ATOM   3596  O   PHE B  64       7.176 -16.703  -6.941  1.00 94.44           O  
ATOM   3597  CG  PHE B  64       4.965 -19.016  -6.000  1.00 94.44           C  
ATOM   3598  CD1 PHE B  64       3.896 -18.172  -6.262  1.00 94.44           C  
ATOM   3599  CD2 PHE B  64       5.238 -20.047  -6.895  1.00 94.44           C  
ATOM   3600  CE1 PHE B  64       3.109 -18.359  -7.398  1.00 94.44           C  
ATOM   3601  CE2 PHE B  64       4.457 -20.234  -8.031  1.00 94.44           C  
ATOM   3602  CZ  PHE B  64       3.393 -19.375  -8.281  1.00 94.44           C  
ATOM   3603  N   LEU B  65       6.645 -15.859  -4.973  1.00 93.81           N  
ATOM   3604  CA  LEU B  65       6.414 -14.523  -5.516  1.00 93.81           C  
ATOM   3605  C   LEU B  65       7.695 -13.953  -6.113  1.00 93.81           C  
ATOM   3606  CB  LEU B  65       5.887 -13.586  -4.426  1.00 93.81           C  
ATOM   3607  O   LEU B  65       7.652 -13.250  -7.129  1.00 93.81           O  
ATOM   3608  CG  LEU B  65       4.375 -13.609  -4.188  1.00 93.81           C  
ATOM   3609  CD1 LEU B  65       4.023 -12.789  -2.947  1.00 93.81           C  
ATOM   3610  CD2 LEU B  65       3.635 -13.078  -5.410  1.00 93.81           C  
ATOM   3611  N   VAL B  66       8.789 -14.203  -5.461  1.00 91.88           N  
ATOM   3612  CA  VAL B  66      10.078 -13.766  -6.000  1.00 91.88           C  
ATOM   3613  C   VAL B  66      10.297 -14.391  -7.375  1.00 91.88           C  
ATOM   3614  CB  VAL B  66      11.242 -14.125  -5.055  1.00 91.88           C  
ATOM   3615  O   VAL B  66      10.727 -13.711  -8.312  1.00 91.88           O  
ATOM   3616  CG1 VAL B  66      12.586 -13.914  -5.750  1.00 91.88           C  
ATOM   3617  CG2 VAL B  66      11.164 -13.305  -3.771  1.00 91.88           C  
ATOM   3618  N   SER B  67      10.023 -15.680  -7.496  1.00 92.06           N  
ATOM   3619  CA  SER B  67      10.172 -16.375  -8.766  1.00 92.06           C  
ATOM   3620  C   SER B  67       9.273 -15.781  -9.836  1.00 92.06           C  
ATOM   3621  CB  SER B  67       9.859 -17.859  -8.602  1.00 92.06           C  
ATOM   3622  O   SER B  67       9.688 -15.617 -10.984  1.00 92.06           O  
ATOM   3623  OG  SER B  67      10.805 -18.484  -7.734  1.00 92.06           O  
ATOM   3624  N   ILE B  68       8.047 -15.453  -9.445  1.00 93.00           N  
ATOM   3625  CA  ILE B  68       7.094 -14.867 -10.383  1.00 93.00           C  
ATOM   3626  C   ILE B  68       7.574 -13.477 -10.797  1.00 93.00           C  
ATOM   3627  CB  ILE B  68       5.676 -14.789  -9.773  1.00 93.00           C  
ATOM   3628  O   ILE B  68       7.547 -13.141 -11.984  1.00 93.00           O  
ATOM   3629  CG1 ILE B  68       5.145 -16.188  -9.461  1.00 93.00           C  
ATOM   3630  CG2 ILE B  68       4.727 -14.039 -10.711  1.00 93.00           C  
ATOM   3631  CD1 ILE B  68       5.125 -17.125 -10.664  1.00 93.00           C  
ATOM   3632  N   ARG B  69       7.957 -12.773  -9.828  1.00 91.94           N  
ATOM   3633  CA  ARG B  69       8.414 -11.414 -10.109  1.00 91.94           C  
ATOM   3634  C   ARG B  69       9.562 -11.422 -11.117  1.00 91.94           C  
ATOM   3635  CB  ARG B  69       8.852 -10.719  -8.820  1.00 91.94           C  
ATOM   3636  O   ARG B  69       9.656 -10.531 -11.961  1.00 91.94           O  
ATOM   3637  CG  ARG B  69       9.141  -9.234  -8.984  1.00 91.94           C  
ATOM   3638  CD  ARG B  69       9.352  -8.547  -7.645  1.00 91.94           C  
ATOM   3639  NE  ARG B  69       9.609  -7.117  -7.809  1.00 91.94           N  
ATOM   3640  NH1 ARG B  69       7.797  -6.434  -6.551  1.00 91.94           N  
ATOM   3641  NH2 ARG B  69       9.195  -4.883  -7.496  1.00 91.94           N  
ATOM   3642  CZ  ARG B  69       8.867  -6.148  -7.285  1.00 91.94           C  
ATOM   3643  N   ARG B  70      10.422 -12.336 -11.070  1.00 90.50           N  
ATOM   3644  CA  ARG B  70      11.562 -12.438 -11.984  1.00 90.50           C  
ATOM   3645  C   ARG B  70      11.094 -12.734 -13.406  1.00 90.50           C  
ATOM   3646  CB  ARG B  70      12.523 -13.531 -11.508  1.00 90.50           C  
ATOM   3647  O   ARG B  70      11.859 -12.570 -14.359  1.00 90.50           O  
ATOM   3648  CG  ARG B  70      13.336 -13.141 -10.281  1.00 90.50           C  
ATOM   3649  CD  ARG B  70      14.250 -14.273  -9.828  1.00 90.50           C  
ATOM   3650  NE  ARG B  70      15.078 -13.875  -8.695  1.00 90.50           N  
ATOM   3651  NH1 ARG B  70      16.141 -15.914  -8.492  1.00 90.50           N  
ATOM   3652  NH2 ARG B  70      16.672 -14.195  -7.066  1.00 90.50           N  
ATOM   3653  CZ  ARG B  70      15.961 -14.664  -8.086  1.00 90.50           C  
ATOM   3654  N   ARG B  71       9.930 -13.164 -13.555  1.00 89.88           N  
ATOM   3655  CA  ARG B  71       9.430 -13.570 -14.859  1.00 89.88           C  
ATOM   3656  C   ARG B  71       8.562 -12.484 -15.484  1.00 89.88           C  
ATOM   3657  CB  ARG B  71       8.633 -14.875 -14.742  1.00 89.88           C  
ATOM   3658  O   ARG B  71       8.070 -12.641 -16.609  1.00 89.88           O  
ATOM   3659  CG  ARG B  71       9.492 -16.109 -14.531  1.00 89.88           C  
ATOM   3660  CD  ARG B  71       8.664 -17.297 -14.078  1.00 89.88           C  
ATOM   3661  NE  ARG B  71       9.469 -18.516 -14.016  1.00 89.88           N  
ATOM   3662  NH1 ARG B  71      10.742 -17.844 -12.219  1.00 89.88           N  
ATOM   3663  NH2 ARG B  71      11.102 -19.891 -13.172  1.00 89.88           N  
ATOM   3664  CZ  ARG B  71      10.438 -18.750 -13.141  1.00 89.88           C  
ATOM   3665  N   ILE B  72       8.359 -11.430 -14.688  1.00 88.69           N  
ATOM   3666  CA  ILE B  72       7.594 -10.305 -15.211  1.00 88.69           C  
ATOM   3667  C   ILE B  72       8.406  -9.023 -15.062  1.00 88.69           C  
ATOM   3668  CB  ILE B  72       6.234 -10.164 -14.492  1.00 88.69           C  
ATOM   3669  O   ILE B  72       9.242  -8.906 -14.156  1.00 88.69           O  
ATOM   3670  CG1 ILE B  72       6.441  -9.844 -13.008  1.00 88.69           C  
ATOM   3671  CG2 ILE B  72       5.395 -11.430 -14.672  1.00 88.69           C  
ATOM   3672  CD1 ILE B  72       5.152  -9.570 -12.250  1.00 88.69           C  
ATOM   3673  N   THR B  73       8.398  -8.133 -15.938  1.00 83.62           N  
ATOM   3674  CA  THR B  73       9.102  -6.848 -15.875  1.00 83.62           C  
ATOM   3675  C   THR B  73       8.234  -5.801 -15.180  1.00 83.62           C  
ATOM   3676  CB  THR B  73       9.477  -6.352 -17.281  1.00 83.62           C  
ATOM   3677  O   THR B  73       7.242  -5.336 -15.734  1.00 83.62           O  
ATOM   3678  CG2 THR B  73      10.406  -5.145 -17.203  1.00 83.62           C  
ATOM   3679  OG1 THR B  73      10.141  -7.406 -18.000  1.00 83.62           O  
ATOM   3680  N   MET B  74       8.641  -5.551 -13.961  1.00 82.44           N  
ATOM   3681  CA  MET B  74       7.918  -4.516 -13.227  1.00 82.44           C  
ATOM   3682  C   MET B  74       8.875  -3.674 -12.391  1.00 82.44           C  
ATOM   3683  CB  MET B  74       6.848  -5.133 -12.336  1.00 82.44           C  
ATOM   3684  O   MET B  74       9.977  -4.117 -12.070  1.00 82.44           O  
ATOM   3685  CG  MET B  74       7.406  -5.953 -11.180  1.00 82.44           C  
ATOM   3686  SD  MET B  74       6.094  -6.625 -10.094  1.00 82.44           S  
ATOM   3687  CE  MET B  74       5.141  -7.594 -11.297  1.00 82.44           C  
ATOM   3688  N   GLU B  75       8.398  -2.395 -12.078  1.00 82.62           N  
ATOM   3689  CA  GLU B  75       9.203  -1.485 -11.273  1.00 82.62           C  
ATOM   3690  C   GLU B  75       9.445  -2.055  -9.875  1.00 82.62           C  
ATOM   3691  CB  GLU B  75       8.531  -0.115 -11.172  1.00 82.62           C  
ATOM   3692  O   GLU B  75       8.555  -2.674  -9.289  1.00 82.62           O  
ATOM   3693  CG  GLU B  75       8.406   0.609 -12.500  1.00 82.62           C  
ATOM   3694  CD  GLU B  75       7.547   1.861 -12.430  1.00 82.62           C  
ATOM   3695  OE1 GLU B  75       7.441   2.588 -13.438  1.00 82.62           O  
ATOM   3696  OE2 GLU B  75       6.973   2.117 -11.344  1.00 82.62           O  
ATOM   3697  N   ALA B  76      10.656  -1.765  -9.312  1.00 82.12           N  
ATOM   3698  CA  ALA B  76      11.078  -2.328  -8.031  1.00 82.12           C  
ATOM   3699  C   ALA B  76      10.211  -1.806  -6.891  1.00 82.12           C  
ATOM   3700  CB  ALA B  76      12.547  -2.010  -7.770  1.00 82.12           C  
ATOM   3701  O   ALA B  76      10.016  -2.492  -5.887  1.00 82.12           O  
ATOM   3702  N   GLU B  77       9.688  -0.673  -7.094  1.00 85.31           N  
ATOM   3703  CA  GLU B  77       8.969  -0.024  -6.004  1.00 85.31           C  
ATOM   3704  C   GLU B  77       7.488  -0.409  -6.012  1.00 85.31           C  
ATOM   3705  CB  GLU B  77       9.109   1.497  -6.090  1.00 85.31           C  
ATOM   3706  O   GLU B  77       6.730   0.009  -5.133  1.00 85.31           O  
ATOM   3707  CG  GLU B  77      10.555   1.978  -6.070  1.00 85.31           C  
ATOM   3708  CD  GLU B  77      11.234   1.892  -7.430  1.00 85.31           C  
ATOM   3709  OE1 GLU B  77      12.453   2.158  -7.516  1.00 85.31           O  
ATOM   3710  OE2 GLU B  77      10.547   1.556  -8.414  1.00 85.31           O  
ATOM   3711  N   LYS B  78       7.133  -1.194  -7.008  1.00 88.50           N  
ATOM   3712  CA  LYS B  78       5.746  -1.652  -7.055  1.00 88.50           C  
ATOM   3713  C   LYS B  78       5.605  -3.041  -6.438  1.00 88.50           C  
ATOM   3714  CB  LYS B  78       5.230  -1.666  -8.492  1.00 88.50           C  
ATOM   3715  O   LYS B  78       6.473  -3.896  -6.617  1.00 88.50           O  
ATOM   3716  CG  LYS B  78       4.957  -0.283  -9.070  1.00 88.50           C  
ATOM   3717  CD  LYS B  78       4.324  -0.366 -10.453  1.00 88.50           C  
ATOM   3718  CE  LYS B  78       4.000   1.017 -11.000  1.00 88.50           C  
ATOM   3719  NZ  LYS B  78       3.389   0.941 -12.359  1.00 88.50           N  
ATOM   3720  N   ALA B  79       4.516  -3.270  -5.770  1.00 92.81           N  
ATOM   3721  CA  ALA B  79       4.301  -4.520  -5.047  1.00 92.81           C  
ATOM   3722  C   ALA B  79       3.594  -5.547  -5.926  1.00 92.81           C  
ATOM   3723  CB  ALA B  79       3.498  -4.270  -3.773  1.00 92.81           C  
ATOM   3724  O   ALA B  79       2.898  -5.188  -6.875  1.00 92.81           O  
ATOM   3725  N   LEU B  80       3.887  -6.809  -5.625  1.00 94.25           N  
ATOM   3726  CA  LEU B  80       3.223  -7.957  -6.238  1.00 94.25           C  
ATOM   3727  C   LEU B  80       2.533  -8.812  -5.180  1.00 94.25           C  
ATOM   3728  CB  LEU B  80       4.230  -8.805  -7.020  1.00 94.25           C  
ATOM   3729  O   LEU B  80       3.143  -9.172  -4.172  1.00 94.25           O  
ATOM   3730  CG  LEU B  80       3.646  -9.906  -7.906  1.00 94.25           C  
ATOM   3731  CD1 LEU B  80       2.889  -9.289  -9.078  1.00 94.25           C  
ATOM   3732  CD2 LEU B  80       4.750 -10.836  -8.398  1.00 94.25           C  
ATOM   3733  N   PHE B  81       1.268  -9.148  -5.426  1.00 95.38           N  
ATOM   3734  CA  PHE B  81       0.485  -9.883  -4.441  1.00 95.38           C  
ATOM   3735  C   PHE B  81       0.017 -11.219  -5.012  1.00 95.38           C  
ATOM   3736  CB  PHE B  81      -0.720  -9.055  -3.982  1.00 95.38           C  
ATOM   3737  O   PHE B  81      -0.207 -11.344  -6.215  1.00 95.38           O  
ATOM   3738  CG  PHE B  81      -0.348  -7.777  -3.289  1.00 95.38           C  
ATOM   3739  CD1 PHE B  81      -0.165  -7.742  -1.911  1.00 95.38           C  
ATOM   3740  CD2 PHE B  81      -0.180  -6.602  -4.012  1.00 95.38           C  
ATOM   3741  CE1 PHE B  81       0.179  -6.559  -1.266  1.00 95.38           C  
ATOM   3742  CE2 PHE B  81       0.165  -5.414  -3.375  1.00 95.38           C  
ATOM   3743  CZ  PHE B  81       0.343  -5.395  -2.002  1.00 95.38           C  
ATOM   3744  N   LEU B  82      -0.049 -12.164  -4.125  1.00 95.62           N  
ATOM   3745  CA  LEU B  82      -0.581 -13.477  -4.461  1.00 95.62           C  
ATOM   3746  C   LEU B  82      -1.912 -13.727  -3.758  1.00 95.62           C  
ATOM   3747  CB  LEU B  82       0.418 -14.578  -4.078  1.00 95.62           C  
ATOM   3748  O   LEU B  82      -2.045 -13.453  -2.562  1.00 95.62           O  
ATOM   3749  CG  LEU B  82       0.138 -15.969  -4.637  1.00 95.62           C  
ATOM   3750  CD1 LEU B  82       0.489 -16.031  -6.121  1.00 95.62           C  
ATOM   3751  CD2 LEU B  82       0.917 -17.031  -3.855  1.00 95.62           C  
ATOM   3752  N   PHE B  83      -2.871 -14.242  -4.523  1.00 95.19           N  
ATOM   3753  CA  PHE B  83      -4.176 -14.555  -3.953  1.00 95.19           C  
ATOM   3754  C   PHE B  83      -4.480 -16.047  -4.074  1.00 95.19           C  
ATOM   3755  CB  PHE B  83      -5.273 -13.742  -4.645  1.00 95.19           C  
ATOM   3756  O   PHE B  83      -4.207 -16.656  -5.105  1.00 95.19           O  
ATOM   3757  CG  PHE B  83      -5.113 -12.250  -4.488  1.00 95.19           C  
ATOM   3758  CD1 PHE B  83      -5.586 -11.602  -3.357  1.00 95.19           C  
ATOM   3759  CD2 PHE B  83      -4.484 -11.500  -5.477  1.00 95.19           C  
ATOM   3760  CE1 PHE B  83      -5.438 -10.227  -3.209  1.00 95.19           C  
ATOM   3761  CE2 PHE B  83      -4.332 -10.125  -5.336  1.00 95.19           C  
ATOM   3762  CZ  PHE B  83      -4.812  -9.484  -4.203  1.00 95.19           C  
ATOM   3763  N   VAL B  84      -4.918 -16.641  -3.098  1.00 93.62           N  
ATOM   3764  CA  VAL B  84      -5.559 -17.953  -3.084  1.00 93.62           C  
ATOM   3765  C   VAL B  84      -7.004 -17.812  -2.613  1.00 93.62           C  
ATOM   3766  CB  VAL B  84      -4.793 -18.953  -2.180  1.00 93.62           C  
ATOM   3767  O   VAL B  84      -7.258 -17.484  -1.452  1.00 93.62           O  
ATOM   3768  CG1 VAL B  84      -5.406 -20.344  -2.275  1.00 93.62           C  
ATOM   3769  CG2 VAL B  84      -3.314 -18.984  -2.557  1.00 93.62           C  
ATOM   3770  N   GLY B  85      -7.836 -18.047  -3.527  1.00 85.56           N  
ATOM   3771  CA  GLY B  85      -9.195 -17.594  -3.250  1.00 85.56           C  
ATOM   3772  C   GLY B  85      -9.320 -16.094  -3.125  1.00 85.56           C  
ATOM   3773  O   GLY B  85      -8.969 -15.359  -4.051  1.00 85.56           O  
ATOM   3774  N   ASP B  86      -9.812 -15.617  -2.004  1.00 82.44           N  
ATOM   3775  CA  ASP B  86      -9.969 -14.180  -1.798  1.00 82.44           C  
ATOM   3776  C   ASP B  86      -9.031 -13.680  -0.701  1.00 82.44           C  
ATOM   3777  CB  ASP B  86     -11.414 -13.844  -1.446  1.00 82.44           C  
ATOM   3778  O   ASP B  86      -9.234 -12.602  -0.144  1.00 82.44           O  
ATOM   3779  CG  ASP B  86     -12.336 -13.852  -2.654  1.00 82.44           C  
ATOM   3780  OD1 ASP B  86     -11.852 -13.688  -3.793  1.00 82.44           O  
ATOM   3781  OD2 ASP B  86     -13.562 -14.031  -2.463  1.00 82.44           O  
ATOM   3782  N   SER B  87      -7.980 -14.508  -0.476  1.00 89.44           N  
ATOM   3783  CA  SER B  87      -7.098 -14.125   0.623  1.00 89.44           C  
ATOM   3784  C   SER B  87      -5.648 -14.023   0.155  1.00 89.44           C  
ATOM   3785  CB  SER B  87      -7.199 -15.141   1.767  1.00 89.44           C  
ATOM   3786  O   SER B  87      -5.262 -14.648  -0.833  1.00 89.44           O  
ATOM   3787  OG  SER B  87      -8.531 -15.219   2.250  1.00 89.44           O  
ATOM   3788  N   VAL B  88      -4.980 -13.211   0.863  1.00 94.25           N  
ATOM   3789  CA  VAL B  88      -3.541 -13.086   0.667  1.00 94.25           C  
ATOM   3790  C   VAL B  88      -2.801 -13.906   1.718  1.00 94.25           C  
ATOM   3791  CB  VAL B  88      -3.090 -11.609   0.731  1.00 94.25           C  
ATOM   3792  O   VAL B  88      -2.820 -13.570   2.904  1.00 94.25           O  
ATOM   3793  CG1 VAL B  88      -1.581 -11.492   0.526  1.00 94.25           C  
ATOM   3794  CG2 VAL B  88      -3.838 -10.773  -0.309  1.00 94.25           C  
ATOM   3795  N   PRO B  89      -2.127 -14.953   1.294  1.00 95.31           N  
ATOM   3796  CA  PRO B  89      -1.397 -15.750   2.281  1.00 95.31           C  
ATOM   3797  C   PRO B  89      -0.150 -15.047   2.807  1.00 95.31           C  
ATOM   3798  CB  PRO B  89      -1.023 -17.016   1.503  1.00 95.31           C  
ATOM   3799  O   PRO B  89       0.381 -14.148   2.146  1.00 95.31           O  
ATOM   3800  CG  PRO B  89      -0.924 -16.562   0.079  1.00 95.31           C  
ATOM   3801  CD  PRO B  89      -1.911 -15.461  -0.146  1.00 95.31           C  
ATOM   3802  N   ALA B  90       0.232 -15.445   3.953  1.00 94.31           N  
ATOM   3803  CA  ALA B  90       1.473 -14.914   4.516  1.00 94.31           C  
ATOM   3804  C   ALA B  90       2.680 -15.367   3.701  1.00 94.31           C  
ATOM   3805  CB  ALA B  90       1.624 -15.352   5.973  1.00 94.31           C  
ATOM   3806  O   ALA B  90       2.654 -16.438   3.078  1.00 94.31           O  
ATOM   3807  N   ASN B  91       3.693 -14.609   3.732  1.00 93.75           N  
ATOM   3808  CA  ASN B  91       4.879 -14.898   2.934  1.00 93.75           C  
ATOM   3809  C   ASN B  91       5.578 -16.172   3.412  1.00 93.75           C  
ATOM   3810  CB  ASN B  91       5.852 -13.719   2.959  1.00 93.75           C  
ATOM   3811  O   ASN B  91       6.184 -16.891   2.615  1.00 93.75           O  
ATOM   3812  CG  ASN B  91       5.371 -12.547   2.123  1.00 93.75           C  
ATOM   3813  ND2 ASN B  91       5.918 -11.367   2.381  1.00 93.75           N  
ATOM   3814  OD1 ASN B  91       4.512 -12.703   1.252  1.00 93.75           O  
ATOM   3815  N   SER B  92       5.465 -16.516   4.688  1.00 94.00           N  
ATOM   3816  CA  SER B  92       6.176 -17.641   5.258  1.00 94.00           C  
ATOM   3817  C   SER B  92       5.402 -18.938   5.047  1.00 94.00           C  
ATOM   3818  CB  SER B  92       6.422 -17.422   6.754  1.00 94.00           C  
ATOM   3819  O   SER B  92       5.926 -20.031   5.293  1.00 94.00           O  
ATOM   3820  OG  SER B  92       5.195 -17.312   7.453  1.00 94.00           O  
ATOM   3821  N   THR B  93       4.188 -18.812   4.566  1.00 94.75           N  
ATOM   3822  CA  THR B  93       3.377 -20.016   4.348  1.00 94.75           C  
ATOM   3823  C   THR B  93       4.023 -20.922   3.311  1.00 94.75           C  
ATOM   3824  CB  THR B  93       1.953 -19.641   3.891  1.00 94.75           C  
ATOM   3825  O   THR B  93       4.516 -20.453   2.283  1.00 94.75           O  
ATOM   3826  CG2 THR B  93       1.086 -20.891   3.729  1.00 94.75           C  
ATOM   3827  OG1 THR B  93       1.354 -18.781   4.867  1.00 94.75           O  
ATOM   3828  N   LEU B  94       4.027 -22.141   3.602  1.00 96.00           N  
ATOM   3829  CA  LEU B  94       4.551 -23.125   2.650  1.00 96.00           C  
ATOM   3830  C   LEU B  94       3.555 -23.375   1.521  1.00 96.00           C  
ATOM   3831  CB  LEU B  94       4.875 -24.438   3.357  1.00 96.00           C  
ATOM   3832  O   LEU B  94       2.348 -23.438   1.759  1.00 96.00           O  
ATOM   3833  CG  LEU B  94       5.973 -24.391   4.422  1.00 96.00           C  
ATOM   3834  CD1 LEU B  94       6.121 -25.750   5.098  1.00 96.00           C  
ATOM   3835  CD2 LEU B  94       7.297 -23.953   3.801  1.00 96.00           C  
ATOM   3836  N   MET B  95       4.098 -23.516   0.380  1.00 96.50           N  
ATOM   3837  CA  MET B  95       3.242 -23.812  -0.767  1.00 96.50           C  
ATOM   3838  C   MET B  95       2.531 -25.156  -0.585  1.00 96.50           C  
ATOM   3839  CB  MET B  95       4.062 -23.828  -2.059  1.00 96.50           C  
ATOM   3840  O   MET B  95       1.388 -25.312  -1.017  1.00 96.50           O  
ATOM   3841  CG  MET B  95       4.602 -22.469  -2.459  1.00 96.50           C  
ATOM   3842  SD  MET B  95       3.266 -21.266  -2.803  1.00 96.50           S  
ATOM   3843  CE  MET B  95       2.680 -21.875  -4.406  1.00 96.50           C  
ATOM   3844  N   SER B  96       3.201 -26.062   0.029  1.00 96.81           N  
ATOM   3845  CA  SER B  96       2.574 -27.359   0.309  1.00 96.81           C  
ATOM   3846  C   SER B  96       1.352 -27.188   1.204  1.00 96.81           C  
ATOM   3847  CB  SER B  96       3.576 -28.297   0.966  1.00 96.81           C  
ATOM   3848  O   SER B  96       0.343 -27.875   1.016  1.00 96.81           O  
ATOM   3849  OG  SER B  96       4.102 -27.734   2.156  1.00 96.81           O  
ATOM   3850  N   ASP B  97       1.497 -26.359   2.201  1.00 96.94           N  
ATOM   3851  CA  ASP B  97       0.361 -26.125   3.086  1.00 96.94           C  
ATOM   3852  C   ASP B  97      -0.813 -25.516   2.316  1.00 96.94           C  
ATOM   3853  CB  ASP B  97       0.766 -25.188   4.234  1.00 96.94           C  
ATOM   3854  O   ASP B  97      -1.966 -25.891   2.539  1.00 96.94           O  
ATOM   3855  CG  ASP B  97       1.693 -25.859   5.234  1.00 96.94           C  
ATOM   3856  OD1 ASP B  97       1.805 -27.109   5.230  1.00 96.94           O  
ATOM   3857  OD2 ASP B  97       2.314 -25.125   6.039  1.00 96.94           O  
ATOM   3858  N   LEU B  98      -0.498 -24.609   1.425  1.00 96.06           N  
ATOM   3859  CA  LEU B  98      -1.541 -24.031   0.592  1.00 96.06           C  
ATOM   3860  C   LEU B  98      -2.178 -25.078  -0.307  1.00 96.06           C  
ATOM   3861  CB  LEU B  98      -0.970 -22.891  -0.260  1.00 96.06           C  
ATOM   3862  O   LEU B  98      -3.402 -25.125  -0.439  1.00 96.06           O  
ATOM   3863  CG  LEU B  98      -0.594 -21.609   0.485  1.00 96.06           C  
ATOM   3864  CD1 LEU B  98      -0.116 -20.547  -0.499  1.00 96.06           C  
ATOM   3865  CD2 LEU B  98      -1.777 -21.094   1.299  1.00 96.06           C  
ATOM   3866  N   PHE B  99      -1.317 -25.859  -0.883  1.00 97.00           N  
ATOM   3867  CA  PHE B  99      -1.791 -26.922  -1.764  1.00 97.00           C  
ATOM   3868  C   PHE B  99      -2.734 -27.859  -1.022  1.00 97.00           C  
ATOM   3869  CB  PHE B  99      -0.611 -27.703  -2.340  1.00 97.00           C  
ATOM   3870  O   PHE B  99      -3.820 -28.172  -1.517  1.00 97.00           O  
ATOM   3871  CG  PHE B  99      -1.021 -28.828  -3.258  1.00 97.00           C  
ATOM   3872  CD1 PHE B  99      -1.035 -30.141  -2.809  1.00 97.00           C  
ATOM   3873  CD2 PHE B  99      -1.390 -28.562  -4.570  1.00 97.00           C  
ATOM   3874  CE1 PHE B  99      -1.414 -31.172  -3.656  1.00 97.00           C  
ATOM   3875  CE2 PHE B  99      -1.770 -29.594  -5.422  1.00 97.00           C  
ATOM   3876  CZ  PHE B  99      -1.779 -30.906  -4.965  1.00 97.00           C  
ATOM   3877  N   ASN B 100      -2.418 -28.281   0.171  1.00 96.50           N  
ATOM   3878  CA  ASN B 100      -3.221 -29.203   0.956  1.00 96.50           C  
ATOM   3879  C   ASN B 100      -4.562 -28.594   1.350  1.00 96.50           C  
ATOM   3880  CB  ASN B 100      -2.457 -29.656   2.203  1.00 96.50           C  
ATOM   3881  O   ASN B 100      -5.578 -29.297   1.393  1.00 96.50           O  
ATOM   3882  CG  ASN B 100      -1.291 -30.562   1.874  1.00 96.50           C  
ATOM   3883  ND2 ASN B 100      -0.293 -30.594   2.750  1.00 96.50           N  
ATOM   3884  OD1 ASN B 100      -1.287 -31.250   0.842  1.00 96.50           O  
ATOM   3885  N   ARG B 101      -4.555 -27.375   1.554  1.00 95.81           N  
ATOM   3886  CA  ARG B 101      -5.754 -26.703   2.055  1.00 95.81           C  
ATOM   3887  C   ARG B 101      -6.664 -26.281   0.907  1.00 95.81           C  
ATOM   3888  CB  ARG B 101      -5.379 -25.484   2.906  1.00 95.81           C  
ATOM   3889  O   ARG B 101      -7.891 -26.297   1.038  1.00 95.81           O  
ATOM   3890  CG  ARG B 101      -6.562 -24.828   3.596  1.00 95.81           C  
ATOM   3891  CD  ARG B 101      -6.117 -23.750   4.574  1.00 95.81           C  
ATOM   3892  NE  ARG B 101      -7.258 -23.125   5.246  1.00 95.81           N  
ATOM   3893  NH1 ARG B 101      -5.977 -21.906   6.730  1.00 95.81           N  
ATOM   3894  NH2 ARG B 101      -8.266 -21.766   6.789  1.00 95.81           N  
ATOM   3895  CZ  ARG B 101      -7.164 -22.266   6.254  1.00 95.81           C  
ATOM   3896  N   TYR B 102      -6.055 -25.906  -0.244  1.00 95.69           N  
ATOM   3897  CA  TYR B 102      -6.863 -25.219  -1.248  1.00 95.69           C  
ATOM   3898  C   TYR B 102      -6.824 -25.969  -2.578  1.00 95.69           C  
ATOM   3899  CB  TYR B 102      -6.375 -23.781  -1.442  1.00 95.69           C  
ATOM   3900  O   TYR B 102      -7.363 -25.484  -3.580  1.00 95.69           O  
ATOM   3901  CG  TYR B 102      -6.625 -22.891  -0.249  1.00 95.69           C  
ATOM   3902  CD1 TYR B 102      -7.887 -22.344  -0.012  1.00 95.69           C  
ATOM   3903  CD2 TYR B 102      -5.602 -22.594   0.643  1.00 95.69           C  
ATOM   3904  CE1 TYR B 102      -8.117 -21.531   1.085  1.00 95.69           C  
ATOM   3905  CE2 TYR B 102      -5.824 -21.766   1.743  1.00 95.69           C  
ATOM   3906  OH  TYR B 102      -7.309 -20.422   3.043  1.00 95.69           O  
ATOM   3907  CZ  TYR B 102      -7.082 -21.250   1.956  1.00 95.69           C  
ATOM   3908  N   LYS B 103      -6.207 -27.078  -2.643  1.00 95.19           N  
ATOM   3909  CA  LYS B 103      -6.148 -27.828  -3.893  1.00 95.19           C  
ATOM   3910  C   LYS B 103      -7.551 -28.078  -4.441  1.00 95.19           C  
ATOM   3911  CB  LYS B 103      -5.414 -29.156  -3.691  1.00 95.19           C  
ATOM   3912  O   LYS B 103      -8.484 -28.344  -3.680  1.00 95.19           O  
ATOM   3913  CG  LYS B 103      -6.184 -30.172  -2.861  1.00 95.19           C  
ATOM   3914  CD  LYS B 103      -5.422 -31.484  -2.740  1.00 95.19           C  
ATOM   3915  CE  LYS B 103      -6.184 -32.500  -1.899  1.00 95.19           C  
ATOM   3916  NZ  LYS B 103      -5.453 -33.781  -1.799  1.00 95.19           N  
ATOM   3917  N   ASP B 104      -7.625 -27.906  -5.742  1.00 95.81           N  
ATOM   3918  CA  ASP B 104      -8.898 -28.141  -6.422  1.00 95.81           C  
ATOM   3919  C   ASP B 104      -9.148 -29.625  -6.641  1.00 95.81           C  
ATOM   3920  CB  ASP B 104      -8.930 -27.391  -7.762  1.00 95.81           C  
ATOM   3921  O   ASP B 104      -8.258 -30.453  -6.406  1.00 95.81           O  
ATOM   3922  CG  ASP B 104     -10.336 -27.156  -8.273  1.00 95.81           C  
ATOM   3923  OD1 ASP B 104     -10.836 -27.953  -9.094  1.00 95.81           O  
ATOM   3924  OD2 ASP B 104     -10.953 -26.141  -7.852  1.00 95.81           O  
ATOM   3925  N   GLU B 105     -10.352 -29.969  -7.098  1.00 96.00           N  
ATOM   3926  CA  GLU B 105     -10.727 -31.359  -7.336  1.00 96.00           C  
ATOM   3927  C   GLU B 105      -9.891 -31.984  -8.453  1.00 96.00           C  
ATOM   3928  CB  GLU B 105     -12.219 -31.469  -7.676  1.00 96.00           C  
ATOM   3929  O   GLU B 105      -9.711 -33.188  -8.500  1.00 96.00           O  
ATOM   3930  CG  GLU B 105     -12.609 -30.719  -8.945  1.00 96.00           C  
ATOM   3931  CD  GLU B 105     -14.094 -30.812  -9.250  1.00 96.00           C  
ATOM   3932  OE1 GLU B 105     -14.594 -30.000 -10.062  1.00 96.00           O  
ATOM   3933  OE2 GLU B 105     -14.766 -31.688  -8.672  1.00 96.00           O  
ATOM   3934  N   ASP B 106      -9.398 -31.125  -9.344  1.00 94.94           N  
ATOM   3935  CA  ASP B 106      -8.602 -31.625 -10.461  1.00 94.94           C  
ATOM   3936  C   ASP B 106      -7.152 -31.859 -10.039  1.00 94.94           C  
ATOM   3937  CB  ASP B 106      -8.664 -30.656 -11.641  1.00 94.94           C  
ATOM   3938  O   ASP B 106      -6.348 -32.375 -10.828  1.00 94.94           O  
ATOM   3939  CG  ASP B 106      -8.336 -29.219 -11.250  1.00 94.94           C  
ATOM   3940  OD1 ASP B 106      -7.770 -29.000 -10.156  1.00 94.94           O  
ATOM   3941  OD2 ASP B 106      -8.641 -28.312 -12.039  1.00 94.94           O  
ATOM   3942  N   GLY B 107      -6.773 -31.453  -8.812  1.00 95.50           N  
ATOM   3943  CA  GLY B 107      -5.441 -31.734  -8.312  1.00 95.50           C  
ATOM   3944  C   GLY B 107      -4.484 -30.562  -8.461  1.00 95.50           C  
ATOM   3945  O   GLY B 107      -3.295 -30.688  -8.164  1.00 95.50           O  
ATOM   3946  N   PHE B 108      -4.945 -29.453  -8.992  1.00 96.81           N  
ATOM   3947  CA  PHE B 108      -4.109 -28.266  -9.156  1.00 96.81           C  
ATOM   3948  C   PHE B 108      -4.352 -27.266  -8.023  1.00 96.81           C  
ATOM   3949  CB  PHE B 108      -4.375 -27.594 -10.508  1.00 96.81           C  
ATOM   3950  O   PHE B 108      -5.426 -27.266  -7.418  1.00 96.81           O  
ATOM   3951  CG  PHE B 108      -4.066 -28.469 -11.695  1.00 96.81           C  
ATOM   3952  CD1 PHE B 108      -2.793 -29.000 -11.867  1.00 96.81           C  
ATOM   3953  CD2 PHE B 108      -5.047 -28.766 -12.633  1.00 96.81           C  
ATOM   3954  CE1 PHE B 108      -2.502 -29.812 -12.961  1.00 96.81           C  
ATOM   3955  CE2 PHE B 108      -4.762 -29.578 -13.727  1.00 96.81           C  
ATOM   3956  CZ  PHE B 108      -3.490 -30.094 -13.891  1.00 96.81           C  
ATOM   3957  N   LEU B 109      -3.312 -26.578  -7.652  1.00 97.19           N  
ATOM   3958  CA  LEU B 109      -3.465 -25.359  -6.855  1.00 97.19           C  
ATOM   3959  C   LEU B 109      -3.568 -24.141  -7.754  1.00 97.19           C  
ATOM   3960  CB  LEU B 109      -2.289 -25.203  -5.887  1.00 97.19           C  
ATOM   3961  O   LEU B 109      -2.654 -23.844  -8.531  1.00 97.19           O  
ATOM   3962  CG  LEU B 109      -2.260 -23.922  -5.062  1.00 97.19           C  
ATOM   3963  CD1 LEU B 109      -3.465 -23.859  -4.129  1.00 97.19           C  
ATOM   3964  CD2 LEU B 109      -0.959 -23.828  -4.270  1.00 97.19           C  
ATOM   3965  N   TYR B 110      -4.719 -23.438  -7.629  1.00 96.38           N  
ATOM   3966  CA  TYR B 110      -4.918 -22.234  -8.430  1.00 96.38           C  
ATOM   3967  C   TYR B 110      -4.590 -20.984  -7.625  1.00 96.38           C  
ATOM   3968  CB  TYR B 110      -6.363 -22.172  -8.938  1.00 96.38           C  
ATOM   3969  O   TYR B 110      -5.168 -20.750  -6.562  1.00 96.38           O  
ATOM   3970  CG  TYR B 110      -6.707 -23.234  -9.945  1.00 96.38           C  
ATOM   3971  CD1 TYR B 110      -6.621 -22.984 -11.312  1.00 96.38           C  
ATOM   3972  CD2 TYR B 110      -7.117 -24.500  -9.539  1.00 96.38           C  
ATOM   3973  CE1 TYR B 110      -6.938 -23.953 -12.250  1.00 96.38           C  
ATOM   3974  CE2 TYR B 110      -7.434 -25.484 -10.461  1.00 96.38           C  
ATOM   3975  OH  TYR B 110      -7.656 -26.188 -12.734  1.00 96.38           O  
ATOM   3976  CZ  TYR B 110      -7.344 -25.203 -11.812  1.00 96.38           C  
ATOM   3977  N   VAL B 111      -3.635 -20.219  -8.109  1.00 96.38           N  
ATOM   3978  CA  VAL B 111      -3.271 -18.953  -7.465  1.00 96.38           C  
ATOM   3979  C   VAL B 111      -3.352 -17.812  -8.477  1.00 96.38           C  
ATOM   3980  CB  VAL B 111      -1.858 -19.016  -6.848  1.00 96.38           C  
ATOM   3981  O   VAL B 111      -3.225 -18.031  -9.680  1.00 96.38           O  
ATOM   3982  CG1 VAL B 111      -1.773 -20.141  -5.812  1.00 96.38           C  
ATOM   3983  CG2 VAL B 111      -0.808 -19.219  -7.938  1.00 96.38           C  
ATOM   3984  N   THR B 112      -3.693 -16.641  -7.930  1.00 95.25           N  
ATOM   3985  CA  THR B 112      -3.799 -15.430  -8.742  1.00 95.25           C  
ATOM   3986  C   THR B 112      -2.795 -14.375  -8.273  1.00 95.25           C  
ATOM   3987  CB  THR B 112      -5.223 -14.836  -8.688  1.00 95.25           C  
ATOM   3988  O   THR B 112      -2.631 -14.156  -7.074  1.00 95.25           O  
ATOM   3989  CG2 THR B 112      -5.352 -13.633  -9.609  1.00 95.25           C  
ATOM   3990  OG1 THR B 112      -6.160 -15.844  -9.102  1.00 95.25           O  
ATOM   3991  N   TYR B 113      -2.021 -13.820  -9.234  1.00 95.00           N  
ATOM   3992  CA  TYR B 113      -1.105 -12.742  -8.883  1.00 95.00           C  
ATOM   3993  C   TYR B 113      -1.610 -11.406  -9.414  1.00 95.00           C  
ATOM   3994  CB  TYR B 113       0.296 -13.023  -9.430  1.00 95.00           C  
ATOM   3995  O   TYR B 113      -2.334 -11.352 -10.406  1.00 95.00           O  
ATOM   3996  CG  TYR B 113       0.385 -12.938 -10.938  1.00 95.00           C  
ATOM   3997  CD1 TYR B 113      -0.040 -13.984 -11.742  1.00 95.00           C  
ATOM   3998  CD2 TYR B 113       0.897 -11.797 -11.555  1.00 95.00           C  
ATOM   3999  CE1 TYR B 113       0.043 -13.914 -13.133  1.00 95.00           C  
ATOM   4000  CE2 TYR B 113       0.985 -11.711 -12.938  1.00 95.00           C  
ATOM   4001  OH  TYR B 113       0.640 -12.688 -15.094  1.00 95.00           O  
ATOM   4002  CZ  TYR B 113       0.555 -12.773 -13.719  1.00 95.00           C  
ATOM   4003  N   SER B 114      -1.269 -10.391  -8.734  1.00 93.88           N  
ATOM   4004  CA  SER B 114      -1.725  -9.062  -9.125  1.00 93.88           C  
ATOM   4005  C   SER B 114      -0.799  -7.977  -8.586  1.00 93.88           C  
ATOM   4006  CB  SER B 114      -3.152  -8.820  -8.633  1.00 93.88           C  
ATOM   4007  O   SER B 114      -0.206  -8.141  -7.512  1.00 93.88           O  
ATOM   4008  OG  SER B 114      -3.586  -7.512  -8.977  1.00 93.88           O  
ATOM   4009  N   GLY B 115      -0.662  -6.922  -9.312  1.00 93.12           N  
ATOM   4010  CA  GLY B 115      -0.089  -5.699  -8.766  1.00 93.12           C  
ATOM   4011  C   GLY B 115      -1.113  -4.816  -8.078  1.00 93.12           C  
ATOM   4012  O   GLY B 115      -2.211  -5.270  -7.750  1.00 93.12           O  
ATOM   4013  N   GLU B 116      -0.727  -3.625  -7.809  1.00 92.56           N  
ATOM   4014  CA  GLU B 116      -1.605  -2.625  -7.211  1.00 92.56           C  
ATOM   4015  C   GLU B 116      -2.227  -1.725  -8.273  1.00 92.56           C  
ATOM   4016  CB  GLU B 116      -0.840  -1.778  -6.191  1.00 92.56           C  
ATOM   4017  O   GLU B 116      -1.602  -1.448  -9.305  1.00 92.56           O  
ATOM   4018  CG  GLU B 116      -0.304  -2.576  -5.008  1.00 92.56           C  
ATOM   4019  CD  GLU B 116       0.567  -1.752  -4.074  1.00 92.56           C  
ATOM   4020  OE1 GLU B 116       0.075  -1.321  -3.008  1.00 92.56           O  
ATOM   4021  OE2 GLU B 116       1.752  -1.534  -4.414  1.00 92.56           O  
ATOM   4022  N   ASN B 117      -3.438  -1.359  -7.992  1.00 91.25           N  
ATOM   4023  CA  ASN B 117      -3.990  -0.289  -8.812  1.00 91.25           C  
ATOM   4024  C   ASN B 117      -3.307   1.045  -8.531  1.00 91.25           C  
ATOM   4025  CB  ASN B 117      -5.500  -0.168  -8.594  1.00 91.25           C  
ATOM   4026  O   ASN B 117      -2.799   1.268  -7.434  1.00 91.25           O  
ATOM   4027  CG  ASN B 117      -6.246  -1.435  -8.961  1.00 91.25           C  
ATOM   4028  ND2 ASN B 117      -7.379  -1.667  -8.312  1.00 91.25           N  
ATOM   4029  OD1 ASN B 117      -5.809  -2.199  -9.828  1.00 91.25           O  
ATOM   4030  N   THR B 118      -3.240   1.849  -9.547  1.00 90.75           N  
ATOM   4031  CA  THR B 118      -2.553   3.129  -9.422  1.00 90.75           C  
ATOM   4032  C   THR B 118      -3.551   4.285  -9.438  1.00 90.75           C  
ATOM   4033  CB  THR B 118      -1.525   3.322 -10.555  1.00 90.75           C  
ATOM   4034  O   THR B 118      -4.707   4.105  -9.820  1.00 90.75           O  
ATOM   4035  CG2 THR B 118      -0.432   2.260 -10.492  1.00 90.75           C  
ATOM   4036  OG1 THR B 118      -2.193   3.232 -11.820  1.00 90.75           O  
ATOM   4037  N   TYR B 119      -3.053   5.391  -8.938  1.00 92.00           N  
ATOM   4038  CA  TYR B 119      -3.871   6.598  -8.859  1.00 92.00           C  
ATOM   4039  C   TYR B 119      -3.240   7.734  -9.648  1.00 92.00           C  
ATOM   4040  CB  TYR B 119      -4.062   7.020  -7.398  1.00 92.00           C  
ATOM   4041  O   TYR B 119      -2.018   7.895  -9.656  1.00 92.00           O  
ATOM   4042  CG  TYR B 119      -4.727   5.969  -6.543  1.00 92.00           C  
ATOM   4043  CD1 TYR B 119      -6.113   5.832  -6.523  1.00 92.00           C  
ATOM   4044  CD2 TYR B 119      -3.973   5.109  -5.754  1.00 92.00           C  
ATOM   4045  CE1 TYR B 119      -6.730   4.863  -5.734  1.00 92.00           C  
ATOM   4046  CE2 TYR B 119      -4.578   4.141  -4.961  1.00 92.00           C  
ATOM   4047  OH  TYR B 119      -6.559   3.066  -4.180  1.00 92.00           O  
ATOM   4048  CZ  TYR B 119      -5.957   4.023  -4.961  1.00 92.00           C  
ATOM   4049  N   GLY B 120      -4.008   8.625 -10.312  1.00 84.81           N  
ATOM   4050  CA  GLY B 120      -3.492   9.734 -11.094  1.00 84.81           C  
ATOM   4051  C   GLY B 120      -4.121   9.836 -12.469  1.00 84.81           C  
ATOM   4052  O   GLY B 120      -3.578  10.500 -13.359  1.00 84.81           O  
ATOM   4053  N   TRP B 121      -5.324   9.234 -12.898  1.00 65.81           N  
ATOM   4054  CA  TRP B 121      -5.820   9.258 -14.273  1.00 65.81           C  
ATOM   4055  C   TRP B 121      -6.297  10.656 -14.656  1.00 65.81           C  
ATOM   4056  CB  TRP B 121      -6.961   8.250 -14.445  1.00 65.81           C  
ATOM   4057  O   TRP B 121      -6.875  11.367 -13.836  1.00 65.81           O  
ATOM   4058  CG  TRP B 121      -7.293   7.945 -15.875  1.00 65.81           C  
ATOM   4059  CD1 TRP B 121      -8.156   8.625 -16.688  1.00 65.81           C  
ATOM   4060  CD2 TRP B 121      -6.766   6.871 -16.656  1.00 65.81           C  
ATOM   4061  CE2 TRP B 121      -7.352   6.965 -17.938  1.00 65.81           C  
ATOM   4062  CE3 TRP B 121      -5.848   5.844 -16.406  1.00 65.81           C  
ATOM   4063  NE1 TRP B 121      -8.195   8.039 -17.922  1.00 65.81           N  
ATOM   4064  CH2 TRP B 121      -6.156   5.066 -18.688  1.00 65.81           C  
ATOM   4065  CZ2 TRP B 121      -7.055   6.062 -18.969  1.00 65.81           C  
ATOM   4066  CZ3 TRP B 121      -5.551   4.945 -17.422  1.00 65.81           C  
ATOM   4067  N   GLN B 122      -5.504  11.234 -15.703  1.00 55.00           N  
ATOM   4068  CA  GLN B 122      -6.035  12.414 -16.359  1.00 55.00           C  
ATOM   4069  C   GLN B 122      -7.488  12.211 -16.781  1.00 55.00           C  
ATOM   4070  CB  GLN B 122      -5.180  12.773 -17.578  1.00 55.00           C  
ATOM   4071  O   GLN B 122      -7.758  11.570 -17.812  1.00 55.00           O  
ATOM   4072  CG  GLN B 122      -3.975  13.641 -17.250  1.00 55.00           C  
ATOM   4073  CD  GLN B 122      -3.215  14.086 -18.500  1.00 55.00           C  
ATOM   4074  NE2 GLN B 122      -2.236  14.961 -18.312  1.00 55.00           N  
ATOM   4075  OE1 GLN B 122      -3.506  13.641 -19.609  1.00 55.00           O  
ATOM   4076  N   GLY B 123      -8.305  11.406 -16.297  1.00 43.28           N  
ATOM   4077  CA  GLY B 123      -9.484  11.531 -17.141  1.00 43.28           C  
ATOM   4078  C   GLY B 123      -9.859  12.969 -17.453  1.00 43.28           C  
ATOM   4079  O   GLY B 123      -9.617  13.859 -16.641  1.00 43.28           O  
ATOM   4080  N   LEU B 124      -9.844  13.305 -18.812  1.00 34.16           N  
ATOM   4081  CA  LEU B 124     -10.531  14.398 -19.484  1.00 34.16           C  
ATOM   4082  C   LEU B 124     -11.859  14.711 -18.797  1.00 34.16           C  
ATOM   4083  CB  LEU B 124     -10.781  14.039 -20.953  1.00 34.16           C  
ATOM   4084  O   LEU B 124     -12.742  13.859 -18.719  1.00 34.16           O  
ATOM   4085  CG  LEU B 124      -9.578  14.156 -21.891  1.00 34.16           C  
ATOM   4086  CD1 LEU B 124      -9.773  13.266 -23.109  1.00 34.16           C  
ATOM   4087  CD2 LEU B 124      -9.367  15.609 -22.312  1.00 34.16           C  
ATOM   4088  N   HIS B 125     -11.961  15.219 -17.562  1.00 29.80           N  
ATOM   4089  CA  HIS B 125     -13.133  16.078 -17.672  1.00 29.80           C  
ATOM   4090  C   HIS B 125     -12.867  17.250 -18.625  1.00 29.80           C  
ATOM   4091  CB  HIS B 125     -13.547  16.609 -16.297  1.00 29.80           C  
ATOM   4092  O   HIS B 125     -11.758  17.781 -18.672  1.00 29.80           O  
ATOM   4093  CG  HIS B 125     -14.172  15.570 -15.422  1.00 29.80           C  
ATOM   4094  CD2 HIS B 125     -13.680  14.898 -14.352  1.00 29.80           C  
ATOM   4095  ND1 HIS B 125     -15.453  15.102 -15.617  1.00 29.80           N  
ATOM   4096  CE1 HIS B 125     -15.727  14.195 -14.695  1.00 29.80           C  
ATOM   4097  NE2 HIS B 125     -14.672  14.055 -13.914  1.00 29.80           N  
TER    4098      HIS B 125                                                      
ENDMDL                                                                          
END                                                                             
