# Supplementary material for: Linear motifs regulating protein secretion, sorting and autophagy in Leishmania parasites are diverged with respect to their host equivalents
Source: PLoS Comput Biol. 2024 Feb 16;20(2):e1011902. doi: 10.1371/journal.pcbi.1011902 (PMC10903960; doi:10.1371/journal.pcbi.1011902)
Supplement: S1 Structures — Best energy HADDOCK structures for L infantum KDEL models: KDEL-best-HADDOCK-run-01.pdb. AlphaFold2 Multimer output for ATG8-ATG2 peptide complex: Lei-ATG2pep-ATG8.pdb. AlphaFold2 Multimer output for ATG8-ATG3 complex: Lei-ATG-3ATG8.pdb. AlphaFold2 Multimer outputs for ATG8-ATG4 complexes: LeiATG41ATG8C.pdb. LeiATG42ATG8.pdb. Cognate idealized LIR peptide modelled onto the L infantum ATG8 protein: Lei-ATG8-LIR-best-model.pdb. (ZIP) [file pcbi.1011902.s038.zip › structures/LeiATG41ATG8.pdb]

MODEL     1                                                                     
ATOM      1  N   MET A   1      31.391  24.469  27.344  1.00 22.41           N  
ATOM      2  CA  MET A   1      30.578  25.219  26.391  1.00 22.41           C  
ATOM      3  C   MET A   1      30.406  24.438  25.094  1.00 22.41           C  
ATOM      4  CB  MET A   1      31.219  26.578  26.094  1.00 22.41           C  
ATOM      5  O   MET A   1      31.344  24.297  24.312  1.00 22.41           O  
ATOM      6  CG  MET A   1      30.859  27.656  27.109  1.00 22.41           C  
ATOM      7  SD  MET A   1      31.734  29.250  26.781  1.00 22.41           S  
ATOM      8  CE  MET A   1      30.891  30.312  27.984  1.00 22.41           C  
ATOM      9  N   SER A   2      29.891  23.188  25.078  1.00 25.22           N  
ATOM     10  CA  SER A   2      29.844  22.031  24.188  1.00 25.22           C  
ATOM     11  C   SER A   2      29.172  22.391  22.859  1.00 25.22           C  
ATOM     12  CB  SER A   2      29.078  20.875  24.844  1.00 25.22           C  
ATOM     13  O   SER A   2      28.094  22.984  22.844  1.00 25.22           O  
ATOM     14  OG  SER A   2      29.203  19.688  24.078  1.00 25.22           O  
ATOM     15  N   THR A   3      29.953  22.797  21.750  1.00 26.12           N  
ATOM     16  CA  THR A   3      29.672  23.312  20.406  1.00 26.12           C  
ATOM     17  C   THR A   3      28.625  22.453  19.703  1.00 26.12           C  
ATOM     18  CB  THR A   3      30.953  23.359  19.547  1.00 26.12           C  
ATOM     19  O   THR A   3      28.891  21.297  19.359  1.00 26.12           O  
ATOM     20  CG2 THR A   3      31.688  24.688  19.719  1.00 26.12           C  
ATOM     21  OG1 THR A   3      31.828  22.281  19.953  1.00 26.12           O  
ATOM     22  N   ASN A   4      27.406  22.297  20.188  1.00 28.28           N  
ATOM     23  CA  ASN A   4      26.266  21.719  19.500  1.00 28.28           C  
ATOM     24  C   ASN A   4      26.125  22.266  18.078  1.00 28.28           C  
ATOM     25  CB  ASN A   4      24.969  21.984  20.297  1.00 28.28           C  
ATOM     26  O   ASN A   4      25.609  23.375  17.875  1.00 28.28           O  
ATOM     27  CG  ASN A   4      24.516  20.766  21.078  1.00 28.28           C  
ATOM     28  ND2 ASN A   4      23.609  20.984  22.016  1.00 28.28           N  
ATOM     29  OD1 ASN A   4      24.984  19.656  20.844  1.00 28.28           O  
ATOM     30  N   ALA A   5      27.234  22.438  17.297  1.00 29.45           N  
ATOM     31  CA  ALA A   5      27.234  22.984  15.945  1.00 29.45           C  
ATOM     32  C   ALA A   5      26.047  22.453  15.148  1.00 29.45           C  
ATOM     33  CB  ALA A   5      28.547  22.656  15.242  1.00 29.45           C  
ATOM     34  O   ALA A   5      25.859  21.250  15.023  1.00 29.45           O  
ATOM     35  N   LYS A   6      24.859  23.031  15.266  1.00 35.31           N  
ATOM     36  CA  LYS A   6      23.656  22.906  14.430  1.00 35.31           C  
ATOM     37  C   LYS A   6      24.031  22.750  12.961  1.00 35.31           C  
ATOM     38  CB  LYS A   6      22.750  24.125  14.625  1.00 35.31           C  
ATOM     39  O   LYS A   6      24.656  23.641  12.375  1.00 35.31           O  
ATOM     40  CG  LYS A   6      21.703  23.969  15.719  1.00 35.31           C  
ATOM     41  CD  LYS A   6      20.797  25.172  15.820  1.00 35.31           C  
ATOM     42  CE  LYS A   6      19.750  25.000  16.906  1.00 35.31           C  
ATOM     43  NZ  LYS A   6      18.859  26.203  17.016  1.00 35.31           N  
ATOM     44  N   MET A   7      24.703  21.734  12.523  1.00 36.19           N  
ATOM     45  CA  MET A   7      24.938  21.562  11.094  1.00 36.19           C  
ATOM     46  C   MET A   7      23.812  22.188  10.273  1.00 36.19           C  
ATOM     47  CB  MET A   7      25.094  20.078  10.742  1.00 36.19           C  
ATOM     48  O   MET A   7      22.656  21.766  10.398  1.00 36.19           O  
ATOM     49  CG  MET A   7      26.328  19.766   9.930  1.00 36.19           C  
ATOM     50  SD  MET A   7      26.828  18.000  10.055  1.00 36.19           S  
ATOM     51  CE  MET A   7      25.625  17.250   8.914  1.00 36.19           C  
ATOM     52  N   ALA A   8      23.656  23.484  10.141  1.00 42.00           N  
ATOM     53  CA  ALA A   8      22.859  24.109   9.094  1.00 42.00           C  
ATOM     54  C   ALA A   8      22.797  23.219   7.855  1.00 42.00           C  
ATOM     55  CB  ALA A   8      23.422  25.484   8.742  1.00 42.00           C  
ATOM     56  O   ALA A   8      23.828  22.828   7.312  1.00 42.00           O  
ATOM     57  N   GLU A   9      21.922  22.203   7.883  1.00 55.09           N  
ATOM     58  CA  GLU A   9      21.797  21.281   6.766  1.00 55.09           C  
ATOM     59  C   GLU A   9      21.922  22.000   5.430  1.00 55.09           C  
ATOM     60  CB  GLU A   9      20.453  20.531   6.836  1.00 55.09           C  
ATOM     61  O   GLU A   9      21.172  22.953   5.156  1.00 55.09           O  
ATOM     62  CG  GLU A   9      20.453  19.375   7.836  1.00 55.09           C  
ATOM     63  CD  GLU A   9      19.141  18.609   7.852  1.00 55.09           C  
ATOM     64  OE1 GLU A   9      19.062  17.562   8.531  1.00 55.09           O  
ATOM     65  OE2 GLU A   9      18.188  19.062   7.180  1.00 55.09           O  
ATOM     66  N   LYS A  10      23.047  22.250   4.855  1.00 64.62           N  
ATOM     67  CA  LYS A  10      23.391  22.906   3.598  1.00 64.62           C  
ATOM     68  C   LYS A  10      22.469  22.469   2.471  1.00 64.62           C  
ATOM     69  CB  LYS A  10      24.844  22.625   3.223  1.00 64.62           C  
ATOM     70  O   LYS A  10      22.531  21.312   2.031  1.00 64.62           O  
ATOM     71  CG  LYS A  10      25.859  23.578   3.865  1.00 64.62           C  
ATOM     72  CD  LYS A  10      27.266  23.312   3.367  1.00 64.62           C  
ATOM     73  CE  LYS A  10      28.281  24.203   4.070  1.00 64.62           C  
ATOM     74  NZ  LYS A  10      29.672  23.922   3.613  1.00 64.62           N  
ATOM     75  N   THR A  11      21.328  23.219   2.340  1.00 70.62           N  
ATOM     76  CA  THR A  11      20.406  23.031   1.230  1.00 70.62           C  
ATOM     77  C   THR A  11      20.922  23.703  -0.035  1.00 70.62           C  
ATOM     78  CB  THR A  11      19.000  23.578   1.570  1.00 70.62           C  
ATOM     79  O   THR A  11      21.406  24.844   0.011  1.00 70.62           O  
ATOM     80  CG2 THR A  11      18.328  22.734   2.635  1.00 70.62           C  
ATOM     81  OG1 THR A  11      19.125  24.922   2.057  1.00 70.62           O  
ATOM     82  N   PRO A  12      21.031  22.906  -1.189  1.00 73.25           N  
ATOM     83  CA  PRO A  12      21.438  23.578  -2.432  1.00 73.25           C  
ATOM     84  C   PRO A  12      20.422  24.594  -2.924  1.00 73.25           C  
ATOM     85  CB  PRO A  12      21.578  22.406  -3.422  1.00 73.25           C  
ATOM     86  O   PRO A  12      19.219  24.469  -2.629  1.00 73.25           O  
ATOM     87  CG  PRO A  12      20.766  21.312  -2.824  1.00 73.25           C  
ATOM     88  CD  PRO A  12      20.625  21.562  -1.352  1.00 73.25           C  
ATOM     89  N   CYS A  13      20.828  25.641  -3.586  1.00 71.62           N  
ATOM     90  CA  CYS A  13      19.953  26.656  -4.145  1.00 71.62           C  
ATOM     91  C   CYS A  13      19.219  26.141  -5.379  1.00 71.62           C  
ATOM     92  CB  CYS A  13      20.750  27.922  -4.504  1.00 71.62           C  
ATOM     93  O   CYS A  13      18.062  26.500  -5.625  1.00 71.62           O  
ATOM     94  SG  CYS A  13      21.344  28.828  -3.068  1.00 71.62           S  
ATOM     95  N   VAL A  14      19.953  25.312  -6.258  1.00 76.00           N  
ATOM     96  CA  VAL A  14      19.406  24.734  -7.480  1.00 76.00           C  
ATOM     97  C   VAL A  14      19.859  23.281  -7.617  1.00 76.00           C  
ATOM     98  CB  VAL A  14      19.828  25.547  -8.727  1.00 76.00           C  
ATOM     99  O   VAL A  14      21.000  22.953  -7.258  1.00 76.00           O  
ATOM    100  CG1 VAL A  14      19.234  24.938  -9.992  1.00 76.00           C  
ATOM    101  CG2 VAL A  14      19.391  27.000  -8.586  1.00 76.00           C  
ATOM    102  N   ASP A  15      19.000  22.453  -7.875  1.00 79.94           N  
ATOM    103  CA  ASP A  15      19.328  21.062  -8.141  1.00 79.94           C  
ATOM    104  C   ASP A  15      18.578  20.531  -9.352  1.00 79.94           C  
ATOM    105  CB  ASP A  15      19.031  20.188  -6.914  1.00 79.94           C  
ATOM    106  O   ASP A  15      17.969  21.297 -10.102  1.00 79.94           O  
ATOM    107  CG  ASP A  15      17.547  20.109  -6.594  1.00 79.94           C  
ATOM    108  OD1 ASP A  15      16.734  20.672  -7.352  1.00 79.94           O  
ATOM    109  OD2 ASP A  15      17.203  19.484  -5.570  1.00 79.94           O  
ATOM    110  N   LEU A  16      18.781  19.250  -9.664  1.00 72.62           N  
ATOM    111  CA  LEU A  16      18.141  18.641 -10.828  1.00 72.62           C  
ATOM    112  C   LEU A  16      16.625  18.797 -10.758  1.00 72.62           C  
ATOM    113  CB  LEU A  16      18.516  17.156 -10.922  1.00 72.62           C  
ATOM    114  O   LEU A  16      15.961  18.922 -11.781  1.00 72.62           O  
ATOM    115  CG  LEU A  16      19.828  16.828 -11.648  1.00 72.62           C  
ATOM    116  CD1 LEU A  16      20.422  15.539 -11.117  1.00 72.62           C  
ATOM    117  CD2 LEU A  16      19.594  16.750 -13.156  1.00 72.62           C  
ATOM    118  N   GLY A  17      16.188  18.859  -9.602  1.00 78.06           N  
ATOM    119  CA  GLY A  17      14.750  19.047  -9.414  1.00 78.06           C  
ATOM    120  C   GLY A  17      14.266  20.406  -9.852  1.00 78.06           C  
ATOM    121  O   GLY A  17      13.164  20.547 -10.391  1.00 78.06           O  
ATOM    122  N   SER A  18      14.992  21.375  -9.680  1.00 79.19           N  
ATOM    123  CA  SER A  18      14.656  22.719 -10.109  1.00 79.19           C  
ATOM    124  C   SER A  18      14.484  22.797 -11.625  1.00 79.19           C  
ATOM    125  CB  SER A  18      15.734  23.719  -9.656  1.00 79.19           C  
ATOM    126  O   SER A  18      13.617  23.516 -12.117  1.00 79.19           O  
ATOM    127  OG  SER A  18      15.875  23.703  -8.250  1.00 79.19           O  
ATOM    128  N   LEU A  19      15.305  21.969 -12.281  1.00 72.94           N  
ATOM    129  CA  LEU A  19      15.203  21.922 -13.734  1.00 72.94           C  
ATOM    130  C   LEU A  19      13.938  21.203 -14.172  1.00 72.94           C  
ATOM    131  CB  LEU A  19      16.438  21.234 -14.336  1.00 72.94           C  
ATOM    132  O   LEU A  19      13.250  21.641 -15.094  1.00 72.94           O  
ATOM    133  CG  LEU A  19      17.766  21.984 -14.203  1.00 72.94           C  
ATOM    134  CD1 LEU A  19      18.922  21.094 -14.656  1.00 72.94           C  
ATOM    135  CD2 LEU A  19      17.734  23.281 -15.000  1.00 72.94           C  
ATOM    136  N   PHE A  20      13.633  20.141 -13.445  1.00 76.31           N  
ATOM    137  CA  PHE A  20      12.477  19.328 -13.805  1.00 76.31           C  
ATOM    138  C   PHE A  20      11.180  20.078 -13.492  1.00 76.31           C  
ATOM    139  CB  PHE A  20      12.500  18.000 -13.062  1.00 76.31           C  
ATOM    140  O   PHE A  20      10.133  19.781 -14.070  1.00 76.31           O  
ATOM    141  CG  PHE A  20      13.430  16.984 -13.672  1.00 76.31           C  
ATOM    142  CD1 PHE A  20      13.188  16.469 -14.938  1.00 76.31           C  
ATOM    143  CD2 PHE A  20      14.555  16.547 -12.977  1.00 76.31           C  
ATOM    144  CE1 PHE A  20      14.047  15.531 -15.508  1.00 76.31           C  
ATOM    145  CE2 PHE A  20      15.422  15.609 -13.539  1.00 76.31           C  
ATOM    146  CZ  PHE A  20      15.164  15.102 -14.805  1.00 76.31           C  
ATOM    147  N   LYS A  21      11.312  20.969 -12.617  1.00 76.81           N  
ATOM    148  CA  LYS A  21      10.148  21.734 -12.188  1.00 76.81           C  
ATOM    149  C   LYS A  21       9.469  22.406 -13.375  1.00 76.81           C  
ATOM    150  CB  LYS A  21      10.555  22.781 -11.148  1.00 76.81           C  
ATOM    151  O   LYS A  21       8.242  22.375 -13.492  1.00 76.81           O  
ATOM    152  CG  LYS A  21       9.375  23.438 -10.445  1.00 76.81           C  
ATOM    153  CD  LYS A  21       9.836  24.359  -9.312  1.00 76.81           C  
ATOM    154  CE  LYS A  21       8.664  25.031  -8.617  1.00 76.81           C  
ATOM    155  NZ  LYS A  21       9.109  25.906  -7.504  1.00 76.81           N  
ATOM    156  N   TRP A  22      10.203  23.016 -14.250  1.00 68.75           N  
ATOM    157  CA  TRP A  22       9.688  23.750 -15.391  1.00 68.75           C  
ATOM    158  C   TRP A  22       9.047  22.797 -16.406  1.00 68.75           C  
ATOM    159  CB  TRP A  22      10.797  24.562 -16.062  1.00 68.75           C  
ATOM    160  O   TRP A  22       8.094  23.172 -17.094  1.00 68.75           O  
ATOM    161  CG  TRP A  22      11.047  25.891 -15.422  1.00 68.75           C  
ATOM    162  CD1 TRP A  22      11.977  26.188 -14.469  1.00 68.75           C  
ATOM    163  CD2 TRP A  22      10.359  27.109 -15.695  1.00 68.75           C  
ATOM    164  CE2 TRP A  22      10.922  28.109 -14.867  1.00 68.75           C  
ATOM    165  CE3 TRP A  22       9.312  27.469 -16.562  1.00 68.75           C  
ATOM    166  NE1 TRP A  22      11.906  27.516 -14.125  1.00 68.75           N  
ATOM    167  CH2 TRP A  22       9.453  29.750 -15.734  1.00 68.75           C  
ATOM    168  CZ2 TRP A  22      10.477  29.438 -14.875  1.00 68.75           C  
ATOM    169  CZ3 TRP A  22       8.875  28.781 -16.562  1.00 68.75           C  
ATOM    170  N   TRP A  23       9.438  21.531 -16.375  1.00 67.00           N  
ATOM    171  CA  TRP A  23       8.961  20.562 -17.344  1.00 67.00           C  
ATOM    172  C   TRP A  23       7.785  19.766 -16.781  1.00 67.00           C  
ATOM    173  CB  TRP A  23      10.086  19.609 -17.766  1.00 67.00           C  
ATOM    174  O   TRP A  23       6.789  19.531 -17.469  1.00 67.00           O  
ATOM    175  CG  TRP A  23       9.664  18.547 -18.734  1.00 67.00           C  
ATOM    176  CD1 TRP A  23       9.492  18.688 -20.078  1.00 67.00           C  
ATOM    177  CD2 TRP A  23       9.352  17.188 -18.422  1.00 67.00           C  
ATOM    178  CE2 TRP A  23       9.000  16.547 -19.641  1.00 67.00           C  
ATOM    179  CE3 TRP A  23       9.336  16.438 -17.234  1.00 67.00           C  
ATOM    180  NE1 TRP A  23       9.094  17.484 -20.625  1.00 67.00           N  
ATOM    181  CH2 TRP A  23       8.633  14.492 -18.516  1.00 67.00           C  
ATOM    182  CZ2 TRP A  23       8.633  15.203 -19.688  1.00 67.00           C  
ATOM    183  CZ3 TRP A  23       8.977  15.094 -17.297  1.00 67.00           C  
ATOM    184  N   LEU A  24       7.828  19.453 -15.469  1.00 70.81           N  
ATOM    185  CA  LEU A  24       6.883  18.500 -14.891  1.00 70.81           C  
ATOM    186  C   LEU A  24       5.656  19.234 -14.352  1.00 70.81           C  
ATOM    187  CB  LEU A  24       7.547  17.703 -13.773  1.00 70.81           C  
ATOM    188  O   LEU A  24       4.539  18.719 -14.430  1.00 70.81           O  
ATOM    189  CG  LEU A  24       8.398  16.500 -14.219  1.00 70.81           C  
ATOM    190  CD1 LEU A  24       9.336  16.078 -13.094  1.00 70.81           C  
ATOM    191  CD2 LEU A  24       7.508  15.344 -14.648  1.00 70.81           C  
ATOM    192  N   ASN A  25       5.828  20.375 -13.836  1.00 74.75           N  
ATOM    193  CA  ASN A  25       4.777  21.031 -13.070  1.00 74.75           C  
ATOM    194  C   ASN A  25       3.596  21.422 -13.961  1.00 74.75           C  
ATOM    195  CB  ASN A  25       5.324  22.266 -12.352  1.00 74.75           C  
ATOM    196  O   ASN A  25       2.439  21.266 -13.570  1.00 74.75           O  
ATOM    197  CG  ASN A  25       6.051  21.922 -11.070  1.00 74.75           C  
ATOM    198  ND2 ASN A  25       6.496  22.938 -10.336  1.00 74.75           N  
ATOM    199  OD1 ASN A  25       6.211  20.734 -10.734  1.00 74.75           O  
ATOM    200  N   PRO A  26       3.803  21.859 -15.188  1.00 65.88           N  
ATOM    201  CA  PRO A  26       2.658  22.234 -16.016  1.00 65.88           C  
ATOM    202  C   PRO A  26       1.766  21.047 -16.375  1.00 65.88           C  
ATOM    203  CB  PRO A  26       3.309  22.828 -17.266  1.00 65.88           C  
ATOM    204  O   PRO A  26       0.565  21.219 -16.594  1.00 65.88           O  
ATOM    205  CG  PRO A  26       4.676  23.250 -16.828  1.00 65.88           C  
ATOM    206  CD  PRO A  26       5.117  22.344 -15.711  1.00 65.88           C  
ATOM    207  N   SER A  27       2.318  19.844 -16.406  1.00 67.50           N  
ATOM    208  CA  SER A  27       1.560  18.656 -16.781  1.00 67.50           C  
ATOM    209  C   SER A  27       0.578  18.250 -15.688  1.00 67.50           C  
ATOM    210  CB  SER A  27       2.502  17.500 -17.078  1.00 67.50           C  
ATOM    211  O   SER A  27      -0.285  17.406 -15.898  1.00 67.50           O  
ATOM    212  OG  SER A  27       3.160  17.062 -15.906  1.00 67.50           O  
ATOM    213  N   LYS A  28       0.725  18.891 -14.555  1.00 69.31           N  
ATOM    214  CA  LYS A  28      -0.156  18.578 -13.430  1.00 69.31           C  
ATOM    215  C   LYS A  28      -1.614  18.859 -13.789  1.00 69.31           C  
ATOM    216  CB  LYS A  28       0.247  19.391 -12.203  1.00 69.31           C  
ATOM    217  O   LYS A  28      -2.510  18.125 -13.367  1.00 69.31           O  
ATOM    218  CG  LYS A  28      -0.584  19.094 -10.961  1.00 69.31           C  
ATOM    219  CD  LYS A  28      -0.153  19.953  -9.781  1.00 69.31           C  
ATOM    220  CE  LYS A  28      -1.061  19.750  -8.578  1.00 69.31           C  
ATOM    221  NZ  LYS A  28      -0.672  20.625  -7.430  1.00 69.31           N  
ATOM    222  N   ILE A  29      -1.909  19.875 -14.492  1.00 63.00           N  
ATOM    223  CA  ILE A  29      -3.268  20.297 -14.805  1.00 63.00           C  
ATOM    224  C   ILE A  29      -3.982  19.219 -15.609  1.00 63.00           C  
ATOM    225  CB  ILE A  29      -3.273  21.641 -15.578  1.00 63.00           C  
ATOM    226  O   ILE A  29      -5.188  19.016 -15.445  1.00 63.00           O  
ATOM    227  CG1 ILE A  29      -2.686  22.766 -14.719  1.00 63.00           C  
ATOM    228  CG2 ILE A  29      -4.691  21.984 -16.047  1.00 63.00           C  
ATOM    229  CD1 ILE A  29      -2.344  24.031 -15.492  1.00 63.00           C  
ATOM    230  N   PHE A  30      -3.189  18.375 -16.297  1.00 63.72           N  
ATOM    231  CA  PHE A  30      -3.789  17.344 -17.141  1.00 63.72           C  
ATOM    232  C   PHE A  30      -4.090  16.094 -16.312  1.00 63.72           C  
ATOM    233  CB  PHE A  30      -2.863  16.984 -18.297  1.00 63.72           C  
ATOM    234  O   PHE A  30      -4.965  15.305 -16.672  1.00 63.72           O  
ATOM    235  CG  PHE A  30      -2.662  18.109 -19.281  1.00 63.72           C  
ATOM    236  CD1 PHE A  30      -3.643  18.422 -20.219  1.00 63.72           C  
ATOM    237  CD2 PHE A  30      -1.489  18.859 -19.266  1.00 63.72           C  
ATOM    238  CE1 PHE A  30      -3.459  19.469 -21.125  1.00 63.72           C  
ATOM    239  CE2 PHE A  30      -1.298  19.891 -20.172  1.00 63.72           C  
ATOM    240  CZ  PHE A  30      -2.283  20.203 -21.094  1.00 63.72           C  
ATOM    241  N   ARG A  31      -3.500  16.016 -15.203  1.00 66.25           N  
ATOM    242  CA  ARG A  31      -3.625  14.797 -14.406  1.00 66.25           C  
ATOM    243  C   ARG A  31      -4.727  14.938 -13.359  1.00 66.25           C  
ATOM    244  CB  ARG A  31      -2.297  14.453 -13.727  1.00 66.25           C  
ATOM    245  O   ARG A  31      -5.242  13.938 -12.852  1.00 66.25           O  
ATOM    246  CG  ARG A  31      -1.200  14.039 -14.695  1.00 66.25           C  
ATOM    247  CD  ARG A  31       0.085  13.672 -13.961  1.00 66.25           C  
ATOM    248  NE  ARG A  31       0.861  14.859 -13.617  1.00 66.25           N  
ATOM    249  NH1 ARG A  31       2.357  13.742 -12.258  1.00 66.25           N  
ATOM    250  NH2 ARG A  31       2.555  16.000 -12.562  1.00 66.25           N  
ATOM    251  CZ  ARG A  31       1.923  14.867 -12.812  1.00 66.25           C  
ATOM    252  N   THR A  32      -5.047  16.172 -13.039  1.00 73.06           N  
ATOM    253  CA  THR A  32      -6.055  16.422 -12.016  1.00 73.06           C  
ATOM    254  C   THR A  32      -7.102  17.406 -12.508  1.00 73.06           C  
ATOM    255  CB  THR A  32      -5.410  16.953 -10.719  1.00 73.06           C  
ATOM    256  O   THR A  32      -7.242  18.500 -11.961  1.00 73.06           O  
ATOM    257  CG2 THR A  32      -4.527  15.891 -10.070  1.00 73.06           C  
ATOM    258  OG1 THR A  32      -4.609  18.094 -11.031  1.00 73.06           O  
ATOM    259  N   PRO A  33      -7.887  16.875 -13.602  1.00 62.34           N  
ATOM    260  CA  PRO A  33      -8.930  17.797 -14.078  1.00 62.34           C  
ATOM    261  C   PRO A  33     -10.055  17.984 -13.062  1.00 62.34           C  
ATOM    262  CB  PRO A  33      -9.453  17.109 -15.344  1.00 62.34           C  
ATOM    263  O   PRO A  33     -10.352  17.078 -12.281  1.00 62.34           O  
ATOM    264  CG  PRO A  33      -9.117  15.664 -15.156  1.00 62.34           C  
ATOM    265  CD  PRO A  33      -7.945  15.555 -14.227  1.00 62.34           C  
ATOM    266  N   ASN A  34     -10.445  19.297 -12.812  1.00 63.81           N  
ATOM    267  CA  ASN A  34     -11.578  19.578 -11.945  1.00 63.81           C  
ATOM    268  C   ASN A  34     -12.898  19.188 -12.609  1.00 63.81           C  
ATOM    269  CB  ASN A  34     -11.602  21.047 -11.547  1.00 63.81           C  
ATOM    270  O   ASN A  34     -13.516  20.000 -13.297  1.00 63.81           O  
ATOM    271  CG  ASN A  34     -12.281  21.281 -10.211  1.00 63.81           C  
ATOM    272  ND2 ASN A  34     -12.172  22.500  -9.695  1.00 63.81           N  
ATOM    273  OD1 ASN A  34     -12.898  20.375  -9.648  1.00 63.81           O  
ATOM    274  N   ARG A  35     -13.250  17.922 -12.484  1.00 70.31           N  
ATOM    275  CA  ARG A  35     -14.500  17.453 -13.094  1.00 70.31           C  
ATOM    276  C   ARG A  35     -15.633  17.438 -12.070  1.00 70.31           C  
ATOM    277  CB  ARG A  35     -14.320  16.062 -13.703  1.00 70.31           C  
ATOM    278  O   ARG A  35     -15.406  17.156 -10.891  1.00 70.31           O  
ATOM    279  CG  ARG A  35     -13.414  16.031 -14.922  1.00 70.31           C  
ATOM    280  CD  ARG A  35     -13.312  14.641 -15.516  1.00 70.31           C  
ATOM    281  NE  ARG A  35     -12.406  14.609 -16.656  1.00 70.31           N  
ATOM    282  NH1 ARG A  35     -12.570  12.328 -16.984  1.00 70.31           N  
ATOM    283  NH2 ARG A  35     -11.242  13.594 -18.359  1.00 70.31           N  
ATOM    284  CZ  ARG A  35     -12.070  13.508 -17.328  1.00 70.31           C  
ATOM    285  N   LYS A  36     -16.797  17.812 -12.578  1.00 73.38           N  
ATOM    286  CA  LYS A  36     -18.000  17.734 -11.750  1.00 73.38           C  
ATOM    287  C   LYS A  36     -18.375  16.281 -11.477  1.00 73.38           C  
ATOM    288  CB  LYS A  36     -19.172  18.453 -12.422  1.00 73.38           C  
ATOM    289  O   LYS A  36     -18.234  15.422 -12.352  1.00 73.38           O  
ATOM    290  CG  LYS A  36     -19.078  19.984 -12.344  1.00 73.38           C  
ATOM    291  CD  LYS A  36     -20.312  20.641 -12.945  1.00 73.38           C  
ATOM    292  CE  LYS A  36     -20.203  22.156 -12.914  1.00 73.38           C  
ATOM    293  NZ  LYS A  36     -21.391  22.812 -13.523  1.00 73.38           N  
ATOM    294  N   MET A  37     -18.766  16.062 -10.258  1.00 77.94           N  
ATOM    295  CA  MET A  37     -19.141  14.719  -9.844  1.00 77.94           C  
ATOM    296  C   MET A  37     -20.641  14.500 -10.016  1.00 77.94           C  
ATOM    297  CB  MET A  37     -18.734  14.469  -8.391  1.00 77.94           C  
ATOM    298  O   MET A  37     -21.406  15.453 -10.117  1.00 77.94           O  
ATOM    299  CG  MET A  37     -17.250  14.562  -8.148  1.00 77.94           C  
ATOM    300  SD  MET A  37     -16.734  13.758  -6.582  1.00 77.94           S  
ATOM    301  CE  MET A  37     -18.359  13.492  -5.816  1.00 77.94           C  
ATOM    302  N   LYS A  38     -20.969  13.172 -10.164  1.00 77.12           N  
ATOM    303  CA  LYS A  38     -22.375  12.805 -10.258  1.00 77.12           C  
ATOM    304  C   LYS A  38     -23.062  12.883  -8.891  1.00 77.12           C  
ATOM    305  CB  LYS A  38     -22.531  11.391 -10.828  1.00 77.12           C  
ATOM    306  O   LYS A  38     -22.500  12.445  -7.887  1.00 77.12           O  
ATOM    307  CG  LYS A  38     -21.984  11.242 -12.250  1.00 77.12           C  
ATOM    308  CD  LYS A  38     -22.141   9.812 -12.758  1.00 77.12           C  
ATOM    309  CE  LYS A  38     -21.531   9.648 -14.141  1.00 77.12           C  
ATOM    310  NZ  LYS A  38     -21.641   8.242 -14.625  1.00 77.12           N  
ATOM    311  N   ASN A  39     -24.219  13.438  -8.922  1.00 79.38           N  
ATOM    312  CA  ASN A  39     -24.938  13.602  -7.664  1.00 79.38           C  
ATOM    313  C   ASN A  39     -25.766  12.352  -7.320  1.00 79.38           C  
ATOM    314  CB  ASN A  39     -25.859  14.828  -7.719  1.00 79.38           C  
ATOM    315  O   ASN A  39     -26.234  12.211  -6.191  1.00 79.38           O  
ATOM    316  CG  ASN A  39     -25.078  16.125  -7.695  1.00 79.38           C  
ATOM    317  ND2 ASN A  39     -25.688  17.203  -8.180  1.00 79.38           N  
ATOM    318  OD1 ASN A  39     -23.922  16.172  -7.246  1.00 79.38           O  
ATOM    319  N   THR A  40     -25.844  11.320  -8.094  1.00 82.00           N  
ATOM    320  CA  THR A  40     -26.719  10.180  -7.895  1.00 82.00           C  
ATOM    321  C   THR A  40     -25.969   9.023  -7.234  1.00 82.00           C  
ATOM    322  CB  THR A  40     -27.328   9.703  -9.227  1.00 82.00           C  
ATOM    323  O   THR A  40     -26.578   8.188  -6.559  1.00 82.00           O  
ATOM    324  CG2 THR A  40     -28.250  10.758  -9.820  1.00 82.00           C  
ATOM    325  OG1 THR A  40     -26.266   9.438 -10.164  1.00 82.00           O  
ATOM    326  N   THR A  41     -24.734   8.984  -7.316  1.00 87.69           N  
ATOM    327  CA  THR A  41     -23.922   7.902  -6.766  1.00 87.69           C  
ATOM    328  C   THR A  41     -23.219   8.359  -5.492  1.00 87.69           C  
ATOM    329  CB  THR A  41     -22.875   7.414  -7.789  1.00 87.69           C  
ATOM    330  O   THR A  41     -22.594   9.422  -5.465  1.00 87.69           O  
ATOM    331  CG2 THR A  41     -22.234   6.105  -7.336  1.00 87.69           C  
ATOM    332  OG1 THR A  41     -23.531   7.199  -9.055  1.00 87.69           O  
ATOM    333  N   PRO A  42     -23.344   7.582  -4.480  1.00 93.94           N  
ATOM    334  CA  PRO A  42     -22.672   7.969  -3.240  1.00 93.94           C  
ATOM    335  C   PRO A  42     -21.156   8.047  -3.395  1.00 93.94           C  
ATOM    336  CB  PRO A  42     -23.062   6.859  -2.262  1.00 93.94           C  
ATOM    337  O   PRO A  42     -20.578   7.305  -4.188  1.00 93.94           O  
ATOM    338  CG  PRO A  42     -24.281   6.223  -2.871  1.00 93.94           C  
ATOM    339  CD  PRO A  42     -24.219   6.418  -4.359  1.00 93.94           C  
ATOM    340  N   VAL A  43     -20.609   9.008  -2.650  1.00 96.19           N  
ATOM    341  CA  VAL A  43     -19.156   9.180  -2.625  1.00 96.19           C  
ATOM    342  C   VAL A  43     -18.625   8.836  -1.236  1.00 96.19           C  
ATOM    343  CB  VAL A  43     -18.734  10.609  -3.021  1.00 96.19           C  
ATOM    344  O   VAL A  43     -19.328   9.008  -0.236  1.00 96.19           O  
ATOM    345  CG1 VAL A  43     -19.344  11.633  -2.061  1.00 96.19           C  
ATOM    346  CG2 VAL A  43     -17.219  10.734  -3.057  1.00 96.19           C  
ATOM    347  N   VAL A  44     -17.453   8.305  -1.216  1.00 97.19           N  
ATOM    348  CA  VAL A  44     -16.750   8.031   0.037  1.00 97.19           C  
ATOM    349  C   VAL A  44     -15.367   8.680   0.011  1.00 97.19           C  
ATOM    350  CB  VAL A  44     -16.625   6.512   0.294  1.00 97.19           C  
ATOM    351  O   VAL A  44     -14.656   8.594  -0.990  1.00 97.19           O  
ATOM    352  CG1 VAL A  44     -15.836   6.246   1.578  1.00 97.19           C  
ATOM    353  CG2 VAL A  44     -18.000   5.859   0.364  1.00 97.19           C  
ATOM    354  N   VAL A  45     -15.023   9.398   1.089  1.00 97.56           N  
ATOM    355  CA  VAL A  45     -13.703  10.000   1.254  1.00 97.56           C  
ATOM    356  C   VAL A  45     -13.148   9.648   2.631  1.00 97.56           C  
ATOM    357  CB  VAL A  45     -13.750  11.531   1.070  1.00 97.56           C  
ATOM    358  O   VAL A  45     -13.820   9.836   3.648  1.00 97.56           O  
ATOM    359  CG1 VAL A  45     -12.367  12.141   1.274  1.00 97.56           C  
ATOM    360  CG2 VAL A  45     -14.297  11.891  -0.311  1.00 97.56           C  
ATOM    361  N   VAL A  46     -11.992   9.172   2.607  1.00 96.19           N  
ATOM    362  CA  VAL A  46     -11.336   8.820   3.865  1.00 96.19           C  
ATOM    363  C   VAL A  46     -11.258  10.055   4.766  1.00 96.19           C  
ATOM    364  CB  VAL A  46      -9.922   8.242   3.629  1.00 96.19           C  
ATOM    365  O   VAL A  46     -10.938  11.148   4.301  1.00 96.19           O  
ATOM    366  CG1 VAL A  46      -9.992   6.973   2.783  1.00 96.19           C  
ATOM    367  CG2 VAL A  46      -9.031   9.281   2.963  1.00 96.19           C  
ATOM    368  N   GLY A  47     -11.578   9.875   5.996  1.00 94.38           N  
ATOM    369  CA  GLY A  47     -11.516  10.961   6.957  1.00 94.38           C  
ATOM    370  C   GLY A  47     -12.734  11.859   6.926  1.00 94.38           C  
ATOM    371  O   GLY A  47     -12.883  12.742   7.777  1.00 94.38           O  
ATOM    372  N   SER A  48     -13.664  11.648   5.891  1.00 96.12           N  
ATOM    373  CA  SER A  48     -14.828  12.523   5.809  1.00 96.12           C  
ATOM    374  C   SER A  48     -16.109  11.711   5.703  1.00 96.12           C  
ATOM    375  CB  SER A  48     -14.711  13.461   4.609  1.00 96.12           C  
ATOM    376  O   SER A  48     -17.219  12.266   5.828  1.00 96.12           O  
ATOM    377  OG  SER A  48     -13.625  14.359   4.781  1.00 96.12           O  
ATOM    378  N   GLY A  49     -15.992  10.453   5.453  1.00 95.12           N  
ATOM    379  CA  GLY A  49     -17.172   9.617   5.395  1.00 95.12           C  
ATOM    380  C   GLY A  49     -17.828   9.594   4.027  1.00 95.12           C  
ATOM    381  O   GLY A  49     -17.141   9.656   3.004  1.00 95.12           O  
ATOM    382  N   SER A  50     -19.172   9.383   4.051  1.00 94.94           N  
ATOM    383  CA  SER A  50     -19.922   9.227   2.811  1.00 94.94           C  
ATOM    384  C   SER A  50     -20.938  10.352   2.629  1.00 94.94           C  
ATOM    385  CB  SER A  50     -20.641   7.875   2.783  1.00 94.94           C  
ATOM    386  O   SER A  50     -21.359  10.969   3.605  1.00 94.94           O  
ATOM    387  OG  SER A  50     -21.578   7.789   3.832  1.00 94.94           O  
ATOM    388  N   HIS A  51     -21.188  10.633   1.399  1.00 94.81           N  
ATOM    389  CA  HIS A  51     -22.188  11.633   1.031  1.00 94.81           C  
ATOM    390  C   HIS A  51     -22.938  11.227  -0.229  1.00 94.81           C  
ATOM    391  CB  HIS A  51     -21.516  12.992   0.826  1.00 94.81           C  
ATOM    392  O   HIS A  51     -22.344  10.656  -1.152  1.00 94.81           O  
ATOM    393  CG  HIS A  51     -22.484  14.086   0.460  1.00 94.81           C  
ATOM    394  CD2 HIS A  51     -22.766  14.656  -0.733  1.00 94.81           C  
ATOM    395  ND1 HIS A  51     -23.281  14.703   1.388  1.00 94.81           N  
ATOM    396  CE1 HIS A  51     -24.016  15.617   0.778  1.00 94.81           C  
ATOM    397  NE2 HIS A  51     -23.719  15.609  -0.510  1.00 94.81           N  
ATOM    398  N   SER A  52     -24.234  11.430  -0.180  1.00 92.44           N  
ATOM    399  CA  SER A  52     -25.094  11.211  -1.339  1.00 92.44           C  
ATOM    400  C   SER A  52     -26.062  12.375  -1.535  1.00 92.44           C  
ATOM    401  CB  SER A  52     -25.891   9.906  -1.188  1.00 92.44           C  
ATOM    402  O   SER A  52     -26.562  12.945  -0.563  1.00 92.44           O  
ATOM    403  OG  SER A  52     -26.812  10.000  -0.121  1.00 92.44           O  
ATOM    404  N   GLY A  53     -26.219  12.828  -2.795  1.00 90.19           N  
ATOM    405  CA  GLY A  53     -27.188  13.883  -3.070  1.00 90.19           C  
ATOM    406  C   GLY A  53     -26.547  15.172  -3.553  1.00 90.19           C  
ATOM    407  O   GLY A  53     -25.469  15.148  -4.160  1.00 90.19           O  
ATOM    408  N   ASP A  54     -27.250  16.250  -3.248  1.00 90.06           N  
ATOM    409  CA  ASP A  54     -26.812  17.562  -3.723  1.00 90.06           C  
ATOM    410  C   ASP A  54     -25.547  18.016  -2.986  1.00 90.06           C  
ATOM    411  CB  ASP A  54     -27.922  18.594  -3.555  1.00 90.06           C  
ATOM    412  O   ASP A  54     -25.391  17.750  -1.794  1.00 90.06           O  
ATOM    413  CG  ASP A  54     -29.078  18.391  -4.512  1.00 90.06           C  
ATOM    414  OD1 ASP A  54     -28.906  17.688  -5.531  1.00 90.06           O  
ATOM    415  OD2 ASP A  54     -30.172  18.922  -4.242  1.00 90.06           O  
ATOM    416  N   GLY A  55     -24.609  18.656  -3.693  1.00 92.50           N  
ATOM    417  CA  GLY A  55     -23.406  19.203  -3.094  1.00 92.50           C  
ATOM    418  C   GLY A  55     -22.281  18.203  -2.982  1.00 92.50           C  
ATOM    419  O   GLY A  55     -21.375  18.375  -2.152  1.00 92.50           O  
ATOM    420  N   THR A  56     -22.375  17.203  -3.752  1.00 92.25           N  
ATOM    421  CA  THR A  56     -21.375  16.156  -3.721  1.00 92.25           C  
ATOM    422  C   THR A  56     -20.000  16.703  -4.094  1.00 92.25           C  
ATOM    423  CB  THR A  56     -21.750  15.000  -4.672  1.00 92.25           C  
ATOM    424  O   THR A  56     -19.000  16.375  -3.457  1.00 92.25           O  
ATOM    425  CG2 THR A  56     -20.641  13.945  -4.715  1.00 92.25           C  
ATOM    426  OG1 THR A  56     -22.953  14.383  -4.223  1.00 92.25           O  
ATOM    427  N   THR A  57     -19.953  17.531  -5.047  1.00 92.25           N  
ATOM    428  CA  THR A  57     -18.688  18.125  -5.480  1.00 92.25           C  
ATOM    429  C   THR A  57     -18.062  18.953  -4.371  1.00 92.25           C  
ATOM    430  CB  THR A  57     -18.875  18.984  -6.742  1.00 92.25           C  
ATOM    431  O   THR A  57     -16.859  18.859  -4.105  1.00 92.25           O  
ATOM    432  CG2 THR A  57     -17.547  19.547  -7.223  1.00 92.25           C  
ATOM    433  OG1 THR A  57     -19.438  18.188  -7.785  1.00 92.25           O  
ATOM    434  N   GLU A  58     -18.875  19.750  -3.748  1.00 93.31           N  
ATOM    435  CA  GLU A  58     -18.406  20.594  -2.652  1.00 93.31           C  
ATOM    436  C   GLU A  58     -17.953  19.750  -1.465  1.00 93.31           C  
ATOM    437  CB  GLU A  58     -19.500  21.578  -2.215  1.00 93.31           C  
ATOM    438  O   GLU A  58     -16.969  20.078  -0.792  1.00 93.31           O  
ATOM    439  CG  GLU A  58     -19.797  22.656  -3.246  1.00 93.31           C  
ATOM    440  CD  GLU A  58     -20.641  22.141  -4.410  1.00 93.31           C  
ATOM    441  OE1 GLU A  58     -20.844  22.906  -5.383  1.00 93.31           O  
ATOM    442  OE2 GLU A  58     -21.094  20.984  -4.348  1.00 93.31           O  
ATOM    443  N   PHE A  59     -18.672  18.688  -1.256  1.00 94.75           N  
ATOM    444  CA  PHE A  59     -18.297  17.766  -0.184  1.00 94.75           C  
ATOM    445  C   PHE A  59     -16.922  17.172  -0.417  1.00 94.75           C  
ATOM    446  CB  PHE A  59     -19.344  16.641  -0.069  1.00 94.75           C  
ATOM    447  O   PHE A  59     -16.078  17.172   0.484  1.00 94.75           O  
ATOM    448  CG  PHE A  59     -18.938  15.539   0.876  1.00 94.75           C  
ATOM    449  CD1 PHE A  59     -18.344  14.375   0.400  1.00 94.75           C  
ATOM    450  CD2 PHE A  59     -19.156  15.664   2.242  1.00 94.75           C  
ATOM    451  CE1 PHE A  59     -17.969  13.359   1.272  1.00 94.75           C  
ATOM    452  CE2 PHE A  59     -18.781  14.648   3.119  1.00 94.75           C  
ATOM    453  CZ  PHE A  59     -18.188  13.500   2.633  1.00 94.75           C  
ATOM    454  N   VAL A  60     -16.672  16.750  -1.640  1.00 95.06           N  
ATOM    455  CA  VAL A  60     -15.398  16.109  -1.962  1.00 95.06           C  
ATOM    456  C   VAL A  60     -14.266  17.125  -1.922  1.00 95.06           C  
ATOM    457  CB  VAL A  60     -15.445  15.422  -3.346  1.00 95.06           C  
ATOM    458  O   VAL A  60     -13.164  16.828  -1.454  1.00 95.06           O  
ATOM    459  CG1 VAL A  60     -14.062  14.906  -3.742  1.00 95.06           C  
ATOM    460  CG2 VAL A  60     -16.469  14.273  -3.338  1.00 95.06           C  
ATOM    461  N   LYS A  61     -14.555  18.297  -2.355  1.00 94.00           N  
ATOM    462  CA  LYS A  61     -13.555  19.359  -2.322  1.00 94.00           C  
ATOM    463  C   LYS A  61     -13.164  19.688  -0.888  1.00 94.00           C  
ATOM    464  CB  LYS A  61     -14.078  20.609  -3.031  1.00 94.00           C  
ATOM    465  O   LYS A  61     -11.977  19.797  -0.574  1.00 94.00           O  
ATOM    466  CG  LYS A  61     -13.023  21.672  -3.244  1.00 94.00           C  
ATOM    467  CD  LYS A  61     -13.586  22.875  -3.990  1.00 94.00           C  
ATOM    468  CE  LYS A  61     -12.555  23.984  -4.129  1.00 94.00           C  
ATOM    469  NZ  LYS A  61     -13.117  25.188  -4.828  1.00 94.00           N  
ATOM    470  N   ALA A  62     -14.172  19.844  -0.087  1.00 94.94           N  
ATOM    471  CA  ALA A  62     -13.922  20.156   1.320  1.00 94.94           C  
ATOM    472  C   ALA A  62     -13.188  19.000   2.006  1.00 94.94           C  
ATOM    473  CB  ALA A  62     -15.234  20.453   2.043  1.00 94.94           C  
ATOM    474  O   ALA A  62     -12.273  19.234   2.807  1.00 94.94           O  
ATOM    475  N   ALA A  63     -13.594  17.812   1.698  1.00 96.19           N  
ATOM    476  CA  ALA A  63     -12.977  16.625   2.275  1.00 96.19           C  
ATOM    477  C   ALA A  63     -11.516  16.500   1.854  1.00 96.19           C  
ATOM    478  CB  ALA A  63     -13.750  15.367   1.865  1.00 96.19           C  
ATOM    479  O   ALA A  63     -10.656  16.172   2.670  1.00 96.19           O  
ATOM    480  N   THR A  64     -11.211  16.812   0.593  1.00 96.00           N  
ATOM    481  CA  THR A  64      -9.859  16.734   0.060  1.00 96.00           C  
ATOM    482  C   THR A  64      -8.945  17.734   0.764  1.00 96.00           C  
ATOM    483  CB  THR A  64      -9.844  17.000  -1.457  1.00 96.00           C  
ATOM    484  O   THR A  64      -7.801  17.422   1.081  1.00 96.00           O  
ATOM    485  CG2 THR A  64      -8.438  16.844  -2.025  1.00 96.00           C  
ATOM    486  OG1 THR A  64     -10.711  16.062  -2.107  1.00 96.00           O  
ATOM    487  N   LYS A  65      -9.492  18.844   1.081  1.00 95.31           N  
ATOM    488  CA  LYS A  65      -8.719  19.922   1.698  1.00 95.31           C  
ATOM    489  C   LYS A  65      -8.312  19.562   3.123  1.00 95.31           C  
ATOM    490  CB  LYS A  65      -9.516  21.219   1.694  1.00 95.31           C  
ATOM    491  O   LYS A  65      -7.363  20.125   3.668  1.00 95.31           O  
ATOM    492  CG  LYS A  65      -9.562  21.922   0.343  1.00 95.31           C  
ATOM    493  CD  LYS A  65     -10.312  23.250   0.420  1.00 95.31           C  
ATOM    494  CE  LYS A  65     -10.352  23.938  -0.931  1.00 95.31           C  
ATOM    495  NZ  LYS A  65     -11.094  25.234  -0.864  1.00 95.31           N  
ATOM    496  N   LYS A  66      -9.008  18.656   3.723  1.00 96.75           N  
ATOM    497  CA  LYS A  66      -8.727  18.281   5.105  1.00 96.75           C  
ATOM    498  C   LYS A  66      -7.523  17.344   5.191  1.00 96.75           C  
ATOM    499  CB  LYS A  66      -9.945  17.625   5.746  1.00 96.75           C  
ATOM    500  O   LYS A  66      -6.961  17.141   6.270  1.00 96.75           O  
ATOM    501  CG  LYS A  66     -11.117  18.578   5.965  1.00 96.75           C  
ATOM    502  CD  LYS A  66     -12.320  17.859   6.555  1.00 96.75           C  
ATOM    503  CE  LYS A  66     -13.531  18.781   6.660  1.00 96.75           C  
ATOM    504  NZ  LYS A  66     -14.719  18.078   7.211  1.00 96.75           N  
ATOM    505  N   LEU A  67      -7.102  16.781   4.066  1.00 97.56           N  
ATOM    506  CA  LEU A  67      -6.020  15.805   4.051  1.00 97.56           C  
ATOM    507  C   LEU A  67      -4.684  16.484   3.748  1.00 97.56           C  
ATOM    508  CB  LEU A  67      -6.297  14.711   3.016  1.00 97.56           C  
ATOM    509  O   LEU A  67      -4.652  17.594   3.221  1.00 97.56           O  
ATOM    510  CG  LEU A  67      -7.617  13.953   3.168  1.00 97.56           C  
ATOM    511  CD1 LEU A  67      -7.797  12.961   2.021  1.00 97.56           C  
ATOM    512  CD2 LEU A  67      -7.676  13.242   4.512  1.00 97.56           C  
ATOM    513  N   LEU A  68      -3.629  15.852   4.141  1.00 97.88           N  
ATOM    514  CA  LEU A  68      -2.285  16.344   3.881  1.00 97.88           C  
ATOM    515  C   LEU A  68      -1.821  15.961   2.482  1.00 97.88           C  
ATOM    516  CB  LEU A  68      -1.300  15.812   4.926  1.00 97.88           C  
ATOM    517  O   LEU A  68      -2.088  14.852   2.020  1.00 97.88           O  
ATOM    518  CG  LEU A  68      -1.309  16.516   6.285  1.00 97.88           C  
ATOM    519  CD1 LEU A  68      -0.574  15.664   7.320  1.00 97.88           C  
ATOM    520  CD2 LEU A  68      -0.683  17.891   6.184  1.00 97.88           C  
ATOM    521  N   TYR A  69      -1.114  16.875   1.876  1.00 97.81           N  
ATOM    522  CA  TYR A  69      -0.542  16.656   0.551  1.00 97.81           C  
ATOM    523  C   TYR A  69       0.975  16.812   0.583  1.00 97.81           C  
ATOM    524  CB  TYR A  69      -1.141  17.641  -0.456  1.00 97.81           C  
ATOM    525  O   TYR A  69       1.498  17.797   1.099  1.00 97.81           O  
ATOM    526  CG  TYR A  69      -0.489  17.594  -1.816  1.00 97.81           C  
ATOM    527  CD1 TYR A  69       0.271  18.656  -2.287  1.00 97.81           C  
ATOM    528  CD2 TYR A  69      -0.632  16.484  -2.635  1.00 97.81           C  
ATOM    529  CE1 TYR A  69       0.871  18.625  -3.541  1.00 97.81           C  
ATOM    530  CE2 TYR A  69      -0.036  16.422  -3.889  1.00 97.81           C  
ATOM    531  OH  TYR A  69       1.306  17.453  -5.574  1.00 97.81           O  
ATOM    532  CZ  TYR A  69       0.713  17.500  -4.332  1.00 97.81           C  
ATOM    533  N   PHE A  70       1.671  15.812   0.099  1.00 98.12           N  
ATOM    534  CA  PHE A  70       3.121  15.836  -0.058  1.00 98.12           C  
ATOM    535  C   PHE A  70       3.514  15.531  -1.499  1.00 98.12           C  
ATOM    536  CB  PHE A  70       3.781  14.828   0.889  1.00 98.12           C  
ATOM    537  O   PHE A  70       3.031  14.562  -2.090  1.00 98.12           O  
ATOM    538  CG  PHE A  70       3.506  15.094   2.344  1.00 98.12           C  
ATOM    539  CD1 PHE A  70       4.004  16.234   2.963  1.00 98.12           C  
ATOM    540  CD2 PHE A  70       2.752  14.203   3.094  1.00 98.12           C  
ATOM    541  CE1 PHE A  70       3.750  16.484   4.309  1.00 98.12           C  
ATOM    542  CE2 PHE A  70       2.494  14.445   4.441  1.00 98.12           C  
ATOM    543  CZ  PHE A  70       2.996  15.586   5.047  1.00 98.12           C  
ATOM    544  N   SER A  71       4.336  16.406  -2.051  1.00 96.00           N  
ATOM    545  CA  SER A  71       4.789  16.250  -3.428  1.00 96.00           C  
ATOM    546  C   SER A  71       6.312  16.203  -3.506  1.00 96.00           C  
ATOM    547  CB  SER A  71       4.270  17.391  -4.297  1.00 96.00           C  
ATOM    548  O   SER A  71       6.988  16.188  -2.477  1.00 96.00           O  
ATOM    549  OG  SER A  71       4.930  18.609  -3.982  1.00 96.00           O  
ATOM    550  N   TYR A  72       6.801  16.016  -4.758  1.00 94.62           N  
ATOM    551  CA  TYR A  72       8.242  16.094  -4.984  1.00 94.62           C  
ATOM    552  C   TYR A  72       8.805  17.406  -4.469  1.00 94.62           C  
ATOM    553  CB  TYR A  72       8.562  15.930  -6.473  1.00 94.62           C  
ATOM    554  O   TYR A  72       8.117  18.422  -4.473  1.00 94.62           O  
ATOM    555  CG  TYR A  72       8.438  14.508  -6.973  1.00 94.62           C  
ATOM    556  CD1 TYR A  72       8.734  13.430  -6.145  1.00 94.62           C  
ATOM    557  CD2 TYR A  72       8.031  14.250  -8.273  1.00 94.62           C  
ATOM    558  CE1 TYR A  72       8.625  12.125  -6.602  1.00 94.62           C  
ATOM    559  CE2 TYR A  72       7.918  12.945  -8.742  1.00 94.62           C  
ATOM    560  OH  TYR A  72       8.109  10.594  -8.359  1.00 94.62           O  
ATOM    561  CZ  TYR A  72       8.219  11.891  -7.898  1.00 94.62           C  
ATOM    562  N   ARG A  73       9.992  17.328  -3.973  1.00 95.81           N  
ATOM    563  CA  ARG A  73      10.703  18.516  -3.480  1.00 95.81           C  
ATOM    564  C   ARG A  73      12.125  18.562  -4.043  1.00 95.81           C  
ATOM    565  CB  ARG A  73      10.742  18.516  -1.951  1.00 95.81           C  
ATOM    566  O   ARG A  73      12.703  17.531  -4.383  1.00 95.81           O  
ATOM    567  CG  ARG A  73       9.375  18.531  -1.298  1.00 95.81           C  
ATOM    568  CD  ARG A  73       8.750  19.922  -1.352  1.00 95.81           C  
ATOM    569  NE  ARG A  73       7.512  19.984  -0.578  1.00 95.81           N  
ATOM    570  NH1 ARG A  73       7.672  22.250  -0.129  1.00 95.81           N  
ATOM    571  NH2 ARG A  73       5.895  21.047   0.668  1.00 95.81           N  
ATOM    572  CZ  ARG A  73       7.031  21.094  -0.015  1.00 95.81           C  
ATOM    573  N   ASN A  74      12.617  19.766  -4.180  1.00 94.06           N  
ATOM    574  CA  ASN A  74      14.000  19.984  -4.602  1.00 94.06           C  
ATOM    575  C   ASN A  74      14.781  20.812  -3.580  1.00 94.06           C  
ATOM    576  CB  ASN A  74      14.047  20.656  -5.973  1.00 94.06           C  
ATOM    577  O   ASN A  74      14.188  21.438  -2.707  1.00 94.06           O  
ATOM    578  CG  ASN A  74      13.500  22.078  -5.945  1.00 94.06           C  
ATOM    579  ND2 ASN A  74      13.703  22.812  -7.035  1.00 94.06           N  
ATOM    580  OD1 ASN A  74      12.914  22.500  -4.953  1.00 94.06           O  
ATOM    581  N   CYS A  75      16.078  20.625  -3.570  1.00 94.56           N  
ATOM    582  CA  CYS A  75      17.031  21.422  -2.795  1.00 94.56           C  
ATOM    583  C   CYS A  75      16.922  21.094  -1.309  1.00 94.56           C  
ATOM    584  CB  CYS A  75      16.812  22.906  -3.021  1.00 94.56           C  
ATOM    585  O   CYS A  75      16.969  22.000  -0.470  1.00 94.56           O  
ATOM    586  SG  CYS A  75      17.047  23.438  -4.734  1.00 94.56           S  
ATOM    587  N   PHE A  76      16.625  19.906  -0.906  1.00 95.69           N  
ATOM    588  CA  PHE A  76      16.719  19.500   0.493  1.00 95.69           C  
ATOM    589  C   PHE A  76      18.141  19.062   0.829  1.00 95.69           C  
ATOM    590  CB  PHE A  76      15.727  18.391   0.808  1.00 95.69           C  
ATOM    591  O   PHE A  76      18.969  18.859  -0.068  1.00 95.69           O  
ATOM    592  CG  PHE A  76      15.797  17.219  -0.151  1.00 95.69           C  
ATOM    593  CD1 PHE A  76      14.750  16.969  -1.022  1.00 95.69           C  
ATOM    594  CD2 PHE A  76      16.906  16.406  -0.180  1.00 95.69           C  
ATOM    595  CE1 PHE A  76      14.812  15.891  -1.910  1.00 95.69           C  
ATOM    596  CE2 PHE A  76      16.984  15.328  -1.064  1.00 95.69           C  
ATOM    597  CZ  PHE A  76      15.930  15.070  -1.928  1.00 95.69           C  
ATOM    598  N   PRO A  77      18.500  18.984   2.156  1.00 95.88           N  
ATOM    599  CA  PRO A  77      19.812  18.484   2.510  1.00 95.88           C  
ATOM    600  C   PRO A  77      20.141  17.141   1.838  1.00 95.88           C  
ATOM    601  CB  PRO A  77      19.734  18.312   4.031  1.00 95.88           C  
ATOM    602  O   PRO A  77      19.250  16.297   1.693  1.00 95.88           O  
ATOM    603  CG  PRO A  77      18.672  19.266   4.461  1.00 95.88           C  
ATOM    604  CD  PRO A  77      17.609  19.297   3.398  1.00 95.88           C  
ATOM    605  N   PRO A  78      21.344  16.953   1.400  1.00 96.06           N  
ATOM    606  CA  PRO A  78      21.672  15.781   0.594  1.00 96.06           C  
ATOM    607  C   PRO A  78      21.500  14.477   1.357  1.00 96.06           C  
ATOM    608  CB  PRO A  78      23.141  16.016   0.234  1.00 96.06           C  
ATOM    609  O   PRO A  78      21.781  14.414   2.559  1.00 96.06           O  
ATOM    610  CG  PRO A  78      23.672  16.922   1.306  1.00 96.06           C  
ATOM    611  CD  PRO A  78      22.547  17.797   1.775  1.00 96.06           C  
ATOM    612  N   LEU A  79      20.984  13.555   0.604  1.00 96.38           N  
ATOM    613  CA  LEU A  79      21.047  12.180   1.071  1.00 96.38           C  
ATOM    614  C   LEU A  79      22.469  11.648   1.041  1.00 96.38           C  
ATOM    615  CB  LEU A  79      20.141  11.281   0.216  1.00 96.38           C  
ATOM    616  O   LEU A  79      23.359  12.289   0.478  1.00 96.38           O  
ATOM    617  CG  LEU A  79      18.641  11.578   0.286  1.00 96.38           C  
ATOM    618  CD1 LEU A  79      17.891  10.797  -0.799  1.00 96.38           C  
ATOM    619  CD2 LEU A  79      18.094  11.227   1.666  1.00 96.38           C  
ATOM    620  N   PRO A  80      22.750  10.516   1.665  1.00 94.44           N  
ATOM    621  CA  PRO A  80      24.125   9.977   1.675  1.00 94.44           C  
ATOM    622  C   PRO A  80      24.688   9.766   0.271  1.00 94.44           C  
ATOM    623  CB  PRO A  80      23.969   8.633   2.404  1.00 94.44           C  
ATOM    624  O   PRO A  80      25.906   9.820   0.075  1.00 94.44           O  
ATOM    625  CG  PRO A  80      22.859   8.867   3.393  1.00 94.44           C  
ATOM    626  CD  PRO A  80      21.828   9.742   2.754  1.00 94.44           C  
ATOM    627  N   ASN A  81      23.844   9.523  -0.711  1.00 94.06           N  
ATOM    628  CA  ASN A  81      24.328   9.336  -2.076  1.00 94.06           C  
ATOM    629  C   ASN A  81      24.484  10.672  -2.799  1.00 94.06           C  
ATOM    630  CB  ASN A  81      23.375   8.422  -2.857  1.00 94.06           C  
ATOM    631  O   ASN A  81      24.844  10.703  -3.979  1.00 94.06           O  
ATOM    632  CG  ASN A  81      22.031   9.062  -3.137  1.00 94.06           C  
ATOM    633  ND2 ASN A  81      21.297   8.508  -4.094  1.00 94.06           N  
ATOM    634  OD1 ASN A  81      21.656  10.055  -2.500  1.00 94.06           O  
ATOM    635  N   GLY A  82      24.078  11.789  -2.139  1.00 94.00           N  
ATOM    636  CA  GLY A  82      24.266  13.109  -2.709  1.00 94.00           C  
ATOM    637  C   GLY A  82      23.000  13.695  -3.289  1.00 94.00           C  
ATOM    638  O   GLY A  82      22.953  14.875  -3.654  1.00 94.00           O  
ATOM    639  N   SER A  83      21.938  12.891  -3.404  1.00 93.38           N  
ATOM    640  CA  SER A  83      20.688  13.375  -3.984  1.00 93.38           C  
ATOM    641  C   SER A  83      20.062  14.477  -3.125  1.00 93.38           C  
ATOM    642  CB  SER A  83      19.688  12.227  -4.152  1.00 93.38           C  
ATOM    643  O   SER A  83      20.047  14.375  -1.896  1.00 93.38           O  
ATOM    644  OG  SER A  83      18.500  12.680  -4.770  1.00 93.38           O  
ATOM    645  N   THR A  84      19.500  15.562  -3.762  1.00 95.81           N  
ATOM    646  CA  THR A  84      18.891  16.688  -3.066  1.00 95.81           C  
ATOM    647  C   THR A  84      17.453  16.906  -3.541  1.00 95.81           C  
ATOM    648  CB  THR A  84      19.703  17.984  -3.277  1.00 95.81           C  
ATOM    649  O   THR A  84      16.875  17.953  -3.295  1.00 95.81           O  
ATOM    650  CG2 THR A  84      21.109  17.844  -2.709  1.00 95.81           C  
ATOM    651  OG1 THR A  84      19.797  18.266  -4.680  1.00 95.81           O  
ATOM    652  N   THR A  85      17.016  15.992  -4.305  1.00 94.88           N  
ATOM    653  CA  THR A  85      15.656  16.000  -4.820  1.00 94.88           C  
ATOM    654  C   THR A  85      15.102  14.578  -4.910  1.00 94.88           C  
ATOM    655  CB  THR A  85      15.586  16.672  -6.203  1.00 94.88           C  
ATOM    656  O   THR A  85      15.867  13.617  -5.066  1.00 94.88           O  
ATOM    657  CG2 THR A  85      16.453  15.945  -7.215  1.00 94.88           C  
ATOM    658  OG1 THR A  85      14.227  16.656  -6.660  1.00 94.88           O  
ATOM    659  N   ASP A  86      13.891  14.453  -4.746  1.00 94.31           N  
ATOM    660  CA  ASP A  86      13.266  13.141  -4.891  1.00 94.31           C  
ATOM    661  C   ASP A  86      12.477  13.047  -6.191  1.00 94.31           C  
ATOM    662  CB  ASP A  86      12.352  12.852  -3.697  1.00 94.31           C  
ATOM    663  O   ASP A  86      11.664  12.141  -6.371  1.00 94.31           O  
ATOM    664  CG  ASP A  86      11.242  13.875  -3.533  1.00 94.31           C  
ATOM    665  OD1 ASP A  86      11.469  15.070  -3.830  1.00 94.31           O  
ATOM    666  OD2 ASP A  86      10.141  13.492  -3.098  1.00 94.31           O  
ATOM    667  N   THR A  87      12.680  13.977  -7.105  1.00 91.44           N  
ATOM    668  CA  THR A  87      12.039  13.977  -8.414  1.00 91.44           C  
ATOM    669  C   THR A  87      12.383  12.711  -9.188  1.00 91.44           C  
ATOM    670  CB  THR A  87      12.438  15.211  -9.242  1.00 91.44           C  
ATOM    671  O   THR A  87      13.555  12.328  -9.266  1.00 91.44           O  
ATOM    672  CG2 THR A  87      11.664  15.273 -10.555  1.00 91.44           C  
ATOM    673  OG1 THR A  87      12.172  16.391  -8.477  1.00 91.44           O  
ATOM    674  N   ARG A  88      11.328  11.891  -9.641  1.00 90.50           N  
ATOM    675  CA  ARG A  88      11.414  10.727 -10.516  1.00 90.50           C  
ATOM    676  C   ARG A  88      11.711   9.461  -9.719  1.00 90.50           C  
ATOM    677  CB  ARG A  88      12.484  10.930 -11.586  1.00 90.50           C  
ATOM    678  O   ARG A  88      11.945   8.398 -10.297  1.00 90.50           O  
ATOM    679  CG  ARG A  88      12.109  11.953 -12.648  1.00 90.50           C  
ATOM    680  CD  ARG A  88      13.117  11.977 -13.797  1.00 90.50           C  
ATOM    681  NE  ARG A  88      12.664  12.828 -14.891  1.00 90.50           N  
ATOM    682  NH1 ARG A  88      14.359  12.219 -16.344  1.00 90.50           N  
ATOM    683  NH2 ARG A  88      12.773  13.734 -17.000  1.00 90.50           N  
ATOM    684  CZ  ARG A  88      13.266  12.922 -16.078  1.00 90.50           C  
ATOM    685  N   TRP A  89      11.805   9.625  -8.445  1.00 94.06           N  
ATOM    686  CA  TRP A  89      12.016   8.367  -7.730  1.00 94.06           C  
ATOM    687  C   TRP A  89      11.211   8.336  -6.434  1.00 94.06           C  
ATOM    688  CB  TRP A  89      13.500   8.164  -7.430  1.00 94.06           C  
ATOM    689  O   TRP A  89      10.930   7.262  -5.898  1.00 94.06           O  
ATOM    690  CG  TRP A  89      14.109   9.242  -6.582  1.00 94.06           C  
ATOM    691  CD1 TRP A  89      14.750  10.367  -7.020  1.00 94.06           C  
ATOM    692  CD2 TRP A  89      14.125   9.297  -5.152  1.00 94.06           C  
ATOM    693  CE2 TRP A  89      14.797  10.484  -4.789  1.00 94.06           C  
ATOM    694  CE3 TRP A  89      13.641   8.461  -4.145  1.00 94.06           C  
ATOM    695  NE1 TRP A  89      15.172  11.117  -5.945  1.00 94.06           N  
ATOM    696  CH2 TRP A  89      14.508  10.016  -2.488  1.00 94.06           C  
ATOM    697  CZ2 TRP A  89      15.000  10.852  -3.457  1.00 94.06           C  
ATOM    698  CZ3 TRP A  89      13.836   8.828  -2.818  1.00 94.06           C  
ATOM    699  N   GLY A  90      10.758   9.461  -5.848  1.00 96.00           N  
ATOM    700  CA  GLY A  90      10.273   9.531  -4.480  1.00 96.00           C  
ATOM    701  C   GLY A  90       8.758   9.555  -4.387  1.00 96.00           C  
ATOM    702  O   GLY A  90       8.203   9.812  -3.316  1.00 96.00           O  
ATOM    703  N   CYS A  91       8.062   9.336  -5.469  1.00 96.06           N  
ATOM    704  CA  CYS A  91       6.609   9.492  -5.453  1.00 96.06           C  
ATOM    705  C   CYS A  91       5.965   8.523  -4.469  1.00 96.06           C  
ATOM    706  CB  CYS A  91       6.031   9.273  -6.852  1.00 96.06           C  
ATOM    707  O   CYS A  91       5.012   8.883  -3.775  1.00 96.06           O  
ATOM    708  SG  CYS A  91       6.469   7.680  -7.578  1.00 96.06           S  
ATOM    709  N   LEU A  92       6.496   7.324  -4.352  1.00 97.31           N  
ATOM    710  CA  LEU A  92       5.902   6.352  -3.441  1.00 97.31           C  
ATOM    711  C   LEU A  92       6.191   6.715  -1.989  1.00 97.31           C  
ATOM    712  CB  LEU A  92       6.430   4.945  -3.742  1.00 97.31           C  
ATOM    713  O   LEU A  92       5.363   6.477  -1.108  1.00 97.31           O  
ATOM    714  CG  LEU A  92       5.719   3.789  -3.041  1.00 97.31           C  
ATOM    715  CD1 LEU A  92       4.223   3.828  -3.342  1.00 97.31           C  
ATOM    716  CD2 LEU A  92       6.320   2.453  -3.465  1.00 97.31           C  
ATOM    717  N   VAL A  93       7.309   7.238  -1.703  1.00 97.94           N  
ATOM    718  CA  VAL A  93       7.598   7.746  -0.366  1.00 97.94           C  
ATOM    719  C   VAL A  93       6.598   8.844  -0.002  1.00 97.94           C  
ATOM    720  CB  VAL A  93       9.039   8.289  -0.266  1.00 97.94           C  
ATOM    721  O   VAL A  93       6.020   8.828   1.088  1.00 97.94           O  
ATOM    722  CG1 VAL A  93       9.297   8.898   1.111  1.00 97.94           C  
ATOM    723  CG2 VAL A  93      10.047   7.180  -0.555  1.00 97.94           C  
ATOM    724  N   ARG A  94       6.344   9.695  -0.918  1.00 98.25           N  
ATOM    725  CA  ARG A  94       5.430  10.812  -0.687  1.00 98.25           C  
ATOM    726  C   ARG A  94       4.004  10.320  -0.463  1.00 98.25           C  
ATOM    727  CB  ARG A  94       5.465  11.789  -1.863  1.00 98.25           C  
ATOM    728  O   ARG A  94       3.301  10.812   0.418  1.00 98.25           O  
ATOM    729  CG  ARG A  94       6.820  12.445  -2.080  1.00 98.25           C  
ATOM    730  CD  ARG A  94       7.289  13.203  -0.842  1.00 98.25           C  
ATOM    731  NE  ARG A  94       8.539  13.922  -1.086  1.00 98.25           N  
ATOM    732  NH1 ARG A  94       8.688  14.797   1.046  1.00 98.25           N  
ATOM    733  NH2 ARG A  94      10.305  15.273  -0.513  1.00 98.25           N  
ATOM    734  CZ  ARG A  94       9.172  14.656  -0.184  1.00 98.25           C  
ATOM    735  N   THR A  95       3.568   9.344  -1.240  1.00 98.31           N  
ATOM    736  CA  THR A  95       2.209   8.836  -1.077  1.00 98.31           C  
ATOM    737  C   THR A  95       2.072   8.062   0.231  1.00 98.31           C  
ATOM    738  CB  THR A  95       1.802   7.938  -2.256  1.00 98.31           C  
ATOM    739  O   THR A  95       1.023   8.109   0.876  1.00 98.31           O  
ATOM    740  CG2 THR A  95       1.721   8.734  -3.555  1.00 98.31           C  
ATOM    741  OG1 THR A  95       2.773   6.895  -2.408  1.00 98.31           O  
ATOM    742  N   THR A  96       3.096   7.363   0.637  1.00 98.69           N  
ATOM    743  CA  THR A  96       3.033   6.703   1.938  1.00 98.69           C  
ATOM    744  C   THR A  96       3.047   7.730   3.064  1.00 98.69           C  
ATOM    745  CB  THR A  96       4.203   5.719   2.123  1.00 98.69           C  
ATOM    746  O   THR A  96       2.418   7.527   4.105  1.00 98.69           O  
ATOM    747  CG2 THR A  96       4.055   4.512   1.205  1.00 98.69           C  
ATOM    748  OG1 THR A  96       5.434   6.387   1.820  1.00 98.69           O  
ATOM    749  N   GLN A  97       3.736   8.812   2.906  1.00 98.75           N  
ATOM    750  CA  GLN A  97       3.672   9.906   3.867  1.00 98.75           C  
ATOM    751  C   GLN A  97       2.256  10.469   3.969  1.00 98.75           C  
ATOM    752  CB  GLN A  97       4.648  11.016   3.482  1.00 98.75           C  
ATOM    753  O   GLN A  97       1.789  10.789   5.062  1.00 98.75           O  
ATOM    754  CG  GLN A  97       6.109  10.672   3.760  1.00 98.75           C  
ATOM    755  CD  GLN A  97       7.055  11.805   3.389  1.00 98.75           C  
ATOM    756  NE2 GLN A  97       8.117  11.961   4.168  1.00 98.75           N  
ATOM    757  OE1 GLN A  97       6.832  12.516   2.410  1.00 98.75           O  
ATOM    758  N   MET A  98       1.573  10.617   2.807  1.00 98.69           N  
ATOM    759  CA  MET A  98       0.192  11.086   2.816  1.00 98.69           C  
ATOM    760  C   MET A  98      -0.710  10.109   3.564  1.00 98.69           C  
ATOM    761  CB  MET A  98      -0.321  11.289   1.390  1.00 98.69           C  
ATOM    762  O   MET A  98      -1.571  10.523   4.344  1.00 98.69           O  
ATOM    763  CG  MET A  98       0.293  12.484   0.679  1.00 98.69           C  
ATOM    764  SD  MET A  98      -0.496  12.812  -0.944  1.00 98.69           S  
ATOM    765  CE  MET A  98       0.539  11.789  -2.021  1.00 98.69           C  
ATOM    766  N   LEU A  99      -0.508   8.875   3.348  1.00 98.69           N  
ATOM    767  CA  LEU A  99      -1.247   7.820   4.035  1.00 98.69           C  
ATOM    768  C   LEU A  99      -1.077   7.934   5.547  1.00 98.69           C  
ATOM    769  CB  LEU A  99      -0.781   6.441   3.562  1.00 98.69           C  
ATOM    770  O   LEU A  99      -2.064   7.977   6.285  1.00 98.69           O  
ATOM    771  CG  LEU A  99      -1.545   5.238   4.121  1.00 98.69           C  
ATOM    772  CD1 LEU A  99      -1.562   4.102   3.102  1.00 98.69           C  
ATOM    773  CD2 LEU A  99      -0.928   4.777   5.434  1.00 98.69           C  
ATOM    774  N   VAL A 100       0.146   8.039   5.996  1.00 98.75           N  
ATOM    775  CA  VAL A 100       0.453   8.164   7.418  1.00 98.75           C  
ATOM    776  C   VAL A 100      -0.061   9.500   7.941  1.00 98.75           C  
ATOM    777  CB  VAL A 100       1.969   8.031   7.684  1.00 98.75           C  
ATOM    778  O   VAL A 100      -0.533   9.594   9.078  1.00 98.75           O  
ATOM    779  CG1 VAL A 100       2.305   8.453   9.117  1.00 98.75           C  
ATOM    780  CG2 VAL A 100       2.434   6.602   7.426  1.00 98.75           C  
ATOM    781  N   GLY A 101       0.072  10.523   7.125  1.00 98.50           N  
ATOM    782  CA  GLY A 101      -0.493  11.812   7.500  1.00 98.50           C  
ATOM    783  C   GLY A 101      -1.960  11.734   7.879  1.00 98.50           C  
ATOM    784  O   GLY A 101      -2.383  12.328   8.867  1.00 98.50           O  
ATOM    785  N   THR A 102      -2.729  11.016   7.117  1.00 98.12           N  
ATOM    786  CA  THR A 102      -4.148  10.852   7.398  1.00 98.12           C  
ATOM    787  C   THR A 102      -4.355  10.094   8.711  1.00 98.12           C  
ATOM    788  CB  THR A 102      -4.867  10.102   6.258  1.00 98.12           C  
ATOM    789  O   THR A 102      -5.242  10.445   9.500  1.00 98.12           O  
ATOM    790  CG2 THR A 102      -6.359   9.961   6.543  1.00 98.12           C  
ATOM    791  OG1 THR A 102      -4.691  10.828   5.035  1.00 98.12           O  
ATOM    792  N   CYS A 103      -3.566   9.109   8.961  1.00 98.31           N  
ATOM    793  CA  CYS A 103      -3.641   8.398  10.234  1.00 98.31           C  
ATOM    794  C   CYS A 103      -3.402   9.352  11.398  1.00 98.31           C  
ATOM    795  CB  CYS A 103      -2.619   7.266  10.273  1.00 98.31           C  
ATOM    796  O   CYS A 103      -4.145   9.328  12.383  1.00 98.31           O  
ATOM    797  SG  CYS A 103      -2.939   5.957   9.062  1.00 98.31           S  
ATOM    798  N   LEU A 104      -2.408  10.188  11.273  1.00 98.44           N  
ATOM    799  CA  LEU A 104      -2.027  11.086  12.359  1.00 98.44           C  
ATOM    800  C   LEU A 104      -3.076  12.180  12.555  1.00 98.44           C  
ATOM    801  CB  LEU A 104      -0.664  11.719  12.070  1.00 98.44           C  
ATOM    802  O   LEU A 104      -3.312  12.617  13.680  1.00 98.44           O  
ATOM    803  CG  LEU A 104       0.540  10.773  12.094  1.00 98.44           C  
ATOM    804  CD1 LEU A 104       1.828  11.555  11.844  1.00 98.44           C  
ATOM    805  CD2 LEU A 104       0.609  10.031  13.422  1.00 98.44           C  
ATOM    806  N   LEU A 105      -3.645  12.625  11.445  1.00 97.88           N  
ATOM    807  CA  LEU A 105      -4.742  13.570  11.586  1.00 97.88           C  
ATOM    808  C   LEU A 105      -5.867  12.992  12.430  1.00 97.88           C  
ATOM    809  CB  LEU A 105      -5.281  13.969  10.203  1.00 97.88           C  
ATOM    810  O   LEU A 105      -6.371  13.656  13.344  1.00 97.88           O  
ATOM    811  CG  LEU A 105      -4.414  14.930   9.391  1.00 97.88           C  
ATOM    812  CD1 LEU A 105      -4.930  15.016   7.953  1.00 97.88           C  
ATOM    813  CD2 LEU A 105      -4.383  16.312  10.031  1.00 97.88           C  
ATOM    814  N   ARG A 106      -6.219  11.789  12.211  1.00 97.38           N  
ATOM    815  CA  ARG A 106      -7.273  11.133  12.977  1.00 97.38           C  
ATOM    816  C   ARG A 106      -6.840  10.898  14.422  1.00 97.38           C  
ATOM    817  CB  ARG A 106      -7.664   9.805  12.328  1.00 97.38           C  
ATOM    818  O   ARG A 106      -7.629  11.078  15.352  1.00 97.38           O  
ATOM    819  CG  ARG A 106      -8.391   9.961  11.000  1.00 97.38           C  
ATOM    820  CD  ARG A 106      -8.812   8.617  10.430  1.00 97.38           C  
ATOM    821  NE  ARG A 106      -9.859   7.988  11.234  1.00 97.38           N  
ATOM    822  NH1 ARG A 106     -10.062   6.121   9.891  1.00 97.38           N  
ATOM    823  NH2 ARG A 106     -11.367   6.340  11.758  1.00 97.38           N  
ATOM    824  CZ  ARG A 106     -10.422   6.820  10.961  1.00 97.38           C  
ATOM    825  N   TYR A 107      -5.664  10.555  14.586  1.00 97.88           N  
ATOM    826  CA  TYR A 107      -5.105  10.320  15.906  1.00 97.88           C  
ATOM    827  C   TYR A 107      -5.191  11.570  16.766  1.00 97.88           C  
ATOM    828  CB  TYR A 107      -3.646   9.859  15.805  1.00 97.88           C  
ATOM    829  O   TYR A 107      -5.664  11.523  17.906  1.00 97.88           O  
ATOM    830  CG  TYR A 107      -2.920   9.828  17.125  1.00 97.88           C  
ATOM    831  CD1 TYR A 107      -1.908  10.742  17.406  1.00 97.88           C  
ATOM    832  CD2 TYR A 107      -3.244   8.891  18.094  1.00 97.88           C  
ATOM    833  CE1 TYR A 107      -1.234  10.719  18.625  1.00 97.88           C  
ATOM    834  CE2 TYR A 107      -2.576   8.859  19.312  1.00 97.88           C  
ATOM    835  OH  TYR A 107      -0.912   9.750  20.781  1.00 97.88           O  
ATOM    836  CZ  TYR A 107      -1.575   9.773  19.562  1.00 97.88           C  
ATOM    837  N   HIS A 108      -4.805  12.719  16.234  1.00 97.25           N  
ATOM    838  CA  HIS A 108      -4.742  13.961  17.000  1.00 97.25           C  
ATOM    839  C   HIS A 108      -6.125  14.594  17.141  1.00 97.25           C  
ATOM    840  CB  HIS A 108      -3.777  14.945  16.359  1.00 97.25           C  
ATOM    841  O   HIS A 108      -6.285  15.594  17.844  1.00 97.25           O  
ATOM    842  CG  HIS A 108      -2.336  14.641  16.609  1.00 97.25           C  
ATOM    843  CD2 HIS A 108      -1.359  14.195  15.789  1.00 97.25           C  
ATOM    844  ND1 HIS A 108      -1.759  14.781  17.859  1.00 97.25           N  
ATOM    845  CE1 HIS A 108      -0.484  14.438  17.781  1.00 97.25           C  
ATOM    846  NE2 HIS A 108      -0.216  14.078  16.547  1.00 97.25           N  
ATOM    847  N   CYS A 109      -7.062  14.000  16.438  1.00 95.81           N  
ATOM    848  CA  CYS A 109      -8.453  14.383  16.641  1.00 95.81           C  
ATOM    849  C   CYS A 109      -9.188  13.344  17.484  1.00 95.81           C  
ATOM    850  CB  CYS A 109      -9.172  14.555  15.305  1.00 95.81           C  
ATOM    851  O   CYS A 109     -10.391  13.133  17.312  1.00 95.81           O  
ATOM    852  SG  CYS A 109      -8.570  15.961  14.344  1.00 95.81           S  
ATOM    853  N   GLN A 110      -8.453  12.578  18.266  1.00 92.75           N  
ATOM    854  CA  GLN A 110      -8.961  11.633  19.266  1.00 92.75           C  
ATOM    855  C   GLN A 110      -9.789  10.531  18.594  1.00 92.75           C  
ATOM    856  CB  GLN A 110      -9.805  12.359  20.312  1.00 92.75           C  
ATOM    857  O   GLN A 110     -10.844  10.156  19.109  1.00 92.75           O  
ATOM    858  CG  GLN A 110      -9.031  13.398  21.109  1.00 92.75           C  
ATOM    859  CD  GLN A 110      -8.000  12.773  22.031  1.00 92.75           C  
ATOM    860  NE2 GLN A 110      -7.016  13.562  22.438  1.00 92.75           N  
ATOM    861  OE1 GLN A 110      -8.094  11.594  22.375  1.00 92.75           O  
ATOM    862  N   GLY A 111      -9.336  10.172  17.453  1.00 92.19           N  
ATOM    863  CA  GLY A 111      -9.891   8.992  16.812  1.00 92.19           C  
ATOM    864  C   GLY A 111     -11.172   9.266  16.047  1.00 92.19           C  
ATOM    865  O   GLY A 111     -11.898   8.336  15.688  1.00 92.19           O  
ATOM    866  N   THR A 112     -11.430  10.508  15.703  1.00 91.56           N  
ATOM    867  CA  THR A 112     -12.648  10.844  14.969  1.00 91.56           C  
ATOM    868  C   THR A 112     -12.602  10.281  13.555  1.00 91.56           C  
ATOM    869  CB  THR A 112     -12.859  12.367  14.914  1.00 91.56           C  
ATOM    870  O   THR A 112     -11.547  10.266  12.922  1.00 91.56           O  
ATOM    871  CG2 THR A 112     -11.766  13.047  14.109  1.00 91.56           C  
ATOM    872  OG1 THR A 112     -14.125  12.641  14.305  1.00 91.56           O  
ATOM    873  N   TYR A 113     -13.695   9.766  13.203  1.00 91.00           N  
ATOM    874  CA  TYR A 113     -13.828   9.234  11.852  1.00 91.00           C  
ATOM    875  C   TYR A 113     -13.898  10.367  10.828  1.00 91.00           C  
ATOM    876  CB  TYR A 113     -15.078   8.359  11.734  1.00 91.00           C  
ATOM    877  O   TYR A 113     -13.234  10.312   9.789  1.00 91.00           O  
ATOM    878  CG  TYR A 113     -15.352   7.871  10.328  1.00 91.00           C  
ATOM    879  CD1 TYR A 113     -16.484   8.289   9.633  1.00 91.00           C  
ATOM    880  CD2 TYR A 113     -14.484   6.988   9.703  1.00 91.00           C  
ATOM    881  CE1 TYR A 113     -16.734   7.844   8.344  1.00 91.00           C  
ATOM    882  CE2 TYR A 113     -14.727   6.531   8.414  1.00 91.00           C  
ATOM    883  OH  TYR A 113     -16.109   6.516   6.461  1.00 91.00           O  
ATOM    884  CZ  TYR A 113     -15.852   6.965   7.742  1.00 91.00           C  
ATOM    885  N   VAL A 114     -14.688  11.414  11.156  1.00 94.94           N  
ATOM    886  CA  VAL A 114     -14.812  12.602  10.312  1.00 94.94           C  
ATOM    887  C   VAL A 114     -13.922  13.719  10.859  1.00 94.94           C  
ATOM    888  CB  VAL A 114     -16.281  13.078  10.219  1.00 94.94           C  
ATOM    889  O   VAL A 114     -14.172  14.242  11.945  1.00 94.94           O  
ATOM    890  CG1 VAL A 114     -16.375  14.336   9.352  1.00 94.94           C  
ATOM    891  CG2 VAL A 114     -17.172  11.969   9.664  1.00 94.94           C  
ATOM    892  N   LEU A 115     -12.930  14.031  10.094  1.00 96.31           N  
ATOM    893  CA  LEU A 115     -12.008  15.094  10.500  1.00 96.31           C  
ATOM    894  C   LEU A 115     -12.734  16.438  10.586  1.00 96.31           C  
ATOM    895  CB  LEU A 115     -10.836  15.195   9.523  1.00 96.31           C  
ATOM    896  O   LEU A 115     -13.477  16.797   9.672  1.00 96.31           O  
ATOM    897  CG  LEU A 115      -9.883  14.000   9.477  1.00 96.31           C  
ATOM    898  CD1 LEU A 115      -8.945  14.109   8.281  1.00 96.31           C  
ATOM    899  CD2 LEU A 115      -9.094  13.906  10.781  1.00 96.31           C  
ATOM    900  N   PRO A 116     -12.523  17.156  11.609  1.00 94.31           N  
ATOM    901  CA  PRO A 116     -13.188  18.453  11.766  1.00 94.31           C  
ATOM    902  C   PRO A 116     -12.617  19.531  10.836  1.00 94.31           C  
ATOM    903  CB  PRO A 116     -12.922  18.812  13.234  1.00 94.31           C  
ATOM    904  O   PRO A 116     -11.445  19.453  10.445  1.00 94.31           O  
ATOM    905  CG  PRO A 116     -11.633  18.125  13.562  1.00 94.31           C  
ATOM    906  CD  PRO A 116     -11.516  16.891  12.719  1.00 94.31           C  
ATOM    907  N   GLU A 117     -13.516  20.453  10.492  1.00 91.31           N  
ATOM    908  CA  GLU A 117     -13.070  21.594   9.688  1.00 91.31           C  
ATOM    909  C   GLU A 117     -12.398  22.656  10.555  1.00 91.31           C  
ATOM    910  CB  GLU A 117     -14.250  22.219   8.930  1.00 91.31           C  
ATOM    911  O   GLU A 117     -11.406  23.266  10.148  1.00 91.31           O  
ATOM    912  CG  GLU A 117     -13.844  23.219   7.871  1.00 91.31           C  
ATOM    913  CD  GLU A 117     -14.992  23.641   6.965  1.00 91.31           C  
ATOM    914  OE1 GLU A 117     -14.766  24.453   6.039  1.00 91.31           O  
ATOM    915  OE2 GLU A 117     -16.125  23.156   7.184  1.00 91.31           O  
ATOM    916  N   ALA A 118     -12.969  22.688  11.750  1.00 88.88           N  
ATOM    917  CA  ALA A 118     -12.414  23.656  12.680  1.00 88.88           C  
ATOM    918  C   ALA A 118     -10.992  23.281  13.086  1.00 88.88           C  
ATOM    919  CB  ALA A 118     -13.305  23.781  13.914  1.00 88.88           C  
ATOM    920  O   ALA A 118     -10.719  22.125  13.414  1.00 88.88           O  
ATOM    921  N   ASP A 119     -10.008  24.141  12.992  1.00 90.44           N  
ATOM    922  CA  ASP A 119      -8.625  24.031  13.438  1.00 90.44           C  
ATOM    923  C   ASP A 119      -7.855  23.000  12.602  1.00 90.44           C  
ATOM    924  CB  ASP A 119      -8.570  23.641  14.922  1.00 90.44           C  
ATOM    925  O   ASP A 119      -6.758  22.594  12.977  1.00 90.44           O  
ATOM    926  CG  ASP A 119      -9.203  24.672  15.828  1.00 90.44           C  
ATOM    927  OD1 ASP A 119      -9.148  25.875  15.508  1.00 90.44           O  
ATOM    928  OD2 ASP A 119      -9.758  24.281  16.875  1.00 90.44           O  
ATOM    929  N   ASN A 120      -8.461  22.531  11.508  1.00 92.50           N  
ATOM    930  CA  ASN A 120      -7.809  21.547  10.648  1.00 92.50           C  
ATOM    931  C   ASN A 120      -6.512  22.094  10.055  1.00 92.50           C  
ATOM    932  CB  ASN A 120      -8.758  21.094   9.531  1.00 92.50           C  
ATOM    933  O   ASN A 120      -5.508  21.375   9.984  1.00 92.50           O  
ATOM    934  CG  ASN A 120      -8.141  20.062   8.625  1.00 92.50           C  
ATOM    935  ND2 ASN A 120      -8.133  18.812   9.070  1.00 92.50           N  
ATOM    936  OD1 ASN A 120      -7.664  20.375   7.527  1.00 92.50           O  
ATOM    937  N   ALA A 121      -6.598  23.312   9.672  1.00 93.75           N  
ATOM    938  CA  ALA A 121      -5.422  23.938   9.062  1.00 93.75           C  
ATOM    939  C   ALA A 121      -4.254  23.969  10.039  1.00 93.75           C  
ATOM    940  CB  ALA A 121      -5.754  25.344   8.570  1.00 93.75           C  
ATOM    941  O   ALA A 121      -3.121  23.656   9.680  1.00 93.75           O  
ATOM    942  N   GLU A 122      -4.551  24.375  11.250  1.00 95.00           N  
ATOM    943  CA  GLU A 122      -3.518  24.422  12.273  1.00 95.00           C  
ATOM    944  C   GLU A 122      -2.984  23.031  12.586  1.00 95.00           C  
ATOM    945  CB  GLU A 122      -4.059  25.078  13.555  1.00 95.00           C  
ATOM    946  O   GLU A 122      -1.780  22.844  12.781  1.00 95.00           O  
ATOM    947  CG  GLU A 122      -2.984  25.391  14.586  1.00 95.00           C  
ATOM    948  CD  GLU A 122      -3.539  26.016  15.852  1.00 95.00           C  
ATOM    949  OE1 GLU A 122      -2.770  26.219  16.812  1.00 95.00           O  
ATOM    950  OE2 GLU A 122      -4.754  26.328  15.875  1.00 95.00           O  
ATOM    951  N   LEU A 123      -3.891  22.078  12.641  1.00 96.12           N  
ATOM    952  CA  LEU A 123      -3.490  20.703  12.891  1.00 96.12           C  
ATOM    953  C   LEU A 123      -2.604  20.172  11.766  1.00 96.12           C  
ATOM    954  CB  LEU A 123      -4.723  19.797  13.039  1.00 96.12           C  
ATOM    955  O   LEU A 123      -1.581  19.531  12.023  1.00 96.12           O  
ATOM    956  CG  LEU A 123      -4.457  18.328  13.359  1.00 96.12           C  
ATOM    957  CD1 LEU A 123      -3.688  18.203  14.664  1.00 96.12           C  
ATOM    958  CD2 LEU A 123      -5.766  17.547  13.422  1.00 96.12           C  
ATOM    959  N   LYS A 124      -2.955  20.453  10.531  1.00 96.50           N  
ATOM    960  CA  LYS A 124      -2.162  20.047   9.375  1.00 96.50           C  
ATOM    961  C   LYS A 124      -0.763  20.656   9.422  1.00 96.50           C  
ATOM    962  CB  LYS A 124      -2.859  20.453   8.070  1.00 96.50           C  
ATOM    963  O   LYS A 124       0.224  19.984   9.125  1.00 96.50           O  
ATOM    964  CG  LYS A 124      -4.055  19.578   7.719  1.00 96.50           C  
ATOM    965  CD  LYS A 124      -4.793  20.125   6.496  1.00 96.50           C  
ATOM    966  CE  LYS A 124      -3.947  20.000   5.234  1.00 96.50           C  
ATOM    967  NZ  LYS A 124      -4.645  20.578   4.043  1.00 96.50           N  
ATOM    968  N   GLU A 125      -0.725  21.875   9.828  1.00 95.69           N  
ATOM    969  CA  GLU A 125       0.571  22.531   9.938  1.00 95.69           C  
ATOM    970  C   GLU A 125       1.439  21.875  11.008  1.00 95.69           C  
ATOM    971  CB  GLU A 125       0.389  24.031  10.250  1.00 95.69           C  
ATOM    972  O   GLU A 125       2.627  21.641  10.781  1.00 95.69           O  
ATOM    973  CG  GLU A 125       1.674  24.828  10.148  1.00 95.69           C  
ATOM    974  CD  GLU A 125       1.474  26.312  10.438  1.00 95.69           C  
ATOM    975  OE1 GLU A 125       2.469  27.078  10.430  1.00 95.69           O  
ATOM    976  OE2 GLU A 125       0.312  26.719  10.680  1.00 95.69           O  
ATOM    977  N   ARG A 126       0.848  21.609  12.062  1.00 96.50           N  
ATOM    978  CA  ARG A 126       1.574  20.969  13.164  1.00 96.50           C  
ATOM    979  C   ARG A 126       2.068  19.594  12.758  1.00 96.50           C  
ATOM    980  CB  ARG A 126       0.690  20.875  14.406  1.00 96.50           C  
ATOM    981  O   ARG A 126       3.242  19.266  12.953  1.00 96.50           O  
ATOM    982  CG  ARG A 126       1.395  20.281  15.617  1.00 96.50           C  
ATOM    983  CD  ARG A 126       0.510  20.312  16.859  1.00 96.50           C  
ATOM    984  NE  ARG A 126      -0.785  19.688  16.609  1.00 96.50           N  
ATOM    985  NH1 ARG A 126      -0.790  18.453  18.562  1.00 96.50           N  
ATOM    986  NH2 ARG A 126      -2.553  18.312  17.094  1.00 96.50           N  
ATOM    987  CZ  ARG A 126      -1.372  18.812  17.422  1.00 96.50           C  
ATOM    988  N   ILE A 127       1.224  18.797  12.156  1.00 97.50           N  
ATOM    989  CA  ILE A 127       1.548  17.422  11.805  1.00 97.50           C  
ATOM    990  C   ILE A 127       2.549  17.406  10.648  1.00 97.50           C  
ATOM    991  CB  ILE A 127       0.281  16.625  11.422  1.00 97.50           C  
ATOM    992  O   ILE A 127       3.436  16.562  10.602  1.00 97.50           O  
ATOM    993  CG1 ILE A 127      -0.602  16.406  12.656  1.00 97.50           C  
ATOM    994  CG2 ILE A 127       0.658  15.297  10.773  1.00 97.50           C  
ATOM    995  CD1 ILE A 127      -1.942  15.758  12.352  1.00 97.50           C  
ATOM    996  N   SER A 128       2.410  18.375   9.727  1.00 97.81           N  
ATOM    997  CA  SER A 128       3.275  18.406   8.547  1.00 97.81           C  
ATOM    998  C   SER A 128       4.738  18.578   8.945  1.00 97.81           C  
ATOM    999  CB  SER A 128       2.850  19.516   7.598  1.00 97.81           C  
ATOM   1000  O   SER A 128       5.637  18.188   8.203  1.00 97.81           O  
ATOM   1001  OG  SER A 128       3.135  20.781   8.148  1.00 97.81           O  
ATOM   1002  N   ARG A 129       5.035  19.109  10.117  1.00 97.75           N  
ATOM   1003  CA  ARG A 129       6.402  19.328  10.586  1.00 97.75           C  
ATOM   1004  C   ARG A 129       7.125  18.000  10.781  1.00 97.75           C  
ATOM   1005  CB  ARG A 129       6.406  20.109  11.891  1.00 97.75           C  
ATOM   1006  O   ARG A 129       8.352  17.922  10.672  1.00 97.75           O  
ATOM   1007  CG  ARG A 129       6.027  21.578  11.727  1.00 97.75           C  
ATOM   1008  CD  ARG A 129       6.090  22.328  13.047  1.00 97.75           C  
ATOM   1009  NE  ARG A 129       5.566  23.688  12.914  1.00 97.75           N  
ATOM   1010  NH1 ARG A 129       7.402  24.719  13.875  1.00 97.75           N  
ATOM   1011  NH2 ARG A 129       5.633  25.969  13.148  1.00 97.75           N  
ATOM   1012  CZ  ARG A 129       6.203  24.797  13.312  1.00 97.75           C  
ATOM   1013  N   LEU A 130       6.395  16.984  11.070  1.00 98.25           N  
ATOM   1014  CA  LEU A 130       6.984  15.656  11.234  1.00 98.25           C  
ATOM   1015  C   LEU A 130       7.527  15.133   9.906  1.00 98.25           C  
ATOM   1016  CB  LEU A 130       5.953  14.672  11.797  1.00 98.25           C  
ATOM   1017  O   LEU A 130       8.320  14.188   9.883  1.00 98.25           O  
ATOM   1018  CG  LEU A 130       5.387  15.000  13.180  1.00 98.25           C  
ATOM   1019  CD1 LEU A 130       4.289  14.016  13.555  1.00 98.25           C  
ATOM   1020  CD2 LEU A 130       6.496  15.000  14.227  1.00 98.25           C  
ATOM   1021  N   PHE A 131       7.090  15.781   8.773  1.00 98.50           N  
ATOM   1022  CA  PHE A 131       7.402  15.273   7.441  1.00 98.50           C  
ATOM   1023  C   PHE A 131       8.320  16.234   6.699  1.00 98.50           C  
ATOM   1024  CB  PHE A 131       6.121  15.047   6.637  1.00 98.50           C  
ATOM   1025  O   PHE A 131       8.422  16.188   5.473  1.00 98.50           O  
ATOM   1026  CG  PHE A 131       5.211  14.008   7.230  1.00 98.50           C  
ATOM   1027  CD1 PHE A 131       5.344  12.664   6.891  1.00 98.50           C  
ATOM   1028  CD2 PHE A 131       4.219  14.367   8.133  1.00 98.50           C  
ATOM   1029  CE1 PHE A 131       4.500  11.703   7.438  1.00 98.50           C  
ATOM   1030  CE2 PHE A 131       3.373  13.414   8.688  1.00 98.50           C  
ATOM   1031  CZ  PHE A 131       3.516  12.078   8.336  1.00 98.50           C  
ATOM   1032  N   MET A 132       8.930  17.125   7.414  1.00 98.38           N  
ATOM   1033  CA  MET A 132       9.836  18.078   6.789  1.00 98.38           C  
ATOM   1034  C   MET A 132      10.945  17.359   6.031  1.00 98.38           C  
ATOM   1035  CB  MET A 132      10.430  19.016   7.840  1.00 98.38           C  
ATOM   1036  O   MET A 132      11.297  16.234   6.359  1.00 98.38           O  
ATOM   1037  CG  MET A 132       9.445  20.031   8.398  1.00 98.38           C  
ATOM   1038  SD  MET A 132      10.180  21.094   9.703  1.00 98.38           S  
ATOM   1039  CE  MET A 132      11.273  22.125   8.695  1.00 98.38           C  
ATOM   1040  N   ASP A 133      11.469  18.047   5.000  1.00 97.69           N  
ATOM   1041  CA  ASP A 133      12.547  17.516   4.176  1.00 97.69           C  
ATOM   1042  C   ASP A 133      13.914  17.812   4.785  1.00 97.69           C  
ATOM   1043  CB  ASP A 133      12.469  18.062   2.756  1.00 97.69           C  
ATOM   1044  O   ASP A 133      14.750  18.453   4.148  1.00 97.69           O  
ATOM   1045  CG  ASP A 133      11.102  17.875   2.117  1.00 97.69           C  
ATOM   1046  OD1 ASP A 133      10.688  16.719   1.914  1.00 97.69           O  
ATOM   1047  OD2 ASP A 133      10.438  18.891   1.815  1.00 97.69           O  
ATOM   1048  N   VAL A 134      14.055  17.375   6.043  1.00 97.50           N  
ATOM   1049  CA  VAL A 134      15.305  17.516   6.777  1.00 97.50           C  
ATOM   1050  C   VAL A 134      15.641  16.219   7.508  1.00 97.50           C  
ATOM   1051  CB  VAL A 134      15.234  18.688   7.777  1.00 97.50           C  
ATOM   1052  O   VAL A 134      14.742  15.445   7.848  1.00 97.50           O  
ATOM   1053  CG1 VAL A 134      15.094  20.031   7.043  1.00 97.50           C  
ATOM   1054  CG2 VAL A 134      14.078  18.500   8.758  1.00 97.50           C  
ATOM   1055  N   PRO A 135      16.906  15.930   7.820  1.00 97.19           N  
ATOM   1056  CA  PRO A 135      17.312  14.680   8.461  1.00 97.19           C  
ATOM   1057  C   PRO A 135      16.734  14.516   9.867  1.00 97.19           C  
ATOM   1058  CB  PRO A 135      18.844  14.789   8.516  1.00 97.19           C  
ATOM   1059  O   PRO A 135      16.531  13.383  10.328  1.00 97.19           O  
ATOM   1060  CG  PRO A 135      19.203  15.672   7.359  1.00 97.19           C  
ATOM   1061  CD  PRO A 135      18.125  16.703   7.199  1.00 97.19           C  
ATOM   1062  N   SER A 136      16.391  15.594  10.508  1.00 96.81           N  
ATOM   1063  CA  SER A 136      15.914  15.531  11.883  1.00 96.81           C  
ATOM   1064  C   SER A 136      14.430  15.180  11.930  1.00 96.81           C  
ATOM   1065  CB  SER A 136      16.156  16.859  12.594  1.00 96.81           C  
ATOM   1066  O   SER A 136      13.906  14.820  12.984  1.00 96.81           O  
ATOM   1067  OG  SER A 136      15.531  17.922  11.898  1.00 96.81           O  
ATOM   1068  N   ALA A 137      13.711  15.336  10.859  1.00 98.12           N  
ATOM   1069  CA  ALA A 137      12.281  15.016  10.828  1.00 98.12           C  
ATOM   1070  C   ALA A 137      12.062  13.508  10.914  1.00 98.12           C  
ATOM   1071  CB  ALA A 137      11.641  15.578   9.562  1.00 98.12           C  
ATOM   1072  O   ALA A 137      12.578  12.750  10.094  1.00 98.12           O  
ATOM   1073  N   PRO A 138      11.320  13.070  11.812  1.00 98.31           N  
ATOM   1074  CA  PRO A 138      11.195  11.633  12.070  1.00 98.31           C  
ATOM   1075  C   PRO A 138      10.477  10.891  10.945  1.00 98.31           C  
ATOM   1076  CB  PRO A 138      10.391  11.570  13.367  1.00 98.31           C  
ATOM   1077  O   PRO A 138      10.625   9.672  10.812  1.00 98.31           O  
ATOM   1078  CG  PRO A 138       9.641  12.867  13.414  1.00 98.31           C  
ATOM   1079  CD  PRO A 138      10.492  13.930  12.781  1.00 98.31           C  
ATOM   1080  N   LEU A 139       9.656  11.570  10.188  1.00 98.50           N  
ATOM   1081  CA  LEU A 139       8.883  10.930   9.133  1.00 98.50           C  
ATOM   1082  C   LEU A 139       9.172  11.570   7.781  1.00 98.50           C  
ATOM   1083  CB  LEU A 139       7.387  11.016   9.445  1.00 98.50           C  
ATOM   1084  O   LEU A 139       8.391  11.422   6.840  1.00 98.50           O  
ATOM   1085  CG  LEU A 139       6.930  10.383  10.758  1.00 98.50           C  
ATOM   1086  CD1 LEU A 139       5.441  10.633  10.977  1.00 98.50           C  
ATOM   1087  CD2 LEU A 139       7.234   8.891  10.773  1.00 98.50           C  
ATOM   1088  N   GLY A 140      10.289  12.281   7.727  1.00 98.38           N  
ATOM   1089  CA  GLY A 140      10.688  12.953   6.500  1.00 98.38           C  
ATOM   1090  C   GLY A 140      11.289  12.016   5.477  1.00 98.38           C  
ATOM   1091  O   GLY A 140      11.414  10.812   5.719  1.00 98.38           O  
ATOM   1092  N   ILE A 141      11.672  12.602   4.352  1.00 97.69           N  
ATOM   1093  CA  ILE A 141      12.203  11.828   3.232  1.00 97.69           C  
ATOM   1094  C   ILE A 141      13.531  11.195   3.629  1.00 97.69           C  
ATOM   1095  CB  ILE A 141      12.375  12.703   1.972  1.00 97.69           C  
ATOM   1096  O   ILE A 141      13.828  10.055   3.252  1.00 97.69           O  
ATOM   1097  CG1 ILE A 141      12.758  11.836   0.767  1.00 97.69           C  
ATOM   1098  CG2 ILE A 141      13.422  13.797   2.215  1.00 97.69           C  
ATOM   1099  CD1 ILE A 141      11.617  10.969   0.247  1.00 97.69           C  
ATOM   1100  N   HIS A 142      14.328  11.852   4.418  1.00 98.19           N  
ATOM   1101  CA  HIS A 142      15.617  11.328   4.852  1.00 98.19           C  
ATOM   1102  C   HIS A 142      15.453  10.102   5.730  1.00 98.19           C  
ATOM   1103  CB  HIS A 142      16.406  12.406   5.598  1.00 98.19           C  
ATOM   1104  O   HIS A 142      16.125   9.086   5.520  1.00 98.19           O  
ATOM   1105  CG  HIS A 142      16.781  13.578   4.746  1.00 98.19           C  
ATOM   1106  CD2 HIS A 142      17.969  13.930   4.195  1.00 98.19           C  
ATOM   1107  ND1 HIS A 142      15.883  14.547   4.371  1.00 98.19           N  
ATOM   1108  CE1 HIS A 142      16.500  15.453   3.625  1.00 98.19           C  
ATOM   1109  NE2 HIS A 142      17.766  15.102   3.502  1.00 98.19           N  
ATOM   1110  N   LYS A 143      14.547  10.211   6.668  1.00 98.06           N  
ATOM   1111  CA  LYS A 143      14.312   9.078   7.566  1.00 98.06           C  
ATOM   1112  C   LYS A 143      13.734   7.887   6.812  1.00 98.06           C  
ATOM   1113  CB  LYS A 143      13.375   9.484   8.703  1.00 98.06           C  
ATOM   1114  O   LYS A 143      14.141   6.746   7.039  1.00 98.06           O  
ATOM   1115  CG  LYS A 143      13.305   8.469   9.836  1.00 98.06           C  
ATOM   1116  CD  LYS A 143      14.656   8.281  10.508  1.00 98.06           C  
ATOM   1117  CE  LYS A 143      14.586   7.270  11.648  1.00 98.06           C  
ATOM   1118  NZ  LYS A 143      15.914   7.078  12.305  1.00 98.06           N  
ATOM   1119  N   ALA A 144      12.789   8.148   5.980  1.00 97.69           N  
ATOM   1120  CA  ALA A 144      12.203   7.074   5.176  1.00 97.69           C  
ATOM   1121  C   ALA A 144      13.281   6.363   4.355  1.00 97.69           C  
ATOM   1122  CB  ALA A 144      11.117   7.629   4.258  1.00 97.69           C  
ATOM   1123  O   ALA A 144      13.297   5.133   4.285  1.00 97.69           O  
ATOM   1124  N   GLU A 145      14.172   7.105   3.750  1.00 97.56           N  
ATOM   1125  CA  GLU A 145      15.250   6.539   2.947  1.00 97.56           C  
ATOM   1126  C   GLU A 145      16.250   5.785   3.820  1.00 97.56           C  
ATOM   1127  CB  GLU A 145      15.969   7.641   2.158  1.00 97.56           C  
ATOM   1128  O   GLU A 145      16.781   4.746   3.416  1.00 97.56           O  
ATOM   1129  CG  GLU A 145      15.180   8.156   0.966  1.00 97.56           C  
ATOM   1130  CD  GLU A 145      15.023   7.125  -0.143  1.00 97.56           C  
ATOM   1131  OE1 GLU A 145      13.922   6.555  -0.292  1.00 97.56           O  
ATOM   1132  OE2 GLU A 145      16.016   6.891  -0.868  1.00 97.56           O  
ATOM   1133  N   ASP A 146      16.516   6.270   4.984  1.00 97.88           N  
ATOM   1134  CA  ASP A 146      17.391   5.570   5.918  1.00 97.88           C  
ATOM   1135  C   ASP A 146      16.828   4.199   6.281  1.00 97.88           C  
ATOM   1136  CB  ASP A 146      17.594   6.402   7.184  1.00 97.88           C  
ATOM   1137  O   ASP A 146      17.547   3.203   6.285  1.00 97.88           O  
ATOM   1138  CG  ASP A 146      18.547   7.570   6.977  1.00 97.88           C  
ATOM   1139  OD1 ASP A 146      19.234   7.613   5.938  1.00 97.88           O  
ATOM   1140  OD2 ASP A 146      18.594   8.453   7.859  1.00 97.88           O  
ATOM   1141  N   GLU A 147      15.547   4.188   6.578  1.00 97.56           N  
ATOM   1142  CA  GLU A 147      14.898   2.928   6.938  1.00 97.56           C  
ATOM   1143  C   GLU A 147      14.883   1.962   5.758  1.00 97.56           C  
ATOM   1144  CB  GLU A 147      13.477   3.178   7.438  1.00 97.56           C  
ATOM   1145  O   GLU A 147      15.062   0.755   5.930  1.00 97.56           O  
ATOM   1146  CG  GLU A 147      13.414   3.906   8.773  1.00 97.56           C  
ATOM   1147  CD  GLU A 147      14.125   3.166   9.891  1.00 97.56           C  
ATOM   1148  OE1 GLU A 147      14.617   3.824  10.844  1.00 97.56           O  
ATOM   1149  OE2 GLU A 147      14.195   1.919   9.828  1.00 97.56           O  
ATOM   1150  N   ALA A 148      14.648   2.482   4.574  1.00 96.25           N  
ATOM   1151  CA  ALA A 148      14.680   1.644   3.381  1.00 96.25           C  
ATOM   1152  C   ALA A 148      16.078   1.070   3.143  1.00 96.25           C  
ATOM   1153  CB  ALA A 148      14.219   2.439   2.160  1.00 96.25           C  
ATOM   1154  O   ALA A 148      16.219  -0.094   2.762  1.00 96.25           O  
ATOM   1155  N   HIS A 149      17.047   1.845   3.385  1.00 96.56           N  
ATOM   1156  CA  HIS A 149      18.438   1.435   3.164  1.00 96.56           C  
ATOM   1157  C   HIS A 149      18.828   0.304   4.105  1.00 96.56           C  
ATOM   1158  CB  HIS A 149      19.375   2.623   3.342  1.00 96.56           C  
ATOM   1159  O   HIS A 149      19.641  -0.554   3.748  1.00 96.56           O  
ATOM   1160  CG  HIS A 149      20.812   2.307   3.023  1.00 96.56           C  
ATOM   1161  CD2 HIS A 149      21.906   2.268   3.814  1.00 96.56           C  
ATOM   1162  ND1 HIS A 149      21.234   1.985   1.753  1.00 96.56           N  
ATOM   1163  CE1 HIS A 149      22.531   1.759   1.776  1.00 96.56           C  
ATOM   1164  NE2 HIS A 149      22.969   1.924   3.016  1.00 96.56           N  
ATOM   1165  N   LYS A 150      18.297   0.269   5.273  1.00 95.19           N  
ATOM   1166  CA  LYS A 150      18.562  -0.818   6.215  1.00 95.19           C  
ATOM   1167  C   LYS A 150      18.109  -2.158   5.641  1.00 95.19           C  
ATOM   1168  CB  LYS A 150      17.844  -0.554   7.543  1.00 95.19           C  
ATOM   1169  O   LYS A 150      18.609  -3.211   6.047  1.00 95.19           O  
ATOM   1170  CG  LYS A 150      18.438   0.591   8.352  1.00 95.19           C  
ATOM   1171  CD  LYS A 150      17.656   0.849   9.625  1.00 95.19           C  
ATOM   1172  CE  LYS A 150      18.125   2.107  10.336  1.00 95.19           C  
ATOM   1173  NZ  LYS A 150      17.266   2.447  11.508  1.00 95.19           N  
ATOM   1174  N   ASN A 151      17.188  -2.107   4.730  1.00 88.81           N  
ATOM   1175  CA  ASN A 151      16.703  -3.322   4.082  1.00 88.81           C  
ATOM   1176  C   ASN A 151      17.359  -3.525   2.717  1.00 88.81           C  
ATOM   1177  CB  ASN A 151      15.180  -3.287   3.945  1.00 88.81           C  
ATOM   1178  O   ASN A 151      16.734  -4.086   1.810  1.00 88.81           O  
ATOM   1179  CG  ASN A 151      14.477  -3.369   5.285  1.00 88.81           C  
ATOM   1180  ND2 ASN A 151      13.609  -2.398   5.559  1.00 88.81           N  
ATOM   1181  OD1 ASN A 151      14.703  -4.293   6.066  1.00 88.81           O  
ATOM   1182  N   SER A 152      18.531  -2.922   2.438  1.00 88.75           N  
ATOM   1183  CA  SER A 152      19.422  -3.158   1.295  1.00 88.75           C  
ATOM   1184  C   SER A 152      18.891  -2.465   0.042  1.00 88.75           C  
ATOM   1185  CB  SER A 152      19.562  -4.656   1.033  1.00 88.75           C  
ATOM   1186  O   SER A 152      19.141  -2.920  -1.076  1.00 88.75           O  
ATOM   1187  OG  SER A 152      20.156  -5.305   2.148  1.00 88.75           O  
ATOM   1188  N   VAL A 153      18.141  -1.451   0.204  1.00 91.25           N  
ATOM   1189  CA  VAL A 153      17.688  -0.624  -0.911  1.00 91.25           C  
ATOM   1190  C   VAL A 153      18.656   0.538  -1.116  1.00 91.25           C  
ATOM   1191  CB  VAL A 153      16.250  -0.090  -0.681  1.00 91.25           C  
ATOM   1192  O   VAL A 153      19.125   1.140  -0.149  1.00 91.25           O  
ATOM   1193  CG1 VAL A 153      15.844   0.860  -1.806  1.00 91.25           C  
ATOM   1194  CG2 VAL A 153      15.266  -1.248  -0.569  1.00 91.25           C  
ATOM   1195  N   LYS A 154      18.953   0.825  -2.320  1.00 92.88           N  
ATOM   1196  CA  LYS A 154      19.812   1.961  -2.623  1.00 92.88           C  
ATOM   1197  C   LYS A 154      19.109   3.283  -2.342  1.00 92.88           C  
ATOM   1198  CB  LYS A 154      20.266   1.913  -4.082  1.00 92.88           C  
ATOM   1199  O   LYS A 154      17.891   3.404  -2.557  1.00 92.88           O  
ATOM   1200  CG  LYS A 154      21.172   0.729  -4.410  1.00 92.88           C  
ATOM   1201  CD  LYS A 154      21.594   0.743  -5.871  1.00 92.88           C  
ATOM   1202  CE  LYS A 154      22.438  -0.477  -6.219  1.00 92.88           C  
ATOM   1203  NZ  LYS A 154      22.844  -0.484  -7.656  1.00 92.88           N  
ATOM   1204  N   TYR A 155      19.891   4.285  -1.831  1.00 95.50           N  
ATOM   1205  CA  TYR A 155      19.328   5.613  -1.626  1.00 95.50           C  
ATOM   1206  C   TYR A 155      18.828   6.203  -2.939  1.00 95.50           C  
ATOM   1207  CB  TYR A 155      20.359   6.551  -0.997  1.00 95.50           C  
ATOM   1208  O   TYR A 155      19.438   6.008  -3.988  1.00 95.50           O  
ATOM   1209  CG  TYR A 155      20.609   6.281   0.468  1.00 95.50           C  
ATOM   1210  CD1 TYR A 155      19.703   6.707   1.438  1.00 95.50           C  
ATOM   1211  CD2 TYR A 155      21.750   5.605   0.886  1.00 95.50           C  
ATOM   1212  CE1 TYR A 155      19.938   6.465   2.787  1.00 95.50           C  
ATOM   1213  CE2 TYR A 155      21.984   5.359   2.234  1.00 95.50           C  
ATOM   1214  OH  TYR A 155      21.297   5.547   4.512  1.00 95.50           O  
ATOM   1215  CZ  TYR A 155      21.078   5.789   3.176  1.00 95.50           C  
ATOM   1216  N   ALA A 156      17.750   6.938  -2.820  1.00 94.75           N  
ATOM   1217  CA  ALA A 156      17.188   7.691  -3.943  1.00 94.75           C  
ATOM   1218  C   ALA A 156      16.875   6.770  -5.117  1.00 94.75           C  
ATOM   1219  CB  ALA A 156      18.156   8.789  -4.375  1.00 94.75           C  
ATOM   1220  O   ALA A 156      17.219   7.070  -6.262  1.00 94.75           O  
ATOM   1221  N   SER A 157      16.312   5.641  -4.812  1.00 93.50           N  
ATOM   1222  CA  SER A 157      15.852   4.695  -5.824  1.00 93.50           C  
ATOM   1223  C   SER A 157      14.344   4.484  -5.730  1.00 93.50           C  
ATOM   1224  CB  SER A 157      16.578   3.354  -5.672  1.00 93.50           C  
ATOM   1225  O   SER A 157      13.734   4.777  -4.703  1.00 93.50           O  
ATOM   1226  OG  SER A 157      16.203   2.719  -4.461  1.00 93.50           O  
ATOM   1227  N   MET A 158      13.836   4.094  -6.820  1.00 93.12           N  
ATOM   1228  CA  MET A 158      12.414   3.768  -6.812  1.00 93.12           C  
ATOM   1229  C   MET A 158      12.133   2.590  -5.887  1.00 93.12           C  
ATOM   1230  CB  MET A 158      11.922   3.451  -8.227  1.00 93.12           C  
ATOM   1231  O   MET A 158      12.836   1.580  -5.926  1.00 93.12           O  
ATOM   1232  CG  MET A 158      11.977   4.637  -9.172  1.00 93.12           C  
ATOM   1233  SD  MET A 158      11.172   4.285 -10.789  1.00 93.12           S  
ATOM   1234  CE  MET A 158      12.484   3.318 -11.594  1.00 93.12           C  
ATOM   1235  N   LEU A 159      11.125   2.711  -5.078  1.00 95.31           N  
ATOM   1236  CA  LEU A 159      10.750   1.677  -4.121  1.00 95.31           C  
ATOM   1237  C   LEU A 159       9.523   0.905  -4.602  1.00 95.31           C  
ATOM   1238  CB  LEU A 159      10.469   2.295  -2.748  1.00 95.31           C  
ATOM   1239  O   LEU A 159       8.734   1.423  -5.387  1.00 95.31           O  
ATOM   1240  CG  LEU A 159      11.625   3.059  -2.100  1.00 95.31           C  
ATOM   1241  CD1 LEU A 159      11.188   3.646  -0.762  1.00 95.31           C  
ATOM   1242  CD2 LEU A 159      12.836   2.146  -1.919  1.00 95.31           C  
ATOM   1243  N   SER A 160       9.492  -0.330  -4.168  1.00 93.88           N  
ATOM   1244  CA  SER A 160       8.242  -1.066  -4.281  1.00 93.88           C  
ATOM   1245  C   SER A 160       7.293  -0.718  -3.137  1.00 93.88           C  
ATOM   1246  CB  SER A 160       8.500  -2.572  -4.293  1.00 93.88           C  
ATOM   1247  O   SER A 160       7.723  -0.209  -2.100  1.00 93.88           O  
ATOM   1248  OG  SER A 160       8.891  -3.027  -3.010  1.00 93.88           O  
ATOM   1249  N   PRO A 161       6.016  -0.951  -3.295  1.00 95.88           N  
ATOM   1250  CA  PRO A 161       5.070  -0.675  -2.211  1.00 95.88           C  
ATOM   1251  C   PRO A 161       5.445  -1.379  -0.908  1.00 95.88           C  
ATOM   1252  CB  PRO A 161       3.744  -1.208  -2.754  1.00 95.88           C  
ATOM   1253  O   PRO A 161       5.363  -0.780   0.168  1.00 95.88           O  
ATOM   1254  CG  PRO A 161       3.820  -0.989  -4.230  1.00 95.88           C  
ATOM   1255  CD  PRO A 161       5.219  -1.285  -4.684  1.00 95.88           C  
ATOM   1256  N   THR A 162       5.906  -2.588  -1.019  1.00 95.00           N  
ATOM   1257  CA  THR A 162       6.336  -3.301   0.180  1.00 95.00           C  
ATOM   1258  C   THR A 162       7.516  -2.590   0.836  1.00 95.00           C  
ATOM   1259  CB  THR A 162       6.723  -4.754  -0.144  1.00 95.00           C  
ATOM   1260  O   THR A 162       7.512  -2.359   2.047  1.00 95.00           O  
ATOM   1261  CG2 THR A 162       7.305  -5.453   1.079  1.00 95.00           C  
ATOM   1262  OG1 THR A 162       5.559  -5.469  -0.577  1.00 95.00           O  
ATOM   1263  N   GLU A 163       8.469  -2.240   0.061  1.00 95.56           N  
ATOM   1264  CA  GLU A 163       9.641  -1.553   0.582  1.00 95.56           C  
ATOM   1265  C   GLU A 163       9.266  -0.210   1.203  1.00 95.56           C  
ATOM   1266  CB  GLU A 163      10.680  -1.348  -0.525  1.00 95.56           C  
ATOM   1267  O   GLU A 163       9.727   0.122   2.299  1.00 95.56           O  
ATOM   1268  CG  GLU A 163      11.375  -2.631  -0.964  1.00 95.56           C  
ATOM   1269  CD  GLU A 163      12.172  -2.473  -2.250  1.00 95.56           C  
ATOM   1270  OE1 GLU A 163      13.016  -3.344  -2.549  1.00 95.56           O  
ATOM   1271  OE2 GLU A 163      11.945  -1.469  -2.961  1.00 95.56           O  
ATOM   1272  N   ALA A 164       8.453   0.539   0.523  1.00 97.44           N  
ATOM   1273  CA  ALA A 164       8.023   1.846   1.015  1.00 97.44           C  
ATOM   1274  C   ALA A 164       7.188   1.708   2.283  1.00 97.44           C  
ATOM   1275  CB  ALA A 164       7.234   2.586  -0.062  1.00 97.44           C  
ATOM   1276  O   ALA A 164       7.367   2.467   3.238  1.00 97.44           O  
ATOM   1277  N   GLY A 165       6.242   0.765   2.248  1.00 97.81           N  
ATOM   1278  CA  GLY A 165       5.434   0.509   3.428  1.00 97.81           C  
ATOM   1279  C   GLY A 165       6.250   0.122   4.645  1.00 97.81           C  
ATOM   1280  O   GLY A 165       6.020   0.631   5.742  1.00 97.81           O  
ATOM   1281  N   MET A 166       7.227  -0.727   4.457  1.00 97.06           N  
ATOM   1282  CA  MET A 166       8.094  -1.153   5.551  1.00 97.06           C  
ATOM   1283  C   MET A 166       8.938   0.008   6.062  1.00 97.06           C  
ATOM   1284  CB  MET A 166       9.000  -2.303   5.105  1.00 97.06           C  
ATOM   1285  O   MET A 166       9.148   0.147   7.266  1.00 97.06           O  
ATOM   1286  CG  MET A 166       8.266  -3.617   4.898  1.00 97.06           C  
ATOM   1287  SD  MET A 166       9.406  -5.035   4.684  1.00 97.06           S  
ATOM   1288  CE  MET A 166      10.445  -4.406   3.332  1.00 97.06           C  
ATOM   1289  N   ALA A 167       9.398   0.787   5.152  1.00 97.94           N  
ATOM   1290  CA  ALA A 167      10.258   1.911   5.523  1.00 97.94           C  
ATOM   1291  C   ALA A 167       9.500   2.918   6.387  1.00 97.94           C  
ATOM   1292  CB  ALA A 167      10.805   2.594   4.273  1.00 97.94           C  
ATOM   1293  O   ALA A 167       9.977   3.314   7.449  1.00 97.94           O  
ATOM   1294  N   ILE A 168       8.336   3.301   5.961  1.00 98.44           N  
ATOM   1295  CA  ILE A 168       7.594   4.324   6.695  1.00 98.44           C  
ATOM   1296  C   ILE A 168       7.082   3.748   8.016  1.00 98.44           C  
ATOM   1297  CB  ILE A 168       6.422   4.879   5.859  1.00 98.44           C  
ATOM   1298  O   ILE A 168       7.023   4.449   9.023  1.00 98.44           O  
ATOM   1299  CG1 ILE A 168       5.887   6.176   6.484  1.00 98.44           C  
ATOM   1300  CG2 ILE A 168       5.309   3.836   5.730  1.00 98.44           C  
ATOM   1301  CD1 ILE A 168       6.863   7.340   6.422  1.00 98.44           C  
ATOM   1302  N   ALA A 169       6.727   2.461   8.016  1.00 98.56           N  
ATOM   1303  CA  ALA A 169       6.324   1.803   9.258  1.00 98.56           C  
ATOM   1304  C   ALA A 169       7.473   1.778  10.258  1.00 98.56           C  
ATOM   1305  CB  ALA A 169       5.840   0.383   8.977  1.00 98.56           C  
ATOM   1306  O   ALA A 169       7.277   2.068  11.445  1.00 98.56           O  
ATOM   1307  N   ALA A 170       8.625   1.432   9.773  1.00 98.50           N  
ATOM   1308  CA  ALA A 170       9.797   1.412  10.641  1.00 98.50           C  
ATOM   1309  C   ALA A 170      10.070   2.795  11.227  1.00 98.50           C  
ATOM   1310  CB  ALA A 170      11.016   0.911   9.867  1.00 98.50           C  
ATOM   1311  O   ALA A 170      10.445   2.920  12.398  1.00 98.50           O  
ATOM   1312  N   ALA A 171       9.914   3.803  10.406  1.00 98.50           N  
ATOM   1313  CA  ALA A 171      10.086   5.172  10.883  1.00 98.50           C  
ATOM   1314  C   ALA A 171       9.094   5.504  11.992  1.00 98.50           C  
ATOM   1315  CB  ALA A 171       9.945   6.160   9.727  1.00 98.50           C  
ATOM   1316  O   ALA A 171       9.453   6.102  13.008  1.00 98.50           O  
ATOM   1317  N   LEU A 172       7.844   5.121  11.859  1.00 98.56           N  
ATOM   1318  CA  LEU A 172       6.805   5.336  12.859  1.00 98.56           C  
ATOM   1319  C   LEU A 172       7.129   4.590  14.148  1.00 98.56           C  
ATOM   1320  CB  LEU A 172       5.441   4.879  12.320  1.00 98.56           C  
ATOM   1321  O   LEU A 172       6.988   5.148  15.242  1.00 98.56           O  
ATOM   1322  CG  LEU A 172       4.699   5.875  11.430  1.00 98.56           C  
ATOM   1323  CD1 LEU A 172       3.500   5.203  10.766  1.00 98.56           C  
ATOM   1324  CD2 LEU A 172       4.258   7.090  12.234  1.00 98.56           C  
ATOM   1325  N   ILE A 173       7.543   3.359  14.016  1.00 98.44           N  
ATOM   1326  CA  ILE A 173       7.863   2.518  15.164  1.00 98.44           C  
ATOM   1327  C   ILE A 173       9.023   3.127  15.945  1.00 98.44           C  
ATOM   1328  CB  ILE A 173       8.203   1.075  14.727  1.00 98.44           C  
ATOM   1329  O   ILE A 173       8.969   3.223  17.172  1.00 98.44           O  
ATOM   1330  CG1 ILE A 173       6.957   0.366  14.195  1.00 98.44           C  
ATOM   1331  CG2 ILE A 173       8.820   0.293  15.891  1.00 98.44           C  
ATOM   1332  CD1 ILE A 173       7.250  -0.934  13.453  1.00 98.44           C  
ATOM   1333  N   ALA A 174      10.008   3.559  15.250  1.00 98.12           N  
ATOM   1334  CA  ALA A 174      11.172   4.180  15.891  1.00 98.12           C  
ATOM   1335  C   ALA A 174      10.773   5.469  16.609  1.00 98.12           C  
ATOM   1336  CB  ALA A 174      12.258   4.461  14.859  1.00 98.12           C  
ATOM   1337  O   ALA A 174      11.203   5.715  17.734  1.00 98.12           O  
ATOM   1338  N   PHE A 175      10.023   6.289  15.938  1.00 98.38           N  
ATOM   1339  CA  PHE A 175       9.602   7.559  16.516  1.00 98.38           C  
ATOM   1340  C   PHE A 175       8.758   7.328  17.766  1.00 98.38           C  
ATOM   1341  CB  PHE A 175       8.820   8.391  15.492  1.00 98.38           C  
ATOM   1342  O   PHE A 175       8.922   8.023  18.766  1.00 98.38           O  
ATOM   1343  CG  PHE A 175       8.484   9.773  15.969  1.00 98.38           C  
ATOM   1344  CD1 PHE A 175       7.195  10.273  15.844  1.00 98.38           C  
ATOM   1345  CD2 PHE A 175       9.461  10.586  16.531  1.00 98.38           C  
ATOM   1346  CE1 PHE A 175       6.879  11.562  16.281  1.00 98.38           C  
ATOM   1347  CE2 PHE A 175       9.156  11.867  16.969  1.00 98.38           C  
ATOM   1348  CZ  PHE A 175       7.863  12.359  16.844  1.00 98.38           C  
ATOM   1349  N   HIS A 176       7.875   6.367  17.734  1.00 98.19           N  
ATOM   1350  CA  HIS A 176       7.066   6.008  18.891  1.00 98.19           C  
ATOM   1351  C   HIS A 176       7.941   5.523  20.047  1.00 98.19           C  
ATOM   1352  CB  HIS A 176       6.043   4.930  18.516  1.00 98.19           C  
ATOM   1353  O   HIS A 176       7.727   5.914  21.203  1.00 98.19           O  
ATOM   1354  CG  HIS A 176       5.129   4.559  19.641  1.00 98.19           C  
ATOM   1355  CD2 HIS A 176       5.137   3.492  20.484  1.00 98.19           C  
ATOM   1356  ND1 HIS A 176       4.051   5.328  20.016  1.00 98.19           N  
ATOM   1357  CE1 HIS A 176       3.430   4.754  21.031  1.00 98.19           C  
ATOM   1358  NE2 HIS A 176       4.070   3.637  21.328  1.00 98.19           N  
ATOM   1359  N   ALA A 177       8.922   4.699  19.734  1.00 97.31           N  
ATOM   1360  CA  ALA A 177       9.812   4.129  20.750  1.00 97.31           C  
ATOM   1361  C   ALA A 177      10.641   5.219  21.422  1.00 97.31           C  
ATOM   1362  CB  ALA A 177      10.727   3.088  20.109  1.00 97.31           C  
ATOM   1363  O   ALA A 177      11.031   5.078  22.578  1.00 97.31           O  
ATOM   1364  N   GLN A 178      10.875   6.305  20.781  1.00 97.12           N  
ATOM   1365  CA  GLN A 178      11.656   7.414  21.328  1.00 97.12           C  
ATOM   1366  C   GLN A 178      10.766   8.391  22.094  1.00 97.12           C  
ATOM   1367  CB  GLN A 178      12.398   8.148  20.203  1.00 97.12           C  
ATOM   1368  O   GLN A 178      11.219   9.461  22.500  1.00 97.12           O  
ATOM   1369  CG  GLN A 178      13.500   7.324  19.547  1.00 97.12           C  
ATOM   1370  CD  GLN A 178      14.086   7.992  18.328  1.00 97.12           C  
ATOM   1371  NE2 GLN A 178      14.922   7.262  17.594  1.00 97.12           N  
ATOM   1372  OE1 GLN A 178      13.797   9.156  18.031  1.00 97.12           O  
ATOM   1373  N   GLY A 179       9.508   8.047  22.141  1.00 96.62           N  
ATOM   1374  CA  GLY A 179       8.586   8.875  22.906  1.00 96.62           C  
ATOM   1375  C   GLY A 179       7.793   9.836  22.031  1.00 96.62           C  
ATOM   1376  O   GLY A 179       7.164  10.766  22.547  1.00 96.62           O  
ATOM   1377  N   GLY A 180       7.863   9.633  20.688  1.00 97.31           N  
ATOM   1378  CA  GLY A 180       7.074  10.469  19.781  1.00 97.31           C  
ATOM   1379  C   GLY A 180       5.582  10.281  19.969  1.00 97.31           C  
ATOM   1380  O   GLY A 180       5.121   9.188  20.312  1.00 97.31           O  
ATOM   1381  N   ASP A 181       4.871  11.391  19.812  1.00 97.31           N  
ATOM   1382  CA  ASP A 181       3.418  11.375  19.969  1.00 97.31           C  
ATOM   1383  C   ASP A 181       2.738  10.836  18.719  1.00 97.31           C  
ATOM   1384  CB  ASP A 181       2.900  12.781  20.297  1.00 97.31           C  
ATOM   1385  O   ASP A 181       2.107  11.594  17.969  1.00 97.31           O  
ATOM   1386  CG  ASP A 181       1.444  12.789  20.719  1.00 97.31           C  
ATOM   1387  OD1 ASP A 181       0.923  11.734  21.141  1.00 97.31           O  
ATOM   1388  OD2 ASP A 181       0.811  13.867  20.641  1.00 97.31           O  
ATOM   1389  N   VAL A 182       2.844   9.516  18.469  1.00 97.94           N  
ATOM   1390  CA  VAL A 182       2.238   8.805  17.359  1.00 97.94           C  
ATOM   1391  C   VAL A 182       1.688   7.461  17.844  1.00 97.94           C  
ATOM   1392  CB  VAL A 182       3.248   8.578  16.203  1.00 97.94           C  
ATOM   1393  O   VAL A 182       2.088   6.961  18.891  1.00 97.94           O  
ATOM   1394  CG1 VAL A 182       3.650   9.914  15.578  1.00 97.94           C  
ATOM   1395  CG2 VAL A 182       4.480   7.836  16.719  1.00 97.94           C  
ATOM   1396  N   PRO A 183       0.762   6.914  17.125  1.00 98.25           N  
ATOM   1397  CA  PRO A 183       0.193   5.625  17.516  1.00 98.25           C  
ATOM   1398  C   PRO A 183       1.195   4.477  17.406  1.00 98.25           C  
ATOM   1399  CB  PRO A 183      -0.966   5.430  16.531  1.00 98.25           C  
ATOM   1400  O   PRO A 183       2.225   4.613  16.750  1.00 98.25           O  
ATOM   1401  CG  PRO A 183      -1.258   6.797  16.016  1.00 98.25           C  
ATOM   1402  CD  PRO A 183       0.023   7.582  15.984  1.00 98.25           C  
ATOM   1403  N   PHE A 184       0.858   3.369  18.141  1.00 98.44           N  
ATOM   1404  CA  PHE A 184       1.594   2.125  17.953  1.00 98.44           C  
ATOM   1405  C   PHE A 184       1.377   1.574  16.547  1.00 98.44           C  
ATOM   1406  CB  PHE A 184       1.171   1.086  18.984  1.00 98.44           C  
ATOM   1407  O   PHE A 184       0.241   1.487  16.078  1.00 98.44           O  
ATOM   1408  CG  PHE A 184       2.111  -0.084  19.094  1.00 98.44           C  
ATOM   1409  CD1 PHE A 184       1.964  -1.192  18.281  1.00 98.44           C  
ATOM   1410  CD2 PHE A 184       3.146  -0.073  20.031  1.00 98.44           C  
ATOM   1411  CE1 PHE A 184       2.834  -2.275  18.375  1.00 98.44           C  
ATOM   1412  CE2 PHE A 184       4.020  -1.152  20.125  1.00 98.44           C  
ATOM   1413  CZ  PHE A 184       3.861  -2.254  19.297  1.00 98.44           C  
ATOM   1414  N   THR A 185       2.434   1.213  15.922  1.00 98.62           N  
ATOM   1415  CA  THR A 185       2.348   0.835  14.516  1.00 98.62           C  
ATOM   1416  C   THR A 185       2.701  -0.638  14.328  1.00 98.62           C  
ATOM   1417  CB  THR A 185       3.277   1.703  13.648  1.00 98.62           C  
ATOM   1418  O   THR A 185       3.688  -1.121  14.883  1.00 98.62           O  
ATOM   1419  CG2 THR A 185       3.189   1.301  12.180  1.00 98.62           C  
ATOM   1420  OG1 THR A 185       2.896   3.078  13.773  1.00 98.62           O  
ATOM   1421  N   PHE A 186       1.831  -1.360  13.617  1.00 98.06           N  
ATOM   1422  CA  PHE A 186       2.117  -2.709  13.141  1.00 98.06           C  
ATOM   1423  C   PHE A 186       2.355  -2.711  11.633  1.00 98.06           C  
ATOM   1424  CB  PHE A 186       0.969  -3.658  13.492  1.00 98.06           C  
ATOM   1425  O   PHE A 186       1.545  -2.180  10.875  1.00 98.06           O  
ATOM   1426  CG  PHE A 186       0.796  -3.881  14.969  1.00 98.06           C  
ATOM   1427  CD1 PHE A 186       1.497  -4.887  15.625  1.00 98.06           C  
ATOM   1428  CD2 PHE A 186      -0.068  -3.082  15.711  1.00 98.06           C  
ATOM   1429  CE1 PHE A 186       1.340  -5.098  16.984  1.00 98.06           C  
ATOM   1430  CE2 PHE A 186      -0.231  -3.285  17.078  1.00 98.06           C  
ATOM   1431  CZ  PHE A 186       0.473  -4.293  17.719  1.00 98.06           C  
ATOM   1432  N   CYS A 187       3.467  -3.207  11.242  1.00 96.75           N  
ATOM   1433  CA  CYS A 187       3.709  -3.494   9.828  1.00 96.75           C  
ATOM   1434  C   CYS A 187       3.420  -4.957   9.516  1.00 96.75           C  
ATOM   1435  CB  CYS A 187       5.152  -3.156   9.453  1.00 96.75           C  
ATOM   1436  O   CYS A 187       4.090  -5.852  10.031  1.00 96.75           O  
ATOM   1437  SG  CYS A 187       5.492  -3.271   7.684  1.00 96.75           S  
ATOM   1438  N   CYS A 188       2.430  -5.168   8.672  1.00 94.50           N  
ATOM   1439  CA  CYS A 188       1.991  -6.527   8.367  1.00 94.50           C  
ATOM   1440  C   CYS A 188       2.455  -6.953   6.980  1.00 94.50           C  
ATOM   1441  CB  CYS A 188       0.470  -6.629   8.461  1.00 94.50           C  
ATOM   1442  O   CYS A 188       1.642  -7.082   6.066  1.00 94.50           O  
ATOM   1443  SG  CYS A 188      -0.203  -6.055  10.039  1.00 94.50           S  
ATOM   1444  N   GLU A 189       3.680  -7.297   6.871  1.00 89.31           N  
ATOM   1445  CA  GLU A 189       4.270  -7.688   5.594  1.00 89.31           C  
ATOM   1446  C   GLU A 189       3.688  -9.008   5.098  1.00 89.31           C  
ATOM   1447  CB  GLU A 189       5.793  -7.797   5.715  1.00 89.31           C  
ATOM   1448  O   GLU A 189       3.543  -9.211   3.891  1.00 89.31           O  
ATOM   1449  CG  GLU A 189       6.500  -8.023   4.387  1.00 89.31           C  
ATOM   1450  CD  GLU A 189       7.996  -8.242   4.535  1.00 89.31           C  
ATOM   1451  OE1 GLU A 189       8.664  -8.562   3.525  1.00 89.31           O  
ATOM   1452  OE2 GLU A 189       8.508  -8.094   5.668  1.00 89.31           O  
ATOM   1453  N   SER A 190       3.357  -9.922   6.004  1.00 87.19           N  
ATOM   1454  CA  SER A 190       2.826 -11.227   5.648  1.00 87.19           C  
ATOM   1455  C   SER A 190       1.318 -11.172   5.434  1.00 87.19           C  
ATOM   1456  CB  SER A 190       3.156 -12.258   6.738  1.00 87.19           C  
ATOM   1457  O   SER A 190       0.686 -12.203   5.168  1.00 87.19           O  
ATOM   1458  OG  SER A 190       2.514 -11.922   7.953  1.00 87.19           O  
ATOM   1459  N   ARG A 191       0.736  -9.969   5.625  1.00 93.44           N  
ATOM   1460  CA  ARG A 191      -0.703  -9.773   5.488  1.00 93.44           C  
ATOM   1461  C   ARG A 191      -1.465 -10.547   6.559  1.00 93.44           C  
ATOM   1462  CB  ARG A 191      -1.178 -10.195   4.098  1.00 93.44           C  
ATOM   1463  O   ARG A 191      -2.629 -10.906   6.363  1.00 93.44           O  
ATOM   1464  CG  ARG A 191      -0.588  -9.359   2.969  1.00 93.44           C  
ATOM   1465  CD  ARG A 191      -1.129  -9.789   1.611  1.00 93.44           C  
ATOM   1466  NE  ARG A 191      -0.666 -11.125   1.244  1.00 93.44           N  
ATOM   1467  NH1 ARG A 191      -2.559 -11.672   0.037  1.00 93.44           N  
ATOM   1468  NH2 ARG A 191      -0.838 -13.180   0.229  1.00 93.44           N  
ATOM   1469  CZ  ARG A 191      -1.355 -11.992   0.504  1.00 93.44           C  
ATOM   1470  N   ASN A 192      -0.743 -10.844   7.605  1.00 93.06           N  
ATOM   1471  CA  ASN A 192      -1.336 -11.445   8.797  1.00 93.06           C  
ATOM   1472  C   ASN A 192      -1.319 -10.484   9.977  1.00 93.06           C  
ATOM   1473  CB  ASN A 192      -0.613 -12.742   9.156  1.00 93.06           C  
ATOM   1474  O   ASN A 192      -0.255 -10.016  10.391  1.00 93.06           O  
ATOM   1475  CG  ASN A 192      -1.292 -13.492  10.289  1.00 93.06           C  
ATOM   1476  ND2 ASN A 192      -0.497 -14.023  11.211  1.00 93.06           N  
ATOM   1477  OD1 ASN A 192      -2.520 -13.594  10.328  1.00 93.06           O  
ATOM   1478  N   ILE A 193      -2.494 -10.188  10.469  1.00 96.00           N  
ATOM   1479  CA  ILE A 193      -2.611  -9.289  11.609  1.00 96.00           C  
ATOM   1480  C   ILE A 193      -2.561 -10.086  12.906  1.00 96.00           C  
ATOM   1481  CB  ILE A 193      -3.912  -8.453  11.539  1.00 96.00           C  
ATOM   1482  O   ILE A 193      -3.363 -11.000  13.109  1.00 96.00           O  
ATOM   1483  CG1 ILE A 193      -3.938  -7.605  10.266  1.00 96.00           C  
ATOM   1484  CG2 ILE A 193      -4.059  -7.578  12.789  1.00 96.00           C  
ATOM   1485  CD1 ILE A 193      -5.277  -6.934   9.992  1.00 96.00           C  
ATOM   1486  N   ASP A 194      -1.615  -9.758  13.812  1.00 94.88           N  
ATOM   1487  CA  ASP A 194      -1.545 -10.336  15.148  1.00 94.88           C  
ATOM   1488  C   ASP A 194      -2.641  -9.773  16.047  1.00 94.88           C  
ATOM   1489  CB  ASP A 194      -0.170 -10.086  15.766  1.00 94.88           C  
ATOM   1490  O   ASP A 194      -2.410  -8.812  16.797  1.00 94.88           O  
ATOM   1491  CG  ASP A 194       0.053 -10.867  17.047  1.00 94.88           C  
ATOM   1492  OD1 ASP A 194      -0.936 -11.297  17.688  1.00 94.88           O  
ATOM   1493  OD2 ASP A 194       1.228 -11.047  17.438  1.00 94.88           O  
ATOM   1494  N   GLU A 195      -3.713 -10.453  15.992  1.00 95.81           N  
ATOM   1495  CA  GLU A 195      -4.906  -9.945  16.656  1.00 95.81           C  
ATOM   1496  C   GLU A 195      -4.688  -9.828  18.172  1.00 95.81           C  
ATOM   1497  CB  GLU A 195      -6.109 -10.844  16.375  1.00 95.81           C  
ATOM   1498  O   GLU A 195      -4.992  -8.797  18.766  1.00 95.81           O  
ATOM   1499  CG  GLU A 195      -7.406 -10.359  17.000  1.00 95.81           C  
ATOM   1500  CD  GLU A 195      -8.625 -11.133  16.531  1.00 95.81           C  
ATOM   1501  OE1 GLU A 195      -9.766 -10.656  16.750  1.00 95.81           O  
ATOM   1502  OE2 GLU A 195      -8.445 -12.219  15.945  1.00 95.81           O  
ATOM   1503  N   PRO A 196      -4.156 -10.797  18.844  1.00 96.56           N  
ATOM   1504  CA  PRO A 196      -3.930 -10.648  20.281  1.00 96.56           C  
ATOM   1505  C   PRO A 196      -3.037  -9.453  20.609  1.00 96.56           C  
ATOM   1506  CB  PRO A 196      -3.252 -11.961  20.672  1.00 96.56           C  
ATOM   1507  O   PRO A 196      -3.295  -8.742  21.594  1.00 96.56           O  
ATOM   1508  CG  PRO A 196      -3.711 -12.945  19.641  1.00 96.56           C  
ATOM   1509  CD  PRO A 196      -3.871 -12.227  18.328  1.00 96.56           C  
ATOM   1510  N   ALA A 197      -2.041  -9.219  19.828  1.00 97.19           N  
ATOM   1511  CA  ALA A 197      -1.132  -8.102  20.062  1.00 97.19           C  
ATOM   1512  C   ALA A 197      -1.836  -6.766  19.859  1.00 97.19           C  
ATOM   1513  CB  ALA A 197       0.094  -8.203  19.156  1.00 97.19           C  
ATOM   1514  O   ALA A 197      -1.651  -5.828  20.641  1.00 97.19           O  
ATOM   1515  N   VAL A 198      -2.578  -6.703  18.828  1.00 97.75           N  
ATOM   1516  CA  VAL A 198      -3.316  -5.480  18.531  1.00 97.75           C  
ATOM   1517  C   VAL A 198      -4.305  -5.191  19.672  1.00 97.75           C  
ATOM   1518  CB  VAL A 198      -4.062  -5.574  17.188  1.00 97.75           C  
ATOM   1519  O   VAL A 198      -4.371  -4.066  20.172  1.00 97.75           O  
ATOM   1520  CG1 VAL A 198      -5.004  -4.387  17.000  1.00 97.75           C  
ATOM   1521  CG2 VAL A 198      -3.064  -5.648  16.031  1.00 97.75           C  
ATOM   1522  N   MET A 199      -5.039  -6.195  20.094  1.00 97.19           N  
ATOM   1523  CA  MET A 199      -6.031  -6.039  21.141  1.00 97.19           C  
ATOM   1524  C   MET A 199      -5.367  -5.645  22.469  1.00 97.19           C  
ATOM   1525  CB  MET A 199      -6.828  -7.332  21.328  1.00 97.19           C  
ATOM   1526  O   MET A 199      -5.922  -4.855  23.234  1.00 97.19           O  
ATOM   1527  CG  MET A 199      -7.738  -7.664  20.156  1.00 97.19           C  
ATOM   1528  SD  MET A 199      -9.086  -6.438  19.953  1.00 97.19           S  
ATOM   1529  CE  MET A 199     -10.031  -6.730  21.469  1.00 97.19           C  
ATOM   1530  N   ALA A 200      -4.254  -6.184  22.672  1.00 97.88           N  
ATOM   1531  CA  ALA A 200      -3.521  -5.840  23.891  1.00 97.88           C  
ATOM   1532  C   ALA A 200      -3.156  -4.359  23.906  1.00 97.88           C  
ATOM   1533  CB  ALA A 200      -2.264  -6.699  24.016  1.00 97.88           C  
ATOM   1534  O   ALA A 200      -3.361  -3.680  24.922  1.00 97.88           O  
ATOM   1535  N   LYS A 201      -2.652  -3.850  22.797  1.00 98.12           N  
ATOM   1536  CA  LYS A 201      -2.268  -2.443  22.719  1.00 98.12           C  
ATOM   1537  C   LYS A 201      -3.482  -1.532  22.859  1.00 98.12           C  
ATOM   1538  CB  LYS A 201      -1.539  -2.148  21.406  1.00 98.12           C  
ATOM   1539  O   LYS A 201      -3.428  -0.519  23.562  1.00 98.12           O  
ATOM   1540  CG  LYS A 201      -0.165  -2.793  21.312  1.00 98.12           C  
ATOM   1541  CD  LYS A 201       0.771  -2.291  22.391  1.00 98.12           C  
ATOM   1542  CE  LYS A 201       2.111  -3.014  22.359  1.00 98.12           C  
ATOM   1543  NZ  LYS A 201       2.957  -2.672  23.547  1.00 98.12           N  
ATOM   1544  N   LEU A 202      -4.531  -1.904  22.281  1.00 97.88           N  
ATOM   1545  CA  LEU A 202      -5.758  -1.118  22.375  1.00 97.88           C  
ATOM   1546  C   LEU A 202      -6.297  -1.125  23.797  1.00 97.88           C  
ATOM   1547  CB  LEU A 202      -6.816  -1.658  21.422  1.00 97.88           C  
ATOM   1548  O   LEU A 202      -6.805  -0.110  24.281  1.00 97.88           O  
ATOM   1549  CG  LEU A 202      -6.531  -1.486  19.922  1.00 97.88           C  
ATOM   1550  CD1 LEU A 202      -7.574  -2.227  19.094  1.00 97.88           C  
ATOM   1551  CD2 LEU A 202      -6.496  -0.008  19.547  1.00 97.88           C  
ATOM   1552  N   SER A 203      -6.176  -2.244  24.469  1.00 97.69           N  
ATOM   1553  CA  SER A 203      -6.645  -2.363  25.844  1.00 97.69           C  
ATOM   1554  C   SER A 203      -5.816  -1.501  26.797  1.00 97.69           C  
ATOM   1555  CB  SER A 203      -6.602  -3.822  26.297  1.00 97.69           C  
ATOM   1556  O   SER A 203      -6.309  -1.058  27.828  1.00 97.69           O  
ATOM   1557  OG  SER A 203      -7.512  -4.609  25.562  1.00 97.69           O  
ATOM   1558  N   GLU A 204      -4.566  -1.264  26.422  1.00 97.25           N  
ATOM   1559  CA  GLU A 204      -3.686  -0.405  27.219  1.00 97.25           C  
ATOM   1560  C   GLU A 204      -3.986   1.070  26.969  1.00 97.25           C  
ATOM   1561  CB  GLU A 204      -2.219  -0.705  26.891  1.00 97.25           C  
ATOM   1562  O   GLU A 204      -3.361   1.947  27.562  1.00 97.25           O  
ATOM   1563  CG  GLU A 204      -1.757  -2.080  27.359  1.00 97.25           C  
ATOM   1564  CD  GLU A 204      -0.396  -2.471  26.797  1.00 97.25           C  
ATOM   1565  OE1 GLU A 204      -0.020  -3.662  26.891  1.00 97.25           O  
ATOM   1566  OE2 GLU A 204       0.301  -1.580  26.266  1.00 97.25           O  
ATOM   1567  N   GLY A 205      -4.895   1.355  26.078  1.00 96.12           N  
ATOM   1568  CA  GLY A 205      -5.262   2.729  25.766  1.00 96.12           C  
ATOM   1569  C   GLY A 205      -4.457   3.320  24.625  1.00 96.12           C  
ATOM   1570  O   GLY A 205      -4.566   4.512  24.328  1.00 96.12           O  
ATOM   1571  N   GLN A 206      -3.676   2.438  23.969  1.00 97.19           N  
ATOM   1572  CA  GLN A 206      -2.891   2.904  22.828  1.00 97.19           C  
ATOM   1573  C   GLN A 206      -3.703   2.854  21.547  1.00 97.19           C  
ATOM   1574  CB  GLN A 206      -1.616   2.070  22.688  1.00 97.19           C  
ATOM   1575  O   GLN A 206      -4.613   2.031  21.406  1.00 97.19           O  
ATOM   1576  CG  GLN A 206      -0.677   2.160  23.875  1.00 97.19           C  
ATOM   1577  CD  GLN A 206       0.170   3.418  23.859  1.00 97.19           C  
ATOM   1578  NE2 GLN A 206       0.065   4.215  24.922  1.00 97.19           N  
ATOM   1579  OE1 GLN A 206       0.914   3.672  22.906  1.00 97.19           O  
ATOM   1580  N   HIS A 207      -3.428   3.816  20.672  1.00 98.19           N  
ATOM   1581  CA  HIS A 207      -3.955   3.775  19.312  1.00 98.19           C  
ATOM   1582  C   HIS A 207      -3.053   2.957  18.406  1.00 98.19           C  
ATOM   1583  CB  HIS A 207      -4.121   5.191  18.766  1.00 98.19           C  
ATOM   1584  O   HIS A 207      -1.846   2.859  18.641  1.00 98.19           O  
ATOM   1585  CG  HIS A 207      -5.000   6.062  19.609  1.00 98.19           C  
ATOM   1586  CD2 HIS A 207      -5.250   6.059  20.938  1.00 98.19           C  
ATOM   1587  ND1 HIS A 207      -5.754   7.090  19.078  1.00 98.19           N  
ATOM   1588  CE1 HIS A 207      -6.426   7.680  20.047  1.00 98.19           C  
ATOM   1589  NE2 HIS A 207      -6.141   7.074  21.188  1.00 98.19           N  
ATOM   1590  N   VAL A 208      -3.680   2.412  17.312  1.00 98.56           N  
ATOM   1591  CA  VAL A 208      -2.908   1.489  16.500  1.00 98.56           C  
ATOM   1592  C   VAL A 208      -3.006   1.904  15.023  1.00 98.56           C  
ATOM   1593  CB  VAL A 208      -3.393   0.032  16.672  1.00 98.56           C  
ATOM   1594  O   VAL A 208      -4.078   2.287  14.555  1.00 98.56           O  
ATOM   1595  CG1 VAL A 208      -2.820  -0.862  15.570  1.00 98.56           C  
ATOM   1596  CG2 VAL A 208      -3.004  -0.497  18.047  1.00 98.56           C  
ATOM   1597  N   ILE A 209      -1.898   1.888  14.367  1.00 98.81           N  
ATOM   1598  CA  ILE A 209      -1.817   1.994  12.914  1.00 98.81           C  
ATOM   1599  C   ILE A 209      -1.397   0.651  12.320  1.00 98.81           C  
ATOM   1600  CB  ILE A 209      -0.831   3.104  12.477  1.00 98.81           C  
ATOM   1601  O   ILE A 209      -0.478   0.003  12.828  1.00 98.81           O  
ATOM   1602  CG1 ILE A 209      -1.380   4.484  12.859  1.00 98.81           C  
ATOM   1603  CG2 ILE A 209      -0.549   3.020  10.977  1.00 98.81           C  
ATOM   1604  CD1 ILE A 209      -0.411   5.629  12.602  1.00 98.81           C  
ATOM   1605  N   LEU A 210      -2.105   0.228  11.320  1.00 98.75           N  
ATOM   1606  CA  LEU A 210      -1.723  -0.946  10.547  1.00 98.75           C  
ATOM   1607  C   LEU A 210      -1.255  -0.546   9.148  1.00 98.75           C  
ATOM   1608  CB  LEU A 210      -2.895  -1.927  10.438  1.00 98.75           C  
ATOM   1609  O   LEU A 210      -1.995   0.099   8.398  1.00 98.75           O  
ATOM   1610  CG  LEU A 210      -3.545  -2.348  11.758  1.00 98.75           C  
ATOM   1611  CD1 LEU A 210      -4.789  -3.186  11.492  1.00 98.75           C  
ATOM   1612  CD2 LEU A 210      -2.551  -3.117  12.625  1.00 98.75           C  
ATOM   1613  N   ILE A 211      -0.076  -0.857   8.820  1.00 98.75           N  
ATOM   1614  CA  ILE A 211       0.468  -0.687   7.477  1.00 98.75           C  
ATOM   1615  C   ILE A 211       0.627  -2.051   6.809  1.00 98.75           C  
ATOM   1616  CB  ILE A 211       1.821   0.058   7.508  1.00 98.75           C  
ATOM   1617  O   ILE A 211       1.408  -2.887   7.270  1.00 98.75           O  
ATOM   1618  CG1 ILE A 211       1.670   1.414   8.203  1.00 98.75           C  
ATOM   1619  CG2 ILE A 211       2.373   0.231   6.090  1.00 98.75           C  
ATOM   1620  CD1 ILE A 211       0.816   2.414   7.438  1.00 98.75           C  
ATOM   1621  N   ILE A 212      -0.079  -2.246   5.676  1.00 98.06           N  
ATOM   1622  CA  ILE A 212      -0.153  -3.578   5.082  1.00 98.06           C  
ATOM   1623  C   ILE A 212       0.133  -3.490   3.584  1.00 98.06           C  
ATOM   1624  CB  ILE A 212      -1.532  -4.230   5.328  1.00 98.06           C  
ATOM   1625  O   ILE A 212      -0.743  -3.121   2.799  1.00 98.06           O  
ATOM   1626  CG1 ILE A 212      -1.942  -4.078   6.797  1.00 98.06           C  
ATOM   1627  CG2 ILE A 212      -1.512  -5.703   4.914  1.00 98.06           C  
ATOM   1628  CD1 ILE A 212      -3.270  -4.738   7.141  1.00 98.06           C  
ATOM   1629  N   PRO A 213       1.342  -3.836   3.148  1.00 96.38           N  
ATOM   1630  CA  PRO A 213       1.573  -3.990   1.711  1.00 96.38           C  
ATOM   1631  C   PRO A 213       0.826  -5.184   1.119  1.00 96.38           C  
ATOM   1632  CB  PRO A 213       3.088  -4.195   1.617  1.00 96.38           C  
ATOM   1633  O   PRO A 213       0.809  -6.266   1.716  1.00 96.38           O  
ATOM   1634  CG  PRO A 213       3.604  -3.855   2.979  1.00 96.38           C  
ATOM   1635  CD  PRO A 213       2.498  -4.066   3.975  1.00 96.38           C  
ATOM   1636  N   VAL A 214       0.176  -4.957  -0.049  1.00 95.88           N  
ATOM   1637  CA  VAL A 214      -0.629  -6.020  -0.645  1.00 95.88           C  
ATOM   1638  C   VAL A 214      -0.404  -6.055  -2.154  1.00 95.88           C  
ATOM   1639  CB  VAL A 214      -2.131  -5.832  -0.334  1.00 95.88           C  
ATOM   1640  O   VAL A 214       0.066  -5.078  -2.740  1.00 95.88           O  
ATOM   1641  CG1 VAL A 214      -2.395  -5.969   1.165  1.00 95.88           C  
ATOM   1642  CG2 VAL A 214      -2.617  -4.477  -0.843  1.00 95.88           C  
ATOM   1643  N   VAL A 215      -0.687  -7.207  -2.713  1.00 93.62           N  
ATOM   1644  CA  VAL A 215      -0.803  -7.395  -4.156  1.00 93.62           C  
ATOM   1645  C   VAL A 215      -2.193  -7.926  -4.496  1.00 93.62           C  
ATOM   1646  CB  VAL A 215       0.282  -8.352  -4.691  1.00 93.62           C  
ATOM   1647  O   VAL A 215      -2.545  -9.047  -4.125  1.00 93.62           O  
ATOM   1648  CG1 VAL A 215       0.180  -8.484  -6.211  1.00 93.62           C  
ATOM   1649  CG2 VAL A 215       1.672  -7.867  -4.289  1.00 93.62           C  
ATOM   1650  N   LEU A 216      -2.986  -7.074  -5.152  1.00 94.88           N  
ATOM   1651  CA  LEU A 216      -4.359  -7.430  -5.488  1.00 94.88           C  
ATOM   1652  C   LEU A 216      -4.410  -8.242  -6.781  1.00 94.88           C  
ATOM   1653  CB  LEU A 216      -5.223  -6.172  -5.629  1.00 94.88           C  
ATOM   1654  O   LEU A 216      -4.934  -7.773  -7.793  1.00 94.88           O  
ATOM   1655  CG  LEU A 216      -5.289  -5.258  -4.406  1.00 94.88           C  
ATOM   1656  CD1 LEU A 216      -6.234  -4.090  -4.668  1.00 94.88           C  
ATOM   1657  CD2 LEU A 216      -5.730  -6.043  -3.176  1.00 94.88           C  
ATOM   1658  N   GLY A 217      -3.877  -9.492  -6.754  1.00 90.38           N  
ATOM   1659  CA  GLY A 217      -3.869 -10.359  -7.918  1.00 90.38           C  
ATOM   1660  C   GLY A 217      -2.809  -9.984  -8.938  1.00 90.38           C  
ATOM   1661  O   GLY A 217      -1.786  -9.391  -8.586  1.00 90.38           O  
ATOM   1662  N   ILE A 218      -3.041 -10.422 -10.148  1.00 86.81           N  
ATOM   1663  CA  ILE A 218      -2.105 -10.164 -11.234  1.00 86.81           C  
ATOM   1664  C   ILE A 218      -2.643  -9.047 -12.125  1.00 86.81           C  
ATOM   1665  CB  ILE A 218      -1.849 -11.438 -12.078  1.00 86.81           C  
ATOM   1666  O   ILE A 218      -3.857  -8.914 -12.305  1.00 86.81           O  
ATOM   1667  CG1 ILE A 218      -1.232 -12.531 -11.203  1.00 86.81           C  
ATOM   1668  CG2 ILE A 218      -0.950 -11.117 -13.273  1.00 86.81           C  
ATOM   1669  CD1 ILE A 218      -1.141 -13.891 -11.891  1.00 86.81           C  
ATOM   1670  N   ALA A 219      -1.722  -8.328 -12.617  1.00 85.44           N  
ATOM   1671  CA  ALA A 219      -2.117  -7.273 -13.539  1.00 85.44           C  
ATOM   1672  C   ALA A 219      -2.611  -7.855 -14.859  1.00 85.44           C  
ATOM   1673  CB  ALA A 219      -0.951  -6.316 -13.789  1.00 85.44           C  
ATOM   1674  O   ALA A 219      -2.039  -8.820 -15.375  1.00 85.44           O  
ATOM   1675  N   PRO A 220      -3.738  -7.332 -15.469  1.00 86.94           N  
ATOM   1676  CA  PRO A 220      -4.590  -6.254 -14.961  1.00 86.94           C  
ATOM   1677  C   PRO A 220      -5.504  -6.707 -13.820  1.00 86.94           C  
ATOM   1678  CB  PRO A 220      -5.406  -5.844 -16.188  1.00 86.94           C  
ATOM   1679  O   PRO A 220      -5.836  -7.895 -13.727  1.00 86.94           O  
ATOM   1680  CG  PRO A 220      -5.484  -7.078 -17.031  1.00 86.94           C  
ATOM   1681  CD  PRO A 220      -4.227  -7.875 -16.812  1.00 86.94           C  
ATOM   1682  N   MET A 221      -5.887  -5.742 -13.039  1.00 90.44           N  
ATOM   1683  CA  MET A 221      -6.688  -6.047 -11.859  1.00 90.44           C  
ATOM   1684  C   MET A 221      -8.031  -6.656 -12.250  1.00 90.44           C  
ATOM   1685  CB  MET A 221      -6.914  -4.785 -11.023  1.00 90.44           C  
ATOM   1686  O   MET A 221      -8.742  -6.109 -13.094  1.00 90.44           O  
ATOM   1687  CG  MET A 221      -7.496  -5.059  -9.648  1.00 90.44           C  
ATOM   1688  SD  MET A 221      -7.730  -3.527  -8.664  1.00 90.44           S  
ATOM   1689  CE  MET A 221      -6.004  -2.988  -8.500  1.00 90.44           C  
ATOM   1690  N   SER A 222      -8.375  -7.789 -11.688  1.00 92.25           N  
ATOM   1691  CA  SER A 222      -9.641  -8.469 -11.953  1.00 92.25           C  
ATOM   1692  C   SER A 222     -10.812  -7.719 -11.336  1.00 92.25           C  
ATOM   1693  CB  SER A 222      -9.602  -9.906 -11.414  1.00 92.25           C  
ATOM   1694  O   SER A 222     -10.625  -6.844 -10.492  1.00 92.25           O  
ATOM   1695  OG  SER A 222      -9.625  -9.906 -10.000  1.00 92.25           O  
ATOM   1696  N   ASP A 223     -12.008  -8.094 -11.758  1.00 94.19           N  
ATOM   1697  CA  ASP A 223     -13.227  -7.473 -11.242  1.00 94.19           C  
ATOM   1698  C   ASP A 223     -13.359  -7.703  -9.742  1.00 94.19           C  
ATOM   1699  CB  ASP A 223     -14.453  -8.023 -11.977  1.00 94.19           C  
ATOM   1700  O   ASP A 223     -13.797  -6.812  -9.008  1.00 94.19           O  
ATOM   1701  CG  ASP A 223     -14.570  -7.508 -13.398  1.00 94.19           C  
ATOM   1702  OD1 ASP A 223     -13.875  -6.535 -13.758  1.00 94.19           O  
ATOM   1703  OD2 ASP A 223     -15.367  -8.086 -14.172  1.00 94.19           O  
ATOM   1704  N   GLN A 224     -13.000  -8.836  -9.297  1.00 94.69           N  
ATOM   1705  CA  GLN A 224     -13.109  -9.172  -7.883  1.00 94.69           C  
ATOM   1706  C   GLN A 224     -12.211  -8.289  -7.031  1.00 94.69           C  
ATOM   1707  CB  GLN A 224     -12.773 -10.648  -7.652  1.00 94.69           C  
ATOM   1708  O   GLN A 224     -12.633  -7.762  -6.004  1.00 94.69           O  
ATOM   1709  CG  GLN A 224     -13.766 -11.617  -8.289  1.00 94.69           C  
ATOM   1710  CD  GLN A 224     -13.336 -13.062  -8.148  1.00 94.69           C  
ATOM   1711  NE2 GLN A 224     -14.219 -13.984  -8.539  1.00 94.69           N  
ATOM   1712  OE1 GLN A 224     -12.234 -13.359  -7.688  1.00 94.69           O  
ATOM   1713  N   TYR A 225     -11.008  -8.086  -7.500  1.00 96.00           N  
ATOM   1714  CA  TYR A 225     -10.062  -7.285  -6.730  1.00 96.00           C  
ATOM   1715  C   TYR A 225     -10.391  -5.801  -6.852  1.00 96.00           C  
ATOM   1716  CB  TYR A 225      -8.633  -7.551  -7.195  1.00 96.00           C  
ATOM   1717  O   TYR A 225     -10.133  -5.027  -5.926  1.00 96.00           O  
ATOM   1718  CG  TYR A 225      -8.008  -8.773  -6.574  1.00 96.00           C  
ATOM   1719  CD1 TYR A 225      -7.848  -8.875  -5.195  1.00 96.00           C  
ATOM   1720  CD2 TYR A 225      -7.574  -9.836  -7.367  1.00 96.00           C  
ATOM   1721  CE1 TYR A 225      -7.273 -10.008  -4.617  1.00 96.00           C  
ATOM   1722  CE2 TYR A 225      -6.996 -10.969  -6.801  1.00 96.00           C  
ATOM   1723  OH  TYR A 225      -6.277 -12.164  -4.863  1.00 96.00           O  
ATOM   1724  CZ  TYR A 225      -6.852 -11.039  -5.430  1.00 96.00           C  
ATOM   1725  N   GLU A 226     -10.922  -5.430  -8.016  1.00 96.62           N  
ATOM   1726  CA  GLU A 226     -11.430  -4.066  -8.117  1.00 96.62           C  
ATOM   1727  C   GLU A 226     -12.484  -3.785  -7.047  1.00 96.62           C  
ATOM   1728  CB  GLU A 226     -12.016  -3.809  -9.508  1.00 96.62           C  
ATOM   1729  O   GLU A 226     -12.406  -2.777  -6.340  1.00 96.62           O  
ATOM   1730  CG  GLU A 226     -12.562  -2.400  -9.695  1.00 96.62           C  
ATOM   1731  CD  GLU A 226     -13.180  -2.176 -11.062  1.00 96.62           C  
ATOM   1732  OE1 GLU A 226     -13.562  -1.025 -11.375  1.00 96.62           O  
ATOM   1733  OE2 GLU A 226     -13.289  -3.158 -11.828  1.00 96.62           O  
ATOM   1734  N   ARG A 227     -13.469  -4.641  -6.914  1.00 97.12           N  
ATOM   1735  CA  ARG A 227     -14.516  -4.508  -5.910  1.00 97.12           C  
ATOM   1736  C   ARG A 227     -13.938  -4.523  -4.500  1.00 97.12           C  
ATOM   1737  CB  ARG A 227     -15.555  -5.629  -6.062  1.00 97.12           C  
ATOM   1738  O   ARG A 227     -14.383  -3.777  -3.629  1.00 97.12           O  
ATOM   1739  CG  ARG A 227     -16.406  -5.508  -7.312  1.00 97.12           C  
ATOM   1740  CD  ARG A 227     -17.594  -6.473  -7.281  1.00 97.12           C  
ATOM   1741  NE  ARG A 227     -17.141  -7.867  -7.320  1.00 97.12           N  
ATOM   1742  NH1 ARG A 227     -17.375  -8.086  -9.609  1.00 97.12           N  
ATOM   1743  NH2 ARG A 227     -16.641  -9.859  -8.352  1.00 97.12           N  
ATOM   1744  CZ  ARG A 227     -17.047  -8.602  -8.430  1.00 97.12           C  
ATOM   1745  N   MET A 228     -12.977  -5.344  -4.332  1.00 97.75           N  
ATOM   1746  CA  MET A 228     -12.336  -5.418  -3.021  1.00 97.75           C  
ATOM   1747  C   MET A 228     -11.648  -4.102  -2.672  1.00 97.75           C  
ATOM   1748  CB  MET A 228     -11.320  -6.562  -2.984  1.00 97.75           C  
ATOM   1749  O   MET A 228     -11.773  -3.611  -1.548  1.00 97.75           O  
ATOM   1750  CG  MET A 228     -10.516  -6.629  -1.695  1.00 97.75           C  
ATOM   1751  SD  MET A 228      -9.359  -8.055  -1.659  1.00 97.75           S  
ATOM   1752  CE  MET A 228     -10.492  -9.367  -1.131  1.00 97.75           C  
ATOM   1753  N   MET A 229     -10.922  -3.574  -3.629  1.00 97.81           N  
ATOM   1754  CA  MET A 229     -10.242  -2.303  -3.402  1.00 97.81           C  
ATOM   1755  C   MET A 229     -11.234  -1.219  -3.000  1.00 97.81           C  
ATOM   1756  CB  MET A 229      -9.477  -1.871  -4.656  1.00 97.81           C  
ATOM   1757  O   MET A 229     -10.984  -0.463  -2.059  1.00 97.81           O  
ATOM   1758  CG  MET A 229      -8.680  -0.587  -4.477  1.00 97.81           C  
ATOM   1759  SD  MET A 229      -7.887  -0.027  -6.035  1.00 97.81           S  
ATOM   1760  CE  MET A 229      -9.336   0.648  -6.902  1.00 97.81           C  
ATOM   1761  N   LEU A 230     -12.352  -1.153  -3.701  1.00 98.06           N  
ATOM   1762  CA  LEU A 230     -13.391  -0.175  -3.395  1.00 98.06           C  
ATOM   1763  C   LEU A 230     -13.984  -0.428  -2.014  1.00 98.06           C  
ATOM   1764  CB  LEU A 230     -14.492  -0.214  -4.453  1.00 98.06           C  
ATOM   1765  O   LEU A 230     -14.227   0.514  -1.256  1.00 98.06           O  
ATOM   1766  CG  LEU A 230     -14.078   0.148  -5.879  1.00 98.06           C  
ATOM   1767  CD1 LEU A 230     -15.234  -0.092  -6.844  1.00 98.06           C  
ATOM   1768  CD2 LEU A 230     -13.609   1.598  -5.949  1.00 98.06           C  
ATOM   1769  N   LYS A 231     -14.180  -1.651  -1.688  1.00 98.25           N  
ATOM   1770  CA  LYS A 231     -14.703  -2.004  -0.372  1.00 98.25           C  
ATOM   1771  C   LYS A 231     -13.727  -1.605   0.733  1.00 98.25           C  
ATOM   1772  CB  LYS A 231     -15.000  -3.502  -0.295  1.00 98.25           C  
ATOM   1773  O   LYS A 231     -14.148  -1.190   1.816  1.00 98.25           O  
ATOM   1774  CG  LYS A 231     -15.758  -3.920   0.956  1.00 98.25           C  
ATOM   1775  CD  LYS A 231     -17.125  -3.240   1.040  1.00 98.25           C  
ATOM   1776  CE  LYS A 231     -17.906  -3.717   2.252  1.00 98.25           C  
ATOM   1777  NZ  LYS A 231     -19.234  -3.039   2.348  1.00 98.25           N  
ATOM   1778  N   ILE A 232     -12.461  -1.775   0.485  1.00 98.31           N  
ATOM   1779  CA  ILE A 232     -11.445  -1.379   1.456  1.00 98.31           C  
ATOM   1780  C   ILE A 232     -11.516   0.129   1.686  1.00 98.31           C  
ATOM   1781  CB  ILE A 232     -10.031  -1.786   0.992  1.00 98.31           C  
ATOM   1782  O   ILE A 232     -11.438   0.594   2.826  1.00 98.31           O  
ATOM   1783  CG1 ILE A 232      -9.844  -3.303   1.112  1.00 98.31           C  
ATOM   1784  CG2 ILE A 232      -8.961  -1.038   1.795  1.00 98.31           C  
ATOM   1785  CD1 ILE A 232      -8.578  -3.828   0.441  1.00 98.31           C  
ATOM   1786  N   LEU A 233     -11.703   0.896   0.639  1.00 98.44           N  
ATOM   1787  CA  LEU A 233     -11.820   2.346   0.761  1.00 98.44           C  
ATOM   1788  C   LEU A 233     -13.078   2.727   1.537  1.00 98.44           C  
ATOM   1789  CB  LEU A 233     -11.844   3.000  -0.624  1.00 98.44           C  
ATOM   1790  O   LEU A 233     -13.141   3.805   2.131  1.00 98.44           O  
ATOM   1791  CG  LEU A 233     -10.500   3.113  -1.343  1.00 98.44           C  
ATOM   1792  CD1 LEU A 233     -10.703   3.559  -2.787  1.00 98.44           C  
ATOM   1793  CD2 LEU A 233      -9.578   4.078  -0.605  1.00 98.44           C  
ATOM   1794  N   ASP A 234     -14.016   1.799   1.604  1.00 97.75           N  
ATOM   1795  CA  ASP A 234     -15.258   2.041   2.332  1.00 97.75           C  
ATOM   1796  C   ASP A 234     -15.070   1.805   3.830  1.00 97.75           C  
ATOM   1797  CB  ASP A 234     -16.375   1.149   1.794  1.00 97.75           C  
ATOM   1798  O   ASP A 234     -15.906   2.213   4.637  1.00 97.75           O  
ATOM   1799  CG  ASP A 234     -16.844   1.562   0.411  1.00 97.75           C  
ATOM   1800  OD1 ASP A 234     -16.609   2.717   0.002  1.00 97.75           O  
ATOM   1801  OD2 ASP A 234     -17.469   0.724  -0.274  1.00 97.75           O  
ATOM   1802  N   MET A 235     -14.047   1.132   4.156  1.00 98.06           N  
ATOM   1803  CA  MET A 235     -13.867   0.760   5.555  1.00 98.06           C  
ATOM   1804  C   MET A 235     -13.617   1.993   6.418  1.00 98.06           C  
ATOM   1805  CB  MET A 235     -12.703  -0.221   5.703  1.00 98.06           C  
ATOM   1806  O   MET A 235     -12.859   2.885   6.035  1.00 98.06           O  
ATOM   1807  CG  MET A 235     -12.945  -1.564   5.035  1.00 98.06           C  
ATOM   1808  SD  MET A 235     -11.445  -2.621   5.016  1.00 98.06           S  
ATOM   1809  CE  MET A 235     -11.250  -2.936   6.793  1.00 98.06           C  
ATOM   1810  N   LYS A 236     -14.164   1.994   7.609  1.00 97.56           N  
ATOM   1811  CA  LYS A 236     -14.070   3.133   8.516  1.00 97.56           C  
ATOM   1812  C   LYS A 236     -12.625   3.359   8.961  1.00 97.56           C  
ATOM   1813  CB  LYS A 236     -14.961   2.928   9.734  1.00 97.56           C  
ATOM   1814  O   LYS A 236     -12.180   4.504   9.086  1.00 97.56           O  
ATOM   1815  CG  LYS A 236     -15.180   4.184  10.562  1.00 97.56           C  
ATOM   1816  CD  LYS A 236     -16.172   3.943  11.695  1.00 97.56           C  
ATOM   1817  CE  LYS A 236     -16.312   5.168  12.594  1.00 97.56           C  
ATOM   1818  NZ  LYS A 236     -17.234   4.918  13.734  1.00 97.56           N  
ATOM   1819  N   ALA A 237     -11.930   2.338   9.195  1.00 98.12           N  
ATOM   1820  CA  ALA A 237     -10.562   2.428   9.711  1.00 98.12           C  
ATOM   1821  C   ALA A 237      -9.594   2.832   8.602  1.00 98.12           C  
ATOM   1822  CB  ALA A 237     -10.141   1.099  10.328  1.00 98.12           C  
ATOM   1823  O   ALA A 237      -8.453   3.205   8.883  1.00 98.12           O  
ATOM   1824  N   CYS A 238     -10.008   2.828   7.363  1.00 98.56           N  
ATOM   1825  CA  CYS A 238      -9.109   3.055   6.242  1.00 98.56           C  
ATOM   1826  C   CYS A 238      -8.625   4.500   6.215  1.00 98.56           C  
ATOM   1827  CB  CYS A 238      -9.797   2.715   4.922  1.00 98.56           C  
ATOM   1828  O   CYS A 238      -9.414   5.430   6.375  1.00 98.56           O  
ATOM   1829  SG  CYS A 238      -8.711   2.801   3.484  1.00 98.56           S  
ATOM   1830  N   CYS A 239      -7.352   4.645   5.984  1.00 98.56           N  
ATOM   1831  CA  CYS A 239      -6.746   5.969   5.898  1.00 98.56           C  
ATOM   1832  C   CYS A 239      -6.215   6.230   4.492  1.00 98.56           C  
ATOM   1833  CB  CYS A 239      -5.613   6.105   6.914  1.00 98.56           C  
ATOM   1834  O   CYS A 239      -5.473   7.191   4.273  1.00 98.56           O  
ATOM   1835  SG  CYS A 239      -6.176   6.164   8.625  1.00 98.56           S  
ATOM   1836  N   GLY A 240      -6.559   5.328   3.607  1.00 98.56           N  
ATOM   1837  CA  GLY A 240      -6.172   5.488   2.215  1.00 98.56           C  
ATOM   1838  C   GLY A 240      -5.277   4.371   1.713  1.00 98.56           C  
ATOM   1839  O   GLY A 240      -4.992   3.418   2.445  1.00 98.56           O  
ATOM   1840  N   ILE A 241      -4.906   4.539   0.460  1.00 98.75           N  
ATOM   1841  CA  ILE A 241      -4.090   3.547  -0.231  1.00 98.75           C  
ATOM   1842  C   ILE A 241      -2.975   4.246  -1.007  1.00 98.75           C  
ATOM   1843  CB  ILE A 241      -4.941   2.678  -1.184  1.00 98.75           C  
ATOM   1844  O   ILE A 241      -3.221   5.223  -1.719  1.00 98.75           O  
ATOM   1845  CG1 ILE A 241      -6.105   2.037  -0.421  1.00 98.75           C  
ATOM   1846  CG2 ILE A 241      -4.078   1.610  -1.860  1.00 98.75           C  
ATOM   1847  CD1 ILE A 241      -7.090   1.286  -1.310  1.00 98.75           C  
ATOM   1848  N   ALA A 242      -1.796   3.768  -0.750  1.00 98.38           N  
ATOM   1849  CA  ALA A 242      -0.680   4.188  -1.595  1.00 98.38           C  
ATOM   1850  C   ALA A 242      -0.396   3.154  -2.682  1.00 98.38           C  
ATOM   1851  CB  ALA A 242       0.568   4.422  -0.749  1.00 98.38           C  
ATOM   1852  O   ALA A 242      -0.113   1.991  -2.381  1.00 98.38           O  
ATOM   1853  N   GLY A 243      -0.569   3.516  -3.855  1.00 95.38           N  
ATOM   1854  CA  GLY A 243      -0.359   2.719  -5.055  1.00 95.38           C  
ATOM   1855  C   GLY A 243      -0.152   3.557  -6.301  1.00 95.38           C  
ATOM   1856  O   GLY A 243       0.480   4.613  -6.246  1.00 95.38           O  
ATOM   1857  N   GLY A 244      -0.566   2.977  -7.449  1.00 90.88           N  
ATOM   1858  CA  GLY A 244      -0.371   3.855  -8.586  1.00 90.88           C  
ATOM   1859  C   GLY A 244      -0.612   3.168  -9.922  1.00 90.88           C  
ATOM   1860  O   GLY A 244      -1.337   2.172  -9.984  1.00 90.88           O  
ATOM   1861  N   LEU A 245      -0.175   3.848 -10.898  1.00 88.44           N  
ATOM   1862  CA  LEU A 245      -0.364   3.443 -12.281  1.00 88.44           C  
ATOM   1863  C   LEU A 245       0.911   3.662 -13.094  1.00 88.44           C  
ATOM   1864  CB  LEU A 245      -1.521   4.223 -12.914  1.00 88.44           C  
ATOM   1865  O   LEU A 245       1.510   4.738 -13.039  1.00 88.44           O  
ATOM   1866  CG  LEU A 245      -1.734   4.020 -14.414  1.00 88.44           C  
ATOM   1867  CD1 LEU A 245      -2.326   2.641 -14.688  1.00 88.44           C  
ATOM   1868  CD2 LEU A 245      -2.635   5.113 -14.984  1.00 88.44           C  
ATOM   1869  N   LYS A 246       1.308   2.672 -13.875  1.00 85.56           N  
ATOM   1870  CA  LYS A 246       2.447   2.777 -14.781  1.00 85.56           C  
ATOM   1871  C   LYS A 246       3.664   3.361 -14.070  1.00 85.56           C  
ATOM   1872  CB  LYS A 246       2.090   3.635 -16.000  1.00 85.56           C  
ATOM   1873  O   LYS A 246       4.277   4.312 -14.555  1.00 85.56           O  
ATOM   1874  CG  LYS A 246       1.023   3.021 -16.891  1.00 85.56           C  
ATOM   1875  CD  LYS A 246       0.761   3.887 -18.125  1.00 85.56           C  
ATOM   1876  CE  LYS A 246      -0.312   3.281 -19.016  1.00 85.56           C  
ATOM   1877  NZ  LYS A 246      -0.592   4.141 -20.203  1.00 85.56           N  
ATOM   1878  N   ARG A 247       3.959   2.963 -12.891  1.00 88.50           N  
ATOM   1879  CA  ARG A 247       5.141   3.273 -12.094  1.00 88.50           C  
ATOM   1880  C   ARG A 247       5.012   4.637 -11.430  1.00 88.50           C  
ATOM   1881  CB  ARG A 247       6.402   3.230 -12.961  1.00 88.50           C  
ATOM   1882  O   ARG A 247       5.984   5.168 -10.891  1.00 88.50           O  
ATOM   1883  CG  ARG A 247       6.719   1.853 -13.523  1.00 88.50           C  
ATOM   1884  CD  ARG A 247       8.031   1.848 -14.297  1.00 88.50           C  
ATOM   1885  NE  ARG A 247       9.188   1.842 -13.406  1.00 88.50           N  
ATOM   1886  NH1 ARG A 247      10.750   1.882 -15.102  1.00 88.50           N  
ATOM   1887  NH2 ARG A 247      11.430   1.852 -12.914  1.00 88.50           N  
ATOM   1888  CZ  ARG A 247      10.453   1.858 -13.812  1.00 88.50           C  
ATOM   1889  N   ALA A 248       3.838   5.281 -11.625  1.00 92.12           N  
ATOM   1890  CA  ALA A 248       3.541   6.516 -10.898  1.00 92.12           C  
ATOM   1891  C   ALA A 248       2.689   6.238  -9.664  1.00 92.12           C  
ATOM   1892  CB  ALA A 248       2.834   7.512 -11.820  1.00 92.12           C  
ATOM   1893  O   ALA A 248       1.579   5.711  -9.773  1.00 92.12           O  
ATOM   1894  N   SER A 249       3.248   6.664  -8.594  1.00 95.44           N  
ATOM   1895  CA  SER A 249       2.508   6.426  -7.363  1.00 95.44           C  
ATOM   1896  C   SER A 249       1.461   7.512  -7.129  1.00 95.44           C  
ATOM   1897  CB  SER A 249       3.461   6.359  -6.168  1.00 95.44           C  
ATOM   1898  O   SER A 249       1.715   8.688  -7.379  1.00 95.44           O  
ATOM   1899  OG  SER A 249       2.754   6.074  -4.977  1.00 95.44           O  
ATOM   1900  N   LEU A 250       0.331   7.109  -6.656  1.00 96.31           N  
ATOM   1901  CA  LEU A 250      -0.794   7.973  -6.305  1.00 96.31           C  
ATOM   1902  C   LEU A 250      -1.348   7.609  -4.930  1.00 96.31           C  
ATOM   1903  CB  LEU A 250      -1.899   7.863  -7.359  1.00 96.31           C  
ATOM   1904  O   LEU A 250      -1.296   6.445  -4.523  1.00 96.31           O  
ATOM   1905  CG  LEU A 250      -1.503   8.211  -8.797  1.00 96.31           C  
ATOM   1906  CD1 LEU A 250      -2.588   7.758  -9.766  1.00 96.31           C  
ATOM   1907  CD2 LEU A 250      -1.243   9.703  -8.930  1.00 96.31           C  
ATOM   1908  N   TYR A 251      -1.771   8.625  -4.195  1.00 97.94           N  
ATOM   1909  CA  TYR A 251      -2.465   8.406  -2.932  1.00 97.94           C  
ATOM   1910  C   TYR A 251      -3.975   8.375  -3.137  1.00 97.94           C  
ATOM   1911  CB  TYR A 251      -2.098   9.484  -1.915  1.00 97.94           C  
ATOM   1912  O   TYR A 251      -4.586   9.398  -3.443  1.00 97.94           O  
ATOM   1913  CG  TYR A 251      -2.918   9.438  -0.649  1.00 97.94           C  
ATOM   1914  CD1 TYR A 251      -3.707  10.516  -0.263  1.00 97.94           C  
ATOM   1915  CD2 TYR A 251      -2.906   8.305   0.163  1.00 97.94           C  
ATOM   1916  CE1 TYR A 251      -4.461  10.477   0.904  1.00 97.94           C  
ATOM   1917  CE2 TYR A 251      -3.658   8.258   1.332  1.00 97.94           C  
ATOM   1918  OH  TYR A 251      -5.180   9.297   2.850  1.00 97.94           O  
ATOM   1919  CZ  TYR A 251      -4.434   9.344   1.693  1.00 97.94           C  
ATOM   1920  N   MET A 252      -4.562   7.254  -2.990  1.00 98.44           N  
ATOM   1921  CA  MET A 252      -5.996   7.051  -3.172  1.00 98.44           C  
ATOM   1922  C   MET A 252      -6.746   7.285  -1.867  1.00 98.44           C  
ATOM   1923  CB  MET A 252      -6.277   5.637  -3.689  1.00 98.44           C  
ATOM   1924  O   MET A 252      -6.477   6.629  -0.861  1.00 98.44           O  
ATOM   1925  CG  MET A 252      -5.559   5.305  -4.988  1.00 98.44           C  
ATOM   1926  SD  MET A 252      -5.508   3.502  -5.320  1.00 98.44           S  
ATOM   1927  CE  MET A 252      -4.160   3.010  -4.207  1.00 98.44           C  
ATOM   1928  N   PHE A 253      -7.781   8.172  -1.972  1.00 98.44           N  
ATOM   1929  CA  PHE A 253      -8.367   8.594  -0.702  1.00 98.44           C  
ATOM   1930  C   PHE A 253      -9.883   8.539  -0.762  1.00 98.44           C  
ATOM   1931  CB  PHE A 253      -7.902  10.008  -0.335  1.00 98.44           C  
ATOM   1932  O   PHE A 253     -10.562   9.078   0.113  1.00 98.44           O  
ATOM   1933  CG  PHE A 253      -8.305  11.055  -1.336  1.00 98.44           C  
ATOM   1934  CD1 PHE A 253      -7.469  11.383  -2.395  1.00 98.44           C  
ATOM   1935  CD2 PHE A 253      -9.523  11.711  -1.216  1.00 98.44           C  
ATOM   1936  CE1 PHE A 253      -7.840  12.352  -3.322  1.00 98.44           C  
ATOM   1937  CE2 PHE A 253      -9.898  12.680  -2.139  1.00 98.44           C  
ATOM   1938  CZ  PHE A 253      -9.055  13.000  -3.191  1.00 98.44           C  
ATOM   1939  N   GLY A 254     -10.453   7.914  -1.776  1.00 97.94           N  
ATOM   1940  CA  GLY A 254     -11.898   7.777  -1.885  1.00 97.94           C  
ATOM   1941  C   GLY A 254     -12.352   7.332  -3.262  1.00 97.94           C  
ATOM   1942  O   GLY A 254     -11.531   7.020  -4.121  1.00 97.94           O  
ATOM   1943  N   HIS A 255     -13.711   7.297  -3.393  1.00 97.62           N  
ATOM   1944  CA  HIS A 255     -14.227   6.879  -4.691  1.00 97.62           C  
ATOM   1945  C   HIS A 255     -15.703   7.234  -4.840  1.00 97.62           C  
ATOM   1946  CB  HIS A 255     -14.031   5.379  -4.887  1.00 97.62           C  
ATOM   1947  O   HIS A 255     -16.391   7.504  -3.846  1.00 97.62           O  
ATOM   1948  CG  HIS A 255     -14.977   4.535  -4.090  1.00 97.62           C  
ATOM   1949  CD2 HIS A 255     -14.922   4.109  -2.809  1.00 97.62           C  
ATOM   1950  ND1 HIS A 255     -16.141   4.031  -4.617  1.00 97.62           N  
ATOM   1951  CE1 HIS A 255     -16.766   3.328  -3.688  1.00 97.62           C  
ATOM   1952  NE2 HIS A 255     -16.047   3.359  -2.580  1.00 97.62           N  
ATOM   1953  N   GLN A 256     -16.172   7.344  -6.031  1.00 96.50           N  
ATOM   1954  CA  GLN A 256     -17.562   7.379  -6.461  1.00 96.50           C  
ATOM   1955  C   GLN A 256     -17.844   6.305  -7.512  1.00 96.50           C  
ATOM   1956  CB  GLN A 256     -17.922   8.758  -7.016  1.00 96.50           C  
ATOM   1957  O   GLN A 256     -17.344   6.387  -8.633  1.00 96.50           O  
ATOM   1958  CG  GLN A 256     -19.406   8.930  -7.324  1.00 96.50           C  
ATOM   1959  CD  GLN A 256     -19.750  10.328  -7.820  1.00 96.50           C  
ATOM   1960  NE2 GLN A 256     -20.797  10.914  -7.258  1.00 96.50           N  
ATOM   1961  OE1 GLN A 256     -19.062  10.867  -8.703  1.00 96.50           O  
ATOM   1962  N   GLY A 257     -18.609   5.309  -7.070  1.00 94.56           N  
ATOM   1963  CA  GLY A 257     -18.719   4.152  -7.941  1.00 94.56           C  
ATOM   1964  C   GLY A 257     -17.375   3.484  -8.211  1.00 94.56           C  
ATOM   1965  O   GLY A 257     -16.656   3.131  -7.277  1.00 94.56           O  
ATOM   1966  N   ARG A 258     -16.984   3.371  -9.500  1.00 95.25           N  
ATOM   1967  CA  ARG A 258     -15.750   2.701  -9.883  1.00 95.25           C  
ATOM   1968  C   ARG A 258     -14.625   3.709 -10.086  1.00 95.25           C  
ATOM   1969  CB  ARG A 258     -15.953   1.881 -11.156  1.00 95.25           C  
ATOM   1970  O   ARG A 258     -13.500   3.332 -10.430  1.00 95.25           O  
ATOM   1971  CG  ARG A 258     -16.906   0.705 -10.984  1.00 95.25           C  
ATOM   1972  CD  ARG A 258     -17.047  -0.097 -12.273  1.00 95.25           C  
ATOM   1973  NE  ARG A 258     -15.836  -0.869 -12.562  1.00 95.25           N  
ATOM   1974  NH1 ARG A 258     -16.609  -1.718 -14.562  1.00 95.25           N  
ATOM   1975  NH2 ARG A 258     -14.523  -2.281 -13.805  1.00 95.25           N  
ATOM   1976  CZ  ARG A 258     -15.664  -1.621 -13.641  1.00 95.25           C  
ATOM   1977  N   SER A 259     -14.953   4.941  -9.859  1.00 95.12           N  
ATOM   1978  CA  SER A 259     -13.953   6.000  -9.992  1.00 95.12           C  
ATOM   1979  C   SER A 259     -13.281   6.301  -8.664  1.00 95.12           C  
ATOM   1980  CB  SER A 259     -14.594   7.270 -10.555  1.00 95.12           C  
ATOM   1981  O   SER A 259     -13.945   6.691  -7.699  1.00 95.12           O  
ATOM   1982  OG  SER A 259     -13.609   8.258 -10.812  1.00 95.12           O  
ATOM   1983  N   VAL A 260     -11.984   6.180  -8.656  1.00 97.00           N  
ATOM   1984  CA  VAL A 260     -11.227   6.359  -7.426  1.00 97.00           C  
ATOM   1985  C   VAL A 260     -10.578   7.742  -7.422  1.00 97.00           C  
ATOM   1986  CB  VAL A 260     -10.148   5.266  -7.258  1.00 97.00           C  
ATOM   1987  O   VAL A 260     -10.023   8.180  -8.430  1.00 97.00           O  
ATOM   1988  CG1 VAL A 260      -9.242   5.574  -6.066  1.00 97.00           C  
ATOM   1989  CG2 VAL A 260     -10.805   3.895  -7.098  1.00 97.00           C  
ATOM   1990  N   PHE A 261     -10.734   8.453  -6.277  1.00 97.06           N  
ATOM   1991  CA  PHE A 261     -10.086   9.734  -6.066  1.00 97.06           C  
ATOM   1992  C   PHE A 261      -8.641   9.547  -5.621  1.00 97.06           C  
ATOM   1993  CB  PHE A 261     -10.852  10.562  -5.023  1.00 97.06           C  
ATOM   1994  O   PHE A 261      -8.344   8.664  -4.820  1.00 97.06           O  
ATOM   1995  CG  PHE A 261     -12.328  10.672  -5.301  1.00 97.06           C  
ATOM   1996  CD1 PHE A 261     -12.789  10.859  -6.598  1.00 97.06           C  
ATOM   1997  CD2 PHE A 261     -13.250  10.594  -4.266  1.00 97.06           C  
ATOM   1998  CE1 PHE A 261     -14.156  10.961  -6.859  1.00 97.06           C  
ATOM   1999  CE2 PHE A 261     -14.617  10.695  -4.520  1.00 97.06           C  
ATOM   2000  CZ  PHE A 261     -15.062  10.883  -5.816  1.00 97.06           C  
ATOM   2001  N   PHE A 262      -7.699  10.398  -6.191  1.00 96.88           N  
ATOM   2002  CA  PHE A 262      -6.305  10.297  -5.777  1.00 96.88           C  
ATOM   2003  C   PHE A 262      -5.645  11.672  -5.746  1.00 96.88           C  
ATOM   2004  CB  PHE A 262      -5.531   9.367  -6.719  1.00 96.88           C  
ATOM   2005  O   PHE A 262      -6.172  12.633  -6.316  1.00 96.88           O  
ATOM   2006  CG  PHE A 262      -5.402   9.891  -8.125  1.00 96.88           C  
ATOM   2007  CD1 PHE A 262      -6.297   9.508  -9.109  1.00 96.88           C  
ATOM   2008  CD2 PHE A 262      -4.383  10.773  -8.453  1.00 96.88           C  
ATOM   2009  CE1 PHE A 262      -6.180   9.992 -10.414  1.00 96.88           C  
ATOM   2010  CE2 PHE A 262      -4.258  11.266  -9.750  1.00 96.88           C  
ATOM   2011  CZ  PHE A 262      -5.156  10.875 -10.727  1.00 96.88           C  
ATOM   2012  N   MET A 263      -4.613  11.812  -4.949  1.00 96.00           N  
ATOM   2013  CA  MET A 263      -3.682  12.938  -5.000  1.00 96.00           C  
ATOM   2014  C   MET A 263      -2.393  12.547  -5.715  1.00 96.00           C  
ATOM   2015  CB  MET A 263      -3.369  13.445  -3.592  1.00 96.00           C  
ATOM   2016  O   MET A 263      -1.838  11.477  -5.457  1.00 96.00           O  
ATOM   2017  CG  MET A 263      -4.547  14.125  -2.910  1.00 96.00           C  
ATOM   2018  SD  MET A 263      -4.121  14.750  -1.239  1.00 96.00           S  
ATOM   2019  CE  MET A 263      -5.754  15.312  -0.684  1.00 96.00           C  
ATOM   2020  N   ASP A 264      -1.924  13.430  -6.574  1.00 93.56           N  
ATOM   2021  CA  ASP A 264      -0.742  13.203  -7.398  1.00 93.56           C  
ATOM   2022  C   ASP A 264       0.471  13.945  -6.840  1.00 93.56           C  
ATOM   2023  CB  ASP A 264      -1.005  13.641  -8.844  1.00 93.56           C  
ATOM   2024  O   ASP A 264       0.508  15.180  -6.840  1.00 93.56           O  
ATOM   2025  CG  ASP A 264       0.129  13.281  -9.789  1.00 93.56           C  
ATOM   2026  OD1 ASP A 264       1.219  12.898  -9.312  1.00 93.56           O  
ATOM   2027  OD2 ASP A 264      -0.069  13.391 -11.016  1.00 93.56           O  
ATOM   2028  N   PRO A 265       1.499  13.195  -6.426  1.00 94.94           N  
ATOM   2029  CA  PRO A 265       2.674  13.844  -5.844  1.00 94.94           C  
ATOM   2030  C   PRO A 265       3.646  14.367  -6.898  1.00 94.94           C  
ATOM   2031  CB  PRO A 265       3.316  12.734  -5.012  1.00 94.94           C  
ATOM   2032  O   PRO A 265       4.672  14.969  -6.559  1.00 94.94           O  
ATOM   2033  CG  PRO A 265       2.998  11.477  -5.754  1.00 94.94           C  
ATOM   2034  CD  PRO A 265       1.623  11.602  -6.344  1.00 94.94           C  
ATOM   2035  N   HIS A 266       3.381  14.195  -8.102  1.00 92.38           N  
ATOM   2036  CA  HIS A 266       4.332  14.531  -9.156  1.00 92.38           C  
ATOM   2037  C   HIS A 266       4.281  16.016  -9.500  1.00 92.38           C  
ATOM   2038  CB  HIS A 266       4.051  13.695 -10.414  1.00 92.38           C  
ATOM   2039  O   HIS A 266       3.998  16.391 -10.641  1.00 92.38           O  
ATOM   2040  CG  HIS A 266       4.078  12.219 -10.164  1.00 92.38           C  
ATOM   2041  CD2 HIS A 266       5.105  11.336 -10.172  1.00 92.38           C  
ATOM   2042  ND1 HIS A 266       2.943  11.492  -9.883  1.00 92.38           N  
ATOM   2043  CE1 HIS A 266       3.271  10.219  -9.719  1.00 92.38           C  
ATOM   2044  NE2 HIS A 266       4.578  10.102  -9.891  1.00 92.38           N  
ATOM   2045  N   TYR A 267       4.484  16.781  -8.609  1.00 90.62           N  
ATOM   2046  CA  TYR A 267       4.605  18.234  -8.602  1.00 90.62           C  
ATOM   2047  C   TYR A 267       5.793  18.672  -7.750  1.00 90.62           C  
ATOM   2048  CB  TYR A 267       3.318  18.875  -8.070  1.00 90.62           C  
ATOM   2049  O   TYR A 267       5.891  18.328  -6.574  1.00 90.62           O  
ATOM   2050  CG  TYR A 267       3.344  20.391  -8.086  1.00 90.62           C  
ATOM   2051  CD1 TYR A 267       3.496  21.109  -6.902  1.00 90.62           C  
ATOM   2052  CD2 TYR A 267       3.217  21.094  -9.273  1.00 90.62           C  
ATOM   2053  CE1 TYR A 267       3.518  22.500  -6.910  1.00 90.62           C  
ATOM   2054  CE2 TYR A 267       3.236  22.484  -9.297  1.00 90.62           C  
ATOM   2055  OH  TYR A 267       3.410  24.547  -8.117  1.00 90.62           O  
ATOM   2056  CZ  TYR A 267       3.389  23.172  -8.109  1.00 90.62           C  
ATOM   2057  N   ILE A 268       6.738  19.453  -8.352  1.00 91.38           N  
ATOM   2058  CA  ILE A 268       7.996  19.766  -7.684  1.00 91.38           C  
ATOM   2059  C   ILE A 268       7.871  21.109  -6.945  1.00 91.38           C  
ATOM   2060  CB  ILE A 268       9.172  19.828  -8.688  1.00 91.38           C  
ATOM   2061  O   ILE A 268       7.535  22.125  -7.551  1.00 91.38           O  
ATOM   2062  CG1 ILE A 268       9.273  18.500  -9.461  1.00 91.38           C  
ATOM   2063  CG2 ILE A 268      10.484  20.141  -7.965  1.00 91.38           C  
ATOM   2064  CD1 ILE A 268      10.219  18.562 -10.648  1.00 91.38           C  
ATOM   2065  N   GLN A 269       8.055  21.094  -5.680  1.00 93.38           N  
ATOM   2066  CA  GLN A 269       8.117  22.281  -4.824  1.00 93.38           C  
ATOM   2067  C   GLN A 269       9.484  22.406  -4.156  1.00 93.38           C  
ATOM   2068  CB  GLN A 269       7.016  22.234  -3.764  1.00 93.38           C  
ATOM   2069  O   GLN A 269      10.266  21.453  -4.141  1.00 93.38           O  
ATOM   2070  CG  GLN A 269       5.617  22.047  -4.336  1.00 93.38           C  
ATOM   2071  CD  GLN A 269       4.547  21.969  -3.260  1.00 93.38           C  
ATOM   2072  NE2 GLN A 269       4.066  20.766  -2.992  1.00 93.38           N  
ATOM   2073  OE1 GLN A 269       4.160  22.984  -2.676  1.00 93.38           O  
ATOM   2074  N   ASN A 270       9.766  23.562  -3.670  1.00 93.44           N  
ATOM   2075  CA  ASN A 270      10.961  23.734  -2.854  1.00 93.44           C  
ATOM   2076  C   ASN A 270      10.883  22.906  -1.567  1.00 93.44           C  
ATOM   2077  CB  ASN A 270      11.195  25.203  -2.529  1.00 93.44           C  
ATOM   2078  O   ASN A 270       9.805  22.750  -0.993  1.00 93.44           O  
ATOM   2079  CG  ASN A 270      11.609  26.016  -3.744  1.00 93.44           C  
ATOM   2080  ND2 ASN A 270      11.336  27.312  -3.719  1.00 93.44           N  
ATOM   2081  OD1 ASN A 270      12.180  25.469  -4.699  1.00 93.44           O  
ATOM   2082  N   ALA A 271      12.031  22.469  -1.149  1.00 96.12           N  
ATOM   2083  CA  ALA A 271      12.094  21.609   0.035  1.00 96.12           C  
ATOM   2084  C   ALA A 271      11.508  22.328   1.254  1.00 96.12           C  
ATOM   2085  CB  ALA A 271      13.539  21.203   0.308  1.00 96.12           C  
ATOM   2086  O   ALA A 271      11.719  23.531   1.439  1.00 96.12           O  
ATOM   2087  N   TYR A 272      10.719  21.578   2.031  1.00 96.56           N  
ATOM   2088  CA  TYR A 272      10.172  22.016   3.305  1.00 96.56           C  
ATOM   2089  C   TYR A 272      11.203  21.906   4.418  1.00 96.56           C  
ATOM   2090  CB  TYR A 272       8.922  21.219   3.666  1.00 96.56           C  
ATOM   2091  O   TYR A 272      11.219  20.922   5.160  1.00 96.56           O  
ATOM   2092  CG  TYR A 272       8.203  21.719   4.898  1.00 96.56           C  
ATOM   2093  CD1 TYR A 272       7.180  20.984   5.484  1.00 96.56           C  
ATOM   2094  CD2 TYR A 272       8.555  22.938   5.477  1.00 96.56           C  
ATOM   2095  CE1 TYR A 272       6.516  21.438   6.617  1.00 96.56           C  
ATOM   2096  CE2 TYR A 272       7.898  23.406   6.609  1.00 96.56           C  
ATOM   2097  OH  TYR A 272       6.230  23.109   8.297  1.00 96.56           O  
ATOM   2098  CZ  TYR A 272       6.883  22.656   7.172  1.00 96.56           C  
ATOM   2099  N   THR A 273      12.078  22.938   4.602  1.00 95.75           N  
ATOM   2100  CA  THR A 273      13.195  22.859   5.539  1.00 95.75           C  
ATOM   2101  C   THR A 273      12.977  23.828   6.707  1.00 95.75           C  
ATOM   2102  CB  THR A 273      14.531  23.188   4.844  1.00 95.75           C  
ATOM   2103  O   THR A 273      13.672  23.734   7.723  1.00 95.75           O  
ATOM   2104  CG2 THR A 273      14.883  22.141   3.805  1.00 95.75           C  
ATOM   2105  OG1 THR A 273      14.422  24.469   4.191  1.00 95.75           O  
ATOM   2106  N   SER A 274      12.031  24.734   6.535  1.00 93.75           N  
ATOM   2107  CA  SER A 274      11.672  25.703   7.562  1.00 93.75           C  
ATOM   2108  C   SER A 274      10.227  26.156   7.410  1.00 93.75           C  
ATOM   2109  CB  SER A 274      12.609  26.906   7.504  1.00 93.75           C  
ATOM   2110  O   SER A 274       9.562  25.812   6.434  1.00 93.75           O  
ATOM   2111  OG  SER A 274      12.328  27.703   6.359  1.00 93.75           O  
ATOM   2112  N   ASP A 275       9.734  26.922   8.367  1.00 91.44           N  
ATOM   2113  CA  ASP A 275       8.367  27.438   8.328  1.00 91.44           C  
ATOM   2114  C   ASP A 275       8.188  28.422   7.168  1.00 91.44           C  
ATOM   2115  CB  ASP A 275       8.016  28.125   9.648  1.00 91.44           C  
ATOM   2116  O   ASP A 275       7.062  28.703   6.758  1.00 91.44           O  
ATOM   2117  CG  ASP A 275       7.875  27.156  10.805  1.00 91.44           C  
ATOM   2118  OD1 ASP A 275       7.602  25.953  10.562  1.00 91.44           O  
ATOM   2119  OD2 ASP A 275       8.031  27.578  11.969  1.00 91.44           O  
ATOM   2120  N   LYS A 276       9.227  28.906   6.578  1.00 91.81           N  
ATOM   2121  CA  LYS A 276       9.172  29.859   5.465  1.00 91.81           C  
ATOM   2122  C   LYS A 276       9.070  29.125   4.129  1.00 91.81           C  
ATOM   2123  CB  LYS A 276      10.391  30.766   5.473  1.00 91.81           C  
ATOM   2124  O   LYS A 276       8.711  29.719   3.113  1.00 91.81           O  
ATOM   2125  CG  LYS A 276      10.469  31.688   6.680  1.00 91.81           C  
ATOM   2126  CD  LYS A 276      11.680  32.625   6.598  1.00 91.81           C  
ATOM   2127  CE  LYS A 276      11.766  33.531   7.812  1.00 91.81           C  
ATOM   2128  NZ  LYS A 276      12.969  34.406   7.758  1.00 91.81           N  
ATOM   2129  N   THR A 277       9.312  27.781   4.156  1.00 93.75           N  
ATOM   2130  CA  THR A 277       9.359  27.031   2.910  1.00 93.75           C  
ATOM   2131  C   THR A 277       8.391  25.859   2.955  1.00 93.75           C  
ATOM   2132  CB  THR A 277      10.781  26.500   2.623  1.00 93.75           C  
ATOM   2133  O   THR A 277       8.719  24.750   2.523  1.00 93.75           O  
ATOM   2134  CG2 THR A 277      11.766  27.656   2.467  1.00 93.75           C  
ATOM   2135  OG1 THR A 277      11.211  25.672   3.707  1.00 93.75           O  
ATOM   2136  N   VAL A 278       7.293  26.000   3.477  1.00 93.31           N  
ATOM   2137  CA  VAL A 278       6.316  24.922   3.688  1.00 93.31           C  
ATOM   2138  C   VAL A 278       5.789  24.438   2.342  1.00 93.31           C  
ATOM   2139  CB  VAL A 278       5.145  25.406   4.578  1.00 93.31           C  
ATOM   2140  O   VAL A 278       5.633  23.234   2.131  1.00 93.31           O  
ATOM   2141  CG1 VAL A 278       4.145  24.266   4.797  1.00 93.31           C  
ATOM   2142  CG2 VAL A 278       5.672  25.922   5.918  1.00 93.31           C  
ATOM   2143  N   GLY A 279       5.598  25.312   1.396  1.00 93.00           N  
ATOM   2144  CA  GLY A 279       4.914  24.969   0.155  1.00 93.00           C  
ATOM   2145  C   GLY A 279       3.439  24.688   0.345  1.00 93.00           C  
ATOM   2146  O   GLY A 279       2.879  24.953   1.408  1.00 93.00           O  
ATOM   2147  N   THR A 280       2.824  24.141  -0.674  1.00 92.75           N  
ATOM   2148  CA  THR A 280       1.409  23.797  -0.566  1.00 92.75           C  
ATOM   2149  C   THR A 280       1.226  22.438   0.098  1.00 92.75           C  
ATOM   2150  CB  THR A 280       0.729  23.797  -1.948  1.00 92.75           C  
ATOM   2151  O   THR A 280       1.920  21.484  -0.241  1.00 92.75           O  
ATOM   2152  CG2 THR A 280       1.357  22.750  -2.867  1.00 92.75           C  
ATOM   2153  OG1 THR A 280      -0.664  23.500  -1.788  1.00 92.75           O  
ATOM   2154  N   LEU A 281       0.323  22.375   1.048  1.00 94.38           N  
ATOM   2155  CA  LEU A 281      -0.038  21.141   1.729  1.00 94.38           C  
ATOM   2156  C   LEU A 281      -1.418  20.656   1.291  1.00 94.38           C  
ATOM   2157  CB  LEU A 281      -0.012  21.344   3.248  1.00 94.38           C  
ATOM   2158  O   LEU A 281      -1.976  19.734   1.886  1.00 94.38           O  
ATOM   2159  CG  LEU A 281       1.347  21.672   3.865  1.00 94.38           C  
ATOM   2160  CD1 LEU A 281       1.199  21.938   5.359  1.00 94.38           C  
ATOM   2161  CD2 LEU A 281       2.340  20.547   3.615  1.00 94.38           C  
ATOM   2162  N   GLU A 282      -1.976  21.391   0.356  1.00 92.00           N  
ATOM   2163  CA  GLU A 282      -3.275  21.031  -0.199  1.00 92.00           C  
ATOM   2164  C   GLU A 282      -3.137  20.469  -1.608  1.00 92.00           C  
ATOM   2165  CB  GLU A 282      -4.211  22.250  -0.210  1.00 92.00           C  
ATOM   2166  O   GLU A 282      -2.529  21.094  -2.479  1.00 92.00           O  
ATOM   2167  CG  GLU A 282      -4.562  22.766   1.177  1.00 92.00           C  
ATOM   2168  CD  GLU A 282      -5.570  23.906   1.154  1.00 92.00           C  
ATOM   2169  OE1 GLU A 282      -5.910  24.438   2.236  1.00 92.00           O  
ATOM   2170  OE2 GLU A 282      -6.020  24.266   0.046  1.00 92.00           O  
ATOM   2171  N   GLY A 283      -3.666  19.281  -1.729  1.00 91.31           N  
ATOM   2172  CA  GLY A 283      -3.598  18.625  -3.025  1.00 91.31           C  
ATOM   2173  C   GLY A 283      -4.875  18.766  -3.832  1.00 91.31           C  
ATOM   2174  O   GLY A 283      -5.938  19.062  -3.277  1.00 91.31           O  
ATOM   2175  N   ALA A 284      -4.695  18.641  -5.148  1.00 90.56           N  
ATOM   2176  CA  ALA A 284      -5.844  18.594  -6.047  1.00 90.56           C  
ATOM   2177  C   ALA A 284      -6.312  17.156  -6.254  1.00 90.56           C  
ATOM   2178  CB  ALA A 284      -5.500  19.234  -7.391  1.00 90.56           C  
ATOM   2179  O   ALA A 284      -5.496  16.219  -6.293  1.00 90.56           O  
ATOM   2180  N   ARG A 285      -7.602  17.094  -6.430  1.00 91.56           N  
ATOM   2181  CA  ARG A 285      -8.188  15.773  -6.617  1.00 91.56           C  
ATOM   2182  C   ARG A 285      -8.086  15.328  -8.070  1.00 91.56           C  
ATOM   2183  CB  ARG A 285      -9.648  15.766  -6.168  1.00 91.56           C  
ATOM   2184  O   ARG A 285      -8.484  16.062  -8.977  1.00 91.56           O  
ATOM   2185  CG  ARG A 285     -10.328  14.406  -6.297  1.00 91.56           C  
ATOM   2186  CD  ARG A 285     -11.844  14.539  -6.320  1.00 91.56           C  
ATOM   2187  NE  ARG A 285     -12.312  15.242  -7.512  1.00 91.56           N  
ATOM   2188  NH1 ARG A 285     -14.211  13.961  -7.777  1.00 91.56           N  
ATOM   2189  NH2 ARG A 285     -13.750  15.648  -9.250  1.00 91.56           N  
ATOM   2190  CZ  ARG A 285     -13.422  14.945  -8.180  1.00 91.56           C  
ATOM   2191  N   GLY A 286      -7.535  14.109  -8.219  1.00 92.25           N  
ATOM   2192  CA  GLY A 286      -7.656  13.383  -9.477  1.00 92.25           C  
ATOM   2193  C   GLY A 286      -8.625  12.211  -9.398  1.00 92.25           C  
ATOM   2194  O   GLY A 286      -9.094  11.867  -8.312  1.00 92.25           O  
ATOM   2195  N   GLU A 287      -9.062  11.711 -10.523  1.00 92.06           N  
ATOM   2196  CA  GLU A 287      -9.945  10.547 -10.586  1.00 92.06           C  
ATOM   2197  C   GLU A 287      -9.477   9.555 -11.648  1.00 92.06           C  
ATOM   2198  CB  GLU A 287     -11.391  10.977 -10.867  1.00 92.06           C  
ATOM   2199  O   GLU A 287      -8.992   9.953 -12.703  1.00 92.06           O  
ATOM   2200  CG  GLU A 287     -11.984  11.875  -9.789  1.00 92.06           C  
ATOM   2201  CD  GLU A 287     -13.359  12.406 -10.148  1.00 92.06           C  
ATOM   2202  OE1 GLU A 287     -13.922  13.203  -9.367  1.00 92.06           O  
ATOM   2203  OE2 GLU A 287     -13.883  12.023 -11.219  1.00 92.06           O  
ATOM   2204  N   LEU A 288      -9.562   8.336 -11.320  1.00 92.56           N  
ATOM   2205  CA  LEU A 288      -9.188   7.246 -12.211  1.00 92.56           C  
ATOM   2206  C   LEU A 288     -10.047   6.008 -11.953  1.00 92.56           C  
ATOM   2207  CB  LEU A 288      -7.707   6.898 -12.047  1.00 92.56           C  
ATOM   2208  O   LEU A 288     -10.430   5.746 -10.812  1.00 92.56           O  
ATOM   2209  CG  LEU A 288      -7.137   5.883 -13.039  1.00 92.56           C  
ATOM   2210  CD1 LEU A 288      -7.074   6.480 -14.438  1.00 92.56           C  
ATOM   2211  CD2 LEU A 288      -5.754   5.418 -12.594  1.00 92.56           C  
ATOM   2212  N   SER A 289     -10.320   5.305 -13.031  1.00 93.81           N  
ATOM   2213  CA  SER A 289     -11.047   4.051 -12.859  1.00 93.81           C  
ATOM   2214  C   SER A 289     -10.250   3.074 -12.000  1.00 93.81           C  
ATOM   2215  CB  SER A 289     -11.352   3.412 -14.211  1.00 93.81           C  
ATOM   2216  O   SER A 289      -9.031   2.941 -12.164  1.00 93.81           O  
ATOM   2217  OG  SER A 289     -11.914   2.123 -14.039  1.00 93.81           O  
ATOM   2218  N   ALA A 290     -10.914   2.406 -11.125  1.00 95.06           N  
ATOM   2219  CA  ALA A 290     -10.273   1.499 -10.180  1.00 95.06           C  
ATOM   2220  C   ALA A 290      -9.469   0.426 -10.906  1.00 95.06           C  
ATOM   2221  CB  ALA A 290     -11.320   0.853  -9.273  1.00 95.06           C  
ATOM   2222  O   ALA A 290      -8.383   0.049 -10.461  1.00 95.06           O  
ATOM   2223  N   ARG A 291      -9.906  -0.030 -12.031  1.00 92.62           N  
ATOM   2224  CA  ARG A 291      -9.297  -1.139 -12.758  1.00 92.62           C  
ATOM   2225  C   ARG A 291      -7.949  -0.732 -13.344  1.00 92.62           C  
ATOM   2226  CB  ARG A 291     -10.227  -1.632 -13.867  1.00 92.62           C  
ATOM   2227  O   ARG A 291      -7.133  -1.589 -13.695  1.00 92.62           O  
ATOM   2228  CG  ARG A 291      -9.797  -2.951 -14.492  1.00 92.62           C  
ATOM   2229  CD  ARG A 291     -10.805  -3.443 -15.516  1.00 92.62           C  
ATOM   2230  NE  ARG A 291     -10.453  -4.770 -16.016  1.00 92.62           N  
ATOM   2231  NH1 ARG A 291     -12.234  -4.910 -17.484  1.00 92.62           N  
ATOM   2232  NH2 ARG A 291     -10.734  -6.637 -17.328  1.00 92.62           N  
ATOM   2233  CZ  ARG A 291     -11.141  -5.438 -16.938  1.00 92.62           C  
ATOM   2234  N   ARG A 292      -7.688   0.514 -13.375  1.00 92.62           N  
ATOM   2235  CA  ARG A 292      -6.488   1.001 -14.047  1.00 92.62           C  
ATOM   2236  C   ARG A 292      -5.289   0.994 -13.102  1.00 92.62           C  
ATOM   2237  CB  ARG A 292      -6.711   2.412 -14.594  1.00 92.62           C  
ATOM   2238  O   ARG A 292      -4.141   1.069 -13.547  1.00 92.62           O  
ATOM   2239  CG  ARG A 292      -7.641   2.463 -15.797  1.00 92.62           C  
ATOM   2240  CD  ARG A 292      -7.688   3.855 -16.422  1.00 92.62           C  
ATOM   2241  NE  ARG A 292      -6.410   4.215 -17.031  1.00 92.62           N  
ATOM   2242  NH1 ARG A 292      -7.031   6.383 -17.531  1.00 92.62           N  
ATOM   2243  NH2 ARG A 292      -4.938   5.629 -18.078  1.00 92.62           N  
ATOM   2244  CZ  ARG A 292      -6.129   5.406 -17.547  1.00 92.62           C  
ATOM   2245  N   PHE A 293      -5.570   0.910 -11.867  1.00 94.25           N  
ATOM   2246  CA  PHE A 293      -4.480   0.961 -10.898  1.00 94.25           C  
ATOM   2247  C   PHE A 293      -3.672  -0.332 -10.922  1.00 94.25           C  
ATOM   2248  CB  PHE A 293      -5.023   1.216  -9.484  1.00 94.25           C  
ATOM   2249  O   PHE A 293      -4.211  -1.401 -11.211  1.00 94.25           O  
ATOM   2250  CG  PHE A 293      -5.473   2.633  -9.258  1.00 94.25           C  
ATOM   2251  CD1 PHE A 293      -4.551   3.641  -9.016  1.00 94.25           C  
ATOM   2252  CD2 PHE A 293      -6.824   2.955  -9.289  1.00 94.25           C  
ATOM   2253  CE1 PHE A 293      -4.965   4.953  -8.797  1.00 94.25           C  
ATOM   2254  CE2 PHE A 293      -7.246   4.266  -9.078  1.00 94.25           C  
ATOM   2255  CZ  PHE A 293      -6.316   5.262  -8.828  1.00 94.25           C  
ATOM   2256  N   ASP A 294      -2.361  -0.160 -10.633  1.00 92.69           N  
ATOM   2257  CA  ASP A 294      -1.494  -1.316 -10.422  1.00 92.69           C  
ATOM   2258  C   ASP A 294      -1.923  -2.109  -9.195  1.00 92.69           C  
ATOM   2259  CB  ASP A 294      -0.036  -0.875 -10.281  1.00 92.69           C  
ATOM   2260  O   ASP A 294      -2.277  -1.528  -8.164  1.00 92.69           O  
ATOM   2261  CG  ASP A 294       0.949  -2.014 -10.492  1.00 92.69           C  
ATOM   2262  OD1 ASP A 294       1.117  -2.846  -9.570  1.00 92.69           O  
ATOM   2263  OD2 ASP A 294       1.565  -2.074 -11.578  1.00 92.69           O  
ATOM   2264  N   PRO A 295      -1.864  -3.430  -9.242  1.00 94.25           N  
ATOM   2265  CA  PRO A 295      -2.342  -4.250  -8.125  1.00 94.25           C  
ATOM   2266  C   PRO A 295      -1.441  -4.156  -6.895  1.00 94.25           C  
ATOM   2267  CB  PRO A 295      -2.328  -5.668  -8.703  1.00 94.25           C  
ATOM   2268  O   PRO A 295      -1.832  -4.582  -5.805  1.00 94.25           O  
ATOM   2269  CG  PRO A 295      -1.377  -5.605  -9.852  1.00 94.25           C  
ATOM   2270  CD  PRO A 295      -1.414  -4.215 -10.430  1.00 94.25           C  
ATOM   2271  N   CYS A 296      -0.231  -3.672  -7.016  1.00 93.81           N  
ATOM   2272  CA  CYS A 296       0.672  -3.527  -5.879  1.00 93.81           C  
ATOM   2273  C   CYS A 296       0.379  -2.244  -5.109  1.00 93.81           C  
ATOM   2274  CB  CYS A 296       2.127  -3.529  -6.348  1.00 93.81           C  
ATOM   2275  O   CYS A 296       0.435  -1.150  -5.676  1.00 93.81           O  
ATOM   2276  SG  CYS A 296       2.598  -5.020  -7.250  1.00 93.81           S  
ATOM   2277  N   MET A 297       0.121  -2.406  -3.764  1.00 96.81           N  
ATOM   2278  CA  MET A 297      -0.329  -1.248  -3.000  1.00 96.81           C  
ATOM   2279  C   MET A 297       0.079  -1.371  -1.535  1.00 96.81           C  
ATOM   2280  CB  MET A 297      -1.846  -1.087  -3.107  1.00 96.81           C  
ATOM   2281  O   MET A 297       0.574  -2.416  -1.109  1.00 96.81           O  
ATOM   2282  CG  MET A 297      -2.352  -1.001  -4.539  1.00 96.81           C  
ATOM   2283  SD  MET A 297      -4.160  -0.693  -4.629  1.00 96.81           S  
ATOM   2284  CE  MET A 297      -4.340  -0.360  -6.402  1.00 96.81           C  
ATOM   2285  N   VAL A 298      -0.037  -0.283  -0.841  1.00 98.38           N  
ATOM   2286  CA  VAL A 298       0.090  -0.221   0.611  1.00 98.38           C  
ATOM   2287  C   VAL A 298      -1.219   0.271   1.225  1.00 98.38           C  
ATOM   2288  CB  VAL A 298       1.258   0.695   1.040  1.00 98.38           C  
ATOM   2289  O   VAL A 298      -1.699   1.356   0.889  1.00 98.38           O  
ATOM   2290  CG1 VAL A 298       1.422   0.686   2.559  1.00 98.38           C  
ATOM   2291  CG2 VAL A 298       2.555   0.261   0.358  1.00 98.38           C  
ATOM   2292  N   LEU A 299      -1.750  -0.502   2.096  1.00 98.75           N  
ATOM   2293  CA  LEU A 299      -2.959  -0.125   2.820  1.00 98.75           C  
ATOM   2294  C   LEU A 299      -2.613   0.446   4.191  1.00 98.75           C  
ATOM   2295  CB  LEU A 299      -3.889  -1.331   2.977  1.00 98.75           C  
ATOM   2296  O   LEU A 299      -1.717  -0.059   4.871  1.00 98.75           O  
ATOM   2297  CG  LEU A 299      -4.199  -2.117   1.703  1.00 98.75           C  
ATOM   2298  CD1 LEU A 299      -5.059  -3.336   2.027  1.00 98.75           C  
ATOM   2299  CD2 LEU A 299      -4.895  -1.226   0.680  1.00 98.75           C  
ATOM   2300  N   GLY A 300      -3.312   1.480   4.566  1.00 98.69           N  
ATOM   2301  CA  GLY A 300      -3.188   2.051   5.898  1.00 98.69           C  
ATOM   2302  C   GLY A 300      -4.500   2.078   6.660  1.00 98.69           C  
ATOM   2303  O   GLY A 300      -5.516   2.537   6.137  1.00 98.69           O  
ATOM   2304  N   PHE A 301      -4.438   1.542   7.922  1.00 98.75           N  
ATOM   2305  CA  PHE A 301      -5.609   1.559   8.789  1.00 98.75           C  
ATOM   2306  C   PHE A 301      -5.277   2.199  10.133  1.00 98.75           C  
ATOM   2307  CB  PHE A 301      -6.145   0.139   9.000  1.00 98.75           C  
ATOM   2308  O   PHE A 301      -4.184   2.002  10.664  1.00 98.75           O  
ATOM   2309  CG  PHE A 301      -6.582  -0.540   7.734  1.00 98.75           C  
ATOM   2310  CD1 PHE A 301      -7.840  -0.288   7.191  1.00 98.75           C  
ATOM   2311  CD2 PHE A 301      -5.742  -1.432   7.082  1.00 98.75           C  
ATOM   2312  CE1 PHE A 301      -8.250  -0.915   6.020  1.00 98.75           C  
ATOM   2313  CE2 PHE A 301      -6.145  -2.062   5.906  1.00 98.75           C  
ATOM   2314  CZ  PHE A 301      -7.398  -1.804   5.379  1.00 98.75           C  
ATOM   2315  N   TYR A 302      -6.168   2.924  10.625  1.00 98.62           N  
ATOM   2316  CA  TYR A 302      -6.074   3.529  11.945  1.00 98.62           C  
ATOM   2317  C   TYR A 302      -7.188   3.027  12.859  1.00 98.62           C  
ATOM   2318  CB  TYR A 302      -6.129   5.059  11.844  1.00 98.62           C  
ATOM   2319  O   TYR A 302      -8.359   3.062  12.484  1.00 98.62           O  
ATOM   2320  CG  TYR A 302      -6.230   5.754  13.180  1.00 98.62           C  
ATOM   2321  CD1 TYR A 302      -7.449   6.258  13.633  1.00 98.62           C  
ATOM   2322  CD2 TYR A 302      -5.113   5.902  13.992  1.00 98.62           C  
ATOM   2323  CE1 TYR A 302      -7.547   6.902  14.859  1.00 98.62           C  
ATOM   2324  CE2 TYR A 302      -5.199   6.543  15.219  1.00 98.62           C  
ATOM   2325  OH  TYR A 302      -6.508   7.676  16.859  1.00 98.62           O  
ATOM   2326  CZ  TYR A 302      -6.418   7.039  15.648  1.00 98.62           C  
ATOM   2327  N   ILE A 303      -6.797   2.525  14.039  1.00 98.50           N  
ATOM   2328  CA  ILE A 303      -7.734   1.962  15.000  1.00 98.50           C  
ATOM   2329  C   ILE A 303      -7.531   2.613  16.375  1.00 98.50           C  
ATOM   2330  CB  ILE A 303      -7.582   0.428  15.109  1.00 98.50           C  
ATOM   2331  O   ILE A 303      -6.422   2.604  16.906  1.00 98.50           O  
ATOM   2332  CG1 ILE A 303      -7.691  -0.219  13.727  1.00 98.50           C  
ATOM   2333  CG2 ILE A 303      -8.625  -0.153  16.078  1.00 98.50           C  
ATOM   2334  CD1 ILE A 303      -7.293  -1.688  13.695  1.00 98.50           C  
ATOM   2335  N   HIS A 304      -8.641   3.078  16.891  1.00 97.69           N  
ATOM   2336  CA  HIS A 304      -8.594   3.877  18.109  1.00 97.69           C  
ATOM   2337  C   HIS A 304      -8.984   3.047  19.328  1.00 97.69           C  
ATOM   2338  CB  HIS A 304      -9.516   5.094  17.984  1.00 97.69           C  
ATOM   2339  O   HIS A 304      -8.328   3.121  20.375  1.00 97.69           O  
ATOM   2340  CG  HIS A 304      -9.672   5.855  19.266  1.00 97.69           C  
ATOM   2341  CD2 HIS A 304      -8.797   6.078  20.281  1.00 97.69           C  
ATOM   2342  ND1 HIS A 304     -10.844   6.492  19.609  1.00 97.69           N  
ATOM   2343  CE1 HIS A 304     -10.688   7.078  20.781  1.00 97.69           C  
ATOM   2344  NE2 HIS A 304      -9.453   6.844  21.219  1.00 97.69           N  
ATOM   2345  N   THR A 305     -10.062   2.270  19.219  1.00 97.69           N  
ATOM   2346  CA  THR A 305     -10.617   1.530  20.344  1.00 97.69           C  
ATOM   2347  C   THR A 305     -10.836   0.067  19.969  1.00 97.69           C  
ATOM   2348  CB  THR A 305     -11.938   2.148  20.812  1.00 97.69           C  
ATOM   2349  O   THR A 305     -10.727  -0.307  18.797  1.00 97.69           O  
ATOM   2350  CG2 THR A 305     -11.781   3.639  21.109  1.00 97.69           C  
ATOM   2351  OG1 THR A 305     -12.938   1.976  19.797  1.00 97.69           O  
ATOM   2352  N   LEU A 306     -11.141  -0.642  21.047  1.00 97.75           N  
ATOM   2353  CA  LEU A 306     -11.492  -2.043  20.844  1.00 97.75           C  
ATOM   2354  C   LEU A 306     -12.750  -2.174  19.984  1.00 97.75           C  
ATOM   2355  CB  LEU A 306     -11.695  -2.746  22.188  1.00 97.75           C  
ATOM   2356  O   LEU A 306     -12.859  -3.096  19.188  1.00 97.75           O  
ATOM   2357  CG  LEU A 306     -10.438  -3.033  23.000  1.00 97.75           C  
ATOM   2358  CD1 LEU A 306     -10.805  -3.494  24.406  1.00 97.75           C  
ATOM   2359  CD2 LEU A 306      -9.570  -4.074  22.297  1.00 97.75           C  
ATOM   2360  N   GLU A 307     -13.656  -1.251  20.188  1.00 97.50           N  
ATOM   2361  CA  GLU A 307     -14.867  -1.248  19.375  1.00 97.50           C  
ATOM   2362  C   GLU A 307     -14.539  -0.986  17.906  1.00 97.50           C  
ATOM   2363  CB  GLU A 307     -15.859  -0.203  19.891  1.00 97.50           C  
ATOM   2364  O   GLU A 307     -15.102  -1.627  17.016  1.00 97.50           O  
ATOM   2365  CG  GLU A 307     -17.172  -0.185  19.125  1.00 97.50           C  
ATOM   2366  CD  GLU A 307     -17.891  -1.529  19.125  1.00 97.50           C  
ATOM   2367  OE1 GLU A 307     -18.688  -1.798  18.203  1.00 97.50           O  
ATOM   2368  OE2 GLU A 307     -17.656  -2.318  20.078  1.00 97.50           O  
ATOM   2369  N   ASP A 308     -13.633  -0.065  17.656  1.00 97.56           N  
ATOM   2370  CA  ASP A 308     -13.203   0.204  16.297  1.00 97.56           C  
ATOM   2371  C   ASP A 308     -12.578  -1.039  15.664  1.00 97.56           C  
ATOM   2372  CB  ASP A 308     -12.203   1.362  16.266  1.00 97.56           C  
ATOM   2373  O   ASP A 308     -12.750  -1.281  14.469  1.00 97.56           O  
ATOM   2374  CG  ASP A 308     -12.828   2.697  16.625  1.00 97.56           C  
ATOM   2375  OD1 ASP A 308     -14.023   2.910  16.328  1.00 97.56           O  
ATOM   2376  OD2 ASP A 308     -12.117   3.543  17.219  1.00 97.56           O  
ATOM   2377  N   TYR A 309     -11.820  -1.799  16.484  1.00 97.94           N  
ATOM   2378  CA  TYR A 309     -11.203  -3.014  15.961  1.00 97.94           C  
ATOM   2379  C   TYR A 309     -12.266  -4.035  15.562  1.00 97.94           C  
ATOM   2380  CB  TYR A 309     -10.250  -3.623  16.984  1.00 97.94           C  
ATOM   2381  O   TYR A 309     -12.125  -4.723  14.547  1.00 97.94           O  
ATOM   2382  CG  TYR A 309      -9.539  -4.863  16.500  1.00 97.94           C  
ATOM   2383  CD1 TYR A 309     -10.008  -6.133  16.828  1.00 97.94           C  
ATOM   2384  CD2 TYR A 309      -8.398  -4.770  15.711  1.00 97.94           C  
ATOM   2385  CE1 TYR A 309      -9.359  -7.277  16.391  1.00 97.94           C  
ATOM   2386  CE2 TYR A 309      -7.738  -5.906  15.266  1.00 97.94           C  
ATOM   2387  OH  TYR A 309      -7.574  -8.289  15.164  1.00 97.94           O  
ATOM   2388  CZ  TYR A 309      -8.227  -7.156  15.602  1.00 97.94           C  
ATOM   2389  N   ARG A 310     -13.266  -4.168  16.391  1.00 97.75           N  
ATOM   2390  CA  ARG A 310     -14.344  -5.094  16.078  1.00 97.75           C  
ATOM   2391  C   ARG A 310     -15.000  -4.734  14.750  1.00 97.75           C  
ATOM   2392  CB  ARG A 310     -15.391  -5.098  17.188  1.00 97.75           C  
ATOM   2393  O   ARG A 310     -15.234  -5.609  13.906  1.00 97.75           O  
ATOM   2394  CG  ARG A 310     -16.422  -6.207  17.062  1.00 97.75           C  
ATOM   2395  CD  ARG A 310     -17.547  -6.051  18.078  1.00 97.75           C  
ATOM   2396  NE  ARG A 310     -18.344  -4.855  17.828  1.00 97.75           N  
ATOM   2397  NH1 ARG A 310     -20.297  -6.012  17.359  1.00 97.75           N  
ATOM   2398  NH2 ARG A 310     -20.266  -3.721  17.266  1.00 97.75           N  
ATOM   2399  CZ  ARG A 310     -19.625  -4.863  17.484  1.00 97.75           C  
ATOM   2400  N   VAL A 311     -15.305  -3.473  14.570  1.00 97.88           N  
ATOM   2401  CA  VAL A 311     -15.891  -3.006  13.320  1.00 97.88           C  
ATOM   2402  C   VAL A 311     -14.938  -3.277  12.164  1.00 97.88           C  
ATOM   2403  CB  VAL A 311     -16.234  -1.502  13.383  1.00 97.88           C  
ATOM   2404  O   VAL A 311     -15.344  -3.758  11.102  1.00 97.88           O  
ATOM   2405  CG1 VAL A 311     -16.688  -0.992  12.008  1.00 97.88           C  
ATOM   2406  CG2 VAL A 311     -17.328  -1.248  14.430  1.00 97.88           C  
ATOM   2407  N   PHE A 312     -13.672  -3.021  12.359  1.00 98.19           N  
ATOM   2408  CA  PHE A 312     -12.641  -3.268  11.359  1.00 98.19           C  
ATOM   2409  C   PHE A 312     -12.609  -4.738  10.961  1.00 98.19           C  
ATOM   2410  CB  PHE A 312     -11.266  -2.840  11.891  1.00 98.19           C  
ATOM   2411  O   PHE A 312     -12.586  -5.062   9.773  1.00 98.19           O  
ATOM   2412  CG  PHE A 312     -10.117  -3.350  11.062  1.00 98.19           C  
ATOM   2413  CD1 PHE A 312      -9.328  -4.398  11.516  1.00 98.19           C  
ATOM   2414  CD2 PHE A 312      -9.820  -2.775   9.836  1.00 98.19           C  
ATOM   2415  CE1 PHE A 312      -8.258  -4.875  10.758  1.00 98.19           C  
ATOM   2416  CE2 PHE A 312      -8.758  -3.242   9.070  1.00 98.19           C  
ATOM   2417  CZ  PHE A 312      -7.977  -4.289   9.531  1.00 98.19           C  
ATOM   2418  N   ALA A 313     -12.625  -5.602  11.930  1.00 97.81           N  
ATOM   2419  CA  ALA A 313     -12.562  -7.039  11.688  1.00 97.81           C  
ATOM   2420  C   ALA A 313     -13.789  -7.512  10.906  1.00 97.81           C  
ATOM   2421  CB  ALA A 313     -12.445  -7.801  13.008  1.00 97.81           C  
ATOM   2422  O   ALA A 313     -13.672  -8.320   9.977  1.00 97.81           O  
ATOM   2423  N   GLU A 314     -14.914  -7.012  11.234  1.00 98.00           N  
ATOM   2424  CA  GLU A 314     -16.156  -7.383  10.547  1.00 98.00           C  
ATOM   2425  C   GLU A 314     -16.141  -6.914   9.094  1.00 98.00           C  
ATOM   2426  CB  GLU A 314     -17.359  -6.805  11.273  1.00 98.00           C  
ATOM   2427  O   GLU A 314     -16.500  -7.664   8.188  1.00 98.00           O  
ATOM   2428  CG  GLU A 314     -17.672  -7.480  12.602  1.00 98.00           C  
ATOM   2429  CD  GLU A 314     -18.750  -6.781  13.398  1.00 98.00           C  
ATOM   2430  OE1 GLU A 314     -19.031  -7.203  14.547  1.00 98.00           O  
ATOM   2431  OE2 GLU A 314     -19.328  -5.805  12.875  1.00 98.00           O  
ATOM   2432  N   GLU A 315     -15.766  -5.691   8.898  1.00 98.12           N  
ATOM   2433  CA  GLU A 315     -15.711  -5.141   7.547  1.00 98.12           C  
ATOM   2434  C   GLU A 315     -14.672  -5.855   6.695  1.00 98.12           C  
ATOM   2435  CB  GLU A 315     -15.414  -3.639   7.590  1.00 98.12           C  
ATOM   2436  O   GLU A 315     -14.867  -6.039   5.492  1.00 98.12           O  
ATOM   2437  CG  GLU A 315     -16.547  -2.805   8.164  1.00 98.12           C  
ATOM   2438  CD  GLU A 315     -16.266  -1.311   8.141  1.00 98.12           C  
ATOM   2439  OE1 GLU A 315     -17.219  -0.514   7.992  1.00 98.12           O  
ATOM   2440  OE2 GLU A 315     -15.086  -0.933   8.281  1.00 98.12           O  
ATOM   2441  N   LEU A 316     -13.531  -6.238   7.344  1.00 97.81           N  
ATOM   2442  CA  LEU A 316     -12.484  -6.941   6.613  1.00 97.81           C  
ATOM   2443  C   LEU A 316     -12.961  -8.320   6.176  1.00 97.81           C  
ATOM   2444  CB  LEU A 316     -11.227  -7.070   7.473  1.00 97.81           C  
ATOM   2445  O   LEU A 316     -12.602  -8.797   5.094  1.00 97.81           O  
ATOM   2446  CG  LEU A 316      -9.992  -7.656   6.781  1.00 97.81           C  
ATOM   2447  CD1 LEU A 316      -9.617  -6.820   5.562  1.00 97.81           C  
ATOM   2448  CD2 LEU A 316      -8.820  -7.738   7.758  1.00 97.81           C  
ATOM   2449  N   VAL A 317     -13.727  -8.969   6.980  1.00 96.69           N  
ATOM   2450  CA  VAL A 317     -14.297 -10.266   6.617  1.00 96.69           C  
ATOM   2451  C   VAL A 317     -15.164 -10.125   5.371  1.00 96.69           C  
ATOM   2452  CB  VAL A 317     -15.117 -10.867   7.777  1.00 96.69           C  
ATOM   2453  O   VAL A 317     -15.102 -10.953   4.465  1.00 96.69           O  
ATOM   2454  CG1 VAL A 317     -15.961 -12.047   7.289  1.00 96.69           C  
ATOM   2455  CG2 VAL A 317     -14.203 -11.297   8.922  1.00 96.69           C  
ATOM   2456  N   VAL A 318     -15.938  -9.086   5.312  1.00 97.62           N  
ATOM   2457  CA  VAL A 318     -16.781  -8.828   4.156  1.00 97.62           C  
ATOM   2458  C   VAL A 318     -15.914  -8.594   2.922  1.00 97.62           C  
ATOM   2459  CB  VAL A 318     -17.703  -7.609   4.391  1.00 97.62           C  
ATOM   2460  O   VAL A 318     -16.188  -9.156   1.854  1.00 97.62           O  
ATOM   2461  CG1 VAL A 318     -18.484  -7.273   3.125  1.00 97.62           C  
ATOM   2462  CG2 VAL A 318     -18.656  -7.879   5.559  1.00 97.62           C  
ATOM   2463  N   ALA A 319     -14.875  -7.809   3.049  1.00 97.44           N  
ATOM   2464  CA  ALA A 319     -13.969  -7.562   1.929  1.00 97.44           C  
ATOM   2465  C   ALA A 319     -13.305  -8.852   1.467  1.00 97.44           C  
ATOM   2466  CB  ALA A 319     -12.914  -6.531   2.316  1.00 97.44           C  
ATOM   2467  O   ALA A 319     -13.211  -9.117   0.265  1.00 97.44           O  
ATOM   2468  N   ASN A 320     -12.852  -9.664   2.410  1.00 96.19           N  
ATOM   2469  CA  ASN A 320     -12.195 -10.930   2.107  1.00 96.19           C  
ATOM   2470  C   ASN A 320     -13.133 -11.891   1.390  1.00 96.19           C  
ATOM   2471  CB  ASN A 320     -11.648 -11.562   3.387  1.00 96.19           C  
ATOM   2472  O   ASN A 320     -12.680 -12.742   0.615  1.00 96.19           O  
ATOM   2473  CG  ASN A 320     -10.281 -11.023   3.775  1.00 96.19           C  
ATOM   2474  ND2 ASN A 320      -9.977 -11.062   5.066  1.00 96.19           N  
ATOM   2475  OD1 ASN A 320      -9.516 -10.578   2.922  1.00 96.19           O  
ATOM   2476  N   SER A 321     -14.367 -11.820   1.626  1.00 95.56           N  
ATOM   2477  CA  SER A 321     -15.336 -12.742   1.046  1.00 95.56           C  
ATOM   2478  C   SER A 321     -15.477 -12.523  -0.456  1.00 95.56           C  
ATOM   2479  CB  SER A 321     -16.703 -12.586   1.724  1.00 95.56           C  
ATOM   2480  O   SER A 321     -16.062 -13.359  -1.159  1.00 95.56           O  
ATOM   2481  OG  SER A 321     -17.328 -11.383   1.313  1.00 95.56           O  
ATOM   2482  N   LEU A 322     -14.953 -11.453  -0.971  1.00 95.12           N  
ATOM   2483  CA  LEU A 322     -15.094 -11.117  -2.383  1.00 95.12           C  
ATOM   2484  C   LEU A 322     -14.125 -11.938  -3.232  1.00 95.12           C  
ATOM   2485  CB  LEU A 322     -14.844  -9.625  -2.605  1.00 95.12           C  
ATOM   2486  O   LEU A 322     -14.258 -11.984  -4.457  1.00 95.12           O  
ATOM   2487  CG  LEU A 322     -15.852  -8.664  -1.972  1.00 95.12           C  
ATOM   2488  CD1 LEU A 322     -15.367  -7.227  -2.094  1.00 95.12           C  
ATOM   2489  CD2 LEU A 322     -17.219  -8.828  -2.619  1.00 95.12           C  
ATOM   2490  N   VAL A 323     -13.125 -12.555  -2.562  1.00 92.69           N  
ATOM   2491  CA  VAL A 323     -12.117 -13.312  -3.295  1.00 92.69           C  
ATOM   2492  C   VAL A 323     -12.016 -14.727  -2.727  1.00 92.69           C  
ATOM   2493  CB  VAL A 323     -10.742 -12.617  -3.244  1.00 92.69           C  
ATOM   2494  O   VAL A 323     -12.531 -15.008  -1.642  1.00 92.69           O  
ATOM   2495  CG1 VAL A 323     -10.766 -11.312  -4.035  1.00 92.69           C  
ATOM   2496  CG2 VAL A 323     -10.328 -12.367  -1.796  1.00 92.69           C  
ATOM   2497  N   ALA A 324     -11.398 -15.602  -3.467  1.00 88.31           N  
ATOM   2498  CA  ALA A 324     -11.328 -17.016  -3.113  1.00 88.31           C  
ATOM   2499  C   ALA A 324     -10.484 -17.234  -1.854  1.00 88.31           C  
ATOM   2500  CB  ALA A 324     -10.750 -17.828  -4.273  1.00 88.31           C  
ATOM   2501  O   ALA A 324     -10.812 -18.078  -1.018  1.00 88.31           O  
ATOM   2502  N   PHE A 325      -9.398 -16.516  -1.738  1.00 90.12           N  
ATOM   2503  CA  PHE A 325      -8.523 -16.547  -0.571  1.00 90.12           C  
ATOM   2504  C   PHE A 325      -8.477 -15.195   0.120  1.00 90.12           C  
ATOM   2505  CB  PHE A 325      -7.105 -16.984  -0.971  1.00 90.12           C  
ATOM   2506  O   PHE A 325      -8.406 -14.156  -0.542  1.00 90.12           O  
ATOM   2507  CG  PHE A 325      -7.055 -18.297  -1.691  1.00 90.12           C  
ATOM   2508  CD1 PHE A 325      -7.305 -19.484  -1.016  1.00 90.12           C  
ATOM   2509  CD2 PHE A 325      -6.750 -18.359  -3.047  1.00 90.12           C  
ATOM   2510  CE1 PHE A 325      -7.258 -20.719  -1.681  1.00 90.12           C  
ATOM   2511  CE2 PHE A 325      -6.699 -19.578  -3.717  1.00 90.12           C  
ATOM   2512  CZ  PHE A 325      -6.953 -20.750  -3.033  1.00 90.12           C  
ATOM   2513  N   PRO A 326      -8.562 -15.266   1.438  1.00 92.19           N  
ATOM   2514  CA  PRO A 326      -8.469 -13.977   2.129  1.00 92.19           C  
ATOM   2515  C   PRO A 326      -7.188 -13.211   1.791  1.00 92.19           C  
ATOM   2516  CB  PRO A 326      -8.500 -14.359   3.609  1.00 92.19           C  
ATOM   2517  O   PRO A 326      -6.109 -13.812   1.731  1.00 92.19           O  
ATOM   2518  CG  PRO A 326      -8.086 -15.797   3.635  1.00 92.19           C  
ATOM   2519  CD  PRO A 326      -8.445 -16.422   2.312  1.00 92.19           C  
ATOM   2520  N   LEU A 327      -7.320 -11.938   1.524  1.00 94.25           N  
ATOM   2521  CA  LEU A 327      -6.160 -11.094   1.255  1.00 94.25           C  
ATOM   2522  C   LEU A 327      -5.379 -10.812   2.535  1.00 94.25           C  
ATOM   2523  CB  LEU A 327      -6.594  -9.773   0.613  1.00 94.25           C  
ATOM   2524  O   LEU A 327      -4.148 -10.875   2.541  1.00 94.25           O  
ATOM   2525  CG  LEU A 327      -5.477  -8.789   0.258  1.00 94.25           C  
ATOM   2526  CD1 LEU A 327      -4.617  -9.352  -0.874  1.00 94.25           C  
ATOM   2527  CD2 LEU A 327      -6.055  -7.434  -0.125  1.00 94.25           C  
ATOM   2528  N   ILE A 328      -6.148 -10.430   3.598  1.00 95.62           N  
ATOM   2529  CA  ILE A 328      -5.609 -10.148   4.922  1.00 95.62           C  
ATOM   2530  C   ILE A 328      -6.223 -11.102   5.945  1.00 95.62           C  
ATOM   2531  CB  ILE A 328      -5.863  -8.680   5.336  1.00 95.62           C  
ATOM   2532  O   ILE A 328      -7.445 -11.258   6.000  1.00 95.62           O  
ATOM   2533  CG1 ILE A 328      -5.254  -7.723   4.305  1.00 95.62           C  
ATOM   2534  CG2 ILE A 328      -5.305  -8.406   6.734  1.00 95.62           C  
ATOM   2535  CD1 ILE A 328      -5.773  -6.293   4.406  1.00 95.62           C  
ATOM   2536  N   SER A 329      -5.406 -11.703   6.703  1.00 93.50           N  
ATOM   2537  CA  SER A 329      -5.875 -12.680   7.680  1.00 93.50           C  
ATOM   2538  C   SER A 329      -5.582 -12.219   9.102  1.00 93.50           C  
ATOM   2539  CB  SER A 329      -5.223 -14.039   7.430  1.00 93.50           C  
ATOM   2540  O   SER A 329      -4.832 -11.266   9.312  1.00 93.50           O  
ATOM   2541  OG  SER A 329      -5.465 -14.477   6.105  1.00 93.50           O  
ATOM   2542  N   PHE A 330      -6.324 -12.961  10.000  1.00 91.12           N  
ATOM   2543  CA  PHE A 330      -6.109 -12.734  11.430  1.00 91.12           C  
ATOM   2544  C   PHE A 330      -5.398 -13.930  12.062  1.00 91.12           C  
ATOM   2545  CB  PHE A 330      -7.441 -12.477  12.141  1.00 91.12           C  
ATOM   2546  O   PHE A 330      -5.676 -15.078  11.719  1.00 91.12           O  
ATOM   2547  CG  PHE A 330      -8.219 -11.320  11.578  1.00 91.12           C  
ATOM   2548  CD1 PHE A 330      -7.883 -10.008  11.914  1.00 91.12           C  
ATOM   2549  CD2 PHE A 330      -9.273 -11.531  10.703  1.00 91.12           C  
ATOM   2550  CE1 PHE A 330      -8.602  -8.938  11.398  1.00 91.12           C  
ATOM   2551  CE2 PHE A 330      -9.992 -10.461  10.180  1.00 91.12           C  
ATOM   2552  CZ  PHE A 330      -9.656  -9.164  10.531  1.00 91.12           C  
ATOM   2553  N   GLY A 331      -4.273 -13.844  12.695  1.00 80.88           N  
ATOM   2554  CA  GLY A 331      -3.666 -14.992  13.344  1.00 80.88           C  
ATOM   2555  C   GLY A 331      -2.639 -14.602  14.398  1.00 80.88           C  
ATOM   2556  O   GLY A 331      -2.318 -13.422  14.555  1.00 80.88           O  
ATOM   2557  N   GLN A 332      -2.340 -15.633  15.336  1.00 66.06           N  
ATOM   2558  CA  GLN A 332      -1.233 -15.477  16.266  1.00 66.06           C  
ATOM   2559  C   GLN A 332       0.111 -15.633  15.570  1.00 66.06           C  
ATOM   2560  CB  GLN A 332      -1.352 -16.484  17.406  1.00 66.06           C  
ATOM   2561  O   GLN A 332       0.214 -16.359  14.570  1.00 66.06           O  
ATOM   2562  CG  GLN A 332      -2.350 -16.094  18.484  1.00 66.06           C  
ATOM   2563  CD  GLN A 332      -2.439 -17.109  19.609  1.00 66.06           C  
ATOM   2564  NE2 GLN A 332      -3.271 -16.812  20.609  1.00 66.06           N  
ATOM   2565  OE1 GLN A 332      -1.768 -18.141  19.594  1.00 66.06           O  
ATOM   2566  N   ARG A 333       1.010 -14.609  15.703  1.00 57.09           N  
ATOM   2567  CA  ARG A 333       2.338 -14.773  15.117  1.00 57.09           C  
ATOM   2568  C   ARG A 333       2.869 -16.188  15.359  1.00 57.09           C  
ATOM   2569  CB  ARG A 333       3.311 -13.742  15.695  1.00 57.09           C  
ATOM   2570  O   ARG A 333       2.766 -16.703  16.469  1.00 57.09           O  
ATOM   2571  CG  ARG A 333       3.953 -12.852  14.648  1.00 57.09           C  
ATOM   2572  CD  ARG A 333       4.910 -11.844  15.273  1.00 57.09           C  
ATOM   2573  NE  ARG A 333       5.344 -10.836  14.305  1.00 57.09           N  
ATOM   2574  NH1 ARG A 333       6.758  -9.742  15.766  1.00 57.09           N  
ATOM   2575  NH2 ARG A 333       6.539  -9.008  13.609  1.00 57.09           N  
ATOM   2576  CZ  ARG A 333       6.211  -9.867  14.562  1.00 57.09           C  
ATOM   2577  N   PRO A 334       3.102 -17.016  14.398  1.00 48.09           N  
ATOM   2578  CA  PRO A 334       3.807 -18.250  14.750  1.00 48.09           C  
ATOM   2579  C   PRO A 334       5.027 -18.000  15.633  1.00 48.09           C  
ATOM   2580  CB  PRO A 334       4.219 -18.828  13.391  1.00 48.09           C  
ATOM   2581  O   PRO A 334       5.645 -16.938  15.547  1.00 48.09           O  
ATOM   2582  CG  PRO A 334       3.686 -17.859  12.391  1.00 48.09           C  
ATOM   2583  CD  PRO A 334       3.086 -16.688  13.125  1.00 48.09           C  
ATOM   2584  N   ARG A 335       5.156 -18.469  16.969  1.00 39.06           N  
ATOM   2585  CA  ARG A 335       6.363 -18.391  17.797  1.00 39.06           C  
ATOM   2586  C   ARG A 335       7.617 -18.531  16.938  1.00 39.06           C  
ATOM   2587  CB  ARG A 335       6.344 -19.469  18.875  1.00 39.06           C  
ATOM   2588  O   ARG A 335       7.648 -19.328  15.992  1.00 39.06           O  
ATOM   2589  CG  ARG A 335       5.691 -19.031  20.172  1.00 39.06           C  
ATOM   2590  CD  ARG A 335       5.793 -20.094  21.250  1.00 39.06           C  
ATOM   2591  NE  ARG A 335       5.168 -19.656  22.500  1.00 39.06           N  
ATOM   2592  NH1 ARG A 335       5.621 -21.609  23.641  1.00 39.06           N  
ATOM   2593  NH2 ARG A 335       4.504 -19.906  24.688  1.00 39.06           N  
ATOM   2594  CZ  ARG A 335       5.098 -20.391  23.609  1.00 39.06           C  
ATOM   2595  N   GLU A 336       8.477 -17.500  16.828  1.00 40.47           N  
ATOM   2596  CA  GLU A 336       9.773 -17.531  16.172  1.00 40.47           C  
ATOM   2597  C   GLU A 336      10.469 -18.875  16.359  1.00 40.47           C  
ATOM   2598  CB  GLU A 336      10.664 -16.391  16.688  1.00 40.47           C  
ATOM   2599  O   GLU A 336      11.523 -19.125  15.781  1.00 40.47           O  
ATOM   2600  CG  GLU A 336      10.500 -15.086  15.938  1.00 40.47           C  
ATOM   2601  CD  GLU A 336      11.406 -13.977  16.453  1.00 40.47           C  
ATOM   2602  OE1 GLU A 336      11.461 -12.898  15.820  1.00 40.47           O  
ATOM   2603  OE2 GLU A 336      12.078 -14.203  17.484  1.00 40.47           O  
ATOM   2604  N   GLY A 337      10.266 -19.594  17.578  1.00 33.12           N  
ATOM   2605  CA  GLY A 337      11.234 -20.625  17.922  1.00 33.12           C  
ATOM   2606  C   GLY A 337      11.383 -21.672  16.844  1.00 33.12           C  
ATOM   2607  O   GLY A 337      12.125 -22.641  17.016  1.00 33.12           O  
ATOM   2608  N   THR A 338      10.281 -22.156  16.297  1.00 33.94           N  
ATOM   2609  CA  THR A 338      10.648 -23.375  15.594  1.00 33.94           C  
ATOM   2610  C   THR A 338      11.633 -23.062  14.461  1.00 33.94           C  
ATOM   2611  CB  THR A 338       9.406 -24.078  15.016  1.00 33.94           C  
ATOM   2612  O   THR A 338      11.359 -22.219  13.609  1.00 33.94           O  
ATOM   2613  CG2 THR A 338       9.117 -25.375  15.766  1.00 33.94           C  
ATOM   2614  OG1 THR A 338       8.273 -23.219  15.133  1.00 33.94           O  
ATOM   2615  N   THR A 339      12.945 -23.094  14.750  1.00 31.41           N  
ATOM   2616  CA  THR A 339      14.062 -23.109  13.812  1.00 31.41           C  
ATOM   2617  C   THR A 339      13.633 -23.688  12.469  1.00 31.41           C  
ATOM   2618  CB  THR A 339      15.250 -23.906  14.367  1.00 31.41           C  
ATOM   2619  O   THR A 339      13.000 -24.734  12.414  1.00 31.41           O  
ATOM   2620  CG2 THR A 339      16.219 -23.016  15.133  1.00 31.41           C  
ATOM   2621  OG1 THR A 339      14.766 -24.938  15.250  1.00 31.41           O  
ATOM   2622  N   PRO A 340      13.375 -22.797  11.453  1.00 34.03           N  
ATOM   2623  CA  PRO A 340      13.156 -23.469  10.156  1.00 34.03           C  
ATOM   2624  C   PRO A 340      13.922 -24.781  10.031  1.00 34.03           C  
ATOM   2625  CB  PRO A 340      13.672 -22.438   9.148  1.00 34.03           C  
ATOM   2626  O   PRO A 340      15.133 -24.812  10.273  1.00 34.03           O  
ATOM   2627  CG  PRO A 340      14.234 -21.328   9.977  1.00 34.03           C  
ATOM   2628  CD  PRO A 340      14.086 -21.703  11.430  1.00 34.03           C  
ATOM   2629  N   SER A 341      13.477 -25.859  10.656  1.00 32.03           N  
ATOM   2630  CA  SER A 341      14.195 -27.078  10.320  1.00 32.03           C  
ATOM   2631  C   SER A 341      14.875 -26.969   8.961  1.00 32.03           C  
ATOM   2632  CB  SER A 341      13.242 -28.281  10.320  1.00 32.03           C  
ATOM   2633  O   SER A 341      14.539 -26.094   8.156  1.00 32.03           O  
ATOM   2634  OG  SER A 341      12.094 -28.000   9.539  1.00 32.03           O  
ATOM   2635  N   ASP A 342      15.773 -27.922   8.625  1.00 31.81           N  
ATOM   2636  CA  ASP A 342      16.516 -28.109   7.387  1.00 31.81           C  
ATOM   2637  C   ASP A 342      15.648 -27.797   6.168  1.00 31.81           C  
ATOM   2638  CB  ASP A 342      17.047 -29.547   7.297  1.00 31.81           C  
ATOM   2639  O   ASP A 342      14.594 -28.406   5.977  1.00 31.81           O  
ATOM   2640  CG  ASP A 342      18.562 -29.625   7.375  1.00 31.81           C  
ATOM   2641  OD1 ASP A 342      19.234 -28.562   7.348  1.00 31.81           O  
ATOM   2642  OD2 ASP A 342      19.094 -30.750   7.465  1.00 31.81           O  
ATOM   2643  N   ASN A 343      15.414 -26.469   5.863  1.00 34.91           N  
ATOM   2644  CA  ASN A 343      14.828 -25.938   4.637  1.00 34.91           C  
ATOM   2645  C   ASN A 343      15.062 -26.875   3.453  1.00 34.91           C  
ATOM   2646  CB  ASN A 343      15.391 -24.547   4.332  1.00 34.91           C  
ATOM   2647  O   ASN A 343      16.172 -26.938   2.924  1.00 34.91           O  
ATOM   2648  CG  ASN A 343      14.805 -23.469   5.230  1.00 34.91           C  
ATOM   2649  ND2 ASN A 343      15.461 -22.312   5.285  1.00 34.91           N  
ATOM   2650  OD1 ASN A 343      13.766 -23.672   5.871  1.00 34.91           O  
ATOM   2651  N   GLY A 344      14.695 -28.109   3.539  1.00 35.62           N  
ATOM   2652  CA  GLY A 344      14.852 -28.828   2.291  1.00 35.62           C  
ATOM   2653  C   GLY A 344      14.578 -27.984   1.064  1.00 35.62           C  
ATOM   2654  O   GLY A 344      13.562 -27.281   1.005  1.00 35.62           O  
ATOM   2655  N   VAL A 345      15.695 -27.344   0.502  1.00 41.94           N  
ATOM   2656  CA  VAL A 345      15.695 -26.672  -0.788  1.00 41.94           C  
ATOM   2657  C   VAL A 345      14.594 -27.250  -1.678  1.00 41.94           C  
ATOM   2658  CB  VAL A 345      17.062 -26.781  -1.491  1.00 41.94           C  
ATOM   2659  O   VAL A 345      14.586 -28.453  -1.964  1.00 41.94           O  
ATOM   2660  CG1 VAL A 345      17.047 -26.047  -2.832  1.00 41.94           C  
ATOM   2661  CG2 VAL A 345      18.172 -26.234  -0.594  1.00 41.94           C  
ATOM   2662  N   VAL A 346      13.367 -26.656  -1.448  1.00 52.41           N  
ATOM   2663  CA  VAL A 346      12.391 -27.000  -2.479  1.00 52.41           C  
ATOM   2664  C   VAL A 346      13.031 -26.891  -3.857  1.00 52.41           C  
ATOM   2665  CB  VAL A 346      11.133 -26.109  -2.396  1.00 52.41           C  
ATOM   2666  O   VAL A 346      13.531 -25.812  -4.230  1.00 52.41           O  
ATOM   2667  CG1 VAL A 346      10.117 -26.500  -3.469  1.00 52.41           C  
ATOM   2668  CG2 VAL A 346      10.508 -26.188  -1.006  1.00 52.41           C  
ATOM   2669  N   SER A 347      13.836 -27.859  -4.234  1.00 49.41           N  
ATOM   2670  CA  SER A 347      14.406 -27.844  -5.578  1.00 49.41           C  
ATOM   2671  C   SER A 347      13.312 -27.875  -6.645  1.00 49.41           C  
ATOM   2672  CB  SER A 347      15.359 -29.031  -5.773  1.00 49.41           C  
ATOM   2673  O   SER A 347      12.438 -28.750  -6.613  1.00 49.41           O  
ATOM   2674  OG  SER A 347      15.641 -29.219  -7.145  1.00 49.41           O  
ATOM   2675  N   VAL A 348      12.953 -26.750  -7.035  1.00 53.53           N  
ATOM   2676  CA  VAL A 348      12.102 -26.734  -8.227  1.00 53.53           C  
ATOM   2677  C   VAL A 348      12.938 -27.062  -9.461  1.00 53.53           C  
ATOM   2678  CB  VAL A 348      11.414 -25.359  -8.398  1.00 53.53           C  
ATOM   2679  O   VAL A 348      13.938 -26.391  -9.742  1.00 53.53           O  
ATOM   2680  CG1 VAL A 348      10.500 -25.375  -9.625  1.00 53.53           C  
ATOM   2681  CG2 VAL A 348      10.617 -25.000  -7.148  1.00 53.53           C  
ATOM   2682  N   ALA A 349      12.953 -28.312  -9.781  1.00 50.38           N  
ATOM   2683  CA  ALA A 349      13.688 -28.703 -10.984  1.00 50.38           C  
ATOM   2684  C   ALA A 349      13.289 -27.844 -12.180  1.00 50.38           C  
ATOM   2685  CB  ALA A 349      13.445 -30.172 -11.297  1.00 50.38           C  
ATOM   2686  O   ALA A 349      12.109 -27.531 -12.359  1.00 50.38           O  
ATOM   2687  N   GLU A 350      14.227 -26.984 -12.570  1.00 48.47           N  
ATOM   2688  CA  GLU A 350      14.094 -26.125 -13.750  1.00 48.47           C  
ATOM   2689  C   GLU A 350      13.805 -26.953 -15.000  1.00 48.47           C  
ATOM   2690  CB  GLU A 350      15.352 -25.281 -13.953  1.00 48.47           C  
ATOM   2691  O   GLU A 350      14.656 -27.734 -15.445  1.00 48.47           O  
ATOM   2692  CG  GLU A 350      15.422 -24.047 -13.062  1.00 48.47           C  
ATOM   2693  CD  GLU A 350      16.625 -23.172 -13.344  1.00 48.47           C  
ATOM   2694  OE1 GLU A 350      16.719 -22.062 -12.781  1.00 48.47           O  
ATOM   2695  OE2 GLU A 350      17.500 -23.594 -14.141  1.00 48.47           O  
ATOM   2696  N   SER A 351      12.898 -27.844 -15.086  1.00 46.38           N  
ATOM   2697  CA  SER A 351      12.805 -28.344 -16.453  1.00 46.38           C  
ATOM   2698  C   SER A 351      12.398 -27.250 -17.422  1.00 46.38           C  
ATOM   2699  CB  SER A 351      11.797 -29.500 -16.516  1.00 46.38           C  
ATOM   2700  O   SER A 351      11.367 -26.594 -17.250  1.00 46.38           O  
ATOM   2701  OG  SER A 351      10.672 -29.234 -15.703  1.00 46.38           O  
ATOM   2702  N   GLU A 352      13.391 -26.531 -17.922  1.00 46.00           N  
ATOM   2703  CA  GLU A 352      13.219 -25.516 -18.969  1.00 46.00           C  
ATOM   2704  C   GLU A 352      12.414 -26.078 -20.141  1.00 46.00           C  
ATOM   2705  CB  GLU A 352      14.570 -25.000 -19.453  1.00 46.00           C  
ATOM   2706  O   GLU A 352      12.938 -26.844 -20.953  1.00 46.00           O  
ATOM   2707  CG  GLU A 352      15.305 -24.141 -18.438  1.00 46.00           C  
ATOM   2708  CD  GLU A 352      16.594 -23.547 -18.969  1.00 46.00           C  
ATOM   2709  OE1 GLU A 352      17.203 -22.688 -18.281  1.00 46.00           O  
ATOM   2710  OE2 GLU A 352      17.016 -23.969 -20.078  1.00 46.00           O  
ATOM   2711  N   GLU A 353      11.297 -26.656 -20.000  1.00 47.09           N  
ATOM   2712  CA  GLU A 353      10.672 -26.922 -21.281  1.00 47.09           C  
ATOM   2713  C   GLU A 353      10.250 -25.625 -21.969  1.00 47.09           C  
ATOM   2714  CB  GLU A 353       9.461 -27.844 -21.125  1.00 47.09           C  
ATOM   2715  O   GLU A 353       9.492 -24.828 -21.391  1.00 47.09           O  
ATOM   2716  CG  GLU A 353       9.812 -29.312 -21.062  1.00 47.09           C  
ATOM   2717  CD  GLU A 353       8.594 -30.219 -20.969  1.00 47.09           C  
ATOM   2718  OE1 GLU A 353       8.758 -31.469 -21.031  1.00 47.09           O  
ATOM   2719  OE2 GLU A 353       7.473 -29.688 -20.859  1.00 47.09           O  
ATOM   2720  N   GLY A 354      11.180 -25.031 -22.719  1.00 41.00           N  
ATOM   2721  CA  GLY A 354      10.891 -23.875 -23.531  1.00 41.00           C  
ATOM   2722  C   GLY A 354       9.523 -23.922 -24.188  1.00 41.00           C  
ATOM   2723  O   GLY A 354       9.133 -24.953 -24.750  1.00 41.00           O  
ATOM   2724  N   ILE A 355       8.547 -23.250 -23.688  1.00 41.28           N  
ATOM   2725  CA  ILE A 355       7.277 -23.141 -24.391  1.00 41.28           C  
ATOM   2726  C   ILE A 355       7.531 -22.703 -25.828  1.00 41.28           C  
ATOM   2727  CB  ILE A 355       6.332 -22.125 -23.688  1.00 41.28           C  
ATOM   2728  O   ILE A 355       8.039 -21.609 -26.078  1.00 41.28           O  
ATOM   2729  CG1 ILE A 355       6.098 -22.547 -22.234  1.00 41.28           C  
ATOM   2730  CG2 ILE A 355       5.008 -22.016 -24.453  1.00 41.28           C  
ATOM   2731  CD1 ILE A 355       5.375 -21.484 -21.406  1.00 41.28           C  
ATOM   2732  N   MET A 356       8.078 -23.562 -26.812  1.00 33.91           N  
ATOM   2733  CA  MET A 356       8.227 -23.156 -28.203  1.00 33.91           C  
ATOM   2734  C   MET A 356       6.938 -22.531 -28.734  1.00 33.91           C  
ATOM   2735  CB  MET A 356       8.633 -24.344 -29.078  1.00 33.91           C  
ATOM   2736  O   MET A 356       5.852 -23.078 -28.531  1.00 33.91           O  
ATOM   2737  CG  MET A 356      10.109 -24.688 -29.000  1.00 33.91           C  
ATOM   2738  SD  MET A 356      10.953 -24.547 -30.625  1.00 33.91           S  
ATOM   2739  CE  MET A 356      12.258 -23.359 -30.203  1.00 33.91           C  
ATOM   2740  N   PRO A 357       6.945 -21.297 -29.156  1.00 32.44           N  
ATOM   2741  CA  PRO A 357       5.773 -20.766 -29.859  1.00 32.44           C  
ATOM   2742  C   PRO A 357       5.344 -21.625 -31.047  1.00 32.44           C  
ATOM   2743  CB  PRO A 357       6.238 -19.391 -30.328  1.00 32.44           C  
ATOM   2744  O   PRO A 357       6.191 -22.156 -31.766  1.00 32.44           O  
ATOM   2745  CG  PRO A 357       7.688 -19.328 -29.953  1.00 32.44           C  
ATOM   2746  CD  PRO A 357       8.070 -20.625 -29.312  1.00 32.44           C  
ATOM   2747  N   HIS A 358       4.320 -22.375 -31.078  1.00 31.22           N  
ATOM   2748  CA  HIS A 358       3.840 -23.016 -32.312  1.00 31.22           C  
ATOM   2749  C   HIS A 358       3.850 -22.031 -33.469  1.00 31.22           C  
ATOM   2750  CB  HIS A 358       2.430 -23.562 -32.094  1.00 31.22           C  
ATOM   2751  O   HIS A 358       3.281 -20.938 -33.375  1.00 31.22           O  
ATOM   2752  CG  HIS A 358       2.406 -25.016 -31.719  1.00 31.22           C  
ATOM   2753  CD2 HIS A 358       2.080 -25.625 -30.562  1.00 31.22           C  
ATOM   2754  ND1 HIS A 358       2.754 -26.016 -32.594  1.00 31.22           N  
ATOM   2755  CE1 HIS A 358       2.639 -27.188 -32.000  1.00 31.22           C  
ATOM   2756  NE2 HIS A 358       2.232 -26.984 -30.766  1.00 31.22           N  
ATOM   2757  N   GLU A 359       4.883 -22.000 -34.406  1.00 26.42           N  
ATOM   2758  CA  GLU A 359       4.828 -21.328 -35.688  1.00 26.42           C  
ATOM   2759  C   GLU A 359       3.477 -21.547 -36.375  1.00 26.42           C  
ATOM   2760  CB  GLU A 359       5.957 -21.828 -36.594  1.00 26.42           C  
ATOM   2761  O   GLU A 359       2.980 -22.672 -36.438  1.00 26.42           O  
ATOM   2762  CG  GLU A 359       7.273 -21.094 -36.406  1.00 26.42           C  
ATOM   2763  CD  GLU A 359       8.352 -21.516 -37.375  1.00 26.42           C  
ATOM   2764  OE1 GLU A 359       9.383 -20.812 -37.500  1.00 26.42           O  
ATOM   2765  OE2 GLU A 359       8.156 -22.547 -38.062  1.00 26.42           O  
ATOM   2766  N   ASN A 360       2.592 -20.562 -36.500  1.00 25.55           N  
ATOM   2767  CA  ASN A 360       1.406 -20.531 -37.344  1.00 25.55           C  
ATOM   2768  C   ASN A 360       1.707 -21.031 -38.750  1.00 25.55           C  
ATOM   2769  CB  ASN A 360       0.829 -19.109 -37.406  1.00 25.55           C  
ATOM   2770  O   ASN A 360       2.639 -20.547 -39.406  1.00 25.55           O  
ATOM   2771  CG  ASN A 360      -0.126 -18.828 -36.250  1.00 25.55           C  
ATOM   2772  ND2 ASN A 360      -0.430 -17.547 -36.031  1.00 25.55           N  
ATOM   2773  OD1 ASN A 360      -0.586 -19.750 -35.562  1.00 25.55           O  
ATOM   2774  N   GLU A 361       1.496 -22.266 -39.219  1.00 24.83           N  
ATOM   2775  CA  GLU A 361       1.438 -22.688 -40.625  1.00 24.83           C  
ATOM   2776  C   GLU A 361       0.707 -21.656 -41.469  1.00 24.83           C  
ATOM   2777  CB  GLU A 361       0.758 -24.062 -40.719  1.00 24.83           C  
ATOM   2778  O   GLU A 361      -0.369 -21.188 -41.094  1.00 24.83           O  
ATOM   2779  CG  GLU A 361       1.727 -25.234 -40.688  1.00 24.83           C  
ATOM   2780  CD  GLU A 361       1.039 -26.578 -40.844  1.00 24.83           C  
ATOM   2781  OE1 GLU A 361       1.740 -27.594 -41.031  1.00 24.83           O  
ATOM   2782  OE2 GLU A 361      -0.209 -26.609 -40.781  1.00 24.83           O  
ATOM   2783  N   LYS A 362       1.388 -20.844 -42.344  1.00 24.58           N  
ATOM   2784  CA  LYS A 362       0.844 -20.047 -43.438  1.00 24.58           C  
ATOM   2785  C   LYS A 362      -0.153 -20.859 -44.250  1.00 24.58           C  
ATOM   2786  CB  LYS A 362       1.970 -19.547 -44.344  1.00 24.58           C  
ATOM   2787  O   LYS A 362       0.194 -21.906 -44.812  1.00 24.58           O  
ATOM   2788  CG  LYS A 362       2.555 -18.203 -43.906  1.00 24.58           C  
ATOM   2789  CD  LYS A 362       3.623 -17.719 -44.875  1.00 24.58           C  
ATOM   2790  CE  LYS A 362       4.238 -16.406 -44.406  1.00 24.58           C  
ATOM   2791  NZ  LYS A 362       5.316 -15.945 -45.344  1.00 24.58           N  
ATOM   2792  N   SER A 363      -1.438 -20.984 -43.969  1.00 22.23           N  
ATOM   2793  CA  SER A 363      -2.447 -21.547 -44.875  1.00 22.23           C  
ATOM   2794  C   SER A 363      -2.350 -20.938 -46.250  1.00 22.23           C  
ATOM   2795  CB  SER A 363      -3.850 -21.328 -44.312  1.00 22.23           C  
ATOM   2796  O   SER A 363      -2.320 -19.719 -46.406  1.00 22.23           O  
ATOM   2797  OG  SER A 363      -4.016 -19.984 -43.906  1.00 22.23           O  
ATOM   2798  N   GLN A 364      -1.690 -21.547 -47.281  1.00 22.19           N  
ATOM   2799  CA  GLN A 364      -1.689 -21.266 -48.719  1.00 22.19           C  
ATOM   2800  C   GLN A 364      -3.102 -20.984 -49.219  1.00 22.19           C  
ATOM   2801  CB  GLN A 364      -1.072 -22.438 -49.500  1.00 22.19           C  
ATOM   2802  O   GLN A 364      -3.984 -21.844 -49.125  1.00 22.19           O  
ATOM   2803  CG  GLN A 364       0.451 -22.438 -49.469  1.00 22.19           C  
ATOM   2804  CD  GLN A 364       1.039 -23.484 -50.406  1.00 22.19           C  
ATOM   2805  NE2 GLN A 364       2.348 -23.422 -50.625  1.00 22.19           N  
ATOM   2806  OE1 GLN A 364       0.323 -24.344 -50.938  1.00 22.19           O  
ATOM   2807  N   LEU A 365      -3.646 -19.703 -49.156  1.00 21.64           N  
ATOM   2808  CA  LEU A 365      -4.863 -19.328 -49.875  1.00 21.64           C  
ATOM   2809  C   LEU A 365      -4.762 -19.672 -51.344  1.00 21.64           C  
ATOM   2810  CB  LEU A 365      -5.137 -17.828 -49.688  1.00 21.64           C  
ATOM   2811  O   LEU A 365      -3.822 -19.250 -52.031  1.00 21.64           O  
ATOM   2812  CG  LEU A 365      -5.895 -17.422 -48.438  1.00 21.64           C  
ATOM   2813  CD1 LEU A 365      -5.633 -15.953 -48.094  1.00 21.64           C  
ATOM   2814  CD2 LEU A 365      -7.387 -17.672 -48.594  1.00 21.64           C  
ATOM   2815  N   SER A 366      -5.258 -20.797 -51.875  1.00 21.03           N  
ATOM   2816  CA  SER A 366      -5.422 -21.250 -53.250  1.00 21.03           C  
ATOM   2817  C   SER A 366      -6.109 -20.188 -54.125  1.00 21.03           C  
ATOM   2818  CB  SER A 366      -6.223 -22.547 -53.312  1.00 21.03           C  
ATOM   2819  O   SER A 366      -6.961 -19.438 -53.625  1.00 21.03           O  
ATOM   2820  OG  SER A 366      -7.270 -22.531 -52.375  1.00 21.03           O  
ATOM   2821  N   PRO A 367      -5.586 -19.734 -55.312  1.00 22.00           N  
ATOM   2822  CA  PRO A 367      -6.129 -18.750 -56.250  1.00 22.00           C  
ATOM   2823  C   PRO A 367      -7.578 -19.047 -56.625  1.00 22.00           C  
ATOM   2824  CB  PRO A 367      -5.211 -18.891 -57.469  1.00 22.00           C  
ATOM   2825  O   PRO A 367      -7.988 -20.203 -56.688  1.00 22.00           O  
ATOM   2826  CG  PRO A 367      -4.383 -20.094 -57.188  1.00 22.00           C  
ATOM   2827  CD  PRO A 367      -4.734 -20.609 -55.844  1.00 22.00           C  
ATOM   2828  N   ASN A 368      -8.492 -18.125 -56.250  1.00 19.05           N  
ATOM   2829  CA  ASN A 368      -9.867 -18.297 -56.719  1.00 19.05           C  
ATOM   2830  C   ASN A 368      -9.930 -18.484 -58.250  1.00 19.05           C  
ATOM   2831  CB  ASN A 368     -10.734 -17.109 -56.281  1.00 19.05           C  
ATOM   2832  O   ASN A 368      -9.547 -17.594 -59.000  1.00 19.05           O  
ATOM   2833  CG  ASN A 368     -12.188 -17.500 -56.094  1.00 19.05           C  
ATOM   2834  ND2 ASN A 368     -12.969 -16.594 -55.500  1.00 19.05           N  
ATOM   2835  OD1 ASN A 368     -12.602 -18.609 -56.438  1.00 19.05           O  
ATOM   2836  N   PRO A 369      -9.984 -19.594 -58.875  1.00 19.36           N  
ATOM   2837  CA  PRO A 369     -10.070 -19.859 -60.312  1.00 19.36           C  
ATOM   2838  C   PRO A 369     -11.305 -19.219 -60.969  1.00 19.36           C  
ATOM   2839  CB  PRO A 369     -10.133 -21.375 -60.406  1.00 19.36           C  
ATOM   2840  O   PRO A 369     -11.516 -19.359 -62.188  1.00 19.36           O  
ATOM   2841  CG  PRO A 369     -10.312 -21.828 -59.000  1.00 19.36           C  
ATOM   2842  CD  PRO A 369     -10.289 -20.609 -58.094  1.00 19.36           C  
ATOM   2843  N   LEU A 370     -12.430 -18.812 -60.281  1.00 16.78           N  
ATOM   2844  CA  LEU A 370     -13.688 -18.828 -61.031  1.00 16.78           C  
ATOM   2845  C   LEU A 370     -13.672 -17.766 -62.125  1.00 16.78           C  
ATOM   2846  CB  LEU A 370     -14.875 -18.578 -60.094  1.00 16.78           C  
ATOM   2847  O   LEU A 370     -13.680 -16.578 -61.844  1.00 16.78           O  
ATOM   2848  CG  LEU A 370     -15.344 -19.766 -59.250  1.00 16.78           C  
ATOM   2849  CD1 LEU A 370     -16.156 -19.297 -58.062  1.00 16.78           C  
ATOM   2850  CD2 LEU A 370     -16.172 -20.719 -60.125  1.00 16.78           C  
ATOM   2851  N   ALA A 371     -12.875 -17.844 -63.312  1.00 20.09           N  
ATOM   2852  CA  ALA A 371     -12.828 -17.297 -64.688  1.00 20.09           C  
ATOM   2853  C   ALA A 371     -14.227 -17.203 -65.250  1.00 20.09           C  
ATOM   2854  CB  ALA A 371     -11.922 -18.141 -65.562  1.00 20.09           C  
ATOM   2855  O   ALA A 371     -14.516 -16.312 -66.062  1.00 20.09           O  
ATOM   2856  N   ALA A 372     -15.109 -18.172 -65.375  1.00 17.80           N  
ATOM   2857  CA  ALA A 372     -15.719 -18.453 -66.688  1.00 17.80           C  
ATOM   2858  C   ALA A 372     -16.891 -17.500 -66.938  1.00 17.80           C  
ATOM   2859  CB  ALA A 372     -16.188 -19.906 -66.750  1.00 17.80           C  
ATOM   2860  O   ALA A 372     -17.000 -16.953 -68.062  1.00 17.80           O  
ATOM   2861  N   GLY A 373     -18.141 -17.594 -66.375  1.00 16.23           N  
ATOM   2862  CA  GLY A 373     -19.312 -17.922 -67.188  1.00 16.23           C  
ATOM   2863  C   GLY A 373     -20.000 -16.719 -67.750  1.00 16.23           C  
ATOM   2864  O   GLY A 373     -20.250 -16.672 -68.938  1.00 16.23           O  
ATOM   2865  N   GLY A 374     -20.953 -15.953 -67.125  1.00 16.50           N  
ATOM   2866  CA  GLY A 374     -22.359 -16.016 -67.500  1.00 16.50           C  
ATOM   2867  C   GLY A 374     -22.766 -14.945 -68.500  1.00 16.50           C  
ATOM   2868  O   GLY A 374     -22.188 -13.852 -68.500  1.00 16.50           O  
ATOM   2869  N   GLY A 375     -23.703 -15.133 -69.500  1.00 19.22           N  
ATOM   2870  CA  GLY A 375     -24.375 -14.953 -70.750  1.00 19.22           C  
ATOM   2871  C   GLY A 375     -25.266 -13.719 -70.812  1.00 19.22           C  
ATOM   2872  O   GLY A 375     -25.172 -12.906 -71.750  1.00 19.22           O  
ATOM   2873  N   HIS A 376     -26.562 -13.586 -70.250  1.00 17.97           N  
ATOM   2874  CA  HIS A 376     -27.750 -13.539 -71.062  1.00 17.97           C  
ATOM   2875  C   HIS A 376     -28.188 -12.094 -71.312  1.00 17.97           C  
ATOM   2876  CB  HIS A 376     -28.906 -14.305 -70.375  1.00 17.97           C  
ATOM   2877  O   HIS A 376     -28.422 -11.719 -72.500  1.00 17.97           O  
ATOM   2878  CG  HIS A 376     -28.891 -15.773 -70.688  1.00 17.97           C  
ATOM   2879  CD2 HIS A 376     -29.828 -16.562 -71.250  1.00 17.97           C  
ATOM   2880  ND1 HIS A 376     -27.828 -16.578 -70.375  1.00 17.97           N  
ATOM   2881  CE1 HIS A 376     -28.094 -17.828 -70.750  1.00 17.97           C  
ATOM   2882  NE2 HIS A 376     -29.312 -17.844 -71.312  1.00 17.97           N  
ATOM   2883  N   ALA A 377     -29.125 -11.367 -70.562  1.00 17.50           N  
ATOM   2884  CA  ALA A 377     -30.516 -11.258 -71.000  1.00 17.50           C  
ATOM   2885  C   ALA A 377     -30.734  -9.969 -71.750  1.00 17.50           C  
ATOM   2886  CB  ALA A 377     -31.469 -11.328 -69.812  1.00 17.50           C  
ATOM   2887  O   ALA A 377     -29.969  -9.016 -71.625  1.00 17.50           O  
ATOM   2888  N   ARG A 378     -32.156  -9.391 -71.938  1.00 18.56           N  
ATOM   2889  CA  ARG A 378     -33.219  -9.180 -72.938  1.00 18.56           C  
ATOM   2890  C   ARG A 378     -33.469  -7.695 -73.188  1.00 18.56           C  
ATOM   2891  CB  ARG A 378     -34.500  -9.883 -72.500  1.00 18.56           C  
ATOM   2892  O   ARG A 378     -33.500  -7.227 -74.312  1.00 18.56           O  
ATOM   2893  CG  ARG A 378     -34.594 -11.328 -72.938  1.00 18.56           C  
ATOM   2894  CD  ARG A 378     -35.938 -11.945 -72.562  1.00 18.56           C  
ATOM   2895  NE  ARG A 378     -36.000 -13.359 -72.938  1.00 18.56           N  
ATOM   2896  NH1 ARG A 378     -38.281 -13.539 -72.688  1.00 18.56           N  
ATOM   2897  NH2 ARG A 378     -37.062 -15.352 -73.375  1.00 18.56           N  
ATOM   2898  CZ  ARG A 378     -37.125 -14.078 -73.000  1.00 18.56           C  
ATOM   2899  N   SER A 379     -34.344  -6.879 -72.375  1.00 17.88           N  
ATOM   2900  CA  SER A 379     -35.688  -6.531 -72.875  1.00 17.88           C  
ATOM   2901  C   SER A 379     -35.656  -5.156 -73.500  1.00 17.88           C  
ATOM   2902  CB  SER A 379     -36.719  -6.555 -71.750  1.00 17.88           C  
ATOM   2903  O   SER A 379     -34.750  -4.355 -73.312  1.00 17.88           O  
ATOM   2904  OG  SER A 379     -36.625  -5.367 -70.938  1.00 17.88           O  
ATOM   2905  N   SER A 380     -37.031  -4.355 -73.750  1.00 19.77           N  
ATOM   2906  CA  SER A 380     -37.906  -3.900 -74.812  1.00 19.77           C  
ATOM   2907  C   SER A 380     -37.969  -2.377 -74.875  1.00 19.77           C  
ATOM   2908  CB  SER A 380     -39.312  -4.457 -74.625  1.00 19.77           C  
ATOM   2909  O   SER A 380     -37.781  -1.789 -75.938  1.00 19.77           O  
ATOM   2910  OG  SER A 380     -39.781  -4.219 -73.312  1.00 19.77           O  
ATOM   2911  N   ASN A 381     -38.719  -1.531 -74.000  1.00 19.95           N  
ATOM   2912  CA  ASN A 381     -39.938  -0.870 -74.438  1.00 19.95           C  
ATOM   2913  C   ASN A 381     -39.656   0.535 -75.000  1.00 19.95           C  
ATOM   2914  CB  ASN A 381     -40.969  -0.817 -73.312  1.00 19.95           C  
ATOM   2915  O   ASN A 381     -38.688   1.173 -74.562  1.00 19.95           O  
ATOM   2916  CG  ASN A 381     -41.906  -2.020 -73.312  1.00 19.95           C  
ATOM   2917  ND2 ASN A 381     -42.625  -2.211 -72.250  1.00 19.95           N  
ATOM   2918  OD1 ASN A 381     -41.969  -2.770 -74.312  1.00 19.95           O  
ATOM   2919  N   PRO A 382     -40.812   1.404 -75.438  1.00 23.14           N  
ATOM   2920  CA  PRO A 382     -41.188   2.236 -76.562  1.00 23.14           C  
ATOM   2921  C   PRO A 382     -41.031   3.730 -76.312  1.00 23.14           C  
ATOM   2922  CB  PRO A 382     -42.656   1.875 -76.812  1.00 23.14           C  
ATOM   2923  O   PRO A 382     -40.438   4.453 -77.125  1.00 23.14           O  
ATOM   2924  CG  PRO A 382     -43.094   1.222 -75.562  1.00 23.14           C  
ATOM   2925  CD  PRO A 382     -41.906   0.997 -74.688  1.00 23.14           C  
ATOM   2926  N   ILE A 383     -41.781   4.387 -75.250  1.00 21.67           N  
ATOM   2927  CA  ILE A 383     -42.969   5.176 -75.625  1.00 21.67           C  
ATOM   2928  C   ILE A 383     -42.531   6.625 -75.875  1.00 21.67           C  
ATOM   2929  CB  ILE A 383     -44.062   5.109 -74.562  1.00 21.67           C  
ATOM   2930  O   ILE A 383     -41.500   7.070 -75.375  1.00 21.67           O  
ATOM   2931  CG1 ILE A 383     -44.562   3.668 -74.375  1.00 21.67           C  
ATOM   2932  CG2 ILE A 383     -45.219   6.055 -74.875  1.00 21.67           C  
ATOM   2933  CD1 ILE A 383     -45.531   3.479 -73.250  1.00 21.67           C  
ATOM   2934  N   SER A 384     -43.438   7.695 -75.375  1.00 22.50           N  
ATOM   2935  CA  SER A 384     -44.344   8.633 -76.000  1.00 22.50           C  
ATOM   2936  C   SER A 384     -43.750  10.031 -76.062  1.00 22.50           C  
ATOM   2937  CB  SER A 384     -45.688   8.680 -75.250  1.00 22.50           C  
ATOM   2938  O   SER A 384     -42.781  10.328 -75.375  1.00 22.50           O  
ATOM   2939  OG  SER A 384     -46.344   7.422 -75.312  1.00 22.50           O  
ATOM   2940  N   PRO A 385     -44.688  11.195 -75.812  1.00 24.16           N  
ATOM   2941  CA  PRO A 385     -45.250  12.281 -76.625  1.00 24.16           C  
ATOM   2942  C   PRO A 385     -44.594  13.633 -76.312  1.00 24.16           C  
ATOM   2943  CB  PRO A 385     -46.719  12.289 -76.188  1.00 24.16           C  
ATOM   2944  O   PRO A 385     -44.031  14.242 -77.250  1.00 24.16           O  
ATOM   2945  CG  PRO A 385     -46.750  11.602 -74.875  1.00 24.16           C  
ATOM   2946  CD  PRO A 385     -45.438  10.922 -74.625  1.00 24.16           C  
ATOM   2947  N   LEU A 386     -45.250  14.523 -75.375  1.00 22.95           N  
ATOM   2948  CA  LEU A 386     -46.031  15.719 -75.625  1.00 22.95           C  
ATOM   2949  C   LEU A 386     -45.188  16.984 -75.500  1.00 22.95           C  
ATOM   2950  CB  LEU A 386     -47.281  15.797 -74.750  1.00 22.95           C  
ATOM   2951  O   LEU A 386     -44.094  16.922 -74.938  1.00 22.95           O  
ATOM   2952  CG  LEU A 386     -48.531  15.109 -75.250  1.00 22.95           C  
ATOM   2953  CD1 LEU A 386     -49.469  14.766 -74.062  1.00 22.95           C  
ATOM   2954  CD2 LEU A 386     -49.250  16.000 -76.250  1.00 22.95           C  
ATOM   2955  N   PRO A 387     -45.688  18.000 -74.562  1.00 26.66           N  
ATOM   2956  CA  PRO A 387     -46.250  19.312 -74.875  1.00 26.66           C  
ATOM   2957  C   PRO A 387     -45.219  20.438 -74.875  1.00 26.66           C  
ATOM   2958  CB  PRO A 387     -47.312  19.531 -73.812  1.00 26.66           C  
ATOM   2959  O   PRO A 387     -44.125  20.250 -74.375  1.00 26.66           O  
ATOM   2960  CG  PRO A 387     -47.000  18.547 -72.750  1.00 26.66           C  
ATOM   2961  CD  PRO A 387     -45.938  17.625 -73.250  1.00 26.66           C  
ATOM   2962  N   SER A 388     -45.875  21.953 -74.250  1.00 24.58           N  
ATOM   2963  CA  SER A 388     -45.812  23.406 -74.375  1.00 24.58           C  
ATOM   2964  C   SER A 388     -44.688  24.000 -73.562  1.00 24.58           C  
ATOM   2965  CB  SER A 388     -47.156  24.031 -73.938  1.00 24.58           C  
ATOM   2966  O   SER A 388     -44.406  23.547 -72.438  1.00 24.58           O  
ATOM   2967  OG  SER A 388     -48.250  23.312 -74.500  1.00 24.58           O  
TER    2968      SER A 388                                                      
ATOM   2969  N   MET B   1      -4.672 -17.188 -17.641  1.00 66.38           N  
ATOM   2970  CA  MET B   1      -4.473 -18.609 -17.906  1.00 66.38           C  
ATOM   2971  C   MET B   1      -2.994 -18.922 -18.125  1.00 66.38           C  
ATOM   2972  CB  MET B   1      -5.285 -19.062 -19.125  1.00 66.38           C  
ATOM   2973  O   MET B   1      -2.240 -18.078 -18.594  1.00 66.38           O  
ATOM   2974  CG  MET B   1      -5.797 -20.484 -19.031  1.00 66.38           C  
ATOM   2975  SD  MET B   1      -6.879 -20.938 -20.438  1.00 66.38           S  
ATOM   2976  CE  MET B   1      -8.328 -21.562 -19.531  1.00 66.38           C  
ATOM   2977  N   SER B   2      -2.551 -19.953 -17.484  1.00 77.69           N  
ATOM   2978  CA  SER B   2      -1.168 -20.406 -17.516  1.00 77.69           C  
ATOM   2979  C   SER B   2      -0.709 -20.656 -18.953  1.00 77.69           C  
ATOM   2980  CB  SER B   2      -1.008 -21.688 -16.703  1.00 77.69           C  
ATOM   2981  O   SER B   2      -1.465 -21.188 -19.766  1.00 77.69           O  
ATOM   2982  OG  SER B   2       0.195 -22.359 -17.031  1.00 77.69           O  
ATOM   2983  N   ALA B   3       0.431 -20.109 -19.328  1.00 75.94           N  
ATOM   2984  CA  ALA B   3       1.024 -20.328 -20.641  1.00 75.94           C  
ATOM   2985  C   ALA B   3       1.265 -21.812 -20.891  1.00 75.94           C  
ATOM   2986  CB  ALA B   3       2.332 -19.547 -20.766  1.00 75.94           C  
ATOM   2987  O   ALA B   3       1.063 -22.297 -22.000  1.00 75.94           O  
ATOM   2988  N   TYR B   4       1.558 -22.484 -19.922  1.00 82.94           N  
ATOM   2989  CA  TYR B   4       1.798 -23.922 -20.047  1.00 82.94           C  
ATOM   2990  C   TYR B   4       0.515 -24.656 -20.391  1.00 82.94           C  
ATOM   2991  CB  TYR B   4       2.377 -24.469 -18.734  1.00 82.94           C  
ATOM   2992  O   TYR B   4       0.524 -25.562 -21.234  1.00 82.94           O  
ATOM   2993  CG  TYR B   4       2.678 -25.953 -18.781  1.00 82.94           C  
ATOM   2994  CD1 TYR B   4       1.928 -26.859 -18.047  1.00 82.94           C  
ATOM   2995  CD2 TYR B   4       3.715 -26.438 -19.578  1.00 82.94           C  
ATOM   2996  CE1 TYR B   4       2.203 -28.219 -18.078  1.00 82.94           C  
ATOM   2997  CE2 TYR B   4       3.998 -27.797 -19.625  1.00 82.94           C  
ATOM   2998  OH  TYR B   4       3.516 -30.031 -18.922  1.00 82.94           O  
ATOM   2999  CZ  TYR B   4       3.238 -28.688 -18.875  1.00 82.94           C  
ATOM   3000  N   VAL B   5      -0.562 -24.234 -19.797  1.00 85.31           N  
ATOM   3001  CA  VAL B   5      -1.842 -24.891 -20.078  1.00 85.31           C  
ATOM   3002  C   VAL B   5      -2.273 -24.594 -21.516  1.00 85.31           C  
ATOM   3003  CB  VAL B   5      -2.934 -24.422 -19.078  1.00 85.31           C  
ATOM   3004  O   VAL B   5      -2.795 -25.484 -22.188  1.00 85.31           O  
ATOM   3005  CG1 VAL B   5      -4.312 -24.891 -19.547  1.00 85.31           C  
ATOM   3006  CG2 VAL B   5      -2.635 -24.922 -17.672  1.00 85.31           C  
ATOM   3007  N   LEU B   6      -1.935 -23.484 -21.969  1.00 84.50           N  
ATOM   3008  CA  LEU B   6      -2.363 -23.094 -23.312  1.00 84.50           C  
ATOM   3009  C   LEU B   6      -1.493 -23.734 -24.375  1.00 84.50           C  
ATOM   3010  CB  LEU B   6      -2.312 -21.562 -23.453  1.00 84.50           C  
ATOM   3011  O   LEU B   6      -1.972 -24.047 -25.469  1.00 84.50           O  
ATOM   3012  CG  LEU B   6      -3.391 -20.781 -22.703  1.00 84.50           C  
ATOM   3013  CD1 LEU B   6      -3.094 -19.281 -22.781  1.00 84.50           C  
ATOM   3014  CD2 LEU B   6      -4.770 -21.078 -23.281  1.00 84.50           C  
ATOM   3015  N   SER B   7      -0.289 -24.047 -24.062  1.00 85.50           N  
ATOM   3016  CA  SER B   7       0.651 -24.500 -25.078  1.00 85.50           C  
ATOM   3017  C   SER B   7       0.835 -26.016 -25.031  1.00 85.50           C  
ATOM   3018  CB  SER B   7       2.004 -23.812 -24.922  1.00 85.50           C  
ATOM   3019  O   SER B   7       1.408 -26.609 -25.953  1.00 85.50           O  
ATOM   3020  OG  SER B   7       2.604 -24.172 -23.688  1.00 85.50           O  
ATOM   3021  N   THR B   8       0.434 -26.641 -24.000  1.00 88.94           N  
ATOM   3022  CA  THR B   8       0.686 -28.062 -23.812  1.00 88.94           C  
ATOM   3023  C   THR B   8      -0.624 -28.844 -23.797  1.00 88.94           C  
ATOM   3024  CB  THR B   8       1.472 -28.328 -22.516  1.00 88.94           C  
ATOM   3025  O   THR B   8      -1.507 -28.562 -22.984  1.00 88.94           O  
ATOM   3026  CG2 THR B   8       1.917 -29.781 -22.438  1.00 88.94           C  
ATOM   3027  OG1 THR B   8       2.629 -27.484 -22.484  1.00 88.94           O  
ATOM   3028  N   PRO B   9      -0.789 -29.781 -24.703  1.00 92.31           N  
ATOM   3029  CA  PRO B   9      -1.995 -30.609 -24.703  1.00 92.31           C  
ATOM   3030  C   PRO B   9      -2.215 -31.328 -23.375  1.00 92.31           C  
ATOM   3031  CB  PRO B   9      -1.736 -31.609 -25.828  1.00 92.31           C  
ATOM   3032  O   PRO B   9      -1.261 -31.547 -22.625  1.00 92.31           O  
ATOM   3033  CG  PRO B   9      -0.655 -31.000 -26.656  1.00 92.31           C  
ATOM   3034  CD  PRO B   9       0.118 -30.047 -25.781  1.00 92.31           C  
ATOM   3035  N   LEU B  10      -3.434 -31.672 -23.156  1.00 93.69           N  
ATOM   3036  CA  LEU B  10      -3.834 -32.281 -21.891  1.00 93.69           C  
ATOM   3037  C   LEU B  10      -3.061 -33.562 -21.625  1.00 93.69           C  
ATOM   3038  CB  LEU B  10      -5.336 -32.562 -21.875  1.00 93.69           C  
ATOM   3039  O   LEU B  10      -2.613 -33.812 -20.500  1.00 93.69           O  
ATOM   3040  CG  LEU B  10      -5.883 -33.312 -20.656  1.00 93.69           C  
ATOM   3041  CD1 LEU B  10      -5.602 -32.500 -19.391  1.00 93.69           C  
ATOM   3042  CD2 LEU B  10      -7.375 -33.562 -20.812  1.00 93.69           C  
ATOM   3043  N   GLU B  11      -2.850 -34.344 -22.594  1.00 93.94           N  
ATOM   3044  CA  GLU B  11      -2.156 -35.625 -22.422  1.00 93.94           C  
ATOM   3045  C   GLU B  11      -0.733 -35.438 -21.922  1.00 93.94           C  
ATOM   3046  CB  GLU B  11      -2.135 -36.406 -23.750  1.00 93.94           C  
ATOM   3047  O   GLU B  11      -0.275 -36.156 -21.031  1.00 93.94           O  
ATOM   3048  CG  GLU B  11      -3.498 -36.938 -24.172  1.00 93.94           C  
ATOM   3049  CD  GLU B  11      -3.482 -37.594 -25.547  1.00 93.94           C  
ATOM   3050  OE1 GLU B  11      -4.555 -38.031 -26.016  1.00 93.94           O  
ATOM   3051  OE2 GLU B  11      -2.391 -37.656 -26.156  1.00 93.94           O  
ATOM   3052  N   ALA B  12      -0.097 -34.438 -22.484  1.00 92.56           N  
ATOM   3053  CA  ALA B  12       1.269 -34.125 -22.078  1.00 92.56           C  
ATOM   3054  C   ALA B  12       1.300 -33.594 -20.656  1.00 92.56           C  
ATOM   3055  CB  ALA B  12       1.898 -33.125 -23.031  1.00 92.56           C  
ATOM   3056  O   ALA B  12       2.219 -33.906 -19.891  1.00 92.56           O  
ATOM   3057  N   ARG B  13       0.335 -32.844 -20.312  1.00 92.62           N  
ATOM   3058  CA  ARG B  13       0.266 -32.281 -18.953  1.00 92.62           C  
ATOM   3059  C   ARG B  13       0.018 -33.375 -17.922  1.00 92.62           C  
ATOM   3060  CB  ARG B  13      -0.832 -31.219 -18.875  1.00 92.62           C  
ATOM   3061  O   ARG B  13       0.623 -33.375 -16.859  1.00 92.62           O  
ATOM   3062  CG  ARG B  13      -0.543 -29.969 -19.672  1.00 92.62           C  
ATOM   3063  CD  ARG B  13      -1.530 -28.844 -19.359  1.00 92.62           C  
ATOM   3064  NE  ARG B  13      -2.906 -29.328 -19.344  1.00 92.62           N  
ATOM   3065  NH1 ARG B  13      -3.867 -27.234 -19.203  1.00 92.62           N  
ATOM   3066  NH2 ARG B  13      -5.191 -29.109 -19.266  1.00 92.62           N  
ATOM   3067  CZ  ARG B  13      -3.984 -28.562 -19.266  1.00 92.62           C  
ATOM   3068  N   VAL B  14      -0.823 -34.312 -18.281  1.00 93.56           N  
ATOM   3069  CA  VAL B  14      -1.118 -35.438 -17.391  1.00 93.56           C  
ATOM   3070  C   VAL B  14       0.131 -36.281 -17.203  1.00 93.56           C  
ATOM   3071  CB  VAL B  14      -2.281 -36.312 -17.922  1.00 93.56           C  
ATOM   3072  O   VAL B  14       0.420 -36.750 -16.094  1.00 93.56           O  
ATOM   3073  CG1 VAL B  14      -2.418 -37.594 -17.109  1.00 93.56           C  
ATOM   3074  CG2 VAL B  14      -3.588 -35.500 -17.906  1.00 93.56           C  
ATOM   3075  N   ALA B  15       0.796 -36.469 -18.266  1.00 93.12           N  
ATOM   3076  CA  ALA B  15       2.041 -37.219 -18.203  1.00 93.12           C  
ATOM   3077  C   ALA B  15       3.057 -36.531 -17.297  1.00 93.12           C  
ATOM   3078  CB  ALA B  15       2.625 -37.406 -19.594  1.00 93.12           C  
ATOM   3079  O   ALA B  15       3.740 -37.188 -16.500  1.00 93.12           O  
ATOM   3080  N   LYS B  16       3.178 -35.250 -17.438  1.00 90.12           N  
ATOM   3081  CA  LYS B  16       4.090 -34.469 -16.594  1.00 90.12           C  
ATOM   3082  C   LYS B  16       3.699 -34.562 -15.125  1.00 90.12           C  
ATOM   3083  CB  LYS B  16       4.109 -33.000 -17.031  1.00 90.12           C  
ATOM   3084  O   LYS B  16       4.562 -34.719 -14.258  1.00 90.12           O  
ATOM   3085  CG  LYS B  16       5.113 -32.156 -16.266  1.00 90.12           C  
ATOM   3086  CD  LYS B  16       6.543 -32.594 -16.547  1.00 90.12           C  
ATOM   3087  CE  LYS B  16       7.555 -31.656 -15.883  1.00 90.12           C  
ATOM   3088  NZ  LYS B  16       8.961 -32.031 -16.234  1.00 90.12           N  
ATOM   3089  N   CYS B  17       2.422 -34.531 -14.875  1.00 92.06           N  
ATOM   3090  CA  CYS B  17       1.924 -34.656 -13.516  1.00 92.06           C  
ATOM   3091  C   CYS B  17       2.311 -36.000 -12.930  1.00 92.06           C  
ATOM   3092  CB  CYS B  17       0.405 -34.500 -13.477  1.00 92.06           C  
ATOM   3093  O   CYS B  17       2.738 -36.094 -11.773  1.00 92.06           O  
ATOM   3094  SG  CYS B  17      -0.301 -34.594 -11.820  1.00 92.06           S  
ATOM   3095  N   ALA B  18       2.168 -37.000 -13.711  1.00 91.69           N  
ATOM   3096  CA  ALA B  18       2.504 -38.375 -13.273  1.00 91.69           C  
ATOM   3097  C   ALA B  18       3.986 -38.469 -12.938  1.00 91.69           C  
ATOM   3098  CB  ALA B  18       2.125 -39.375 -14.344  1.00 91.69           C  
ATOM   3099  O   ALA B  18       4.363 -39.188 -11.992  1.00 91.69           O  
ATOM   3100  N   SER B  19       4.766 -37.750 -13.688  1.00 90.94           N  
ATOM   3101  CA  SER B  19       6.211 -37.781 -13.477  1.00 90.94           C  
ATOM   3102  C   SER B  19       6.602 -37.062 -12.188  1.00 90.94           C  
ATOM   3103  CB  SER B  19       6.949 -37.156 -14.664  1.00 90.94           C  
ATOM   3104  O   SER B  19       7.672 -37.312 -11.633  1.00 90.94           O  
ATOM   3105  OG  SER B  19       6.863 -35.750 -14.625  1.00 90.94           O  
ATOM   3106  N   LEU B  20       5.754 -36.188 -11.680  1.00 88.25           N  
ATOM   3107  CA  LEU B  20       6.043 -35.406 -10.484  1.00 88.25           C  
ATOM   3108  C   LEU B  20       5.395 -36.031  -9.258  1.00 88.25           C  
ATOM   3109  CB  LEU B  20       5.547 -33.969 -10.664  1.00 88.25           C  
ATOM   3110  O   LEU B  20       5.621 -35.562  -8.133  1.00 88.25           O  
ATOM   3111  CG  LEU B  20       6.270 -33.125 -11.711  1.00 88.25           C  
ATOM   3112  CD1 LEU B  20       5.543 -31.797 -11.922  1.00 88.25           C  
ATOM   3113  CD2 LEU B  20       7.719 -32.875 -11.305  1.00 88.25           C  
ATOM   3114  N   ARG B  21       4.645 -37.000  -9.516  1.00 83.50           N  
ATOM   3115  CA  ARG B  21       3.875 -37.594  -8.422  1.00 83.50           C  
ATOM   3116  C   ARG B  21       4.793 -38.250  -7.387  1.00 83.50           C  
ATOM   3117  CB  ARG B  21       2.896 -38.656  -8.961  1.00 83.50           C  
ATOM   3118  O   ARG B  21       5.730 -38.969  -7.734  1.00 83.50           O  
ATOM   3119  CG  ARG B  21       1.535 -38.094  -9.336  1.00 83.50           C  
ATOM   3120  CD  ARG B  21       0.560 -39.188  -9.742  1.00 83.50           C  
ATOM   3121  NE  ARG B  21      -0.576 -38.656 -10.484  1.00 83.50           N  
ATOM   3122  NH1 ARG B  21      -0.988 -40.594 -11.664  1.00 83.50           N  
ATOM   3123  NH2 ARG B  21      -2.299 -38.750 -12.000  1.00 83.50           N  
ATOM   3124  CZ  ARG B  21      -1.285 -39.344 -11.383  1.00 83.50           C  
ATOM   3125  N   ALA B  22       4.691 -37.812  -6.219  1.00 85.06           N  
ATOM   3126  CA  ALA B  22       5.418 -38.344  -5.066  1.00 85.06           C  
ATOM   3127  C   ALA B  22       4.535 -38.344  -3.820  1.00 85.06           C  
ATOM   3128  CB  ALA B  22       6.684 -37.531  -4.816  1.00 85.06           C  
ATOM   3129  O   ALA B  22       3.549 -37.625  -3.748  1.00 85.06           O  
ATOM   3130  N   ALA B  23       4.852 -39.250  -2.924  1.00 85.56           N  
ATOM   3131  CA  ALA B  23       4.082 -39.344  -1.688  1.00 85.56           C  
ATOM   3132  C   ALA B  23       4.145 -38.031  -0.894  1.00 85.56           C  
ATOM   3133  CB  ALA B  23       4.582 -40.500  -0.839  1.00 85.56           C  
ATOM   3134  O   ALA B  23       5.223 -37.469  -0.714  1.00 85.56           O  
ATOM   3135  N   ASN B  24       2.998 -37.594  -0.478  1.00 90.81           N  
ATOM   3136  CA  ASN B  24       2.822 -36.406   0.360  1.00 90.81           C  
ATOM   3137  C   ASN B  24       3.395 -35.156  -0.306  1.00 90.81           C  
ATOM   3138  CB  ASN B  24       3.469 -36.625   1.731  1.00 90.81           C  
ATOM   3139  O   ASN B  24       3.953 -34.281   0.368  1.00 90.81           O  
ATOM   3140  CG  ASN B  24       2.877 -35.719   2.801  1.00 90.81           C  
ATOM   3141  ND2 ASN B  24       3.633 -35.500   3.869  1.00 90.81           N  
ATOM   3142  OD1 ASN B  24       1.750 -35.250   2.668  1.00 90.81           O  
ATOM   3143  N   ALA B  25       3.432 -35.250  -1.658  1.00 92.31           N  
ATOM   3144  CA  ALA B  25       3.957 -34.094  -2.404  1.00 92.31           C  
ATOM   3145  C   ALA B  25       2.895 -33.531  -3.330  1.00 92.31           C  
ATOM   3146  CB  ALA B  25       5.188 -34.531  -3.209  1.00 92.31           C  
ATOM   3147  O   ALA B  25       1.923 -34.188  -3.678  1.00 92.31           O  
ATOM   3148  N   VAL B  26       3.045 -32.281  -3.688  1.00 94.00           N  
ATOM   3149  CA  VAL B  26       2.148 -31.547  -4.578  1.00 94.00           C  
ATOM   3150  C   VAL B  26       2.873 -31.219  -5.879  1.00 94.00           C  
ATOM   3151  CB  VAL B  26       1.620 -30.266  -3.914  1.00 94.00           C  
ATOM   3152  O   VAL B  26       3.953 -30.625  -5.859  1.00 94.00           O  
ATOM   3153  CG1 VAL B  26       0.737 -29.469  -4.883  1.00 94.00           C  
ATOM   3154  CG2 VAL B  26       0.852 -30.594  -2.637  1.00 94.00           C  
ATOM   3155  N   PRO B  27       2.408 -31.719  -7.039  1.00 94.19           N  
ATOM   3156  CA  PRO B  27       2.955 -31.266  -8.320  1.00 94.19           C  
ATOM   3157  C   PRO B  27       2.621 -29.812  -8.617  1.00 94.19           C  
ATOM   3158  CB  PRO B  27       2.289 -32.188  -9.336  1.00 94.19           C  
ATOM   3159  O   PRO B  27       1.449 -29.453  -8.773  1.00 94.19           O  
ATOM   3160  CG  PRO B  27       0.983 -32.562  -8.719  1.00 94.19           C  
ATOM   3161  CD  PRO B  27       1.140 -32.531  -7.223  1.00 94.19           C  
ATOM   3162  N   VAL B  28       3.641 -29.031  -8.734  1.00 93.88           N  
ATOM   3163  CA  VAL B  28       3.443 -27.578  -8.852  1.00 93.88           C  
ATOM   3164  C   VAL B  28       4.098 -27.078 -10.133  1.00 93.88           C  
ATOM   3165  CB  VAL B  28       4.012 -26.828  -7.621  1.00 93.88           C  
ATOM   3166  O   VAL B  28       5.211 -27.484 -10.469  1.00 93.88           O  
ATOM   3167  CG1 VAL B  28       3.783 -25.328  -7.758  1.00 93.88           C  
ATOM   3168  CG2 VAL B  28       3.379 -27.359  -6.336  1.00 93.88           C  
ATOM   3169  N   VAL B  29       3.400 -26.250 -10.859  1.00 92.62           N  
ATOM   3170  CA  VAL B  29       3.924 -25.500 -11.984  1.00 92.62           C  
ATOM   3171  C   VAL B  29       4.055 -24.031 -11.602  1.00 92.62           C  
ATOM   3172  CB  VAL B  29       3.023 -25.641 -13.234  1.00 92.62           C  
ATOM   3173  O   VAL B  29       3.076 -23.391 -11.203  1.00 92.62           O  
ATOM   3174  CG1 VAL B  29       3.635 -24.922 -14.430  1.00 92.62           C  
ATOM   3175  CG2 VAL B  29       2.801 -27.125 -13.562  1.00 92.62           C  
ATOM   3176  N   VAL B  30       5.246 -23.547 -11.695  1.00 92.00           N  
ATOM   3177  CA  VAL B  30       5.492 -22.156 -11.352  1.00 92.00           C  
ATOM   3178  C   VAL B  30       5.859 -21.375 -12.609  1.00 92.00           C  
ATOM   3179  CB  VAL B  30       6.605 -22.016 -10.289  1.00 92.00           C  
ATOM   3180  O   VAL B  30       6.805 -21.719 -13.312  1.00 92.00           O  
ATOM   3181  CG1 VAL B  30       6.777 -20.562  -9.867  1.00 92.00           C  
ATOM   3182  CG2 VAL B  30       6.301 -22.891  -9.078  1.00 92.00           C  
ATOM   3183  N   GLU B  31       5.078 -20.281 -12.828  1.00 90.56           N  
ATOM   3184  CA  GLU B  31       5.301 -19.453 -14.008  1.00 90.56           C  
ATOM   3185  C   GLU B  31       5.316 -17.984 -13.656  1.00 90.56           C  
ATOM   3186  CB  GLU B  31       4.227 -19.734 -15.062  1.00 90.56           C  
ATOM   3187  O   GLU B  31       4.707 -17.562 -12.664  1.00 90.56           O  
ATOM   3188  CG  GLU B  31       4.191 -21.172 -15.547  1.00 90.56           C  
ATOM   3189  CD  GLU B  31       3.072 -21.453 -16.547  1.00 90.56           C  
ATOM   3190  OE1 GLU B  31       3.213 -22.375 -17.375  1.00 90.56           O  
ATOM   3191  OE2 GLU B  31       2.047 -20.734 -16.484  1.00 90.56           O  
ATOM   3192  N   GLU B  32       6.055 -17.266 -14.461  1.00 88.25           N  
ATOM   3193  CA  GLU B  32       6.000 -15.812 -14.320  1.00 88.25           C  
ATOM   3194  C   GLU B  32       4.676 -15.258 -14.836  1.00 88.25           C  
ATOM   3195  CB  GLU B  32       7.168 -15.156 -15.055  1.00 88.25           C  
ATOM   3196  O   GLU B  32       4.215 -15.633 -15.914  1.00 88.25           O  
ATOM   3197  CG  GLU B  32       7.309 -13.664 -14.781  1.00 88.25           C  
ATOM   3198  CD  GLU B  32       8.531 -13.047 -15.438  1.00 88.25           C  
ATOM   3199  OE1 GLU B  32       8.820 -11.852 -15.188  1.00 88.25           O  
ATOM   3200  OE2 GLU B  32       9.219 -13.758 -16.203  1.00 88.25           O  
ATOM   3201  N   ALA B  33       4.215 -14.328 -13.938  1.00 84.75           N  
ATOM   3202  CA  ALA B  33       2.961 -13.703 -14.336  1.00 84.75           C  
ATOM   3203  C   ALA B  33       3.145 -12.875 -15.609  1.00 84.75           C  
ATOM   3204  CB  ALA B  33       2.416 -12.828 -13.211  1.00 84.75           C  
ATOM   3205  O   ALA B  33       4.121 -12.133 -15.734  1.00 84.75           O  
ATOM   3206  N   GLN B  34       2.438 -12.977 -16.688  1.00 70.44           N  
ATOM   3207  CA  GLN B  34       2.359 -12.227 -17.938  1.00 70.44           C  
ATOM   3208  C   GLN B  34       3.570 -12.508 -18.828  1.00 70.44           C  
ATOM   3209  CB  GLN B  34       2.244 -10.727 -17.656  1.00 70.44           C  
ATOM   3210  O   GLN B  34       3.836 -11.758 -19.766  1.00 70.44           O  
ATOM   3211  CG  GLN B  34       1.013 -10.352 -16.844  1.00 70.44           C  
ATOM   3212  CD  GLN B  34      -0.276 -10.492 -17.641  1.00 70.44           C  
ATOM   3213  NE2 GLN B  34      -1.345 -10.891 -16.969  1.00 70.44           N  
ATOM   3214  OE1 GLN B  34      -0.311 -10.234 -18.844  1.00 70.44           O  
ATOM   3215  N   ALA B  35       4.527 -13.281 -18.359  1.00 65.50           N  
ATOM   3216  CA  ALA B  35       5.664 -13.555 -19.234  1.00 65.50           C  
ATOM   3217  C   ALA B  35       5.227 -14.336 -20.484  1.00 65.50           C  
ATOM   3218  CB  ALA B  35       6.750 -14.320 -18.484  1.00 65.50           C  
ATOM   3219  O   ALA B  35       4.465 -15.297 -20.375  1.00 65.50           O  
ATOM   3220  N   ARG B  36       5.266 -13.406 -21.578  1.00 54.81           N  
ATOM   3221  CA  ARG B  36       5.117 -14.078 -22.875  1.00 54.81           C  
ATOM   3222  C   ARG B  36       6.312 -14.984 -23.156  1.00 54.81           C  
ATOM   3223  CB  ARG B  36       4.957 -13.055 -24.000  1.00 54.81           C  
ATOM   3224  O   ARG B  36       7.438 -14.508 -23.297  1.00 54.81           O  
ATOM   3225  CG  ARG B  36       3.566 -12.438 -24.078  1.00 54.81           C  
ATOM   3226  CD  ARG B  36       3.432 -11.500 -25.266  1.00 54.81           C  
ATOM   3227  NE  ARG B  36       2.154 -10.797 -25.250  1.00 54.81           N  
ATOM   3228  NH1 ARG B  36       2.268 -10.125 -27.469  1.00 54.81           N  
ATOM   3229  NH2 ARG B  36       0.459  -9.547 -26.172  1.00 54.81           N  
ATOM   3230  CZ  ARG B  36       1.630 -10.156 -26.297  1.00 54.81           C  
ATOM   3231  N   GLY B  37       6.164 -16.219 -23.094  1.00 56.78           N  
ATOM   3232  CA  GLY B  37       7.195 -17.172 -23.453  1.00 56.78           C  
ATOM   3233  C   GLY B  37       8.031 -17.625 -22.281  1.00 56.78           C  
ATOM   3234  O   GLY B  37       9.164 -18.094 -22.453  1.00 56.78           O  
ATOM   3235  N   GLY B  38       7.523 -17.172 -21.094  1.00 60.12           N  
ATOM   3236  CA  GLY B  38       8.391 -17.500 -19.969  1.00 60.12           C  
ATOM   3237  C   GLY B  38       8.453 -18.984 -19.672  1.00 60.12           C  
ATOM   3238  O   GLY B  38       7.695 -19.766 -20.250  1.00 60.12           O  
ATOM   3239  N   LYS B  39       9.484 -19.312 -18.938  1.00 73.81           N  
ATOM   3240  CA  LYS B  39       9.836 -20.656 -18.500  1.00 73.81           C  
ATOM   3241  C   LYS B  39       8.953 -21.109 -17.328  1.00 73.81           C  
ATOM   3242  CB  LYS B  39      11.312 -20.734 -18.094  1.00 73.81           C  
ATOM   3243  O   LYS B  39       8.656 -20.328 -16.438  1.00 73.81           O  
ATOM   3244  CG  LYS B  39      12.281 -20.547 -19.250  1.00 73.81           C  
ATOM   3245  CD  LYS B  39      13.727 -20.688 -18.797  1.00 73.81           C  
ATOM   3246  CE  LYS B  39      14.703 -20.469 -19.938  1.00 73.81           C  
ATOM   3247  NZ  LYS B  39      16.125 -20.594 -19.500  1.00 73.81           N  
ATOM   3248  N   ALA B  40       8.273 -22.250 -17.562  1.00 85.62           N  
ATOM   3249  CA  ALA B  40       7.547 -22.906 -16.484  1.00 85.62           C  
ATOM   3250  C   ALA B  40       8.477 -23.797 -15.672  1.00 85.62           C  
ATOM   3251  CB  ALA B  40       6.375 -23.703 -17.031  1.00 85.62           C  
ATOM   3252  O   ALA B  40       9.305 -24.516 -16.234  1.00 85.62           O  
ATOM   3253  N   HIS B  41       8.422 -23.641 -14.430  1.00 87.88           N  
ATOM   3254  CA  HIS B  41       9.180 -24.500 -13.523  1.00 87.88           C  
ATOM   3255  C   HIS B  41       8.289 -25.562 -12.891  1.00 87.88           C  
ATOM   3256  CB  HIS B  41       9.852 -23.656 -12.430  1.00 87.88           C  
ATOM   3257  O   HIS B  41       7.203 -25.250 -12.406  1.00 87.88           O  
ATOM   3258  CG  HIS B  41      10.797 -22.625 -12.961  1.00 87.88           C  
ATOM   3259  CD2 HIS B  41      10.594 -21.344 -13.352  1.00 87.88           C  
ATOM   3260  ND1 HIS B  41      12.141 -22.875 -13.141  1.00 87.88           N  
ATOM   3261  CE1 HIS B  41      12.727 -21.781 -13.617  1.00 87.88           C  
ATOM   3262  NE2 HIS B  41      11.805 -20.844 -13.758  1.00 87.88           N  
ATOM   3263  N   PHE B  42       8.773 -26.766 -12.984  1.00 90.25           N  
ATOM   3264  CA  PHE B  42       8.016 -27.906 -12.453  1.00 90.25           C  
ATOM   3265  C   PHE B  42       8.695 -28.484 -11.219  1.00 90.25           C  
ATOM   3266  CB  PHE B  42       7.852 -28.984 -13.516  1.00 90.25           C  
ATOM   3267  O   PHE B  42       9.922 -28.641 -11.203  1.00 90.25           O  
ATOM   3268  CG  PHE B  42       7.172 -28.500 -14.773  1.00 90.25           C  
ATOM   3269  CD1 PHE B  42       5.793 -28.609 -14.914  1.00 90.25           C  
ATOM   3270  CD2 PHE B  42       7.910 -27.953 -15.812  1.00 90.25           C  
ATOM   3271  CE1 PHE B  42       5.160 -28.172 -16.078  1.00 90.25           C  
ATOM   3272  CE2 PHE B  42       7.281 -27.500 -16.969  1.00 90.25           C  
ATOM   3273  CZ  PHE B  42       5.910 -27.625 -17.109  1.00 90.25           C  
ATOM   3274  N   SER B  43       7.895 -28.672 -10.211  1.00 89.00           N  
ATOM   3275  CA  SER B  43       8.469 -29.234  -9.000  1.00 89.00           C  
ATOM   3276  C   SER B  43       7.430 -30.016  -8.203  1.00 89.00           C  
ATOM   3277  CB  SER B  43       9.070 -28.141  -8.117  1.00 89.00           C  
ATOM   3278  O   SER B  43       6.230 -29.750  -8.320  1.00 89.00           O  
ATOM   3279  OG  SER B  43      10.203 -27.562  -8.750  1.00 89.00           O  
ATOM   3280  N   ALA B  44       7.871 -31.062  -7.574  1.00 91.81           N  
ATOM   3281  CA  ALA B  44       7.098 -31.734  -6.539  1.00 91.81           C  
ATOM   3282  C   ALA B  44       7.523 -31.281  -5.145  1.00 91.81           C  
ATOM   3283  CB  ALA B  44       7.258 -33.250  -6.672  1.00 91.81           C  
ATOM   3284  O   ALA B  44       8.656 -31.531  -4.723  1.00 91.81           O  
ATOM   3285  N   LEU B  45       6.633 -30.641  -4.527  1.00 91.88           N  
ATOM   3286  CA  LEU B  45       6.957 -30.062  -3.223  1.00 91.88           C  
ATOM   3287  C   LEU B  45       6.090 -30.688  -2.131  1.00 91.88           C  
ATOM   3288  CB  LEU B  45       6.773 -28.547  -3.240  1.00 91.88           C  
ATOM   3289  O   LEU B  45       4.934 -31.031  -2.375  1.00 91.88           O  
ATOM   3290  CG  LEU B  45       7.668 -27.766  -4.203  1.00 91.88           C  
ATOM   3291  CD1 LEU B  45       7.215 -26.312  -4.285  1.00 91.88           C  
ATOM   3292  CD2 LEU B  45       9.125 -27.859  -3.768  1.00 91.88           C  
ATOM   3293  N   ALA B  46       6.660 -30.719  -0.970  1.00 91.94           N  
ATOM   3294  CA  ALA B  46       5.926 -31.266   0.165  1.00 91.94           C  
ATOM   3295  C   ALA B  46       4.633 -30.500   0.415  1.00 91.94           C  
ATOM   3296  CB  ALA B  46       6.797 -31.266   1.418  1.00 91.94           C  
ATOM   3297  O   ALA B  46       4.602 -29.266   0.283  1.00 91.94           O  
ATOM   3298  N   ARG B  47       3.617 -31.219   0.906  1.00 94.69           N  
ATOM   3299  CA  ARG B  47       2.312 -30.625   1.168  1.00 94.69           C  
ATOM   3300  C   ARG B  47       2.406 -29.547   2.250  1.00 94.69           C  
ATOM   3301  CB  ARG B  47       1.302 -31.688   1.579  1.00 94.69           C  
ATOM   3302  O   ARG B  47       1.612 -28.609   2.270  1.00 94.69           O  
ATOM   3303  CG  ARG B  47       0.875 -32.594   0.441  1.00 94.69           C  
ATOM   3304  CD  ARG B  47      -0.270 -33.531   0.851  1.00 94.69           C  
ATOM   3305  NE  ARG B  47      -1.548 -32.812   0.858  1.00 94.69           N  
ATOM   3306  NH1 ARG B  47      -1.796 -32.875   3.154  1.00 94.69           N  
ATOM   3307  NH2 ARG B  47      -3.395 -31.875   1.844  1.00 94.69           N  
ATOM   3308  CZ  ARG B  47      -2.244 -32.531   1.952  1.00 94.69           C  
ATOM   3309  N   GLU B  48       3.383 -29.688   3.080  1.00 94.12           N  
ATOM   3310  CA  GLU B  48       3.516 -28.781   4.219  1.00 94.12           C  
ATOM   3311  C   GLU B  48       4.320 -27.547   3.842  1.00 94.12           C  
ATOM   3312  CB  GLU B  48       4.172 -29.500   5.402  1.00 94.12           C  
ATOM   3313  O   GLU B  48       4.410 -26.594   4.625  1.00 94.12           O  
ATOM   3314  CG  GLU B  48       3.357 -30.672   5.949  1.00 94.12           C  
ATOM   3315  CD  GLU B  48       3.422 -31.906   5.070  1.00 94.12           C  
ATOM   3316  OE1 GLU B  48       2.512 -32.750   5.160  1.00 94.12           O  
ATOM   3317  OE2 GLU B  48       4.395 -32.031   4.293  1.00 94.12           O  
ATOM   3318  N   THR B  49       4.824 -27.578   2.627  1.00 92.56           N  
ATOM   3319  CA  THR B  49       5.570 -26.406   2.184  1.00 92.56           C  
ATOM   3320  C   THR B  49       4.680 -25.172   2.166  1.00 92.56           C  
ATOM   3321  CB  THR B  49       6.176 -26.641   0.785  1.00 92.56           C  
ATOM   3322  O   THR B  49       3.559 -25.219   1.654  1.00 92.56           O  
ATOM   3323  CG2 THR B  49       7.020 -25.438   0.356  1.00 92.56           C  
ATOM   3324  OG1 THR B  49       7.004 -27.812   0.807  1.00 92.56           O  
ATOM   3325  N   THR B  50       5.148 -24.109   2.707  1.00 92.69           N  
ATOM   3326  CA  THR B  50       4.375 -22.875   2.766  1.00 92.69           C  
ATOM   3327  C   THR B  50       4.637 -22.016   1.532  1.00 92.69           C  
ATOM   3328  CB  THR B  50       4.699 -22.062   4.035  1.00 92.69           C  
ATOM   3329  O   THR B  50       5.660 -22.172   0.863  1.00 92.69           O  
ATOM   3330  CG2 THR B  50       4.484 -22.906   5.289  1.00 92.69           C  
ATOM   3331  OG1 THR B  50       6.066 -21.641   3.986  1.00 92.69           O  
ATOM   3332  N   VAL B  51       3.758 -21.141   1.275  1.00 93.56           N  
ATOM   3333  CA  VAL B  51       3.904 -20.188   0.187  1.00 93.56           C  
ATOM   3334  C   VAL B  51       5.156 -19.344   0.409  1.00 93.56           C  
ATOM   3335  CB  VAL B  51       2.662 -19.266   0.063  1.00 93.56           C  
ATOM   3336  O   VAL B  51       5.875 -19.016  -0.542  1.00 93.56           O  
ATOM   3337  CG1 VAL B  51       2.955 -18.078  -0.851  1.00 93.56           C  
ATOM   3338  CG2 VAL B  51       1.468 -20.062  -0.456  1.00 93.56           C  
ATOM   3339  N   ALA B  52       5.391 -19.000   1.644  1.00 90.38           N  
ATOM   3340  CA  ALA B  52       6.586 -18.234   1.968  1.00 90.38           C  
ATOM   3341  C   ALA B  52       7.852 -18.969   1.544  1.00 90.38           C  
ATOM   3342  CB  ALA B  52       6.629 -17.922   3.463  1.00 90.38           C  
ATOM   3343  O   ALA B  52       8.781 -18.375   1.014  1.00 90.38           O  
ATOM   3344  N   GLN B  53       7.902 -20.203   1.765  1.00 90.38           N  
ATOM   3345  CA  GLN B  53       9.047 -21.016   1.366  1.00 90.38           C  
ATOM   3346  C   GLN B  53       9.172 -21.078  -0.153  1.00 90.38           C  
ATOM   3347  CB  GLN B  53       8.938 -22.422   1.947  1.00 90.38           C  
ATOM   3348  O   GLN B  53      10.281 -21.031  -0.693  1.00 90.38           O  
ATOM   3349  CG  GLN B  53       9.188 -22.484   3.449  1.00 90.38           C  
ATOM   3350  CD  GLN B  53       8.867 -23.844   4.035  1.00 90.38           C  
ATOM   3351  NE2 GLN B  53       9.688 -24.297   4.988  1.00 90.38           N  
ATOM   3352  OE1 GLN B  53       7.898 -24.500   3.639  1.00 90.38           O  
ATOM   3353  N   LEU B  54       8.062 -21.172  -0.815  1.00 93.12           N  
ATOM   3354  CA  LEU B  54       8.086 -21.188  -2.273  1.00 93.12           C  
ATOM   3355  C   LEU B  54       8.555 -19.844  -2.822  1.00 93.12           C  
ATOM   3356  CB  LEU B  54       6.699 -21.531  -2.828  1.00 93.12           C  
ATOM   3357  O   LEU B  54       9.305 -19.797  -3.805  1.00 93.12           O  
ATOM   3358  CG  LEU B  54       6.586 -21.641  -4.352  1.00 93.12           C  
ATOM   3359  CD1 LEU B  54       7.602 -22.641  -4.887  1.00 93.12           C  
ATOM   3360  CD2 LEU B  54       5.168 -22.031  -4.754  1.00 93.12           C  
ATOM   3361  N   VAL B  55       8.133 -18.781  -2.213  1.00 91.56           N  
ATOM   3362  CA  VAL B  55       8.570 -17.453  -2.613  1.00 91.56           C  
ATOM   3363  C   VAL B  55      10.086 -17.344  -2.486  1.00 91.56           C  
ATOM   3364  CB  VAL B  55       7.891 -16.344  -1.768  1.00 91.56           C  
ATOM   3365  O   VAL B  55      10.758 -16.812  -3.371  1.00 91.56           O  
ATOM   3366  CG1 VAL B  55       8.625 -15.016  -1.925  1.00 91.56           C  
ATOM   3367  CG2 VAL B  55       6.422 -16.203  -2.162  1.00 91.56           C  
ATOM   3368  N   ALA B  56      10.594 -17.906  -1.426  1.00 88.50           N  
ATOM   3369  CA  ALA B  56      12.047 -17.906  -1.232  1.00 88.50           C  
ATOM   3370  C   ALA B  56      12.750 -18.641  -2.359  1.00 88.50           C  
ATOM   3371  CB  ALA B  56      12.398 -18.516   0.117  1.00 88.50           C  
ATOM   3372  O   ALA B  56      13.797 -18.203  -2.846  1.00 88.50           O  
ATOM   3373  N   ALA B  57      12.172 -19.688  -2.771  1.00 89.56           N  
ATOM   3374  CA  ALA B  57      12.727 -20.469  -3.873  1.00 89.56           C  
ATOM   3375  C   ALA B  57      12.641 -19.703  -5.191  1.00 89.56           C  
ATOM   3376  CB  ALA B  57      12.008 -21.812  -3.994  1.00 89.56           C  
ATOM   3377  O   ALA B  57      13.594 -19.703  -5.973  1.00 89.56           O  
ATOM   3378  N   VAL B  58      11.523 -19.109  -5.430  1.00 89.31           N  
ATOM   3379  CA  VAL B  58      11.281 -18.359  -6.664  1.00 89.31           C  
ATOM   3380  C   VAL B  58      12.281 -17.219  -6.785  1.00 89.31           C  
ATOM   3381  CB  VAL B  58       9.836 -17.828  -6.730  1.00 89.31           C  
ATOM   3382  O   VAL B  58      12.742 -16.906  -7.883  1.00 89.31           O  
ATOM   3383  CG1 VAL B  58       9.688 -16.812  -7.871  1.00 89.31           C  
ATOM   3384  CG2 VAL B  58       8.844 -18.969  -6.895  1.00 89.31           C  
ATOM   3385  N   ARG B  59      12.641 -16.641  -5.660  1.00 88.56           N  
ATOM   3386  CA  ARG B  59      13.594 -15.531  -5.656  1.00 88.56           C  
ATOM   3387  C   ARG B  59      14.961 -15.992  -6.148  1.00 88.56           C  
ATOM   3388  CB  ARG B  59      13.719 -14.930  -4.258  1.00 88.56           C  
ATOM   3389  O   ARG B  59      15.781 -15.180  -6.578  1.00 88.56           O  
ATOM   3390  CG  ARG B  59      12.531 -14.062  -3.854  1.00 88.56           C  
ATOM   3391  CD  ARG B  59      12.719 -13.461  -2.469  1.00 88.56           C  
ATOM   3392  NE  ARG B  59      11.758 -12.391  -2.213  1.00 88.56           N  
ATOM   3393  NH1 ARG B  59      12.406 -12.047  -0.024  1.00 88.56           N  
ATOM   3394  NH2 ARG B  59      10.719 -10.797  -0.931  1.00 88.56           N  
ATOM   3395  CZ  ARG B  59      11.633 -11.750  -1.057  1.00 88.56           C  
ATOM   3396  N   GLY B  60      15.219 -17.281  -6.160  1.00 84.12           N  
ATOM   3397  CA  GLY B  60      16.469 -17.859  -6.641  1.00 84.12           C  
ATOM   3398  C   GLY B  60      16.422 -18.219  -8.109  1.00 84.12           C  
ATOM   3399  O   GLY B  60      17.438 -18.625  -8.680  1.00 84.12           O  
ATOM   3400  N   PHE B  61      15.297 -18.047  -8.672  1.00 83.31           N  
ATOM   3401  CA  PHE B  61      15.164 -18.375 -10.086  1.00 83.31           C  
ATOM   3402  C   PHE B  61      16.047 -17.453 -10.938  1.00 83.31           C  
ATOM   3403  CB  PHE B  61      13.703 -18.266 -10.539  1.00 83.31           C  
ATOM   3404  O   PHE B  61      16.234 -16.281 -10.609  1.00 83.31           O  
ATOM   3405  CG  PHE B  61      12.844 -19.406 -10.055  1.00 83.31           C  
ATOM   3406  CD1 PHE B  61      13.383 -20.438  -9.297  1.00 83.31           C  
ATOM   3407  CD2 PHE B  61      11.484 -19.438 -10.367  1.00 83.31           C  
ATOM   3408  CE1 PHE B  61      12.586 -21.484  -8.852  1.00 83.31           C  
ATOM   3409  CE2 PHE B  61      10.688 -20.484  -9.930  1.00 83.31           C  
ATOM   3410  CZ  PHE B  61      11.234 -21.516  -9.172  1.00 83.31           C  
ATOM   3411  N   ARG B  62      16.516 -18.000 -12.000  1.00 78.38           N  
ATOM   3412  CA  ARG B  62      17.281 -17.188 -12.938  1.00 78.38           C  
ATOM   3413  C   ARG B  62      16.406 -16.094 -13.547  1.00 78.38           C  
ATOM   3414  CB  ARG B  62      17.875 -18.062 -14.047  1.00 78.38           C  
ATOM   3415  O   ARG B  62      15.289 -16.375 -14.000  1.00 78.38           O  
ATOM   3416  CG  ARG B  62      18.969 -17.375 -14.844  1.00 78.38           C  
ATOM   3417  CD  ARG B  62      19.594 -18.312 -15.875  1.00 78.38           C  
ATOM   3418  NE  ARG B  62      20.594 -17.625 -16.703  1.00 78.38           N  
ATOM   3419  NH1 ARG B  62      21.203 -19.516 -17.875  1.00 78.38           N  
ATOM   3420  NH2 ARG B  62      22.203 -17.500 -18.312  1.00 78.38           N  
ATOM   3421  CZ  ARG B  62      21.328 -18.219 -17.625  1.00 78.38           C  
ATOM   3422  N   GLY B  63      16.844 -14.836 -13.492  1.00 76.94           N  
ATOM   3423  CA  GLY B  63      16.109 -13.719 -14.078  1.00 76.94           C  
ATOM   3424  C   GLY B  63      15.266 -12.977 -13.070  1.00 76.94           C  
ATOM   3425  O   GLY B  63      14.688 -11.930 -13.383  1.00 76.94           O  
ATOM   3426  N   VAL B  64      15.188 -13.602 -11.938  1.00 79.44           N  
ATOM   3427  CA  VAL B  64      14.414 -12.945 -10.891  1.00 79.44           C  
ATOM   3428  C   VAL B  64      15.352 -12.180  -9.953  1.00 79.44           C  
ATOM   3429  CB  VAL B  64      13.578 -13.961 -10.078  1.00 79.44           C  
ATOM   3430  O   VAL B  64      16.391 -12.703  -9.531  1.00 79.44           O  
ATOM   3431  CG1 VAL B  64      12.828 -13.258  -8.945  1.00 79.44           C  
ATOM   3432  CG2 VAL B  64      12.602 -14.688 -11.000  1.00 79.44           C  
ATOM   3433  N   ASP B  65      15.094 -10.859  -9.805  1.00 79.31           N  
ATOM   3434  CA  ASP B  65      15.836 -10.086  -8.812  1.00 79.31           C  
ATOM   3435  C   ASP B  65      15.531 -10.555  -7.398  1.00 79.31           C  
ATOM   3436  CB  ASP B  65      15.516  -8.594  -8.953  1.00 79.31           C  
ATOM   3437  O   ASP B  65      14.430 -10.336  -6.891  1.00 79.31           O  
ATOM   3438  CG  ASP B  65      16.422  -7.711  -8.117  1.00 79.31           C  
ATOM   3439  OD1 ASP B  65      17.094  -8.227  -7.199  1.00 79.31           O  
ATOM   3440  OD2 ASP B  65      16.469  -6.488  -8.375  1.00 79.31           O  
ATOM   3441  N   ALA B  66      16.453 -11.234  -6.750  1.00 76.25           N  
ATOM   3442  CA  ALA B  66      16.281 -11.867  -5.445  1.00 76.25           C  
ATOM   3443  C   ALA B  66      15.961 -10.836  -4.371  1.00 76.25           C  
ATOM   3444  CB  ALA B  66      17.547 -12.641  -5.066  1.00 76.25           C  
ATOM   3445  O   ALA B  66      15.391 -11.180  -3.328  1.00 76.25           O  
ATOM   3446  N   LYS B  67      16.219  -9.594  -4.621  1.00 79.56           N  
ATOM   3447  CA  LYS B  67      16.078  -8.570  -3.586  1.00 79.56           C  
ATOM   3448  C   LYS B  67      14.695  -7.914  -3.660  1.00 79.56           C  
ATOM   3449  CB  LYS B  67      17.172  -7.512  -3.715  1.00 79.56           C  
ATOM   3450  O   LYS B  67      14.281  -7.230  -2.723  1.00 79.56           O  
ATOM   3451  CG  LYS B  67      18.562  -8.023  -3.412  1.00 79.56           C  
ATOM   3452  CD  LYS B  67      19.609  -6.910  -3.484  1.00 79.56           C  
ATOM   3453  CE  LYS B  67      21.000  -7.426  -3.188  1.00 79.56           C  
ATOM   3454  NZ  LYS B  67      22.031  -6.344  -3.289  1.00 79.56           N  
ATOM   3455  N   LYS B  68      14.016  -8.188  -4.766  1.00 82.88           N  
ATOM   3456  CA  LYS B  68      12.719  -7.543  -4.918  1.00 82.88           C  
ATOM   3457  C   LYS B  68      11.594  -8.430  -4.375  1.00 82.88           C  
ATOM   3458  CB  LYS B  68      12.453  -7.207  -6.387  1.00 82.88           C  
ATOM   3459  O   LYS B  68      11.641  -9.648  -4.523  1.00 82.88           O  
ATOM   3460  CG  LYS B  68      13.289  -6.047  -6.914  1.00 82.88           C  
ATOM   3461  CD  LYS B  68      12.727  -5.508  -8.227  1.00 82.88           C  
ATOM   3462  CE  LYS B  68      13.523  -4.312  -8.727  1.00 82.88           C  
ATOM   3463  NZ  LYS B  68      13.000  -3.805 -10.031  1.00 82.88           N  
ATOM   3464  N   PRO B  69      10.711  -7.793  -3.727  1.00 88.62           N  
ATOM   3465  CA  PRO B  69       9.570  -8.578  -3.238  1.00 88.62           C  
ATOM   3466  C   PRO B  69       8.797  -9.250  -4.367  1.00 88.62           C  
ATOM   3467  CB  PRO B  69       8.711  -7.535  -2.523  1.00 88.62           C  
ATOM   3468  O   PRO B  69       8.562  -8.641  -5.414  1.00 88.62           O  
ATOM   3469  CG  PRO B  69       9.641  -6.414  -2.209  1.00 88.62           C  
ATOM   3470  CD  PRO B  69      10.711  -6.367  -3.270  1.00 88.62           C  
ATOM   3471  N   VAL B  70       8.500 -10.562  -4.137  1.00 90.19           N  
ATOM   3472  CA  VAL B  70       7.770 -11.375  -5.105  1.00 90.19           C  
ATOM   3473  C   VAL B  70       6.434 -11.812  -4.512  1.00 90.19           C  
ATOM   3474  CB  VAL B  70       8.586 -12.609  -5.551  1.00 90.19           C  
ATOM   3475  O   VAL B  70       6.359 -12.172  -3.334  1.00 90.19           O  
ATOM   3476  CG1 VAL B  70       7.750 -13.516  -6.445  1.00 90.19           C  
ATOM   3477  CG2 VAL B  70       9.859 -12.172  -6.270  1.00 90.19           C  
ATOM   3478  N   ALA B  71       5.402 -11.734  -5.320  1.00 90.75           N  
ATOM   3479  CA  ALA B  71       4.078 -12.188  -4.918  1.00 90.75           C  
ATOM   3480  C   ALA B  71       3.645 -13.398  -5.742  1.00 90.75           C  
ATOM   3481  CB  ALA B  71       3.057 -11.062  -5.062  1.00 90.75           C  
ATOM   3482  O   ALA B  71       3.906 -13.469  -6.945  1.00 90.75           O  
ATOM   3483  N   LEU B  72       3.029 -14.328  -5.062  1.00 93.00           N  
ATOM   3484  CA  LEU B  72       2.494 -15.508  -5.730  1.00 93.00           C  
ATOM   3485  C   LEU B  72       0.975 -15.438  -5.828  1.00 93.00           C  
ATOM   3486  CB  LEU B  72       2.914 -16.781  -4.992  1.00 93.00           C  
ATOM   3487  O   LEU B  72       0.314 -14.945  -4.910  1.00 93.00           O  
ATOM   3488  CG  LEU B  72       4.414 -17.078  -4.938  1.00 93.00           C  
ATOM   3489  CD1 LEU B  72       4.668 -18.438  -4.320  1.00 93.00           C  
ATOM   3490  CD2 LEU B  72       5.023 -17.000  -6.332  1.00 93.00           C  
ATOM   3491  N   THR B  73       0.479 -15.914  -6.883  1.00 93.38           N  
ATOM   3492  CA  THR B  73      -0.963 -16.016  -7.074  1.00 93.38           C  
ATOM   3493  C   THR B  73      -1.344 -17.422  -7.547  1.00 93.38           C  
ATOM   3494  CB  THR B  73      -1.475 -14.977  -8.086  1.00 93.38           C  
ATOM   3495  O   THR B  73      -0.564 -18.078  -8.242  1.00 93.38           O  
ATOM   3496  CG2 THR B  73      -1.152 -13.555  -7.617  1.00 93.38           C  
ATOM   3497  OG1 THR B  73      -0.853 -15.203  -9.352  1.00 93.38           O  
ATOM   3498  N   VAL B  74      -2.426 -17.875  -7.117  1.00 93.56           N  
ATOM   3499  CA  VAL B  74      -3.055 -19.125  -7.555  1.00 93.56           C  
ATOM   3500  C   VAL B  74      -4.445 -18.828  -8.109  1.00 93.56           C  
ATOM   3501  CB  VAL B  74      -3.146 -20.141  -6.406  1.00 93.56           C  
ATOM   3502  O   VAL B  74      -5.258 -18.172  -7.457  1.00 93.56           O  
ATOM   3503  CG1 VAL B  74      -3.887 -21.406  -6.863  1.00 93.56           C  
ATOM   3504  CG2 VAL B  74      -1.751 -20.500  -5.898  1.00 93.56           C  
ATOM   3505  N   ALA B  75      -4.641 -19.281  -9.297  1.00 89.56           N  
ATOM   3506  CA  ALA B  75      -5.914 -19.031  -9.969  1.00 89.56           C  
ATOM   3507  C   ALA B  75      -6.230 -17.531  -9.992  1.00 89.56           C  
ATOM   3508  CB  ALA B  75      -7.039 -19.797  -9.273  1.00 89.56           C  
ATOM   3509  O   ALA B  75      -7.371 -17.125  -9.766  1.00 89.56           O  
ATOM   3510  N   GLY B  76      -5.188 -16.703 -10.133  1.00 88.62           N  
ATOM   3511  CA  GLY B  76      -5.348 -15.266 -10.250  1.00 88.62           C  
ATOM   3512  C   GLY B  76      -5.562 -14.578  -8.914  1.00 88.62           C  
ATOM   3513  O   GLY B  76      -5.789 -13.367  -8.859  1.00 88.62           O  
ATOM   3514  N   CYS B  77      -5.484 -15.344  -7.840  1.00 91.69           N  
ATOM   3515  CA  CYS B  77      -5.746 -14.789  -6.520  1.00 91.69           C  
ATOM   3516  C   CYS B  77      -4.480 -14.789  -5.668  1.00 91.69           C  
ATOM   3517  CB  CYS B  77      -6.852 -15.570  -5.812  1.00 91.69           C  
ATOM   3518  O   CYS B  77      -3.730 -15.766  -5.668  1.00 91.69           O  
ATOM   3519  SG  CYS B  77      -8.469 -15.414  -6.598  1.00 91.69           S  
ATOM   3520  N   SER B  78      -4.301 -13.695  -4.949  1.00 93.56           N  
ATOM   3521  CA  SER B  78      -3.172 -13.609  -4.027  1.00 93.56           C  
ATOM   3522  C   SER B  78      -3.346 -14.555  -2.844  1.00 93.56           C  
ATOM   3523  CB  SER B  78      -3.006 -12.172  -3.523  1.00 93.56           C  
ATOM   3524  O   SER B  78      -4.430 -14.641  -2.266  1.00 93.56           O  
ATOM   3525  OG  SER B  78      -2.680 -11.297  -4.594  1.00 93.56           O  
ATOM   3526  N   VAL B  79      -2.271 -15.242  -2.564  1.00 93.06           N  
ATOM   3527  CA  VAL B  79      -2.346 -16.234  -1.492  1.00 93.06           C  
ATOM   3528  C   VAL B  79      -1.478 -15.789  -0.318  1.00 93.06           C  
ATOM   3529  CB  VAL B  79      -1.909 -17.625  -1.979  1.00 93.06           C  
ATOM   3530  O   VAL B  79      -0.510 -15.047  -0.500  1.00 93.06           O  
ATOM   3531  CG1 VAL B  79      -2.934 -18.203  -2.953  1.00 93.06           C  
ATOM   3532  CG2 VAL B  79      -0.528 -17.562  -2.629  1.00 93.06           C  
ATOM   3533  N   SER B  80      -1.844 -16.234   0.806  1.00 89.19           N  
ATOM   3534  CA  SER B  80      -1.119 -15.914   2.031  1.00 89.19           C  
ATOM   3535  C   SER B  80       0.231 -16.625   2.080  1.00 89.19           C  
ATOM   3536  CB  SER B  80      -1.946 -16.281   3.260  1.00 89.19           C  
ATOM   3537  O   SER B  80       0.340 -17.781   1.702  1.00 89.19           O  
ATOM   3538  OG  SER B  80      -1.179 -16.156   4.445  1.00 89.19           O  
ATOM   3539  N   PRO B  81       1.229 -15.898   2.598  1.00 89.25           N  
ATOM   3540  CA  PRO B  81       2.533 -16.547   2.758  1.00 89.25           C  
ATOM   3541  C   PRO B  81       2.490 -17.734   3.721  1.00 89.25           C  
ATOM   3542  CB  PRO B  81       3.418 -15.430   3.311  1.00 89.25           C  
ATOM   3543  O   PRO B  81       3.342 -18.625   3.648  1.00 89.25           O  
ATOM   3544  CG  PRO B  81       2.762 -14.164   2.857  1.00 89.25           C  
ATOM   3545  CD  PRO B  81       1.276 -14.383   2.820  1.00 89.25           C  
ATOM   3546  N   SER B  82       1.438 -17.797   4.531  1.00 88.00           N  
ATOM   3547  CA  SER B  82       1.368 -18.859   5.531  1.00 88.00           C  
ATOM   3548  C   SER B  82       0.581 -20.062   5.016  1.00 88.00           C  
ATOM   3549  CB  SER B  82       0.729 -18.328   6.820  1.00 88.00           C  
ATOM   3550  O   SER B  82       0.581 -21.125   5.641  1.00 88.00           O  
ATOM   3551  OG  SER B  82      -0.588 -17.875   6.574  1.00 88.00           O  
ATOM   3552  N   ALA B  83      -0.013 -19.906   3.922  1.00 90.56           N  
ATOM   3553  CA  ALA B  83      -0.755 -21.016   3.348  1.00 90.56           C  
ATOM   3554  C   ALA B  83       0.188 -22.141   2.918  1.00 90.56           C  
ATOM   3555  CB  ALA B  83      -1.593 -20.547   2.160  1.00 90.56           C  
ATOM   3556  O   ALA B  83       1.314 -21.891   2.488  1.00 90.56           O  
ATOM   3557  N   THR B  84      -0.274 -23.359   3.014  1.00 94.06           N  
ATOM   3558  CA  THR B  84       0.513 -24.500   2.574  1.00 94.06           C  
ATOM   3559  C   THR B  84       0.131 -24.906   1.152  1.00 94.06           C  
ATOM   3560  CB  THR B  84       0.329 -25.703   3.520  1.00 94.06           C  
ATOM   3561  O   THR B  84      -0.992 -24.656   0.711  1.00 94.06           O  
ATOM   3562  CG2 THR B  84       0.643 -25.312   4.961  1.00 94.06           C  
ATOM   3563  OG1 THR B  84      -1.026 -26.156   3.441  1.00 94.06           O  
ATOM   3564  N   LEU B  85       1.066 -25.500   0.491  1.00 94.69           N  
ATOM   3565  CA  LEU B  85       0.823 -25.938  -0.878  1.00 94.69           C  
ATOM   3566  C   LEU B  85      -0.214 -27.062  -0.915  1.00 94.69           C  
ATOM   3567  CB  LEU B  85       2.125 -26.422  -1.528  1.00 94.69           C  
ATOM   3568  O   LEU B  85      -0.971 -27.172  -1.881  1.00 94.69           O  
ATOM   3569  CG  LEU B  85       3.189 -25.344  -1.777  1.00 94.69           C  
ATOM   3570  CD1 LEU B  85       4.375 -25.938  -2.525  1.00 94.69           C  
ATOM   3571  CD2 LEU B  85       2.598 -24.172  -2.551  1.00 94.69           C  
ATOM   3572  N   GLY B  86      -0.213 -27.844   0.146  1.00 95.50           N  
ATOM   3573  CA  GLY B  86      -1.230 -28.875   0.227  1.00 95.50           C  
ATOM   3574  C   GLY B  86      -2.643 -28.328   0.244  1.00 95.50           C  
ATOM   3575  O   GLY B  86      -3.512 -28.797  -0.490  1.00 95.50           O  
ATOM   3576  N   GLU B  87      -2.850 -27.359   1.033  1.00 93.81           N  
ATOM   3577  CA  GLU B  87      -4.160 -26.719   1.115  1.00 93.81           C  
ATOM   3578  C   GLU B  87      -4.543 -26.078  -0.215  1.00 93.81           C  
ATOM   3579  CB  GLU B  87      -4.176 -25.672   2.230  1.00 93.81           C  
ATOM   3580  O   GLU B  87      -5.688 -26.172  -0.653  1.00 93.81           O  
ATOM   3581  CG  GLU B  87      -4.133 -26.266   3.631  1.00 93.81           C  
ATOM   3582  CD  GLU B  87      -3.863 -25.219   4.711  1.00 93.81           C  
ATOM   3583  OE1 GLU B  87      -4.035 -25.547   5.910  1.00 93.81           O  
ATOM   3584  OE2 GLU B  87      -3.479 -24.094   4.359  1.00 93.81           O  
ATOM   3585  N   LEU B  88      -3.580 -25.453  -0.796  1.00 95.12           N  
ATOM   3586  CA  LEU B  88      -3.834 -24.797  -2.070  1.00 95.12           C  
ATOM   3587  C   LEU B  88      -4.121 -25.812  -3.166  1.00 95.12           C  
ATOM   3588  CB  LEU B  88      -2.639 -23.922  -2.469  1.00 95.12           C  
ATOM   3589  O   LEU B  88      -4.988 -25.594  -4.016  1.00 95.12           O  
ATOM   3590  CG  LEU B  88      -2.363 -22.703  -1.588  1.00 95.12           C  
ATOM   3591  CD1 LEU B  88      -1.095 -22.000  -2.047  1.00 95.12           C  
ATOM   3592  CD2 LEU B  88      -3.553 -21.750  -1.607  1.00 95.12           C  
ATOM   3593  N   HIS B  89      -3.361 -26.922  -3.164  1.00 95.62           N  
ATOM   3594  CA  HIS B  89      -3.580 -27.984  -4.141  1.00 95.62           C  
ATOM   3595  C   HIS B  89      -4.969 -28.594  -3.984  1.00 95.62           C  
ATOM   3596  CB  HIS B  89      -2.510 -29.062  -4.000  1.00 95.62           C  
ATOM   3597  O   HIS B  89      -5.672 -28.797  -4.973  1.00 95.62           O  
ATOM   3598  CG  HIS B  89      -2.611 -30.141  -5.031  1.00 95.62           C  
ATOM   3599  CD2 HIS B  89      -2.264 -30.156  -6.340  1.00 95.62           C  
ATOM   3600  ND1 HIS B  89      -3.133 -31.391  -4.754  1.00 95.62           N  
ATOM   3601  CE1 HIS B  89      -3.098 -32.125  -5.852  1.00 95.62           C  
ATOM   3602  NE2 HIS B  89      -2.574 -31.406  -6.828  1.00 95.62           N  
ATOM   3603  N   ASP B  90      -5.375 -28.844  -2.807  1.00 94.62           N  
ATOM   3604  CA  ASP B  90      -6.688 -29.438  -2.549  1.00 94.62           C  
ATOM   3605  C   ASP B  90      -7.805 -28.516  -3.027  1.00 94.62           C  
ATOM   3606  CB  ASP B  90      -6.855 -29.734  -1.057  1.00 94.62           C  
ATOM   3607  O   ASP B  90      -8.828 -28.984  -3.537  1.00 94.62           O  
ATOM   3608  CG  ASP B  90      -5.977 -30.875  -0.578  1.00 94.62           C  
ATOM   3609  OD1 ASP B  90      -5.457 -31.641  -1.419  1.00 94.62           O  
ATOM   3610  OD2 ASP B  90      -5.797 -31.016   0.652  1.00 94.62           O  
ATOM   3611  N   ALA B  91      -7.547 -27.281  -2.957  1.00 92.25           N  
ATOM   3612  CA  ALA B  91      -8.594 -26.297  -3.254  1.00 92.25           C  
ATOM   3613  C   ALA B  91      -8.547 -25.875  -4.719  1.00 92.25           C  
ATOM   3614  CB  ALA B  91      -8.461 -25.078  -2.342  1.00 92.25           C  
ATOM   3615  O   ALA B  91      -9.578 -25.547  -5.309  1.00 92.25           O  
ATOM   3616  N   CYS B  92      -7.336 -25.891  -5.352  1.00 92.56           N  
ATOM   3617  CA  CYS B  92      -7.227 -25.141  -6.602  1.00 92.56           C  
ATOM   3618  C   CYS B  92      -6.570 -25.984  -7.688  1.00 92.56           C  
ATOM   3619  CB  CYS B  92      -6.426 -23.859  -6.387  1.00 92.56           C  
ATOM   3620  O   CYS B  92      -6.301 -25.500  -8.781  1.00 92.56           O  
ATOM   3621  SG  CYS B  92      -7.234 -22.672  -5.289  1.00 92.56           S  
ATOM   3622  N   ARG B  93      -6.273 -27.219  -7.438  1.00 92.44           N  
ATOM   3623  CA  ARG B  93      -5.668 -28.016  -8.500  1.00 92.44           C  
ATOM   3624  C   ARG B  93      -6.566 -28.062  -9.727  1.00 92.44           C  
ATOM   3625  CB  ARG B  93      -5.375 -29.438  -7.996  1.00 92.44           C  
ATOM   3626  O   ARG B  93      -7.793 -28.078  -9.602  1.00 92.44           O  
ATOM   3627  CG  ARG B  93      -6.617 -30.266  -7.750  1.00 92.44           C  
ATOM   3628  CD  ARG B  93      -6.270 -31.672  -7.297  1.00 92.44           C  
ATOM   3629  NE  ARG B  93      -7.469 -32.500  -7.078  1.00 92.44           N  
ATOM   3630  NH1 ARG B  93      -6.410 -34.062  -5.777  1.00 92.44           N  
ATOM   3631  NH2 ARG B  93      -8.648 -34.250  -6.227  1.00 92.44           N  
ATOM   3632  CZ  ARG B  93      -7.508 -33.594  -6.363  1.00 92.44           C  
ATOM   3633  N   ARG B  94      -5.855 -28.031 -10.852  1.00 92.62           N  
ATOM   3634  CA  ARG B  94      -6.645 -28.156 -12.070  1.00 92.62           C  
ATOM   3635  C   ARG B  94      -7.266 -29.547 -12.172  1.00 92.62           C  
ATOM   3636  CB  ARG B  94      -5.789 -27.875 -13.305  1.00 92.62           C  
ATOM   3637  O   ARG B  94      -6.578 -30.562 -11.992  1.00 92.62           O  
ATOM   3638  CG  ARG B  94      -5.488 -26.391 -13.516  1.00 92.62           C  
ATOM   3639  CD  ARG B  94      -4.859 -26.141 -14.883  1.00 92.62           C  
ATOM   3640  NE  ARG B  94      -5.738 -26.562 -15.969  1.00 92.62           N  
ATOM   3641  NH1 ARG B  94      -6.277 -24.422 -16.641  1.00 92.62           N  
ATOM   3642  NH2 ARG B  94      -7.164 -26.234 -17.734  1.00 92.62           N  
ATOM   3643  CZ  ARG B  94      -6.391 -25.734 -16.781  1.00 92.62           C  
ATOM   3644  N   ALA B  95      -8.477 -29.625 -12.492  1.00 89.50           N  
ATOM   3645  CA  ALA B  95      -9.227 -30.875 -12.508  1.00 89.50           C  
ATOM   3646  C   ALA B  95      -8.734 -31.797 -13.625  1.00 89.50           C  
ATOM   3647  CB  ALA B  95     -10.719 -30.609 -12.680  1.00 89.50           C  
ATOM   3648  O   ALA B  95      -8.734 -33.031 -13.469  1.00 89.50           O  
ATOM   3649  N   ASP B  96      -8.305 -31.250 -14.695  1.00 91.62           N  
ATOM   3650  CA  ASP B  96      -7.996 -32.062 -15.875  1.00 91.62           C  
ATOM   3651  C   ASP B  96      -6.621 -32.719 -15.750  1.00 91.62           C  
ATOM   3652  CB  ASP B  96      -8.055 -31.203 -17.141  1.00 91.62           C  
ATOM   3653  O   ASP B  96      -6.453 -33.875 -16.078  1.00 91.62           O  
ATOM   3654  CG  ASP B  96      -7.258 -29.922 -17.031  1.00 91.62           C  
ATOM   3655  OD1 ASP B  96      -6.734 -29.609 -15.945  1.00 91.62           O  
ATOM   3656  OD2 ASP B  96      -7.152 -29.203 -18.062  1.00 91.62           O  
ATOM   3657  N   ASP B  97      -5.613 -32.000 -15.219  1.00 92.06           N  
ATOM   3658  CA  ASP B  97      -4.273 -32.594 -15.188  1.00 92.06           C  
ATOM   3659  C   ASP B  97      -3.811 -32.812 -13.750  1.00 92.06           C  
ATOM   3660  CB  ASP B  97      -3.281 -31.672 -15.914  1.00 92.06           C  
ATOM   3661  O   ASP B  97      -2.834 -33.531 -13.516  1.00 92.06           O  
ATOM   3662  CG  ASP B  97      -3.264 -30.250 -15.375  1.00 92.06           C  
ATOM   3663  OD1 ASP B  97      -3.645 -30.047 -14.203  1.00 92.06           O  
ATOM   3664  OD2 ASP B  97      -2.867 -29.344 -16.125  1.00 92.06           O  
ATOM   3665  N   GLY B  98      -4.488 -32.125 -12.750  1.00 93.31           N  
ATOM   3666  CA  GLY B  98      -4.227 -32.406 -11.344  1.00 93.31           C  
ATOM   3667  C   GLY B  98      -3.090 -31.578 -10.773  1.00 93.31           C  
ATOM   3668  O   GLY B  98      -2.689 -31.766  -9.625  1.00 93.31           O  
ATOM   3669  N   MET B  99      -2.449 -30.625 -11.523  1.00 94.62           N  
ATOM   3670  CA  MET B  99      -1.305 -29.844 -11.070  1.00 94.62           C  
ATOM   3671  C   MET B  99      -1.759 -28.516 -10.461  1.00 94.62           C  
ATOM   3672  CB  MET B  99      -0.343 -29.578 -12.234  1.00 94.62           C  
ATOM   3673  O   MET B  99      -2.855 -28.047 -10.758  1.00 94.62           O  
ATOM   3674  CG  MET B  99       0.393 -30.828 -12.711  1.00 94.62           C  
ATOM   3675  SD  MET B  99       1.650 -30.453 -13.992  1.00 94.62           S  
ATOM   3676  CE  MET B  99       0.573 -30.156 -15.422  1.00 94.62           C  
ATOM   3677  N   LEU B 100      -0.985 -28.047  -9.562  1.00 95.25           N  
ATOM   3678  CA  LEU B 100      -1.182 -26.719  -9.000  1.00 95.25           C  
ATOM   3679  C   LEU B 100      -0.396 -25.672  -9.781  1.00 95.25           C  
ATOM   3680  CB  LEU B 100      -0.759 -26.703  -7.527  1.00 95.25           C  
ATOM   3681  O   LEU B 100       0.830 -25.766  -9.883  1.00 95.25           O  
ATOM   3682  CG  LEU B 100      -0.912 -25.359  -6.801  1.00 95.25           C  
ATOM   3683  CD1 LEU B 100      -2.387 -24.984  -6.684  1.00 95.25           C  
ATOM   3684  CD2 LEU B 100      -0.260 -25.422  -5.422  1.00 95.25           C  
ATOM   3685  N   TYR B 101      -1.107 -24.766 -10.320  1.00 93.94           N  
ATOM   3686  CA  TYR B 101      -0.483 -23.703 -11.109  1.00 93.94           C  
ATOM   3687  C   TYR B 101      -0.313 -22.438 -10.281  1.00 93.94           C  
ATOM   3688  CB  TYR B 101      -1.313 -23.406 -12.359  1.00 93.94           C  
ATOM   3689  O   TYR B 101      -1.297 -21.844  -9.820  1.00 93.94           O  
ATOM   3690  CG  TYR B 101      -1.277 -24.500 -13.391  1.00 93.94           C  
ATOM   3691  CD1 TYR B 101      -0.418 -24.438 -14.484  1.00 93.94           C  
ATOM   3692  CD2 TYR B 101      -2.102 -25.609 -13.273  1.00 93.94           C  
ATOM   3693  CE1 TYR B 101      -0.383 -25.438 -15.438  1.00 93.94           C  
ATOM   3694  CE2 TYR B 101      -2.076 -26.641 -14.227  1.00 93.94           C  
ATOM   3695  OH  TYR B 101      -1.183 -27.547 -16.250  1.00 93.94           O  
ATOM   3696  CZ  TYR B 101      -1.214 -26.531 -15.305  1.00 93.94           C  
ATOM   3697  N   VAL B 102       0.956 -22.047 -10.148  1.00 93.50           N  
ATOM   3698  CA  VAL B 102       1.302 -20.875  -9.367  1.00 93.50           C  
ATOM   3699  C   VAL B 102       1.982 -19.844 -10.258  1.00 93.50           C  
ATOM   3700  CB  VAL B 102       2.217 -21.234  -8.172  1.00 93.50           C  
ATOM   3701  O   VAL B 102       2.896 -20.172 -11.016  1.00 93.50           O  
ATOM   3702  CG1 VAL B 102       2.561 -19.984  -7.363  1.00 93.50           C  
ATOM   3703  CG2 VAL B 102       1.552 -22.281  -7.285  1.00 93.50           C  
ATOM   3704  N   ALA B 103       1.450 -18.625 -10.164  1.00 92.38           N  
ATOM   3705  CA  ALA B 103       2.074 -17.516 -10.883  1.00 92.38           C  
ATOM   3706  C   ALA B 103       2.807 -16.578  -9.922  1.00 92.38           C  
ATOM   3707  CB  ALA B 103       1.028 -16.734 -11.680  1.00 92.38           C  
ATOM   3708  O   ALA B 103       2.342 -16.344  -8.805  1.00 92.38           O  
ATOM   3709  N   TYR B 104       4.004 -16.172 -10.320  1.00 90.75           N  
ATOM   3710  CA  TYR B 104       4.719 -15.219  -9.492  1.00 90.75           C  
ATOM   3711  C   TYR B 104       4.945 -13.906 -10.242  1.00 90.75           C  
ATOM   3712  CB  TYR B 104       6.062 -15.789  -9.031  1.00 90.75           C  
ATOM   3713  O   TYR B 104       5.012 -13.898 -11.469  1.00 90.75           O  
ATOM   3714  CG  TYR B 104       7.082 -15.906 -10.133  1.00 90.75           C  
ATOM   3715  CD1 TYR B 104       7.191 -17.078 -10.891  1.00 90.75           C  
ATOM   3716  CD2 TYR B 104       7.941 -14.852 -10.430  1.00 90.75           C  
ATOM   3717  CE1 TYR B 104       8.133 -17.188 -11.906  1.00 90.75           C  
ATOM   3718  CE2 TYR B 104       8.883 -14.961 -11.445  1.00 90.75           C  
ATOM   3719  OH  TYR B 104       9.906 -16.234 -13.188  1.00 90.75           O  
ATOM   3720  CZ  TYR B 104       8.969 -16.125 -12.180  1.00 90.75           C  
ATOM   3721  N   THR B 105       4.898 -12.820  -9.531  1.00 88.06           N  
ATOM   3722  CA  THR B 105       5.168 -11.492 -10.070  1.00 88.06           C  
ATOM   3723  C   THR B 105       6.012 -10.680  -9.094  1.00 88.06           C  
ATOM   3724  CB  THR B 105       3.865 -10.742 -10.383  1.00 88.06           C  
ATOM   3725  O   THR B 105       5.797 -10.734  -7.883  1.00 88.06           O  
ATOM   3726  CG2 THR B 105       3.076 -10.453  -9.109  1.00 88.06           C  
ATOM   3727  OG1 THR B 105       4.180  -9.500 -11.023  1.00 88.06           O  
ATOM   3728  N   ALA B 106       7.016 -10.047  -9.680  1.00 87.31           N  
ATOM   3729  CA  ALA B 106       7.770  -9.086  -8.875  1.00 87.31           C  
ATOM   3730  C   ALA B 106       6.992  -7.785  -8.703  1.00 87.31           C  
ATOM   3731  CB  ALA B 106       9.133  -8.812  -9.508  1.00 87.31           C  
ATOM   3732  O   ALA B 106       6.348  -7.312  -9.641  1.00 87.31           O  
ATOM   3733  N   GLU B 107       7.020  -7.227  -7.457  1.00 88.25           N  
ATOM   3734  CA  GLU B 107       6.367  -5.941  -7.230  1.00 88.25           C  
ATOM   3735  C   GLU B 107       6.992  -4.844  -8.086  1.00 88.25           C  
ATOM   3736  CB  GLU B 107       6.434  -5.555  -5.750  1.00 88.25           C  
ATOM   3737  O   GLU B 107       8.219  -4.766  -8.203  1.00 88.25           O  
ATOM   3738  CG  GLU B 107       5.457  -6.316  -4.871  1.00 88.25           C  
ATOM   3739  CD  GLU B 107       5.332  -5.738  -3.471  1.00 88.25           C  
ATOM   3740  OE1 GLU B 107       4.996  -6.492  -2.529  1.00 88.25           O  
ATOM   3741  OE2 GLU B 107       5.566  -4.520  -3.316  1.00 88.25           O  
ATOM   3742  N   ARG B 108       6.133  -4.094  -8.602  1.00 84.88           N  
ATOM   3743  CA  ARG B 108       6.609  -3.006  -9.445  1.00 84.88           C  
ATOM   3744  C   ARG B 108       7.039  -1.805  -8.609  1.00 84.88           C  
ATOM   3745  CB  ARG B 108       5.527  -2.590 -10.445  1.00 84.88           C  
ATOM   3746  O   ARG B 108       6.293  -1.351  -7.738  1.00 84.88           O  
ATOM   3747  CG  ARG B 108       5.301  -3.596 -11.562  1.00 84.88           C  
ATOM   3748  CD  ARG B 108       4.324  -3.068 -12.602  1.00 84.88           C  
ATOM   3749  NE  ARG B 108       4.062  -4.059 -13.641  1.00 84.88           N  
ATOM   3750  NH1 ARG B 108       2.441  -2.809 -14.719  1.00 84.88           N  
ATOM   3751  NH2 ARG B 108       3.014  -4.879 -15.516  1.00 84.88           N  
ATOM   3752  CZ  ARG B 108       3.172  -3.914 -14.625  1.00 84.88           C  
ATOM   3753  N   CYS B 109       8.273  -1.415  -8.922  1.00 89.69           N  
ATOM   3754  CA  CYS B 109       8.734  -0.191  -8.281  1.00 89.69           C  
ATOM   3755  C   CYS B 109       8.086   1.036  -8.914  1.00 89.69           C  
ATOM   3756  CB  CYS B 109      10.258  -0.081  -8.367  1.00 89.69           C  
ATOM   3757  O   CYS B 109       7.715   1.010 -10.086  1.00 89.69           O  
ATOM   3758  SG  CYS B 109      11.133  -1.396  -7.500  1.00 89.69           S  
ATOM   3759  N   MET B 110       7.930   2.068  -8.023  1.00 90.25           N  
ATOM   3760  CA  MET B 110       7.254   3.270  -8.508  1.00 90.25           C  
ATOM   3761  C   MET B 110       8.109   4.508  -8.258  1.00 90.25           C  
ATOM   3762  CB  MET B 110       5.891   3.428  -7.836  1.00 90.25           C  
ATOM   3763  O   MET B 110       8.758   4.621  -7.211  1.00 90.25           O  
ATOM   3764  CG  MET B 110       4.941   2.268  -8.094  1.00 90.25           C  
ATOM   3765  SD  MET B 110       3.303   2.510  -7.309  1.00 90.25           S  
ATOM   3766  CE  MET B 110       2.461   0.996  -7.852  1.00 90.25           C  
ATOM   3767  N   GLY B 111       8.133   5.469  -9.188  1.00 83.00           N  
ATOM   3768  CA  GLY B 111       8.891   6.707  -9.094  1.00 83.00           C  
ATOM   3769  C   GLY B 111       8.906   7.500 -10.383  1.00 83.00           C  
ATOM   3770  O   GLY B 111       9.375   8.641 -10.414  1.00 83.00           O  
ATOM   3771  N   ALA B 112       8.320   6.848 -11.516  1.00 71.75           N  
ATOM   3772  CA  ALA B 112       8.438   7.473 -12.828  1.00 71.75           C  
ATOM   3773  C   ALA B 112       7.508   8.672 -12.953  1.00 71.75           C  
ATOM   3774  CB  ALA B 112       8.148   6.457 -13.938  1.00 71.75           C  
ATOM   3775  O   ALA B 112       6.484   8.742 -12.273  1.00 71.75           O  
ATOM   3776  N   ALA B 113       8.055   9.719 -13.438  1.00 63.34           N  
ATOM   3777  CA  ALA B 113       7.230  10.891 -13.711  1.00 63.34           C  
ATOM   3778  C   ALA B 113       6.211  10.602 -14.812  1.00 63.34           C  
ATOM   3779  CB  ALA B 113       8.109  12.078 -14.109  1.00 63.34           C  
ATOM   3780  O   ALA B 113       6.449   9.766 -15.680  1.00 63.34           O  
ATOM   3781  N   VAL B 114       4.801  10.461 -14.469  1.00 57.75           N  
ATOM   3782  CA  VAL B 114       3.787  10.234 -15.492  1.00 57.75           C  
ATOM   3783  C   VAL B 114       4.004  11.195 -16.656  1.00 57.75           C  
ATOM   3784  CB  VAL B 114       2.359  10.406 -14.922  1.00 57.75           C  
ATOM   3785  O   VAL B 114       4.047  12.414 -16.469  1.00 57.75           O  
ATOM   3786  CG1 VAL B 114       1.312  10.117 -16.000  1.00 57.75           C  
ATOM   3787  CG2 VAL B 114       2.158   9.492 -13.719  1.00 57.75           C  
ATOM   3788  N   CYS B 115       4.840  10.758 -17.656  1.00 47.44           N  
ATOM   3789  CA  CYS B 115       4.809  11.555 -18.875  1.00 47.44           C  
ATOM   3790  C   CYS B 115       3.461  11.430 -19.578  1.00 47.44           C  
ATOM   3791  CB  CYS B 115       5.930  11.125 -19.812  1.00 47.44           C  
ATOM   3792  O   CYS B 115       3.117  10.352 -20.062  1.00 47.44           O  
ATOM   3793  SG  CYS B 115       7.582  11.562 -19.234  1.00 47.44           S  
ATOM   3794  N   THR B 116       2.270  11.500 -18.922  1.00 45.69           N  
ATOM   3795  CA  THR B 116       1.185  11.398 -19.891  1.00 45.69           C  
ATOM   3796  C   THR B 116       1.445  12.305 -21.094  1.00 45.69           C  
ATOM   3797  CB  THR B 116      -0.169  11.766 -19.250  1.00 45.69           C  
ATOM   3798  O   THR B 116       1.561  13.523 -20.938  1.00 45.69           O  
ATOM   3799  CG2 THR B 116      -1.326  11.133 -20.016  1.00 45.69           C  
ATOM   3800  OG1 THR B 116      -0.195  11.297 -17.891  1.00 45.69           O  
ATOM   3801  N   PRO B 117       1.995  11.711 -22.141  1.00 37.69           N  
ATOM   3802  CA  PRO B 117       1.795  12.500 -23.359  1.00 37.69           C  
ATOM   3803  C   PRO B 117       0.329  12.852 -23.594  1.00 37.69           C  
ATOM   3804  CB  PRO B 117       2.326  11.586 -24.469  1.00 37.69           C  
ATOM   3805  O   PRO B 117      -0.563  12.086 -23.234  1.00 37.69           O  
ATOM   3806  CG  PRO B 117       2.576  10.273 -23.781  1.00 37.69           C  
ATOM   3807  CD  PRO B 117       2.303  10.438 -22.312  1.00 37.69           C  
ATOM   3808  N   CYS B 118      -0.186  14.195 -23.500  1.00 35.16           N  
ATOM   3809  CA  CYS B 118      -1.428  14.672 -24.109  1.00 35.16           C  
ATOM   3810  C   CYS B 118      -1.705  13.961 -25.422  1.00 35.16           C  
ATOM   3811  CB  CYS B 118      -1.368  16.188 -24.328  1.00 35.16           C  
ATOM   3812  O   CYS B 118      -2.600  14.359 -26.172  1.00 35.16           O  
ATOM   3813  SG  CYS B 118      -1.517  17.156 -22.812  1.00 35.16           S  
ATOM   3814  N   GLY B 119      -1.026  13.117 -26.125  1.00 30.38           N  
ATOM   3815  CA  GLY B 119      -1.388  13.000 -27.531  1.00 30.38           C  
ATOM   3816  C   GLY B 119      -2.779  12.430 -27.734  1.00 30.38           C  
ATOM   3817  O   GLY B 119      -3.422  12.719 -28.750  1.00 30.38           O  
ATOM   3818  N   SER B 120      -3.365  11.258 -27.312  1.00 28.05           N  
ATOM   3819  CA  SER B 120      -4.355  10.812 -28.297  1.00 28.05           C  
ATOM   3820  C   SER B 120      -5.590  11.711 -28.266  1.00 28.05           C  
ATOM   3821  CB  SER B 120      -4.762   9.367 -28.016  1.00 28.05           C  
ATOM   3822  O   SER B 120      -6.371  11.672 -27.312  1.00 28.05           O  
ATOM   3823  OG  SER B 120      -5.371   9.242 -26.750  1.00 28.05           O  
ATOM   3824  N   CYS B 121      -5.582  13.070 -28.703  1.00 25.97           N  
ATOM   3825  CA  CYS B 121      -6.629  13.523 -29.609  1.00 25.97           C  
ATOM   3826  C   CYS B 121      -6.844  12.523 -30.750  1.00 25.97           C  
ATOM   3827  CB  CYS B 121      -6.281  14.898 -30.188  1.00 25.97           C  
ATOM   3828  O   CYS B 121      -7.672  12.750 -31.625  1.00 25.97           O  
ATOM   3829  SG  CYS B 121      -6.305  16.234 -28.969  1.00 25.97           S  
ATOM   3830  N   ALA B 122      -6.117  11.484 -31.109  1.00 22.89           N  
ATOM   3831  CA  ALA B 122      -6.867  10.836 -32.188  1.00 22.89           C  
ATOM   3832  C   ALA B 122      -7.988   9.969 -31.625  1.00 22.89           C  
ATOM   3833  CB  ALA B 122      -5.930  10.000 -33.062  1.00 22.89           C  
ATOM   3834  O   ALA B 122      -7.840   9.359 -30.562  1.00 22.89           O  
TER    3835      ALA B 122                                                      
ENDMDL                                                                          
END                                                                             
